# Supplementary material for: Population genomics of the grapevine pathogen Eutypa lata reveals evidence for population expansion and intraspecific differences in secondary metabolite gene clusters
Source: PLoS Genet. 2022 Apr 1;18(4):e1010153. doi: 10.1371/journal.pgen.1010153 (PMC9007359; doi:10.1371/journal.pgen.1010153)
Supplement: S1 Table — (XLSX) [file pgen.1010153.s003.xlsx]

## Sheet: S1 Table
Isolate	Host	Variety/common name	Year	Location	Reference
B001	Vitis vinifera	Shiraz	2000	Barossa Valley, SA	Sosnowski et al., 2007 [1]
B002	Vitis vinifera	Shiraz	2000	Barossa Valley, SA	Sosnowski et al., 2007 [1]
B003	Vitis vinifera	Shiraz	2000	Barossa Valley, SA	Sosnowski et al., 2007 [1]
B005	Vitis vinifera	Shiraz	2000	Barossa Valley, SA	Sosnowski et al., 2007 [1]
C001	Vitis vinifera	Cabernet	2000	Clare Valley, SA	Sosnowski et al., 2007 [1]
C002	Vitis vinifera	Chardonnay	2000	Clare Valley, SA	Sosnowski et al., 2007 [1]
C003	Vitis vinifera	Riesling	2000	Clare Valley, SA	Sosnowski et al., 2007 [1]
L001	Vitis vinifera	Cabernet	2000	Loxton, SA	Sosnowski et al., 2007 [1]
L002	Vitis vinifera	Chenin blanc	2000	Loxton, SA	Sosnowski et al., 2007 [1]
L003	Vitis vinifera	Chenin blanc	2000	Loxton, SA	Sosnowski et al., 2007 [1]
M295	Vitis vinifera	n.a	1999	Victoria	Sosnowski et al., 2007 [1]
M302	Vitis vinifera	n.a	1999	Victoria	Sosnowski et al., 2007 [1]
MA002	Vitis vinifera	Shiraz	2003	Mclaren Vale, SA	Sosnowski et al., 2007 [1]
MA076	Vitis vinifera	Shiraz	2003	Mclaren Vale, SA	Sosnowski et al., 2007 [1]
MA089	Vitis vinifera	Shiraz	2003	Mclaren Vale, SA	Sosnowski et al., 2007 [1]
MA101	Vitis vinifera	Shiraz	2003	Mclaren Vale, SA	Sosnowski et al., 2007 [1]
MA176	Vitis vinifera	Shiraz	2003	Mclaren Vale, SA	Sosnowski et al., 2007 [1]
OR008	Vitis vinifera	Shiraz	2003	Coonawarra, SA	Sosnowski et al., 2007 [1]
OR019	Vitis vinifera	Shiraz	2003	Coonawarra, SA	Sosnowski et al., 2007 [1]
OR022	Vitis vinifera	Shiraz	2003	Coonawarra, SA	Sosnowski et al., 2007 [1]
OR024	Vitis vinifera	Shiraz	2003	Coonawarra, SA	Sosnowski et al., 2007 [1]
OR039	Vitis vinifera	Shiraz	2003	Coonawarra, SA	Sosnowski et al., 2007 [1]
WB031	Vitis vinifera	Shiraz	2003	Eden Valley, SA	Sosnowski et al., 2007 [1]
WB052	Vitis vinifera	Shiraz	2003	Eden Valley, SA	Sosnowski et al., 2007 [1]
WB066	Vitis vinifera	Shiraz	2003	Eden Valley, SA	Sosnowski et al., 2007 [1]
WB115	Vitis vinifera	Shiraz	2003	Eden Valley, SA	Sosnowski et al., 2007 [1]
WB182	Vitis vinifera	Shiraz	2003	Eden Valley, SA	Sosnowski et al., 2007 [1]
ADSC300	Schinus molle	Pepper tree	2008	Adelaide, SA	Pitt et al., 2013 [2]
ADSC400	Schinus molle	Pepper tree	2008	Adelaide, SA	Pitt et al., 2013 [2]
RGA01	Faxinux angustifolia	Ash tree	2008	Adelaide Hills, SA	Pitt et al., 2013 [2]
SACEA01	Ceanothus sp.	Lilac	2008	Adelaide, SA	Pitt et al., 2013 [2]
SAPN01	Populus nigra	Black poplar	2008	Mclaren Vale, SA	Pitt et al., 2013 [2]
TAS7	Prunus armeniaca	Apricot tree	2007	Coal River Valley TAS	This study
511-17	Punica granatum	Pomegranate	2017	Clare Valley, SA	Sosnowski et al., 2020 [3]
WV1-1	Punica granatum	Pomegranate	2018	Clare Valley, SA	Sosnowski et al., 2020 [3]
AL2-124	Prunus dulcis	Almond tree	2015	Lindsay Point, VIC	This study
AL1-65	Prunus dulcis	Almond tree	2015	Angle Vale, SA	This study
AL1-46	Prunus dulcis	Almond tree	2015	Angle Vale, SA	This study
POP1	Populus nigra	Black poplar	2008	Adelaide Hills, SA	Trouillas et al., 2011 [4]
RGA07	Faxinux angustifolia	Ash tree	2008	Adelaide Hills, SA	This study
References
[1]	Sosnowski MR, Lardner R, Wicks TJ, Scott ES. The influence of grapevine cultivar and isolate of Eutypa lata on wood and foliar symptoms. Plant Dis. 2007;91(8):924-31. doi: 10.1094/pdis-91-8-0924.
[2]	Pitt WM, Trouillas FP, Gubler WD, Savocchia S, Sosnowski MR. Pathogenicity of Diatrypaceous fungi on grapevines in Australia. Plant Dis. 2013;97(6):749-56. doi: 10.1094/pdis-10-12-0954-re.
[3]	Sosnowski MR, Dinh SQ, Sandow MJ. First Report of Eutypa lata Causing Dieback and Wood Canker of Pomegranate (Punica granatum) in Australia. Plant Dis. 2020;104(2):568-. doi: 10.1094/pdis-09-19-1912-pdn.
[4]	Trouillas FP, Pitt WM, Sosnowski MR, Huang R, Peduto F, Loschiavo A, et al. Taxonomy and DNA phylogeny of Diatrypaceae associated with Vitis vinifera and other woody plants in Australia. Fungal Diversity. 2011;49(1):203-23. doi: 10.1007/s13225-011-0094-0.
