# Supplementary material for: Population genomics of the grapevine pathogen Eutypa lata reveals evidence for population expansion and intraspecific differences in secondary metabolite gene clusters
Source: PLoS Genet. 2022 Apr 1;18(4):e1010153. doi: 10.1371/journal.pgen.1010153 (PMC9007359; doi:10.1371/journal.pgen.1010153)
Supplement: S2 Table — (XLSX) [file pgen.1010153.s004.xlsx]

## Sheet: S2 Table
Isolate	Assembly size (Mbp)	Number of contigs	N50 (bp)	Size of largest contig (Mbp)	Predicted genes	BUSCO completenessa
TAS7	53.63	21	4137797	6717719	14651	96.8
511-17	55.72	27	4128180	6077417	15467	98.3
MA101	54.53	32	4190771	6724165	14622	93.9
B003	53.55	46	1765176	4830248	14932	96.1
ADSC300	54.96	487	210485	631467	15421	98
ADSC400	55.01	525	215921	690736	15060	98
AL1-46	54.86	523	202800	966965	15340	97.9
AL1-65	55.19	554	195804	735549	15165	97.7
AL2-124	54.68	912	165773	659955	15352	98.2
B001	54.77	651	205773	600369	15357	97.8
B002	54.94	638	197768	842495	15093	97.5
B005	54.83	490	206668	791038	15331	98.1
C001	56.51	547	213493	692858	15677	98
C002	54.78	610	183556	748856	14895	97.1
C003	55.07	499	203755	1042772	15083	97.8
L001	55.28	521	196710	652740	15455	98
L002	54.99	525	176449	867655	15381	98.1
L003	54.86	502	200193	614164	15080	97.8
M295	55.29	521	205934	624521	15403	97.7
M302	54.7	484	202729	603553	15475	97.9
MA002	54.82	506	201647	955925	14953	97.3
MA076	55.18	490	220670	636264	15341	97.8
MA089	54.92	518	204631	700553	15069	97.9
MA176	55.14	559	191631	741222	15351	98.1
OR008	55.19	479	202780	691466	15440	98.1
OR019	54.97	579	195390	815621	15205	97.6
OR022	54.99	495	199825	769063	15337	97.9
OR024	55.21	471	224832	665899	15204	97.7
OR039	55.18	537	190464	704741	15226	97.9
POP1	55.14	515	202507	798464	15414	98.1
RGA01	55.24	538	199241	612051	15422	98.4
RGA07	54.76	564	199281	1117067	15101	97.5
SACEA01	55.17	526	183105	651349	15344	98.1
SAPN01	56.87	607	190808	680596	15672	98.2
WB031	55.12	860	152939	714939	15420	97.9
WB052	54.95	527	195696	711498	15391	98.1
WB066	55.19	492	226329	670156	15095	97.4
WB115	54.84	508	196690	617601	15436	98.1
WB182	54.96	559	203595	1121971	15337	97.9
WV-1	55.09	535	195801	753552	15388	97.8
a: BUSCO assessement using the Sordariomycetes lineage set.
