# Supplementary material for: Population genomics of the grapevine pathogen Eutypa lata reveals evidence for population expansion and intraspecific differences in secondary metabolite gene clusters
Source: PLoS Genet. 2022 Apr 1;18(4):e1010153. doi: 10.1371/journal.pgen.1010153 (PMC9007359; doi:10.1371/journal.pgen.1010153)
Supplement: S3 Table — (XLSX) [file pgen.1010153.s005.xlsx]

## Sheet: S3 Table
Isolate	Homolog	Location	Start	Stop	Gene ID
ADSC300	MAT1-2-1 hit	scaffold_96	19664	21423	8350
	MAT1-2-1 hit	scaffold_96	23248	24173	8351
	MAT1-2-1 hit	scaffold_108	53258	55065	9014
	MAT1-2-1 hit	scaffold_116	69678	71434	9433
	MAT1-2-1 hit	scaffold_153	41032	42328	11043
	MAT1-2-1 hit	scaffold_179	88021	92657	12000
	Sla2	scaffold_138	78999	82528	10453
	Apn2	scaffold_138	104921	107048	10459
ADSC400	MAT1-2-1 hit	scaffold_3	135134	136733	437
	MAT1-2-1 hit	scaffold_3	138238	139835	438
	MAT1-2-1 hit	scaffold_9	226036	227795	1396
	MAT1-2-1 hit	scaffold_9	231630	233363	1397
	MAT1-2-1 hit	scaffold_60	178998	183622	6020
	MAT1-2-1 hit	scaffold_65	131096	131799	6344
	Sla2	scaffold_37	112433	115962	4172
	Apn2	scaffold_37	138330	140456	4179
AL1-46	MAT1-2-1 hit	scaffold_4	239355	241111	765
	MAT1-2-1 hit	scaffold_9	409912	414516	1557
	MAT1-2-1 hit	scaffold_54	198415	199842	5861
	MAT1-2-1 hit	scaffold_96	36607	37604	8475
	MAT1-2-1 hit	scaffold_96	40194	41271	8477
	MAT1-2-1 hit	scaffold_213	16014	17747	12982
	Sla2	scaffold_265	12176	15705	14177
	Apn2	scaffold_265	38131	40258	14184
AL1-65	MAT1-2-1 hit	scaffold_6	198880	200738	879
	MAT1-2-1 hit	scaffold_6	202611	204391	880
	MAT1-2-1 hit	scaffold_11	12912	14509	1495
	MAT1-2-1 hit	scaffold_11	16014	17747	1496
	MAT1-2-1 hit	scaffold_137	80981	82737	10231
	MAT1-2-1 hit	scaffold_259	59049	63660	13643
	Sla2	scaffold_138	78813	82342	10265
	Apn2	scaffold_138	106276	108258	10272
AL2-124	MAT1-2-1 hit	scaffold_8	362241	363974	1145
	MAT1-2-1 hit	scaffold_11	131009	131934	1414
	MAT1-2-1 hit	scaffold_11	133758	135517	1415
	MAT1-2-1 hit	scaffold_15	19305	20923	1813
	MAT1-2-1 hit	scaffold_25	259064	263671	2843
	MAT1-2-1 hit	scaffold_119	90356	91652	8582
	Sla2	scaffold_120	101025	104554	8617
	Apn2	scaffold_120	127210	129082	8624
B001	MAT1-2-1 hit	scaffold_1	357560	359316	89
	MAT1-2-1 hit	scaffold_36	206096	207854	4342
	MAT1-2-1 hit	scaffold_36	209679	210628	4343
	MAT1-2-1 hit	scaffold_167	47152	51779	11411
	MAT1-2-1 hit	scaffold_196	13541	15138	12241
	MAT1-2-1 hit	scaffold_220	18559	19855	12870
	Sla2	scaffold_33	220278	223807	4075
	Apn2	scaffold_33	195784	197910	4069
B002	MAT1-2-1 hit	scaffold_1	750462	752221	224
	MAT1-2-1 hit	scaffold_1	754045	755042	225
	MAT1-2-1 hit	scaffold_10	60859	62456	1557
	MAT1-2-1 hit	scaffold_10	63961	65694	1558
	MAT1-2-1 hit	scaffold_135	108355	110111	9885
	MAT1-2-1 hit	scaffold_139	47634	52216	10036
	Sla2	scaffold_63	4766	8295	6113
	Apn2	scaffold_338	23983	26111	14432
B005	MAT1-2-1 hit	scaffold_3	69290	73939	428
	MAT1-2-1 hit	scaffold_42	208342	210098	4847
	MAT1-2-1 hit	scaffold_74	133471	135070	7167
	MAT1-2-1 hit	scaffold_110	1700	3127	9183
	MAT1-2-1 hit	scaffold_331	8030	8955	14957
	MAT1-2-1 hit	scaffold_331	10779	12538	14958
	Sla2	scaffold_160	48527	52056	11282
	Apn2	scaffold_160	23945	25817	11275
C001	MAT1-2-1 hit	scaffold_7	329158	330914	1121
	MAT1-2-1 hit	scaffold_14	26543	27839	1934
	MAT1-2-1 hit	scaffold_61	134469	139070	6258
	MAT1-2-1 hit	scaffold_70	199484	201243	6921
	MAT1-2-1 hit	scaffold_70	203068	204017	6922
	MAT1-2-1 hit	scaffold_120	70260	71857	9681
	Sla2	scaffold_91	175356	178885	8300
	Apn2	scaffold_91	150768	152895	8294
C002	MAT1-2-1 hit	scaffold_1	322109	323867	90
	MAT1-2-1 hit	scaffold_1	325692	327496	91
	MAT1-2-1 hit	scaffold_3	59487	61243	366
	MAT1-2-1 hit	scaffold_20	260390	265007	2438
	MAT1-2-1 hit	scaffold_49	196408	197704	4830
	MAT1-2-1 hit	scaffold_193	92885	94618	11558
	Sla2	scaffold_9	340745	344853	1245
	Apn2	scaffold_2	563575	565447	333
C003	MAT1-2-1 hit	scaffold_72	31419	32715	6835
	MAT1-2-1 hit	scaffold_79	121576	123309	7287
	MAT1-2-1 hit	scaffold_102	35927	37659	8514
	MAT1-2-1 hit	scaffold_102	39508	41243	8515
	MAT1-2-1 hit	scaffold_124	114698	115416	9569
	MAT1-2-1 hit	scaffold_130	87923	92553	9831
	Sla2	scaffold_209	91808	95337	12447
	Apn2	scaffold_312	22246	24373	14435
L001	MAT1-2-1 hit	scaffold_3	524290	525908	500
	MAT1-2-1 hit	scaffold_18	169797	170500	2297
	MAT1-2-1 hit	scaffold_40	204135	205893	4398
	MAT1-2-1 hit	scaffold_40	207718	208643	4399
	MAT1-2-1 hit	scaffold_116	126548	127243	9303
	MAT1-2-1 hit	scaffold_184	9955	14580	11837
	Sla2	scaffold_147	53997	57526	10534
	Apn2	scaffold_147	29415	31287	10528
L002	MAT1-2-1 hit	scaffold_23	57582	59009	2916
	MAT1-2-1 hit	scaffold_26	292424	293943	3254
	MAT1-2-1 hit	scaffold_103	106550	107617	8177
	MAT1-2-1 hit	scaffold_115	102960	107593	8736
	MAT1-2-1 hit	scaffold_207	19705	20833	12177
	MAT1-2-1 hit	scaffold_207	23423	24420	12179
	Sla2	scaffold_32	181703	185232	3788
	Apn2	scaffold_32	157209	159335	3782
L003	MAT1-2-1 hit	scaffold_13	415731	417463	1801
	MAT1-2-1 hit	scaffold_13	420044	421187	1803
	MAT1-2-1 hit	scaffold_23	275710	277451	2900
	MAT1-2-1 hit	scaffold_49	103637	105393	5181
	MAT1-2-1 hit	scaffold_75	18241	18944	6881
	MAT1-2-1 hit	scaffold_104	76117	80747	8536
	Sla2	scaffold_47	229492	233022	5076
	Apn2	scaffold_47	205005	206987	5070
M295	MAT1-2-1 hit	scaffold_23	268482	269341	2881
	MAT1-2-1 hit	scaffold_186	33164	37780	12164
	MAT1-2-1 hit	scaffold_209	10366	11963	12850
	MAT1-2-1 hit	scaffold_236	67096	68392	13513
	MAT1-2-1 hit	scaffold_261	29274	31033	14040
	MAT1-2-1 hit	scaffold_261	32858	33807	14041
	Sla2	scaffold_189	31346	34875	12257
	Apn2	scaffold_189	57339	59466	12264
M302	MAT1-2-1 hit	scaffold_4	103054	104795	548
	MAT1-2-1 hit	scaffold_11	241870	243626	1554
	MAT1-2-1 hit	scaffold_57	36289	38021	5797
	MAT1-2-1 hit	scaffold_57	39846	41605	5798
	MAT1-2-1 hit	scaffold_268	45919	50534	14114
	MAT1-2-1 hit	scaffold_291	26790	27853	14537
	Sla2	scaffold_90	48604	52133	7854
	Apn2	scaffold_90	23975	26101	7848
MA002	MAT1-2-1 hit	scaffold_37	221674	223430	4303
	MAT1-2-1 hit	scaffold_41	88768	90365	4623
	MAT1-2-1 hit	scaffold_63	197835	199594	6308
	MAT1-2-1 hit	scaffold_63	201418	202343	6309
	MAT1-2-1 hit	scaffold_103	76566	81203	8603
	MAT1-2-1 hit	scaffold_123	66095	67230	9560
	Sla2	scaffold_94	135222	138744	8166
	Apn2	scaffold_94	161410	163281	8173
MA076	MAT1-2-1 hit	scaffold_11	83725	88347	1458
	MAT1-2-1 hit	scaffold_42	60497	62253	4713
	MAT1-2-1 hit	scaffold_125	140547	141250	10085
	MAT1-2-1 hit	scaffold_135	71794	73391	10503
	MAT1-2-1 hit	scaffold_189	36629	37554	12483
	MAT1-2-1 hit	scaffold_189	40159	41305	12485
	Sla2	scaffold_95	78635	82164	8505
	Apn2	scaffold_95	104616	106743	8512
MA089	MAT1-2-1 hit	scaffold_4	253546	255302	659
	MAT1-2-1 hit	scaffold_9	19697	20888	1296
	MAT1-2-1 hit	scaffold_9	23469	25249	1298
	MAT1-2-1 hit	scaffold_159	89650	90345	10920
	MAT1-2-1 hit	scaffold_190	90905	95538	11877
	MAT1-2-1 hit	scaffold_203	31290	32717	12259
	Sla2	scaffold_62	54264	57793	6099
	Apn2	scaffold_62	29887	31869	6093
MA176	MAT1-2-1 hit	scaffold_72	108079	109598	6945
	MAT1-2-1 hit	scaffold_110	92842	94575	9034
	MAT1-2-1 hit	scaffold_125	58156	62758	9703
	MAT1-2-1 hit	scaffold_200	71263	72690	12481
	MAT1-2-1 hit	scaffold_257	29210	30969	13876
	MAT1-2-1 hit	scaffold_257	32793	33718	13877
	Sla2	scaffold_43	150723	154252	4871
	Apn2	scaffold_43	126137	128264	4865
OR008	MAT1-2-1 hit	scaffold_12	16441	18038	1778
	MAT1-2-1 hit	scaffold_18	112214	113163	2514
	MAT1-2-1 hit	scaffold_18	115768	116944	2516
	MAT1-2-1 hit	scaffold_23	70565	72187	3072
	MAT1-2-1 hit	scaffold_37	292343	293639	4428
	MAT1-2-1 hit	scaffold_143	62625	67254	10747
	Sla2	scaffold_155	91600	95129	11196
	Apn2	scaffold_155	117607	119734	11202
OR019	MAT1-2-1 hit	scaffold_1	431315	432912	121
	MAT1-2-1 hit	scaffold_6	374651	379273	1029
	MAT1-2-1 hit	scaffold_68	36597	37546	6533
	MAT1-2-1 hit	scaffold_68	39371	41130	6534
	MAT1-2-1 hit	scaffold_88	159334	160037	7843
	MAT1-2-1 hit	scaffold_123	77077	78373	9510
	Sla2	scaffold_109	72586	76108	8928
	Apn2	scaffold_109	47233	49215	8922
OR022	MAT1-2-1 hit	scaffold_10	106709	108327	1607
	MAT1-2-1 hit	scaffold_24	58547	60338	3299
	MAT1-2-1 hit	scaffold_25	319914	320863	3462
	MAT1-2-1 hit	scaffold_25	322687	324446	3463
	MAT1-2-1 hit	scaffold_168	24347	25774	11598
	MAT1-2-1 hit	scaffold_178	47627	52209	11926
	Sla2	scaffold_118	91045	94587	9539
	Apn2	scaffold_118	117046	119177	9546
OR024	MAT1-2-1 hit	scaffold_30	290928	292104	4096
	MAT1-2-1 hit	scaffold_30	294694	296426	4098
	MAT1-2-1 hit	scaffold_41	276959	278750	5141
	MAT1-2-1 hit	scaffold_41	280255	281995	5142
	MAT1-2-1 hit	scaffold_80	107102	107805	8088
	MAT1-2-1 hit	scaffold_108	76217	80844	9617
	Sla2	scaffold_58	50881	54422	6542
	Apn2	scaffold_58	23387	25514	6536
OR039	MAT1-2-1 hit	scaffold_4	524521	529163	696
	MAT1-2-1 hit	scaffold_17	26458	27317	2356
	MAT1-2-1 hit	scaffold_23	126891	128623	3031
	MAT1-2-1 hit	scaffold_23	130472	132150	3032
	MAT1-2-1 hit	scaffold_192	14000	15733	12009
	MAT1-2-1 hit	scaffold_192	18140	19029	12011
	Sla2	scaffold_52	78705	82234	5582
	Apn2	scaffold_52	104660	106787	5589
POP1	MAT1-2-1 hit	scaffold_14	233809	235568	1966
	MAT1-2-1 hit	scaffold_14	237392	238317	1967
	MAT1-2-1 hit	scaffold_72	196727	198483	6797
	MAT1-2-1 hit	scaffold_116	103233	104832	9323
	MAT1-2-1 hit	scaffold_271	31229	32656	14073
	MAT1-2-1 hit	scaffold_336	13609	18219	14955
	Sla2	scaffold_16	180361	183890	2182
	Apn2	scaffold_16	155732	157604	2176
RGA01	MAT1-2-1 hit	scaffold_6	86306	87195	807
	MAT1-2-1 hit	scaffold_86	26847	28465	7635
	MAT1-2-1 hit	scaffold_111	15851	16997	9034
	MAT1-2-1 hit	scaffold_111	19602	20527	9036
	MAT1-2-1 hit	scaffold_174	101824	103120	11521
	MAT1-2-1 hit	scaffold_189	32872	37488	12026
	Sla2	scaffold_121	110110	113639	9504
	Apn2	scaffold_121	136320	138192	9511
RGA07	MAT1-2-1 hit	scaffold_101	73711	75007	8900
	MAT1-2-1 hit	scaffold_112	78125	82741	9454
	MAT1-2-1 hit	scaffold_194	12731	14328	12448
	MAT1-2-1 hit	scaffold_194	15833	17566	12449
	MAT1-2-1 hit	scaffold_264	19635	21337	13926
	MAT1-2-1 hit	scaffold_264	23161	24086	13927
	Sla2	scaffold_20	217116	220645	3089
	Apn2	scaffold_20	243013	245139	3096
SACEA01	MAT1-2-1 hit	scaffold_104	104026	105782	8328
	MAT1-2-1 hit	scaffold_143	105363	109979	10110
	MAT1-2-1 hit	scaffold_151	11908	13204	10366
	MAT1-2-1 hit	scaffold_224	19635	21337	12858
	MAT1-2-1 hit	scaffold_224	23161	24086	12859
	MAT1-2-1 hit	scaffold_245	14423	16164	13348
	Sla2	scaffold_282	7853	11382	14094
	Apn2	scaffold_282	33847	35974	14100
SAPN01	MAT1-2-1 hit	scaffold_27	37062	37987	3206
	MAT1-2-1 hit	scaffold_27	39810	41568	3207
	MAT1-2-1 hit	scaffold_32	107985	109741	3673
	MAT1-2-1 hit	scaffold_35	139189	143803	3961
	MAT1-2-1 hit	scaffold_177	62436	64033	11587
	MAT1-2-1 hit	scaffold_321	33876	35303	14745
	Sla2	scaffold_87	147769	151291	7553
	Apn2	scaffold_87	173702	175828	7559
WB031	MAT1-2-1 hit	scaffold_3	138560	140316	389
	MAT1-2-1 hit	scaffold_165	14366	15985	10005
	MAT1-2-1 hit	scaffold_165	17475	19216	10006
	MAT1-2-1 hit	scaffold_300	19639	21398	13359
	MAT1-2-1 hit	scaffold_300	23222	24954	13360
	MAT1-2-1 hit	scaffold_385	20632	25267	14485
	Sla2	scaffold_11	338518	342047	1451
	Apn2	scaffold_367	16303	18430	14298
WB052	MAT1-2-1 hit	scaffold_56	208299	210058	5858
	MAT1-2-1 hit	scaffold_56	211882	213614	5859
	MAT1-2-1 hit	scaffold_109	69679	71435	9071
	MAT1-2-1 hit	scaffold_182	93824	98472	12015
	MAT1-2-1 hit	scaffold_202	83645	85242	12666
	MAT1-2-1 hit	scaffold_224	69476	70772	13273
	Sla2	scaffold_122	111890	115412	9705
	Apn2	scaffold_122	137823	139949	9711
WB066	MAT1-2-1 hit	scaffold_17	377196	381845	2553
	MAT1-2-1 hit	scaffold_29	269769	271525	3851
	MAT1-2-1 hit	scaffold_146	71601	73334	11139
	MAT1-2-1 hit	scaffold_188	18389	19816	12472
	MAT1-2-1 hit	scaffold_258	36033	37765	13981
	MAT1-2-1 hit	scaffold_258	39614	41349	13982
	Sla2	scaffold_54	233768	237297	6156
	Apn2	scaffold_54	259752	261879	6163
WB115	MAT1-2-1 hit	scaffold_22	130965	131890	2847
	MAT1-2-1 hit	scaffold_22	133714	135473	2848
	MAT1-2-1 hit	scaffold_24	85293	86890	3039
	MAT1-2-1 hit	scaffold_73	81360	83116	6891
	MAT1-2-1 hit	scaffold_147	63496	68103	10618
	MAT1-2-1 hit	scaffold_176	81595	82298	11703
	Sla2	scaffold_120	107918	111447	9476
	Apn2	scaffold_120	133918	136045	9482
WB182	MAT1-2-1 hit	scaffold_3	242938	244560	580
	MAT1-2-1 hit	scaffold_153	59600	64227	11267
	MAT1-2-1 hit	scaffold_173	18422	20041	12009
	MAT1-2-1 hit	scaffold_173	21531	23272	12010
	MAT1-2-1 hit	scaffold_203	20483	21674	12901
	MAT1-2-1 hit	scaffold_203	24252	25832	12903
	Sla2	scaffold_160	121563	125104	11551
	Apn2	scaffold_160	96941	98813	11545
WV1-1	MAT1-2-1 hit	scaffold_53	233715	235474	5686
	MAT1-2-1 hit	scaffold_53	237299	238248	5687
	MAT1-2-1 hit	scaffold_132	68345	69772	10178
	MAT1-2-1 hit	scaffold_177	33054	37670	11799
	MAT1-2-1 hit	scaffold_220	75532	77131	13061
	MAT1-2-1 hit	scaffold_301	26386	28142	14602
	Sla2	scaffold_23	340726	344255	2950
	Apn2	scaffold_23	316120	318251	2944
TAS7	MAT1-2-1 hit	TAS7_0	4545579	4547312	1284
	MAT1-2-1 hit	TAS7_0	4548817	4550414	1285
	MAT1-2-1 hit	TAS7_17	771698	772856	10769
	MAT1-2-1 hit	TAS7_17	775446	777226	10771
	MAT1-2-1 hit	TAS7_19	1235831	1240449	12162
	MAT1-2-1 hit	TAS7_19	5419659	5421086	13208
	Sla2	TAS7_19	3175108	3178637	12626
	Apn2	TAS7_19	3150716	3152698	12620
B003	MAT1-2-1 hit	B003_61	160374	164984	8065
	MAT1-2-1 hit	B003_63	559813	560738	9306
	MAT1-2-1 hit	B003_63	562562	564264	9307
	MAT1-2-1 hit	B003_65	414274	415550	10410
	MAT1-2-1 hit	B003_65	423359	425100	10411
	MAT1-2-1 hit	B003_70	2274798	2276225	12747
	Sla2	B003_72	4307055	4310584	14394
	Apn2	B003_72	4282446	4284573	14388
MA101	MAT1-2-1 hit	MA101_2	60155	61752	2412
	MAT1-2-1 hit	MA101_2	63257	64990	2413
	MAT1-2-1 hit	MA101_16	1740204	1744808	7703
	MAT1-2-1 hit	MA101_17	1780539	1781745	8560
	MAT1-2-1 hit	MA101_17	1784326	1785299	8562
	MAT1-2-1 hit	MA101_29	510491	512352	14639
	Sla2	MA101_14	3530250	3533779	4852
	Apn2	MA101_14	3557713	3559840	4858
511-17	MAT1-2-1 hit	511_17_2	1241556	1242852	386
	MAT1-2-1 hit	511_17_4	4185706	4187303	3780
	MAT1-2-1 hit	511_17_8	3836282	3837231	6416
	MAT1-2-1 hit	511_17_8	3839056	3840815	6417
	MAT1-2-1 hit	511_17_19	76343	80957	12627
	MAT1-2-1 hit	511_17_19	1315780	1317536	12976
	Sla2	511_17_2	3481775	3485304	977
	Apn2	511_17_2	3508061	3509933	983
