# Supplementary material for: Population genomics of the grapevine pathogen Eutypa lata reveals evidence for population expansion and intraspecific differences in secondary metabolite gene clusters
Source: PLoS Genet. 2022 Apr 1;18(4):e1010153. doi: 10.1371/journal.pgen.1010153 (PMC9007359; doi:10.1371/journal.pgen.1010153)
Supplement: S4 Table — (XLSX) [file pgen.1010153.s006.xlsx]

## Sheet: S4 Table
GeneID	Name	Product	Transcription (TPM)	PFAM	InterPro	GO Terms	Secreted	Protease	CAZyme	antiSMASH
775	GTR1	GTP-binding protein gtr1	576.688	PF00070;PF02852;PF07992;PF13738	IPR001100 Pyridine nucleotide-disulphide oxidoreductase, class I;IPR004099 Pyridine nucleotide-disulphide oxidoreductase, dimerisation domain;IPR006322 Glutathione reductase, eukaryote/bacterial;IPR012999 Pyridine nucleotide-disulphide oxidoreductase, class I, active site;IPR016156 FAD/NAD-linked reductase, dimerisation domain superfamily;IPR023753 FAD/NAD(P)-binding domain;IPR036188 FAD/NAD(P)-b…	GO_function: GO:0009055 - electron transfer activity [Evidence IEA];GO_function: GO:0050660 - flavin adenine dinucleotide binding [Evidence IEA];GO_function: GO:0050661 - NADP binding [Evidence IEA];GO_function: GO:0016491 - oxidoreductase activity [Evidence IEA];GO_function: GO:0004362 - glutathione-disulfide reductase activity [Evidence IEA];GO_function: GO:0016668 - oxidoreductase activity, ac…
776		hypothetical protein	271.769	PF13855	IPR001611 Leucine-rich repeat;IPR003591 Leucine-rich repeat, typical subtype;IPR019487 RAM signalling pathway, SOG2;IPR032675 Leucine-rich repeat domain superfamily	GO_function: GO:0005515 - protein binding [Evidence IEA]
777		hypothetical protein	176.634	PF06320	IPR009395 Biogenesis of lysosome-related organelles complex 1 subunit 1	GO_component: GO:0031083 - BLOC-1 complex [Evidence IEA]
1422		hypothetical protein	828.439	PF10282	IPR015943 WD40/YVTN repeat-like-containing domain superfamily;IPR019405 Lactonase, 7-bladed beta propeller	GO_function: GO:0005515 - protein binding [Evidence IEA]
1423		hypothetical protein	7817.01	PF00775;PF04444	IPR000627 Intradiol ring-cleavage dioxygenase, C-terminal;IPR007535 Catechol dioxygenase, N-terminal;IPR015889 Intradiol ring-cleavage dioxygenase, core;IPR039390 Hydroxyquinol/catechol 1,2-dioxygenase	GO_function: GO:0016702 - oxidoreductase activity, acting on single donors with incorporation of molecular oxygen, incorporation of two atoms of oxygen [Evidence IEA];GO_function: GO:0005506 - iron ion binding [Evidence IEA];GO_function: GO:0003824 - catalytic activity [Evidence IEA];GO_function: GO:0018576 - catechol 1,2-dioxygenase activity [Evidence IEA];GO_function: GO:0008199 - ferric iron b…
1424		hypothetical protein	2437.84	PF02535	IPR003689 Zinc/iron permease	GO_component: GO:0016020 - membrane [Evidence IEA];GO_function: GO:0046873 - metal ion transmembrane transporter activity [Evidence IEA];GO_process: GO:0055085 - transmembrane transport [Evidence IEA];GO_process: GO:0030001 - metal ion transport [Evidence IEA]
1425		hypothetical protein	927.178
1426		hypothetical protein	1599.9
1427		hypothetical protein	189.085	PF02628	IPR003780 COX15/CtaA family;IPR023754 Heme A synthase, type 2	GO_component: GO:0016021 - integral component of membrane [Evidence IEA];GO_component: GO:0016020 - membrane [Evidence IEA];GO_function: GO:0016627 - oxidoreductase activity, acting on the CH-CH group of donors [Evidence IEA];GO_process: GO:0055114 - oxidation-reduction process [Evidence IEA];GO_process: GO:0006784 - heme a biosynthetic process [Evidence IEA]
1428		hypothetical protein	3835.99	PF00722	IPR000757 Glycoside hydrolase family 16;IPR013320 Concanavalin A-like lectin/glucanase domain superfamily;IPR017168 Glycoside hydrolase, family 16, CRH1, predicted	GO_component: GO:0005618 - cell wall [Evidence IEA];GO_function: GO:0016798 - hydrolase activity, acting on glycosyl bonds [Evidence IEA];GO_function: GO:0004553 - hydrolase activity, hydrolyzing O-glycosyl compounds [Evidence IEA];GO_process: GO:0071555 - cell wall organization [Evidence IEA];GO_process: GO:0005975 - carbohydrate metabolic process [Evidence IEA]	SignalP(1-21)		GH16
1647		hypothetical protein	188.638							Cluster_3
1648		hypothetical protein	20.8594	PF05694	IPR008826 Selenium-binding protein;IPR011048 Cytochrome cd1-nitrite reductase-like, haem d1 domain superfamily;IPR015943 WD40/YVTN repeat-like-containing domain superfamily	GO_function: GO:0005515 - protein binding [Evidence IEA];GO_function: GO:0008430 - selenium binding [Evidence IEA]	SignalP(1-22)			Cluster_3
1716		Type I Iterative PKS	14.4012	PF00106;PF00107;PF00109;PF00550;PF00698;PF02801;PF08241;PF08242;PF08659;PF13489;PF13602;PF13649;PF13847;PF14765;PF16197	IPR001227 Acyl transferase domain superfamily;IPR006162 Phosphopantetheine attachment site;IPR009081 Phosphopantetheine binding ACP domain;IPR011032 GroES-like superfamily;IPR013149 Alcohol dehydrogenase, C-terminal;IPR013217 Methyltransferase type 12;IPR013968 Polyketide synthase, ketoreductase domain;IPR014030 Beta-ketoacyl synthase, N-terminal;IPR014031 Beta-ketoacyl synthase, C-terminal;IPR01…	GO_function: GO:0031177 - phosphopantetheine binding [Evidence IEA];GO_function: GO:0016740 - transferase activity [Evidence IEA];GO_function: GO:0003824 - catalytic activity [Evidence IEA];GO_function: GO:0016491 - oxidoreductase activity [Evidence IEA];GO_process: GO:0055114 - oxidation-reduction process [Evidence IEA]				Cluster_4
1918		hypothetical protein	18.3865	PF00069	IPR000719 Protein kinase domain;IPR011009 Protein kinase-like domain superfamily	GO_function: GO:0005524 - ATP binding [Evidence IEA];GO_function: GO:0004672 - protein kinase activity [Evidence IEA];GO_process: GO:0006468 - protein phosphorylation [Evidence IEA]
1919		hypothetical protein	1144.5
1920		hypothetical protein	27.0073	PF00732;PF05199	IPR000172 Glucose-methanol-choline oxidoreductase, N-terminal;IPR007867 Glucose-methanol-choline oxidoreductase, C-terminal;IPR012132 Glucose-methanol-choline oxidoreductase;IPR036188 FAD/NAD(P)-binding domain superfamily	GO_function: GO:0050660 - flavin adenine dinucleotide binding [Evidence IEA];GO_function: GO:0016614 - oxidoreductase activity, acting on CH-OH group of donors [Evidence IEA];GO_process: GO:0055114 - oxidation-reduction process [Evidence IEA]			AA3
1921		hypothetical protein	0	PF14330	IPR025496 Protein of unknown function DUF4387
1922		hypothetical protein	0
1923		hypothetical protein	704.238	PF00168	IPR000008 C2 domain;IPR031468 Synaptotagmin-like mitochondrial-lipid-binding domain;IPR035892 C2 domain superfamily;IPR037765 Tricalbin, C2B domain;IPR037767 Mug190-like, C2A domain	GO_function: GO:0008289 - lipid binding [Evidence IEA];GO_process: GO:0061817 - endoplasmic reticulum-plasma membrane tethering [Evidence IEA]
2255		hypothetical protein	353.885
2256		hypothetical protein	1066.35	PF02129;PF12697	IPR000073 Alpha/beta hydrolase fold-1;IPR029058 Alpha/Beta hydrolase fold
2257		hypothetical protein	0
2258		hypothetical protein	1.2823	PF00082	IPR000209 Peptidase S8/S53 domain;IPR015500 Peptidase S8, subtilisin-related;IPR023827 Peptidase S8, subtilisin, Asp-active site;IPR036852 Peptidase S8/S53 domain superfamily	GO_function: GO:0004252 - serine-type endopeptidase activity [Evidence IEA];GO_process: GO:0006508 - proteolysis [Evidence IEA]		S08A
2259		hypothetical protein	0		IPR036770 Ankyrin repeat-containing domain superfamily
2260		hypothetical protein	5.00751	PF00023;PF12796;PF13606;PF13637;PF13857	IPR002110 Ankyrin repeat;IPR020683 Ankyrin repeat-containing domain;IPR036770 Ankyrin repeat-containing domain superfamily	GO_function: GO:0005515 - protein binding [Evidence IEA]
2312		hypothetical protein	222.578	PF00454;PF02259;PF02260	IPR000403 Phosphatidylinositol 3-/4-kinase, catalytic domain;IPR003151 PIK-related kinase, FAT;IPR003152 FATC domain;IPR011009 Protein kinase-like domain superfamily;IPR014009 PIK-related kinase;IPR016024 Armadillo-type fold	GO_function: GO:0005515 - protein binding [Evidence IEA]
3058		hypothetical protein	265.806	PF01546;PF07687	IPR002933 Peptidase M20;IPR011650 Peptidase M20, dimerisation domain;IPR017144 Peptidase M20A, amidohydrolase, predicted;IPR017439 Amidohydrolase;IPR036264 Bacterial exopeptidase dimerisation domain	GO_function: GO:0016787 - hydrolase activity [Evidence IEA]		M20D
3059		hypothetical protein	132.461
3060		hypothetical protein	16.2686
3061		hypothetical protein	454.125	PF05042	IPR007736 Caleosin-related
3062		hypothetical protein	91.4031	PF01565	IPR006094 FAD linked oxidase, N-terminal;IPR016166 FAD-binding domain, PCMH-type;IPR016167 FAD-binding, type PCMH, subdomain 1;IPR016169 FAD-binding, type PCMH, subdomain 2;IPR036318 FAD-binding, type PCMH-like superfamily	GO_function: GO:0071949 - FAD binding [Evidence IEA];GO_function: GO:0050660 - flavin adenine dinucleotide binding [Evidence IEA];GO_function: GO:0016491 - oxidoreductase activity [Evidence IEA];GO_process: GO:0055114 - oxidation-reduction process [Evidence IEA]			AA7
3063		hypothetical protein	421.041	PF00732;PF05199	IPR000172 Glucose-methanol-choline oxidoreductase, N-terminal;IPR007867 Glucose-methanol-choline oxidoreductase, C-terminal;IPR012132 Glucose-methanol-choline oxidoreductase;IPR036188 FAD/NAD(P)-binding domain superfamily	GO_function: GO:0050660 - flavin adenine dinucleotide binding [Evidence IEA];GO_function: GO:0016614 - oxidoreductase activity, acting on CH-OH group of donors [Evidence IEA];GO_process: GO:0055114 - oxidation-reduction process [Evidence IEA]			AA3
3064		hypothetical protein	6.83992	PF00067	IPR001128 Cytochrome P450;IPR036396 Cytochrome P450 superfamily	GO_function: GO:0005506 - iron ion binding [Evidence IEA];GO_function: GO:0016705 - oxidoreductase activity, acting on paired donors, with incorporation or reduction of molecular oxygen [Evidence IEA];GO_function: GO:0020037 - heme binding [Evidence IEA];GO_process: GO:0055114 - oxidation-reduction process [Evidence IEA]
3065		hypothetical protein	25.6191	PF01040	IPR000537 UbiA prenyltransferase family	GO_component: GO:0016021 - integral component of membrane [Evidence IEA];GO_function: GO:0016765 - transferase activity, transferring alkyl or aryl (other than methyl) groups [Evidence IEA]
3066		hypothetical protein	109.995	PF07690	IPR011701 Major facilitator superfamily;IPR020846 Major facilitator superfamily domain;IPR036259 MFS transporter superfamily	GO_component: GO:0005887 - integral component of plasma membrane [Evidence IEA];GO_process: GO:0055085 - transmembrane transport [Evidence IEA]
3067		hypothetical protein	0
3068		hypothetical protein	91.0412	PF00083;PF07690	IPR003663 Sugar/inositol transporter;IPR005828 Major facilitator, sugar transporter-like;IPR005829 Sugar transporter, conserved site;IPR020846 Major facilitator superfamily domain;IPR036259 MFS transporter superfamily	GO_component: GO:0016021 - integral component of membrane [Evidence IEA];GO_component: GO:0016020 - membrane [Evidence IEA];GO_function: GO:0022857 - transmembrane transporter activity [Evidence IEA];GO_process: GO:0055085 - transmembrane transport [Evidence IEA]
3069		hypothetical protein	339.066	PF00172;PF04082	IPR001138 Zn(2)-C6 fungal-type DNA-binding domain;IPR007219 Transcription factor domain, fungi;IPR036864 Zn(2)-C6 fungal-type DNA-binding domain superfamily	GO_component: GO:0005634 - nucleus [Evidence IEA];GO_function: GO:0000981 - DNA-binding transcription factor activity, RNA polymerase II-specific [Evidence IEA];GO_function: GO:0008270 - zinc ion binding [Evidence IEA];GO_function: GO:0003677 - DNA binding [Evidence IEA];GO_process: GO:0006355 - regulation of transcription, DNA-templated [Evidence IEA];GO_process: GO:0006351 - transcription, DNA-…
3342		hypothetical protein	492.352	PF08241;PF08242;PF13649;PF13847	IPR013217 Methyltransferase type 12;IPR029063 S-adenosyl-L-methionine-dependent methyltransferase
3343		hypothetical protein	205.803	PF14441	IPR002893 Zinc finger, MYND-type;IPR027796 OTT_1508-like deaminase
3344		hypothetical protein	0	PF01443;PF01660	IPR002588 Alphavirus-like methyltransferase (MT) domain;IPR027351 (+) RNA virus helicase core domain	GO_function: GO:0005524 - ATP binding [Evidence IEA];GO_function: GO:0008174 - mRNA methyltransferase activity [Evidence IEA];GO_function: GO:0003723 - RNA binding [Evidence IEA];GO_process: GO:0080009 - mRNA methylation [Evidence IEA];GO_process: GO:0006396 - RNA processing [Evidence IEA]
3345		hypothetical protein	2.11933	PF00978	IPR001788 Tymovirus, RNA-dependent RNA polymerase;IPR007094 RNA-directed RNA polymerase, catalytic domain	GO_function: GO:0003968 - RNA-directed 5'-3' RNA polymerase activity [Evidence IEA];GO_function: GO:0003723 - RNA binding [Evidence IEA];GO_process: GO:0039694 - viral RNA genome replication [Evidence IEA];GO_process: GO:0006351 - transcription, DNA-templated [Evidence IEA]
3346		hypothetical protein	5.26534	PF00270	IPR011545 DEAD/DEAH box helicase domain;IPR014001 Helicase superfamily 1/2, ATP-binding domain;IPR027417 P-loop containing nucleoside triphosphate hydrolase	GO_function: GO:0003676 - nucleic acid binding [Evidence IEA];GO_function: GO:0005524 - ATP binding [Evidence IEA]
3347		hypothetical protein	197.473
3348		hypothetical protein	0				SignalP(1-18)
3414		hypothetical protein	95.5155
3415		hypothetical protein	0	PF00004	IPR000641 CbxX/CfxQ;IPR003593 AAA+ ATPase domain;IPR003959 ATPase, AAA-type, core;IPR027417 P-loop containing nucleoside triphosphate hydrolase	GO_function: GO:0005524 - ATP binding [Evidence IEA]				Cluster_3
3416		putative NRPS-like protein biosynthetic cluster	125.517	PF00501;PF00550;PF01370;PF07993	IPR000873 AMP-dependent synthetase/ligase;IPR009081 Phosphopantetheine binding ACP domain;IPR013120 Fatty acyl-coenzyme A reductase, NAD-binding domain;IPR020845 AMP-binding, conserved site;IPR020904 Short-chain dehydrogenase/reductase, conserved site;IPR036291 NAD(P)-binding domain superfamily;IPR036736 ACP-like superfamily;IPR040097 Fatty acyl-AMP ligase /fatty acyl-coenzyme A (CoA) ligase;IPR0…	GO_function: GO:0003824 - catalytic activity [Evidence IEA];GO_function: GO:0016491 - oxidoreductase activity [Evidence IEA];GO_process: GO:0008610 - lipid biosynthetic process [Evidence IEA]				Cluster_3
3448		hypothetical protein	0							Cluster_4
3449		hypothetical protein	0							Cluster_4
3450		putative secondary metabolism biosynthetic enzyme	0	PF08241;PF13649	IPR029063 S-adenosyl-L-methionine-dependent methyltransferase;IPR041698 Methyltransferase domain 25					Cluster_4
3451		Type I Iterative PKS	0	PF00107;PF00109;PF00550;PF00698;PF01209;PF08240;PF08241;PF08242;PF08659;PF13489;PF13602;PF13649;PF14765;PF16197	IPR001227 Acyl transferase domain superfamily;IPR006162 Phosphopantetheine attachment site;IPR009081 Phosphopantetheine binding ACP domain;IPR011032 GroES-like superfamily;IPR013149 Alcohol dehydrogenase, C-terminal;IPR013154 Alcohol dehydrogenase, N-terminal;IPR013217 Methyltransferase type 12;IPR013968 Polyketide synthase, ketoreductase domain;IPR014030 Beta-ketoacyl synthase, N-terminal;IPR014…	GO_function: GO:0031177 - phosphopantetheine binding [Evidence IEA];GO_function: GO:0016740 - transferase activity [Evidence IEA];GO_function: GO:0003824 - catalytic activity [Evidence IEA];GO_function: GO:0016491 - oxidoreductase activity [Evidence IEA];GO_process: GO:0055114 - oxidation-reduction process [Evidence IEA]				Cluster_4
3452		NRPS	0	PF00501;PF00550;PF00668	IPR000873 AMP-dependent synthetase/ligase;IPR001242 Condensation domain;IPR009081 Phosphopantetheine binding ACP domain;IPR010071 Amino acid adenylation domain;IPR020845 AMP-binding, conserved site;IPR023213 Chloramphenicol acetyltransferase-like domain superfamily;IPR036736 ACP-like superfamily;IPR042099 ANL, N-terminal domain	GO_function: GO:0003824 - catalytic activity [Evidence IEA]				Cluster_4
3453		hypothetical protein	0							Cluster_4
3601		hypothetical protein	131.649							Cluster_7
3602		NRPS	3.01891	PF00501;PF00550;PF00668;PF13193	IPR000873 AMP-dependent synthetase/ligase;IPR001242 Condensation domain;IPR006162 Phosphopantetheine attachment site;IPR009081 Phosphopantetheine binding ACP domain;IPR010071 Amino acid adenylation domain;IPR020806 Polyketide synthase, phosphopantetheine-binding domain;IPR020845 AMP-binding, conserved site;IPR023213 Chloramphenicol acetyltransferase-like domain superfamily;IPR025110 AMP-binding e…	GO_function: GO:0031177 - phosphopantetheine binding [Evidence IEA];GO_function: GO:0003824 - catalytic activity [Evidence IEA]				Cluster_7
3603		hypothetical protein	8.287	PF03959	IPR005645 Serine hydrolase FSH;IPR029058 Alpha/Beta hydrolase fold		SignalP(1-18)			Cluster_7
3604		hypothetical protein	0		IPR001227 Acyl transferase domain superfamily	GO_function: GO:0016740 - transferase activity [Evidence IEA]				Cluster_7
3605		putative PKS/NRPS-like protein biosynthetic cluster	4.58311	PF00698	IPR001227 Acyl transferase domain superfamily;IPR014043 Acyl transferase;IPR016035 Acyl transferase/acyl hydrolase/lysophospholipase;IPR016036 Malonyl-CoA ACP transacylase, ACP-binding;IPR020801 None	GO_function: GO:0016740 - transferase activity [Evidence IEA]				Cluster_7
3606		putative secondary metabolism biosynthetic enzyme	4.27435	PF14765	IPR020807 Polyketide synthase, dehydratase domain;IPR042104 Polyketide synthase, dehydratase domain superfamily					Cluster_7
3607		putative secondary metabolism biosynthetic enzyme	2.43055	PF00106;PF00550;PF08659	IPR006162 Phosphopantetheine attachment site;IPR009081 Phosphopantetheine binding ACP domain;IPR013968 Polyketide synthase, ketoreductase domain;IPR020806 Polyketide synthase, phosphopantetheine-binding domain;IPR036291 NAD(P)-binding domain superfamily;IPR036736 ACP-like superfamily	GO_function: GO:0031177 - phosphopantetheine binding [Evidence IEA]				Cluster_7
3608		hypothetical protein	0							Cluster_7
3609		hypothetical protein	180.132	PF00732;PF05199	IPR000172 Glucose-methanol-choline oxidoreductase, N-terminal;IPR007867 Glucose-methanol-choline oxidoreductase, C-terminal;IPR012132 Glucose-methanol-choline oxidoreductase;IPR036188 FAD/NAD(P)-binding domain superfamily	GO_function: GO:0050660 - flavin adenine dinucleotide binding [Evidence IEA];GO_function: GO:0016614 - oxidoreductase activity, acting on CH-OH group of donors [Evidence IEA];GO_process: GO:0055114 - oxidation-reduction process [Evidence IEA]			AA3	Cluster_7
3756		hypothetical protein	129.765	PF00067;PF00069	IPR000719 Protein kinase domain;IPR001128 Cytochrome P450;IPR002401 Cytochrome P450, E-class, group I;IPR008266 Tyrosine-protein kinase, active site;IPR011009 Protein kinase-like domain superfamily;IPR017972 Cytochrome P450, conserved site;IPR036396 Cytochrome P450 superfamily	GO_function: GO:0005506 - iron ion binding [Evidence IEA];GO_function: GO:0005524 - ATP binding [Evidence IEA];GO_function: GO:0016705 - oxidoreductase activity, acting on paired donors, with incorporation or reduction of molecular oxygen [Evidence IEA];GO_function: GO:0004672 - protein kinase activity [Evidence IEA];GO_function: GO:0020037 - heme binding [Evidence IEA];GO_process: GO:0006468 - p…
3757		hypothetical protein	49.9499		IPR027417 P-loop containing nucleoside triphosphate hydrolase
3759		hypothetical protein	0
3760		hypothetical protein	36.3422	PF01532	IPR001382 Glycoside hydrolase family 47;IPR012341 Six-hairpin glycosidase-like superfamily;IPR036026 Seven-hairpin glycosidases	GO_component: GO:0016020 - membrane [Evidence IEA];GO_function: GO:0004571 - mannosyl-oligosaccharide 1,2-alpha-mannosidase activity [Evidence IEA];GO_function: GO:0005509 - calcium ion binding [Evidence IEA];GO_function: GO:0003824 - catalytic activity [Evidence IEA]			GH47
3761		hypothetical protein	6.75271	PF01596	IPR002935 Class I-like SAM-dependent O-methyltransferase;IPR029063 S-adenosyl-L-methionine-dependent methyltransferase	GO_function: GO:0008171 - O-methyltransferase activity [Evidence IEA]
3762		hypothetical protein	82.87	PF00106;PF08659	IPR002347 Short-chain dehydrogenase/reductase SDR;IPR036291 NAD(P)-binding domain superfamily
3763		hypothetical protein	0		IPR000719 Protein kinase domain;IPR011009 Protein kinase-like domain superfamily	GO_function: GO:0005524 - ATP binding [Evidence IEA];GO_function: GO:0004672 - protein kinase activity [Evidence IEA];GO_process: GO:0006468 - protein phosphorylation [Evidence IEA]
3764		hypothetical protein	0
3997		hypothetical protein	40.7876
3998		hypothetical protein	4.91999
3999		hypothetical protein	0
4000		hypothetical protein	0
4001		hypothetical protein	3.1429
4002		hypothetical protein	7.63277
4003		hypothetical protein	20.8594
4004		hypothetical protein	165.74
4005		hypothetical protein	41.1898
4006		hypothetical protein	16.4917
4135		hypothetical protein	205.028	PF07690	IPR011701 Major facilitator superfamily;IPR020846 Major facilitator superfamily domain;IPR036259 MFS transporter superfamily	GO_component: GO:0005887 - integral component of plasma membrane [Evidence IEA];GO_process: GO:0055085 - transmembrane transport [Evidence IEA]
4136		hypothetical protein	0
4137		hypothetical protein	22.1912	PF00931	IPR002182 NB-ARC;IPR027417 P-loop containing nucleoside triphosphate hydrolase	GO_function: GO:0043531 - ADP binding [Evidence IEA]
4138		hypothetical protein	8.15388	PF06985	IPR010730 Heterokaryon incompatibility
4139		hypothetical protein	343.432		IPR015889 Intradiol ring-cleavage dioxygenase, core	GO_function: GO:0016702 - oxidoreductase activity, acting on single donors with incorporation of molecular oxygen, incorporation of two atoms of oxygen [Evidence IEA];GO_function: GO:0005506 - iron ion binding [Evidence IEA];GO_process: GO:0055114 - oxidation-reduction process [Evidence IEA]	SignalP(1-18)
4174		hypothetical protein	42.9372		IPR000719 Protein kinase domain;IPR011009 Protein kinase-like domain superfamily	GO_function: GO:0005524 - ATP binding [Evidence IEA];GO_function: GO:0004672 - protein kinase activity [Evidence IEA];GO_process: GO:0006468 - protein phosphorylation [Evidence IEA]
4175		hypothetical protein	0
4546		hypothetical protein	131.714	PF00295	IPR000743 Glycoside hydrolase, family 28;IPR006626 Parallel beta-helix repeat;IPR011050 Pectin lyase fold/virulence factor;IPR012334 Pectin lyase fold	GO_function: GO:0004650 - polygalacturonase activity [Evidence IEA];GO_process: GO:0005975 - carbohydrate metabolic process [Evidence IEA]	SignalP(1-17)		GH28	Cluster_4
4547		Type I Iterative PKS	69.1814	PF00106;PF00107;PF00109;PF00550;PF00698;PF01209;PF02801;PF08241;PF08242;PF08659;PF13489;PF13602;PF13649;PF13847;PF14765	IPR001227 Acyl transferase domain superfamily;IPR006162 Phosphopantetheine attachment site;IPR009081 Phosphopantetheine binding ACP domain;IPR011032 GroES-like superfamily;IPR013217 Methyltransferase type 12;IPR013968 Polyketide synthase, ketoreductase domain;IPR014030 Beta-ketoacyl synthase, N-terminal;IPR014031 Beta-ketoacyl synthase, C-terminal;IPR014043 Acyl transferase;IPR016035 Acyl transfe…	GO_function: GO:0031177 - phosphopantetheine binding [Evidence IEA];GO_function: GO:0016740 - transferase activity [Evidence IEA];GO_function: GO:0003824 - catalytic activity [Evidence IEA];GO_function: GO:0016491 - oxidoreductase activity [Evidence IEA]				Cluster_4
4548		hypothetical protein	258.46	PF03959	IPR005645 Serine hydrolase FSH;IPR029058 Alpha/Beta hydrolase fold					Cluster_4
4549		hypothetical protein	141.65		IPR036259 MFS transporter superfamily					Cluster_4
4550		hypothetical protein	2022.95	PF02551;PF13622	IPR029069 HotDog domain superfamily;IPR042171 Acyl-CoA thioesterase, double hotdog domain					Cluster_4
4551		hypothetical protein	1675.86	PF00067	IPR001128 Cytochrome P450;IPR002401 Cytochrome P450, E-class, group I;IPR017972 Cytochrome P450, conserved site;IPR036396 Cytochrome P450 superfamily	GO_function: GO:0005506 - iron ion binding [Evidence IEA];GO_function: GO:0016705 - oxidoreductase activity, acting on paired donors, with incorporation or reduction of molecular oxygen [Evidence IEA];GO_function: GO:0020037 - heme binding [Evidence IEA];GO_process: GO:0055114 - oxidation-reduction process [Evidence IEA]				Cluster_4
4644		hypothetical protein	977.176	PF00241	IPR002108 Actin-depolymerising factor homology domain;IPR029006 ADF-H/Gelsolin-like domain superfamily	GO_function: GO:0003779 - actin binding [Evidence IEA]
4645		hypothetical protein	175.518	PF07676	IPR011042 Six-bladed beta-propeller, TolB-like;IPR011659 WD40-like Beta Propeller		SignalP(1-20)
4646		hypothetical protein	0
4647		hypothetical protein	295.209
4648		hypothetical protein	106.767
5499		hypothetical protein	1810.53	PF00289;PF00364;PF00682;PF02222;PF02436;PF02785;PF02786;PF07478;PF13533	IPR000089 Biotin/lipoyl attachment;IPR000891 Pyruvate carboxyltransferase;IPR001882 Biotin-binding site;IPR003379 Carboxylase, conserved domain;IPR005479 Carbamoyl-phosphate synthetase large subunit-like, ATP-binding domain;IPR005481 Biotin carboxylase-like, N-terminal domain;IPR005482 Biotin carboxylase, C-terminal;IPR005930 Pyruvate carboxylase;IPR011053 Single hybrid motif;IPR011054 Rudiment s…	GO_function: GO:0046872 - metal ion binding [Evidence IEA];GO_function: GO:0003824 - catalytic activity [Evidence IEA];GO_function: GO:0009374 - biotin binding [Evidence IEA];GO_function: GO:0005524 - ATP binding [Evidence IEA];GO_function: GO:0004736 - pyruvate carboxylase activity [Evidence IEA];GO_process: GO:0006094 - gluconeogenesis [Evidence IEA];GO_process: GO:0006090 - pyruvate metabolic …
5500	MPC1	pyruvate transporter mpc1	1538.58	PF03650	IPR005336 Mitochondrial pyruvate carrier	GO_component: GO:0005743 - mitochondrial inner membrane [Evidence IEA];GO_process: GO:0006850 - mitochondrial pyruvate transmembrane transport [Evidence IEA]
5501		hypothetical protein	876.881	PF01423	IPR001163 LSM domain, eukaryotic/archaea-type;IPR010920 LSM domain superfamily
5502	RPL11	60S ribosomal protein L11	4476.48	PF00281;PF00673	IPR002132 Ribosomal protein L5;IPR020929 Ribosomal protein L5, conserved site;IPR022803 Ribosomal protein L5 domain superfamily;IPR031309 Ribosomal protein L5, C-terminal;IPR031310 Ribosomal protein L5, N-terminal	GO_component: GO:0005840 - ribosome [Evidence IEA];GO_function: GO:0003735 - structural constituent of ribosome [Evidence IEA];GO_process: GO:0006412 - translation [Evidence IEA]
5669		hypothetical protein	231.52		IPR036259 MFS transporter superfamily
5670		hypothetical protein	371.577
5671		hypothetical protein	590.087	PF00010	IPR011598 Myc-type, basic helix-loop-helix (bHLH) domain;IPR036638 Helix-loop-helix DNA-binding domain superfamily	GO_function: GO:0046983 - protein dimerization activity [Evidence IEA]
5712		hypothetical protein	1683.51	PF02668	IPR003819 TauD/TfdA-like domain;IPR042098 Taurine dioxygenase TauD-like superfamily	GO_function: GO:0016491 - oxidoreductase activity [Evidence IEA];GO_process: GO:0055114 - oxidation-reduction process [Evidence IEA]
5713		hypothetical protein	508.915
5714		hypothetical protein	81.2126		IPR000719 Protein kinase domain;IPR011009 Protein kinase-like domain superfamily	GO_function: GO:0005524 - ATP binding [Evidence IEA];GO_function: GO:0004672 - protein kinase activity [Evidence IEA];GO_process: GO:0006468 - protein phosphorylation [Evidence IEA]
6007		hypothetical protein	31.8121	PF00732	IPR000172 Glucose-methanol-choline oxidoreductase, N-terminal;IPR012132 Glucose-methanol-choline oxidoreductase;IPR036188 FAD/NAD(P)-binding domain superfamily	GO_function: GO:0050660 - flavin adenine dinucleotide binding [Evidence IEA];GO_function: GO:0016614 - oxidoreductase activity, acting on CH-OH group of donors [Evidence IEA];GO_process: GO:0055114 - oxidation-reduction process [Evidence IEA]			AA3
6008		hypothetical protein	42.4668		IPR007867 Glucose-methanol-choline oxidoreductase, C-terminal;IPR036188 FAD/NAD(P)-binding domain superfamily	GO_function: GO:0016614 - oxidoreductase activity, acting on CH-OH group of donors [Evidence IEA];GO_process: GO:0055114 - oxidation-reduction process [Evidence IEA]
6009		hypothetical protein	217.819	PF00067	IPR001128 Cytochrome P450;IPR002403 Cytochrome P450, E-class, group IV;IPR017972 Cytochrome P450, conserved site;IPR036396 Cytochrome P450 superfamily	GO_function: GO:0005506 - iron ion binding [Evidence IEA];GO_function: GO:0004497 - monooxygenase activity [Evidence IEA];GO_function: GO:0016705 - oxidoreductase activity, acting on paired donors, with incorporation or reduction of molecular oxygen [Evidence IEA];GO_function: GO:0020037 - heme binding [Evidence IEA];GO_process: GO:0055114 - oxidation-reduction process [Evidence IEA]	SignalP(1-18)
6010		hypothetical protein	162.106		IPR029069 HotDog domain superfamily
6011		hypothetical protein	0	PF10067	IPR018750 Protein of unknown function DUF2306, membrane
6547		hypothetical protein	359.872		IPR013087 Zinc finger C2H2-type;IPR036236 Zinc finger C2H2 superfamily	GO_function: GO:0003676 - nucleic acid binding [Evidence IEA]
6548		hypothetical protein	260.915
6600		hypothetical protein	0	PF00732;PF05199	IPR000172 Glucose-methanol-choline oxidoreductase, N-terminal;IPR007867 Glucose-methanol-choline oxidoreductase, C-terminal;IPR012132 Glucose-methanol-choline oxidoreductase;IPR036188 FAD/NAD(P)-binding domain superfamily	GO_function: GO:0050660 - flavin adenine dinucleotide binding [Evidence IEA];GO_function: GO:0016614 - oxidoreductase activity, acting on CH-OH group of donors [Evidence IEA];GO_process: GO:0055114 - oxidation-reduction process [Evidence IEA]	SignalP(1-20)		AA3
6601		hypothetical protein	76.9614				SignalP(1-19)
6852	CYS9	Thioredoxin reductase	810.94	PF00070;PF07992;PF13738	IPR005982 Thioredoxin reductase;IPR008255 Pyridine nucleotide-disulphide oxidoreductase, class-II, active site;IPR023753 FAD/NAD(P)-binding domain;IPR036188 FAD/NAD(P)-binding domain superfamily	GO_component: GO:0005737 - cytoplasm [Evidence IEA];GO_function: GO:0004791 - thioredoxin-disulfide reductase activity [Evidence IEA];GO_function: GO:0016491 - oxidoreductase activity [Evidence IEA];GO_process: GO:0019430 - removal of superoxide radicals [Evidence IEA];GO_process: GO:0055114 - oxidation-reduction process [Evidence IEA]
6853		hypothetical protein	569.479
6854		hypothetical protein	5.97542	PF06985	IPR010730 Heterokaryon incompatibility
6855		hypothetical protein	1.11149	PF12770	IPR011990 Tetratricopeptide-like helical domain superfamily;IPR024983 CHAT domain	GO_function: GO:0005515 - protein binding [Evidence IEA]
6856		hypothetical protein	31.4921
6857		hypothetical protein	10.2975
6858		hypothetical protein	62.8941	PF00749;PF03950	IPR000924 Glutamyl/glutaminyl-tRNA synthetase;IPR001412 Aminoacyl-tRNA synthetase, class I, conserved site;IPR004514 Glutamine-tRNA synthetase;IPR011035 Ribosomal protein L25/Gln-tRNA synthetase, anti-codon-binding domain superfamily;IPR014729 Rossmann-like alpha/beta/alpha sandwich fold;IPR020056 Ribosomal protein L25/Gln-tRNA synthetase, N-terminal;IPR020058 Glutamyl/glutaminyl-tRNA synthetase,…	GO_component: GO:0005737 - cytoplasm [Evidence IEA];GO_function: GO:0000166 - nucleotide binding [Evidence IEA];GO_function: GO:0005524 - ATP binding [Evidence IEA];GO_function: GO:0004812 - aminoacyl-tRNA ligase activity [Evidence IEA];GO_function: GO:0004819 - glutamine-tRNA ligase activity [Evidence IEA];GO_process: GO:0006425 - glutaminyl-tRNA aminoacylation [Evidence IEA];GO_process: GO:0006…
6907		hypothetical protein	1624.61
6908		hypothetical protein	6304.13	PF00106;PF08659;PF13561	IPR002347 Short-chain dehydrogenase/reductase SDR;IPR020904 Short-chain dehydrogenase/reductase, conserved site;IPR036291 NAD(P)-binding domain superfamily	GO_function: GO:0016491 - oxidoreductase activity [Evidence IEA]
6909		hypothetical protein	138.038	PF01966	IPR003607 HD/PDEase domain;IPR006674 HD domain
6910		hypothetical protein	2.09024	PF13088	IPR011040 Sialidase;IPR036278 Sialidase superfamily		SignalP(1-20)		GH93
7257		hypothetical protein	108.992	PF00069;PF07714	IPR000719 Protein kinase domain;IPR011009 Protein kinase-like domain superfamily	GO_function: GO:0005524 - ATP binding [Evidence IEA];GO_function: GO:0004672 - protein kinase activity [Evidence IEA];GO_process: GO:0006468 - protein phosphorylation [Evidence IEA]
7258		hypothetical protein	0				SignalP(1-24)
7293		hypothetical protein	62.1525				SignalP(1-27)
7294		hypothetical protein	377.059	PF00472;PF03462	IPR000352 Peptide chain release factor class I;IPR005139 Peptide chain release factor	GO_function: GO:0003747 - translation release factor activity [Evidence IEA];GO_process: GO:0006415 - translational termination [Evidence IEA]
7295		hypothetical protein	4.66144	PF01042;PF01593;PF13450	IPR001613 Flavin amine oxidase;IPR002937 Amine oxidase;IPR006175 YjgF/YER057c/UK114 family;IPR035959 RutC-like superfamily;IPR036188 FAD/NAD(P)-binding domain superfamily	GO_function: GO:0016491 - oxidoreductase activity [Evidence IEA];GO_process: GO:0055114 - oxidation-reduction process [Evidence IEA]
7296		hypothetical protein	39.0982	PF00172;PF11951	IPR001138 Zn(2)-C6 fungal-type DNA-binding domain;IPR021858 Fungal transcription factor;IPR036864 Zn(2)-C6 fungal-type DNA-binding domain superfamily	GO_component: GO:0005634 - nucleus [Evidence IEA];GO_function: GO:0000981 - DNA-binding transcription factor activity, RNA polymerase II-specific [Evidence IEA];GO_function: GO:0008270 - zinc ion binding [Evidence IEA];GO_process: GO:0006355 - regulation of transcription, DNA-templated [Evidence IEA]
7297		hypothetical protein	0	PF00596	IPR001303 Class II aldolase/adducin N-terminal;IPR036409 Class II aldolase/adducin N-terminal domain superfamily
7298		hypothetical protein	0	PF00324;PF13520	IPR002293 Amino acid/polyamine transporter I;IPR004841 Amino acid permease/ SLC12A domain	GO_component: GO:0016020 - membrane [Evidence IEA];GO_function: GO:0022857 - transmembrane transporter activity [Evidence IEA];GO_process: GO:0055085 - transmembrane transport [Evidence IEA]
7299		hypothetical protein	1.31839	PF02558;PF08546	IPR003710 Ketopantoate reductase ApbA/PanE;IPR008927 6-phosphogluconate dehydrogenase-like, C-terminal domain superfamily;IPR013328 6-phosphogluconate dehydrogenase, domain 2;IPR013332 Ketopantoate reductase, N-terminal domain;IPR013752 Ketopantoate reductase, C-terminal domain;IPR036291 NAD(P)-binding domain superfamily	GO_function: GO:0008677 - 2-dehydropantoate 2-reductase activity [Evidence IEA];GO_function: GO:0016491 - oxidoreductase activity [Evidence IEA];GO_process: GO:0055114 - oxidation-reduction process [Evidence IEA];GO_process: GO:0015940 - pantothenate biosynthetic process [Evidence IEA]
7300		hypothetical protein	28.5004	PF07690	IPR011701 Major facilitator superfamily;IPR020846 Major facilitator superfamily domain;IPR036259 MFS transporter superfamily	GO_component: GO:0005887 - integral component of plasma membrane [Evidence IEA];GO_process: GO:0055085 - transmembrane transport [Evidence IEA]
7301		hypothetical protein	14.6016	PF01070	IPR000262 FMN-dependent dehydrogenase;IPR008259 FMN-dependent alpha-hydroxy acid dehydrogenase, active site;IPR012133 Alpha-hydroxy acid dehydrogenase, FMN-dependent;IPR013785 Aldolase-type TIM barrel;IPR037396 FMN hydroxy acid dehydrogenase domain	GO_function: GO:0003824 - catalytic activity [Evidence IEA];GO_function: GO:0010181 - FMN binding [Evidence IEA];GO_function: GO:0016491 - oxidoreductase activity [Evidence IEA];GO_process: GO:0055114 - oxidation-reduction process [Evidence IEA]
7302		hypothetical protein	33.601
7988		hypothetical protein	524.808		IPR028036 Domain of unknown function DUF4536
7989		hypothetical protein	182.892	PF00069;PF07714	IPR000719 Protein kinase domain;IPR008271 Serine/threonine-protein kinase, active site;IPR011009 Protein kinase-like domain superfamily;IPR017441 Protein kinase, ATP binding site	GO_function: GO:0005524 - ATP binding [Evidence IEA];GO_function: GO:0004672 - protein kinase activity [Evidence IEA];GO_process: GO:0006468 - protein phosphorylation [Evidence IEA]
8300		hypothetical protein	67.0878
8301		hypothetical protein	186.817		IPR004181 Zinc finger, MIZ-type;IPR013083 Zinc finger, RING/FYVE/PHD-type	GO_function: GO:0008270 - zinc ion binding [Evidence IEA]
8302	KEX1	Cell death protease	560.654	PF00450	IPR001563 Peptidase S10, serine carboxypeptidase;IPR018202 Serine carboxypeptidase, serine active site;IPR029058 Alpha/Beta hydrolase fold	GO_function: GO:0004185 - serine-type carboxypeptidase activity [Evidence IEA];GO_process: GO:0006508 - proteolysis [Evidence IEA]	SignalP(1-31)	S10
8687		hypothetical protein	110.186	PF07690	IPR011701 Major facilitator superfamily;IPR020846 Major facilitator superfamily domain;IPR036259 MFS transporter superfamily	GO_component: GO:0005887 - integral component of plasma membrane [Evidence IEA];GO_process: GO:0055085 - transmembrane transport [Evidence IEA]
8688		hypothetical protein	217.097		IPR011701 Major facilitator superfamily;IPR036259 MFS transporter superfamily	GO_component: GO:0005887 - integral component of plasma membrane [Evidence IEA];GO_process: GO:0055085 - transmembrane transport [Evidence IEA]
8689		hypothetical protein	96.8681
8690		hypothetical protein	0	PF07690	IPR011701 Major facilitator superfamily;IPR020846 Major facilitator superfamily domain;IPR036259 MFS transporter superfamily	GO_component: GO:0005887 - integral component of plasma membrane [Evidence IEA];GO_process: GO:0055085 - transmembrane transport [Evidence IEA]
8691		hypothetical protein	39.4491	PF07690	IPR011701 Major facilitator superfamily;IPR020846 Major facilitator superfamily domain;IPR036259 MFS transporter superfamily	GO_component: GO:0005887 - integral component of plasma membrane [Evidence IEA];GO_process: GO:0055085 - transmembrane transport [Evidence IEA]
8692		hypothetical protein	4.80738
9337		hypothetical protein	73.9979	PF01370	IPR001509 NAD-dependent epimerase/dehydratase;IPR036291 NAD(P)-binding domain superfamily	GO_function: GO:0003824 - catalytic activity [Evidence IEA];GO_function: GO:0050662 - coenzyme binding [Evidence IEA]
9338		hypothetical protein	14556.9
9339		hypothetical protein	190.209	PF10392	IPR019465 Conserved oligomeric Golgi complex subunit 5	GO_component: GO:0017119 - Golgi transport complex [Evidence IEA];GO_process: GO:0006891 - intra-Golgi vesicle-mediated transport [Evidence IEA]
9643		hypothetical protein	996.227	PF12400	IPR022127 Store-operated calcium entry regulator STIMATE/YPL162C
9644		hypothetical protein	1276.62	PF00076	IPR000504 RNA recognition motif domain;IPR012677 Nucleotide-binding alpha-beta plait domain superfamily;IPR035979 RNA-binding domain superfamily	GO_function: GO:0003676 - nucleic acid binding [Evidence IEA]
9645	PRP10	U2 snRNP component prp10	577.949	PF08920	IPR011989 Armadillo-like helical;IPR015016 Splicing factor 3B subunit 1;IPR016024 Armadillo-type fold
9750		hypothetical protein	43.5344	PF12708	IPR011050 Pectin lyase fold/virulence factor;IPR012334 Pectin lyase fold;IPR024535 Pectate lyase superfamily protein		SignalP(1-21)		GH55	Cluster_3
9751		putative PKS/NRPS-like protein biosynthetic cluster	138.181	PF00106;PF00109;PF00668;PF00698;PF01209;PF02801;PF08241;PF08242;PF08659;PF13649;PF14765	IPR001227 Acyl transferase domain superfamily;IPR001242 Condensation domain;IPR006162 Phosphopantetheine attachment site;IPR009081 Phosphopantetheine binding ACP domain;IPR013216 Methyltransferase type 11;IPR013968 Polyketide synthase, ketoreductase domain;IPR014030 Beta-ketoacyl synthase, N-terminal;IPR014031 Beta-ketoacyl synthase, C-terminal;IPR014043 Acyl transferase;IPR016035 Acyl transferas…	GO_function: GO:0008168 - methyltransferase activity [Evidence IEA];GO_function: GO:0003824 - catalytic activity [Evidence IEA];GO_function: GO:0016740 - transferase activity [Evidence IEA]				Cluster_3
9752		hypothetical protein	1026.17							Cluster_3
9753		hypothetical protein	1315.64	PF00067	IPR001128 Cytochrome P450;IPR002401 Cytochrome P450, E-class, group I;IPR017972 Cytochrome P450, conserved site;IPR036396 Cytochrome P450 superfamily	GO_function: GO:0005506 - iron ion binding [Evidence IEA];GO_function: GO:0016705 - oxidoreductase activity, acting on paired donors, with incorporation or reduction of molecular oxygen [Evidence IEA];GO_function: GO:0020037 - heme binding [Evidence IEA];GO_process: GO:0055114 - oxidation-reduction process [Evidence IEA]				Cluster_3
9754		putative secondary metabolism biosynthetic enzyme	331.984	PF00107	IPR011032 GroES-like superfamily;IPR013149 Alcohol dehydrogenase, C-terminal;IPR020843 Polyketide synthase, enoylreductase domain;IPR036291 NAD(P)-binding domain superfamily	GO_function: GO:0016491 - oxidoreductase activity [Evidence IEA];GO_process: GO:0055114 - oxidation-reduction process [Evidence IEA]				Cluster_3
9755		hypothetical protein	767.759	PF07690	IPR011701 Major facilitator superfamily;IPR020846 Major facilitator superfamily domain;IPR036259 MFS transporter superfamily	GO_component: GO:0005887 - integral component of plasma membrane [Evidence IEA];GO_process: GO:0055085 - transmembrane transport [Evidence IEA]				Cluster_3
10341		hypothetical protein	1749.55	PF00069;PF07714	IPR000719 Protein kinase domain;IPR003527 Mitogen-activated protein (MAP) kinase, conserved site;IPR008271 Serine/threonine-protein kinase, active site;IPR011009 Protein kinase-like domain superfamily;IPR017441 Protein kinase, ATP binding site	GO_function: GO:0005524 - ATP binding [Evidence IEA];GO_function: GO:0004672 - protein kinase activity [Evidence IEA];GO_function: GO:0004707 - MAP kinase activity [Evidence IEA];GO_process: GO:0006468 - protein phosphorylation [Evidence IEA]
10342		hypothetical protein	172.96	PF03810;PF19273	IPR001494 Importin-beta, N-terminal domain;IPR013598 Exportin-1/Importin-beta-like;IPR016024 Armadillo-type fold	GO_function: GO:0008536 - Ran GTPase binding [Evidence IEA];GO_process: GO:0006886 - intracellular protein transport [Evidence IEA]
10348		hypothetical protein	50.5135
10349		hypothetical protein	42.9449	PF00004;PF00023;PF05729;PF12796;PF13606;PF13637;PF13857	IPR002110 Ankyrin repeat;IPR007111 NACHT nucleoside triphosphatase;IPR020683 Ankyrin repeat-containing domain;IPR027417 P-loop containing nucleoside triphosphate hydrolase;IPR029498 Prion-inhibition and propagation, HeLo domain;IPR036770 Ankyrin repeat-containing domain superfamily;IPR038305 HeLo domain superfamily	GO_function: GO:0005515 - protein binding [Evidence IEA]
11446		hypothetical protein	304.092	PF00005;PF00664	IPR003439 ABC transporter-like;IPR003593 AAA+ ATPase domain;IPR011527 ABC transporter type 1, transmembrane domain;IPR017871 ABC transporter, conserved site;IPR027417 P-loop containing nucleoside triphosphate hydrolase;IPR036640 ABC transporter type 1, transmembrane domain superfamily	GO_component: GO:0016021 - integral component of membrane [Evidence IEA];GO_function: GO:0005524 - ATP binding [Evidence IEA];GO_function: GO:0042626 - ATPase-coupled transmembrane transporter activity [Evidence IEA];GO_function: GO:0016887 - ATPase activity [Evidence IEA];GO_process: GO:0055085 - transmembrane transport [Evidence IEA]
11447		hypothetical protein	365.457	PF08538	IPR013744 Fusarinine C esterase SidJ;IPR029058 Alpha/Beta hydrolase fold
11448		hypothetical protein	121.153		IPR016024 Armadillo-type fold;IPR016441 TEL2-interacting protein 1
11449		hypothetical protein	229.056	PF14420	IPR025676 Clr5 domain
11450		hypothetical protein	194.338	PF06414	IPR010488 Zeta toxin domain	GO_function: GO:0005524 - ATP binding [Evidence IEA];GO_function: GO:0016301 - kinase activity [Evidence IEA]
11451		hypothetical protein	211.405	PF07690	IPR011701 Major facilitator superfamily;IPR020846 Major facilitator superfamily domain;IPR036259 MFS transporter superfamily	GO_component: GO:0005887 - integral component of plasma membrane [Evidence IEA];GO_process: GO:0055085 - transmembrane transport [Evidence IEA]
11680		hypothetical protein	25.5065
11681		hypothetical protein	1.63472	PF00875;PF03441	IPR005101 Cryptochrome/DNA photolyase, FAD-binding domain;IPR006050 DNA photolyase, N-terminal;IPR014729 Rossmann-like alpha/beta/alpha sandwich fold;IPR036134 Cryptochrome/DNA photolyase, FAD-binding domain-like superfamily;IPR036155 Cryptochrome/photolyase, N-terminal domain superfamily
11682		hypothetical protein	14.885
11683		hypothetical protein	0							Cluster_2
11684		hypothetical protein	443.657							Cluster_2
11685		hypothetical protein	736.398	PF00023;PF12796;PF13637	IPR002110 Ankyrin repeat;IPR020683 Ankyrin repeat-containing domain;IPR036770 Ankyrin repeat-containing domain superfamily	GO_function: GO:0005515 - protein binding [Evidence IEA]				Cluster_2
11887		hypothetical protein	321.679	PF00144	IPR001466 Beta-lactamase-related;IPR012338 Beta-lactamase/transpeptidase-like		SignalP(1-21)	S12
11888		hypothetical protein	1007.51	PF01161	IPR008914 Phosphatidylethanolamine-binding protein;IPR035810 Phosphatidylethanolamine-binding protein, eukaryotic;IPR036610 PEBP-like superfamily		SignalP(1-17)
11889		hypothetical protein	647.877	PF06609;PF07690	IPR011701 Major facilitator superfamily;IPR020846 Major facilitator superfamily domain;IPR036259 MFS transporter superfamily	GO_component: GO:0005887 - integral component of plasma membrane [Evidence IEA];GO_process: GO:0055085 - transmembrane transport [Evidence IEA]
11890		hypothetical protein	0	PF00067	IPR001128 Cytochrome P450;IPR002401 Cytochrome P450, E-class, group I;IPR017972 Cytochrome P450, conserved site;IPR036396 Cytochrome P450 superfamily	GO_function: GO:0005506 - iron ion binding [Evidence IEA];GO_function: GO:0016705 - oxidoreductase activity, acting on paired donors, with incorporation or reduction of molecular oxygen [Evidence IEA];GO_function: GO:0020037 - heme binding [Evidence IEA];GO_process: GO:0055114 - oxidation-reduction process [Evidence IEA]
11891		hypothetical protein	249.376
11917		hypothetical protein	150.525		IPR003689 Zinc/iron permease	GO_component: GO:0016020 - membrane [Evidence IEA];GO_function: GO:0046873 - metal ion transmembrane transporter activity [Evidence IEA];GO_process: GO:0055085 - transmembrane transport [Evidence IEA];GO_process: GO:0030001 - metal ion transport [Evidence IEA]	SignalP(1-27)
11918		hypothetical protein	38.4644
11919		hypothetical protein	9.17312	PF00067	IPR001128 Cytochrome P450;IPR002401 Cytochrome P450, E-class, group I;IPR017972 Cytochrome P450, conserved site;IPR036396 Cytochrome P450 superfamily	GO_function: GO:0005506 - iron ion binding [Evidence IEA];GO_function: GO:0016705 - oxidoreductase activity, acting on paired donors, with incorporation or reduction of molecular oxygen [Evidence IEA];GO_function: GO:0020037 - heme binding [Evidence IEA];GO_process: GO:0055114 - oxidation-reduction process [Evidence IEA]
11920		hypothetical protein	17.3367
11921		hypothetical protein	424.42	PF07690	IPR011701 Major facilitator superfamily;IPR036259 MFS transporter superfamily	GO_component: GO:0005887 - integral component of plasma membrane [Evidence IEA];GO_process: GO:0055085 - transmembrane transport [Evidence IEA]
11922		hypothetical protein	378.571
11935		hypothetical protein	0	PF08031	IPR012951 Berberine/berberine-like	GO_function: GO:0016491 - oxidoreductase activity [Evidence IEA];GO_function: GO:0050660 - flavin adenine dinucleotide binding [Evidence IEA];GO_process: GO:0055114 - oxidation-reduction process [Evidence IEA]
11936		hypothetical protein	0		IPR006094 FAD linked oxidase, N-terminal;IPR016166 FAD-binding domain, PCMH-type;IPR036318 FAD-binding, type PCMH-like superfamily	GO_function: GO:0071949 - FAD binding [Evidence IEA];GO_function: GO:0050660 - flavin adenine dinucleotide binding [Evidence IEA];GO_function: GO:0016491 - oxidoreductase activity [Evidence IEA];GO_process: GO:0055114 - oxidation-reduction process [Evidence IEA]
11937		hypothetical protein	0		IPR013126 Heat shock protein 70 family
11938		hypothetical protein	36.3422	PF00730	IPR003265 HhH-GPD domain;IPR011257 DNA glycosylase;IPR023170 Helix-hairpin-helix, base-excision DNA repair, C-terminal	GO_function: GO:0003824 - catalytic activity [Evidence IEA];GO_process: GO:0006281 - DNA repair [Evidence IEA];GO_process: GO:0006284 - base-excision repair [Evidence IEA]
12502		hypothetical protein	296.411		IPR000340 None;IPR016278 Dual specificity protein phosphatase 12;IPR020422 Dual specificity protein phosphatase domain;IPR029021 Protein-tyrosine phosphatase-like	GO_function: GO:0008138 - protein tyrosine/serine/threonine phosphatase activity [Evidence IEA];GO_process: GO:0016311 - dephosphorylation [Evidence IEA];GO_process: GO:0006470 - protein dephosphorylation [Evidence IEA]
12503		hypothetical protein	492.733		IPR013087 Zinc finger C2H2-type;IPR036236 Zinc finger C2H2 superfamily	GO_function: GO:0003676 - nucleic acid binding [Evidence IEA]
12838		hypothetical protein	5.45784
12839		hypothetical protein	187.666	PF00955	IPR011531 Bicarbonate transporter, C-terminal	GO_component: GO:0016021 - integral component of membrane [Evidence IEA];GO_process: GO:0006820 - anion transport [Evidence IEA]
12840		hypothetical protein	256.129	PF01926	IPR006073 GTP binding domain;IPR023179 GTP-binding protein, orthogonal bundle domain superfamily;IPR027417 P-loop containing nucleoside triphosphate hydrolase	GO_function: GO:0005525 - GTP binding [Evidence IEA]
12841		hypothetical protein	372.987	PF00628	IPR001965 Zinc finger, PHD-type;IPR003903 Ubiquitin interacting motif;IPR011011 Zinc finger, FYVE/PHD-type;IPR019786 Zinc finger, PHD-type, conserved site;IPR019787 Zinc finger, PHD-finger
12842		hypothetical protein	739.637
13051		hypothetical protein	110.585	PF02138;PF13385;PF14844	IPR000409 BEACH domain;IPR001680 WD40 repeat;IPR013320 Concanavalin A-like lectin/glucanase domain superfamily;IPR017986 WD40-repeat-containing domain;IPR023362 PH-BEACH domain;IPR036322 WD40-repeat-containing domain superfamily;IPR036372 BEACH domain superfamily	GO_function: GO:0005515 - protein binding [Evidence IEA]
13147		hypothetical protein	0
13148		hypothetical protein	28.6082
13149		hypothetical protein	160.761	PF03881	IPR011009 Protein kinase-like domain superfamily;IPR016477 Fructosamine/Ketosamine-3-kinase
13150		hypothetical protein	34.3762
13151		hypothetical protein	3.43927		IPR003593 AAA+ ATPase domain;IPR027417 P-loop containing nucleoside triphosphate hydrolase
13152		hypothetical protein	1802.59
13153		hypothetical protein	1474.44	PF12298	IPR021036 Ribosomal protein S35, mitochondrial
13154		hypothetical protein	473.456	PF00072	IPR001789 Signal transduction response regulator, receiver domain;IPR011006 CheY-like superfamily	GO_process: GO:0000160 - phosphorelay signal transduction system [Evidence IEA]
13225		hypothetical protein	76.5195				SignalP(1-19)
13226		hypothetical protein	4.41373	PF05729;PF13191	IPR007111 NACHT nucleoside triphosphatase;IPR027417 P-loop containing nucleoside triphosphate hydrolase
13227		hypothetical protein	0
13428		hypothetical protein	7.00915	PF00075	IPR002156 Ribonuclease H domain;IPR012337 Ribonuclease H-like superfamily;IPR036397 Ribonuclease H superfamily	GO_function: GO:0003676 - nucleic acid binding [Evidence IEA];GO_function: GO:0004523 - RNA-DNA hybrid ribonuclease activity [Evidence IEA]
13429		hypothetical protein	8377.77	PF07995	IPR011041 Soluble quinoprotein glucose/sorbosone dehydrogenase;IPR011042 Six-bladed beta-propeller, TolB-like;IPR012938 Glucose/Sorbosone dehydrogenase	GO_function: GO:0003824 - catalytic activity [Evidence IEA]	SignalP(1-20)
13430		hypothetical protein	3.23987	PF01048	IPR000845 Nucleoside phosphorylase domain;IPR035994 Nucleoside phosphorylase superfamily	GO_function: GO:0003824 - catalytic activity [Evidence IEA];GO_process: GO:0009116 - nucleoside metabolic process [Evidence IEA]
13431		hypothetical protein	6.75646	PF01593;PF13450	IPR002937 Amine oxidase;IPR036188 FAD/NAD(P)-binding domain superfamily	GO_function: GO:0016491 - oxidoreductase activity [Evidence IEA];GO_process: GO:0055114 - oxidation-reduction process [Evidence IEA]	SignalP(1-56)
13579		hypothetical protein	815.423
13580		hypothetical protein	661.549	PF02996	IPR004127 Prefoldin alpha-like;IPR009053 Prefoldin;IPR011599 Prefoldin alpha subunit, archaea-type	GO_component: GO:0016272 - prefoldin complex [Evidence IEA];GO_function: GO:0051082 - unfolded protein binding [Evidence IEA];GO_process: GO:0006457 - protein folding [Evidence IEA]
13581		hypothetical protein	325.526
13582		hypothetical protein	48.4152
13693		hypothetical protein	1002.87
13694		hypothetical protein	618.461	PF01565	IPR006094 FAD linked oxidase, N-terminal;IPR016166 FAD-binding domain, PCMH-type;IPR036318 FAD-binding, type PCMH-like superfamily	GO_function: GO:0071949 - FAD binding [Evidence IEA];GO_function: GO:0050660 - flavin adenine dinucleotide binding [Evidence IEA];GO_function: GO:0016491 - oxidoreductase activity [Evidence IEA];GO_process: GO:0055114 - oxidation-reduction process [Evidence IEA]			AA7
13720		hypothetical protein	352.764	PF00397;PF01846	IPR001202 WW domain;IPR002713 FF domain;IPR036020 WW domain superfamily;IPR036517 FF domain superfamily	GO_function: GO:0005515 - protein binding [Evidence IEA]
13721		hypothetical protein	147.251	PF12735	IPR024662 Trafficking protein particle complex II-specific subunit 65	GO_component: GO:1990071 - TRAPPII protein complex [Evidence IEA];GO_process: GO:0006891 - intra-Golgi vesicle-mediated transport [Evidence IEA]
13722		hypothetical protein	231.808	PF00773;PF13638;PF17215;PF17216;PF17849	IPR001900 Ribonuclease II/R;IPR002716 PIN domain;IPR012340 Nucleic acid-binding, OB-fold;IPR022966 Ribonuclease II/R, conserved site;IPR029060 PIN-like domain superfamily;IPR033770 Exosome complex exonuclease RRP44, S1 domain;IPR033771 Rrp44-like cold shock domain;IPR041505 Dis3-like cold-shock domain 2	GO_function: GO:0004540 - ribonuclease activity [Evidence IEA];GO_function: GO:0003723 - RNA binding [Evidence IEA]
13922		hypothetical protein	66.6518	PF06041	IPR010323 Protein of unknown function DUF924;IPR011990 Tetratricopeptide-like helical domain superfamily	GO_function: GO:0005515 - protein binding [Evidence IEA]
13923		hypothetical protein	35.0558	PF07690	IPR011701 Major facilitator superfamily;IPR020846 Major facilitator superfamily domain;IPR036259 MFS transporter superfamily	GO_component: GO:0005887 - integral component of plasma membrane [Evidence IEA];GO_process: GO:0055085 - transmembrane transport [Evidence IEA]
13924		hypothetical protein	60.7126	PF00891	IPR001077 O-methyltransferase domain;IPR016461 O-methyltransferase COMT-type;IPR029063 S-adenosyl-L-methionine-dependent methyltransferase	GO_function: GO:0008168 - methyltransferase activity [Evidence IEA];GO_function: GO:0008171 - O-methyltransferase activity [Evidence IEA]
14071		hypothetical protein	468.753	PF00018;PF07653	IPR001452 SH3 domain;IPR035552 Mti1, SH3 domain;IPR036028 SH3-like domain superfamily	GO_function: GO:0005515 - protein binding [Evidence IEA]
14318		hypothetical protein	31.0763	PF20150						Cluster_2
14319		hypothetical protein	118.131		IPR001128 Cytochrome P450;IPR036396 Cytochrome P450 superfamily	GO_function: GO:0005506 - iron ion binding [Evidence IEA];GO_function: GO:0016705 - oxidoreductase activity, acting on paired donors, with incorporation or reduction of molecular oxygen [Evidence IEA];GO_function: GO:0020037 - heme binding [Evidence IEA];GO_process: GO:0055114 - oxidation-reduction process [Evidence IEA]				Cluster_2
14320		hypothetical protein	1567.13	PF12697	IPR000073 Alpha/beta hydrolase fold-1;IPR029058 Alpha/Beta hydrolase fold					Cluster_2
14321		hypothetical protein	197.392	PF13489;PF13649	IPR029063 S-adenosyl-L-methionine-dependent methyltransferase					Cluster_2
14322		hypothetical protein	241.308							Cluster_2
14323		hypothetical protein	73.8061	PF03959;PF12697	IPR005645 Serine hydrolase FSH;IPR029058 Alpha/Beta hydrolase fold					Cluster_2
14324		putative PKS/NRPS-like protein biosynthetic cluster	27.3769	PF00106;PF00550;PF00698;PF01209;PF02801;PF08240;PF08241;PF08242;PF08659;PF13489;PF13649;PF13847;PF14765	IPR001227 Acyl transferase domain superfamily;IPR009081 Phosphopantetheine binding ACP domain;IPR011032 GroES-like superfamily;IPR013154 Alcohol dehydrogenase, N-terminal;IPR013217 Methyltransferase type 12;IPR013968 Polyketide synthase, ketoreductase domain;IPR014030 Beta-ketoacyl synthase, N-terminal;IPR014031 Beta-ketoacyl synthase, C-terminal;IPR014043 Acyl transferase;IPR016035 Acyl transfer…	GO_function: GO:0031177 - phosphopantetheine binding [Evidence IEA];GO_function: GO:0016740 - transferase activity [Evidence IEA];GO_function: GO:0003824 - catalytic activity [Evidence IEA];GO_function: GO:0016491 - oxidoreductase activity [Evidence IEA];GO_process: GO:0055114 - oxidation-reduction process [Evidence IEA]				Cluster_2
14325		hypothetical protein	22.5174		IPR032710 NTF2-like domain superfamily					Cluster_2
14326		putative secondary metabolism biosynthetic enzyme	95.5831	PF10604	IPR019587 Polyketide cyclase/dehydrase;IPR023393 START-like domain superfamily					Cluster_2
Fisher exact test for genes belonging to SM
p-value = 7.74e-10
Selective sweep (44/240)
Total genome (981/14651)
