# Supplementary material for: Population genomics of the grapevine pathogen Eutypa lata reveals evidence for population expansion and intraspecific differences in secondary metabolite gene clusters
Source: PLoS Genet. 2022 Apr 1;18(4):e1010153. doi: 10.1371/journal.pgen.1010153 (PMC9007359; doi:10.1371/journal.pgen.1010153)
Supplement: S5 Table — (XLSX) [file pgen.1010153.s007.xlsx]

## Sheet: S5 Table
Shell clusters
Pfam ID	P-value (adj)	Description
PF00505	0.0001039	HMG (high mobility group) box
PF03881	0.0001039	Fructosamine kinase
PF13637	0.0004258	Ankyrin repeats (many copies)
PF14765	0.001361	Polyketide synthase dehydratase
PF00067	0.001361	Cytochrome P450
PF00109	0.001792	Beta-ketoacyl synthase, N-terminal domain
PF14420	0.002122	Clr5 domain
PF00698	0.003077	Acyl transferase domain
PF08659	0.003077	KR domain
PF02801	0.005637	Beta-ketoacyl synthase, C-terminal domain
PF13424	0.008186	Tetratricopeptide repeat
PF00550	0.0104	Phosphopantetheine attachment site
PF16197	0.01337	Ketoacyl-synthetase C-terminal extension
PF13095	0.0196	Kinetochore Sim4 complex subunit FTA2
PF00023	0.02836	Ankyrin repeat
Cloud clusters
PF12511	0.0009188	Protein of unknown function (DUF3716)
PF12796	0.006606	Ankyrin repeats (3 copies)
PF00067	0.03157	Cytochrome P450
PF11917	0.04531	Protein of unknown function (DUF3435)
