# Supplementary material for: Population genomics of the grapevine pathogen Eutypa lata reveals evidence for population expansion and intraspecific differences in secondary metabolite gene clusters
Source: PLoS Genet. 2022 Apr 1;18(4):e1010153. doi: 10.1371/journal.pgen.1010153 (PMC9007359; doi:10.1371/journal.pgen.1010153)
Supplement: S6 Table — (XLSX) [file pgen.1010153.s008.xlsx]

## Sheet: S6 Table
SM type	TAS7	MA101	B003	511-17
fungal-RiPP	1	1	0	1
indole	3	4	4	4
indole,T1PKS	1	2	1	1
NRPS	8	7	5	6
NRPS-like	13	14	13	12
NRPS-like,betalactone	1	1	1	1
NRPS-like,NRPS	0	1	0	0
NRPS-like,T1PKS	3	2	2	2
NRPS,T1PKS	3	4	5	5
T1PKS	39	37	37	38
T1PKS,indole,NRPS	1	1	1	1
T3PKS	1	1	1	1
terpene	7	8	8	7
terpene,NRPS-like,T1PKS	1	1	1	1
Total	82	84	79	80
