# Supplementary material for: Population genomics of the grapevine pathogen Eutypa lata reveals evidence for population expansion and intraspecific differences in secondary metabolite gene clusters
Source: PLoS Genet. 2022 Apr 1;18(4):e1010153. doi: 10.1371/journal.pgen.1010153 (PMC9007359; doi:10.1371/journal.pgen.1010153)
Supplement: S7 Table — (XLSX) [file pgen.1010153.s009.xlsx]

## Sheet: S7 Table
Isolate	Kmer*a	Recovery (mm)
B001	1	93.8
B002	1	106.3
B003	1	144.1
B005	0	48.3
C001	1	99.7
C002	0	62.5
C003	1	105.3
L001	1	94.3
L002	1	86.5
L003	0	66
MA002	1	105.8
MA076	0	56.7
MA089	1	151.8
MA101	0	67
MA176	0	51.7
OR008	1	110
OR019	0	72.5
OR022	0	61.7
OR024	0	78.5
OR039	0	37.5
WB031	0	81.8
WB052	1	80.3
WB066	1	103.8
WB115	1	85
WB182	1	103.3
*Presence/absence of the kmer with lowest p-value.
a: p-value of 6.65e-7
