# Supplementary material for: Population genomics of the grapevine pathogen Eutypa lata reveals evidence for population expansion and intraspecific differences in secondary metabolite gene clusters
Source: PLoS Genet. 2022 Apr 1;18(4):e1010153. doi: 10.1371/journal.pgen.1010153 (PMC9007359; doi:10.1371/journal.pgen.1010153)
Supplement: S1 Data — (ZIP) [file pgen.1010153.s010.zip]

Archive with 39 entries (39 files):
- Eutypa_lata_51117.gff3
- Eutypa_lata_ADSC300.gff3
- Eutypa_lata_ADSC400.gff3
- Eutypa_lata_AL1_46.gff3
- Eutypa_lata_AL1_65.gff3
- Eutypa_lata_AL2_124.gff3
- Eutypa_lata_B001.gff3
- Eutypa_lata_B002.gff3
- Eutypa_lata_B003.gff3
- Eutypa_lata_B005.gff3
- Eutypa_lata_C001.gff3
- Eutypa_lata_C002.gff3
- Eutypa_lata_C003.gff3
- Eutypa_lata_L001.gff3
- Eutypa_lata_L002.gff3
- Eutypa_lata_L003.gff3
- Eutypa_lata_M295.gff3
- Eutypa_lata_M302.gff3
- Eutypa_lata_MA002.gff3
- Eutypa_lata_MA076.gff3
- Eutypa_lata_MA089.gff3
- Eutypa_lata_MA101.gff3
- Eutypa_lata_MA176.gff3
- Eutypa_lata_OR008.gff3
- Eutypa_lata_OR019.gff3
- Eutypa_lata_OR022.gff3
- Eutypa_lata_OR024.gff3
- Eutypa_lata_OR039.gff3
- Eutypa_lata_POP1.gff3
- Eutypa_lata_RGA01.gff3
- Eutypa_lata_RGA07.gff3
- Eutypa_lata_SACEA01.gff3
- Eutypa_lata_SAPN01.gff3
- Eutypa_lata_WB031.gff3
- Eutypa_lata_WB052.gff3
- Eutypa_lata_WB066.gff3
- Eutypa_lata_WB115.gff3
- Eutypa_lata_WB182.gff3
- Eutypa_lata_WV_1.gff3
