# Supplementary material for: Population genomics of the grapevine pathogen Eutypa lata reveals evidence for population expansion and intraspecific differences in secondary metabolite gene clusters
Source: PLoS Genet. 2022 Apr 1;18(4):e1010153. doi: 10.1371/journal.pgen.1010153 (PMC9007359; doi:10.1371/journal.pgen.1010153)
Supplement: S1 Data — (ZIP) [file pgen.1010153.s010.zip › Eutypa_lata_51117.gff3]

##gff-version 3
511_17_0	funannotate	gene	1182	1362	.	+	.	ID=51117_000001;
511_17_0	funannotate	mRNA	1182	1362	.	+	.	ID=51117_000001-T1;Parent=51117_000001;product=hypothetical protein;
511_17_0	funannotate	exon	1182	1362	.	+	.	ID=51117_000001-T1.exon1;Parent=51117_000001-T1;
511_17_0	funannotate	CDS	1182	1362	.	+	0	ID=51117_000001-T1.cds;Parent=51117_000001-T1;
511_17_0	funannotate	gene	19444	19514	.	+	.	ID=51117_000002;
511_17_0	funannotate	tRNA	19444	19514	.	+	.	ID=51117_000002-T1;Parent=51117_000002;product=tRNA-Arg;
511_17_0	funannotate	exon	19444	19514	.	+	.	ID=51117_000002-T1.exon1;Parent=51117_000002-T1;
511_17_0	funannotate	gene	36359	36429	.	+	.	ID=51117_000003;
511_17_0	funannotate	tRNA	36359	36429	.	+	.	ID=51117_000003-T1;Parent=51117_000003;product=tRNA-Arg;
511_17_0	funannotate	exon	36359	36429	.	+	.	ID=51117_000003-T1.exon1;Parent=51117_000003-T1;
511_17_0	funannotate	gene	44580	44650	.	+	.	ID=51117_000004;
511_17_0	funannotate	tRNA	44580	44650	.	+	.	ID=51117_000004-T1;Parent=51117_000004;product=tRNA-Asn;
511_17_0	funannotate	exon	44580	44650	.	+	.	ID=51117_000004-T1.exon1;Parent=51117_000004-T1;
511_17_0	funannotate	gene	46207	46277	.	+	.	ID=51117_000005;
511_17_0	funannotate	tRNA	46207	46277	.	+	.	ID=51117_000005-T1;Parent=51117_000005;product=tRNA-Gly;
511_17_0	funannotate	exon	46207	46277	.	+	.	ID=51117_000005-T1.exon1;Parent=51117_000005-T1;
511_17_0	funannotate	gene	49572	49644	.	+	.	ID=51117_000006;
511_17_0	funannotate	tRNA	49572	49644	.	+	.	ID=51117_000006-T1;Parent=51117_000006;product=tRNA-Asp;
511_17_0	funannotate	exon	49572	49644	.	+	.	ID=51117_000006-T1.exon1;Parent=51117_000006-T1;
511_17_0	funannotate	gene	55956	56027	.	+	.	ID=51117_000007;
511_17_0	funannotate	tRNA	55956	56027	.	+	.	ID=51117_000007-T1;Parent=51117_000007;product=tRNA-Lys;
511_17_0	funannotate	exon	55956	56027	.	+	.	ID=51117_000007-T1.exon1;Parent=51117_000007-T1;
511_17_0	funannotate	gene	56739	56810	.	+	.	ID=51117_000008;
511_17_0	funannotate	tRNA	56739	56810	.	+	.	ID=51117_000008-T1;Parent=51117_000008;product=tRNA-Glu;
511_17_0	funannotate	exon	56739	56810	.	+	.	ID=51117_000008-T1.exon1;Parent=51117_000008-T1;
511_17_0	funannotate	gene	57432	57503	.	+	.	ID=51117_000009;
511_17_0	funannotate	tRNA	57432	57503	.	+	.	ID=51117_000009-T1;Parent=51117_000009;product=tRNA-Val;
511_17_0	funannotate	exon	57432	57503	.	+	.	ID=51117_000009-T1.exon1;Parent=51117_000009-T1;
511_17_0	funannotate	gene	65364	65435	.	+	.	ID=51117_000010;
511_17_0	funannotate	tRNA	65364	65435	.	+	.	ID=51117_000010-T1;Parent=51117_000010;product=tRNA-Ile;
511_17_0	funannotate	exon	65364	65435	.	+	.	ID=51117_000010-T1.exon1;Parent=51117_000010-T1;
511_17_0	funannotate	gene	84441	84511	.	+	.	ID=51117_000011;
511_17_0	funannotate	tRNA	84441	84511	.	+	.	ID=51117_000011-T1;Parent=51117_000011;product=tRNA-Thr;
511_17_0	funannotate	exon	84441	84511	.	+	.	ID=51117_000011-T1.exon1;Parent=51117_000011-T1;
511_17_0	funannotate	gene	86956	87026	.	+	.	ID=51117_000012;
511_17_0	funannotate	tRNA	86956	87026	.	+	.	ID=51117_000012-T1;Parent=51117_000012;product=tRNA-Met;
511_17_0	funannotate	exon	86956	87026	.	+	.	ID=51117_000012-T1.exon1;Parent=51117_000012-T1;
511_17_0	funannotate	gene	90385	90456	.	+	.	ID=51117_000013;
511_17_0	funannotate	tRNA	90385	90456	.	+	.	ID=51117_000013-T1;Parent=51117_000013;product=tRNA-Lys;
511_17_0	funannotate	exon	90385	90456	.	+	.	ID=51117_000013-T1.exon1;Parent=51117_000013-T1;
511_17_0	funannotate	gene	94703	94775	.	+	.	ID=51117_000014;
511_17_0	funannotate	tRNA	94703	94775	.	+	.	ID=51117_000014-T1;Parent=51117_000014;product=tRNA-Phe;
511_17_0	funannotate	exon	94703	94775	.	+	.	ID=51117_000014-T1.exon1;Parent=51117_000014-T1;
511_17_0	funannotate	gene	96615	96687	.	+	.	ID=51117_000015;
511_17_0	funannotate	tRNA	96615	96687	.	+	.	ID=51117_000015-T1;Parent=51117_000015;product=tRNA-His;
511_17_0	funannotate	exon	96615	96687	.	+	.	ID=51117_000015-T1.exon1;Parent=51117_000015-T1;
511_17_0	funannotate	gene	115325	116461	.	+	.	ID=51117_000016;
511_17_0	funannotate	mRNA	115325	116461	.	+	.	ID=51117_000016-T1;Parent=51117_000016;product=hypothetical protein;
511_17_0	funannotate	exon	115325	116461	.	+	.	ID=51117_000016-T1.exon1;Parent=51117_000016-T1;
511_17_0	funannotate	CDS	115325	116461	.	+	0	ID=51117_000016-T1.cds;Parent=51117_000016-T1;
511_17_0	funannotate	gene	129895	130155	.	-	.	ID=51117_000017;
511_17_0	funannotate	mRNA	129895	130155	.	-	.	ID=51117_000017-T1;Parent=51117_000017;product=hypothetical protein;
511_17_0	funannotate	exon	129895	130155	.	-	.	ID=51117_000017-T1.exon1;Parent=51117_000017-T1;
511_17_0	funannotate	CDS	129895	130155	.	-	0	ID=51117_000017-T1.cds;Parent=51117_000017-T1;
511_17_0	funannotate	gene	130210	130601	.	-	.	ID=51117_000018;
511_17_0	funannotate	mRNA	130210	130601	.	-	.	ID=51117_000018-T1;Parent=51117_000018;product=hypothetical protein;
511_17_0	funannotate	exon	130210	130601	.	-	.	ID=51117_000018-T1.exon1;Parent=51117_000018-T1;
511_17_0	funannotate	CDS	130210	130601	.	-	2	ID=51117_000018-T1.cds;Parent=51117_000018-T1;
511_17_0	funannotate	gene	130707	131211	.	-	.	ID=51117_000019;
511_17_0	funannotate	mRNA	130707	131211	.	-	.	ID=51117_000019-T1;Parent=51117_000019;product=hypothetical protein;
511_17_0	funannotate	exon	130707	131211	.	-	.	ID=51117_000019-T1.exon1;Parent=51117_000019-T1;
511_17_0	funannotate	CDS	130707	131211	.	-	0	ID=51117_000019-T1.cds;Parent=51117_000019-T1;
511_17_0	funannotate	gene	141518	141698	.	+	.	ID=51117_000020;
511_17_0	funannotate	mRNA	141518	141698	.	+	.	ID=51117_000020-T1;Parent=51117_000020;product=hypothetical protein;
511_17_0	funannotate	exon	141518	141698	.	+	.	ID=51117_000020-T1.exon1;Parent=51117_000020-T1;
511_17_0	funannotate	CDS	141518	141698	.	+	0	ID=51117_000020-T1.cds;Parent=51117_000020-T1;
511_17_0	funannotate	gene	176686	176756	.	+	.	ID=51117_000021;
511_17_0	funannotate	tRNA	176686	176756	.	+	.	ID=51117_000021-T1;Parent=51117_000021;product=tRNA-Arg;
511_17_0	funannotate	exon	176686	176756	.	+	.	ID=51117_000021-T1.exon1;Parent=51117_000021-T1;
511_17_0	funannotate	gene	184906	184976	.	+	.	ID=51117_000022;
511_17_0	funannotate	tRNA	184906	184976	.	+	.	ID=51117_000022-T1;Parent=51117_000022;product=tRNA-Asn;
511_17_0	funannotate	exon	184906	184976	.	+	.	ID=51117_000022-T1.exon1;Parent=51117_000022-T1;
511_17_0	funannotate	gene	186533	186603	.	+	.	ID=51117_000023;
511_17_0	funannotate	tRNA	186533	186603	.	+	.	ID=51117_000023-T1;Parent=51117_000023;product=tRNA-Gly;
511_17_0	funannotate	exon	186533	186603	.	+	.	ID=51117_000023-T1.exon1;Parent=51117_000023-T1;
511_17_2	funannotate	gene	6269	13705	.	+	.	ID=51117_000024;
511_17_2	funannotate	mRNA	6269	13705	.	+	.	ID=51117_000024-T1;Parent=51117_000024;product=hypothetical protein;
511_17_2	funannotate	exon	6269	6749	.	+	.	ID=51117_000024-T1.exon1;Parent=51117_000024-T1;
511_17_2	funannotate	exon	6841	6937	.	+	.	ID=51117_000024-T1.exon2;Parent=51117_000024-T1;
511_17_2	funannotate	exon	6999	11892	.	+	.	ID=51117_000024-T1.exon3;Parent=51117_000024-T1;
511_17_2	funannotate	exon	11949	12286	.	+	.	ID=51117_000024-T1.exon4;Parent=51117_000024-T1;
511_17_2	funannotate	exon	12341	12821	.	+	.	ID=51117_000024-T1.exon5;Parent=51117_000024-T1;
511_17_2	funannotate	exon	12875	13705	.	+	.	ID=51117_000024-T1.exon6;Parent=51117_000024-T1;
511_17_2	funannotate	CDS	6269	6749	.	+	0	ID=51117_000024-T1.cds;Parent=51117_000024-T1;
511_17_2	funannotate	CDS	6841	6937	.	+	2	ID=51117_000024-T1.cds;Parent=51117_000024-T1;
511_17_2	funannotate	CDS	6999	11892	.	+	1	ID=51117_000024-T1.cds;Parent=51117_000024-T1;
511_17_2	funannotate	CDS	11949	12286	.	+	0	ID=51117_000024-T1.cds;Parent=51117_000024-T1;
511_17_2	funannotate	CDS	12341	12821	.	+	1	ID=51117_000024-T1.cds;Parent=51117_000024-T1;
511_17_2	funannotate	CDS	12875	13705	.	+	0	ID=51117_000024-T1.cds;Parent=51117_000024-T1;
511_17_2	funannotate	gene	14283	15016	.	+	.	ID=51117_000025;
511_17_2	funannotate	mRNA	14283	15016	.	+	.	ID=51117_000025-T1;Parent=51117_000025;product=hypothetical protein;
511_17_2	funannotate	exon	14283	14333	.	+	.	ID=51117_000025-T1.exon1;Parent=51117_000025-T1;
511_17_2	funannotate	exon	14396	15016	.	+	.	ID=51117_000025-T1.exon2;Parent=51117_000025-T1;
511_17_2	funannotate	CDS	14283	14333	.	+	0	ID=51117_000025-T1.cds;Parent=51117_000025-T1;
511_17_2	funannotate	CDS	14396	15016	.	+	0	ID=51117_000025-T1.cds;Parent=51117_000025-T1;
511_17_2	funannotate	gene	15389	16931	.	-	.	ID=51117_000026;
511_17_2	funannotate	mRNA	15389	16931	.	-	.	ID=51117_000026-T1;Parent=51117_000026;product=hypothetical protein;
511_17_2	funannotate	exon	16692	16931	.	-	.	ID=51117_000026-T1.exon1;Parent=51117_000026-T1;
511_17_2	funannotate	exon	16350	16628	.	-	.	ID=51117_000026-T1.exon2;Parent=51117_000026-T1;
511_17_2	funannotate	exon	16223	16273	.	-	.	ID=51117_000026-T1.exon3;Parent=51117_000026-T1;
511_17_2	funannotate	exon	15649	16166	.	-	.	ID=51117_000026-T1.exon4;Parent=51117_000026-T1;
511_17_2	funannotate	exon	15389	15566	.	-	.	ID=51117_000026-T1.exon5;Parent=51117_000026-T1;
511_17_2	funannotate	CDS	16692	16931	.	-	0	ID=51117_000026-T1.cds;Parent=51117_000026-T1;
511_17_2	funannotate	CDS	16350	16628	.	-	0	ID=51117_000026-T1.cds;Parent=51117_000026-T1;
511_17_2	funannotate	CDS	16223	16273	.	-	0	ID=51117_000026-T1.cds;Parent=51117_000026-T1;
511_17_2	funannotate	CDS	15649	16166	.	-	0	ID=51117_000026-T1.cds;Parent=51117_000026-T1;
511_17_2	funannotate	CDS	15389	15566	.	-	1	ID=51117_000026-T1.cds;Parent=51117_000026-T1;
511_17_2	funannotate	gene	18029	18307	.	-	.	ID=51117_000027;
511_17_2	funannotate	mRNA	18029	18307	.	-	.	ID=51117_000027-T1;Parent=51117_000027;product=hypothetical protein;
511_17_2	funannotate	exon	18029	18307	.	-	.	ID=51117_000027-T1.exon1;Parent=51117_000027-T1;
511_17_2	funannotate	CDS	18029	18307	.	-	0	ID=51117_000027-T1.cds;Parent=51117_000027-T1;
511_17_2	funannotate	gene	18342	19256	.	-	.	ID=51117_000028;
511_17_2	funannotate	mRNA	18342	19256	.	-	.	ID=51117_000028-T1;Parent=51117_000028;product=hypothetical protein;
511_17_2	funannotate	exon	18342	19256	.	-	.	ID=51117_000028-T1.exon1;Parent=51117_000028-T1;
511_17_2	funannotate	CDS	18342	19256	.	-	0	ID=51117_000028-T1.cds;Parent=51117_000028-T1;
511_17_2	funannotate	gene	19579	20264	.	+	.	ID=51117_000029;
511_17_2	funannotate	mRNA	19579	20264	.	+	.	ID=51117_000029-T1;Parent=51117_000029;product=hypothetical protein;
511_17_2	funannotate	exon	19579	19587	.	+	.	ID=51117_000029-T1.exon1;Parent=51117_000029-T1;
511_17_2	funannotate	exon	19722	20264	.	+	.	ID=51117_000029-T1.exon2;Parent=51117_000029-T1;
511_17_2	funannotate	CDS	19579	19587	.	+	0	ID=51117_000029-T1.cds;Parent=51117_000029-T1;
511_17_2	funannotate	CDS	19722	20264	.	+	0	ID=51117_000029-T1.cds;Parent=51117_000029-T1;
511_17_2	funannotate	gene	21917	22632	.	+	.	ID=51117_000030;
511_17_2	funannotate	mRNA	21917	22632	.	+	.	ID=51117_000030-T1;Parent=51117_000030;product=hypothetical protein;
511_17_2	funannotate	exon	21917	22029	.	+	.	ID=51117_000030-T1.exon1;Parent=51117_000030-T1;
511_17_2	funannotate	exon	22107	22188	.	+	.	ID=51117_000030-T1.exon2;Parent=51117_000030-T1;
511_17_2	funannotate	exon	22273	22632	.	+	.	ID=51117_000030-T1.exon3;Parent=51117_000030-T1;
511_17_2	funannotate	CDS	21917	22029	.	+	0	ID=51117_000030-T1.cds;Parent=51117_000030-T1;
511_17_2	funannotate	CDS	22107	22188	.	+	1	ID=51117_000030-T1.cds;Parent=51117_000030-T1;
511_17_2	funannotate	CDS	22273	22632	.	+	0	ID=51117_000030-T1.cds;Parent=51117_000030-T1;
511_17_2	funannotate	gene	26815	27992	.	-	.	ID=51117_000031;
511_17_2	funannotate	mRNA	26815	27992	.	-	.	ID=51117_000031-T1;Parent=51117_000031;product=hypothetical protein;
511_17_2	funannotate	exon	27672	27992	.	-	.	ID=51117_000031-T1.exon1;Parent=51117_000031-T1;
511_17_2	funannotate	exon	26815	27621	.	-	.	ID=51117_000031-T1.exon2;Parent=51117_000031-T1;
511_17_2	funannotate	CDS	27672	27992	.	-	0	ID=51117_000031-T1.cds;Parent=51117_000031-T1;
511_17_2	funannotate	CDS	26815	27621	.	-	0	ID=51117_000031-T1.cds;Parent=51117_000031-T1;
511_17_2	funannotate	gene	30257	30667	.	-	.	ID=51117_000032;
511_17_2	funannotate	mRNA	30257	30667	.	-	.	ID=51117_000032-T1;Parent=51117_000032;product=hypothetical protein;
511_17_2	funannotate	exon	30257	30667	.	-	.	ID=51117_000032-T1.exon1;Parent=51117_000032-T1;
511_17_2	funannotate	CDS	30257	30667	.	-	0	ID=51117_000032-T1.cds;Parent=51117_000032-T1;
511_17_2	funannotate	gene	31424	33047	.	+	.	ID=51117_000033;
511_17_2	funannotate	mRNA	31424	33047	.	+	.	ID=51117_000033-T1;Parent=51117_000033;product=hypothetical protein;
511_17_2	funannotate	exon	31424	31720	.	+	.	ID=51117_000033-T1.exon1;Parent=51117_000033-T1;
511_17_2	funannotate	exon	31771	32149	.	+	.	ID=51117_000033-T1.exon2;Parent=51117_000033-T1;
511_17_2	funannotate	exon	32214	32687	.	+	.	ID=51117_000033-T1.exon3;Parent=51117_000033-T1;
511_17_2	funannotate	exon	32752	33047	.	+	.	ID=51117_000033-T1.exon4;Parent=51117_000033-T1;
511_17_2	funannotate	CDS	31424	31720	.	+	0	ID=51117_000033-T1.cds;Parent=51117_000033-T1;
511_17_2	funannotate	CDS	31771	32149	.	+	0	ID=51117_000033-T1.cds;Parent=51117_000033-T1;
511_17_2	funannotate	CDS	32214	32687	.	+	2	ID=51117_000033-T1.cds;Parent=51117_000033-T1;
511_17_2	funannotate	CDS	32752	33047	.	+	2	ID=51117_000033-T1.cds;Parent=51117_000033-T1;
511_17_2	funannotate	gene	36705	38327	.	-	.	ID=51117_000034;
511_17_2	funannotate	mRNA	36705	38327	.	-	.	ID=51117_000034-T1;Parent=51117_000034;product=hypothetical protein;
511_17_2	funannotate	exon	37730	38327	.	-	.	ID=51117_000034-T1.exon1;Parent=51117_000034-T1;
511_17_2	funannotate	exon	37254	37512	.	-	.	ID=51117_000034-T1.exon2;Parent=51117_000034-T1;
511_17_2	funannotate	exon	36705	37131	.	-	.	ID=51117_000034-T1.exon3;Parent=51117_000034-T1;
511_17_2	funannotate	CDS	37730	38327	.	-	0	ID=51117_000034-T1.cds;Parent=51117_000034-T1;
511_17_2	funannotate	CDS	37254	37512	.	-	2	ID=51117_000034-T1.cds;Parent=51117_000034-T1;
511_17_2	funannotate	CDS	36705	37131	.	-	1	ID=51117_000034-T1.cds;Parent=51117_000034-T1;
511_17_2	funannotate	gene	39032	39911	.	-	.	ID=51117_000035;
511_17_2	funannotate	mRNA	39032	39911	.	-	.	ID=51117_000035-T1;Parent=51117_000035;product=hypothetical protein;
511_17_2	funannotate	exon	39871	39911	.	-	.	ID=51117_000035-T1.exon1;Parent=51117_000035-T1;
511_17_2	funannotate	exon	39032	39731	.	-	.	ID=51117_000035-T1.exon2;Parent=51117_000035-T1;
511_17_2	funannotate	CDS	39871	39911	.	-	0	ID=51117_000035-T1.cds;Parent=51117_000035-T1;
511_17_2	funannotate	CDS	39032	39731	.	-	1	ID=51117_000035-T1.cds;Parent=51117_000035-T1;
511_17_2	funannotate	gene	39930	40851	.	-	.	ID=51117_000036;
511_17_2	funannotate	mRNA	39930	40851	.	-	.	ID=51117_000036-T1;Parent=51117_000036;product=hypothetical protein;
511_17_2	funannotate	exon	40318	40851	.	-	.	ID=51117_000036-T1.exon1;Parent=51117_000036-T1;
511_17_2	funannotate	exon	39930	40175	.	-	.	ID=51117_000036-T1.exon2;Parent=51117_000036-T1;
511_17_2	funannotate	CDS	40318	40851	.	-	0	ID=51117_000036-T1.cds;Parent=51117_000036-T1;
511_17_2	funannotate	CDS	39930	40175	.	-	0	ID=51117_000036-T1.cds;Parent=51117_000036-T1;
511_17_2	funannotate	gene	42965	44447	.	-	.	ID=51117_000037;
511_17_2	funannotate	mRNA	42965	44447	.	-	.	ID=51117_000037-T1;Parent=51117_000037;product=hypothetical protein;
511_17_2	funannotate	exon	44295	44447	.	-	.	ID=51117_000037-T1.exon1;Parent=51117_000037-T1;
511_17_2	funannotate	exon	44124	44228	.	-	.	ID=51117_000037-T1.exon2;Parent=51117_000037-T1;
511_17_2	funannotate	exon	43683	44065	.	-	.	ID=51117_000037-T1.exon3;Parent=51117_000037-T1;
511_17_2	funannotate	exon	43554	43618	.	-	.	ID=51117_000037-T1.exon4;Parent=51117_000037-T1;
511_17_2	funannotate	exon	42965	43500	.	-	.	ID=51117_000037-T1.exon5;Parent=51117_000037-T1;
511_17_2	funannotate	CDS	44295	44447	.	-	0	ID=51117_000037-T1.cds;Parent=51117_000037-T1;
511_17_2	funannotate	CDS	44124	44228	.	-	0	ID=51117_000037-T1.cds;Parent=51117_000037-T1;
511_17_2	funannotate	CDS	43683	44065	.	-	0	ID=51117_000037-T1.cds;Parent=51117_000037-T1;
511_17_2	funannotate	CDS	43554	43618	.	-	1	ID=51117_000037-T1.cds;Parent=51117_000037-T1;
511_17_2	funannotate	CDS	42965	43500	.	-	2	ID=51117_000037-T1.cds;Parent=51117_000037-T1;
511_17_2	funannotate	gene	51896	52915	.	+	.	ID=51117_000038;
511_17_2	funannotate	mRNA	51896	52915	.	+	.	ID=51117_000038-T1;Parent=51117_000038;product=hypothetical protein;
511_17_2	funannotate	exon	51896	52915	.	+	.	ID=51117_000038-T1.exon1;Parent=51117_000038-T1;
511_17_2	funannotate	CDS	51896	52915	.	+	0	ID=51117_000038-T1.cds;Parent=51117_000038-T1;
511_17_2	funannotate	gene	53434	54778	.	+	.	ID=51117_000039;
511_17_2	funannotate	mRNA	53434	54778	.	+	.	ID=51117_000039-T1;Parent=51117_000039;product=hypothetical protein;
511_17_2	funannotate	exon	53434	54303	.	+	.	ID=51117_000039-T1.exon1;Parent=51117_000039-T1;
511_17_2	funannotate	exon	54431	54778	.	+	.	ID=51117_000039-T1.exon2;Parent=51117_000039-T1;
511_17_2	funannotate	CDS	53434	54303	.	+	0	ID=51117_000039-T1.cds;Parent=51117_000039-T1;
511_17_2	funannotate	CDS	54431	54778	.	+	0	ID=51117_000039-T1.cds;Parent=51117_000039-T1;
511_17_2	funannotate	gene	55203	56204	.	+	.	ID=51117_000040;
511_17_2	funannotate	mRNA	55203	56204	.	+	.	ID=51117_000040-T1;Parent=51117_000040;product=hypothetical protein;
511_17_2	funannotate	exon	55203	56204	.	+	.	ID=51117_000040-T1.exon1;Parent=51117_000040-T1;
511_17_2	funannotate	CDS	55203	56204	.	+	0	ID=51117_000040-T1.cds;Parent=51117_000040-T1;
511_17_2	funannotate	gene	57228	60092	.	+	.	ID=51117_000041;
511_17_2	funannotate	mRNA	57228	60092	.	+	.	ID=51117_000041-T1;Parent=51117_000041;product=hypothetical protein;
511_17_2	funannotate	exon	57228	60092	.	+	.	ID=51117_000041-T1.exon1;Parent=51117_000041-T1;
511_17_2	funannotate	CDS	57228	60092	.	+	0	ID=51117_000041-T1.cds;Parent=51117_000041-T1;
511_17_2	funannotate	gene	64924	66578	.	+	.	ID=51117_000042;
511_17_2	funannotate	mRNA	64924	66578	.	+	.	ID=51117_000042-T1;Parent=51117_000042;product=hypothetical protein;
511_17_2	funannotate	exon	64924	65850	.	+	.	ID=51117_000042-T1.exon1;Parent=51117_000042-T1;
511_17_2	funannotate	exon	65910	66578	.	+	.	ID=51117_000042-T1.exon2;Parent=51117_000042-T1;
511_17_2	funannotate	CDS	64924	65850	.	+	0	ID=51117_000042-T1.cds;Parent=51117_000042-T1;
511_17_2	funannotate	CDS	65910	66578	.	+	0	ID=51117_000042-T1.cds;Parent=51117_000042-T1;
511_17_2	funannotate	gene	68241	70607	.	+	.	ID=51117_000043;
511_17_2	funannotate	mRNA	68241	70607	.	+	.	ID=51117_000043-T1;Parent=51117_000043;product=hypothetical protein;
511_17_2	funannotate	exon	68241	68715	.	+	.	ID=51117_000043-T1.exon1;Parent=51117_000043-T1;
511_17_2	funannotate	exon	68790	69208	.	+	.	ID=51117_000043-T1.exon2;Parent=51117_000043-T1;
511_17_2	funannotate	exon	69305	70311	.	+	.	ID=51117_000043-T1.exon3;Parent=51117_000043-T1;
511_17_2	funannotate	exon	70376	70607	.	+	.	ID=51117_000043-T1.exon4;Parent=51117_000043-T1;
511_17_2	funannotate	CDS	68241	68715	.	+	0	ID=51117_000043-T1.cds;Parent=51117_000043-T1;
511_17_2	funannotate	CDS	68790	69208	.	+	2	ID=51117_000043-T1.cds;Parent=51117_000043-T1;
511_17_2	funannotate	CDS	69305	70311	.	+	0	ID=51117_000043-T1.cds;Parent=51117_000043-T1;
511_17_2	funannotate	CDS	70376	70607	.	+	1	ID=51117_000043-T1.cds;Parent=51117_000043-T1;
511_17_2	funannotate	gene	72995	75058	.	+	.	ID=51117_000044;
511_17_2	funannotate	mRNA	72995	75058	.	+	.	ID=51117_000044-T1;Parent=51117_000044;product=hypothetical protein;
511_17_2	funannotate	exon	72995	74572	.	+	.	ID=51117_000044-T1.exon1;Parent=51117_000044-T1;
511_17_2	funannotate	exon	74693	75058	.	+	.	ID=51117_000044-T1.exon2;Parent=51117_000044-T1;
511_17_2	funannotate	CDS	72995	74572	.	+	0	ID=51117_000044-T1.cds;Parent=51117_000044-T1;
511_17_2	funannotate	CDS	74693	75058	.	+	0	ID=51117_000044-T1.cds;Parent=51117_000044-T1;
511_17_2	funannotate	gene	78655	79440	.	+	.	ID=51117_000045;
511_17_2	funannotate	mRNA	78655	79440	.	+	.	ID=51117_000045-T1;Parent=51117_000045;product=hypothetical protein;
511_17_2	funannotate	exon	78655	78735	.	+	.	ID=51117_000045-T1.exon1;Parent=51117_000045-T1;
511_17_2	funannotate	exon	78875	79188	.	+	.	ID=51117_000045-T1.exon2;Parent=51117_000045-T1;
511_17_2	funannotate	exon	79269	79440	.	+	.	ID=51117_000045-T1.exon3;Parent=51117_000045-T1;
511_17_2	funannotate	CDS	78655	78735	.	+	0	ID=51117_000045-T1.cds;Parent=51117_000045-T1;
511_17_2	funannotate	CDS	78875	79188	.	+	0	ID=51117_000045-T1.cds;Parent=51117_000045-T1;
511_17_2	funannotate	CDS	79269	79440	.	+	1	ID=51117_000045-T1.cds;Parent=51117_000045-T1;
511_17_2	funannotate	gene	81284	83304	.	-	.	ID=51117_000046;
511_17_2	funannotate	mRNA	81284	83304	.	-	.	ID=51117_000046-T1;Parent=51117_000046;product=hypothetical protein;
511_17_2	funannotate	exon	82431	83304	.	-	.	ID=51117_000046-T1.exon1;Parent=51117_000046-T1;
511_17_2	funannotate	exon	82008	82285	.	-	.	ID=51117_000046-T1.exon2;Parent=51117_000046-T1;
511_17_2	funannotate	exon	81795	81932	.	-	.	ID=51117_000046-T1.exon3;Parent=51117_000046-T1;
511_17_2	funannotate	exon	81541	81577	.	-	.	ID=51117_000046-T1.exon4;Parent=51117_000046-T1;
511_17_2	funannotate	exon	81284	81483	.	-	.	ID=51117_000046-T1.exon5;Parent=51117_000046-T1;
511_17_2	funannotate	CDS	82431	83304	.	-	0	ID=51117_000046-T1.cds;Parent=51117_000046-T1;
511_17_2	funannotate	CDS	82008	82285	.	-	2	ID=51117_000046-T1.cds;Parent=51117_000046-T1;
511_17_2	funannotate	CDS	81795	81932	.	-	0	ID=51117_000046-T1.cds;Parent=51117_000046-T1;
511_17_2	funannotate	CDS	81541	81577	.	-	0	ID=51117_000046-T1.cds;Parent=51117_000046-T1;
511_17_2	funannotate	CDS	81284	81483	.	-	2	ID=51117_000046-T1.cds;Parent=51117_000046-T1;
511_17_2	funannotate	gene	86465	88017	.	-	.	ID=51117_000047;
511_17_2	funannotate	mRNA	86465	88017	.	-	.	ID=51117_000047-T1;Parent=51117_000047;product=hypothetical protein;
511_17_2	funannotate	exon	87591	88017	.	-	.	ID=51117_000047-T1.exon1;Parent=51117_000047-T1;
511_17_2	funannotate	exon	86465	87471	.	-	.	ID=51117_000047-T1.exon2;Parent=51117_000047-T1;
511_17_2	funannotate	CDS	87591	88017	.	-	0	ID=51117_000047-T1.cds;Parent=51117_000047-T1;
511_17_2	funannotate	CDS	86465	87471	.	-	2	ID=51117_000047-T1.cds;Parent=51117_000047-T1;
511_17_2	funannotate	gene	89917	91045	.	+	.	ID=51117_000048;
511_17_2	funannotate	mRNA	89917	91045	.	+	.	ID=51117_000048-T1;Parent=51117_000048;product=hypothetical protein;
511_17_2	funannotate	exon	89917	89984	.	+	.	ID=51117_000048-T1.exon1;Parent=51117_000048-T1;
511_17_2	funannotate	exon	90142	90283	.	+	.	ID=51117_000048-T1.exon2;Parent=51117_000048-T1;
511_17_2	funannotate	exon	90395	91045	.	+	.	ID=51117_000048-T1.exon3;Parent=51117_000048-T1;
511_17_2	funannotate	CDS	89917	89984	.	+	0	ID=51117_000048-T1.cds;Parent=51117_000048-T1;
511_17_2	funannotate	CDS	90142	90283	.	+	1	ID=51117_000048-T1.cds;Parent=51117_000048-T1;
511_17_2	funannotate	CDS	90395	91045	.	+	0	ID=51117_000048-T1.cds;Parent=51117_000048-T1;
511_17_2	funannotate	gene	91634	93463	.	-	.	ID=51117_000049;
511_17_2	funannotate	mRNA	91634	93463	.	-	.	ID=51117_000049-T1;Parent=51117_000049;product=hypothetical protein;
511_17_2	funannotate	exon	93163	93463	.	-	.	ID=51117_000049-T1.exon1;Parent=51117_000049-T1;
511_17_2	funannotate	exon	91634	93042	.	-	.	ID=51117_000049-T1.exon2;Parent=51117_000049-T1;
511_17_2	funannotate	CDS	93163	93463	.	-	0	ID=51117_000049-T1.cds;Parent=51117_000049-T1;
511_17_2	funannotate	CDS	91634	93042	.	-	2	ID=51117_000049-T1.cds;Parent=51117_000049-T1;
511_17_2	funannotate	gene	95218	96862	.	+	.	ID=51117_000050;
511_17_2	funannotate	mRNA	95218	96862	.	+	.	ID=51117_000050-T1;Parent=51117_000050;product=hypothetical protein;
511_17_2	funannotate	exon	95218	95265	.	+	.	ID=51117_000050-T1.exon1;Parent=51117_000050-T1;
511_17_2	funannotate	exon	95395	95576	.	+	.	ID=51117_000050-T1.exon2;Parent=51117_000050-T1;
511_17_2	funannotate	exon	95671	96862	.	+	.	ID=51117_000050-T1.exon3;Parent=51117_000050-T1;
511_17_2	funannotate	CDS	95218	95265	.	+	0	ID=51117_000050-T1.cds;Parent=51117_000050-T1;
511_17_2	funannotate	CDS	95395	95576	.	+	0	ID=51117_000050-T1.cds;Parent=51117_000050-T1;
511_17_2	funannotate	CDS	95671	96862	.	+	1	ID=51117_000050-T1.cds;Parent=51117_000050-T1;
511_17_2	funannotate	gene	99063	100048	.	+	.	ID=51117_000051;
511_17_2	funannotate	mRNA	99063	100048	.	+	.	ID=51117_000051-T1;Parent=51117_000051;product=hypothetical protein;
511_17_2	funannotate	exon	99063	99233	.	+	.	ID=51117_000051-T1.exon1;Parent=51117_000051-T1;
511_17_2	funannotate	exon	99290	99395	.	+	.	ID=51117_000051-T1.exon2;Parent=51117_000051-T1;
511_17_2	funannotate	exon	99532	99647	.	+	.	ID=51117_000051-T1.exon3;Parent=51117_000051-T1;
511_17_2	funannotate	exon	99724	99796	.	+	.	ID=51117_000051-T1.exon4;Parent=51117_000051-T1;
511_17_2	funannotate	exon	99873	100048	.	+	.	ID=51117_000051-T1.exon5;Parent=51117_000051-T1;
511_17_2	funannotate	CDS	99063	99233	.	+	0	ID=51117_000051-T1.cds;Parent=51117_000051-T1;
511_17_2	funannotate	CDS	99290	99395	.	+	0	ID=51117_000051-T1.cds;Parent=51117_000051-T1;
511_17_2	funannotate	CDS	99532	99647	.	+	2	ID=51117_000051-T1.cds;Parent=51117_000051-T1;
511_17_2	funannotate	CDS	99724	99796	.	+	0	ID=51117_000051-T1.cds;Parent=51117_000051-T1;
511_17_2	funannotate	CDS	99873	100048	.	+	2	ID=51117_000051-T1.cds;Parent=51117_000051-T1;
511_17_2	funannotate	gene	100480	102238	.	-	.	ID=51117_000052;
511_17_2	funannotate	mRNA	100480	102238	.	-	.	ID=51117_000052-T1;Parent=51117_000052;product=hypothetical protein;
511_17_2	funannotate	exon	101426	102238	.	-	.	ID=51117_000052-T1.exon1;Parent=51117_000052-T1;
511_17_2	funannotate	exon	100863	101339	.	-	.	ID=51117_000052-T1.exon2;Parent=51117_000052-T1;
511_17_2	funannotate	exon	100480	100788	.	-	.	ID=51117_000052-T1.exon3;Parent=51117_000052-T1;
511_17_2	funannotate	CDS	101426	102238	.	-	0	ID=51117_000052-T1.cds;Parent=51117_000052-T1;
511_17_2	funannotate	CDS	100863	101339	.	-	0	ID=51117_000052-T1.cds;Parent=51117_000052-T1;
511_17_2	funannotate	CDS	100480	100788	.	-	0	ID=51117_000052-T1.cds;Parent=51117_000052-T1;
511_17_2	funannotate	gene	105059	106384	.	-	.	ID=51117_000053;
511_17_2	funannotate	mRNA	105059	106384	.	-	.	ID=51117_000053-T1;Parent=51117_000053;product=hypothetical protein;
511_17_2	funannotate	exon	105579	106384	.	-	.	ID=51117_000053-T1.exon1;Parent=51117_000053-T1;
511_17_2	funannotate	exon	105059	105503	.	-	.	ID=51117_000053-T1.exon2;Parent=51117_000053-T1;
511_17_2	funannotate	CDS	105579	106384	.	-	0	ID=51117_000053-T1.cds;Parent=51117_000053-T1;
511_17_2	funannotate	CDS	105059	105503	.	-	1	ID=51117_000053-T1.cds;Parent=51117_000053-T1;
511_17_2	funannotate	gene	108151	111532	.	-	.	ID=51117_000054;
511_17_2	funannotate	mRNA	108151	111532	.	-	.	ID=51117_000054-T1;Parent=51117_000054;product=hypothetical protein;
511_17_2	funannotate	exon	111101	111532	.	-	.	ID=51117_000054-T1.exon1;Parent=51117_000054-T1;
511_17_2	funannotate	exon	110518	111036	.	-	.	ID=51117_000054-T1.exon2;Parent=51117_000054-T1;
511_17_2	funannotate	exon	110092	110334	.	-	.	ID=51117_000054-T1.exon3;Parent=51117_000054-T1;
511_17_2	funannotate	exon	109688	110027	.	-	.	ID=51117_000054-T1.exon4;Parent=51117_000054-T1;
511_17_2	funannotate	exon	109542	109637	.	-	.	ID=51117_000054-T1.exon5;Parent=51117_000054-T1;
511_17_2	funannotate	exon	108648	109435	.	-	.	ID=51117_000054-T1.exon6;Parent=51117_000054-T1;
511_17_2	funannotate	exon	108475	108543	.	-	.	ID=51117_000054-T1.exon7;Parent=51117_000054-T1;
511_17_2	funannotate	exon	108151	108339	.	-	.	ID=51117_000054-T1.exon8;Parent=51117_000054-T1;
511_17_2	funannotate	CDS	111101	111532	.	-	0	ID=51117_000054-T1.cds;Parent=51117_000054-T1;
511_17_2	funannotate	CDS	110518	111036	.	-	0	ID=51117_000054-T1.cds;Parent=51117_000054-T1;
511_17_2	funannotate	CDS	110092	110334	.	-	0	ID=51117_000054-T1.cds;Parent=51117_000054-T1;
511_17_2	funannotate	CDS	109688	110027	.	-	0	ID=51117_000054-T1.cds;Parent=51117_000054-T1;
511_17_2	funannotate	CDS	109542	109637	.	-	2	ID=51117_000054-T1.cds;Parent=51117_000054-T1;
511_17_2	funannotate	CDS	108648	109435	.	-	2	ID=51117_000054-T1.cds;Parent=51117_000054-T1;
511_17_2	funannotate	CDS	108475	108543	.	-	0	ID=51117_000054-T1.cds;Parent=51117_000054-T1;
511_17_2	funannotate	CDS	108151	108339	.	-	0	ID=51117_000054-T1.cds;Parent=51117_000054-T1;
511_17_2	funannotate	gene	115616	117198	.	-	.	ID=51117_000055;
511_17_2	funannotate	mRNA	115616	117198	.	-	.	ID=51117_000055-T1;Parent=51117_000055;product=hypothetical protein;
511_17_2	funannotate	exon	116660	117198	.	-	.	ID=51117_000055-T1.exon1;Parent=51117_000055-T1;
511_17_2	funannotate	exon	115616	116552	.	-	.	ID=51117_000055-T1.exon2;Parent=51117_000055-T1;
511_17_2	funannotate	CDS	116660	117198	.	-	0	ID=51117_000055-T1.cds;Parent=51117_000055-T1;
511_17_2	funannotate	CDS	115616	116552	.	-	1	ID=51117_000055-T1.cds;Parent=51117_000055-T1;
511_17_2	funannotate	gene	124460	125053	.	-	.	ID=51117_000056;
511_17_2	funannotate	mRNA	124460	125053	.	-	.	ID=51117_000056-T1;Parent=51117_000056;product=hypothetical protein;
511_17_2	funannotate	exon	124460	125053	.	-	.	ID=51117_000056-T1.exon1;Parent=51117_000056-T1;
511_17_2	funannotate	CDS	124460	125053	.	-	0	ID=51117_000056-T1.cds;Parent=51117_000056-T1;
511_17_2	funannotate	gene	127044	128294	.	-	.	ID=51117_000057;
511_17_2	funannotate	mRNA	127044	128294	.	-	.	ID=51117_000057-T1;Parent=51117_000057;product=hypothetical protein;
511_17_2	funannotate	exon	128086	128294	.	-	.	ID=51117_000057-T1.exon1;Parent=51117_000057-T1;
511_17_2	funannotate	exon	127884	127986	.	-	.	ID=51117_000057-T1.exon2;Parent=51117_000057-T1;
511_17_2	funannotate	exon	127622	127757	.	-	.	ID=51117_000057-T1.exon3;Parent=51117_000057-T1;
511_17_2	funannotate	exon	127370	127403	.	-	.	ID=51117_000057-T1.exon4;Parent=51117_000057-T1;
511_17_2	funannotate	exon	127044	127191	.	-	.	ID=51117_000057-T1.exon5;Parent=51117_000057-T1;
511_17_2	funannotate	CDS	128086	128294	.	-	0	ID=51117_000057-T1.cds;Parent=51117_000057-T1;
511_17_2	funannotate	CDS	127884	127986	.	-	1	ID=51117_000057-T1.cds;Parent=51117_000057-T1;
511_17_2	funannotate	CDS	127622	127757	.	-	0	ID=51117_000057-T1.cds;Parent=51117_000057-T1;
511_17_2	funannotate	CDS	127370	127403	.	-	2	ID=51117_000057-T1.cds;Parent=51117_000057-T1;
511_17_2	funannotate	CDS	127044	127191	.	-	1	ID=51117_000057-T1.cds;Parent=51117_000057-T1;
511_17_2	funannotate	gene	129711	130792	.	-	.	ID=51117_000058;
511_17_2	funannotate	mRNA	129711	130792	.	-	.	ID=51117_000058-T1;Parent=51117_000058;product=hypothetical protein;
511_17_2	funannotate	exon	130544	130792	.	-	.	ID=51117_000058-T1.exon1;Parent=51117_000058-T1;
511_17_2	funannotate	exon	130340	130445	.	-	.	ID=51117_000058-T1.exon2;Parent=51117_000058-T1;
511_17_2	funannotate	exon	129711	130261	.	-	.	ID=51117_000058-T1.exon3;Parent=51117_000058-T1;
511_17_2	funannotate	CDS	130544	130792	.	-	0	ID=51117_000058-T1.cds;Parent=51117_000058-T1;
511_17_2	funannotate	CDS	130340	130445	.	-	0	ID=51117_000058-T1.cds;Parent=51117_000058-T1;
511_17_2	funannotate	CDS	129711	130261	.	-	2	ID=51117_000058-T1.cds;Parent=51117_000058-T1;
511_17_2	funannotate	gene	131698	133632	.	-	.	ID=51117_000059;
511_17_2	funannotate	mRNA	131698	133632	.	-	.	ID=51117_000059-T1;Parent=51117_000059;product=hypothetical protein;
511_17_2	funannotate	exon	133174	133632	.	-	.	ID=51117_000059-T1.exon1;Parent=51117_000059-T1;
511_17_2	funannotate	exon	132676	133092	.	-	.	ID=51117_000059-T1.exon2;Parent=51117_000059-T1;
511_17_2	funannotate	exon	132287	132609	.	-	.	ID=51117_000059-T1.exon3;Parent=51117_000059-T1;
511_17_2	funannotate	exon	131698	132151	.	-	.	ID=51117_000059-T1.exon4;Parent=51117_000059-T1;
511_17_2	funannotate	CDS	133174	133632	.	-	0	ID=51117_000059-T1.cds;Parent=51117_000059-T1;
511_17_2	funannotate	CDS	132676	133092	.	-	0	ID=51117_000059-T1.cds;Parent=51117_000059-T1;
511_17_2	funannotate	CDS	132287	132609	.	-	0	ID=51117_000059-T1.cds;Parent=51117_000059-T1;
511_17_2	funannotate	CDS	131698	132151	.	-	1	ID=51117_000059-T1.cds;Parent=51117_000059-T1;
511_17_2	funannotate	gene	134942	136060	.	+	.	ID=51117_000060;
511_17_2	funannotate	mRNA	134942	136060	.	+	.	ID=51117_000060-T1;Parent=51117_000060;product=hypothetical protein;
511_17_2	funannotate	exon	134942	136060	.	+	.	ID=51117_000060-T1.exon1;Parent=51117_000060-T1;
511_17_2	funannotate	CDS	134942	136060	.	+	0	ID=51117_000060-T1.cds;Parent=51117_000060-T1;
511_17_2	funannotate	gene	136509	137175	.	-	.	ID=51117_000061;
511_17_2	funannotate	mRNA	136509	137175	.	-	.	ID=51117_000061-T1;Parent=51117_000061;product=hypothetical protein;
511_17_2	funannotate	exon	136738	137175	.	-	.	ID=51117_000061-T1.exon1;Parent=51117_000061-T1;
511_17_2	funannotate	exon	136509	136676	.	-	.	ID=51117_000061-T1.exon2;Parent=51117_000061-T1;
511_17_2	funannotate	CDS	136738	137175	.	-	0	ID=51117_000061-T1.cds;Parent=51117_000061-T1;
511_17_2	funannotate	CDS	136509	136676	.	-	0	ID=51117_000061-T1.cds;Parent=51117_000061-T1;
511_17_2	funannotate	gene	139155	140312	.	-	.	ID=51117_000062;
511_17_2	funannotate	mRNA	139155	140312	.	-	.	ID=51117_000062-T1;Parent=51117_000062;product=hypothetical protein;
511_17_2	funannotate	exon	140280	140312	.	-	.	ID=51117_000062-T1.exon1;Parent=51117_000062-T1;
511_17_2	funannotate	exon	140007	140216	.	-	.	ID=51117_000062-T1.exon2;Parent=51117_000062-T1;
511_17_2	funannotate	exon	139155	139751	.	-	.	ID=51117_000062-T1.exon3;Parent=51117_000062-T1;
511_17_2	funannotate	CDS	140280	140312	.	-	0	ID=51117_000062-T1.cds;Parent=51117_000062-T1;
511_17_2	funannotate	CDS	140007	140216	.	-	0	ID=51117_000062-T1.cds;Parent=51117_000062-T1;
511_17_2	funannotate	CDS	139155	139751	.	-	0	ID=51117_000062-T1.cds;Parent=51117_000062-T1;
511_17_2	funannotate	gene	148224	149620	.	+	.	ID=51117_000063;
511_17_2	funannotate	mRNA	148224	149620	.	+	.	ID=51117_000063-T1;Parent=51117_000063;product=hypothetical protein;
511_17_2	funannotate	exon	148224	148547	.	+	.	ID=51117_000063-T1.exon1;Parent=51117_000063-T1;
511_17_2	funannotate	exon	148622	149620	.	+	.	ID=51117_000063-T1.exon2;Parent=51117_000063-T1;
511_17_2	funannotate	CDS	148224	148547	.	+	0	ID=51117_000063-T1.cds;Parent=51117_000063-T1;
511_17_2	funannotate	CDS	148622	149620	.	+	0	ID=51117_000063-T1.cds;Parent=51117_000063-T1;
511_17_2	funannotate	gene	150300	151300	.	-	.	ID=51117_000064;
511_17_2	funannotate	mRNA	150300	151300	.	-	.	ID=51117_000064-T1;Parent=51117_000064;product=hypothetical protein;
511_17_2	funannotate	exon	150472	151300	.	-	.	ID=51117_000064-T1.exon1;Parent=51117_000064-T1;
511_17_2	funannotate	exon	150300	150394	.	-	.	ID=51117_000064-T1.exon2;Parent=51117_000064-T1;
511_17_2	funannotate	CDS	150472	151300	.	-	0	ID=51117_000064-T1.cds;Parent=51117_000064-T1;
511_17_2	funannotate	CDS	150300	150394	.	-	2	ID=51117_000064-T1.cds;Parent=51117_000064-T1;
511_17_2	funannotate	gene	152305	155023	.	+	.	ID=51117_000065;
511_17_2	funannotate	mRNA	152305	155023	.	+	.	ID=51117_000065-T1;Parent=51117_000065;product=hypothetical protein;
511_17_2	funannotate	exon	152305	152330	.	+	.	ID=51117_000065-T1.exon1;Parent=51117_000065-T1;
511_17_2	funannotate	exon	152399	152721	.	+	.	ID=51117_000065-T1.exon2;Parent=51117_000065-T1;
511_17_2	funannotate	exon	152894	153111	.	+	.	ID=51117_000065-T1.exon3;Parent=51117_000065-T1;
511_17_2	funannotate	exon	153257	153584	.	+	.	ID=51117_000065-T1.exon4;Parent=51117_000065-T1;
511_17_2	funannotate	exon	153635	153719	.	+	.	ID=51117_000065-T1.exon5;Parent=51117_000065-T1;
511_17_2	funannotate	exon	153782	154357	.	+	.	ID=51117_000065-T1.exon6;Parent=51117_000065-T1;
511_17_2	funannotate	exon	154468	155023	.	+	.	ID=51117_000065-T1.exon7;Parent=51117_000065-T1;
511_17_2	funannotate	CDS	152305	152330	.	+	0	ID=51117_000065-T1.cds;Parent=51117_000065-T1;
511_17_2	funannotate	CDS	152399	152721	.	+	1	ID=51117_000065-T1.cds;Parent=51117_000065-T1;
511_17_2	funannotate	CDS	152894	153111	.	+	2	ID=51117_000065-T1.cds;Parent=51117_000065-T1;
511_17_2	funannotate	CDS	153257	153584	.	+	0	ID=51117_000065-T1.cds;Parent=51117_000065-T1;
511_17_2	funannotate	CDS	153635	153719	.	+	2	ID=51117_000065-T1.cds;Parent=51117_000065-T1;
511_17_2	funannotate	CDS	153782	154357	.	+	1	ID=51117_000065-T1.cds;Parent=51117_000065-T1;
511_17_2	funannotate	CDS	154468	155023	.	+	1	ID=51117_000065-T1.cds;Parent=51117_000065-T1;
511_17_2	funannotate	gene	155575	157774	.	-	.	ID=51117_000066;
511_17_2	funannotate	mRNA	155575	157774	.	-	.	ID=51117_000066-T1;Parent=51117_000066;product=hypothetical protein;
511_17_2	funannotate	exon	157553	157774	.	-	.	ID=51117_000066-T1.exon1;Parent=51117_000066-T1;
511_17_2	funannotate	exon	157382	157492	.	-	.	ID=51117_000066-T1.exon2;Parent=51117_000066-T1;
511_17_2	funannotate	exon	157123	157333	.	-	.	ID=51117_000066-T1.exon3;Parent=51117_000066-T1;
511_17_2	funannotate	exon	156797	157054	.	-	.	ID=51117_000066-T1.exon4;Parent=51117_000066-T1;
511_17_2	funannotate	exon	156577	156679	.	-	.	ID=51117_000066-T1.exon5;Parent=51117_000066-T1;
511_17_2	funannotate	exon	156168	156516	.	-	.	ID=51117_000066-T1.exon6;Parent=51117_000066-T1;
511_17_2	funannotate	exon	155997	156101	.	-	.	ID=51117_000066-T1.exon7;Parent=51117_000066-T1;
511_17_2	funannotate	exon	155825	155939	.	-	.	ID=51117_000066-T1.exon8;Parent=51117_000066-T1;
511_17_2	funannotate	exon	155575	155756	.	-	.	ID=51117_000066-T1.exon9;Parent=51117_000066-T1;
511_17_2	funannotate	CDS	157553	157774	.	-	0	ID=51117_000066-T1.cds;Parent=51117_000066-T1;
511_17_2	funannotate	CDS	157382	157492	.	-	0	ID=51117_000066-T1.cds;Parent=51117_000066-T1;
511_17_2	funannotate	CDS	157123	157333	.	-	0	ID=51117_000066-T1.cds;Parent=51117_000066-T1;
511_17_2	funannotate	CDS	156797	157054	.	-	2	ID=51117_000066-T1.cds;Parent=51117_000066-T1;
511_17_2	funannotate	CDS	156577	156679	.	-	2	ID=51117_000066-T1.cds;Parent=51117_000066-T1;
511_17_2	funannotate	CDS	156168	156516	.	-	1	ID=51117_000066-T1.cds;Parent=51117_000066-T1;
511_17_2	funannotate	CDS	155997	156101	.	-	0	ID=51117_000066-T1.cds;Parent=51117_000066-T1;
511_17_2	funannotate	CDS	155825	155939	.	-	0	ID=51117_000066-T1.cds;Parent=51117_000066-T1;
511_17_2	funannotate	CDS	155575	155756	.	-	2	ID=51117_000066-T1.cds;Parent=51117_000066-T1;
511_17_2	funannotate	gene	162545	164957	.	-	.	ID=51117_000067;
511_17_2	funannotate	mRNA	162545	164957	.	-	.	ID=51117_000067-T1;Parent=51117_000067;product=hypothetical protein;
511_17_2	funannotate	exon	164586	164957	.	-	.	ID=51117_000067-T1.exon1;Parent=51117_000067-T1;
511_17_2	funannotate	exon	163990	164401	.	-	.	ID=51117_000067-T1.exon2;Parent=51117_000067-T1;
511_17_2	funannotate	exon	163672	163830	.	-	.	ID=51117_000067-T1.exon3;Parent=51117_000067-T1;
511_17_2	funannotate	exon	163122	163520	.	-	.	ID=51117_000067-T1.exon4;Parent=51117_000067-T1;
511_17_2	funannotate	exon	162545	162918	.	-	.	ID=51117_000067-T1.exon5;Parent=51117_000067-T1;
511_17_2	funannotate	CDS	164586	164957	.	-	0	ID=51117_000067-T1.cds;Parent=51117_000067-T1;
511_17_2	funannotate	CDS	163990	164401	.	-	0	ID=51117_000067-T1.cds;Parent=51117_000067-T1;
511_17_2	funannotate	CDS	163672	163830	.	-	2	ID=51117_000067-T1.cds;Parent=51117_000067-T1;
511_17_2	funannotate	CDS	163122	163520	.	-	2	ID=51117_000067-T1.cds;Parent=51117_000067-T1;
511_17_2	funannotate	CDS	162545	162918	.	-	2	ID=51117_000067-T1.cds;Parent=51117_000067-T1;
511_17_2	funannotate	gene	173735	174910	.	-	.	ID=51117_000068;
511_17_2	funannotate	mRNA	173735	174910	.	-	.	ID=51117_000068-T1;Parent=51117_000068;product=hypothetical protein;
511_17_2	funannotate	exon	174897	174910	.	-	.	ID=51117_000068-T1.exon1;Parent=51117_000068-T1;
511_17_2	funannotate	exon	174232	174654	.	-	.	ID=51117_000068-T1.exon2;Parent=51117_000068-T1;
511_17_2	funannotate	exon	173735	174086	.	-	.	ID=51117_000068-T1.exon3;Parent=51117_000068-T1;
511_17_2	funannotate	CDS	174897	174910	.	-	0	ID=51117_000068-T1.cds;Parent=51117_000068-T1;
511_17_2	funannotate	CDS	174232	174654	.	-	1	ID=51117_000068-T1.cds;Parent=51117_000068-T1;
511_17_2	funannotate	CDS	173735	174086	.	-	1	ID=51117_000068-T1.cds;Parent=51117_000068-T1;
511_17_2	funannotate	gene	176465	178198	.	-	.	ID=51117_000069;
511_17_2	funannotate	mRNA	176465	178198	.	-	.	ID=51117_000069-T1;Parent=51117_000069;product=hypothetical protein;
511_17_2	funannotate	exon	176465	178198	.	-	.	ID=51117_000069-T1.exon1;Parent=51117_000069-T1;
511_17_2	funannotate	CDS	176465	178198	.	-	0	ID=51117_000069-T1.cds;Parent=51117_000069-T1;
511_17_2	funannotate	gene	179838	180740	.	+	.	ID=51117_000070;
511_17_2	funannotate	mRNA	179838	180740	.	+	.	ID=51117_000070-T1;Parent=51117_000070;product=hypothetical protein;
511_17_2	funannotate	exon	179838	179899	.	+	.	ID=51117_000070-T1.exon1;Parent=51117_000070-T1;
511_17_2	funannotate	exon	179994	180324	.	+	.	ID=51117_000070-T1.exon2;Parent=51117_000070-T1;
511_17_2	funannotate	exon	180630	180740	.	+	.	ID=51117_000070-T1.exon3;Parent=51117_000070-T1;
511_17_2	funannotate	CDS	179838	179899	.	+	0	ID=51117_000070-T1.cds;Parent=51117_000070-T1;
511_17_2	funannotate	CDS	179994	180324	.	+	1	ID=51117_000070-T1.cds;Parent=51117_000070-T1;
511_17_2	funannotate	CDS	180630	180740	.	+	0	ID=51117_000070-T1.cds;Parent=51117_000070-T1;
511_17_2	funannotate	gene	182426	183644	.	-	.	ID=51117_000071;
511_17_2	funannotate	mRNA	182426	183644	.	-	.	ID=51117_000071-T1;Parent=51117_000071;product=hypothetical protein;
511_17_2	funannotate	exon	183190	183644	.	-	.	ID=51117_000071-T1.exon1;Parent=51117_000071-T1;
511_17_2	funannotate	exon	182426	183104	.	-	.	ID=51117_000071-T1.exon2;Parent=51117_000071-T1;
511_17_2	funannotate	CDS	183190	183644	.	-	0	ID=51117_000071-T1.cds;Parent=51117_000071-T1;
511_17_2	funannotate	CDS	182426	183104	.	-	1	ID=51117_000071-T1.cds;Parent=51117_000071-T1;
511_17_2	funannotate	gene	185044	185578	.	+	.	ID=51117_000072;
511_17_2	funannotate	mRNA	185044	185578	.	+	.	ID=51117_000072-T1;Parent=51117_000072;product=hypothetical protein;
511_17_2	funannotate	exon	185044	185058	.	+	.	ID=51117_000072-T1.exon1;Parent=51117_000072-T1;
511_17_2	funannotate	exon	185120	185578	.	+	.	ID=51117_000072-T1.exon2;Parent=51117_000072-T1;
511_17_2	funannotate	CDS	185044	185058	.	+	0	ID=51117_000072-T1.cds;Parent=51117_000072-T1;
511_17_2	funannotate	CDS	185120	185578	.	+	0	ID=51117_000072-T1.cds;Parent=51117_000072-T1;
511_17_2	funannotate	gene	185864	188362	.	+	.	ID=51117_000073;
511_17_2	funannotate	mRNA	185864	188362	.	+	.	ID=51117_000073-T1;Parent=51117_000073;product=hypothetical protein;
511_17_2	funannotate	exon	185864	186129	.	+	.	ID=51117_000073-T1.exon1;Parent=51117_000073-T1;
511_17_2	funannotate	exon	186188	186210	.	+	.	ID=51117_000073-T1.exon2;Parent=51117_000073-T1;
511_17_2	funannotate	exon	186397	186567	.	+	.	ID=51117_000073-T1.exon3;Parent=51117_000073-T1;
511_17_2	funannotate	exon	186678	187052	.	+	.	ID=51117_000073-T1.exon4;Parent=51117_000073-T1;
511_17_2	funannotate	exon	187178	187479	.	+	.	ID=51117_000073-T1.exon5;Parent=51117_000073-T1;
511_17_2	funannotate	exon	187640	187672	.	+	.	ID=51117_000073-T1.exon6;Parent=51117_000073-T1;
511_17_2	funannotate	exon	187838	188362	.	+	.	ID=51117_000073-T1.exon7;Parent=51117_000073-T1;
511_17_2	funannotate	CDS	185864	186129	.	+	0	ID=51117_000073-T1.cds;Parent=51117_000073-T1;
511_17_2	funannotate	CDS	186188	186210	.	+	1	ID=51117_000073-T1.cds;Parent=51117_000073-T1;
511_17_2	funannotate	CDS	186397	186567	.	+	2	ID=51117_000073-T1.cds;Parent=51117_000073-T1;
511_17_2	funannotate	CDS	186678	187052	.	+	2	ID=51117_000073-T1.cds;Parent=51117_000073-T1;
511_17_2	funannotate	CDS	187178	187479	.	+	2	ID=51117_000073-T1.cds;Parent=51117_000073-T1;
511_17_2	funannotate	CDS	187640	187672	.	+	0	ID=51117_000073-T1.cds;Parent=51117_000073-T1;
511_17_2	funannotate	CDS	187838	188362	.	+	0	ID=51117_000073-T1.cds;Parent=51117_000073-T1;
511_17_2	funannotate	gene	189781	190246	.	+	.	ID=51117_000074;
511_17_2	funannotate	mRNA	189781	190246	.	+	.	ID=51117_000074-T1;Parent=51117_000074;product=hypothetical protein;
511_17_2	funannotate	exon	189781	189856	.	+	.	ID=51117_000074-T1.exon1;Parent=51117_000074-T1;
511_17_2	funannotate	exon	189952	190038	.	+	.	ID=51117_000074-T1.exon2;Parent=51117_000074-T1;
511_17_2	funannotate	exon	190206	190246	.	+	.	ID=51117_000074-T1.exon3;Parent=51117_000074-T1;
511_17_2	funannotate	CDS	189781	189856	.	+	0	ID=51117_000074-T1.cds;Parent=51117_000074-T1;
511_17_2	funannotate	CDS	189952	190038	.	+	2	ID=51117_000074-T1.cds;Parent=51117_000074-T1;
511_17_2	funannotate	CDS	190206	190246	.	+	2	ID=51117_000074-T1.cds;Parent=51117_000074-T1;
511_17_2	funannotate	gene	191066	193508	.	-	.	ID=51117_000075;
511_17_2	funannotate	mRNA	191066	193508	.	-	.	ID=51117_000075-T1;Parent=51117_000075;product=hypothetical protein;
511_17_2	funannotate	exon	193376	193508	.	-	.	ID=51117_000075-T1.exon1;Parent=51117_000075-T1;
511_17_2	funannotate	exon	193258	193305	.	-	.	ID=51117_000075-T1.exon2;Parent=51117_000075-T1;
511_17_2	funannotate	exon	193076	193198	.	-	.	ID=51117_000075-T1.exon3;Parent=51117_000075-T1;
511_17_2	funannotate	exon	192676	193004	.	-	.	ID=51117_000075-T1.exon4;Parent=51117_000075-T1;
511_17_2	funannotate	exon	191470	192595	.	-	.	ID=51117_000075-T1.exon5;Parent=51117_000075-T1;
511_17_2	funannotate	exon	191066	191340	.	-	.	ID=51117_000075-T1.exon6;Parent=51117_000075-T1;
511_17_2	funannotate	CDS	193376	193508	.	-	0	ID=51117_000075-T1.cds;Parent=51117_000075-T1;
511_17_2	funannotate	CDS	193258	193305	.	-	2	ID=51117_000075-T1.cds;Parent=51117_000075-T1;
511_17_2	funannotate	CDS	193076	193198	.	-	2	ID=51117_000075-T1.cds;Parent=51117_000075-T1;
511_17_2	funannotate	CDS	192676	193004	.	-	2	ID=51117_000075-T1.cds;Parent=51117_000075-T1;
511_17_2	funannotate	CDS	191470	192595	.	-	0	ID=51117_000075-T1.cds;Parent=51117_000075-T1;
511_17_2	funannotate	CDS	191066	191340	.	-	2	ID=51117_000075-T1.cds;Parent=51117_000075-T1;
511_17_2	funannotate	gene	194594	195991	.	+	.	ID=51117_000076;
511_17_2	funannotate	mRNA	194594	195991	.	+	.	ID=51117_000076-T1;Parent=51117_000076;product=hypothetical protein;
511_17_2	funannotate	exon	194594	194713	.	+	.	ID=51117_000076-T1.exon1;Parent=51117_000076-T1;
511_17_2	funannotate	exon	194822	195991	.	+	.	ID=51117_000076-T1.exon2;Parent=51117_000076-T1;
511_17_2	funannotate	CDS	194594	194713	.	+	0	ID=51117_000076-T1.cds;Parent=51117_000076-T1;
511_17_2	funannotate	CDS	194822	195991	.	+	0	ID=51117_000076-T1.cds;Parent=51117_000076-T1;
511_17_2	funannotate	gene	196361	197043	.	-	.	ID=51117_000077;
511_17_2	funannotate	mRNA	196361	197043	.	-	.	ID=51117_000077-T1;Parent=51117_000077;product=hypothetical protein;
511_17_2	funannotate	exon	196994	197043	.	-	.	ID=51117_000077-T1.exon1;Parent=51117_000077-T1;
511_17_2	funannotate	exon	196651	196835	.	-	.	ID=51117_000077-T1.exon2;Parent=51117_000077-T1;
511_17_2	funannotate	exon	196361	196482	.	-	.	ID=51117_000077-T1.exon3;Parent=51117_000077-T1;
511_17_2	funannotate	CDS	196994	197043	.	-	0	ID=51117_000077-T1.cds;Parent=51117_000077-T1;
511_17_2	funannotate	CDS	196651	196835	.	-	1	ID=51117_000077-T1.cds;Parent=51117_000077-T1;
511_17_2	funannotate	CDS	196361	196482	.	-	2	ID=51117_000077-T1.cds;Parent=51117_000077-T1;
511_17_2	funannotate	gene	198279	198968	.	+	.	ID=51117_000078;
511_17_2	funannotate	mRNA	198279	198968	.	+	.	ID=51117_000078-T1;Parent=51117_000078;product=hypothetical protein;
511_17_2	funannotate	exon	198279	198348	.	+	.	ID=51117_000078-T1.exon1;Parent=51117_000078-T1;
511_17_2	funannotate	exon	198400	198968	.	+	.	ID=51117_000078-T1.exon2;Parent=51117_000078-T1;
511_17_2	funannotate	CDS	198279	198348	.	+	0	ID=51117_000078-T1.cds;Parent=51117_000078-T1;
511_17_2	funannotate	CDS	198400	198968	.	+	2	ID=51117_000078-T1.cds;Parent=51117_000078-T1;
511_17_2	funannotate	gene	201957	202508	.	+	.	ID=51117_000079;
511_17_2	funannotate	mRNA	201957	202508	.	+	.	ID=51117_000079-T1;Parent=51117_000079;product=hypothetical protein;
511_17_2	funannotate	exon	201957	201965	.	+	.	ID=51117_000079-T1.exon1;Parent=51117_000079-T1;
511_17_2	funannotate	exon	202023	202088	.	+	.	ID=51117_000079-T1.exon2;Parent=51117_000079-T1;
511_17_2	funannotate	exon	202137	202508	.	+	.	ID=51117_000079-T1.exon3;Parent=51117_000079-T1;
511_17_2	funannotate	CDS	201957	201965	.	+	0	ID=51117_000079-T1.cds;Parent=51117_000079-T1;
511_17_2	funannotate	CDS	202023	202088	.	+	0	ID=51117_000079-T1.cds;Parent=51117_000079-T1;
511_17_2	funannotate	CDS	202137	202508	.	+	0	ID=51117_000079-T1.cds;Parent=51117_000079-T1;
511_17_2	funannotate	gene	202916	203938	.	-	.	ID=51117_000080;
511_17_2	funannotate	mRNA	202916	203938	.	-	.	ID=51117_000080-T1;Parent=51117_000080;product=hypothetical protein;
511_17_2	funannotate	exon	202916	203938	.	-	.	ID=51117_000080-T1.exon1;Parent=51117_000080-T1;
511_17_2	funannotate	CDS	202916	203938	.	-	0	ID=51117_000080-T1.cds;Parent=51117_000080-T1;
511_17_2	funannotate	gene	205794	207707	.	+	.	ID=51117_000081;
511_17_2	funannotate	mRNA	205794	207707	.	+	.	ID=51117_000081-T1;Parent=51117_000081;product=hypothetical protein;
511_17_2	funannotate	exon	205794	207707	.	+	.	ID=51117_000081-T1.exon1;Parent=51117_000081-T1;
511_17_2	funannotate	CDS	205794	207707	.	+	0	ID=51117_000081-T1.cds;Parent=51117_000081-T1;
511_17_2	funannotate	gene	208722	210146	.	-	.	ID=51117_000082;
511_17_2	funannotate	mRNA	208722	210146	.	-	.	ID=51117_000082-T1;Parent=51117_000082;product=hypothetical protein;
511_17_2	funannotate	exon	208722	210146	.	-	.	ID=51117_000082-T1.exon1;Parent=51117_000082-T1;
511_17_2	funannotate	CDS	208722	210146	.	-	0	ID=51117_000082-T1.cds;Parent=51117_000082-T1;
511_17_2	funannotate	gene	210959	211575	.	+	.	ID=51117_000083;
511_17_2	funannotate	mRNA	210959	211575	.	+	.	ID=51117_000083-T1;Parent=51117_000083;product=hypothetical protein;
511_17_2	funannotate	exon	210959	210970	.	+	.	ID=51117_000083-T1.exon1;Parent=51117_000083-T1;
511_17_2	funannotate	exon	211050	211382	.	+	.	ID=51117_000083-T1.exon2;Parent=51117_000083-T1;
511_17_2	funannotate	exon	211489	211575	.	+	.	ID=51117_000083-T1.exon3;Parent=51117_000083-T1;
511_17_2	funannotate	CDS	210959	210970	.	+	0	ID=51117_000083-T1.cds;Parent=51117_000083-T1;
511_17_2	funannotate	CDS	211050	211382	.	+	0	ID=51117_000083-T1.cds;Parent=51117_000083-T1;
511_17_2	funannotate	CDS	211489	211575	.	+	0	ID=51117_000083-T1.cds;Parent=51117_000083-T1;
511_17_2	funannotate	gene	212581	219831	.	+	.	ID=51117_000084;
511_17_2	funannotate	mRNA	212581	219831	.	+	.	ID=51117_000084-T1;Parent=51117_000084;product=hypothetical protein;
511_17_2	funannotate	exon	212581	213340	.	+	.	ID=51117_000084-T1.exon1;Parent=51117_000084-T1;
511_17_2	funannotate	exon	213400	215590	.	+	.	ID=51117_000084-T1.exon2;Parent=51117_000084-T1;
511_17_2	funannotate	exon	215742	216165	.	+	.	ID=51117_000084-T1.exon3;Parent=51117_000084-T1;
511_17_2	funannotate	exon	216265	219831	.	+	.	ID=51117_000084-T1.exon4;Parent=51117_000084-T1;
511_17_2	funannotate	CDS	212581	213340	.	+	0	ID=51117_000084-T1.cds;Parent=51117_000084-T1;
511_17_2	funannotate	CDS	213400	215590	.	+	2	ID=51117_000084-T1.cds;Parent=51117_000084-T1;
511_17_2	funannotate	CDS	215742	216165	.	+	1	ID=51117_000084-T1.cds;Parent=51117_000084-T1;
511_17_2	funannotate	CDS	216265	219831	.	+	0	ID=51117_000084-T1.cds;Parent=51117_000084-T1;
511_17_2	funannotate	gene	220886	221465	.	-	.	ID=51117_000085;
511_17_2	funannotate	mRNA	220886	221465	.	-	.	ID=51117_000085-T1;Parent=51117_000085;product=hypothetical protein;
511_17_2	funannotate	exon	221380	221465	.	-	.	ID=51117_000085-T1.exon1;Parent=51117_000085-T1;
511_17_2	funannotate	exon	221162	221268	.	-	.	ID=51117_000085-T1.exon2;Parent=51117_000085-T1;
511_17_2	funannotate	exon	220886	220950	.	-	.	ID=51117_000085-T1.exon3;Parent=51117_000085-T1;
511_17_2	funannotate	CDS	221380	221465	.	-	0	ID=51117_000085-T1.cds;Parent=51117_000085-T1;
511_17_2	funannotate	CDS	221162	221268	.	-	1	ID=51117_000085-T1.cds;Parent=51117_000085-T1;
511_17_2	funannotate	CDS	220886	220950	.	-	2	ID=51117_000085-T1.cds;Parent=51117_000085-T1;
511_17_2	funannotate	gene	222133	223530	.	-	.	ID=51117_000086;
511_17_2	funannotate	mRNA	222133	223530	.	-	.	ID=51117_000086-T1;Parent=51117_000086;product=hypothetical protein;
511_17_2	funannotate	exon	222133	223530	.	-	.	ID=51117_000086-T1.exon1;Parent=51117_000086-T1;
511_17_2	funannotate	CDS	222133	223530	.	-	0	ID=51117_000086-T1.cds;Parent=51117_000086-T1;
511_17_2	funannotate	gene	224272	228616	.	+	.	ID=51117_000087;
511_17_2	funannotate	mRNA	224272	228616	.	+	.	ID=51117_000087-T1;Parent=51117_000087;product=hypothetical protein;
511_17_2	funannotate	exon	224272	227943	.	+	.	ID=51117_000087-T1.exon1;Parent=51117_000087-T1;
511_17_2	funannotate	exon	228042	228169	.	+	.	ID=51117_000087-T1.exon2;Parent=51117_000087-T1;
511_17_2	funannotate	exon	228238	228616	.	+	.	ID=51117_000087-T1.exon3;Parent=51117_000087-T1;
511_17_2	funannotate	CDS	224272	227943	.	+	0	ID=51117_000087-T1.cds;Parent=51117_000087-T1;
511_17_2	funannotate	CDS	228042	228169	.	+	0	ID=51117_000087-T1.cds;Parent=51117_000087-T1;
511_17_2	funannotate	CDS	228238	228616	.	+	1	ID=51117_000087-T1.cds;Parent=51117_000087-T1;
511_17_2	funannotate	gene	231763	233458	.	-	.	ID=51117_000088;
511_17_2	funannotate	mRNA	231763	233458	.	-	.	ID=51117_000088-T1;Parent=51117_000088;product=hypothetical protein;
511_17_2	funannotate	exon	233060	233458	.	-	.	ID=51117_000088-T1.exon1;Parent=51117_000088-T1;
511_17_2	funannotate	exon	231763	232995	.	-	.	ID=51117_000088-T1.exon2;Parent=51117_000088-T1;
511_17_2	funannotate	CDS	233060	233458	.	-	0	ID=51117_000088-T1.cds;Parent=51117_000088-T1;
511_17_2	funannotate	CDS	231763	232995	.	-	0	ID=51117_000088-T1.cds;Parent=51117_000088-T1;
511_17_2	funannotate	gene	234467	236055	.	-	.	ID=51117_000089;
511_17_2	funannotate	mRNA	234467	236055	.	-	.	ID=51117_000089-T1;Parent=51117_000089;product=hypothetical protein;
511_17_2	funannotate	exon	235369	236055	.	-	.	ID=51117_000089-T1.exon1;Parent=51117_000089-T1;
511_17_2	funannotate	exon	234959	235273	.	-	.	ID=51117_000089-T1.exon2;Parent=51117_000089-T1;
511_17_2	funannotate	exon	234725	234891	.	-	.	ID=51117_000089-T1.exon3;Parent=51117_000089-T1;
511_17_2	funannotate	exon	234467	234632	.	-	.	ID=51117_000089-T1.exon4;Parent=51117_000089-T1;
511_17_2	funannotate	CDS	235369	236055	.	-	0	ID=51117_000089-T1.cds;Parent=51117_000089-T1;
511_17_2	funannotate	CDS	234959	235273	.	-	0	ID=51117_000089-T1.cds;Parent=51117_000089-T1;
511_17_2	funannotate	CDS	234725	234891	.	-	0	ID=51117_000089-T1.cds;Parent=51117_000089-T1;
511_17_2	funannotate	CDS	234467	234632	.	-	1	ID=51117_000089-T1.cds;Parent=51117_000089-T1;
511_17_2	funannotate	gene	237755	238416	.	+	.	ID=51117_000090;
511_17_2	funannotate	mRNA	237755	238416	.	+	.	ID=51117_000090-T1;Parent=51117_000090;product=hypothetical protein;
511_17_2	funannotate	exon	237755	237880	.	+	.	ID=51117_000090-T1.exon1;Parent=51117_000090-T1;
511_17_2	funannotate	exon	237982	238416	.	+	.	ID=51117_000090-T1.exon2;Parent=51117_000090-T1;
511_17_2	funannotate	CDS	237755	237880	.	+	0	ID=51117_000090-T1.cds;Parent=51117_000090-T1;
511_17_2	funannotate	CDS	237982	238416	.	+	0	ID=51117_000090-T1.cds;Parent=51117_000090-T1;
511_17_2	funannotate	gene	240046	241254	.	+	.	ID=51117_000091;
511_17_2	funannotate	mRNA	240046	241254	.	+	.	ID=51117_000091-T1;Parent=51117_000091;product=hypothetical protein;
511_17_2	funannotate	exon	240046	240315	.	+	.	ID=51117_000091-T1.exon1;Parent=51117_000091-T1;
511_17_2	funannotate	exon	240378	240495	.	+	.	ID=51117_000091-T1.exon2;Parent=51117_000091-T1;
511_17_2	funannotate	exon	240563	241254	.	+	.	ID=51117_000091-T1.exon3;Parent=51117_000091-T1;
511_17_2	funannotate	CDS	240046	240315	.	+	0	ID=51117_000091-T1.cds;Parent=51117_000091-T1;
511_17_2	funannotate	CDS	240378	240495	.	+	0	ID=51117_000091-T1.cds;Parent=51117_000091-T1;
511_17_2	funannotate	CDS	240563	241254	.	+	2	ID=51117_000091-T1.cds;Parent=51117_000091-T1;
511_17_2	funannotate	gene	243231	243943	.	+	.	ID=51117_000092;
511_17_2	funannotate	mRNA	243231	243943	.	+	.	ID=51117_000092-T1;Parent=51117_000092;product=hypothetical protein;
511_17_2	funannotate	exon	243231	243445	.	+	.	ID=51117_000092-T1.exon1;Parent=51117_000092-T1;
511_17_2	funannotate	exon	243643	243943	.	+	.	ID=51117_000092-T1.exon2;Parent=51117_000092-T1;
511_17_2	funannotate	CDS	243231	243445	.	+	0	ID=51117_000092-T1.cds;Parent=51117_000092-T1;
511_17_2	funannotate	CDS	243643	243943	.	+	1	ID=51117_000092-T1.cds;Parent=51117_000092-T1;
511_17_2	funannotate	gene	244766	248356	.	-	.	ID=51117_000093;
511_17_2	funannotate	mRNA	244766	248356	.	-	.	ID=51117_000093-T1;Parent=51117_000093;product=hypothetical protein;
511_17_2	funannotate	exon	247852	248356	.	-	.	ID=51117_000093-T1.exon1;Parent=51117_000093-T1;
511_17_2	funannotate	exon	245473	247764	.	-	.	ID=51117_000093-T1.exon2;Parent=51117_000093-T1;
511_17_2	funannotate	exon	245202	245328	.	-	.	ID=51117_000093-T1.exon3;Parent=51117_000093-T1;
511_17_2	funannotate	exon	244766	245171	.	-	.	ID=51117_000093-T1.exon4;Parent=51117_000093-T1;
511_17_2	funannotate	CDS	247852	248356	.	-	0	ID=51117_000093-T1.cds;Parent=51117_000093-T1;
511_17_2	funannotate	CDS	245473	247764	.	-	2	ID=51117_000093-T1.cds;Parent=51117_000093-T1;
511_17_2	funannotate	CDS	245202	245328	.	-	2	ID=51117_000093-T1.cds;Parent=51117_000093-T1;
511_17_2	funannotate	CDS	244766	245171	.	-	1	ID=51117_000093-T1.cds;Parent=51117_000093-T1;
511_17_2	funannotate	gene	252349	253436	.	-	.	ID=51117_000094;
511_17_2	funannotate	mRNA	252349	253436	.	-	.	ID=51117_000094-T1;Parent=51117_000094;product=hypothetical protein;
511_17_2	funannotate	exon	253395	253436	.	-	.	ID=51117_000094-T1.exon1;Parent=51117_000094-T1;
511_17_2	funannotate	exon	253153	253325	.	-	.	ID=51117_000094-T1.exon2;Parent=51117_000094-T1;
511_17_2	funannotate	exon	252926	253086	.	-	.	ID=51117_000094-T1.exon3;Parent=51117_000094-T1;
511_17_2	funannotate	exon	252535	252851	.	-	.	ID=51117_000094-T1.exon4;Parent=51117_000094-T1;
511_17_2	funannotate	exon	252349	252477	.	-	.	ID=51117_000094-T1.exon5;Parent=51117_000094-T1;
511_17_2	funannotate	CDS	253395	253436	.	-	0	ID=51117_000094-T1.cds;Parent=51117_000094-T1;
511_17_2	funannotate	CDS	253153	253325	.	-	0	ID=51117_000094-T1.cds;Parent=51117_000094-T1;
511_17_2	funannotate	CDS	252926	253086	.	-	1	ID=51117_000094-T1.cds;Parent=51117_000094-T1;
511_17_2	funannotate	CDS	252535	252851	.	-	2	ID=51117_000094-T1.cds;Parent=51117_000094-T1;
511_17_2	funannotate	CDS	252349	252477	.	-	0	ID=51117_000094-T1.cds;Parent=51117_000094-T1;
511_17_2	funannotate	gene	254265	255146	.	+	.	ID=51117_000095;
511_17_2	funannotate	mRNA	254265	255146	.	+	.	ID=51117_000095-T1;Parent=51117_000095;product=hypothetical protein;
511_17_2	funannotate	exon	254265	254459	.	+	.	ID=51117_000095-T1.exon1;Parent=51117_000095-T1;
511_17_2	funannotate	exon	254554	254987	.	+	.	ID=51117_000095-T1.exon2;Parent=51117_000095-T1;
511_17_2	funannotate	exon	255047	255146	.	+	.	ID=51117_000095-T1.exon3;Parent=51117_000095-T1;
511_17_2	funannotate	CDS	254265	254459	.	+	0	ID=51117_000095-T1.cds;Parent=51117_000095-T1;
511_17_2	funannotate	CDS	254554	254987	.	+	0	ID=51117_000095-T1.cds;Parent=51117_000095-T1;
511_17_2	funannotate	CDS	255047	255146	.	+	1	ID=51117_000095-T1.cds;Parent=51117_000095-T1;
511_17_2	funannotate	gene	255699	256868	.	-	.	ID=51117_000096;
511_17_2	funannotate	mRNA	255699	256868	.	-	.	ID=51117_000096-T1;Parent=51117_000096;product=hypothetical protein;
511_17_2	funannotate	exon	256808	256868	.	-	.	ID=51117_000096-T1.exon1;Parent=51117_000096-T1;
511_17_2	funannotate	exon	256668	256725	.	-	.	ID=51117_000096-T1.exon2;Parent=51117_000096-T1;
511_17_2	funannotate	exon	256433	256613	.	-	.	ID=51117_000096-T1.exon3;Parent=51117_000096-T1;
511_17_2	funannotate	exon	256132	256350	.	-	.	ID=51117_000096-T1.exon4;Parent=51117_000096-T1;
511_17_2	funannotate	exon	255842	256034	.	-	.	ID=51117_000096-T1.exon5;Parent=51117_000096-T1;
511_17_2	funannotate	exon	255699	255778	.	-	.	ID=51117_000096-T1.exon6;Parent=51117_000096-T1;
511_17_2	funannotate	CDS	256808	256868	.	-	0	ID=51117_000096-T1.cds;Parent=51117_000096-T1;
511_17_2	funannotate	CDS	256668	256725	.	-	2	ID=51117_000096-T1.cds;Parent=51117_000096-T1;
511_17_2	funannotate	CDS	256433	256613	.	-	1	ID=51117_000096-T1.cds;Parent=51117_000096-T1;
511_17_2	funannotate	CDS	256132	256350	.	-	0	ID=51117_000096-T1.cds;Parent=51117_000096-T1;
511_17_2	funannotate	CDS	255842	256034	.	-	0	ID=51117_000096-T1.cds;Parent=51117_000096-T1;
511_17_2	funannotate	CDS	255699	255778	.	-	2	ID=51117_000096-T1.cds;Parent=51117_000096-T1;
511_17_2	funannotate	gene	261424	262151	.	-	.	ID=51117_000097;
511_17_2	funannotate	mRNA	261424	262151	.	-	.	ID=51117_000097-T1;Parent=51117_000097;product=hypothetical protein;
511_17_2	funannotate	exon	262007	262151	.	-	.	ID=51117_000097-T1.exon1;Parent=51117_000097-T1;
511_17_2	funannotate	exon	261424	261635	.	-	.	ID=51117_000097-T1.exon2;Parent=51117_000097-T1;
511_17_2	funannotate	CDS	262007	262151	.	-	0	ID=51117_000097-T1.cds;Parent=51117_000097-T1;
511_17_2	funannotate	CDS	261424	261635	.	-	2	ID=51117_000097-T1.cds;Parent=51117_000097-T1;
511_17_2	funannotate	gene	265581	265935	.	+	.	ID=51117_000098;
511_17_2	funannotate	mRNA	265581	265935	.	+	.	ID=51117_000098-T1;Parent=51117_000098;product=hypothetical protein;
511_17_2	funannotate	exon	265581	265754	.	+	.	ID=51117_000098-T1.exon1;Parent=51117_000098-T1;
511_17_2	funannotate	exon	265810	265935	.	+	.	ID=51117_000098-T1.exon2;Parent=51117_000098-T1;
511_17_2	funannotate	CDS	265581	265754	.	+	0	ID=51117_000098-T1.cds;Parent=51117_000098-T1;
511_17_2	funannotate	CDS	265810	265935	.	+	0	ID=51117_000098-T1.cds;Parent=51117_000098-T1;
511_17_2	funannotate	gene	265966	266380	.	+	.	ID=51117_000099;
511_17_2	funannotate	mRNA	265966	266380	.	+	.	ID=51117_000099-T1;Parent=51117_000099;product=hypothetical protein;
511_17_2	funannotate	exon	265966	265968	.	+	.	ID=51117_000099-T1.exon1;Parent=51117_000099-T1;
511_17_2	funannotate	exon	266021	266380	.	+	.	ID=51117_000099-T1.exon2;Parent=51117_000099-T1;
511_17_2	funannotate	CDS	265966	265968	.	+	0	ID=51117_000099-T1.cds;Parent=51117_000099-T1;
511_17_2	funannotate	CDS	266021	266380	.	+	0	ID=51117_000099-T1.cds;Parent=51117_000099-T1;
511_17_2	funannotate	gene	275984	279892	.	+	.	ID=51117_000100;
511_17_2	funannotate	mRNA	275984	279892	.	+	.	ID=51117_000100-T1;Parent=51117_000100;product=hypothetical protein;
511_17_2	funannotate	exon	275984	279892	.	+	.	ID=51117_000100-T1.exon1;Parent=51117_000100-T1;
511_17_2	funannotate	CDS	275984	279892	.	+	0	ID=51117_000100-T1.cds;Parent=51117_000100-T1;
511_17_2	funannotate	gene	281220	281992	.	-	.	ID=51117_000101;
511_17_2	funannotate	mRNA	281220	281992	.	-	.	ID=51117_000101-T1;Parent=51117_000101;product=hypothetical protein;
511_17_2	funannotate	exon	281815	281992	.	-	.	ID=51117_000101-T1.exon1;Parent=51117_000101-T1;
511_17_2	funannotate	exon	281220	281698	.	-	.	ID=51117_000101-T1.exon2;Parent=51117_000101-T1;
511_17_2	funannotate	CDS	281815	281992	.	-	0	ID=51117_000101-T1.cds;Parent=51117_000101-T1;
511_17_2	funannotate	CDS	281220	281698	.	-	2	ID=51117_000101-T1.cds;Parent=51117_000101-T1;
511_17_2	funannotate	gene	282587	284410	.	+	.	ID=51117_000102;
511_17_2	funannotate	mRNA	282587	284410	.	+	.	ID=51117_000102-T1;Parent=51117_000102;product=hypothetical protein;
511_17_2	funannotate	exon	282587	282601	.	+	.	ID=51117_000102-T1.exon1;Parent=51117_000102-T1;
511_17_2	funannotate	exon	282692	284410	.	+	.	ID=51117_000102-T1.exon2;Parent=51117_000102-T1;
511_17_2	funannotate	CDS	282587	282601	.	+	0	ID=51117_000102-T1.cds;Parent=51117_000102-T1;
511_17_2	funannotate	CDS	282692	284410	.	+	0	ID=51117_000102-T1.cds;Parent=51117_000102-T1;
511_17_2	funannotate	gene	286268	289337	.	+	.	ID=51117_000103;
511_17_2	funannotate	mRNA	286268	289337	.	+	.	ID=51117_000103-T1;Parent=51117_000103;product=hypothetical protein;
511_17_2	funannotate	exon	286268	288689	.	+	.	ID=51117_000103-T1.exon1;Parent=51117_000103-T1;
511_17_2	funannotate	exon	288850	289337	.	+	.	ID=51117_000103-T1.exon2;Parent=51117_000103-T1;
511_17_2	funannotate	CDS	286268	288689	.	+	0	ID=51117_000103-T1.cds;Parent=51117_000103-T1;
511_17_2	funannotate	CDS	288850	289337	.	+	2	ID=51117_000103-T1.cds;Parent=51117_000103-T1;
511_17_2	funannotate	gene	290482	291221	.	+	.	ID=51117_000104;
511_17_2	funannotate	mRNA	290482	291221	.	+	.	ID=51117_000104-T1;Parent=51117_000104;product=hypothetical protein;
511_17_2	funannotate	exon	290482	290505	.	+	.	ID=51117_000104-T1.exon1;Parent=51117_000104-T1;
511_17_2	funannotate	exon	290591	290706	.	+	.	ID=51117_000104-T1.exon2;Parent=51117_000104-T1;
511_17_2	funannotate	exon	290791	290798	.	+	.	ID=51117_000104-T1.exon3;Parent=51117_000104-T1;
511_17_2	funannotate	exon	290944	291221	.	+	.	ID=51117_000104-T1.exon4;Parent=51117_000104-T1;
511_17_2	funannotate	CDS	290482	290505	.	+	0	ID=51117_000104-T1.cds;Parent=51117_000104-T1;
511_17_2	funannotate	CDS	290591	290706	.	+	0	ID=51117_000104-T1.cds;Parent=51117_000104-T1;
511_17_2	funannotate	CDS	290791	290798	.	+	1	ID=51117_000104-T1.cds;Parent=51117_000104-T1;
511_17_2	funannotate	CDS	290944	291221	.	+	2	ID=51117_000104-T1.cds;Parent=51117_000104-T1;
511_17_2	funannotate	gene	291578	292663	.	-	.	ID=51117_000105;
511_17_2	funannotate	mRNA	291578	292663	.	-	.	ID=51117_000105-T1;Parent=51117_000105;product=hypothetical protein;
511_17_2	funannotate	exon	291578	292663	.	-	.	ID=51117_000105-T1.exon1;Parent=51117_000105-T1;
511_17_2	funannotate	CDS	291578	292663	.	-	0	ID=51117_000105-T1.cds;Parent=51117_000105-T1;
511_17_2	funannotate	gene	293246	293847	.	+	.	ID=51117_000106;
511_17_2	funannotate	mRNA	293246	293847	.	+	.	ID=51117_000106-T1;Parent=51117_000106;product=hypothetical protein;
511_17_2	funannotate	exon	293246	293451	.	+	.	ID=51117_000106-T1.exon1;Parent=51117_000106-T1;
511_17_2	funannotate	exon	293589	293847	.	+	.	ID=51117_000106-T1.exon2;Parent=51117_000106-T1;
511_17_2	funannotate	CDS	293246	293451	.	+	0	ID=51117_000106-T1.cds;Parent=51117_000106-T1;
511_17_2	funannotate	CDS	293589	293847	.	+	1	ID=51117_000106-T1.cds;Parent=51117_000106-T1;
511_17_2	funannotate	gene	294266	296383	.	-	.	ID=51117_000107;
511_17_2	funannotate	mRNA	294266	296383	.	-	.	ID=51117_000107-T1;Parent=51117_000107;product=hypothetical protein;
511_17_2	funannotate	exon	296305	296383	.	-	.	ID=51117_000107-T1.exon1;Parent=51117_000107-T1;
511_17_2	funannotate	exon	296175	296227	.	-	.	ID=51117_000107-T1.exon2;Parent=51117_000107-T1;
511_17_2	funannotate	exon	295997	296115	.	-	.	ID=51117_000107-T1.exon3;Parent=51117_000107-T1;
511_17_2	funannotate	exon	294994	295904	.	-	.	ID=51117_000107-T1.exon4;Parent=51117_000107-T1;
511_17_2	funannotate	exon	294404	294822	.	-	.	ID=51117_000107-T1.exon5;Parent=51117_000107-T1;
511_17_2	funannotate	exon	294266	294322	.	-	.	ID=51117_000107-T1.exon6;Parent=51117_000107-T1;
511_17_2	funannotate	CDS	296305	296383	.	-	0	ID=51117_000107-T1.cds;Parent=51117_000107-T1;
511_17_2	funannotate	CDS	296175	296227	.	-	2	ID=51117_000107-T1.cds;Parent=51117_000107-T1;
511_17_2	funannotate	CDS	295997	296115	.	-	0	ID=51117_000107-T1.cds;Parent=51117_000107-T1;
511_17_2	funannotate	CDS	294994	295904	.	-	1	ID=51117_000107-T1.cds;Parent=51117_000107-T1;
511_17_2	funannotate	CDS	294404	294822	.	-	2	ID=51117_000107-T1.cds;Parent=51117_000107-T1;
511_17_2	funannotate	CDS	294266	294322	.	-	0	ID=51117_000107-T1.cds;Parent=51117_000107-T1;
511_17_2	funannotate	gene	296960	298336	.	+	.	ID=51117_000108;
511_17_2	funannotate	mRNA	296960	298336	.	+	.	ID=51117_000108-T1;Parent=51117_000108;product=hypothetical protein;
511_17_2	funannotate	exon	296960	297863	.	+	.	ID=51117_000108-T1.exon1;Parent=51117_000108-T1;
511_17_2	funannotate	exon	298035	298140	.	+	.	ID=51117_000108-T1.exon2;Parent=51117_000108-T1;
511_17_2	funannotate	exon	298234	298336	.	+	.	ID=51117_000108-T1.exon3;Parent=51117_000108-T1;
511_17_2	funannotate	CDS	296960	297863	.	+	0	ID=51117_000108-T1.cds;Parent=51117_000108-T1;
511_17_2	funannotate	CDS	298035	298140	.	+	2	ID=51117_000108-T1.cds;Parent=51117_000108-T1;
511_17_2	funannotate	CDS	298234	298336	.	+	1	ID=51117_000108-T1.cds;Parent=51117_000108-T1;
511_17_2	funannotate	gene	298495	300264	.	-	.	ID=51117_000109;
511_17_2	funannotate	mRNA	298495	300264	.	-	.	ID=51117_000109-T1;Parent=51117_000109;product=hypothetical protein;
511_17_2	funannotate	exon	299423	300264	.	-	.	ID=51117_000109-T1.exon1;Parent=51117_000109-T1;
511_17_2	funannotate	exon	298764	299345	.	-	.	ID=51117_000109-T1.exon2;Parent=51117_000109-T1;
511_17_2	funannotate	exon	298495	298657	.	-	.	ID=51117_000109-T1.exon3;Parent=51117_000109-T1;
511_17_2	funannotate	CDS	299423	300264	.	-	0	ID=51117_000109-T1.cds;Parent=51117_000109-T1;
511_17_2	funannotate	CDS	298764	299345	.	-	1	ID=51117_000109-T1.cds;Parent=51117_000109-T1;
511_17_2	funannotate	CDS	298495	298657	.	-	1	ID=51117_000109-T1.cds;Parent=51117_000109-T1;
511_17_2	funannotate	gene	303852	304909	.	+	.	ID=51117_000110;
511_17_2	funannotate	mRNA	303852	304909	.	+	.	ID=51117_000110-T1;Parent=51117_000110;product=hypothetical protein;
511_17_2	funannotate	exon	303852	303881	.	+	.	ID=51117_000110-T1.exon1;Parent=51117_000110-T1;
511_17_2	funannotate	exon	304016	304048	.	+	.	ID=51117_000110-T1.exon2;Parent=51117_000110-T1;
511_17_2	funannotate	exon	304166	304224	.	+	.	ID=51117_000110-T1.exon3;Parent=51117_000110-T1;
511_17_2	funannotate	exon	304289	304469	.	+	.	ID=51117_000110-T1.exon4;Parent=51117_000110-T1;
511_17_2	funannotate	exon	304550	304782	.	+	.	ID=51117_000110-T1.exon5;Parent=51117_000110-T1;
511_17_2	funannotate	exon	304846	304909	.	+	.	ID=51117_000110-T1.exon6;Parent=51117_000110-T1;
511_17_2	funannotate	CDS	303852	303881	.	+	0	ID=51117_000110-T1.cds;Parent=51117_000110-T1;
511_17_2	funannotate	CDS	304016	304048	.	+	0	ID=51117_000110-T1.cds;Parent=51117_000110-T1;
511_17_2	funannotate	CDS	304166	304224	.	+	0	ID=51117_000110-T1.cds;Parent=51117_000110-T1;
511_17_2	funannotate	CDS	304289	304469	.	+	1	ID=51117_000110-T1.cds;Parent=51117_000110-T1;
511_17_2	funannotate	CDS	304550	304782	.	+	0	ID=51117_000110-T1.cds;Parent=51117_000110-T1;
511_17_2	funannotate	CDS	304846	304909	.	+	1	ID=51117_000110-T1.cds;Parent=51117_000110-T1;
511_17_2	funannotate	gene	306117	307286	.	-	.	ID=51117_000111;
511_17_2	funannotate	mRNA	306117	307286	.	-	.	ID=51117_000111-T1;Parent=51117_000111;product=hypothetical protein;
511_17_2	funannotate	exon	306117	307286	.	-	.	ID=51117_000111-T1.exon1;Parent=51117_000111-T1;
511_17_2	funannotate	CDS	306117	307286	.	-	0	ID=51117_000111-T1.cds;Parent=51117_000111-T1;
511_17_2	funannotate	gene	307768	308784	.	+	.	ID=51117_000112;
511_17_2	funannotate	mRNA	307768	308784	.	+	.	ID=51117_000112-T1;Parent=51117_000112;product=hypothetical protein;
511_17_2	funannotate	exon	307768	308020	.	+	.	ID=51117_000112-T1.exon1;Parent=51117_000112-T1;
511_17_2	funannotate	exon	308082	308259	.	+	.	ID=51117_000112-T1.exon2;Parent=51117_000112-T1;
511_17_2	funannotate	exon	308317	308362	.	+	.	ID=51117_000112-T1.exon3;Parent=51117_000112-T1;
511_17_2	funannotate	exon	308420	308525	.	+	.	ID=51117_000112-T1.exon4;Parent=51117_000112-T1;
511_17_2	funannotate	exon	308603	308784	.	+	.	ID=51117_000112-T1.exon5;Parent=51117_000112-T1;
511_17_2	funannotate	CDS	307768	308020	.	+	0	ID=51117_000112-T1.cds;Parent=51117_000112-T1;
511_17_2	funannotate	CDS	308082	308259	.	+	2	ID=51117_000112-T1.cds;Parent=51117_000112-T1;
511_17_2	funannotate	CDS	308317	308362	.	+	1	ID=51117_000112-T1.cds;Parent=51117_000112-T1;
511_17_2	funannotate	CDS	308420	308525	.	+	0	ID=51117_000112-T1.cds;Parent=51117_000112-T1;
511_17_2	funannotate	CDS	308603	308784	.	+	2	ID=51117_000112-T1.cds;Parent=51117_000112-T1;
511_17_2	funannotate	gene	309853	310527	.	+	.	ID=51117_000113;
511_17_2	funannotate	mRNA	309853	310527	.	+	.	ID=51117_000113-T1;Parent=51117_000113;product=hypothetical protein;
511_17_2	funannotate	exon	309853	310527	.	+	.	ID=51117_000113-T1.exon1;Parent=51117_000113-T1;
511_17_2	funannotate	CDS	309853	310527	.	+	0	ID=51117_000113-T1.cds;Parent=51117_000113-T1;
511_17_2	funannotate	gene	313817	315524	.	+	.	ID=51117_000114;
511_17_2	funannotate	mRNA	313817	315524	.	+	.	ID=51117_000114-T1;Parent=51117_000114;product=hypothetical protein;
511_17_2	funannotate	exon	313817	314002	.	+	.	ID=51117_000114-T1.exon1;Parent=51117_000114-T1;
511_17_2	funannotate	exon	314129	314591	.	+	.	ID=51117_000114-T1.exon2;Parent=51117_000114-T1;
511_17_2	funannotate	exon	314770	315524	.	+	.	ID=51117_000114-T1.exon3;Parent=51117_000114-T1;
511_17_2	funannotate	CDS	313817	314002	.	+	0	ID=51117_000114-T1.cds;Parent=51117_000114-T1;
511_17_2	funannotate	CDS	314129	314591	.	+	0	ID=51117_000114-T1.cds;Parent=51117_000114-T1;
511_17_2	funannotate	CDS	314770	315524	.	+	2	ID=51117_000114-T1.cds;Parent=51117_000114-T1;
511_17_2	funannotate	gene	316216	316854	.	-	.	ID=51117_000115;
511_17_2	funannotate	mRNA	316216	316854	.	-	.	ID=51117_000115-T1;Parent=51117_000115;product=hypothetical protein;
511_17_2	funannotate	exon	316754	316854	.	-	.	ID=51117_000115-T1.exon1;Parent=51117_000115-T1;
511_17_2	funannotate	exon	316216	316588	.	-	.	ID=51117_000115-T1.exon2;Parent=51117_000115-T1;
511_17_2	funannotate	CDS	316754	316854	.	-	0	ID=51117_000115-T1.cds;Parent=51117_000115-T1;
511_17_2	funannotate	CDS	316216	316588	.	-	1	ID=51117_000115-T1.cds;Parent=51117_000115-T1;
511_17_2	funannotate	gene	318238	319050	.	+	.	ID=51117_000116;
511_17_2	funannotate	mRNA	318238	319050	.	+	.	ID=51117_000116-T1;Parent=51117_000116;product=hypothetical protein;
511_17_2	funannotate	exon	318238	318361	.	+	.	ID=51117_000116-T1.exon1;Parent=51117_000116-T1;
511_17_2	funannotate	exon	318492	318694	.	+	.	ID=51117_000116-T1.exon2;Parent=51117_000116-T1;
511_17_2	funannotate	exon	318877	319050	.	+	.	ID=51117_000116-T1.exon3;Parent=51117_000116-T1;
511_17_2	funannotate	CDS	318238	318361	.	+	0	ID=51117_000116-T1.cds;Parent=51117_000116-T1;
511_17_2	funannotate	CDS	318492	318694	.	+	2	ID=51117_000116-T1.cds;Parent=51117_000116-T1;
511_17_2	funannotate	CDS	318877	319050	.	+	0	ID=51117_000116-T1.cds;Parent=51117_000116-T1;
511_17_2	funannotate	gene	320260	321148	.	-	.	ID=51117_000117;
511_17_2	funannotate	mRNA	320260	321148	.	-	.	ID=51117_000117-T1;Parent=51117_000117;product=hypothetical protein;
511_17_2	funannotate	exon	321098	321148	.	-	.	ID=51117_000117-T1.exon1;Parent=51117_000117-T1;
511_17_2	funannotate	exon	320661	320804	.	-	.	ID=51117_000117-T1.exon2;Parent=51117_000117-T1;
511_17_2	funannotate	exon	320260	320544	.	-	.	ID=51117_000117-T1.exon3;Parent=51117_000117-T1;
511_17_2	funannotate	CDS	321098	321148	.	-	0	ID=51117_000117-T1.cds;Parent=51117_000117-T1;
511_17_2	funannotate	CDS	320661	320804	.	-	0	ID=51117_000117-T1.cds;Parent=51117_000117-T1;
511_17_2	funannotate	CDS	320260	320544	.	-	0	ID=51117_000117-T1.cds;Parent=51117_000117-T1;
511_17_2	funannotate	gene	321648	323430	.	+	.	ID=51117_000118;
511_17_2	funannotate	mRNA	321648	323430	.	+	.	ID=51117_000118-T1;Parent=51117_000118;product=hypothetical protein;
511_17_2	funannotate	exon	321648	321786	.	+	.	ID=51117_000118-T1.exon1;Parent=51117_000118-T1;
511_17_2	funannotate	exon	322013	323430	.	+	.	ID=51117_000118-T1.exon2;Parent=51117_000118-T1;
511_17_2	funannotate	CDS	321648	321786	.	+	0	ID=51117_000118-T1.cds;Parent=51117_000118-T1;
511_17_2	funannotate	CDS	322013	323430	.	+	2	ID=51117_000118-T1.cds;Parent=51117_000118-T1;
511_17_2	funannotate	gene	324405	325248	.	-	.	ID=51117_000119;
511_17_2	funannotate	mRNA	324405	325248	.	-	.	ID=51117_000119-T1;Parent=51117_000119;product=hypothetical protein;
511_17_2	funannotate	exon	325188	325248	.	-	.	ID=51117_000119-T1.exon1;Parent=51117_000119-T1;
511_17_2	funannotate	exon	324734	324907	.	-	.	ID=51117_000119-T1.exon2;Parent=51117_000119-T1;
511_17_2	funannotate	exon	324405	324634	.	-	.	ID=51117_000119-T1.exon3;Parent=51117_000119-T1;
511_17_2	funannotate	CDS	325188	325248	.	-	0	ID=51117_000119-T1.cds;Parent=51117_000119-T1;
511_17_2	funannotate	CDS	324734	324907	.	-	2	ID=51117_000119-T1.cds;Parent=51117_000119-T1;
511_17_2	funannotate	CDS	324405	324634	.	-	2	ID=51117_000119-T1.cds;Parent=51117_000119-T1;
511_17_2	funannotate	gene	327459	328228	.	+	.	ID=51117_000120;
511_17_2	funannotate	mRNA	327459	328228	.	+	.	ID=51117_000120-T1;Parent=51117_000120;product=hypothetical protein;
511_17_2	funannotate	exon	327459	327524	.	+	.	ID=51117_000120-T1.exon1;Parent=51117_000120-T1;
511_17_2	funannotate	exon	327580	327750	.	+	.	ID=51117_000120-T1.exon2;Parent=51117_000120-T1;
511_17_2	funannotate	exon	327836	327946	.	+	.	ID=51117_000120-T1.exon3;Parent=51117_000120-T1;
511_17_2	funannotate	exon	328055	328228	.	+	.	ID=51117_000120-T1.exon4;Parent=51117_000120-T1;
511_17_2	funannotate	CDS	327459	327524	.	+	0	ID=51117_000120-T1.cds;Parent=51117_000120-T1;
511_17_2	funannotate	CDS	327580	327750	.	+	0	ID=51117_000120-T1.cds;Parent=51117_000120-T1;
511_17_2	funannotate	CDS	327836	327946	.	+	0	ID=51117_000120-T1.cds;Parent=51117_000120-T1;
511_17_2	funannotate	CDS	328055	328228	.	+	0	ID=51117_000120-T1.cds;Parent=51117_000120-T1;
511_17_2	funannotate	gene	331439	332749	.	-	.	ID=51117_000121;
511_17_2	funannotate	mRNA	331439	332749	.	-	.	ID=51117_000121-T1;Parent=51117_000121;product=hypothetical protein;
511_17_2	funannotate	exon	332367	332749	.	-	.	ID=51117_000121-T1.exon1;Parent=51117_000121-T1;
511_17_2	funannotate	exon	332164	332240	.	-	.	ID=51117_000121-T1.exon2;Parent=51117_000121-T1;
511_17_2	funannotate	exon	331439	331680	.	-	.	ID=51117_000121-T1.exon3;Parent=51117_000121-T1;
511_17_2	funannotate	CDS	332367	332749	.	-	0	ID=51117_000121-T1.cds;Parent=51117_000121-T1;
511_17_2	funannotate	CDS	332164	332240	.	-	1	ID=51117_000121-T1.cds;Parent=51117_000121-T1;
511_17_2	funannotate	CDS	331439	331680	.	-	2	ID=51117_000121-T1.cds;Parent=51117_000121-T1;
511_17_2	funannotate	gene	333803	334471	.	+	.	ID=51117_000122;
511_17_2	funannotate	mRNA	333803	334471	.	+	.	ID=51117_000122-T1;Parent=51117_000122;product=hypothetical protein;
511_17_2	funannotate	exon	333803	334471	.	+	.	ID=51117_000122-T1.exon1;Parent=51117_000122-T1;
511_17_2	funannotate	CDS	333803	334471	.	+	0	ID=51117_000122-T1.cds;Parent=51117_000122-T1;
511_17_2	funannotate	gene	335923	336525	.	+	.	ID=51117_000123;
511_17_2	funannotate	mRNA	335923	336525	.	+	.	ID=51117_000123-T1;Parent=51117_000123;product=hypothetical protein;
511_17_2	funannotate	exon	335923	336525	.	+	.	ID=51117_000123-T1.exon1;Parent=51117_000123-T1;
511_17_2	funannotate	CDS	335923	336525	.	+	0	ID=51117_000123-T1.cds;Parent=51117_000123-T1;
511_17_2	funannotate	gene	337328	338740	.	+	.	ID=51117_000124;
511_17_2	funannotate	mRNA	337328	338740	.	+	.	ID=51117_000124-T1;Parent=51117_000124;product=hypothetical protein;
511_17_2	funannotate	exon	337328	338167	.	+	.	ID=51117_000124-T1.exon1;Parent=51117_000124-T1;
511_17_2	funannotate	exon	338225	338740	.	+	.	ID=51117_000124-T1.exon2;Parent=51117_000124-T1;
511_17_2	funannotate	CDS	337328	338167	.	+	0	ID=51117_000124-T1.cds;Parent=51117_000124-T1;
511_17_2	funannotate	CDS	338225	338740	.	+	0	ID=51117_000124-T1.cds;Parent=51117_000124-T1;
511_17_2	funannotate	gene	340149	340250	.	+	.	ID=51117_000125;
511_17_2	funannotate	tRNA	340149	340250	.	+	.	ID=51117_000125-T1;Parent=51117_000125;product=tRNA-Arg;
511_17_2	funannotate	exon	340149	340250	.	+	.	ID=51117_000125-T1.exon1;Parent=51117_000125-T1;
511_17_2	funannotate	gene	341428	343150	.	+	.	ID=51117_000126;
511_17_2	funannotate	mRNA	341428	343150	.	+	.	ID=51117_000126-T1;Parent=51117_000126;product=hypothetical protein;
511_17_2	funannotate	exon	341428	342067	.	+	.	ID=51117_000126-T1.exon1;Parent=51117_000126-T1;
511_17_2	funannotate	exon	342177	343150	.	+	.	ID=51117_000126-T1.exon2;Parent=51117_000126-T1;
511_17_2	funannotate	CDS	341428	342067	.	+	0	ID=51117_000126-T1.cds;Parent=51117_000126-T1;
511_17_2	funannotate	CDS	342177	343150	.	+	2	ID=51117_000126-T1.cds;Parent=51117_000126-T1;
511_17_2	funannotate	gene	343517	344776	.	-	.	ID=51117_000127;
511_17_2	funannotate	mRNA	343517	344776	.	-	.	ID=51117_000127-T1;Parent=51117_000127;product=hypothetical protein;
511_17_2	funannotate	exon	343517	344776	.	-	.	ID=51117_000127-T1.exon1;Parent=51117_000127-T1;
511_17_2	funannotate	CDS	343517	344776	.	-	0	ID=51117_000127-T1.cds;Parent=51117_000127-T1;
511_17_2	funannotate	gene	345576	346484	.	+	.	ID=51117_000128;
511_17_2	funannotate	mRNA	345576	346484	.	+	.	ID=51117_000128-T1;Parent=51117_000128;product=hypothetical protein;
511_17_2	funannotate	exon	345576	345997	.	+	.	ID=51117_000128-T1.exon1;Parent=51117_000128-T1;
511_17_2	funannotate	exon	346073	346484	.	+	.	ID=51117_000128-T1.exon2;Parent=51117_000128-T1;
511_17_2	funannotate	CDS	345576	345997	.	+	0	ID=51117_000128-T1.cds;Parent=51117_000128-T1;
511_17_2	funannotate	CDS	346073	346484	.	+	1	ID=51117_000128-T1.cds;Parent=51117_000128-T1;
511_17_2	funannotate	gene	349007	350335	.	-	.	ID=51117_000129;
511_17_2	funannotate	mRNA	349007	350335	.	-	.	ID=51117_000129-T1;Parent=51117_000129;product=hypothetical protein;
511_17_2	funannotate	exon	349007	350335	.	-	.	ID=51117_000129-T1.exon1;Parent=51117_000129-T1;
511_17_2	funannotate	CDS	349007	350335	.	-	0	ID=51117_000129-T1.cds;Parent=51117_000129-T1;
511_17_2	funannotate	gene	351950	353827	.	-	.	ID=51117_000130;
511_17_2	funannotate	mRNA	351950	353827	.	-	.	ID=51117_000130-T1;Parent=51117_000130;product=hypothetical protein;
511_17_2	funannotate	exon	353450	353827	.	-	.	ID=51117_000130-T1.exon1;Parent=51117_000130-T1;
511_17_2	funannotate	exon	353040	353322	.	-	.	ID=51117_000130-T1.exon2;Parent=51117_000130-T1;
511_17_2	funannotate	exon	351950	352956	.	-	.	ID=51117_000130-T1.exon3;Parent=51117_000130-T1;
511_17_2	funannotate	CDS	353450	353827	.	-	0	ID=51117_000130-T1.cds;Parent=51117_000130-T1;
511_17_2	funannotate	CDS	353040	353322	.	-	0	ID=51117_000130-T1.cds;Parent=51117_000130-T1;
511_17_2	funannotate	CDS	351950	352956	.	-	2	ID=51117_000130-T1.cds;Parent=51117_000130-T1;
511_17_2	funannotate	gene	355151	356017	.	-	.	ID=51117_000131;
511_17_2	funannotate	mRNA	355151	356017	.	-	.	ID=51117_000131-T1;Parent=51117_000131;product=hypothetical protein;
511_17_2	funannotate	exon	355449	356017	.	-	.	ID=51117_000131-T1.exon1;Parent=51117_000131-T1;
511_17_2	funannotate	exon	355151	355424	.	-	.	ID=51117_000131-T1.exon2;Parent=51117_000131-T1;
511_17_2	funannotate	CDS	355449	356017	.	-	0	ID=51117_000131-T1.cds;Parent=51117_000131-T1;
511_17_2	funannotate	CDS	355151	355424	.	-	1	ID=51117_000131-T1.cds;Parent=51117_000131-T1;
511_17_2	funannotate	gene	357167	358211	.	-	.	ID=51117_000132;
511_17_2	funannotate	mRNA	357167	358211	.	-	.	ID=51117_000132-T1;Parent=51117_000132;product=hypothetical protein;
511_17_2	funannotate	exon	358101	358211	.	-	.	ID=51117_000132-T1.exon1;Parent=51117_000132-T1;
511_17_2	funannotate	exon	357167	358051	.	-	.	ID=51117_000132-T1.exon2;Parent=51117_000132-T1;
511_17_2	funannotate	CDS	358101	358211	.	-	0	ID=51117_000132-T1.cds;Parent=51117_000132-T1;
511_17_2	funannotate	CDS	357167	358051	.	-	0	ID=51117_000132-T1.cds;Parent=51117_000132-T1;
511_17_2	funannotate	gene	359883	361374	.	-	.	ID=51117_000133;
511_17_2	funannotate	mRNA	359883	361374	.	-	.	ID=51117_000133-T1;Parent=51117_000133;product=hypothetical protein;
511_17_2	funannotate	exon	360990	361374	.	-	.	ID=51117_000133-T1.exon1;Parent=51117_000133-T1;
511_17_2	funannotate	exon	360611	360892	.	-	.	ID=51117_000133-T1.exon2;Parent=51117_000133-T1;
511_17_2	funannotate	exon	360360	360561	.	-	.	ID=51117_000133-T1.exon3;Parent=51117_000133-T1;
511_17_2	funannotate	exon	360033	360294	.	-	.	ID=51117_000133-T1.exon4;Parent=51117_000133-T1;
511_17_2	funannotate	exon	359883	359972	.	-	.	ID=51117_000133-T1.exon5;Parent=51117_000133-T1;
511_17_2	funannotate	CDS	360990	361374	.	-	0	ID=51117_000133-T1.cds;Parent=51117_000133-T1;
511_17_2	funannotate	CDS	360611	360892	.	-	2	ID=51117_000133-T1.cds;Parent=51117_000133-T1;
511_17_2	funannotate	CDS	360360	360561	.	-	2	ID=51117_000133-T1.cds;Parent=51117_000133-T1;
511_17_2	funannotate	CDS	360033	360294	.	-	1	ID=51117_000133-T1.cds;Parent=51117_000133-T1;
511_17_2	funannotate	CDS	359883	359972	.	-	0	ID=51117_000133-T1.cds;Parent=51117_000133-T1;
511_17_2	funannotate	gene	369835	370661	.	+	.	ID=51117_000134;
511_17_2	funannotate	mRNA	369835	370661	.	+	.	ID=51117_000134-T1;Parent=51117_000134;product=hypothetical protein;
511_17_2	funannotate	exon	369835	370251	.	+	.	ID=51117_000134-T1.exon1;Parent=51117_000134-T1;
511_17_2	funannotate	exon	370317	370661	.	+	.	ID=51117_000134-T1.exon2;Parent=51117_000134-T1;
511_17_2	funannotate	CDS	369835	370251	.	+	0	ID=51117_000134-T1.cds;Parent=51117_000134-T1;
511_17_2	funannotate	CDS	370317	370661	.	+	0	ID=51117_000134-T1.cds;Parent=51117_000134-T1;
511_17_2	funannotate	gene	372566	373582	.	+	.	ID=51117_000135;
511_17_2	funannotate	mRNA	372566	373582	.	+	.	ID=51117_000135-T1;Parent=51117_000135;product=hypothetical protein;
511_17_2	funannotate	exon	372566	372721	.	+	.	ID=51117_000135-T1.exon1;Parent=51117_000135-T1;
511_17_2	funannotate	exon	372772	373411	.	+	.	ID=51117_000135-T1.exon2;Parent=51117_000135-T1;
511_17_2	funannotate	exon	373473	373582	.	+	.	ID=51117_000135-T1.exon3;Parent=51117_000135-T1;
511_17_2	funannotate	CDS	372566	372721	.	+	0	ID=51117_000135-T1.cds;Parent=51117_000135-T1;
511_17_2	funannotate	CDS	372772	373411	.	+	0	ID=51117_000135-T1.cds;Parent=51117_000135-T1;
511_17_2	funannotate	CDS	373473	373582	.	+	2	ID=51117_000135-T1.cds;Parent=51117_000135-T1;
511_17_2	funannotate	gene	374945	379705	.	+	.	ID=51117_000136;
511_17_2	funannotate	mRNA	374945	379705	.	+	.	ID=51117_000136-T1;Parent=51117_000136;product=hypothetical protein;
511_17_2	funannotate	exon	374945	375054	.	+	.	ID=51117_000136-T1.exon1;Parent=51117_000136-T1;
511_17_2	funannotate	exon	375120	375556	.	+	.	ID=51117_000136-T1.exon2;Parent=51117_000136-T1;
511_17_2	funannotate	exon	375603	379705	.	+	.	ID=51117_000136-T1.exon3;Parent=51117_000136-T1;
511_17_2	funannotate	CDS	374945	375054	.	+	0	ID=51117_000136-T1.cds;Parent=51117_000136-T1;
511_17_2	funannotate	CDS	375120	375556	.	+	1	ID=51117_000136-T1.cds;Parent=51117_000136-T1;
511_17_2	funannotate	CDS	375603	379705	.	+	2	ID=51117_000136-T1.cds;Parent=51117_000136-T1;
511_17_2	funannotate	gene	380430	382252	.	+	.	ID=51117_000137;
511_17_2	funannotate	mRNA	380430	382252	.	+	.	ID=51117_000137-T1;Parent=51117_000137;product=hypothetical protein;
511_17_2	funannotate	exon	380430	380711	.	+	.	ID=51117_000137-T1.exon1;Parent=51117_000137-T1;
511_17_2	funannotate	exon	380793	381653	.	+	.	ID=51117_000137-T1.exon2;Parent=51117_000137-T1;
511_17_2	funannotate	exon	381718	382069	.	+	.	ID=51117_000137-T1.exon3;Parent=51117_000137-T1;
511_17_2	funannotate	exon	382131	382252	.	+	.	ID=51117_000137-T1.exon4;Parent=51117_000137-T1;
511_17_2	funannotate	CDS	380430	380711	.	+	0	ID=51117_000137-T1.cds;Parent=51117_000137-T1;
511_17_2	funannotate	CDS	380793	381653	.	+	0	ID=51117_000137-T1.cds;Parent=51117_000137-T1;
511_17_2	funannotate	CDS	381718	382069	.	+	0	ID=51117_000137-T1.cds;Parent=51117_000137-T1;
511_17_2	funannotate	CDS	382131	382252	.	+	2	ID=51117_000137-T1.cds;Parent=51117_000137-T1;
511_17_2	funannotate	gene	382312	383469	.	-	.	ID=51117_000138;
511_17_2	funannotate	mRNA	382312	383469	.	-	.	ID=51117_000138-T1;Parent=51117_000138;product=hypothetical protein;
511_17_2	funannotate	exon	382312	383469	.	-	.	ID=51117_000138-T1.exon1;Parent=51117_000138-T1;
511_17_2	funannotate	CDS	382312	383469	.	-	0	ID=51117_000138-T1.cds;Parent=51117_000138-T1;
511_17_2	funannotate	gene	384181	386049	.	-	.	ID=51117_000139;
511_17_2	funannotate	mRNA	384181	386049	.	-	.	ID=51117_000139-T1;Parent=51117_000139;product=hypothetical protein;
511_17_2	funannotate	exon	385987	386049	.	-	.	ID=51117_000139-T1.exon1;Parent=51117_000139-T1;
511_17_2	funannotate	exon	385777	385927	.	-	.	ID=51117_000139-T1.exon2;Parent=51117_000139-T1;
511_17_2	funannotate	exon	385659	385718	.	-	.	ID=51117_000139-T1.exon3;Parent=51117_000139-T1;
511_17_2	funannotate	exon	384181	385595	.	-	.	ID=51117_000139-T1.exon4;Parent=51117_000139-T1;
511_17_2	funannotate	CDS	385987	386049	.	-	0	ID=51117_000139-T1.cds;Parent=51117_000139-T1;
511_17_2	funannotate	CDS	385777	385927	.	-	0	ID=51117_000139-T1.cds;Parent=51117_000139-T1;
511_17_2	funannotate	CDS	385659	385718	.	-	2	ID=51117_000139-T1.cds;Parent=51117_000139-T1;
511_17_2	funannotate	CDS	384181	385595	.	-	2	ID=51117_000139-T1.cds;Parent=51117_000139-T1;
511_17_2	funannotate	gene	388167	389258	.	+	.	ID=51117_000140;
511_17_2	funannotate	mRNA	388167	389258	.	+	.	ID=51117_000140-T1;Parent=51117_000140;product=hypothetical protein;
511_17_2	funannotate	exon	388167	389258	.	+	.	ID=51117_000140-T1.exon1;Parent=51117_000140-T1;
511_17_2	funannotate	CDS	388167	389258	.	+	0	ID=51117_000140-T1.cds;Parent=51117_000140-T1;
511_17_2	funannotate	gene	389858	393743	.	-	.	ID=51117_000141;
511_17_2	funannotate	mRNA	389858	393743	.	-	.	ID=51117_000141-T1;Parent=51117_000141;product=hypothetical protein;
511_17_2	funannotate	exon	393104	393743	.	-	.	ID=51117_000141-T1.exon1;Parent=51117_000141-T1;
511_17_2	funannotate	exon	389858	393057	.	-	.	ID=51117_000141-T1.exon2;Parent=51117_000141-T1;
511_17_2	funannotate	CDS	393104	393743	.	-	0	ID=51117_000141-T1.cds;Parent=51117_000141-T1;
511_17_2	funannotate	CDS	389858	393057	.	-	2	ID=51117_000141-T1.cds;Parent=51117_000141-T1;
511_17_2	funannotate	gene	396972	399002	.	-	.	ID=51117_000142;
511_17_2	funannotate	mRNA	396972	399002	.	-	.	ID=51117_000142-T1;Parent=51117_000142;product=hypothetical protein;
511_17_2	funannotate	exon	398715	399002	.	-	.	ID=51117_000142-T1.exon1;Parent=51117_000142-T1;
511_17_2	funannotate	exon	398109	398514	.	-	.	ID=51117_000142-T1.exon2;Parent=51117_000142-T1;
511_17_2	funannotate	exon	396972	397957	.	-	.	ID=51117_000142-T1.exon3;Parent=51117_000142-T1;
511_17_2	funannotate	CDS	398715	399002	.	-	0	ID=51117_000142-T1.cds;Parent=51117_000142-T1;
511_17_2	funannotate	CDS	398109	398514	.	-	0	ID=51117_000142-T1.cds;Parent=51117_000142-T1;
511_17_2	funannotate	CDS	396972	397957	.	-	2	ID=51117_000142-T1.cds;Parent=51117_000142-T1;
511_17_2	funannotate	gene	401585	404019	.	-	.	ID=51117_000143;
511_17_2	funannotate	mRNA	401585	404019	.	-	.	ID=51117_000143-T1;Parent=51117_000143;product=hypothetical protein;
511_17_2	funannotate	exon	402835	404019	.	-	.	ID=51117_000143-T1.exon1;Parent=51117_000143-T1;
511_17_2	funannotate	exon	401585	402769	.	-	.	ID=51117_000143-T1.exon2;Parent=51117_000143-T1;
511_17_2	funannotate	CDS	402835	404019	.	-	0	ID=51117_000143-T1.cds;Parent=51117_000143-T1;
511_17_2	funannotate	CDS	401585	402769	.	-	0	ID=51117_000143-T1.cds;Parent=51117_000143-T1;
511_17_2	funannotate	gene	406188	407813	.	+	.	ID=51117_000144;
511_17_2	funannotate	mRNA	406188	407813	.	+	.	ID=51117_000144-T1;Parent=51117_000144;product=hypothetical protein;
511_17_2	funannotate	exon	406188	407813	.	+	.	ID=51117_000144-T1.exon1;Parent=51117_000144-T1;
511_17_2	funannotate	CDS	406188	407813	.	+	0	ID=51117_000144-T1.cds;Parent=51117_000144-T1;
511_17_2	funannotate	gene	410533	412642	.	-	.	ID=51117_000145;
511_17_2	funannotate	mRNA	410533	412642	.	-	.	ID=51117_000145-T1;Parent=51117_000145;product=hypothetical protein;
511_17_2	funannotate	exon	411958	412642	.	-	.	ID=51117_000145-T1.exon1;Parent=51117_000145-T1;
511_17_2	funannotate	exon	410986	411833	.	-	.	ID=51117_000145-T1.exon2;Parent=51117_000145-T1;
511_17_2	funannotate	exon	410533	410799	.	-	.	ID=51117_000145-T1.exon3;Parent=51117_000145-T1;
511_17_2	funannotate	CDS	411958	412642	.	-	0	ID=51117_000145-T1.cds;Parent=51117_000145-T1;
511_17_2	funannotate	CDS	410986	411833	.	-	2	ID=51117_000145-T1.cds;Parent=51117_000145-T1;
511_17_2	funannotate	CDS	410533	410799	.	-	0	ID=51117_000145-T1.cds;Parent=51117_000145-T1;
511_17_2	funannotate	gene	417647	421014	.	-	.	ID=51117_000146;
511_17_2	funannotate	mRNA	417647	421014	.	-	.	ID=51117_000146-T1;Parent=51117_000146;product=hypothetical protein;
511_17_2	funannotate	exon	418042	421014	.	-	.	ID=51117_000146-T1.exon1;Parent=51117_000146-T1;
511_17_2	funannotate	exon	417647	417688	.	-	.	ID=51117_000146-T1.exon2;Parent=51117_000146-T1;
511_17_2	funannotate	CDS	418042	421014	.	-	0	ID=51117_000146-T1.cds;Parent=51117_000146-T1;
511_17_2	funannotate	CDS	417647	417688	.	-	0	ID=51117_000146-T1.cds;Parent=51117_000146-T1;
511_17_2	funannotate	gene	422132	423664	.	-	.	ID=51117_000147;
511_17_2	funannotate	mRNA	422132	423664	.	-	.	ID=51117_000147-T1;Parent=51117_000147;product=hypothetical protein;
511_17_2	funannotate	exon	423649	423664	.	-	.	ID=51117_000147-T1.exon1;Parent=51117_000147-T1;
511_17_2	funannotate	exon	423191	423326	.	-	.	ID=51117_000147-T1.exon2;Parent=51117_000147-T1;
511_17_2	funannotate	exon	422999	423118	.	-	.	ID=51117_000147-T1.exon3;Parent=51117_000147-T1;
511_17_2	funannotate	exon	422860	422935	.	-	.	ID=51117_000147-T1.exon4;Parent=51117_000147-T1;
511_17_2	funannotate	exon	422728	422805	.	-	.	ID=51117_000147-T1.exon5;Parent=51117_000147-T1;
511_17_2	funannotate	exon	422132	422647	.	-	.	ID=51117_000147-T1.exon6;Parent=51117_000147-T1;
511_17_2	funannotate	CDS	423649	423664	.	-	0	ID=51117_000147-T1.cds;Parent=51117_000147-T1;
511_17_2	funannotate	CDS	423191	423326	.	-	2	ID=51117_000147-T1.cds;Parent=51117_000147-T1;
511_17_2	funannotate	CDS	422999	423118	.	-	1	ID=51117_000147-T1.cds;Parent=51117_000147-T1;
511_17_2	funannotate	CDS	422860	422935	.	-	1	ID=51117_000147-T1.cds;Parent=51117_000147-T1;
511_17_2	funannotate	CDS	422728	422805	.	-	0	ID=51117_000147-T1.cds;Parent=51117_000147-T1;
511_17_2	funannotate	CDS	422132	422647	.	-	0	ID=51117_000147-T1.cds;Parent=51117_000147-T1;
511_17_2	funannotate	gene	424686	432605	.	-	.	ID=51117_000148;
511_17_2	funannotate	mRNA	424686	432605	.	-	.	ID=51117_000148-T1;Parent=51117_000148;product=hypothetical protein;
511_17_2	funannotate	exon	431993	432605	.	-	.	ID=51117_000148-T1.exon1;Parent=51117_000148-T1;
511_17_2	funannotate	exon	431288	431937	.	-	.	ID=51117_000148-T1.exon2;Parent=51117_000148-T1;
511_17_2	funannotate	exon	430961	431235	.	-	.	ID=51117_000148-T1.exon3;Parent=51117_000148-T1;
511_17_2	funannotate	exon	430509	430913	.	-	.	ID=51117_000148-T1.exon4;Parent=51117_000148-T1;
511_17_2	funannotate	exon	430146	430242	.	-	.	ID=51117_000148-T1.exon5;Parent=51117_000148-T1;
511_17_2	funannotate	exon	429618	430094	.	-	.	ID=51117_000148-T1.exon6;Parent=51117_000148-T1;
511_17_2	funannotate	exon	429316	429564	.	-	.	ID=51117_000148-T1.exon7;Parent=51117_000148-T1;
511_17_2	funannotate	exon	428034	429266	.	-	.	ID=51117_000148-T1.exon8;Parent=51117_000148-T1;
511_17_2	funannotate	exon	427510	427984	.	-	.	ID=51117_000148-T1.exon9;Parent=51117_000148-T1;
511_17_2	funannotate	exon	426966	427449	.	-	.	ID=51117_000148-T1.exon10;Parent=51117_000148-T1;
511_17_2	funannotate	exon	424686	426915	.	-	.	ID=51117_000148-T1.exon11;Parent=51117_000148-T1;
511_17_2	funannotate	CDS	431993	432605	.	-	0	ID=51117_000148-T1.cds;Parent=51117_000148-T1;
511_17_2	funannotate	CDS	431288	431937	.	-	2	ID=51117_000148-T1.cds;Parent=51117_000148-T1;
511_17_2	funannotate	CDS	430961	431235	.	-	0	ID=51117_000148-T1.cds;Parent=51117_000148-T1;
511_17_2	funannotate	CDS	430509	430913	.	-	1	ID=51117_000148-T1.cds;Parent=51117_000148-T1;
511_17_2	funannotate	CDS	430146	430242	.	-	1	ID=51117_000148-T1.cds;Parent=51117_000148-T1;
511_17_2	funannotate	CDS	429618	430094	.	-	0	ID=51117_000148-T1.cds;Parent=51117_000148-T1;
511_17_2	funannotate	CDS	429316	429564	.	-	0	ID=51117_000148-T1.cds;Parent=51117_000148-T1;
511_17_2	funannotate	CDS	428034	429266	.	-	0	ID=51117_000148-T1.cds;Parent=51117_000148-T1;
511_17_2	funannotate	CDS	427510	427984	.	-	0	ID=51117_000148-T1.cds;Parent=51117_000148-T1;
511_17_2	funannotate	CDS	426966	427449	.	-	2	ID=51117_000148-T1.cds;Parent=51117_000148-T1;
511_17_2	funannotate	CDS	424686	426915	.	-	1	ID=51117_000148-T1.cds;Parent=51117_000148-T1;
511_17_2	funannotate	gene	433128	433576	.	+	.	ID=51117_000149;
511_17_2	funannotate	mRNA	433128	433576	.	+	.	ID=51117_000149-T1;Parent=51117_000149;product=hypothetical protein;
511_17_2	funannotate	exon	433128	433394	.	+	.	ID=51117_000149-T1.exon1;Parent=51117_000149-T1;
511_17_2	funannotate	exon	433496	433576	.	+	.	ID=51117_000149-T1.exon2;Parent=51117_000149-T1;
511_17_2	funannotate	CDS	433128	433394	.	+	0	ID=51117_000149-T1.cds;Parent=51117_000149-T1;
511_17_2	funannotate	CDS	433496	433576	.	+	0	ID=51117_000149-T1.cds;Parent=51117_000149-T1;
511_17_2	funannotate	gene	437458	438120	.	+	.	ID=51117_000150;
511_17_2	funannotate	mRNA	437458	438120	.	+	.	ID=51117_000150-T1;Parent=51117_000150;product=hypothetical protein;
511_17_2	funannotate	exon	437458	438120	.	+	.	ID=51117_000150-T1.exon1;Parent=51117_000150-T1;
511_17_2	funannotate	CDS	437458	438120	.	+	0	ID=51117_000150-T1.cds;Parent=51117_000150-T1;
511_17_2	funannotate	gene	439713	440784	.	+	.	ID=51117_000151;
511_17_2	funannotate	mRNA	439713	440784	.	+	.	ID=51117_000151-T1;Parent=51117_000151;product=hypothetical protein;
511_17_2	funannotate	exon	439713	440101	.	+	.	ID=51117_000151-T1.exon1;Parent=51117_000151-T1;
511_17_2	funannotate	exon	440168	440551	.	+	.	ID=51117_000151-T1.exon2;Parent=51117_000151-T1;
511_17_2	funannotate	exon	440619	440784	.	+	.	ID=51117_000151-T1.exon3;Parent=51117_000151-T1;
511_17_2	funannotate	CDS	439713	440101	.	+	0	ID=51117_000151-T1.cds;Parent=51117_000151-T1;
511_17_2	funannotate	CDS	440168	440551	.	+	1	ID=51117_000151-T1.cds;Parent=51117_000151-T1;
511_17_2	funannotate	CDS	440619	440784	.	+	1	ID=51117_000151-T1.cds;Parent=51117_000151-T1;
511_17_2	funannotate	gene	442155	443646	.	-	.	ID=51117_000152;
511_17_2	funannotate	mRNA	442155	443646	.	-	.	ID=51117_000152-T1;Parent=51117_000152;product=hypothetical protein;
511_17_2	funannotate	exon	443156	443646	.	-	.	ID=51117_000152-T1.exon1;Parent=51117_000152-T1;
511_17_2	funannotate	exon	442155	443034	.	-	.	ID=51117_000152-T1.exon2;Parent=51117_000152-T1;
511_17_2	funannotate	CDS	443156	443646	.	-	0	ID=51117_000152-T1.cds;Parent=51117_000152-T1;
511_17_2	funannotate	CDS	442155	443034	.	-	1	ID=51117_000152-T1.cds;Parent=51117_000152-T1;
511_17_2	funannotate	gene	444703	445671	.	+	.	ID=51117_000153;
511_17_2	funannotate	mRNA	444703	445671	.	+	.	ID=51117_000153-T1;Parent=51117_000153;product=hypothetical protein;
511_17_2	funannotate	exon	444703	444888	.	+	.	ID=51117_000153-T1.exon1;Parent=51117_000153-T1;
511_17_2	funannotate	exon	445001	445162	.	+	.	ID=51117_000153-T1.exon2;Parent=51117_000153-T1;
511_17_2	funannotate	exon	445215	445585	.	+	.	ID=51117_000153-T1.exon3;Parent=51117_000153-T1;
511_17_2	funannotate	exon	445635	445671	.	+	.	ID=51117_000153-T1.exon4;Parent=51117_000153-T1;
511_17_2	funannotate	CDS	444703	444888	.	+	0	ID=51117_000153-T1.cds;Parent=51117_000153-T1;
511_17_2	funannotate	CDS	445001	445162	.	+	0	ID=51117_000153-T1.cds;Parent=51117_000153-T1;
511_17_2	funannotate	CDS	445215	445585	.	+	0	ID=51117_000153-T1.cds;Parent=51117_000153-T1;
511_17_2	funannotate	CDS	445635	445671	.	+	1	ID=51117_000153-T1.cds;Parent=51117_000153-T1;
511_17_2	funannotate	gene	448214	448875	.	+	.	ID=51117_000154;
511_17_2	funannotate	mRNA	448214	448875	.	+	.	ID=51117_000154-T1;Parent=51117_000154;product=hypothetical protein;
511_17_2	funannotate	exon	448214	448262	.	+	.	ID=51117_000154-T1.exon1;Parent=51117_000154-T1;
511_17_2	funannotate	exon	448344	448370	.	+	.	ID=51117_000154-T1.exon2;Parent=51117_000154-T1;
511_17_2	funannotate	exon	448429	448688	.	+	.	ID=51117_000154-T1.exon3;Parent=51117_000154-T1;
511_17_2	funannotate	exon	448765	448875	.	+	.	ID=51117_000154-T1.exon4;Parent=51117_000154-T1;
511_17_2	funannotate	CDS	448214	448262	.	+	0	ID=51117_000154-T1.cds;Parent=51117_000154-T1;
511_17_2	funannotate	CDS	448344	448370	.	+	2	ID=51117_000154-T1.cds;Parent=51117_000154-T1;
511_17_2	funannotate	CDS	448429	448688	.	+	2	ID=51117_000154-T1.cds;Parent=51117_000154-T1;
511_17_2	funannotate	CDS	448765	448875	.	+	0	ID=51117_000154-T1.cds;Parent=51117_000154-T1;
511_17_2	funannotate	gene	451829	452164	.	-	.	ID=51117_000155;
511_17_2	funannotate	mRNA	451829	452164	.	-	.	ID=51117_000155-T1;Parent=51117_000155;product=hypothetical protein;
511_17_2	funannotate	exon	451829	452164	.	-	.	ID=51117_000155-T1.exon1;Parent=51117_000155-T1;
511_17_2	funannotate	CDS	451829	452164	.	-	0	ID=51117_000155-T1.cds;Parent=51117_000155-T1;
511_17_2	funannotate	gene	452797	453995	.	-	.	ID=51117_000156;
511_17_2	funannotate	mRNA	452797	453995	.	-	.	ID=51117_000156-T1;Parent=51117_000156;product=hypothetical protein;
511_17_2	funannotate	exon	453905	453995	.	-	.	ID=51117_000156-T1.exon1;Parent=51117_000156-T1;
511_17_2	funannotate	exon	453650	453840	.	-	.	ID=51117_000156-T1.exon2;Parent=51117_000156-T1;
511_17_2	funannotate	exon	453229	453561	.	-	.	ID=51117_000156-T1.exon3;Parent=51117_000156-T1;
511_17_2	funannotate	exon	452797	453114	.	-	.	ID=51117_000156-T1.exon4;Parent=51117_000156-T1;
511_17_2	funannotate	CDS	453905	453995	.	-	0	ID=51117_000156-T1.cds;Parent=51117_000156-T1;
511_17_2	funannotate	CDS	453650	453840	.	-	2	ID=51117_000156-T1.cds;Parent=51117_000156-T1;
511_17_2	funannotate	CDS	453229	453561	.	-	0	ID=51117_000156-T1.cds;Parent=51117_000156-T1;
511_17_2	funannotate	CDS	452797	453114	.	-	0	ID=51117_000156-T1.cds;Parent=51117_000156-T1;
511_17_2	funannotate	gene	454511	455949	.	-	.	ID=51117_000157;
511_17_2	funannotate	mRNA	454511	455949	.	-	.	ID=51117_000157-T1;Parent=51117_000157;product=hypothetical protein;
511_17_2	funannotate	exon	455753	455949	.	-	.	ID=51117_000157-T1.exon1;Parent=51117_000157-T1;
511_17_2	funannotate	exon	454511	455687	.	-	.	ID=51117_000157-T1.exon2;Parent=51117_000157-T1;
511_17_2	funannotate	CDS	455753	455949	.	-	0	ID=51117_000157-T1.cds;Parent=51117_000157-T1;
511_17_2	funannotate	CDS	454511	455687	.	-	1	ID=51117_000157-T1.cds;Parent=51117_000157-T1;
511_17_2	funannotate	gene	457928	458516	.	+	.	ID=51117_000158;
511_17_2	funannotate	mRNA	457928	458516	.	+	.	ID=51117_000158-T1;Parent=51117_000158;product=hypothetical protein;
511_17_2	funannotate	exon	457928	458330	.	+	.	ID=51117_000158-T1.exon1;Parent=51117_000158-T1;
511_17_2	funannotate	exon	458419	458516	.	+	.	ID=51117_000158-T1.exon2;Parent=51117_000158-T1;
511_17_2	funannotate	CDS	457928	458330	.	+	0	ID=51117_000158-T1.cds;Parent=51117_000158-T1;
511_17_2	funannotate	CDS	458419	458516	.	+	2	ID=51117_000158-T1.cds;Parent=51117_000158-T1;
511_17_2	funannotate	gene	458974	459720	.	+	.	ID=51117_000159;
511_17_2	funannotate	mRNA	458974	459720	.	+	.	ID=51117_000159-T1;Parent=51117_000159;product=hypothetical protein;
511_17_2	funannotate	exon	458974	459720	.	+	.	ID=51117_000159-T1.exon1;Parent=51117_000159-T1;
511_17_2	funannotate	CDS	458974	459720	.	+	0	ID=51117_000159-T1.cds;Parent=51117_000159-T1;
511_17_2	funannotate	gene	460124	461504	.	+	.	ID=51117_000160;
511_17_2	funannotate	mRNA	460124	461504	.	+	.	ID=51117_000160-T1;Parent=51117_000160;product=hypothetical protein;
511_17_2	funannotate	exon	460124	460913	.	+	.	ID=51117_000160-T1.exon1;Parent=51117_000160-T1;
511_17_2	funannotate	exon	460977	461390	.	+	.	ID=51117_000160-T1.exon2;Parent=51117_000160-T1;
511_17_2	funannotate	exon	461479	461504	.	+	.	ID=51117_000160-T1.exon3;Parent=51117_000160-T1;
511_17_2	funannotate	CDS	460124	460913	.	+	0	ID=51117_000160-T1.cds;Parent=51117_000160-T1;
511_17_2	funannotate	CDS	460977	461390	.	+	2	ID=51117_000160-T1.cds;Parent=51117_000160-T1;
511_17_2	funannotate	CDS	461479	461504	.	+	2	ID=51117_000160-T1.cds;Parent=51117_000160-T1;
511_17_2	funannotate	gene	461759	463561	.	-	.	ID=51117_000161;
511_17_2	funannotate	mRNA	461759	463561	.	-	.	ID=51117_000161-T1;Parent=51117_000161;product=hypothetical protein;
511_17_2	funannotate	exon	461759	463561	.	-	.	ID=51117_000161-T1.exon1;Parent=51117_000161-T1;
511_17_2	funannotate	CDS	461759	463561	.	-	0	ID=51117_000161-T1.cds;Parent=51117_000161-T1;
511_17_2	funannotate	gene	466763	468658	.	-	.	ID=51117_000162;
511_17_2	funannotate	mRNA	466763	468658	.	-	.	ID=51117_000162-T1;Parent=51117_000162;product=hypothetical protein;
511_17_2	funannotate	exon	467635	468658	.	-	.	ID=51117_000162-T1.exon1;Parent=51117_000162-T1;
511_17_2	funannotate	exon	466763	467577	.	-	.	ID=51117_000162-T1.exon2;Parent=51117_000162-T1;
511_17_2	funannotate	CDS	467635	468658	.	-	0	ID=51117_000162-T1.cds;Parent=51117_000162-T1;
511_17_2	funannotate	CDS	466763	467577	.	-	2	ID=51117_000162-T1.cds;Parent=51117_000162-T1;
511_17_2	funannotate	gene	470128	471240	.	+	.	ID=51117_000163;
511_17_2	funannotate	mRNA	470128	471240	.	+	.	ID=51117_000163-T1;Parent=51117_000163;product=hypothetical protein;
511_17_2	funannotate	exon	470128	471240	.	+	.	ID=51117_000163-T1.exon1;Parent=51117_000163-T1;
511_17_2	funannotate	CDS	470128	471240	.	+	0	ID=51117_000163-T1.cds;Parent=51117_000163-T1;
511_17_2	funannotate	gene	472485	473606	.	-	.	ID=51117_000164;
511_17_2	funannotate	mRNA	472485	473606	.	-	.	ID=51117_000164-T1;Parent=51117_000164;product=hypothetical protein;
511_17_2	funannotate	exon	472485	473606	.	-	.	ID=51117_000164-T1.exon1;Parent=51117_000164-T1;
511_17_2	funannotate	CDS	472485	473606	.	-	0	ID=51117_000164-T1.cds;Parent=51117_000164-T1;
511_17_2	funannotate	gene	475527	475874	.	-	.	ID=51117_000165;
511_17_2	funannotate	mRNA	475527	475874	.	-	.	ID=51117_000165-T1;Parent=51117_000165;product=hypothetical protein;
511_17_2	funannotate	exon	475527	475874	.	-	.	ID=51117_000165-T1.exon1;Parent=51117_000165-T1;
511_17_2	funannotate	CDS	475527	475874	.	-	0	ID=51117_000165-T1.cds;Parent=51117_000165-T1;
511_17_2	funannotate	gene	475941	476458	.	-	.	ID=51117_000166;
511_17_2	funannotate	mRNA	475941	476458	.	-	.	ID=51117_000166-T1;Parent=51117_000166;product=hypothetical protein;
511_17_2	funannotate	exon	476426	476458	.	-	.	ID=51117_000166-T1.exon1;Parent=51117_000166-T1;
511_17_2	funannotate	exon	475941	476231	.	-	.	ID=51117_000166-T1.exon2;Parent=51117_000166-T1;
511_17_2	funannotate	CDS	476426	476458	.	-	0	ID=51117_000166-T1.cds;Parent=51117_000166-T1;
511_17_2	funannotate	CDS	475941	476231	.	-	0	ID=51117_000166-T1.cds;Parent=51117_000166-T1;
511_17_2	funannotate	gene	478126	478955	.	-	.	ID=51117_000167;
511_17_2	funannotate	mRNA	478126	478955	.	-	.	ID=51117_000167-T1;Parent=51117_000167;product=hypothetical protein;
511_17_2	funannotate	exon	478725	478955	.	-	.	ID=51117_000167-T1.exon1;Parent=51117_000167-T1;
511_17_2	funannotate	exon	478126	478656	.	-	.	ID=51117_000167-T1.exon2;Parent=51117_000167-T1;
511_17_2	funannotate	CDS	478725	478955	.	-	0	ID=51117_000167-T1.cds;Parent=51117_000167-T1;
511_17_2	funannotate	CDS	478126	478656	.	-	0	ID=51117_000167-T1.cds;Parent=51117_000167-T1;
511_17_2	funannotate	gene	480629	482738	.	+	.	ID=51117_000168;
511_17_2	funannotate	mRNA	480629	482738	.	+	.	ID=51117_000168-T1;Parent=51117_000168;product=hypothetical protein;
511_17_2	funannotate	exon	480629	480830	.	+	.	ID=51117_000168-T1.exon1;Parent=51117_000168-T1;
511_17_2	funannotate	exon	480952	481165	.	+	.	ID=51117_000168-T1.exon2;Parent=51117_000168-T1;
511_17_2	funannotate	exon	481246	481506	.	+	.	ID=51117_000168-T1.exon3;Parent=51117_000168-T1;
511_17_2	funannotate	exon	481575	481848	.	+	.	ID=51117_000168-T1.exon4;Parent=51117_000168-T1;
511_17_2	funannotate	exon	481909	482229	.	+	.	ID=51117_000168-T1.exon5;Parent=51117_000168-T1;
511_17_2	funannotate	exon	482415	482738	.	+	.	ID=51117_000168-T1.exon6;Parent=51117_000168-T1;
511_17_2	funannotate	CDS	480629	480830	.	+	0	ID=51117_000168-T1.cds;Parent=51117_000168-T1;
511_17_2	funannotate	CDS	480952	481165	.	+	2	ID=51117_000168-T1.cds;Parent=51117_000168-T1;
511_17_2	funannotate	CDS	481246	481506	.	+	1	ID=51117_000168-T1.cds;Parent=51117_000168-T1;
511_17_2	funannotate	CDS	481575	481848	.	+	1	ID=51117_000168-T1.cds;Parent=51117_000168-T1;
511_17_2	funannotate	CDS	481909	482229	.	+	0	ID=51117_000168-T1.cds;Parent=51117_000168-T1;
511_17_2	funannotate	CDS	482415	482738	.	+	0	ID=51117_000168-T1.cds;Parent=51117_000168-T1;
511_17_2	funannotate	gene	484133	486381	.	+	.	ID=51117_000169;
511_17_2	funannotate	mRNA	484133	486381	.	+	.	ID=51117_000169-T1;Parent=51117_000169;product=hypothetical protein;
511_17_2	funannotate	exon	484133	484419	.	+	.	ID=51117_000169-T1.exon1;Parent=51117_000169-T1;
511_17_2	funannotate	exon	484497	486381	.	+	.	ID=51117_000169-T1.exon2;Parent=51117_000169-T1;
511_17_2	funannotate	CDS	484133	484419	.	+	0	ID=51117_000169-T1.cds;Parent=51117_000169-T1;
511_17_2	funannotate	CDS	484497	486381	.	+	1	ID=51117_000169-T1.cds;Parent=51117_000169-T1;
511_17_2	funannotate	gene	488074	492071	.	-	.	ID=51117_000170;
511_17_2	funannotate	mRNA	488074	492071	.	-	.	ID=51117_000170-T1;Parent=51117_000170;product=hypothetical protein;
511_17_2	funannotate	exon	491864	492071	.	-	.	ID=51117_000170-T1.exon1;Parent=51117_000170-T1;
511_17_2	funannotate	exon	490261	491693	.	-	.	ID=51117_000170-T1.exon2;Parent=51117_000170-T1;
511_17_2	funannotate	exon	489736	490227	.	-	.	ID=51117_000170-T1.exon3;Parent=51117_000170-T1;
511_17_2	funannotate	exon	488074	489684	.	-	.	ID=51117_000170-T1.exon4;Parent=51117_000170-T1;
511_17_2	funannotate	CDS	491864	492071	.	-	0	ID=51117_000170-T1.cds;Parent=51117_000170-T1;
511_17_2	funannotate	CDS	490261	491693	.	-	2	ID=51117_000170-T1.cds;Parent=51117_000170-T1;
511_17_2	funannotate	CDS	489736	490227	.	-	0	ID=51117_000170-T1.cds;Parent=51117_000170-T1;
511_17_2	funannotate	CDS	488074	489684	.	-	0	ID=51117_000170-T1.cds;Parent=51117_000170-T1;
511_17_2	funannotate	gene	494272	495196	.	+	.	ID=51117_000171;
511_17_2	funannotate	mRNA	494272	495196	.	+	.	ID=51117_000171-T1;Parent=51117_000171;product=hypothetical protein;
511_17_2	funannotate	exon	494272	494313	.	+	.	ID=51117_000171-T1.exon1;Parent=51117_000171-T1;
511_17_2	funannotate	exon	494386	494420	.	+	.	ID=51117_000171-T1.exon2;Parent=51117_000171-T1;
511_17_2	funannotate	exon	494504	494802	.	+	.	ID=51117_000171-T1.exon3;Parent=51117_000171-T1;
511_17_2	funannotate	exon	494958	495196	.	+	.	ID=51117_000171-T1.exon4;Parent=51117_000171-T1;
511_17_2	funannotate	CDS	494272	494313	.	+	0	ID=51117_000171-T1.cds;Parent=51117_000171-T1;
511_17_2	funannotate	CDS	494386	494420	.	+	0	ID=51117_000171-T1.cds;Parent=51117_000171-T1;
511_17_2	funannotate	CDS	494504	494802	.	+	1	ID=51117_000171-T1.cds;Parent=51117_000171-T1;
511_17_2	funannotate	CDS	494958	495196	.	+	2	ID=51117_000171-T1.cds;Parent=51117_000171-T1;
511_17_2	funannotate	gene	495751	496131	.	-	.	ID=51117_000172;
511_17_2	funannotate	mRNA	495751	496131	.	-	.	ID=51117_000172-T1;Parent=51117_000172;product=hypothetical protein;
511_17_2	funannotate	exon	495751	496131	.	-	.	ID=51117_000172-T1.exon1;Parent=51117_000172-T1;
511_17_2	funannotate	CDS	495751	496131	.	-	0	ID=51117_000172-T1.cds;Parent=51117_000172-T1;
511_17_2	funannotate	gene	497092	497946	.	+	.	ID=51117_000173;
511_17_2	funannotate	mRNA	497092	497946	.	+	.	ID=51117_000173-T1;Parent=51117_000173;product=hypothetical protein;
511_17_2	funannotate	exon	497092	497818	.	+	.	ID=51117_000173-T1.exon1;Parent=51117_000173-T1;
511_17_2	funannotate	exon	497894	497946	.	+	.	ID=51117_000173-T1.exon2;Parent=51117_000173-T1;
511_17_2	funannotate	CDS	497092	497818	.	+	0	ID=51117_000173-T1.cds;Parent=51117_000173-T1;
511_17_2	funannotate	CDS	497894	497946	.	+	2	ID=51117_000173-T1.cds;Parent=51117_000173-T1;
511_17_2	funannotate	gene	499335	500798	.	+	.	ID=51117_000174;
511_17_2	funannotate	mRNA	499335	500798	.	+	.	ID=51117_000174-T1;Parent=51117_000174;product=hypothetical protein;
511_17_2	funannotate	exon	499335	499403	.	+	.	ID=51117_000174-T1.exon1;Parent=51117_000174-T1;
511_17_2	funannotate	exon	499459	499543	.	+	.	ID=51117_000174-T1.exon2;Parent=51117_000174-T1;
511_17_2	funannotate	exon	499625	500377	.	+	.	ID=51117_000174-T1.exon3;Parent=51117_000174-T1;
511_17_2	funannotate	exon	500458	500798	.	+	.	ID=51117_000174-T1.exon4;Parent=51117_000174-T1;
511_17_2	funannotate	CDS	499335	499403	.	+	0	ID=51117_000174-T1.cds;Parent=51117_000174-T1;
511_17_2	funannotate	CDS	499459	499543	.	+	0	ID=51117_000174-T1.cds;Parent=51117_000174-T1;
511_17_2	funannotate	CDS	499625	500377	.	+	2	ID=51117_000174-T1.cds;Parent=51117_000174-T1;
511_17_2	funannotate	CDS	500458	500798	.	+	2	ID=51117_000174-T1.cds;Parent=51117_000174-T1;
511_17_2	funannotate	gene	515042	515932	.	-	.	ID=51117_000175;
511_17_2	funannotate	mRNA	515042	515932	.	-	.	ID=51117_000175-T1;Parent=51117_000175;product=hypothetical protein;
511_17_2	funannotate	exon	515042	515932	.	-	.	ID=51117_000175-T1.exon1;Parent=51117_000175-T1;
511_17_2	funannotate	CDS	515042	515932	.	-	0	ID=51117_000175-T1.cds;Parent=51117_000175-T1;
511_17_2	funannotate	gene	516638	517790	.	+	.	ID=51117_000176;
511_17_2	funannotate	mRNA	516638	517790	.	+	.	ID=51117_000176-T1;Parent=51117_000176;product=hypothetical protein;
511_17_2	funannotate	exon	516638	516695	.	+	.	ID=51117_000176-T1.exon1;Parent=51117_000176-T1;
511_17_2	funannotate	exon	516766	517790	.	+	.	ID=51117_000176-T1.exon2;Parent=51117_000176-T1;
511_17_2	funannotate	CDS	516638	516695	.	+	0	ID=51117_000176-T1.cds;Parent=51117_000176-T1;
511_17_2	funannotate	CDS	516766	517790	.	+	2	ID=51117_000176-T1.cds;Parent=51117_000176-T1;
511_17_2	funannotate	gene	518163	519109	.	+	.	ID=51117_000177;
511_17_2	funannotate	mRNA	518163	519109	.	+	.	ID=51117_000177-T1;Parent=51117_000177;product=hypothetical protein;
511_17_2	funannotate	exon	518163	518185	.	+	.	ID=51117_000177-T1.exon1;Parent=51117_000177-T1;
511_17_2	funannotate	exon	518242	519109	.	+	.	ID=51117_000177-T1.exon2;Parent=51117_000177-T1;
511_17_2	funannotate	CDS	518163	518185	.	+	0	ID=51117_000177-T1.cds;Parent=51117_000177-T1;
511_17_2	funannotate	CDS	518242	519109	.	+	1	ID=51117_000177-T1.cds;Parent=51117_000177-T1;
511_17_2	funannotate	gene	519458	528381	.	-	.	ID=51117_000178;
511_17_2	funannotate	mRNA	519458	528381	.	-	.	ID=51117_000178-T1;Parent=51117_000178;product=hypothetical protein;
511_17_2	funannotate	exon	527427	528381	.	-	.	ID=51117_000178-T1.exon1;Parent=51117_000178-T1;
511_17_2	funannotate	exon	527034	527372	.	-	.	ID=51117_000178-T1.exon2;Parent=51117_000178-T1;
511_17_2	funannotate	exon	523974	526985	.	-	.	ID=51117_000178-T1.exon3;Parent=51117_000178-T1;
511_17_2	funannotate	exon	523671	523917	.	-	.	ID=51117_000178-T1.exon4;Parent=51117_000178-T1;
511_17_2	funannotate	exon	521643	523604	.	-	.	ID=51117_000178-T1.exon5;Parent=51117_000178-T1;
511_17_2	funannotate	exon	520894	521594	.	-	.	ID=51117_000178-T1.exon6;Parent=51117_000178-T1;
511_17_2	funannotate	exon	519458	520836	.	-	.	ID=51117_000178-T1.exon7;Parent=51117_000178-T1;
511_17_2	funannotate	CDS	527427	528381	.	-	0	ID=51117_000178-T1.cds;Parent=51117_000178-T1;
511_17_2	funannotate	CDS	527034	527372	.	-	2	ID=51117_000178-T1.cds;Parent=51117_000178-T1;
511_17_2	funannotate	CDS	523974	526985	.	-	2	ID=51117_000178-T1.cds;Parent=51117_000178-T1;
511_17_2	funannotate	CDS	523671	523917	.	-	2	ID=51117_000178-T1.cds;Parent=51117_000178-T1;
511_17_2	funannotate	CDS	521643	523604	.	-	1	ID=51117_000178-T1.cds;Parent=51117_000178-T1;
511_17_2	funannotate	CDS	520894	521594	.	-	1	ID=51117_000178-T1.cds;Parent=51117_000178-T1;
511_17_2	funannotate	CDS	519458	520836	.	-	2	ID=51117_000178-T1.cds;Parent=51117_000178-T1;
511_17_2	funannotate	gene	531981	533499	.	+	.	ID=51117_000179;
511_17_2	funannotate	mRNA	531981	533499	.	+	.	ID=51117_000179-T1;Parent=51117_000179;product=hypothetical protein;
511_17_2	funannotate	exon	531981	532593	.	+	.	ID=51117_000179-T1.exon1;Parent=51117_000179-T1;
511_17_2	funannotate	exon	532655	532772	.	+	.	ID=51117_000179-T1.exon2;Parent=51117_000179-T1;
511_17_2	funannotate	exon	532846	532910	.	+	.	ID=51117_000179-T1.exon3;Parent=51117_000179-T1;
511_17_2	funannotate	exon	532957	532987	.	+	.	ID=51117_000179-T1.exon4;Parent=51117_000179-T1;
511_17_2	funannotate	exon	533046	533499	.	+	.	ID=51117_000179-T1.exon5;Parent=51117_000179-T1;
511_17_2	funannotate	CDS	531981	532593	.	+	0	ID=51117_000179-T1.cds;Parent=51117_000179-T1;
511_17_2	funannotate	CDS	532655	532772	.	+	2	ID=51117_000179-T1.cds;Parent=51117_000179-T1;
511_17_2	funannotate	CDS	532846	532910	.	+	1	ID=51117_000179-T1.cds;Parent=51117_000179-T1;
511_17_2	funannotate	CDS	532957	532987	.	+	2	ID=51117_000179-T1.cds;Parent=51117_000179-T1;
511_17_2	funannotate	CDS	533046	533499	.	+	1	ID=51117_000179-T1.cds;Parent=51117_000179-T1;
511_17_2	funannotate	gene	534943	536360	.	+	.	ID=51117_000180;
511_17_2	funannotate	mRNA	534943	536360	.	+	.	ID=51117_000180-T1;Parent=51117_000180;product=hypothetical protein;
511_17_2	funannotate	exon	534943	535152	.	+	.	ID=51117_000180-T1.exon1;Parent=51117_000180-T1;
511_17_2	funannotate	exon	535202	535455	.	+	.	ID=51117_000180-T1.exon2;Parent=51117_000180-T1;
511_17_2	funannotate	exon	535508	535968	.	+	.	ID=51117_000180-T1.exon3;Parent=51117_000180-T1;
511_17_2	funannotate	exon	536068	536360	.	+	.	ID=51117_000180-T1.exon4;Parent=51117_000180-T1;
511_17_2	funannotate	CDS	534943	535152	.	+	0	ID=51117_000180-T1.cds;Parent=51117_000180-T1;
511_17_2	funannotate	CDS	535202	535455	.	+	0	ID=51117_000180-T1.cds;Parent=51117_000180-T1;
511_17_2	funannotate	CDS	535508	535968	.	+	1	ID=51117_000180-T1.cds;Parent=51117_000180-T1;
511_17_2	funannotate	CDS	536068	536360	.	+	2	ID=51117_000180-T1.cds;Parent=51117_000180-T1;
511_17_2	funannotate	gene	537371	538809	.	+	.	ID=51117_000181;
511_17_2	funannotate	mRNA	537371	538809	.	+	.	ID=51117_000181-T1;Parent=51117_000181;product=hypothetical protein;
511_17_2	funannotate	exon	537371	537565	.	+	.	ID=51117_000181-T1.exon1;Parent=51117_000181-T1;
511_17_2	funannotate	exon	537619	538127	.	+	.	ID=51117_000181-T1.exon2;Parent=51117_000181-T1;
511_17_2	funannotate	exon	538218	538809	.	+	.	ID=51117_000181-T1.exon3;Parent=51117_000181-T1;
511_17_2	funannotate	CDS	537371	537565	.	+	0	ID=51117_000181-T1.cds;Parent=51117_000181-T1;
511_17_2	funannotate	CDS	537619	538127	.	+	0	ID=51117_000181-T1.cds;Parent=51117_000181-T1;
511_17_2	funannotate	CDS	538218	538809	.	+	1	ID=51117_000181-T1.cds;Parent=51117_000181-T1;
511_17_2	funannotate	gene	542693	544329	.	-	.	ID=51117_000182;
511_17_2	funannotate	mRNA	542693	544329	.	-	.	ID=51117_000182-T1;Parent=51117_000182;product=hypothetical protein;
511_17_2	funannotate	exon	544289	544329	.	-	.	ID=51117_000182-T1.exon1;Parent=51117_000182-T1;
511_17_2	funannotate	exon	544005	544224	.	-	.	ID=51117_000182-T1.exon2;Parent=51117_000182-T1;
511_17_2	funannotate	exon	542693	543922	.	-	.	ID=51117_000182-T1.exon3;Parent=51117_000182-T1;
511_17_2	funannotate	CDS	544289	544329	.	-	0	ID=51117_000182-T1.cds;Parent=51117_000182-T1;
511_17_2	funannotate	CDS	544005	544224	.	-	1	ID=51117_000182-T1.cds;Parent=51117_000182-T1;
511_17_2	funannotate	CDS	542693	543922	.	-	0	ID=51117_000182-T1.cds;Parent=51117_000182-T1;
511_17_2	funannotate	gene	545136	546467	.	+	.	ID=51117_000183;
511_17_2	funannotate	mRNA	545136	546467	.	+	.	ID=51117_000183-T1;Parent=51117_000183;product=hypothetical protein;
511_17_2	funannotate	exon	545136	545174	.	+	.	ID=51117_000183-T1.exon1;Parent=51117_000183-T1;
511_17_2	funannotate	exon	545238	546467	.	+	.	ID=51117_000183-T1.exon2;Parent=51117_000183-T1;
511_17_2	funannotate	CDS	545136	545174	.	+	0	ID=51117_000183-T1.cds;Parent=51117_000183-T1;
511_17_2	funannotate	CDS	545238	546467	.	+	0	ID=51117_000183-T1.cds;Parent=51117_000183-T1;
511_17_2	funannotate	gene	546966	548444	.	-	.	ID=51117_000184;
511_17_2	funannotate	mRNA	546966	548444	.	-	.	ID=51117_000184-T1;Parent=51117_000184;product=hypothetical protein;
511_17_2	funannotate	exon	546966	548444	.	-	.	ID=51117_000184-T1.exon1;Parent=51117_000184-T1;
511_17_2	funannotate	CDS	546966	548444	.	-	0	ID=51117_000184-T1.cds;Parent=51117_000184-T1;
511_17_2	funannotate	gene	551657	552619	.	+	.	ID=51117_000185;
511_17_2	funannotate	mRNA	551657	552619	.	+	.	ID=51117_000185-T1;Parent=51117_000185;product=hypothetical protein;
511_17_2	funannotate	exon	551657	551706	.	+	.	ID=51117_000185-T1.exon1;Parent=51117_000185-T1;
511_17_2	funannotate	exon	551823	551923	.	+	.	ID=51117_000185-T1.exon2;Parent=51117_000185-T1;
511_17_2	funannotate	exon	552111	552619	.	+	.	ID=51117_000185-T1.exon3;Parent=51117_000185-T1;
511_17_2	funannotate	CDS	551657	551706	.	+	0	ID=51117_000185-T1.cds;Parent=51117_000185-T1;
511_17_2	funannotate	CDS	551823	551923	.	+	1	ID=51117_000185-T1.cds;Parent=51117_000185-T1;
511_17_2	funannotate	CDS	552111	552619	.	+	2	ID=51117_000185-T1.cds;Parent=51117_000185-T1;
511_17_2	funannotate	gene	553848	556092	.	+	.	ID=51117_000186;
511_17_2	funannotate	mRNA	553848	556092	.	+	.	ID=51117_000186-T1;Parent=51117_000186;product=hypothetical protein;
511_17_2	funannotate	exon	553848	554056	.	+	.	ID=51117_000186-T1.exon1;Parent=51117_000186-T1;
511_17_2	funannotate	exon	554257	556053	.	+	.	ID=51117_000186-T1.exon2;Parent=51117_000186-T1;
511_17_2	funannotate	exon	556077	556092	.	+	.	ID=51117_000186-T1.exon3;Parent=51117_000186-T1;
511_17_2	funannotate	CDS	553848	554056	.	+	0	ID=51117_000186-T1.cds;Parent=51117_000186-T1;
511_17_2	funannotate	CDS	554257	556053	.	+	1	ID=51117_000186-T1.cds;Parent=51117_000186-T1;
511_17_2	funannotate	CDS	556077	556092	.	+	1	ID=51117_000186-T1.cds;Parent=51117_000186-T1;
511_17_2	funannotate	gene	565722	568346	.	+	.	ID=51117_000187;
511_17_2	funannotate	mRNA	565722	568346	.	+	.	ID=51117_000187-T1;Parent=51117_000187;product=hypothetical protein;
511_17_2	funannotate	exon	565722	566390	.	+	.	ID=51117_000187-T1.exon1;Parent=51117_000187-T1;
511_17_2	funannotate	exon	566560	566646	.	+	.	ID=51117_000187-T1.exon2;Parent=51117_000187-T1;
511_17_2	funannotate	exon	566786	566849	.	+	.	ID=51117_000187-T1.exon3;Parent=51117_000187-T1;
511_17_2	funannotate	exon	567163	568346	.	+	.	ID=51117_000187-T1.exon4;Parent=51117_000187-T1;
511_17_2	funannotate	CDS	565722	566390	.	+	0	ID=51117_000187-T1.cds;Parent=51117_000187-T1;
511_17_2	funannotate	CDS	566560	566646	.	+	0	ID=51117_000187-T1.cds;Parent=51117_000187-T1;
511_17_2	funannotate	CDS	566786	566849	.	+	0	ID=51117_000187-T1.cds;Parent=51117_000187-T1;
511_17_2	funannotate	CDS	567163	568346	.	+	2	ID=51117_000187-T1.cds;Parent=51117_000187-T1;
511_17_2	funannotate	gene	572024	573211	.	-	.	ID=51117_000188;
511_17_2	funannotate	mRNA	572024	573211	.	-	.	ID=51117_000188-T1;Parent=51117_000188;product=hypothetical protein;
511_17_2	funannotate	exon	572024	573211	.	-	.	ID=51117_000188-T1.exon1;Parent=51117_000188-T1;
511_17_2	funannotate	CDS	572024	573211	.	-	0	ID=51117_000188-T1.cds;Parent=51117_000188-T1;
511_17_2	funannotate	gene	576259	578168	.	+	.	ID=51117_000189;
511_17_2	funannotate	mRNA	576259	578168	.	+	.	ID=51117_000189-T1;Parent=51117_000189;product=hypothetical protein;
511_17_2	funannotate	exon	576259	577767	.	+	.	ID=51117_000189-T1.exon1;Parent=51117_000189-T1;
511_17_2	funannotate	exon	577872	578168	.	+	.	ID=51117_000189-T1.exon2;Parent=51117_000189-T1;
511_17_2	funannotate	CDS	576259	577767	.	+	0	ID=51117_000189-T1.cds;Parent=51117_000189-T1;
511_17_2	funannotate	CDS	577872	578168	.	+	0	ID=51117_000189-T1.cds;Parent=51117_000189-T1;
511_17_2	funannotate	gene	578982	579788	.	-	.	ID=51117_000190;
511_17_2	funannotate	mRNA	578982	579788	.	-	.	ID=51117_000190-T1;Parent=51117_000190;product=hypothetical protein;
511_17_2	funannotate	exon	578982	579788	.	-	.	ID=51117_000190-T1.exon1;Parent=51117_000190-T1;
511_17_2	funannotate	CDS	578982	579788	.	-	0	ID=51117_000190-T1.cds;Parent=51117_000190-T1;
511_17_2	funannotate	gene	588617	589481	.	+	.	ID=51117_000191;
511_17_2	funannotate	mRNA	588617	589481	.	+	.	ID=51117_000191-T1;Parent=51117_000191;product=hypothetical protein;
511_17_2	funannotate	exon	588617	589210	.	+	.	ID=51117_000191-T1.exon1;Parent=51117_000191-T1;
511_17_2	funannotate	exon	589266	589481	.	+	.	ID=51117_000191-T1.exon2;Parent=51117_000191-T1;
511_17_2	funannotate	CDS	588617	589210	.	+	0	ID=51117_000191-T1.cds;Parent=51117_000191-T1;
511_17_2	funannotate	CDS	589266	589481	.	+	0	ID=51117_000191-T1.cds;Parent=51117_000191-T1;
511_17_2	funannotate	gene	589849	590202	.	-	.	ID=51117_000192;
511_17_2	funannotate	mRNA	589849	590202	.	-	.	ID=51117_000192-T1;Parent=51117_000192;product=hypothetical protein;
511_17_2	funannotate	exon	590053	590202	.	-	.	ID=51117_000192-T1.exon1;Parent=51117_000192-T1;
511_17_2	funannotate	exon	589849	589956	.	-	.	ID=51117_000192-T1.exon2;Parent=51117_000192-T1;
511_17_2	funannotate	CDS	590053	590202	.	-	0	ID=51117_000192-T1.cds;Parent=51117_000192-T1;
511_17_2	funannotate	CDS	589849	589956	.	-	0	ID=51117_000192-T1.cds;Parent=51117_000192-T1;
511_17_2	funannotate	gene	592614	594095	.	-	.	ID=51117_000193;
511_17_2	funannotate	mRNA	592614	594095	.	-	.	ID=51117_000193-T1;Parent=51117_000193;product=hypothetical protein;
511_17_2	funannotate	exon	592614	594095	.	-	.	ID=51117_000193-T1.exon1;Parent=51117_000193-T1;
511_17_2	funannotate	CDS	592614	594095	.	-	0	ID=51117_000193-T1.cds;Parent=51117_000193-T1;
511_17_2	funannotate	gene	601993	602307	.	-	.	ID=51117_000194;
511_17_2	funannotate	mRNA	601993	602307	.	-	.	ID=51117_000194-T1;Parent=51117_000194;product=hypothetical protein;
511_17_2	funannotate	exon	602272	602307	.	-	.	ID=51117_000194-T1.exon1;Parent=51117_000194-T1;
511_17_2	funannotate	exon	601993	602241	.	-	.	ID=51117_000194-T1.exon2;Parent=51117_000194-T1;
511_17_2	funannotate	CDS	602272	602307	.	-	0	ID=51117_000194-T1.cds;Parent=51117_000194-T1;
511_17_2	funannotate	CDS	601993	602241	.	-	0	ID=51117_000194-T1.cds;Parent=51117_000194-T1;
511_17_2	funannotate	gene	604067	604809	.	+	.	ID=51117_000195;
511_17_2	funannotate	mRNA	604067	604809	.	+	.	ID=51117_000195-T1;Parent=51117_000195;product=hypothetical protein;
511_17_2	funannotate	exon	604067	604329	.	+	.	ID=51117_000195-T1.exon1;Parent=51117_000195-T1;
511_17_2	funannotate	exon	604677	604809	.	+	.	ID=51117_000195-T1.exon2;Parent=51117_000195-T1;
511_17_2	funannotate	CDS	604067	604329	.	+	0	ID=51117_000195-T1.cds;Parent=51117_000195-T1;
511_17_2	funannotate	CDS	604677	604809	.	+	1	ID=51117_000195-T1.cds;Parent=51117_000195-T1;
511_17_2	funannotate	gene	605867	607064	.	+	.	ID=51117_000196;
511_17_2	funannotate	mRNA	605867	607064	.	+	.	ID=51117_000196-T1;Parent=51117_000196;product=hypothetical protein;
511_17_2	funannotate	exon	605867	605944	.	+	.	ID=51117_000196-T1.exon1;Parent=51117_000196-T1;
511_17_2	funannotate	exon	605985	606103	.	+	.	ID=51117_000196-T1.exon2;Parent=51117_000196-T1;
511_17_2	funannotate	exon	606239	606740	.	+	.	ID=51117_000196-T1.exon3;Parent=51117_000196-T1;
511_17_2	funannotate	exon	606885	607064	.	+	.	ID=51117_000196-T1.exon4;Parent=51117_000196-T1;
511_17_2	funannotate	CDS	605867	605944	.	+	0	ID=51117_000196-T1.cds;Parent=51117_000196-T1;
511_17_2	funannotate	CDS	605985	606103	.	+	0	ID=51117_000196-T1.cds;Parent=51117_000196-T1;
511_17_2	funannotate	CDS	606239	606740	.	+	1	ID=51117_000196-T1.cds;Parent=51117_000196-T1;
511_17_2	funannotate	CDS	606885	607064	.	+	0	ID=51117_000196-T1.cds;Parent=51117_000196-T1;
511_17_2	funannotate	gene	607981	608485	.	+	.	ID=51117_000197;
511_17_2	funannotate	mRNA	607981	608485	.	+	.	ID=51117_000197-T1;Parent=51117_000197;product=hypothetical protein;
511_17_2	funannotate	exon	607981	608088	.	+	.	ID=51117_000197-T1.exon1;Parent=51117_000197-T1;
511_17_2	funannotate	exon	608141	608485	.	+	.	ID=51117_000197-T1.exon2;Parent=51117_000197-T1;
511_17_2	funannotate	CDS	607981	608088	.	+	0	ID=51117_000197-T1.cds;Parent=51117_000197-T1;
511_17_2	funannotate	CDS	608141	608485	.	+	0	ID=51117_000197-T1.cds;Parent=51117_000197-T1;
511_17_2	funannotate	gene	608899	609899	.	-	.	ID=51117_000198;
511_17_2	funannotate	mRNA	608899	609899	.	-	.	ID=51117_000198-T1;Parent=51117_000198;product=hypothetical protein;
511_17_2	funannotate	exon	609754	609899	.	-	.	ID=51117_000198-T1.exon1;Parent=51117_000198-T1;
511_17_2	funannotate	exon	609231	609668	.	-	.	ID=51117_000198-T1.exon2;Parent=51117_000198-T1;
511_17_2	funannotate	exon	609143	609181	.	-	.	ID=51117_000198-T1.exon3;Parent=51117_000198-T1;
511_17_2	funannotate	exon	608899	608962	.	-	.	ID=51117_000198-T1.exon4;Parent=51117_000198-T1;
511_17_2	funannotate	CDS	609754	609899	.	-	0	ID=51117_000198-T1.cds;Parent=51117_000198-T1;
511_17_2	funannotate	CDS	609231	609668	.	-	1	ID=51117_000198-T1.cds;Parent=51117_000198-T1;
511_17_2	funannotate	CDS	609143	609181	.	-	1	ID=51117_000198-T1.cds;Parent=51117_000198-T1;
511_17_2	funannotate	CDS	608899	608962	.	-	1	ID=51117_000198-T1.cds;Parent=51117_000198-T1;
511_17_2	funannotate	gene	610860	612035	.	-	.	ID=51117_000199;
511_17_2	funannotate	mRNA	610860	612035	.	-	.	ID=51117_000199-T1;Parent=51117_000199;product=hypothetical protein;
511_17_2	funannotate	exon	611906	612035	.	-	.	ID=51117_000199-T1.exon1;Parent=51117_000199-T1;
511_17_2	funannotate	exon	611829	611848	.	-	.	ID=51117_000199-T1.exon2;Parent=51117_000199-T1;
511_17_2	funannotate	exon	610860	611774	.	-	.	ID=51117_000199-T1.exon3;Parent=51117_000199-T1;
511_17_2	funannotate	CDS	611906	612035	.	-	0	ID=51117_000199-T1.cds;Parent=51117_000199-T1;
511_17_2	funannotate	CDS	611829	611848	.	-	2	ID=51117_000199-T1.cds;Parent=51117_000199-T1;
511_17_2	funannotate	CDS	610860	611774	.	-	0	ID=51117_000199-T1.cds;Parent=51117_000199-T1;
511_17_2	funannotate	gene	612509	614098	.	-	.	ID=51117_000200;
511_17_2	funannotate	mRNA	612509	614098	.	-	.	ID=51117_000200-T1;Parent=51117_000200;product=hypothetical protein;
511_17_2	funannotate	exon	613981	614098	.	-	.	ID=51117_000200-T1.exon1;Parent=51117_000200-T1;
511_17_2	funannotate	exon	613563	613820	.	-	.	ID=51117_000200-T1.exon2;Parent=51117_000200-T1;
511_17_2	funannotate	exon	613404	613458	.	-	.	ID=51117_000200-T1.exon3;Parent=51117_000200-T1;
511_17_2	funannotate	exon	613160	613310	.	-	.	ID=51117_000200-T1.exon4;Parent=51117_000200-T1;
511_17_2	funannotate	exon	612509	613126	.	-	.	ID=51117_000200-T1.exon5;Parent=51117_000200-T1;
511_17_2	funannotate	CDS	613981	614098	.	-	0	ID=51117_000200-T1.cds;Parent=51117_000200-T1;
511_17_2	funannotate	CDS	613563	613820	.	-	2	ID=51117_000200-T1.cds;Parent=51117_000200-T1;
511_17_2	funannotate	CDS	613404	613458	.	-	2	ID=51117_000200-T1.cds;Parent=51117_000200-T1;
511_17_2	funannotate	CDS	613160	613310	.	-	1	ID=51117_000200-T1.cds;Parent=51117_000200-T1;
511_17_2	funannotate	CDS	612509	613126	.	-	0	ID=51117_000200-T1.cds;Parent=51117_000200-T1;
511_17_2	funannotate	gene	614398	615670	.	-	.	ID=51117_000201;
511_17_2	funannotate	mRNA	614398	615670	.	-	.	ID=51117_000201-T1;Parent=51117_000201;product=hypothetical protein;
511_17_2	funannotate	exon	615321	615670	.	-	.	ID=51117_000201-T1.exon1;Parent=51117_000201-T1;
511_17_2	funannotate	exon	614398	615253	.	-	.	ID=51117_000201-T1.exon2;Parent=51117_000201-T1;
511_17_2	funannotate	CDS	615321	615670	.	-	0	ID=51117_000201-T1.cds;Parent=51117_000201-T1;
511_17_2	funannotate	CDS	614398	615253	.	-	1	ID=51117_000201-T1.cds;Parent=51117_000201-T1;
511_17_2	funannotate	gene	618068	618739	.	+	.	ID=51117_000202;
511_17_2	funannotate	mRNA	618068	618739	.	+	.	ID=51117_000202-T1;Parent=51117_000202;product=hypothetical protein;
511_17_2	funannotate	exon	618068	618531	.	+	.	ID=51117_000202-T1.exon1;Parent=51117_000202-T1;
511_17_2	funannotate	exon	618706	618739	.	+	.	ID=51117_000202-T1.exon2;Parent=51117_000202-T1;
511_17_2	funannotate	CDS	618068	618531	.	+	0	ID=51117_000202-T1.cds;Parent=51117_000202-T1;
511_17_2	funannotate	CDS	618706	618739	.	+	1	ID=51117_000202-T1.cds;Parent=51117_000202-T1;
511_17_2	funannotate	gene	618904	620606	.	-	.	ID=51117_000203;
511_17_2	funannotate	mRNA	618904	620606	.	-	.	ID=51117_000203-T1;Parent=51117_000203;product=hypothetical protein;
511_17_2	funannotate	exon	620399	620606	.	-	.	ID=51117_000203-T1.exon1;Parent=51117_000203-T1;
511_17_2	funannotate	exon	620008	620338	.	-	.	ID=51117_000203-T1.exon2;Parent=51117_000203-T1;
511_17_2	funannotate	exon	619716	619959	.	-	.	ID=51117_000203-T1.exon3;Parent=51117_000203-T1;
511_17_2	funannotate	exon	618904	619698	.	-	.	ID=51117_000203-T1.exon4;Parent=51117_000203-T1;
511_17_2	funannotate	CDS	620399	620606	.	-	0	ID=51117_000203-T1.cds;Parent=51117_000203-T1;
511_17_2	funannotate	CDS	620008	620338	.	-	2	ID=51117_000203-T1.cds;Parent=51117_000203-T1;
511_17_2	funannotate	CDS	619716	619959	.	-	1	ID=51117_000203-T1.cds;Parent=51117_000203-T1;
511_17_2	funannotate	CDS	618904	619698	.	-	0	ID=51117_000203-T1.cds;Parent=51117_000203-T1;
511_17_2	funannotate	gene	628085	629090	.	+	.	ID=51117_000204;
511_17_2	funannotate	mRNA	628085	629090	.	+	.	ID=51117_000204-T1;Parent=51117_000204;product=hypothetical protein;
511_17_2	funannotate	exon	628085	628188	.	+	.	ID=51117_000204-T1.exon1;Parent=51117_000204-T1;
511_17_2	funannotate	exon	628254	628491	.	+	.	ID=51117_000204-T1.exon2;Parent=51117_000204-T1;
511_17_2	funannotate	exon	628547	628690	.	+	.	ID=51117_000204-T1.exon3;Parent=51117_000204-T1;
511_17_2	funannotate	exon	628758	629090	.	+	.	ID=51117_000204-T1.exon4;Parent=51117_000204-T1;
511_17_2	funannotate	CDS	628085	628188	.	+	0	ID=51117_000204-T1.cds;Parent=51117_000204-T1;
511_17_2	funannotate	CDS	628254	628491	.	+	1	ID=51117_000204-T1.cds;Parent=51117_000204-T1;
511_17_2	funannotate	CDS	628547	628690	.	+	0	ID=51117_000204-T1.cds;Parent=51117_000204-T1;
511_17_2	funannotate	CDS	628758	629090	.	+	0	ID=51117_000204-T1.cds;Parent=51117_000204-T1;
511_17_2	funannotate	gene	633096	633363	.	-	.	ID=51117_000205;
511_17_2	funannotate	mRNA	633096	633363	.	-	.	ID=51117_000205-T1;Parent=51117_000205;product=hypothetical protein;
511_17_2	funannotate	exon	633350	633363	.	-	.	ID=51117_000205-T1.exon1;Parent=51117_000205-T1;
511_17_2	funannotate	exon	633096	633291	.	-	.	ID=51117_000205-T1.exon2;Parent=51117_000205-T1;
511_17_2	funannotate	CDS	633350	633363	.	-	0	ID=51117_000205-T1.cds;Parent=51117_000205-T1;
511_17_2	funannotate	CDS	633096	633291	.	-	1	ID=51117_000205-T1.cds;Parent=51117_000205-T1;
511_17_2	funannotate	gene	635013	636615	.	+	.	ID=51117_000206;
511_17_2	funannotate	mRNA	635013	636615	.	+	.	ID=51117_000206-T1;Parent=51117_000206;product=hypothetical protein;
511_17_2	funannotate	exon	635013	635430	.	+	.	ID=51117_000206-T1.exon1;Parent=51117_000206-T1;
511_17_2	funannotate	exon	635591	635943	.	+	.	ID=51117_000206-T1.exon2;Parent=51117_000206-T1;
511_17_2	funannotate	exon	636019	636615	.	+	.	ID=51117_000206-T1.exon3;Parent=51117_000206-T1;
511_17_2	funannotate	CDS	635013	635430	.	+	0	ID=51117_000206-T1.cds;Parent=51117_000206-T1;
511_17_2	funannotate	CDS	635591	635943	.	+	2	ID=51117_000206-T1.cds;Parent=51117_000206-T1;
511_17_2	funannotate	CDS	636019	636615	.	+	0	ID=51117_000206-T1.cds;Parent=51117_000206-T1;
511_17_2	funannotate	gene	640128	644107	.	-	.	ID=51117_000207;
511_17_2	funannotate	mRNA	640128	644107	.	-	.	ID=51117_000207-T1;Parent=51117_000207;product=hypothetical protein;
511_17_2	funannotate	exon	641829	644107	.	-	.	ID=51117_000207-T1.exon1;Parent=51117_000207-T1;
511_17_2	funannotate	exon	641415	641653	.	-	.	ID=51117_000207-T1.exon2;Parent=51117_000207-T1;
511_17_2	funannotate	exon	640128	641212	.	-	.	ID=51117_000207-T1.exon3;Parent=51117_000207-T1;
511_17_2	funannotate	CDS	641829	644107	.	-	0	ID=51117_000207-T1.cds;Parent=51117_000207-T1;
511_17_2	funannotate	CDS	641415	641653	.	-	1	ID=51117_000207-T1.cds;Parent=51117_000207-T1;
511_17_2	funannotate	CDS	640128	641212	.	-	2	ID=51117_000207-T1.cds;Parent=51117_000207-T1;
511_17_2	funannotate	gene	646095	646343	.	-	.	ID=51117_000208;
511_17_2	funannotate	mRNA	646095	646343	.	-	.	ID=51117_000208-T1;Parent=51117_000208;product=hypothetical protein;
511_17_2	funannotate	exon	646095	646343	.	-	.	ID=51117_000208-T1.exon1;Parent=51117_000208-T1;
511_17_2	funannotate	CDS	646095	646343	.	-	0	ID=51117_000208-T1.cds;Parent=51117_000208-T1;
511_17_2	funannotate	gene	649251	650089	.	+	.	ID=51117_000209;
511_17_2	funannotate	mRNA	649251	650089	.	+	.	ID=51117_000209-T1;Parent=51117_000209;product=hypothetical protein;
511_17_2	funannotate	exon	649251	649569	.	+	.	ID=51117_000209-T1.exon1;Parent=51117_000209-T1;
511_17_2	funannotate	exon	649668	650089	.	+	.	ID=51117_000209-T1.exon2;Parent=51117_000209-T1;
511_17_2	funannotate	CDS	649251	649569	.	+	0	ID=51117_000209-T1.cds;Parent=51117_000209-T1;
511_17_2	funannotate	CDS	649668	650089	.	+	2	ID=51117_000209-T1.cds;Parent=51117_000209-T1;
511_17_2	funannotate	gene	651884	655861	.	-	.	ID=51117_000210;
511_17_2	funannotate	mRNA	651884	655861	.	-	.	ID=51117_000210-T1;Parent=51117_000210;product=hypothetical protein;
511_17_2	funannotate	exon	654841	655861	.	-	.	ID=51117_000210-T1.exon1;Parent=51117_000210-T1;
511_17_2	funannotate	exon	654443	654661	.	-	.	ID=51117_000210-T1.exon2;Parent=51117_000210-T1;
511_17_2	funannotate	exon	651884	654393	.	-	.	ID=51117_000210-T1.exon3;Parent=51117_000210-T1;
511_17_2	funannotate	CDS	654841	655861	.	-	0	ID=51117_000210-T1.cds;Parent=51117_000210-T1;
511_17_2	funannotate	CDS	654443	654661	.	-	2	ID=51117_000210-T1.cds;Parent=51117_000210-T1;
511_17_2	funannotate	CDS	651884	654393	.	-	2	ID=51117_000210-T1.cds;Parent=51117_000210-T1;
511_17_2	funannotate	gene	665966	667751	.	-	.	ID=51117_000211;
511_17_2	funannotate	mRNA	665966	667751	.	-	.	ID=51117_000211-T1;Parent=51117_000211;product=hypothetical protein;
511_17_2	funannotate	exon	667649	667751	.	-	.	ID=51117_000211-T1.exon1;Parent=51117_000211-T1;
511_17_2	funannotate	exon	667531	667587	.	-	.	ID=51117_000211-T1.exon2;Parent=51117_000211-T1;
511_17_2	funannotate	exon	667271	667333	.	-	.	ID=51117_000211-T1.exon3;Parent=51117_000211-T1;
511_17_2	funannotate	exon	666930	667166	.	-	.	ID=51117_000211-T1.exon4;Parent=51117_000211-T1;
511_17_2	funannotate	exon	665966	666678	.	-	.	ID=51117_000211-T1.exon5;Parent=51117_000211-T1;
511_17_2	funannotate	CDS	667649	667751	.	-	0	ID=51117_000211-T1.cds;Parent=51117_000211-T1;
511_17_2	funannotate	CDS	667531	667587	.	-	2	ID=51117_000211-T1.cds;Parent=51117_000211-T1;
511_17_2	funannotate	CDS	667271	667333	.	-	2	ID=51117_000211-T1.cds;Parent=51117_000211-T1;
511_17_2	funannotate	CDS	666930	667166	.	-	2	ID=51117_000211-T1.cds;Parent=51117_000211-T1;
511_17_2	funannotate	CDS	665966	666678	.	-	2	ID=51117_000211-T1.cds;Parent=51117_000211-T1;
511_17_2	funannotate	gene	679005	680508	.	-	.	ID=51117_000212;
511_17_2	funannotate	mRNA	679005	680508	.	-	.	ID=51117_000212-T1;Parent=51117_000212;product=hypothetical protein;
511_17_2	funannotate	exon	680382	680508	.	-	.	ID=51117_000212-T1.exon1;Parent=51117_000212-T1;
511_17_2	funannotate	exon	680266	680303	.	-	.	ID=51117_000212-T1.exon2;Parent=51117_000212-T1;
511_17_2	funannotate	exon	679847	680223	.	-	.	ID=51117_000212-T1.exon3;Parent=51117_000212-T1;
511_17_2	funannotate	exon	679178	679771	.	-	.	ID=51117_000212-T1.exon4;Parent=51117_000212-T1;
511_17_2	funannotate	exon	679005	679083	.	-	.	ID=51117_000212-T1.exon5;Parent=51117_000212-T1;
511_17_2	funannotate	CDS	680382	680508	.	-	0	ID=51117_000212-T1.cds;Parent=51117_000212-T1;
511_17_2	funannotate	CDS	680266	680303	.	-	2	ID=51117_000212-T1.cds;Parent=51117_000212-T1;
511_17_2	funannotate	CDS	679847	680223	.	-	0	ID=51117_000212-T1.cds;Parent=51117_000212-T1;
511_17_2	funannotate	CDS	679178	679771	.	-	1	ID=51117_000212-T1.cds;Parent=51117_000212-T1;
511_17_2	funannotate	CDS	679005	679083	.	-	1	ID=51117_000212-T1.cds;Parent=51117_000212-T1;
511_17_2	funannotate	gene	684241	685452	.	+	.	ID=51117_000213;
511_17_2	funannotate	mRNA	684241	685452	.	+	.	ID=51117_000213-T1;Parent=51117_000213;product=hypothetical protein;
511_17_2	funannotate	exon	684241	685452	.	+	.	ID=51117_000213-T1.exon1;Parent=51117_000213-T1;
511_17_2	funannotate	CDS	684241	685452	.	+	0	ID=51117_000213-T1.cds;Parent=51117_000213-T1;
511_17_2	funannotate	gene	686330	686730	.	+	.	ID=51117_000214;
511_17_2	funannotate	mRNA	686330	686730	.	+	.	ID=51117_000214-T1;Parent=51117_000214;product=hypothetical protein;
511_17_2	funannotate	exon	686330	686670	.	+	.	ID=51117_000214-T1.exon1;Parent=51117_000214-T1;
511_17_2	funannotate	exon	686712	686730	.	+	.	ID=51117_000214-T1.exon2;Parent=51117_000214-T1;
511_17_2	funannotate	CDS	686330	686670	.	+	0	ID=51117_000214-T1.cds;Parent=51117_000214-T1;
511_17_2	funannotate	CDS	686712	686730	.	+	1	ID=51117_000214-T1.cds;Parent=51117_000214-T1;
511_17_2	funannotate	gene	688583	689531	.	-	.	ID=51117_000215;
511_17_2	funannotate	mRNA	688583	689531	.	-	.	ID=51117_000215-T1;Parent=51117_000215;product=hypothetical protein;
511_17_2	funannotate	exon	689497	689531	.	-	.	ID=51117_000215-T1.exon1;Parent=51117_000215-T1;
511_17_2	funannotate	exon	688954	689434	.	-	.	ID=51117_000215-T1.exon2;Parent=51117_000215-T1;
511_17_2	funannotate	exon	688583	688891	.	-	.	ID=51117_000215-T1.exon3;Parent=51117_000215-T1;
511_17_2	funannotate	CDS	689497	689531	.	-	0	ID=51117_000215-T1.cds;Parent=51117_000215-T1;
511_17_2	funannotate	CDS	688954	689434	.	-	1	ID=51117_000215-T1.cds;Parent=51117_000215-T1;
511_17_2	funannotate	CDS	688583	688891	.	-	0	ID=51117_000215-T1.cds;Parent=51117_000215-T1;
511_17_2	funannotate	gene	690964	693002	.	+	.	ID=51117_000216;
511_17_2	funannotate	mRNA	690964	693002	.	+	.	ID=51117_000216-T1;Parent=51117_000216;product=hypothetical protein;
511_17_2	funannotate	exon	690964	691248	.	+	.	ID=51117_000216-T1.exon1;Parent=51117_000216-T1;
511_17_2	funannotate	exon	691309	691351	.	+	.	ID=51117_000216-T1.exon2;Parent=51117_000216-T1;
511_17_2	funannotate	exon	691407	691569	.	+	.	ID=51117_000216-T1.exon3;Parent=51117_000216-T1;
511_17_2	funannotate	exon	691636	691673	.	+	.	ID=51117_000216-T1.exon4;Parent=51117_000216-T1;
511_17_2	funannotate	exon	691731	691871	.	+	.	ID=51117_000216-T1.exon5;Parent=51117_000216-T1;
511_17_2	funannotate	exon	692003	692044	.	+	.	ID=51117_000216-T1.exon6;Parent=51117_000216-T1;
511_17_2	funannotate	exon	692098	692154	.	+	.	ID=51117_000216-T1.exon7;Parent=51117_000216-T1;
511_17_2	funannotate	exon	692318	692383	.	+	.	ID=51117_000216-T1.exon8;Parent=51117_000216-T1;
511_17_2	funannotate	exon	692449	692782	.	+	.	ID=51117_000216-T1.exon9;Parent=51117_000216-T1;
511_17_2	funannotate	exon	692846	693002	.	+	.	ID=51117_000216-T1.exon10;Parent=51117_000216-T1;
511_17_2	funannotate	CDS	690964	691248	.	+	0	ID=51117_000216-T1.cds;Parent=51117_000216-T1;
511_17_2	funannotate	CDS	691309	691351	.	+	0	ID=51117_000216-T1.cds;Parent=51117_000216-T1;
511_17_2	funannotate	CDS	691407	691569	.	+	2	ID=51117_000216-T1.cds;Parent=51117_000216-T1;
511_17_2	funannotate	CDS	691636	691673	.	+	1	ID=51117_000216-T1.cds;Parent=51117_000216-T1;
511_17_2	funannotate	CDS	691731	691871	.	+	2	ID=51117_000216-T1.cds;Parent=51117_000216-T1;
511_17_2	funannotate	CDS	692003	692044	.	+	2	ID=51117_000216-T1.cds;Parent=51117_000216-T1;
511_17_2	funannotate	CDS	692098	692154	.	+	2	ID=51117_000216-T1.cds;Parent=51117_000216-T1;
511_17_2	funannotate	CDS	692318	692383	.	+	2	ID=51117_000216-T1.cds;Parent=51117_000216-T1;
511_17_2	funannotate	CDS	692449	692782	.	+	2	ID=51117_000216-T1.cds;Parent=51117_000216-T1;
511_17_2	funannotate	CDS	692846	693002	.	+	1	ID=51117_000216-T1.cds;Parent=51117_000216-T1;
511_17_2	funannotate	gene	694044	696439	.	-	.	ID=51117_000217;
511_17_2	funannotate	mRNA	694044	696439	.	-	.	ID=51117_000217-T1;Parent=51117_000217;product=hypothetical protein;
511_17_2	funannotate	exon	696396	696439	.	-	.	ID=51117_000217-T1.exon1;Parent=51117_000217-T1;
511_17_2	funannotate	exon	694044	696330	.	-	.	ID=51117_000217-T1.exon2;Parent=51117_000217-T1;
511_17_2	funannotate	CDS	696396	696439	.	-	0	ID=51117_000217-T1.cds;Parent=51117_000217-T1;
511_17_2	funannotate	CDS	694044	696330	.	-	1	ID=51117_000217-T1.cds;Parent=51117_000217-T1;
511_17_2	funannotate	gene	699179	701127	.	-	.	ID=51117_000218;
511_17_2	funannotate	mRNA	699179	701127	.	-	.	ID=51117_000218-T1;Parent=51117_000218;product=hypothetical protein;
511_17_2	funannotate	exon	700976	701127	.	-	.	ID=51117_000218-T1.exon1;Parent=51117_000218-T1;
511_17_2	funannotate	exon	700163	700936	.	-	.	ID=51117_000218-T1.exon2;Parent=51117_000218-T1;
511_17_2	funannotate	exon	699489	699817	.	-	.	ID=51117_000218-T1.exon3;Parent=51117_000218-T1;
511_17_2	funannotate	exon	699179	699432	.	-	.	ID=51117_000218-T1.exon4;Parent=51117_000218-T1;
511_17_2	funannotate	CDS	700976	701127	.	-	0	ID=51117_000218-T1.cds;Parent=51117_000218-T1;
511_17_2	funannotate	CDS	700163	700936	.	-	1	ID=51117_000218-T1.cds;Parent=51117_000218-T1;
511_17_2	funannotate	CDS	699489	699817	.	-	1	ID=51117_000218-T1.cds;Parent=51117_000218-T1;
511_17_2	funannotate	CDS	699179	699432	.	-	2	ID=51117_000218-T1.cds;Parent=51117_000218-T1;
511_17_2	funannotate	gene	702240	702500	.	-	.	ID=51117_000219;
511_17_2	funannotate	mRNA	702240	702500	.	-	.	ID=51117_000219-T1;Parent=51117_000219;product=hypothetical protein;
511_17_2	funannotate	exon	702240	702500	.	-	.	ID=51117_000219-T1.exon1;Parent=51117_000219-T1;
511_17_2	funannotate	CDS	702240	702500	.	-	0	ID=51117_000219-T1.cds;Parent=51117_000219-T1;
511_17_2	funannotate	gene	705903	706478	.	+	.	ID=51117_000220;
511_17_2	funannotate	mRNA	705903	706478	.	+	.	ID=51117_000220-T1;Parent=51117_000220;product=hypothetical protein;
511_17_2	funannotate	exon	705903	705936	.	+	.	ID=51117_000220-T1.exon1;Parent=51117_000220-T1;
511_17_2	funannotate	exon	705992	706131	.	+	.	ID=51117_000220-T1.exon2;Parent=51117_000220-T1;
511_17_2	funannotate	exon	706185	706478	.	+	.	ID=51117_000220-T1.exon3;Parent=51117_000220-T1;
511_17_2	funannotate	CDS	705903	705936	.	+	0	ID=51117_000220-T1.cds;Parent=51117_000220-T1;
511_17_2	funannotate	CDS	705992	706131	.	+	2	ID=51117_000220-T1.cds;Parent=51117_000220-T1;
511_17_2	funannotate	CDS	706185	706478	.	+	0	ID=51117_000220-T1.cds;Parent=51117_000220-T1;
511_17_2	funannotate	gene	708733	709299	.	+	.	ID=51117_000221;
511_17_2	funannotate	mRNA	708733	709299	.	+	.	ID=51117_000221-T1;Parent=51117_000221;product=hypothetical protein;
511_17_2	funannotate	exon	708733	709299	.	+	.	ID=51117_000221-T1.exon1;Parent=51117_000221-T1;
511_17_2	funannotate	CDS	708733	709299	.	+	0	ID=51117_000221-T1.cds;Parent=51117_000221-T1;
511_17_2	funannotate	gene	712770	714583	.	-	.	ID=51117_000222;
511_17_2	funannotate	mRNA	712770	714583	.	-	.	ID=51117_000222-T1;Parent=51117_000222;product=hypothetical protein;
511_17_2	funannotate	exon	714430	714583	.	-	.	ID=51117_000222-T1.exon1;Parent=51117_000222-T1;
511_17_2	funannotate	exon	712770	714310	.	-	.	ID=51117_000222-T1.exon2;Parent=51117_000222-T1;
511_17_2	funannotate	CDS	714430	714583	.	-	0	ID=51117_000222-T1.cds;Parent=51117_000222-T1;
511_17_2	funannotate	CDS	712770	714310	.	-	2	ID=51117_000222-T1.cds;Parent=51117_000222-T1;
511_17_2	funannotate	gene	715482	718077	.	-	.	ID=51117_000223;
511_17_2	funannotate	mRNA	715482	718077	.	-	.	ID=51117_000223-T1;Parent=51117_000223;product=hypothetical protein;
511_17_2	funannotate	exon	717716	718077	.	-	.	ID=51117_000223-T1.exon1;Parent=51117_000223-T1;
511_17_2	funannotate	exon	717272	717654	.	-	.	ID=51117_000223-T1.exon2;Parent=51117_000223-T1;
511_17_2	funannotate	exon	716573	717031	.	-	.	ID=51117_000223-T1.exon3;Parent=51117_000223-T1;
511_17_2	funannotate	exon	715482	716521	.	-	.	ID=51117_000223-T1.exon4;Parent=51117_000223-T1;
511_17_2	funannotate	CDS	717716	718077	.	-	0	ID=51117_000223-T1.cds;Parent=51117_000223-T1;
511_17_2	funannotate	CDS	717272	717654	.	-	1	ID=51117_000223-T1.cds;Parent=51117_000223-T1;
511_17_2	funannotate	CDS	716573	717031	.	-	2	ID=51117_000223-T1.cds;Parent=51117_000223-T1;
511_17_2	funannotate	CDS	715482	716521	.	-	2	ID=51117_000223-T1.cds;Parent=51117_000223-T1;
511_17_2	funannotate	gene	719135	720457	.	-	.	ID=51117_000224;
511_17_2	funannotate	mRNA	719135	720457	.	-	.	ID=51117_000224-T1;Parent=51117_000224;product=hypothetical protein;
511_17_2	funannotate	exon	719135	720457	.	-	.	ID=51117_000224-T1.exon1;Parent=51117_000224-T1;
511_17_2	funannotate	CDS	719135	720457	.	-	0	ID=51117_000224-T1.cds;Parent=51117_000224-T1;
511_17_2	funannotate	gene	721081	723129	.	+	.	ID=51117_000225;
511_17_2	funannotate	mRNA	721081	723129	.	+	.	ID=51117_000225-T1;Parent=51117_000225;product=hypothetical protein;
511_17_2	funannotate	exon	721081	723129	.	+	.	ID=51117_000225-T1.exon1;Parent=51117_000225-T1;
511_17_2	funannotate	CDS	721081	723129	.	+	0	ID=51117_000225-T1.cds;Parent=51117_000225-T1;
511_17_2	funannotate	gene	723209	724057	.	-	.	ID=51117_000226;
511_17_2	funannotate	mRNA	723209	724057	.	-	.	ID=51117_000226-T1;Parent=51117_000226;product=hypothetical protein;
511_17_2	funannotate	exon	723626	724057	.	-	.	ID=51117_000226-T1.exon1;Parent=51117_000226-T1;
511_17_2	funannotate	exon	723414	723512	.	-	.	ID=51117_000226-T1.exon2;Parent=51117_000226-T1;
511_17_2	funannotate	exon	723209	723337	.	-	.	ID=51117_000226-T1.exon3;Parent=51117_000226-T1;
511_17_2	funannotate	CDS	723626	724057	.	-	0	ID=51117_000226-T1.cds;Parent=51117_000226-T1;
511_17_2	funannotate	CDS	723414	723512	.	-	0	ID=51117_000226-T1.cds;Parent=51117_000226-T1;
511_17_2	funannotate	CDS	723209	723337	.	-	0	ID=51117_000226-T1.cds;Parent=51117_000226-T1;
511_17_2	funannotate	gene	724649	725698	.	+	.	ID=51117_000227;
511_17_2	funannotate	mRNA	724649	725698	.	+	.	ID=51117_000227-T1;Parent=51117_000227;product=hypothetical protein;
511_17_2	funannotate	exon	724649	725698	.	+	.	ID=51117_000227-T1.exon1;Parent=51117_000227-T1;
511_17_2	funannotate	CDS	724649	725698	.	+	0	ID=51117_000227-T1.cds;Parent=51117_000227-T1;
511_17_2	funannotate	gene	726041	727621	.	-	.	ID=51117_000228;
511_17_2	funannotate	mRNA	726041	727621	.	-	.	ID=51117_000228-T1;Parent=51117_000228;product=hypothetical protein;
511_17_2	funannotate	exon	726041	727621	.	-	.	ID=51117_000228-T1.exon1;Parent=51117_000228-T1;
511_17_2	funannotate	CDS	726041	727621	.	-	0	ID=51117_000228-T1.cds;Parent=51117_000228-T1;
511_17_2	funannotate	gene	728321	729868	.	+	.	ID=51117_000229;
511_17_2	funannotate	mRNA	728321	729868	.	+	.	ID=51117_000229-T1;Parent=51117_000229;product=hypothetical protein;
511_17_2	funannotate	exon	728321	729868	.	+	.	ID=51117_000229-T1.exon1;Parent=51117_000229-T1;
511_17_2	funannotate	CDS	728321	729868	.	+	0	ID=51117_000229-T1.cds;Parent=51117_000229-T1;
511_17_2	funannotate	gene	730746	732463	.	+	.	ID=51117_000230;
511_17_2	funannotate	mRNA	730746	732463	.	+	.	ID=51117_000230-T1;Parent=51117_000230;product=hypothetical protein;
511_17_2	funannotate	exon	730746	731023	.	+	.	ID=51117_000230-T1.exon1;Parent=51117_000230-T1;
511_17_2	funannotate	exon	731250	731306	.	+	.	ID=51117_000230-T1.exon2;Parent=51117_000230-T1;
511_17_2	funannotate	exon	731371	732463	.	+	.	ID=51117_000230-T1.exon3;Parent=51117_000230-T1;
511_17_2	funannotate	CDS	730746	731023	.	+	0	ID=51117_000230-T1.cds;Parent=51117_000230-T1;
511_17_2	funannotate	CDS	731250	731306	.	+	1	ID=51117_000230-T1.cds;Parent=51117_000230-T1;
511_17_2	funannotate	CDS	731371	732463	.	+	1	ID=51117_000230-T1.cds;Parent=51117_000230-T1;
511_17_2	funannotate	gene	733621	733711	.	+	.	ID=51117_000231;
511_17_2	funannotate	tRNA	733621	733711	.	+	.	ID=51117_000231-T1;Parent=51117_000231;product=tRNA-Glu;
511_17_2	funannotate	exon	733621	733711	.	+	.	ID=51117_000231-T1.exon1;Parent=51117_000231-T1;
511_17_2	funannotate	gene	734112	735322	.	+	.	ID=51117_000232;
511_17_2	funannotate	mRNA	734112	735322	.	+	.	ID=51117_000232-T1;Parent=51117_000232;product=hypothetical protein;
511_17_2	funannotate	exon	734112	734225	.	+	.	ID=51117_000232-T1.exon1;Parent=51117_000232-T1;
511_17_2	funannotate	exon	734387	735322	.	+	.	ID=51117_000232-T1.exon2;Parent=51117_000232-T1;
511_17_2	funannotate	CDS	734112	734225	.	+	0	ID=51117_000232-T1.cds;Parent=51117_000232-T1;
511_17_2	funannotate	CDS	734387	735322	.	+	0	ID=51117_000232-T1.cds;Parent=51117_000232-T1;
511_17_2	funannotate	gene	735724	737498	.	-	.	ID=51117_000233;
511_17_2	funannotate	mRNA	735724	737498	.	-	.	ID=51117_000233-T1;Parent=51117_000233;product=hypothetical protein;
511_17_2	funannotate	exon	737322	737498	.	-	.	ID=51117_000233-T1.exon1;Parent=51117_000233-T1;
511_17_2	funannotate	exon	736280	737195	.	-	.	ID=51117_000233-T1.exon2;Parent=51117_000233-T1;
511_17_2	funannotate	exon	735724	736193	.	-	.	ID=51117_000233-T1.exon3;Parent=51117_000233-T1;
511_17_2	funannotate	CDS	737322	737498	.	-	0	ID=51117_000233-T1.cds;Parent=51117_000233-T1;
511_17_2	funannotate	CDS	736280	737195	.	-	0	ID=51117_000233-T1.cds;Parent=51117_000233-T1;
511_17_2	funannotate	CDS	735724	736193	.	-	2	ID=51117_000233-T1.cds;Parent=51117_000233-T1;
511_17_2	funannotate	gene	738484	739466	.	-	.	ID=51117_000234;
511_17_2	funannotate	mRNA	738484	739466	.	-	.	ID=51117_000234-T1;Parent=51117_000234;product=hypothetical protein;
511_17_2	funannotate	exon	739326	739466	.	-	.	ID=51117_000234-T1.exon1;Parent=51117_000234-T1;
511_17_2	funannotate	exon	738484	739251	.	-	.	ID=51117_000234-T1.exon2;Parent=51117_000234-T1;
511_17_2	funannotate	CDS	739326	739466	.	-	0	ID=51117_000234-T1.cds;Parent=51117_000234-T1;
511_17_2	funannotate	CDS	738484	739251	.	-	0	ID=51117_000234-T1.cds;Parent=51117_000234-T1;
511_17_2	funannotate	gene	745302	747290	.	+	.	ID=51117_000235;
511_17_2	funannotate	mRNA	745302	747290	.	+	.	ID=51117_000235-T1;Parent=51117_000235;product=hypothetical protein;
511_17_2	funannotate	exon	745302	745517	.	+	.	ID=51117_000235-T1.exon1;Parent=51117_000235-T1;
511_17_2	funannotate	exon	745589	745686	.	+	.	ID=51117_000235-T1.exon2;Parent=51117_000235-T1;
511_17_2	funannotate	exon	745756	746743	.	+	.	ID=51117_000235-T1.exon3;Parent=51117_000235-T1;
511_17_2	funannotate	exon	746814	747089	.	+	.	ID=51117_000235-T1.exon4;Parent=51117_000235-T1;
511_17_2	funannotate	exon	747174	747290	.	+	.	ID=51117_000235-T1.exon5;Parent=51117_000235-T1;
511_17_2	funannotate	CDS	745302	745517	.	+	0	ID=51117_000235-T1.cds;Parent=51117_000235-T1;
511_17_2	funannotate	CDS	745589	745686	.	+	0	ID=51117_000235-T1.cds;Parent=51117_000235-T1;
511_17_2	funannotate	CDS	745756	746743	.	+	1	ID=51117_000235-T1.cds;Parent=51117_000235-T1;
511_17_2	funannotate	CDS	746814	747089	.	+	0	ID=51117_000235-T1.cds;Parent=51117_000235-T1;
511_17_2	funannotate	CDS	747174	747290	.	+	0	ID=51117_000235-T1.cds;Parent=51117_000235-T1;
511_17_2	funannotate	gene	748046	750058	.	-	.	ID=51117_000236;
511_17_2	funannotate	mRNA	748046	750058	.	-	.	ID=51117_000236-T1;Parent=51117_000236;product=hypothetical protein;
511_17_2	funannotate	exon	748046	750058	.	-	.	ID=51117_000236-T1.exon1;Parent=51117_000236-T1;
511_17_2	funannotate	CDS	748046	750058	.	-	0	ID=51117_000236-T1.cds;Parent=51117_000236-T1;
511_17_2	funannotate	gene	751005	751319	.	-	.	ID=51117_000237;
511_17_2	funannotate	mRNA	751005	751319	.	-	.	ID=51117_000237-T1;Parent=51117_000237;product=hypothetical protein;
511_17_2	funannotate	exon	751005	751319	.	-	.	ID=51117_000237-T1.exon1;Parent=51117_000237-T1;
511_17_2	funannotate	CDS	751005	751319	.	-	0	ID=51117_000237-T1.cds;Parent=51117_000237-T1;
511_17_2	funannotate	gene	751752	752240	.	+	.	ID=51117_000238;
511_17_2	funannotate	mRNA	751752	752240	.	+	.	ID=51117_000238-T1;Parent=51117_000238;product=hypothetical protein;
511_17_2	funannotate	exon	751752	752240	.	+	.	ID=51117_000238-T1.exon1;Parent=51117_000238-T1;
511_17_2	funannotate	CDS	751752	752240	.	+	0	ID=51117_000238-T1.cds;Parent=51117_000238-T1;
511_17_2	funannotate	gene	754150	755111	.	-	.	ID=51117_000239;
511_17_2	funannotate	mRNA	754150	755111	.	-	.	ID=51117_000239-T1;Parent=51117_000239;product=hypothetical protein;
511_17_2	funannotate	exon	754721	755111	.	-	.	ID=51117_000239-T1.exon1;Parent=51117_000239-T1;
511_17_2	funannotate	exon	754150	754652	.	-	.	ID=51117_000239-T1.exon2;Parent=51117_000239-T1;
511_17_2	funannotate	CDS	754721	755111	.	-	0	ID=51117_000239-T1.cds;Parent=51117_000239-T1;
511_17_2	funannotate	CDS	754150	754652	.	-	2	ID=51117_000239-T1.cds;Parent=51117_000239-T1;
511_17_2	funannotate	gene	756141	756689	.	+	.	ID=51117_000240;
511_17_2	funannotate	mRNA	756141	756689	.	+	.	ID=51117_000240-T1;Parent=51117_000240;product=hypothetical protein;
511_17_2	funannotate	exon	756141	756245	.	+	.	ID=51117_000240-T1.exon1;Parent=51117_000240-T1;
511_17_2	funannotate	exon	756312	756689	.	+	.	ID=51117_000240-T1.exon2;Parent=51117_000240-T1;
511_17_2	funannotate	CDS	756141	756245	.	+	0	ID=51117_000240-T1.cds;Parent=51117_000240-T1;
511_17_2	funannotate	CDS	756312	756689	.	+	0	ID=51117_000240-T1.cds;Parent=51117_000240-T1;
511_17_2	funannotate	gene	761640	765386	.	-	.	ID=51117_000241;
511_17_2	funannotate	mRNA	761640	765386	.	-	.	ID=51117_000241-T1;Parent=51117_000241;product=hypothetical protein;
511_17_2	funannotate	exon	765281	765386	.	-	.	ID=51117_000241-T1.exon1;Parent=51117_000241-T1;
511_17_2	funannotate	exon	765007	765188	.	-	.	ID=51117_000241-T1.exon2;Parent=51117_000241-T1;
511_17_2	funannotate	exon	764774	764951	.	-	.	ID=51117_000241-T1.exon3;Parent=51117_000241-T1;
511_17_2	funannotate	exon	763675	764164	.	-	.	ID=51117_000241-T1.exon4;Parent=51117_000241-T1;
511_17_2	funannotate	exon	763342	763574	.	-	.	ID=51117_000241-T1.exon5;Parent=51117_000241-T1;
511_17_2	funannotate	exon	762794	763032	.	-	.	ID=51117_000241-T1.exon6;Parent=51117_000241-T1;
511_17_2	funannotate	exon	762064	762582	.	-	.	ID=51117_000241-T1.exon7;Parent=51117_000241-T1;
511_17_2	funannotate	exon	761640	761948	.	-	.	ID=51117_000241-T1.exon8;Parent=51117_000241-T1;
511_17_2	funannotate	CDS	765281	765386	.	-	0	ID=51117_000241-T1.cds;Parent=51117_000241-T1;
511_17_2	funannotate	CDS	765007	765188	.	-	2	ID=51117_000241-T1.cds;Parent=51117_000241-T1;
511_17_2	funannotate	CDS	764774	764951	.	-	0	ID=51117_000241-T1.cds;Parent=51117_000241-T1;
511_17_2	funannotate	CDS	763675	764164	.	-	2	ID=51117_000241-T1.cds;Parent=51117_000241-T1;
511_17_2	funannotate	CDS	763342	763574	.	-	1	ID=51117_000241-T1.cds;Parent=51117_000241-T1;
511_17_2	funannotate	CDS	762794	763032	.	-	2	ID=51117_000241-T1.cds;Parent=51117_000241-T1;
511_17_2	funannotate	CDS	762064	762582	.	-	0	ID=51117_000241-T1.cds;Parent=51117_000241-T1;
511_17_2	funannotate	CDS	761640	761948	.	-	0	ID=51117_000241-T1.cds;Parent=51117_000241-T1;
511_17_2	funannotate	gene	768435	769490	.	-	.	ID=51117_000242;
511_17_2	funannotate	mRNA	768435	769490	.	-	.	ID=51117_000242-T1;Parent=51117_000242;product=hypothetical protein;
511_17_2	funannotate	exon	768435	769490	.	-	.	ID=51117_000242-T1.exon1;Parent=51117_000242-T1;
511_17_2	funannotate	CDS	768435	769490	.	-	0	ID=51117_000242-T1.cds;Parent=51117_000242-T1;
511_17_2	funannotate	gene	772749	773962	.	+	.	ID=51117_000243;
511_17_2	funannotate	mRNA	772749	773962	.	+	.	ID=51117_000243-T1;Parent=51117_000243;product=hypothetical protein;
511_17_2	funannotate	exon	772749	773328	.	+	.	ID=51117_000243-T1.exon1;Parent=51117_000243-T1;
511_17_2	funannotate	exon	773391	773756	.	+	.	ID=51117_000243-T1.exon2;Parent=51117_000243-T1;
511_17_2	funannotate	exon	773904	773962	.	+	.	ID=51117_000243-T1.exon3;Parent=51117_000243-T1;
511_17_2	funannotate	CDS	772749	773328	.	+	0	ID=51117_000243-T1.cds;Parent=51117_000243-T1;
511_17_2	funannotate	CDS	773391	773756	.	+	2	ID=51117_000243-T1.cds;Parent=51117_000243-T1;
511_17_2	funannotate	CDS	773904	773962	.	+	2	ID=51117_000243-T1.cds;Parent=51117_000243-T1;
511_17_2	funannotate	gene	774324	775271	.	-	.	ID=51117_000244;
511_17_2	funannotate	mRNA	774324	775271	.	-	.	ID=51117_000244-T1;Parent=51117_000244;product=hypothetical protein;
511_17_2	funannotate	exon	774324	775271	.	-	.	ID=51117_000244-T1.exon1;Parent=51117_000244-T1;
511_17_2	funannotate	CDS	774324	775271	.	-	0	ID=51117_000244-T1.cds;Parent=51117_000244-T1;
511_17_2	funannotate	gene	775895	776485	.	-	.	ID=51117_000245;
511_17_2	funannotate	mRNA	775895	776485	.	-	.	ID=51117_000245-T1;Parent=51117_000245;product=hypothetical protein;
511_17_2	funannotate	exon	775895	776485	.	-	.	ID=51117_000245-T1.exon1;Parent=51117_000245-T1;
511_17_2	funannotate	CDS	775895	776485	.	-	0	ID=51117_000245-T1.cds;Parent=51117_000245-T1;
511_17_2	funannotate	gene	776984	778279	.	+	.	ID=51117_000246;
511_17_2	funannotate	mRNA	776984	778279	.	+	.	ID=51117_000246-T1;Parent=51117_000246;product=hypothetical protein;
511_17_2	funannotate	exon	776984	777078	.	+	.	ID=51117_000246-T1.exon1;Parent=51117_000246-T1;
511_17_2	funannotate	exon	777245	777959	.	+	.	ID=51117_000246-T1.exon2;Parent=51117_000246-T1;
511_17_2	funannotate	exon	778010	778279	.	+	.	ID=51117_000246-T1.exon3;Parent=51117_000246-T1;
511_17_2	funannotate	CDS	776984	777078	.	+	0	ID=51117_000246-T1.cds;Parent=51117_000246-T1;
511_17_2	funannotate	CDS	777245	777959	.	+	1	ID=51117_000246-T1.cds;Parent=51117_000246-T1;
511_17_2	funannotate	CDS	778010	778279	.	+	0	ID=51117_000246-T1.cds;Parent=51117_000246-T1;
511_17_2	funannotate	gene	779434	779953	.	+	.	ID=51117_000247;
511_17_2	funannotate	mRNA	779434	779953	.	+	.	ID=51117_000247-T1;Parent=51117_000247;product=hypothetical protein;
511_17_2	funannotate	exon	779434	779850	.	+	.	ID=51117_000247-T1.exon1;Parent=51117_000247-T1;
511_17_2	funannotate	exon	779903	779953	.	+	.	ID=51117_000247-T1.exon2;Parent=51117_000247-T1;
511_17_2	funannotate	CDS	779434	779850	.	+	0	ID=51117_000247-T1.cds;Parent=51117_000247-T1;
511_17_2	funannotate	CDS	779903	779953	.	+	0	ID=51117_000247-T1.cds;Parent=51117_000247-T1;
511_17_2	funannotate	gene	782035	783597	.	-	.	ID=51117_000248;
511_17_2	funannotate	mRNA	782035	783597	.	-	.	ID=51117_000248-T1;Parent=51117_000248;product=hypothetical protein;
511_17_2	funannotate	exon	782035	783597	.	-	.	ID=51117_000248-T1.exon1;Parent=51117_000248-T1;
511_17_2	funannotate	CDS	782035	783597	.	-	0	ID=51117_000248-T1.cds;Parent=51117_000248-T1;
511_17_2	funannotate	gene	784364	785592	.	+	.	ID=51117_000249;
511_17_2	funannotate	mRNA	784364	785592	.	+	.	ID=51117_000249-T1;Parent=51117_000249;product=hypothetical protein;
511_17_2	funannotate	exon	784364	784726	.	+	.	ID=51117_000249-T1.exon1;Parent=51117_000249-T1;
511_17_2	funannotate	exon	784796	785102	.	+	.	ID=51117_000249-T1.exon2;Parent=51117_000249-T1;
511_17_2	funannotate	exon	785156	785592	.	+	.	ID=51117_000249-T1.exon3;Parent=51117_000249-T1;
511_17_2	funannotate	CDS	784364	784726	.	+	0	ID=51117_000249-T1.cds;Parent=51117_000249-T1;
511_17_2	funannotate	CDS	784796	785102	.	+	0	ID=51117_000249-T1.cds;Parent=51117_000249-T1;
511_17_2	funannotate	CDS	785156	785592	.	+	2	ID=51117_000249-T1.cds;Parent=51117_000249-T1;
511_17_2	funannotate	gene	786159	787217	.	+	.	ID=51117_000250;
511_17_2	funannotate	mRNA	786159	787217	.	+	.	ID=51117_000250-T1;Parent=51117_000250;product=hypothetical protein;
511_17_2	funannotate	exon	786159	787217	.	+	.	ID=51117_000250-T1.exon1;Parent=51117_000250-T1;
511_17_2	funannotate	CDS	786159	787217	.	+	0	ID=51117_000250-T1.cds;Parent=51117_000250-T1;
511_17_2	funannotate	gene	787830	788678	.	+	.	ID=51117_000251;
511_17_2	funannotate	mRNA	787830	788678	.	+	.	ID=51117_000251-T1;Parent=51117_000251;product=hypothetical protein;
511_17_2	funannotate	exon	787830	788230	.	+	.	ID=51117_000251-T1.exon1;Parent=51117_000251-T1;
511_17_2	funannotate	exon	788333	788678	.	+	.	ID=51117_000251-T1.exon2;Parent=51117_000251-T1;
511_17_2	funannotate	CDS	787830	788230	.	+	0	ID=51117_000251-T1.cds;Parent=51117_000251-T1;
511_17_2	funannotate	CDS	788333	788678	.	+	1	ID=51117_000251-T1.cds;Parent=51117_000251-T1;
511_17_2	funannotate	gene	789109	789915	.	-	.	ID=51117_000252;
511_17_2	funannotate	mRNA	789109	789915	.	-	.	ID=51117_000252-T1;Parent=51117_000252;product=hypothetical protein;
511_17_2	funannotate	exon	789109	789915	.	-	.	ID=51117_000252-T1.exon1;Parent=51117_000252-T1;
511_17_2	funannotate	CDS	789109	789915	.	-	0	ID=51117_000252-T1.cds;Parent=51117_000252-T1;
511_17_2	funannotate	gene	791096	791566	.	+	.	ID=51117_000253;
511_17_2	funannotate	mRNA	791096	791566	.	+	.	ID=51117_000253-T1;Parent=51117_000253;product=hypothetical protein;
511_17_2	funannotate	exon	791096	791566	.	+	.	ID=51117_000253-T1.exon1;Parent=51117_000253-T1;
511_17_2	funannotate	CDS	791096	791566	.	+	0	ID=51117_000253-T1.cds;Parent=51117_000253-T1;
511_17_2	funannotate	gene	792319	793026	.	+	.	ID=51117_000254;
511_17_2	funannotate	mRNA	792319	793026	.	+	.	ID=51117_000254-T1;Parent=51117_000254;product=hypothetical protein;
511_17_2	funannotate	exon	792319	793026	.	+	.	ID=51117_000254-T1.exon1;Parent=51117_000254-T1;
511_17_2	funannotate	CDS	792319	793026	.	+	0	ID=51117_000254-T1.cds;Parent=51117_000254-T1;
511_17_2	funannotate	gene	793738	795357	.	-	.	ID=51117_000255;
511_17_2	funannotate	mRNA	793738	795357	.	-	.	ID=51117_000255-T1;Parent=51117_000255;product=hypothetical protein;
511_17_2	funannotate	exon	795153	795357	.	-	.	ID=51117_000255-T1.exon1;Parent=51117_000255-T1;
511_17_2	funannotate	exon	794776	794849	.	-	.	ID=51117_000255-T1.exon2;Parent=51117_000255-T1;
511_17_2	funannotate	exon	794335	794711	.	-	.	ID=51117_000255-T1.exon3;Parent=51117_000255-T1;
511_17_2	funannotate	exon	794182	794277	.	-	.	ID=51117_000255-T1.exon4;Parent=51117_000255-T1;
511_17_2	funannotate	exon	793738	794107	.	-	.	ID=51117_000255-T1.exon5;Parent=51117_000255-T1;
511_17_2	funannotate	CDS	795153	795357	.	-	0	ID=51117_000255-T1.cds;Parent=51117_000255-T1;
511_17_2	funannotate	CDS	794776	794849	.	-	2	ID=51117_000255-T1.cds;Parent=51117_000255-T1;
511_17_2	funannotate	CDS	794335	794711	.	-	0	ID=51117_000255-T1.cds;Parent=51117_000255-T1;
511_17_2	funannotate	CDS	794182	794277	.	-	1	ID=51117_000255-T1.cds;Parent=51117_000255-T1;
511_17_2	funannotate	CDS	793738	794107	.	-	1	ID=51117_000255-T1.cds;Parent=51117_000255-T1;
511_17_2	funannotate	gene	797988	799775	.	+	.	ID=51117_000256;
511_17_2	funannotate	mRNA	797988	799775	.	+	.	ID=51117_000256-T1;Parent=51117_000256;product=hypothetical protein;
511_17_2	funannotate	exon	797988	798074	.	+	.	ID=51117_000256-T1.exon1;Parent=51117_000256-T1;
511_17_2	funannotate	exon	798137	798401	.	+	.	ID=51117_000256-T1.exon2;Parent=51117_000256-T1;
511_17_2	funannotate	exon	798468	798803	.	+	.	ID=51117_000256-T1.exon3;Parent=51117_000256-T1;
511_17_2	funannotate	exon	798905	799217	.	+	.	ID=51117_000256-T1.exon4;Parent=51117_000256-T1;
511_17_2	funannotate	exon	799274	799775	.	+	.	ID=51117_000256-T1.exon5;Parent=51117_000256-T1;
511_17_2	funannotate	CDS	797988	798074	.	+	0	ID=51117_000256-T1.cds;Parent=51117_000256-T1;
511_17_2	funannotate	CDS	798137	798401	.	+	0	ID=51117_000256-T1.cds;Parent=51117_000256-T1;
511_17_2	funannotate	CDS	798468	798803	.	+	2	ID=51117_000256-T1.cds;Parent=51117_000256-T1;
511_17_2	funannotate	CDS	798905	799217	.	+	2	ID=51117_000256-T1.cds;Parent=51117_000256-T1;
511_17_2	funannotate	CDS	799274	799775	.	+	1	ID=51117_000256-T1.cds;Parent=51117_000256-T1;
511_17_2	funannotate	gene	803024	804382	.	+	.	ID=51117_000257;
511_17_2	funannotate	mRNA	803024	804382	.	+	.	ID=51117_000257-T1;Parent=51117_000257;product=hypothetical protein;
511_17_2	funannotate	exon	803024	803835	.	+	.	ID=51117_000257-T1.exon1;Parent=51117_000257-T1;
511_17_2	funannotate	exon	803896	804121	.	+	.	ID=51117_000257-T1.exon2;Parent=51117_000257-T1;
511_17_2	funannotate	exon	804176	804382	.	+	.	ID=51117_000257-T1.exon3;Parent=51117_000257-T1;
511_17_2	funannotate	CDS	803024	803835	.	+	0	ID=51117_000257-T1.cds;Parent=51117_000257-T1;
511_17_2	funannotate	CDS	803896	804121	.	+	1	ID=51117_000257-T1.cds;Parent=51117_000257-T1;
511_17_2	funannotate	CDS	804176	804382	.	+	0	ID=51117_000257-T1.cds;Parent=51117_000257-T1;
511_17_2	funannotate	gene	804514	807612	.	-	.	ID=51117_000258;
511_17_2	funannotate	mRNA	804514	807612	.	-	.	ID=51117_000258-T1;Parent=51117_000258;product=hypothetical protein;
511_17_2	funannotate	exon	807447	807612	.	-	.	ID=51117_000258-T1.exon1;Parent=51117_000258-T1;
511_17_2	funannotate	exon	804514	807383	.	-	.	ID=51117_000258-T1.exon2;Parent=51117_000258-T1;
511_17_2	funannotate	CDS	807447	807612	.	-	0	ID=51117_000258-T1.cds;Parent=51117_000258-T1;
511_17_2	funannotate	CDS	804514	807383	.	-	2	ID=51117_000258-T1.cds;Parent=51117_000258-T1;
511_17_2	funannotate	gene	808405	809909	.	+	.	ID=51117_000259;
511_17_2	funannotate	mRNA	808405	809909	.	+	.	ID=51117_000259-T1;Parent=51117_000259;product=hypothetical protein;
511_17_2	funannotate	exon	808405	808482	.	+	.	ID=51117_000259-T1.exon1;Parent=51117_000259-T1;
511_17_2	funannotate	exon	808533	809909	.	+	.	ID=51117_000259-T1.exon2;Parent=51117_000259-T1;
511_17_2	funannotate	CDS	808405	808482	.	+	0	ID=51117_000259-T1.cds;Parent=51117_000259-T1;
511_17_2	funannotate	CDS	808533	809909	.	+	0	ID=51117_000259-T1.cds;Parent=51117_000259-T1;
511_17_2	funannotate	gene	810359	811812	.	-	.	ID=51117_000260;
511_17_2	funannotate	mRNA	810359	811812	.	-	.	ID=51117_000260-T1;Parent=51117_000260;product=hypothetical protein;
511_17_2	funannotate	exon	811699	811812	.	-	.	ID=51117_000260-T1.exon1;Parent=51117_000260-T1;
511_17_2	funannotate	exon	811165	811636	.	-	.	ID=51117_000260-T1.exon2;Parent=51117_000260-T1;
511_17_2	funannotate	exon	810791	811064	.	-	.	ID=51117_000260-T1.exon3;Parent=51117_000260-T1;
511_17_2	funannotate	exon	810359	810740	.	-	.	ID=51117_000260-T1.exon4;Parent=51117_000260-T1;
511_17_2	funannotate	CDS	811699	811812	.	-	0	ID=51117_000260-T1.cds;Parent=51117_000260-T1;
511_17_2	funannotate	CDS	811165	811636	.	-	0	ID=51117_000260-T1.cds;Parent=51117_000260-T1;
511_17_2	funannotate	CDS	810791	811064	.	-	2	ID=51117_000260-T1.cds;Parent=51117_000260-T1;
511_17_2	funannotate	CDS	810359	810740	.	-	1	ID=51117_000260-T1.cds;Parent=51117_000260-T1;
511_17_2	funannotate	gene	812622	814537	.	-	.	ID=51117_000261;
511_17_2	funannotate	mRNA	812622	814537	.	-	.	ID=51117_000261-T1;Parent=51117_000261;product=hypothetical protein;
511_17_2	funannotate	exon	814317	814537	.	-	.	ID=51117_000261-T1.exon1;Parent=51117_000261-T1;
511_17_2	funannotate	exon	813730	814242	.	-	.	ID=51117_000261-T1.exon2;Parent=51117_000261-T1;
511_17_2	funannotate	exon	812934	813643	.	-	.	ID=51117_000261-T1.exon3;Parent=51117_000261-T1;
511_17_2	funannotate	exon	812622	812854	.	-	.	ID=51117_000261-T1.exon4;Parent=51117_000261-T1;
511_17_2	funannotate	CDS	814317	814537	.	-	0	ID=51117_000261-T1.cds;Parent=51117_000261-T1;
511_17_2	funannotate	CDS	813730	814242	.	-	1	ID=51117_000261-T1.cds;Parent=51117_000261-T1;
511_17_2	funannotate	CDS	812934	813643	.	-	1	ID=51117_000261-T1.cds;Parent=51117_000261-T1;
511_17_2	funannotate	CDS	812622	812854	.	-	2	ID=51117_000261-T1.cds;Parent=51117_000261-T1;
511_17_2	funannotate	gene	815293	817256	.	-	.	ID=51117_000262;
511_17_2	funannotate	mRNA	815293	817256	.	-	.	ID=51117_000262-T1;Parent=51117_000262;product=hypothetical protein;
511_17_2	funannotate	exon	817180	817256	.	-	.	ID=51117_000262-T1.exon1;Parent=51117_000262-T1;
511_17_2	funannotate	exon	815651	817131	.	-	.	ID=51117_000262-T1.exon2;Parent=51117_000262-T1;
511_17_2	funannotate	exon	815293	815579	.	-	.	ID=51117_000262-T1.exon3;Parent=51117_000262-T1;
511_17_2	funannotate	CDS	817180	817256	.	-	0	ID=51117_000262-T1.cds;Parent=51117_000262-T1;
511_17_2	funannotate	CDS	815651	817131	.	-	1	ID=51117_000262-T1.cds;Parent=51117_000262-T1;
511_17_2	funannotate	CDS	815293	815579	.	-	2	ID=51117_000262-T1.cds;Parent=51117_000262-T1;
511_17_2	funannotate	gene	817675	819675	.	+	.	ID=51117_000263;
511_17_2	funannotate	mRNA	817675	819675	.	+	.	ID=51117_000263-T1;Parent=51117_000263;product=hypothetical protein;
511_17_2	funannotate	exon	817675	817967	.	+	.	ID=51117_000263-T1.exon1;Parent=51117_000263-T1;
511_17_2	funannotate	exon	818029	818353	.	+	.	ID=51117_000263-T1.exon2;Parent=51117_000263-T1;
511_17_2	funannotate	exon	818415	818609	.	+	.	ID=51117_000263-T1.exon3;Parent=51117_000263-T1;
511_17_2	funannotate	exon	818701	819060	.	+	.	ID=51117_000263-T1.exon4;Parent=51117_000263-T1;
511_17_2	funannotate	exon	819130	819675	.	+	.	ID=51117_000263-T1.exon5;Parent=51117_000263-T1;
511_17_2	funannotate	CDS	817675	817967	.	+	0	ID=51117_000263-T1.cds;Parent=51117_000263-T1;
511_17_2	funannotate	CDS	818029	818353	.	+	1	ID=51117_000263-T1.cds;Parent=51117_000263-T1;
511_17_2	funannotate	CDS	818415	818609	.	+	0	ID=51117_000263-T1.cds;Parent=51117_000263-T1;
511_17_2	funannotate	CDS	818701	819060	.	+	0	ID=51117_000263-T1.cds;Parent=51117_000263-T1;
511_17_2	funannotate	CDS	819130	819675	.	+	0	ID=51117_000263-T1.cds;Parent=51117_000263-T1;
511_17_2	funannotate	gene	819895	821287	.	-	.	ID=51117_000264;
511_17_2	funannotate	mRNA	819895	821287	.	-	.	ID=51117_000264-T1;Parent=51117_000264;product=hypothetical protein;
511_17_2	funannotate	exon	821157	821287	.	-	.	ID=51117_000264-T1.exon1;Parent=51117_000264-T1;
511_17_2	funannotate	exon	821012	821091	.	-	.	ID=51117_000264-T1.exon2;Parent=51117_000264-T1;
511_17_2	funannotate	exon	820378	820933	.	-	.	ID=51117_000264-T1.exon3;Parent=51117_000264-T1;
511_17_2	funannotate	exon	820257	820309	.	-	.	ID=51117_000264-T1.exon4;Parent=51117_000264-T1;
511_17_2	funannotate	exon	820066	820193	.	-	.	ID=51117_000264-T1.exon5;Parent=51117_000264-T1;
511_17_2	funannotate	exon	819895	819996	.	-	.	ID=51117_000264-T1.exon6;Parent=51117_000264-T1;
511_17_2	funannotate	CDS	821157	821287	.	-	0	ID=51117_000264-T1.cds;Parent=51117_000264-T1;
511_17_2	funannotate	CDS	821012	821091	.	-	1	ID=51117_000264-T1.cds;Parent=51117_000264-T1;
511_17_2	funannotate	CDS	820378	820933	.	-	2	ID=51117_000264-T1.cds;Parent=51117_000264-T1;
511_17_2	funannotate	CDS	820257	820309	.	-	1	ID=51117_000264-T1.cds;Parent=51117_000264-T1;
511_17_2	funannotate	CDS	820066	820193	.	-	2	ID=51117_000264-T1.cds;Parent=51117_000264-T1;
511_17_2	funannotate	CDS	819895	819996	.	-	0	ID=51117_000264-T1.cds;Parent=51117_000264-T1;
511_17_2	funannotate	gene	821846	822634	.	+	.	ID=51117_000265;
511_17_2	funannotate	mRNA	821846	822634	.	+	.	ID=51117_000265-T1;Parent=51117_000265;product=hypothetical protein;
511_17_2	funannotate	exon	821846	821854	.	+	.	ID=51117_000265-T1.exon1;Parent=51117_000265-T1;
511_17_2	funannotate	exon	821930	822634	.	+	.	ID=51117_000265-T1.exon2;Parent=51117_000265-T1;
511_17_2	funannotate	CDS	821846	821854	.	+	0	ID=51117_000265-T1.cds;Parent=51117_000265-T1;
511_17_2	funannotate	CDS	821930	822634	.	+	0	ID=51117_000265-T1.cds;Parent=51117_000265-T1;
511_17_2	funannotate	gene	823225	824969	.	-	.	ID=51117_000266;
511_17_2	funannotate	mRNA	823225	824969	.	-	.	ID=51117_000266-T1;Parent=51117_000266;product=hypothetical protein;
511_17_2	funannotate	exon	824796	824969	.	-	.	ID=51117_000266-T1.exon1;Parent=51117_000266-T1;
511_17_2	funannotate	exon	824463	824713	.	-	.	ID=51117_000266-T1.exon2;Parent=51117_000266-T1;
511_17_2	funannotate	exon	824147	824346	.	-	.	ID=51117_000266-T1.exon3;Parent=51117_000266-T1;
511_17_2	funannotate	exon	823225	824069	.	-	.	ID=51117_000266-T1.exon4;Parent=51117_000266-T1;
511_17_2	funannotate	CDS	824796	824969	.	-	0	ID=51117_000266-T1.cds;Parent=51117_000266-T1;
511_17_2	funannotate	CDS	824463	824713	.	-	0	ID=51117_000266-T1.cds;Parent=51117_000266-T1;
511_17_2	funannotate	CDS	824147	824346	.	-	1	ID=51117_000266-T1.cds;Parent=51117_000266-T1;
511_17_2	funannotate	CDS	823225	824069	.	-	2	ID=51117_000266-T1.cds;Parent=51117_000266-T1;
511_17_2	funannotate	gene	825888	827093	.	-	.	ID=51117_000267;
511_17_2	funannotate	mRNA	825888	827093	.	-	.	ID=51117_000267-T1;Parent=51117_000267;product=hypothetical protein;
511_17_2	funannotate	exon	827057	827093	.	-	.	ID=51117_000267-T1.exon1;Parent=51117_000267-T1;
511_17_2	funannotate	exon	826339	827003	.	-	.	ID=51117_000267-T1.exon2;Parent=51117_000267-T1;
511_17_2	funannotate	exon	825888	826232	.	-	.	ID=51117_000267-T1.exon3;Parent=51117_000267-T1;
511_17_2	funannotate	CDS	827057	827093	.	-	0	ID=51117_000267-T1.cds;Parent=51117_000267-T1;
511_17_2	funannotate	CDS	826339	827003	.	-	2	ID=51117_000267-T1.cds;Parent=51117_000267-T1;
511_17_2	funannotate	CDS	825888	826232	.	-	0	ID=51117_000267-T1.cds;Parent=51117_000267-T1;
511_17_2	funannotate	gene	828587	829858	.	+	.	ID=51117_000268;
511_17_2	funannotate	mRNA	828587	829858	.	+	.	ID=51117_000268-T1;Parent=51117_000268;product=hypothetical protein;
511_17_2	funannotate	exon	828587	829416	.	+	.	ID=51117_000268-T1.exon1;Parent=51117_000268-T1;
511_17_2	funannotate	exon	829516	829858	.	+	.	ID=51117_000268-T1.exon2;Parent=51117_000268-T1;
511_17_2	funannotate	CDS	828587	829416	.	+	0	ID=51117_000268-T1.cds;Parent=51117_000268-T1;
511_17_2	funannotate	CDS	829516	829858	.	+	1	ID=51117_000268-T1.cds;Parent=51117_000268-T1;
511_17_2	funannotate	gene	830845	831900	.	+	.	ID=51117_000269;
511_17_2	funannotate	mRNA	830845	831900	.	+	.	ID=51117_000269-T1;Parent=51117_000269;product=hypothetical protein;
511_17_2	funannotate	exon	830845	831900	.	+	.	ID=51117_000269-T1.exon1;Parent=51117_000269-T1;
511_17_2	funannotate	CDS	830845	831900	.	+	0	ID=51117_000269-T1.cds;Parent=51117_000269-T1;
511_17_2	funannotate	gene	832393	834132	.	-	.	ID=51117_000270;
511_17_2	funannotate	mRNA	832393	834132	.	-	.	ID=51117_000270-T1;Parent=51117_000270;product=hypothetical protein;
511_17_2	funannotate	exon	832393	834132	.	-	.	ID=51117_000270-T1.exon1;Parent=51117_000270-T1;
511_17_2	funannotate	CDS	832393	834132	.	-	0	ID=51117_000270-T1.cds;Parent=51117_000270-T1;
511_17_2	funannotate	gene	834619	836127	.	+	.	ID=51117_000271;
511_17_2	funannotate	mRNA	834619	836127	.	+	.	ID=51117_000271-T1;Parent=51117_000271;product=hypothetical protein;
511_17_2	funannotate	exon	834619	834639	.	+	.	ID=51117_000271-T1.exon1;Parent=51117_000271-T1;
511_17_2	funannotate	exon	835000	836127	.	+	.	ID=51117_000271-T1.exon2;Parent=51117_000271-T1;
511_17_2	funannotate	CDS	834619	834639	.	+	0	ID=51117_000271-T1.cds;Parent=51117_000271-T1;
511_17_2	funannotate	CDS	835000	836127	.	+	0	ID=51117_000271-T1.cds;Parent=51117_000271-T1;
511_17_2	funannotate	gene	839032	840156	.	+	.	ID=51117_000272;
511_17_2	funannotate	mRNA	839032	840156	.	+	.	ID=51117_000272-T1;Parent=51117_000272;product=hypothetical protein;
511_17_2	funannotate	exon	839032	839409	.	+	.	ID=51117_000272-T1.exon1;Parent=51117_000272-T1;
511_17_2	funannotate	exon	839470	840156	.	+	.	ID=51117_000272-T1.exon2;Parent=51117_000272-T1;
511_17_2	funannotate	CDS	839032	839409	.	+	0	ID=51117_000272-T1.cds;Parent=51117_000272-T1;
511_17_2	funannotate	CDS	839470	840156	.	+	0	ID=51117_000272-T1.cds;Parent=51117_000272-T1;
511_17_2	funannotate	gene	840258	841542	.	-	.	ID=51117_000273;
511_17_2	funannotate	mRNA	840258	841542	.	-	.	ID=51117_000273-T1;Parent=51117_000273;product=hypothetical protein;
511_17_2	funannotate	exon	841461	841542	.	-	.	ID=51117_000273-T1.exon1;Parent=51117_000273-T1;
511_17_2	funannotate	exon	841301	841402	.	-	.	ID=51117_000273-T1.exon2;Parent=51117_000273-T1;
511_17_2	funannotate	exon	841075	841235	.	-	.	ID=51117_000273-T1.exon3;Parent=51117_000273-T1;
511_17_2	funannotate	exon	840258	841019	.	-	.	ID=51117_000273-T1.exon4;Parent=51117_000273-T1;
511_17_2	funannotate	CDS	841461	841542	.	-	0	ID=51117_000273-T1.cds;Parent=51117_000273-T1;
511_17_2	funannotate	CDS	841301	841402	.	-	2	ID=51117_000273-T1.cds;Parent=51117_000273-T1;
511_17_2	funannotate	CDS	841075	841235	.	-	2	ID=51117_000273-T1.cds;Parent=51117_000273-T1;
511_17_2	funannotate	CDS	840258	841019	.	-	0	ID=51117_000273-T1.cds;Parent=51117_000273-T1;
511_17_2	funannotate	gene	842226	844204	.	+	.	ID=51117_000274;
511_17_2	funannotate	mRNA	842226	844204	.	+	.	ID=51117_000274-T1;Parent=51117_000274;product=hypothetical protein;
511_17_2	funannotate	exon	842226	842507	.	+	.	ID=51117_000274-T1.exon1;Parent=51117_000274-T1;
511_17_2	funannotate	exon	842571	842672	.	+	.	ID=51117_000274-T1.exon2;Parent=51117_000274-T1;
511_17_2	funannotate	exon	842729	842893	.	+	.	ID=51117_000274-T1.exon3;Parent=51117_000274-T1;
511_17_2	funannotate	exon	842944	843031	.	+	.	ID=51117_000274-T1.exon4;Parent=51117_000274-T1;
511_17_2	funannotate	exon	843085	843178	.	+	.	ID=51117_000274-T1.exon5;Parent=51117_000274-T1;
511_17_2	funannotate	exon	843231	843298	.	+	.	ID=51117_000274-T1.exon6;Parent=51117_000274-T1;
511_17_2	funannotate	exon	843348	843576	.	+	.	ID=51117_000274-T1.exon7;Parent=51117_000274-T1;
511_17_2	funannotate	exon	843640	844204	.	+	.	ID=51117_000274-T1.exon8;Parent=51117_000274-T1;
511_17_2	funannotate	CDS	842226	842507	.	+	0	ID=51117_000274-T1.cds;Parent=51117_000274-T1;
511_17_2	funannotate	CDS	842571	842672	.	+	0	ID=51117_000274-T1.cds;Parent=51117_000274-T1;
511_17_2	funannotate	CDS	842729	842893	.	+	0	ID=51117_000274-T1.cds;Parent=51117_000274-T1;
511_17_2	funannotate	CDS	842944	843031	.	+	0	ID=51117_000274-T1.cds;Parent=51117_000274-T1;
511_17_2	funannotate	CDS	843085	843178	.	+	2	ID=51117_000274-T1.cds;Parent=51117_000274-T1;
511_17_2	funannotate	CDS	843231	843298	.	+	1	ID=51117_000274-T1.cds;Parent=51117_000274-T1;
511_17_2	funannotate	CDS	843348	843576	.	+	2	ID=51117_000274-T1.cds;Parent=51117_000274-T1;
511_17_2	funannotate	CDS	843640	844204	.	+	1	ID=51117_000274-T1.cds;Parent=51117_000274-T1;
511_17_2	funannotate	gene	844848	846438	.	-	.	ID=51117_000275;
511_17_2	funannotate	mRNA	844848	846438	.	-	.	ID=51117_000275-T1;Parent=51117_000275;product=hypothetical protein;
511_17_2	funannotate	exon	846139	846438	.	-	.	ID=51117_000275-T1.exon1;Parent=51117_000275-T1;
511_17_2	funannotate	exon	845212	846073	.	-	.	ID=51117_000275-T1.exon2;Parent=51117_000275-T1;
511_17_2	funannotate	exon	844848	845152	.	-	.	ID=51117_000275-T1.exon3;Parent=51117_000275-T1;
511_17_2	funannotate	CDS	846139	846438	.	-	0	ID=51117_000275-T1.cds;Parent=51117_000275-T1;
511_17_2	funannotate	CDS	845212	846073	.	-	0	ID=51117_000275-T1.cds;Parent=51117_000275-T1;
511_17_2	funannotate	CDS	844848	845152	.	-	2	ID=51117_000275-T1.cds;Parent=51117_000275-T1;
511_17_2	funannotate	gene	851631	852630	.	-	.	ID=51117_000276;
511_17_2	funannotate	mRNA	851631	852630	.	-	.	ID=51117_000276-T1;Parent=51117_000276;product=hypothetical protein;
511_17_2	funannotate	exon	852594	852630	.	-	.	ID=51117_000276-T1.exon1;Parent=51117_000276-T1;
511_17_2	funannotate	exon	852286	852533	.	-	.	ID=51117_000276-T1.exon2;Parent=51117_000276-T1;
511_17_2	funannotate	exon	851954	852233	.	-	.	ID=51117_000276-T1.exon3;Parent=51117_000276-T1;
511_17_2	funannotate	exon	851631	851887	.	-	.	ID=51117_000276-T1.exon4;Parent=51117_000276-T1;
511_17_2	funannotate	CDS	852594	852630	.	-	0	ID=51117_000276-T1.cds;Parent=51117_000276-T1;
511_17_2	funannotate	CDS	852286	852533	.	-	2	ID=51117_000276-T1.cds;Parent=51117_000276-T1;
511_17_2	funannotate	CDS	851954	852233	.	-	0	ID=51117_000276-T1.cds;Parent=51117_000276-T1;
511_17_2	funannotate	CDS	851631	851887	.	-	2	ID=51117_000276-T1.cds;Parent=51117_000276-T1;
511_17_2	funannotate	gene	853394	854655	.	-	.	ID=51117_000277;
511_17_2	funannotate	mRNA	853394	854655	.	-	.	ID=51117_000277-T1;Parent=51117_000277;product=hypothetical protein;
511_17_2	funannotate	exon	854480	854655	.	-	.	ID=51117_000277-T1.exon1;Parent=51117_000277-T1;
511_17_2	funannotate	exon	854234	854427	.	-	.	ID=51117_000277-T1.exon2;Parent=51117_000277-T1;
511_17_2	funannotate	exon	854054	854123	.	-	.	ID=51117_000277-T1.exon3;Parent=51117_000277-T1;
511_17_2	funannotate	exon	853394	853988	.	-	.	ID=51117_000277-T1.exon4;Parent=51117_000277-T1;
511_17_2	funannotate	CDS	854480	854655	.	-	0	ID=51117_000277-T1.cds;Parent=51117_000277-T1;
511_17_2	funannotate	CDS	854234	854427	.	-	1	ID=51117_000277-T1.cds;Parent=51117_000277-T1;
511_17_2	funannotate	CDS	854054	854123	.	-	2	ID=51117_000277-T1.cds;Parent=51117_000277-T1;
511_17_2	funannotate	CDS	853394	853988	.	-	1	ID=51117_000277-T1.cds;Parent=51117_000277-T1;
511_17_2	funannotate	gene	854819	855081	.	+	.	ID=51117_000278;
511_17_2	funannotate	mRNA	854819	855081	.	+	.	ID=51117_000278-T1;Parent=51117_000278;product=hypothetical protein;
511_17_2	funannotate	exon	854819	854844	.	+	.	ID=51117_000278-T1.exon1;Parent=51117_000278-T1;
511_17_2	funannotate	exon	854904	855081	.	+	.	ID=51117_000278-T1.exon2;Parent=51117_000278-T1;
511_17_2	funannotate	CDS	854819	854844	.	+	0	ID=51117_000278-T1.cds;Parent=51117_000278-T1;
511_17_2	funannotate	CDS	854904	855081	.	+	1	ID=51117_000278-T1.cds;Parent=51117_000278-T1;
511_17_2	funannotate	gene	856706	858562	.	+	.	ID=51117_000279;
511_17_2	funannotate	mRNA	856706	858562	.	+	.	ID=51117_000279-T1;Parent=51117_000279;product=hypothetical protein;
511_17_2	funannotate	exon	856706	858562	.	+	.	ID=51117_000279-T1.exon1;Parent=51117_000279-T1;
511_17_2	funannotate	CDS	856706	858562	.	+	0	ID=51117_000279-T1.cds;Parent=51117_000279-T1;
511_17_2	funannotate	gene	861737	863254	.	+	.	ID=51117_000280;
511_17_2	funannotate	mRNA	861737	863254	.	+	.	ID=51117_000280-T1;Parent=51117_000280;product=hypothetical protein;
511_17_2	funannotate	exon	861737	862422	.	+	.	ID=51117_000280-T1.exon1;Parent=51117_000280-T1;
511_17_2	funannotate	exon	862490	862773	.	+	.	ID=51117_000280-T1.exon2;Parent=51117_000280-T1;
511_17_2	funannotate	exon	862861	862962	.	+	.	ID=51117_000280-T1.exon3;Parent=51117_000280-T1;
511_17_2	funannotate	exon	863067	863254	.	+	.	ID=51117_000280-T1.exon4;Parent=51117_000280-T1;
511_17_2	funannotate	CDS	861737	862422	.	+	0	ID=51117_000280-T1.cds;Parent=51117_000280-T1;
511_17_2	funannotate	CDS	862490	862773	.	+	1	ID=51117_000280-T1.cds;Parent=51117_000280-T1;
511_17_2	funannotate	CDS	862861	862962	.	+	2	ID=51117_000280-T1.cds;Parent=51117_000280-T1;
511_17_2	funannotate	CDS	863067	863254	.	+	2	ID=51117_000280-T1.cds;Parent=51117_000280-T1;
[truncated: 113,505 more rows]
