# Supplementary material for: Population genomics of the grapevine pathogen Eutypa lata reveals evidence for population expansion and intraspecific differences in secondary metabolite gene clusters
Source: PLoS Genet. 2022 Apr 1;18(4):e1010153. doi: 10.1371/journal.pgen.1010153 (PMC9007359; doi:10.1371/journal.pgen.1010153)
Supplement: S1 Data — (ZIP) [file pgen.1010153.s010.zip › Eutypa_lata_ADSC300.gff3]

##gff-version 3
scaffold_1	funannotate	gene	75604	77100	.	+	.	ID=ADSC300_000001;
scaffold_1	funannotate	mRNA	75604	77100	.	+	.	ID=ADSC300_000001-T1;Parent=ADSC300_000001;product=hypothetical protein;
scaffold_1	funannotate	exon	75604	77100	.	+	.	ID=ADSC300_000001-T1.exon1;Parent=ADSC300_000001-T1;
scaffold_1	funannotate	CDS	75604	77100	.	+	0	ID=ADSC300_000001-T1.cds;Parent=ADSC300_000001-T1;
scaffold_1	funannotate	gene	78276	78956	.	+	.	ID=ADSC300_000002;
scaffold_1	funannotate	mRNA	78276	78956	.	+	.	ID=ADSC300_000002-T1;Parent=ADSC300_000002;product=hypothetical protein;
scaffold_1	funannotate	exon	78276	78354	.	+	.	ID=ADSC300_000002-T1.exon1;Parent=ADSC300_000002-T1;
scaffold_1	funannotate	exon	78460	78744	.	+	.	ID=ADSC300_000002-T1.exon2;Parent=ADSC300_000002-T1;
scaffold_1	funannotate	exon	78859	78956	.	+	.	ID=ADSC300_000002-T1.exon3;Parent=ADSC300_000002-T1;
scaffold_1	funannotate	CDS	78276	78354	.	+	0	ID=ADSC300_000002-T1.cds;Parent=ADSC300_000002-T1;
scaffold_1	funannotate	CDS	78460	78744	.	+	2	ID=ADSC300_000002-T1.cds;Parent=ADSC300_000002-T1;
scaffold_1	funannotate	CDS	78859	78956	.	+	2	ID=ADSC300_000002-T1.cds;Parent=ADSC300_000002-T1;
scaffold_1	funannotate	gene	80366	81904	.	-	.	ID=ADSC300_000003;
scaffold_1	funannotate	mRNA	80366	81904	.	-	.	ID=ADSC300_000003-T1;Parent=ADSC300_000003;product=hypothetical protein;
scaffold_1	funannotate	exon	80366	81904	.	-	.	ID=ADSC300_000003-T1.exon1;Parent=ADSC300_000003-T1;
scaffold_1	funannotate	CDS	80366	81904	.	-	0	ID=ADSC300_000003-T1.cds;Parent=ADSC300_000003-T1;
scaffold_1	funannotate	gene	82654	83495	.	+	.	ID=ADSC300_000004;
scaffold_1	funannotate	mRNA	82654	83495	.	+	.	ID=ADSC300_000004-T1;Parent=ADSC300_000004;product=hypothetical protein;
scaffold_1	funannotate	exon	82654	82930	.	+	.	ID=ADSC300_000004-T1.exon1;Parent=ADSC300_000004-T1;
scaffold_1	funannotate	exon	83106	83434	.	+	.	ID=ADSC300_000004-T1.exon2;Parent=ADSC300_000004-T1;
scaffold_1	funannotate	exon	83490	83495	.	+	.	ID=ADSC300_000004-T1.exon3;Parent=ADSC300_000004-T1;
scaffold_1	funannotate	CDS	82654	82930	.	+	0	ID=ADSC300_000004-T1.cds;Parent=ADSC300_000004-T1;
scaffold_1	funannotate	CDS	83106	83434	.	+	2	ID=ADSC300_000004-T1.cds;Parent=ADSC300_000004-T1;
scaffold_1	funannotate	CDS	83490	83495	.	+	0	ID=ADSC300_000004-T1.cds;Parent=ADSC300_000004-T1;
scaffold_1	funannotate	gene	83553	84086	.	+	.	ID=ADSC300_000005;
scaffold_1	funannotate	mRNA	83553	84086	.	+	.	ID=ADSC300_000005-T1;Parent=ADSC300_000005;product=hypothetical protein;
scaffold_1	funannotate	exon	83553	84086	.	+	.	ID=ADSC300_000005-T1.exon1;Parent=ADSC300_000005-T1;
scaffold_1	funannotate	CDS	83553	84086	.	+	0	ID=ADSC300_000005-T1.cds;Parent=ADSC300_000005-T1;
scaffold_1	funannotate	gene	85480	87244	.	-	.	ID=ADSC300_000006;
scaffold_1	funannotate	mRNA	85480	87244	.	-	.	ID=ADSC300_000006-T1;Parent=ADSC300_000006;product=hypothetical protein;
scaffold_1	funannotate	exon	87017	87244	.	-	.	ID=ADSC300_000006-T1.exon1;Parent=ADSC300_000006-T1;
scaffold_1	funannotate	exon	86560	86956	.	-	.	ID=ADSC300_000006-T1.exon2;Parent=ADSC300_000006-T1;
scaffold_1	funannotate	exon	85480	86495	.	-	.	ID=ADSC300_000006-T1.exon3;Parent=ADSC300_000006-T1;
scaffold_1	funannotate	CDS	87017	87244	.	-	0	ID=ADSC300_000006-T1.cds;Parent=ADSC300_000006-T1;
scaffold_1	funannotate	CDS	86560	86956	.	-	0	ID=ADSC300_000006-T1.cds;Parent=ADSC300_000006-T1;
scaffold_1	funannotate	CDS	85480	86495	.	-	2	ID=ADSC300_000006-T1.cds;Parent=ADSC300_000006-T1;
scaffold_1	funannotate	gene	90650	93571	.	-	.	ID=ADSC300_000007;
scaffold_1	funannotate	mRNA	90650	93571	.	-	.	ID=ADSC300_000007-T1;Parent=ADSC300_000007;product=hypothetical protein;
scaffold_1	funannotate	exon	93281	93571	.	-	.	ID=ADSC300_000007-T1.exon1;Parent=ADSC300_000007-T1;
scaffold_1	funannotate	exon	90650	93226	.	-	.	ID=ADSC300_000007-T1.exon2;Parent=ADSC300_000007-T1;
scaffold_1	funannotate	CDS	93281	93571	.	-	0	ID=ADSC300_000007-T1.cds;Parent=ADSC300_000007-T1;
scaffold_1	funannotate	CDS	90650	93226	.	-	0	ID=ADSC300_000007-T1.cds;Parent=ADSC300_000007-T1;
scaffold_1	funannotate	gene	96889	97726	.	+	.	ID=ADSC300_000008;
scaffold_1	funannotate	mRNA	96889	97726	.	+	.	ID=ADSC300_000008-T1;Parent=ADSC300_000008;product=hypothetical protein;
scaffold_1	funannotate	exon	96889	96934	.	+	.	ID=ADSC300_000008-T1.exon1;Parent=ADSC300_000008-T1;
scaffold_1	funannotate	exon	97095	97726	.	+	.	ID=ADSC300_000008-T1.exon2;Parent=ADSC300_000008-T1;
scaffold_1	funannotate	CDS	96889	96934	.	+	0	ID=ADSC300_000008-T1.cds;Parent=ADSC300_000008-T1;
scaffold_1	funannotate	CDS	97095	97726	.	+	2	ID=ADSC300_000008-T1.cds;Parent=ADSC300_000008-T1;
scaffold_1	funannotate	gene	99141	99945	.	-	.	ID=ADSC300_000009;
scaffold_1	funannotate	mRNA	99141	99945	.	-	.	ID=ADSC300_000009-T1;Parent=ADSC300_000009;product=hypothetical protein;
scaffold_1	funannotate	exon	99749	99945	.	-	.	ID=ADSC300_000009-T1.exon1;Parent=ADSC300_000009-T1;
scaffold_1	funannotate	exon	99612	99677	.	-	.	ID=ADSC300_000009-T1.exon2;Parent=ADSC300_000009-T1;
scaffold_1	funannotate	exon	99141	99444	.	-	.	ID=ADSC300_000009-T1.exon3;Parent=ADSC300_000009-T1;
scaffold_1	funannotate	CDS	99749	99945	.	-	0	ID=ADSC300_000009-T1.cds;Parent=ADSC300_000009-T1;
scaffold_1	funannotate	CDS	99612	99677	.	-	1	ID=ADSC300_000009-T1.cds;Parent=ADSC300_000009-T1;
scaffold_1	funannotate	CDS	99141	99444	.	-	1	ID=ADSC300_000009-T1.cds;Parent=ADSC300_000009-T1;
scaffold_1	funannotate	gene	101090	102041	.	-	.	ID=ADSC300_000010;
scaffold_1	funannotate	mRNA	101090	102041	.	-	.	ID=ADSC300_000010-T1;Parent=ADSC300_000010;product=hypothetical protein;
scaffold_1	funannotate	exon	102017	102041	.	-	.	ID=ADSC300_000010-T1.exon1;Parent=ADSC300_000010-T1;
scaffold_1	funannotate	exon	101473	101785	.	-	.	ID=ADSC300_000010-T1.exon2;Parent=ADSC300_000010-T1;
scaffold_1	funannotate	exon	101090	101357	.	-	.	ID=ADSC300_000010-T1.exon3;Parent=ADSC300_000010-T1;
scaffold_1	funannotate	CDS	102017	102041	.	-	0	ID=ADSC300_000010-T1.cds;Parent=ADSC300_000010-T1;
scaffold_1	funannotate	CDS	101473	101785	.	-	2	ID=ADSC300_000010-T1.cds;Parent=ADSC300_000010-T1;
scaffold_1	funannotate	CDS	101090	101357	.	-	1	ID=ADSC300_000010-T1.cds;Parent=ADSC300_000010-T1;
scaffold_1	funannotate	gene	102944	104149	.	-	.	ID=ADSC300_000011;
scaffold_1	funannotate	mRNA	102944	104149	.	-	.	ID=ADSC300_000011-T1;Parent=ADSC300_000011;product=hypothetical protein;
scaffold_1	funannotate	exon	102944	104149	.	-	.	ID=ADSC300_000011-T1.exon1;Parent=ADSC300_000011-T1;
scaffold_1	funannotate	CDS	102944	104149	.	-	0	ID=ADSC300_000011-T1.cds;Parent=ADSC300_000011-T1;
scaffold_1	funannotate	gene	109279	111299	.	-	.	ID=ADSC300_000012;
scaffold_1	funannotate	mRNA	109279	111299	.	-	.	ID=ADSC300_000012-T1;Parent=ADSC300_000012;product=hypothetical protein;
scaffold_1	funannotate	exon	111048	111299	.	-	.	ID=ADSC300_000012-T1.exon1;Parent=ADSC300_000012-T1;
scaffold_1	funannotate	exon	109279	110970	.	-	.	ID=ADSC300_000012-T1.exon2;Parent=ADSC300_000012-T1;
scaffold_1	funannotate	CDS	111048	111299	.	-	0	ID=ADSC300_000012-T1.cds;Parent=ADSC300_000012-T1;
scaffold_1	funannotate	CDS	109279	110970	.	-	0	ID=ADSC300_000012-T1.cds;Parent=ADSC300_000012-T1;
scaffold_1	funannotate	gene	112916	115737	.	-	.	ID=ADSC300_000013;
scaffold_1	funannotate	mRNA	112916	115737	.	-	.	ID=ADSC300_000013-T1;Parent=ADSC300_000013;product=hypothetical protein;
scaffold_1	funannotate	exon	115700	115737	.	-	.	ID=ADSC300_000013-T1.exon1;Parent=ADSC300_000013-T1;
scaffold_1	funannotate	exon	115523	115658	.	-	.	ID=ADSC300_000013-T1.exon2;Parent=ADSC300_000013-T1;
scaffold_1	funannotate	exon	113913	114366	.	-	.	ID=ADSC300_000013-T1.exon3;Parent=ADSC300_000013-T1;
scaffold_1	funannotate	exon	112916	113862	.	-	.	ID=ADSC300_000013-T1.exon4;Parent=ADSC300_000013-T1;
scaffold_1	funannotate	CDS	115700	115737	.	-	0	ID=ADSC300_000013-T1.cds;Parent=ADSC300_000013-T1;
scaffold_1	funannotate	CDS	115523	115658	.	-	1	ID=ADSC300_000013-T1.cds;Parent=ADSC300_000013-T1;
scaffold_1	funannotate	CDS	113913	114366	.	-	0	ID=ADSC300_000013-T1.cds;Parent=ADSC300_000013-T1;
scaffold_1	funannotate	CDS	112916	113862	.	-	2	ID=ADSC300_000013-T1.cds;Parent=ADSC300_000013-T1;
scaffold_1	funannotate	gene	118584	122210	.	-	.	ID=ADSC300_000014;
scaffold_1	funannotate	mRNA	118584	122210	.	-	.	ID=ADSC300_000014-T1;Parent=ADSC300_000014;product=hypothetical protein;
scaffold_1	funannotate	exon	121710	122210	.	-	.	ID=ADSC300_000014-T1.exon1;Parent=ADSC300_000014-T1;
scaffold_1	funannotate	exon	121624	121649	.	-	.	ID=ADSC300_000014-T1.exon2;Parent=ADSC300_000014-T1;
scaffold_1	funannotate	exon	120175	121399	.	-	.	ID=ADSC300_000014-T1.exon3;Parent=ADSC300_000014-T1;
scaffold_1	funannotate	exon	119957	120076	.	-	.	ID=ADSC300_000014-T1.exon4;Parent=ADSC300_000014-T1;
scaffold_1	funannotate	exon	118584	119777	.	-	.	ID=ADSC300_000014-T1.exon5;Parent=ADSC300_000014-T1;
scaffold_1	funannotate	CDS	121710	122210	.	-	0	ID=ADSC300_000014-T1.cds;Parent=ADSC300_000014-T1;
scaffold_1	funannotate	CDS	121624	121649	.	-	0	ID=ADSC300_000014-T1.cds;Parent=ADSC300_000014-T1;
scaffold_1	funannotate	CDS	120175	121399	.	-	1	ID=ADSC300_000014-T1.cds;Parent=ADSC300_000014-T1;
scaffold_1	funannotate	CDS	119957	120076	.	-	0	ID=ADSC300_000014-T1.cds;Parent=ADSC300_000014-T1;
scaffold_1	funannotate	CDS	118584	119777	.	-	0	ID=ADSC300_000014-T1.cds;Parent=ADSC300_000014-T1;
scaffold_1	funannotate	gene	129908	131480	.	-	.	ID=ADSC300_000015;
scaffold_1	funannotate	mRNA	129908	131480	.	-	.	ID=ADSC300_000015-T1;Parent=ADSC300_000015;product=hypothetical protein;
scaffold_1	funannotate	exon	130951	131480	.	-	.	ID=ADSC300_000015-T1.exon1;Parent=ADSC300_000015-T1;
scaffold_1	funannotate	exon	130530	130880	.	-	.	ID=ADSC300_000015-T1.exon2;Parent=ADSC300_000015-T1;
scaffold_1	funannotate	exon	130090	130453	.	-	.	ID=ADSC300_000015-T1.exon3;Parent=ADSC300_000015-T1;
scaffold_1	funannotate	exon	129908	130027	.	-	.	ID=ADSC300_000015-T1.exon4;Parent=ADSC300_000015-T1;
scaffold_1	funannotate	CDS	130951	131480	.	-	0	ID=ADSC300_000015-T1.cds;Parent=ADSC300_000015-T1;
scaffold_1	funannotate	CDS	130530	130880	.	-	1	ID=ADSC300_000015-T1.cds;Parent=ADSC300_000015-T1;
scaffold_1	funannotate	CDS	130090	130453	.	-	1	ID=ADSC300_000015-T1.cds;Parent=ADSC300_000015-T1;
scaffold_1	funannotate	CDS	129908	130027	.	-	0	ID=ADSC300_000015-T1.cds;Parent=ADSC300_000015-T1;
scaffold_1	funannotate	gene	133358	134386	.	-	.	ID=ADSC300_000016;
scaffold_1	funannotate	mRNA	133358	134386	.	-	.	ID=ADSC300_000016-T1;Parent=ADSC300_000016;product=hypothetical protein;
scaffold_1	funannotate	exon	133358	134386	.	-	.	ID=ADSC300_000016-T1.exon1;Parent=ADSC300_000016-T1;
scaffold_1	funannotate	CDS	133358	134386	.	-	0	ID=ADSC300_000016-T1.cds;Parent=ADSC300_000016-T1;
scaffold_1	funannotate	gene	137348	138081	.	-	.	ID=ADSC300_000017;
scaffold_1	funannotate	mRNA	137348	138081	.	-	.	ID=ADSC300_000017-T1;Parent=ADSC300_000017;product=hypothetical protein;
scaffold_1	funannotate	exon	138061	138081	.	-	.	ID=ADSC300_000017-T1.exon1;Parent=ADSC300_000017-T1;
scaffold_1	funannotate	exon	137936	137974	.	-	.	ID=ADSC300_000017-T1.exon2;Parent=ADSC300_000017-T1;
scaffold_1	funannotate	exon	137781	137855	.	-	.	ID=ADSC300_000017-T1.exon3;Parent=ADSC300_000017-T1;
scaffold_1	funannotate	exon	137348	137698	.	-	.	ID=ADSC300_000017-T1.exon4;Parent=ADSC300_000017-T1;
scaffold_1	funannotate	CDS	138061	138081	.	-	0	ID=ADSC300_000017-T1.cds;Parent=ADSC300_000017-T1;
scaffold_1	funannotate	CDS	137936	137974	.	-	0	ID=ADSC300_000017-T1.cds;Parent=ADSC300_000017-T1;
scaffold_1	funannotate	CDS	137781	137855	.	-	0	ID=ADSC300_000017-T1.cds;Parent=ADSC300_000017-T1;
scaffold_1	funannotate	CDS	137348	137698	.	-	0	ID=ADSC300_000017-T1.cds;Parent=ADSC300_000017-T1;
scaffold_1	funannotate	gene	139088	139574	.	+	.	ID=ADSC300_000018;
scaffold_1	funannotate	mRNA	139088	139574	.	+	.	ID=ADSC300_000018-T1;Parent=ADSC300_000018;product=hypothetical protein;
scaffold_1	funannotate	exon	139088	139121	.	+	.	ID=ADSC300_000018-T1.exon1;Parent=ADSC300_000018-T1;
scaffold_1	funannotate	exon	139213	139574	.	+	.	ID=ADSC300_000018-T1.exon2;Parent=ADSC300_000018-T1;
scaffold_1	funannotate	CDS	139088	139121	.	+	0	ID=ADSC300_000018-T1.cds;Parent=ADSC300_000018-T1;
scaffold_1	funannotate	CDS	139213	139574	.	+	2	ID=ADSC300_000018-T1.cds;Parent=ADSC300_000018-T1;
scaffold_1	funannotate	gene	140388	141125	.	-	.	ID=ADSC300_000019;
scaffold_1	funannotate	mRNA	140388	141125	.	-	.	ID=ADSC300_000019-T1;Parent=ADSC300_000019;product=hypothetical protein;
scaffold_1	funannotate	exon	140388	141125	.	-	.	ID=ADSC300_000019-T1.exon1;Parent=ADSC300_000019-T1;
scaffold_1	funannotate	CDS	140388	141125	.	-	0	ID=ADSC300_000019-T1.cds;Parent=ADSC300_000019-T1;
scaffold_1	funannotate	gene	145006	146646	.	+	.	ID=ADSC300_000020;
scaffold_1	funannotate	mRNA	145006	146646	.	+	.	ID=ADSC300_000020-T1;Parent=ADSC300_000020;product=hypothetical protein;
scaffold_1	funannotate	exon	145006	146646	.	+	.	ID=ADSC300_000020-T1.exon1;Parent=ADSC300_000020-T1;
scaffold_1	funannotate	CDS	145006	146646	.	+	0	ID=ADSC300_000020-T1.cds;Parent=ADSC300_000020-T1;
scaffold_1	funannotate	gene	148711	151834	.	-	.	ID=ADSC300_000021;
scaffold_1	funannotate	mRNA	148711	151834	.	-	.	ID=ADSC300_000021-T1;Parent=ADSC300_000021;product=hypothetical protein;
scaffold_1	funannotate	exon	151794	151834	.	-	.	ID=ADSC300_000021-T1.exon1;Parent=ADSC300_000021-T1;
scaffold_1	funannotate	exon	151443	151570	.	-	.	ID=ADSC300_000021-T1.exon2;Parent=ADSC300_000021-T1;
scaffold_1	funannotate	exon	151278	151383	.	-	.	ID=ADSC300_000021-T1.exon3;Parent=ADSC300_000021-T1;
scaffold_1	funannotate	exon	151061	151194	.	-	.	ID=ADSC300_000021-T1.exon4;Parent=ADSC300_000021-T1;
scaffold_1	funannotate	exon	148943	150959	.	-	.	ID=ADSC300_000021-T1.exon5;Parent=ADSC300_000021-T1;
scaffold_1	funannotate	exon	148711	148810	.	-	.	ID=ADSC300_000021-T1.exon6;Parent=ADSC300_000021-T1;
scaffold_1	funannotate	CDS	151794	151834	.	-	0	ID=ADSC300_000021-T1.cds;Parent=ADSC300_000021-T1;
scaffold_1	funannotate	CDS	151443	151570	.	-	1	ID=ADSC300_000021-T1.cds;Parent=ADSC300_000021-T1;
scaffold_1	funannotate	CDS	151278	151383	.	-	2	ID=ADSC300_000021-T1.cds;Parent=ADSC300_000021-T1;
scaffold_1	funannotate	CDS	151061	151194	.	-	1	ID=ADSC300_000021-T1.cds;Parent=ADSC300_000021-T1;
scaffold_1	funannotate	CDS	148943	150959	.	-	2	ID=ADSC300_000021-T1.cds;Parent=ADSC300_000021-T1;
scaffold_1	funannotate	CDS	148711	148810	.	-	1	ID=ADSC300_000021-T1.cds;Parent=ADSC300_000021-T1;
scaffold_1	funannotate	gene	155377	156184	.	-	.	ID=ADSC300_000022;
scaffold_1	funannotate	mRNA	155377	156184	.	-	.	ID=ADSC300_000022-T1;Parent=ADSC300_000022;product=hypothetical protein;
scaffold_1	funannotate	exon	156110	156184	.	-	.	ID=ADSC300_000022-T1.exon1;Parent=ADSC300_000022-T1;
scaffold_1	funannotate	exon	155742	156004	.	-	.	ID=ADSC300_000022-T1.exon2;Parent=ADSC300_000022-T1;
scaffold_1	funannotate	exon	155377	155647	.	-	.	ID=ADSC300_000022-T1.exon3;Parent=ADSC300_000022-T1;
scaffold_1	funannotate	CDS	156110	156184	.	-	0	ID=ADSC300_000022-T1.cds;Parent=ADSC300_000022-T1;
scaffold_1	funannotate	CDS	155742	156004	.	-	0	ID=ADSC300_000022-T1.cds;Parent=ADSC300_000022-T1;
scaffold_1	funannotate	CDS	155377	155647	.	-	1	ID=ADSC300_000022-T1.cds;Parent=ADSC300_000022-T1;
scaffold_1	funannotate	gene	159971	160584	.	+	.	ID=ADSC300_000023;
scaffold_1	funannotate	mRNA	159971	160584	.	+	.	ID=ADSC300_000023-T1;Parent=ADSC300_000023;product=hypothetical protein;
scaffold_1	funannotate	exon	159971	160044	.	+	.	ID=ADSC300_000023-T1.exon1;Parent=ADSC300_000023-T1;
scaffold_1	funannotate	exon	160305	160584	.	+	.	ID=ADSC300_000023-T1.exon2;Parent=ADSC300_000023-T1;
scaffold_1	funannotate	CDS	159971	160044	.	+	0	ID=ADSC300_000023-T1.cds;Parent=ADSC300_000023-T1;
scaffold_1	funannotate	CDS	160305	160584	.	+	1	ID=ADSC300_000023-T1.cds;Parent=ADSC300_000023-T1;
scaffold_1	funannotate	gene	165024	167300	.	+	.	ID=ADSC300_000024;
scaffold_1	funannotate	mRNA	165024	167300	.	+	.	ID=ADSC300_000024-T1;Parent=ADSC300_000024;product=hypothetical protein;
scaffold_1	funannotate	exon	165024	167300	.	+	.	ID=ADSC300_000024-T1.exon1;Parent=ADSC300_000024-T1;
scaffold_1	funannotate	CDS	165024	167300	.	+	0	ID=ADSC300_000024-T1.cds;Parent=ADSC300_000024-T1;
scaffold_1	funannotate	gene	168585	170050	.	+	.	ID=ADSC300_000025;
scaffold_1	funannotate	mRNA	168585	170050	.	+	.	ID=ADSC300_000025-T1;Parent=ADSC300_000025;product=hypothetical protein;
scaffold_1	funannotate	exon	168585	169329	.	+	.	ID=ADSC300_000025-T1.exon1;Parent=ADSC300_000025-T1;
scaffold_1	funannotate	exon	169487	169881	.	+	.	ID=ADSC300_000025-T1.exon2;Parent=ADSC300_000025-T1;
scaffold_1	funannotate	exon	169952	170050	.	+	.	ID=ADSC300_000025-T1.exon3;Parent=ADSC300_000025-T1;
scaffold_1	funannotate	CDS	168585	169329	.	+	0	ID=ADSC300_000025-T1.cds;Parent=ADSC300_000025-T1;
scaffold_1	funannotate	CDS	169487	169881	.	+	2	ID=ADSC300_000025-T1.cds;Parent=ADSC300_000025-T1;
scaffold_1	funannotate	CDS	169952	170050	.	+	0	ID=ADSC300_000025-T1.cds;Parent=ADSC300_000025-T1;
scaffold_1	funannotate	gene	177076	180041	.	+	.	ID=ADSC300_000026;
scaffold_1	funannotate	mRNA	177076	180041	.	+	.	ID=ADSC300_000026-T1;Parent=ADSC300_000026;product=hypothetical protein;
scaffold_1	funannotate	exon	177076	177174	.	+	.	ID=ADSC300_000026-T1.exon1;Parent=ADSC300_000026-T1;
scaffold_1	funannotate	exon	177276	177342	.	+	.	ID=ADSC300_000026-T1.exon2;Parent=ADSC300_000026-T1;
scaffold_1	funannotate	exon	177418	177862	.	+	.	ID=ADSC300_000026-T1.exon3;Parent=ADSC300_000026-T1;
scaffold_1	funannotate	exon	177915	178093	.	+	.	ID=ADSC300_000026-T1.exon4;Parent=ADSC300_000026-T1;
scaffold_1	funannotate	exon	178150	180041	.	+	.	ID=ADSC300_000026-T1.exon5;Parent=ADSC300_000026-T1;
scaffold_1	funannotate	CDS	177076	177174	.	+	0	ID=ADSC300_000026-T1.cds;Parent=ADSC300_000026-T1;
scaffold_1	funannotate	CDS	177276	177342	.	+	0	ID=ADSC300_000026-T1.cds;Parent=ADSC300_000026-T1;
scaffold_1	funannotate	CDS	177418	177862	.	+	2	ID=ADSC300_000026-T1.cds;Parent=ADSC300_000026-T1;
scaffold_1	funannotate	CDS	177915	178093	.	+	1	ID=ADSC300_000026-T1.cds;Parent=ADSC300_000026-T1;
scaffold_1	funannotate	CDS	178150	180041	.	+	2	ID=ADSC300_000026-T1.cds;Parent=ADSC300_000026-T1;
scaffold_1	funannotate	gene	184099	186204	.	-	.	ID=ADSC300_000027;
scaffold_1	funannotate	mRNA	184099	186204	.	-	.	ID=ADSC300_000027-T1;Parent=ADSC300_000027;product=hypothetical protein;
scaffold_1	funannotate	exon	185954	186204	.	-	.	ID=ADSC300_000027-T1.exon1;Parent=ADSC300_000027-T1;
scaffold_1	funannotate	exon	185735	185890	.	-	.	ID=ADSC300_000027-T1.exon2;Parent=ADSC300_000027-T1;
scaffold_1	funannotate	exon	185053	185677	.	-	.	ID=ADSC300_000027-T1.exon3;Parent=ADSC300_000027-T1;
scaffold_1	funannotate	exon	184662	184914	.	-	.	ID=ADSC300_000027-T1.exon4;Parent=ADSC300_000027-T1;
scaffold_1	funannotate	exon	184099	184601	.	-	.	ID=ADSC300_000027-T1.exon5;Parent=ADSC300_000027-T1;
scaffold_1	funannotate	CDS	185954	186204	.	-	0	ID=ADSC300_000027-T1.cds;Parent=ADSC300_000027-T1;
scaffold_1	funannotate	CDS	185735	185890	.	-	1	ID=ADSC300_000027-T1.cds;Parent=ADSC300_000027-T1;
scaffold_1	funannotate	CDS	185053	185677	.	-	1	ID=ADSC300_000027-T1.cds;Parent=ADSC300_000027-T1;
scaffold_1	funannotate	CDS	184662	184914	.	-	0	ID=ADSC300_000027-T1.cds;Parent=ADSC300_000027-T1;
scaffold_1	funannotate	CDS	184099	184601	.	-	2	ID=ADSC300_000027-T1.cds;Parent=ADSC300_000027-T1;
scaffold_1	funannotate	gene	190210	192501	.	-	.	ID=ADSC300_000028;
scaffold_1	funannotate	mRNA	190210	192501	.	-	.	ID=ADSC300_000028-T1;Parent=ADSC300_000028;product=hypothetical protein;
scaffold_1	funannotate	exon	190210	192501	.	-	.	ID=ADSC300_000028-T1.exon1;Parent=ADSC300_000028-T1;
scaffold_1	funannotate	CDS	190210	192501	.	-	0	ID=ADSC300_000028-T1.cds;Parent=ADSC300_000028-T1;
scaffold_1	funannotate	gene	195045	196939	.	+	.	ID=ADSC300_000029;
scaffold_1	funannotate	mRNA	195045	196939	.	+	.	ID=ADSC300_000029-T1;Parent=ADSC300_000029;product=hypothetical protein;
scaffold_1	funannotate	exon	195045	195086	.	+	.	ID=ADSC300_000029-T1.exon1;Parent=ADSC300_000029-T1;
scaffold_1	funannotate	exon	195199	195339	.	+	.	ID=ADSC300_000029-T1.exon2;Parent=ADSC300_000029-T1;
scaffold_1	funannotate	exon	195447	195598	.	+	.	ID=ADSC300_000029-T1.exon3;Parent=ADSC300_000029-T1;
scaffold_1	funannotate	exon	195655	195696	.	+	.	ID=ADSC300_000029-T1.exon4;Parent=ADSC300_000029-T1;
scaffold_1	funannotate	exon	195759	195825	.	+	.	ID=ADSC300_000029-T1.exon5;Parent=ADSC300_000029-T1;
scaffold_1	funannotate	exon	195887	195914	.	+	.	ID=ADSC300_000029-T1.exon6;Parent=ADSC300_000029-T1;
scaffold_1	funannotate	exon	195968	195980	.	+	.	ID=ADSC300_000029-T1.exon7;Parent=ADSC300_000029-T1;
scaffold_1	funannotate	exon	196065	196497	.	+	.	ID=ADSC300_000029-T1.exon8;Parent=ADSC300_000029-T1;
scaffold_1	funannotate	exon	196595	196679	.	+	.	ID=ADSC300_000029-T1.exon9;Parent=ADSC300_000029-T1;
scaffold_1	funannotate	exon	196770	196939	.	+	.	ID=ADSC300_000029-T1.exon10;Parent=ADSC300_000029-T1;
scaffold_1	funannotate	CDS	195045	195086	.	+	0	ID=ADSC300_000029-T1.cds;Parent=ADSC300_000029-T1;
scaffold_1	funannotate	CDS	195199	195339	.	+	0	ID=ADSC300_000029-T1.cds;Parent=ADSC300_000029-T1;
scaffold_1	funannotate	CDS	195447	195598	.	+	0	ID=ADSC300_000029-T1.cds;Parent=ADSC300_000029-T1;
scaffold_1	funannotate	CDS	195655	195696	.	+	1	ID=ADSC300_000029-T1.cds;Parent=ADSC300_000029-T1;
scaffold_1	funannotate	CDS	195759	195825	.	+	1	ID=ADSC300_000029-T1.cds;Parent=ADSC300_000029-T1;
scaffold_1	funannotate	CDS	195887	195914	.	+	0	ID=ADSC300_000029-T1.cds;Parent=ADSC300_000029-T1;
scaffold_1	funannotate	CDS	195968	195980	.	+	2	ID=ADSC300_000029-T1.cds;Parent=ADSC300_000029-T1;
scaffold_1	funannotate	CDS	196065	196497	.	+	1	ID=ADSC300_000029-T1.cds;Parent=ADSC300_000029-T1;
scaffold_1	funannotate	CDS	196595	196679	.	+	0	ID=ADSC300_000029-T1.cds;Parent=ADSC300_000029-T1;
scaffold_1	funannotate	CDS	196770	196939	.	+	2	ID=ADSC300_000029-T1.cds;Parent=ADSC300_000029-T1;
scaffold_1	funannotate	gene	198091	199252	.	-	.	ID=ADSC300_000030;
scaffold_1	funannotate	mRNA	198091	199252	.	-	.	ID=ADSC300_000030-T1;Parent=ADSC300_000030;product=hypothetical protein;
scaffold_1	funannotate	exon	198559	199252	.	-	.	ID=ADSC300_000030-T1.exon1;Parent=ADSC300_000030-T1;
scaffold_1	funannotate	exon	198091	198494	.	-	.	ID=ADSC300_000030-T1.exon2;Parent=ADSC300_000030-T1;
scaffold_1	funannotate	CDS	198559	199252	.	-	0	ID=ADSC300_000030-T1.cds;Parent=ADSC300_000030-T1;
scaffold_1	funannotate	CDS	198091	198494	.	-	2	ID=ADSC300_000030-T1.cds;Parent=ADSC300_000030-T1;
scaffold_1	funannotate	gene	201664	203106	.	+	.	ID=ADSC300_000031;
scaffold_1	funannotate	mRNA	201664	203106	.	+	.	ID=ADSC300_000031-T1;Parent=ADSC300_000031;product=hypothetical protein;
scaffold_1	funannotate	exon	201664	201892	.	+	.	ID=ADSC300_000031-T1.exon1;Parent=ADSC300_000031-T1;
scaffold_1	funannotate	exon	201972	202129	.	+	.	ID=ADSC300_000031-T1.exon2;Parent=ADSC300_000031-T1;
scaffold_1	funannotate	exon	202231	202761	.	+	.	ID=ADSC300_000031-T1.exon3;Parent=ADSC300_000031-T1;
scaffold_1	funannotate	exon	202943	202995	.	+	.	ID=ADSC300_000031-T1.exon4;Parent=ADSC300_000031-T1;
scaffold_1	funannotate	exon	203046	203106	.	+	.	ID=ADSC300_000031-T1.exon5;Parent=ADSC300_000031-T1;
scaffold_1	funannotate	CDS	201664	201892	.	+	0	ID=ADSC300_000031-T1.cds;Parent=ADSC300_000031-T1;
scaffold_1	funannotate	CDS	201972	202129	.	+	2	ID=ADSC300_000031-T1.cds;Parent=ADSC300_000031-T1;
scaffold_1	funannotate	CDS	202231	202761	.	+	0	ID=ADSC300_000031-T1.cds;Parent=ADSC300_000031-T1;
scaffold_1	funannotate	CDS	202943	202995	.	+	0	ID=ADSC300_000031-T1.cds;Parent=ADSC300_000031-T1;
scaffold_1	funannotate	CDS	203046	203106	.	+	1	ID=ADSC300_000031-T1.cds;Parent=ADSC300_000031-T1;
scaffold_1	funannotate	gene	204600	204689	.	-	.	ID=ADSC300_000032;
scaffold_1	funannotate	tRNA	204600	204689	.	-	.	ID=ADSC300_000032-T1;Parent=ADSC300_000032;product=tRNA-Ser;
scaffold_1	funannotate	exon	204600	204689	.	-	.	ID=ADSC300_000032-T1.exon1;Parent=ADSC300_000032-T1;
scaffold_1	funannotate	gene	210200	210938	.	+	.	ID=ADSC300_000033;
scaffold_1	funannotate	mRNA	210200	210938	.	+	.	ID=ADSC300_000033-T1;Parent=ADSC300_000033;product=hypothetical protein;
scaffold_1	funannotate	exon	210200	210703	.	+	.	ID=ADSC300_000033-T1.exon1;Parent=ADSC300_000033-T1;
scaffold_1	funannotate	exon	210891	210938	.	+	.	ID=ADSC300_000033-T1.exon2;Parent=ADSC300_000033-T1;
scaffold_1	funannotate	CDS	210200	210703	.	+	0	ID=ADSC300_000033-T1.cds;Parent=ADSC300_000033-T1;
scaffold_1	funannotate	CDS	210891	210938	.	+	0	ID=ADSC300_000033-T1.cds;Parent=ADSC300_000033-T1;
scaffold_1	funannotate	gene	211883	213057	.	-	.	ID=ADSC300_000034;
scaffold_1	funannotate	mRNA	211883	213057	.	-	.	ID=ADSC300_000034-T1;Parent=ADSC300_000034;product=hypothetical protein;
scaffold_1	funannotate	exon	213036	213057	.	-	.	ID=ADSC300_000034-T1.exon1;Parent=ADSC300_000034-T1;
scaffold_1	funannotate	exon	212902	212939	.	-	.	ID=ADSC300_000034-T1.exon2;Parent=ADSC300_000034-T1;
scaffold_1	funannotate	exon	211883	212731	.	-	.	ID=ADSC300_000034-T1.exon3;Parent=ADSC300_000034-T1;
scaffold_1	funannotate	CDS	213036	213057	.	-	0	ID=ADSC300_000034-T1.cds;Parent=ADSC300_000034-T1;
scaffold_1	funannotate	CDS	212902	212939	.	-	2	ID=ADSC300_000034-T1.cds;Parent=ADSC300_000034-T1;
scaffold_1	funannotate	CDS	211883	212731	.	-	0	ID=ADSC300_000034-T1.cds;Parent=ADSC300_000034-T1;
scaffold_1	funannotate	gene	213839	214944	.	+	.	ID=ADSC300_000035;
scaffold_1	funannotate	mRNA	213839	214944	.	+	.	ID=ADSC300_000035-T1;Parent=ADSC300_000035;product=hypothetical protein;
scaffold_1	funannotate	exon	213839	214073	.	+	.	ID=ADSC300_000035-T1.exon1;Parent=ADSC300_000035-T1;
scaffold_1	funannotate	exon	214133	214944	.	+	.	ID=ADSC300_000035-T1.exon2;Parent=ADSC300_000035-T1;
scaffold_1	funannotate	CDS	213839	214073	.	+	0	ID=ADSC300_000035-T1.cds;Parent=ADSC300_000035-T1;
scaffold_1	funannotate	CDS	214133	214944	.	+	2	ID=ADSC300_000035-T1.cds;Parent=ADSC300_000035-T1;
scaffold_1	funannotate	gene	215713	216507	.	-	.	ID=ADSC300_000036;
scaffold_1	funannotate	mRNA	215713	216507	.	-	.	ID=ADSC300_000036-T1;Parent=ADSC300_000036;product=hypothetical protein;
scaffold_1	funannotate	exon	216461	216507	.	-	.	ID=ADSC300_000036-T1.exon1;Parent=ADSC300_000036-T1;
scaffold_1	funannotate	exon	215713	216085	.	-	.	ID=ADSC300_000036-T1.exon2;Parent=ADSC300_000036-T1;
scaffold_1	funannotate	CDS	216461	216507	.	-	0	ID=ADSC300_000036-T1.cds;Parent=ADSC300_000036-T1;
scaffold_1	funannotate	CDS	215713	216085	.	-	1	ID=ADSC300_000036-T1.cds;Parent=ADSC300_000036-T1;
scaffold_1	funannotate	gene	217698	219730	.	+	.	ID=ADSC300_000037;
scaffold_1	funannotate	mRNA	217698	219730	.	+	.	ID=ADSC300_000037-T1;Parent=ADSC300_000037;product=hypothetical protein;
scaffold_1	funannotate	exon	217698	217864	.	+	.	ID=ADSC300_000037-T1.exon1;Parent=ADSC300_000037-T1;
scaffold_1	funannotate	exon	217934	218294	.	+	.	ID=ADSC300_000037-T1.exon2;Parent=ADSC300_000037-T1;
scaffold_1	funannotate	exon	218354	219730	.	+	.	ID=ADSC300_000037-T1.exon3;Parent=ADSC300_000037-T1;
scaffold_1	funannotate	CDS	217698	217864	.	+	0	ID=ADSC300_000037-T1.cds;Parent=ADSC300_000037-T1;
scaffold_1	funannotate	CDS	217934	218294	.	+	1	ID=ADSC300_000037-T1.cds;Parent=ADSC300_000037-T1;
scaffold_1	funannotate	CDS	218354	219730	.	+	0	ID=ADSC300_000037-T1.cds;Parent=ADSC300_000037-T1;
scaffold_1	funannotate	gene	221426	223210	.	-	.	ID=ADSC300_000038;
scaffold_1	funannotate	mRNA	221426	223210	.	-	.	ID=ADSC300_000038-T1;Parent=ADSC300_000038;product=hypothetical protein;
scaffold_1	funannotate	exon	221426	223210	.	-	.	ID=ADSC300_000038-T1.exon1;Parent=ADSC300_000038-T1;
scaffold_1	funannotate	CDS	221426	223210	.	-	0	ID=ADSC300_000038-T1.cds;Parent=ADSC300_000038-T1;
scaffold_1	funannotate	gene	224171	225146	.	-	.	ID=ADSC300_000039;
scaffold_1	funannotate	mRNA	224171	225146	.	-	.	ID=ADSC300_000039-T1;Parent=ADSC300_000039;product=hypothetical protein;
scaffold_1	funannotate	exon	224710	225146	.	-	.	ID=ADSC300_000039-T1.exon1;Parent=ADSC300_000039-T1;
scaffold_1	funannotate	exon	224171	224579	.	-	.	ID=ADSC300_000039-T1.exon2;Parent=ADSC300_000039-T1;
scaffold_1	funannotate	CDS	224710	225146	.	-	0	ID=ADSC300_000039-T1.cds;Parent=ADSC300_000039-T1;
scaffold_1	funannotate	CDS	224171	224579	.	-	1	ID=ADSC300_000039-T1.cds;Parent=ADSC300_000039-T1;
scaffold_1	funannotate	gene	228109	231200	.	+	.	ID=ADSC300_000040;
scaffold_1	funannotate	mRNA	228109	231200	.	+	.	ID=ADSC300_000040-T1;Parent=ADSC300_000040;product=hypothetical protein;
scaffold_1	funannotate	exon	228109	228151	.	+	.	ID=ADSC300_000040-T1.exon1;Parent=ADSC300_000040-T1;
scaffold_1	funannotate	exon	228256	228399	.	+	.	ID=ADSC300_000040-T1.exon2;Parent=ADSC300_000040-T1;
scaffold_1	funannotate	exon	228484	231200	.	+	.	ID=ADSC300_000040-T1.exon3;Parent=ADSC300_000040-T1;
scaffold_1	funannotate	CDS	228109	228151	.	+	0	ID=ADSC300_000040-T1.cds;Parent=ADSC300_000040-T1;
scaffold_1	funannotate	CDS	228256	228399	.	+	2	ID=ADSC300_000040-T1.cds;Parent=ADSC300_000040-T1;
scaffold_1	funannotate	CDS	228484	231200	.	+	2	ID=ADSC300_000040-T1.cds;Parent=ADSC300_000040-T1;
scaffold_1	funannotate	gene	233447	234580	.	+	.	ID=ADSC300_000041;
scaffold_1	funannotate	mRNA	233447	234580	.	+	.	ID=ADSC300_000041-T1;Parent=ADSC300_000041;product=hypothetical protein;
scaffold_1	funannotate	exon	233447	234580	.	+	.	ID=ADSC300_000041-T1.exon1;Parent=ADSC300_000041-T1;
scaffold_1	funannotate	CDS	233447	234580	.	+	0	ID=ADSC300_000041-T1.cds;Parent=ADSC300_000041-T1;
scaffold_1	funannotate	gene	235664	236397	.	+	.	ID=ADSC300_000042;
scaffold_1	funannotate	mRNA	235664	236397	.	+	.	ID=ADSC300_000042-T1;Parent=ADSC300_000042;product=hypothetical protein;
scaffold_1	funannotate	exon	235664	235834	.	+	.	ID=ADSC300_000042-T1.exon1;Parent=ADSC300_000042-T1;
scaffold_1	funannotate	exon	236026	236397	.	+	.	ID=ADSC300_000042-T1.exon2;Parent=ADSC300_000042-T1;
scaffold_1	funannotate	CDS	235664	235834	.	+	0	ID=ADSC300_000042-T1.cds;Parent=ADSC300_000042-T1;
scaffold_1	funannotate	CDS	236026	236397	.	+	0	ID=ADSC300_000042-T1.cds;Parent=ADSC300_000042-T1;
scaffold_1	funannotate	gene	237416	238937	.	+	.	ID=ADSC300_000043;
scaffold_1	funannotate	mRNA	237416	238937	.	+	.	ID=ADSC300_000043-T1;Parent=ADSC300_000043;product=hypothetical protein;
scaffold_1	funannotate	exon	237416	238492	.	+	.	ID=ADSC300_000043-T1.exon1;Parent=ADSC300_000043-T1;
scaffold_1	funannotate	exon	238587	238937	.	+	.	ID=ADSC300_000043-T1.exon2;Parent=ADSC300_000043-T1;
scaffold_1	funannotate	CDS	237416	238492	.	+	0	ID=ADSC300_000043-T1.cds;Parent=ADSC300_000043-T1;
scaffold_1	funannotate	CDS	238587	238937	.	+	0	ID=ADSC300_000043-T1.cds;Parent=ADSC300_000043-T1;
scaffold_1	funannotate	gene	239590	240847	.	-	.	ID=ADSC300_000044;
scaffold_1	funannotate	mRNA	239590	240847	.	-	.	ID=ADSC300_000044-T1;Parent=ADSC300_000044;product=hypothetical protein;
scaffold_1	funannotate	exon	240124	240847	.	-	.	ID=ADSC300_000044-T1.exon1;Parent=ADSC300_000044-T1;
scaffold_1	funannotate	exon	239867	240064	.	-	.	ID=ADSC300_000044-T1.exon2;Parent=ADSC300_000044-T1;
scaffold_1	funannotate	exon	239752	239798	.	-	.	ID=ADSC300_000044-T1.exon3;Parent=ADSC300_000044-T1;
scaffold_1	funannotate	exon	239590	239649	.	-	.	ID=ADSC300_000044-T1.exon4;Parent=ADSC300_000044-T1;
scaffold_1	funannotate	CDS	240124	240847	.	-	0	ID=ADSC300_000044-T1.cds;Parent=ADSC300_000044-T1;
scaffold_1	funannotate	CDS	239867	240064	.	-	2	ID=ADSC300_000044-T1.cds;Parent=ADSC300_000044-T1;
scaffold_1	funannotate	CDS	239752	239798	.	-	2	ID=ADSC300_000044-T1.cds;Parent=ADSC300_000044-T1;
scaffold_1	funannotate	CDS	239590	239649	.	-	0	ID=ADSC300_000044-T1.cds;Parent=ADSC300_000044-T1;
scaffold_1	funannotate	gene	248188	248740	.	+	.	ID=ADSC300_000045;
scaffold_1	funannotate	mRNA	248188	248740	.	+	.	ID=ADSC300_000045-T1;Parent=ADSC300_000045;product=hypothetical protein;
scaffold_1	funannotate	exon	248188	248197	.	+	.	ID=ADSC300_000045-T1.exon1;Parent=ADSC300_000045-T1;
scaffold_1	funannotate	exon	248269	248431	.	+	.	ID=ADSC300_000045-T1.exon2;Parent=ADSC300_000045-T1;
scaffold_1	funannotate	exon	248500	248740	.	+	.	ID=ADSC300_000045-T1.exon3;Parent=ADSC300_000045-T1;
scaffold_1	funannotate	CDS	248188	248197	.	+	0	ID=ADSC300_000045-T1.cds;Parent=ADSC300_000045-T1;
scaffold_1	funannotate	CDS	248269	248431	.	+	2	ID=ADSC300_000045-T1.cds;Parent=ADSC300_000045-T1;
scaffold_1	funannotate	CDS	248500	248740	.	+	1	ID=ADSC300_000045-T1.cds;Parent=ADSC300_000045-T1;
scaffold_1	funannotate	gene	250510	252411	.	+	.	ID=ADSC300_000046;
scaffold_1	funannotate	mRNA	250510	252411	.	+	.	ID=ADSC300_000046-T1;Parent=ADSC300_000046;product=hypothetical protein;
scaffold_1	funannotate	exon	250510	252411	.	+	.	ID=ADSC300_000046-T1.exon1;Parent=ADSC300_000046-T1;
scaffold_1	funannotate	CDS	250510	252411	.	+	0	ID=ADSC300_000046-T1.cds;Parent=ADSC300_000046-T1;
scaffold_1	funannotate	gene	253152	255005	.	-	.	ID=ADSC300_000047;
scaffold_1	funannotate	mRNA	253152	255005	.	-	.	ID=ADSC300_000047-T1;Parent=ADSC300_000047;product=hypothetical protein;
scaffold_1	funannotate	exon	254588	255005	.	-	.	ID=ADSC300_000047-T1.exon1;Parent=ADSC300_000047-T1;
scaffold_1	funannotate	exon	253676	254212	.	-	.	ID=ADSC300_000047-T1.exon2;Parent=ADSC300_000047-T1;
scaffold_1	funannotate	exon	253152	253576	.	-	.	ID=ADSC300_000047-T1.exon3;Parent=ADSC300_000047-T1;
scaffold_1	funannotate	CDS	254588	255005	.	-	0	ID=ADSC300_000047-T1.cds;Parent=ADSC300_000047-T1;
scaffold_1	funannotate	CDS	253676	254212	.	-	2	ID=ADSC300_000047-T1.cds;Parent=ADSC300_000047-T1;
scaffold_1	funannotate	CDS	253152	253576	.	-	2	ID=ADSC300_000047-T1.cds;Parent=ADSC300_000047-T1;
scaffold_1	funannotate	gene	259533	259625	.	-	.	ID=ADSC300_000048;
scaffold_1	funannotate	tRNA	259533	259625	.	-	.	ID=ADSC300_000048-T1;Parent=ADSC300_000048;product=tRNA-Ser;
scaffold_1	funannotate	exon	259533	259625	.	-	.	ID=ADSC300_000048-T1.exon1;Parent=ADSC300_000048-T1;
scaffold_1	funannotate	gene	260345	260714	.	+	.	ID=ADSC300_000049;
scaffold_1	funannotate	mRNA	260345	260714	.	+	.	ID=ADSC300_000049-T1;Parent=ADSC300_000049;product=hypothetical protein;
scaffold_1	funannotate	exon	260345	260547	.	+	.	ID=ADSC300_000049-T1.exon1;Parent=ADSC300_000049-T1;
scaffold_1	funannotate	exon	260594	260714	.	+	.	ID=ADSC300_000049-T1.exon2;Parent=ADSC300_000049-T1;
scaffold_1	funannotate	CDS	260345	260547	.	+	0	ID=ADSC300_000049-T1.cds;Parent=ADSC300_000049-T1;
scaffold_1	funannotate	CDS	260594	260714	.	+	1	ID=ADSC300_000049-T1.cds;Parent=ADSC300_000049-T1;
scaffold_1	funannotate	gene	262349	266790	.	-	.	ID=ADSC300_000050;
scaffold_1	funannotate	mRNA	262349	266790	.	-	.	ID=ADSC300_000050-T1;Parent=ADSC300_000050;product=hypothetical protein;
scaffold_1	funannotate	exon	265663	266790	.	-	.	ID=ADSC300_000050-T1.exon1;Parent=ADSC300_000050-T1;
scaffold_1	funannotate	exon	265183	265593	.	-	.	ID=ADSC300_000050-T1.exon2;Parent=ADSC300_000050-T1;
scaffold_1	funannotate	exon	264811	265083	.	-	.	ID=ADSC300_000050-T1.exon3;Parent=ADSC300_000050-T1;
scaffold_1	funannotate	exon	263898	264740	.	-	.	ID=ADSC300_000050-T1.exon4;Parent=ADSC300_000050-T1;
scaffold_1	funannotate	exon	263330	263867	.	-	.	ID=ADSC300_000050-T1.exon5;Parent=ADSC300_000050-T1;
scaffold_1	funannotate	exon	262542	263209	.	-	.	ID=ADSC300_000050-T1.exon6;Parent=ADSC300_000050-T1;
scaffold_1	funannotate	exon	262349	262381	.	-	.	ID=ADSC300_000050-T1.exon7;Parent=ADSC300_000050-T1;
scaffold_1	funannotate	CDS	265663	266790	.	-	0	ID=ADSC300_000050-T1.cds;Parent=ADSC300_000050-T1;
scaffold_1	funannotate	CDS	265183	265593	.	-	0	ID=ADSC300_000050-T1.cds;Parent=ADSC300_000050-T1;
scaffold_1	funannotate	CDS	264811	265083	.	-	0	ID=ADSC300_000050-T1.cds;Parent=ADSC300_000050-T1;
scaffold_1	funannotate	CDS	263898	264740	.	-	0	ID=ADSC300_000050-T1.cds;Parent=ADSC300_000050-T1;
scaffold_1	funannotate	CDS	263330	263867	.	-	0	ID=ADSC300_000050-T1.cds;Parent=ADSC300_000050-T1;
scaffold_1	funannotate	CDS	262542	263209	.	-	2	ID=ADSC300_000050-T1.cds;Parent=ADSC300_000050-T1;
scaffold_1	funannotate	CDS	262349	262381	.	-	0	ID=ADSC300_000050-T1.cds;Parent=ADSC300_000050-T1;
scaffold_1	funannotate	gene	267814	268486	.	+	.	ID=ADSC300_000051;
scaffold_1	funannotate	mRNA	267814	268486	.	+	.	ID=ADSC300_000051-T1;Parent=ADSC300_000051;product=hypothetical protein;
scaffold_1	funannotate	exon	267814	267838	.	+	.	ID=ADSC300_000051-T1.exon1;Parent=ADSC300_000051-T1;
scaffold_1	funannotate	exon	268017	268486	.	+	.	ID=ADSC300_000051-T1.exon2;Parent=ADSC300_000051-T1;
scaffold_1	funannotate	CDS	267814	267838	.	+	0	ID=ADSC300_000051-T1.cds;Parent=ADSC300_000051-T1;
scaffold_1	funannotate	CDS	268017	268486	.	+	2	ID=ADSC300_000051-T1.cds;Parent=ADSC300_000051-T1;
scaffold_1	funannotate	gene	269163	271097	.	+	.	ID=ADSC300_000052;
scaffold_1	funannotate	mRNA	269163	271097	.	+	.	ID=ADSC300_000052-T1;Parent=ADSC300_000052;product=hypothetical protein;
scaffold_1	funannotate	exon	269163	269451	.	+	.	ID=ADSC300_000052-T1.exon1;Parent=ADSC300_000052-T1;
scaffold_1	funannotate	exon	269590	271097	.	+	.	ID=ADSC300_000052-T1.exon2;Parent=ADSC300_000052-T1;
scaffold_1	funannotate	CDS	269163	269451	.	+	0	ID=ADSC300_000052-T1.cds;Parent=ADSC300_000052-T1;
scaffold_1	funannotate	CDS	269590	271097	.	+	2	ID=ADSC300_000052-T1.cds;Parent=ADSC300_000052-T1;
scaffold_1	funannotate	gene	271409	272401	.	-	.	ID=ADSC300_000053;
scaffold_1	funannotate	mRNA	271409	272401	.	-	.	ID=ADSC300_000053-T1;Parent=ADSC300_000053;product=hypothetical protein;
scaffold_1	funannotate	exon	271409	272401	.	-	.	ID=ADSC300_000053-T1.exon1;Parent=ADSC300_000053-T1;
scaffold_1	funannotate	CDS	271409	272401	.	-	0	ID=ADSC300_000053-T1.cds;Parent=ADSC300_000053-T1;
scaffold_1	funannotate	gene	274331	275533	.	+	.	ID=ADSC300_000054;
scaffold_1	funannotate	mRNA	274331	275533	.	+	.	ID=ADSC300_000054-T1;Parent=ADSC300_000054;product=hypothetical protein;
scaffold_1	funannotate	exon	274331	275533	.	+	.	ID=ADSC300_000054-T1.exon1;Parent=ADSC300_000054-T1;
scaffold_1	funannotate	CDS	274331	275533	.	+	0	ID=ADSC300_000054-T1.cds;Parent=ADSC300_000054-T1;
scaffold_1	funannotate	gene	276266	277720	.	-	.	ID=ADSC300_000055;
scaffold_1	funannotate	mRNA	276266	277720	.	-	.	ID=ADSC300_000055-T1;Parent=ADSC300_000055;product=hypothetical protein;
scaffold_1	funannotate	exon	276266	277720	.	-	.	ID=ADSC300_000055-T1.exon1;Parent=ADSC300_000055-T1;
scaffold_1	funannotate	CDS	276266	277720	.	-	0	ID=ADSC300_000055-T1.cds;Parent=ADSC300_000055-T1;
scaffold_1	funannotate	gene	280013	280790	.	+	.	ID=ADSC300_000056;
scaffold_1	funannotate	mRNA	280013	280790	.	+	.	ID=ADSC300_000056-T1;Parent=ADSC300_000056;product=hypothetical protein;
scaffold_1	funannotate	exon	280013	280139	.	+	.	ID=ADSC300_000056-T1.exon1;Parent=ADSC300_000056-T1;
scaffold_1	funannotate	exon	280203	280553	.	+	.	ID=ADSC300_000056-T1.exon2;Parent=ADSC300_000056-T1;
scaffold_1	funannotate	exon	280567	280790	.	+	.	ID=ADSC300_000056-T1.exon3;Parent=ADSC300_000056-T1;
scaffold_1	funannotate	CDS	280013	280139	.	+	0	ID=ADSC300_000056-T1.cds;Parent=ADSC300_000056-T1;
scaffold_1	funannotate	CDS	280203	280553	.	+	2	ID=ADSC300_000056-T1.cds;Parent=ADSC300_000056-T1;
scaffold_1	funannotate	CDS	280567	280790	.	+	2	ID=ADSC300_000056-T1.cds;Parent=ADSC300_000056-T1;
scaffold_1	funannotate	gene	280897	281342	.	+	.	ID=ADSC300_000057;
scaffold_1	funannotate	mRNA	280897	281342	.	+	.	ID=ADSC300_000057-T1;Parent=ADSC300_000057;product=hypothetical protein;
scaffold_1	funannotate	exon	280897	280931	.	+	.	ID=ADSC300_000057-T1.exon1;Parent=ADSC300_000057-T1;
scaffold_1	funannotate	exon	280989	281165	.	+	.	ID=ADSC300_000057-T1.exon2;Parent=ADSC300_000057-T1;
scaffold_1	funannotate	exon	281219	281342	.	+	.	ID=ADSC300_000057-T1.exon3;Parent=ADSC300_000057-T1;
scaffold_1	funannotate	CDS	280897	280931	.	+	0	ID=ADSC300_000057-T1.cds;Parent=ADSC300_000057-T1;
scaffold_1	funannotate	CDS	280989	281165	.	+	1	ID=ADSC300_000057-T1.cds;Parent=ADSC300_000057-T1;
scaffold_1	funannotate	CDS	281219	281342	.	+	1	ID=ADSC300_000057-T1.cds;Parent=ADSC300_000057-T1;
scaffold_1	funannotate	gene	283612	284457	.	-	.	ID=ADSC300_000058;
scaffold_1	funannotate	mRNA	283612	284457	.	-	.	ID=ADSC300_000058-T1;Parent=ADSC300_000058;product=hypothetical protein;
scaffold_1	funannotate	exon	284275	284457	.	-	.	ID=ADSC300_000058-T1.exon1;Parent=ADSC300_000058-T1;
scaffold_1	funannotate	exon	283612	284223	.	-	.	ID=ADSC300_000058-T1.exon2;Parent=ADSC300_000058-T1;
scaffold_1	funannotate	CDS	284275	284457	.	-	0	ID=ADSC300_000058-T1.cds;Parent=ADSC300_000058-T1;
scaffold_1	funannotate	CDS	283612	284223	.	-	0	ID=ADSC300_000058-T1.cds;Parent=ADSC300_000058-T1;
scaffold_1	funannotate	gene	286540	289107	.	+	.	ID=ADSC300_000059;
scaffold_1	funannotate	mRNA	286540	289107	.	+	.	ID=ADSC300_000059-T1;Parent=ADSC300_000059;product=hypothetical protein;
scaffold_1	funannotate	exon	286540	289107	.	+	.	ID=ADSC300_000059-T1.exon1;Parent=ADSC300_000059-T1;
scaffold_1	funannotate	CDS	286540	289107	.	+	0	ID=ADSC300_000059-T1.cds;Parent=ADSC300_000059-T1;
scaffold_1	funannotate	gene	290036	290627	.	+	.	ID=ADSC300_000060;
scaffold_1	funannotate	mRNA	290036	290627	.	+	.	ID=ADSC300_000060-T1;Parent=ADSC300_000060;product=hypothetical protein;
scaffold_1	funannotate	exon	290036	290218	.	+	.	ID=ADSC300_000060-T1.exon1;Parent=ADSC300_000060-T1;
scaffold_1	funannotate	exon	290359	290454	.	+	.	ID=ADSC300_000060-T1.exon2;Parent=ADSC300_000060-T1;
scaffold_1	funannotate	exon	290598	290627	.	+	.	ID=ADSC300_000060-T1.exon3;Parent=ADSC300_000060-T1;
scaffold_1	funannotate	CDS	290036	290218	.	+	0	ID=ADSC300_000060-T1.cds;Parent=ADSC300_000060-T1;
scaffold_1	funannotate	CDS	290359	290454	.	+	0	ID=ADSC300_000060-T1.cds;Parent=ADSC300_000060-T1;
scaffold_1	funannotate	CDS	290598	290627	.	+	0	ID=ADSC300_000060-T1.cds;Parent=ADSC300_000060-T1;
scaffold_1	funannotate	gene	293877	296202	.	+	.	ID=ADSC300_000061;
scaffold_1	funannotate	mRNA	293877	296202	.	+	.	ID=ADSC300_000061-T1;Parent=ADSC300_000061;product=hypothetical protein;
scaffold_1	funannotate	exon	293877	296116	.	+	.	ID=ADSC300_000061-T1.exon1;Parent=ADSC300_000061-T1;
scaffold_1	funannotate	exon	296169	296202	.	+	.	ID=ADSC300_000061-T1.exon2;Parent=ADSC300_000061-T1;
scaffold_1	funannotate	CDS	293877	296116	.	+	0	ID=ADSC300_000061-T1.cds;Parent=ADSC300_000061-T1;
scaffold_1	funannotate	CDS	296169	296202	.	+	1	ID=ADSC300_000061-T1.cds;Parent=ADSC300_000061-T1;
scaffold_1	funannotate	gene	297847	297953	.	-	.	ID=ADSC300_000062;
scaffold_1	funannotate	tRNA	297847	297953	.	-	.	ID=ADSC300_000062-T1;Parent=ADSC300_000062;product=tRNA-Gly;
scaffold_1	funannotate	exon	297847	297953	.	-	.	ID=ADSC300_000062-T1.exon1;Parent=ADSC300_000062-T1;
scaffold_1	funannotate	gene	301660	302491	.	+	.	ID=ADSC300_000063;
scaffold_1	funannotate	mRNA	301660	302491	.	+	.	ID=ADSC300_000063-T1;Parent=ADSC300_000063;product=hypothetical protein;
scaffold_1	funannotate	exon	301660	301695	.	+	.	ID=ADSC300_000063-T1.exon1;Parent=ADSC300_000063-T1;
scaffold_1	funannotate	exon	301985	302491	.	+	.	ID=ADSC300_000063-T1.exon2;Parent=ADSC300_000063-T1;
scaffold_1	funannotate	CDS	301660	301695	.	+	0	ID=ADSC300_000063-T1.cds;Parent=ADSC300_000063-T1;
scaffold_1	funannotate	CDS	301985	302491	.	+	0	ID=ADSC300_000063-T1.cds;Parent=ADSC300_000063-T1;
scaffold_1	funannotate	gene	303557	304648	.	-	.	ID=ADSC300_000064;
scaffold_1	funannotate	mRNA	303557	304648	.	-	.	ID=ADSC300_000064-T1;Parent=ADSC300_000064;product=hypothetical protein;
scaffold_1	funannotate	exon	303557	304648	.	-	.	ID=ADSC300_000064-T1.exon1;Parent=ADSC300_000064-T1;
scaffold_1	funannotate	CDS	303557	304648	.	-	0	ID=ADSC300_000064-T1.cds;Parent=ADSC300_000064-T1;
scaffold_1	funannotate	gene	305839	306980	.	+	.	ID=ADSC300_000065;
scaffold_1	funannotate	mRNA	305839	306980	.	+	.	ID=ADSC300_000065-T1;Parent=ADSC300_000065;product=hypothetical protein;
scaffold_1	funannotate	exon	305839	306047	.	+	.	ID=ADSC300_000065-T1.exon1;Parent=ADSC300_000065-T1;
scaffold_1	funannotate	exon	306170	306980	.	+	.	ID=ADSC300_000065-T1.exon2;Parent=ADSC300_000065-T1;
scaffold_1	funannotate	CDS	305839	306047	.	+	0	ID=ADSC300_000065-T1.cds;Parent=ADSC300_000065-T1;
scaffold_1	funannotate	CDS	306170	306980	.	+	1	ID=ADSC300_000065-T1.cds;Parent=ADSC300_000065-T1;
scaffold_1	funannotate	gene	309117	310439	.	+	.	ID=ADSC300_000066;
scaffold_1	funannotate	mRNA	309117	310439	.	+	.	ID=ADSC300_000066-T1;Parent=ADSC300_000066;product=hypothetical protein;
scaffold_1	funannotate	exon	309117	309480	.	+	.	ID=ADSC300_000066-T1.exon1;Parent=ADSC300_000066-T1;
scaffold_1	funannotate	exon	309757	309774	.	+	.	ID=ADSC300_000066-T1.exon2;Parent=ADSC300_000066-T1;
scaffold_1	funannotate	exon	309843	309953	.	+	.	ID=ADSC300_000066-T1.exon3;Parent=ADSC300_000066-T1;
scaffold_1	funannotate	exon	310143	310261	.	+	.	ID=ADSC300_000066-T1.exon4;Parent=ADSC300_000066-T1;
scaffold_1	funannotate	exon	310383	310439	.	+	.	ID=ADSC300_000066-T1.exon5;Parent=ADSC300_000066-T1;
scaffold_1	funannotate	CDS	309117	309480	.	+	0	ID=ADSC300_000066-T1.cds;Parent=ADSC300_000066-T1;
scaffold_1	funannotate	CDS	309757	309774	.	+	2	ID=ADSC300_000066-T1.cds;Parent=ADSC300_000066-T1;
scaffold_1	funannotate	CDS	309843	309953	.	+	2	ID=ADSC300_000066-T1.cds;Parent=ADSC300_000066-T1;
scaffold_1	funannotate	CDS	310143	310261	.	+	2	ID=ADSC300_000066-T1.cds;Parent=ADSC300_000066-T1;
scaffold_1	funannotate	CDS	310383	310439	.	+	0	ID=ADSC300_000066-T1.cds;Parent=ADSC300_000066-T1;
scaffold_1	funannotate	gene	310963	312240	.	-	.	ID=ADSC300_000067;
scaffold_1	funannotate	mRNA	310963	312240	.	-	.	ID=ADSC300_000067-T1;Parent=ADSC300_000067;product=hypothetical protein;
scaffold_1	funannotate	exon	312130	312240	.	-	.	ID=ADSC300_000067-T1.exon1;Parent=ADSC300_000067-T1;
scaffold_1	funannotate	exon	310963	312099	.	-	.	ID=ADSC300_000067-T1.exon2;Parent=ADSC300_000067-T1;
scaffold_1	funannotate	CDS	312130	312240	.	-	0	ID=ADSC300_000067-T1.cds;Parent=ADSC300_000067-T1;
scaffold_1	funannotate	CDS	310963	312099	.	-	0	ID=ADSC300_000067-T1.cds;Parent=ADSC300_000067-T1;
scaffold_1	funannotate	gene	312847	314532	.	+	.	ID=ADSC300_000068;
scaffold_1	funannotate	mRNA	312847	314532	.	+	.	ID=ADSC300_000068-T1;Parent=ADSC300_000068;product=hypothetical protein;
scaffold_1	funannotate	exon	312847	314532	.	+	.	ID=ADSC300_000068-T1.exon1;Parent=ADSC300_000068-T1;
scaffold_1	funannotate	CDS	312847	314532	.	+	0	ID=ADSC300_000068-T1.cds;Parent=ADSC300_000068-T1;
scaffold_1	funannotate	gene	315146	316208	.	-	.	ID=ADSC300_000069;
scaffold_1	funannotate	mRNA	315146	316208	.	-	.	ID=ADSC300_000069-T1;Parent=ADSC300_000069;product=hypothetical protein;
scaffold_1	funannotate	exon	316065	316208	.	-	.	ID=ADSC300_000069-T1.exon1;Parent=ADSC300_000069-T1;
scaffold_1	funannotate	exon	315423	315991	.	-	.	ID=ADSC300_000069-T1.exon2;Parent=ADSC300_000069-T1;
scaffold_1	funannotate	exon	315146	315353	.	-	.	ID=ADSC300_000069-T1.exon3;Parent=ADSC300_000069-T1;
scaffold_1	funannotate	CDS	316065	316208	.	-	0	ID=ADSC300_000069-T1.cds;Parent=ADSC300_000069-T1;
scaffold_1	funannotate	CDS	315423	315991	.	-	0	ID=ADSC300_000069-T1.cds;Parent=ADSC300_000069-T1;
scaffold_1	funannotate	CDS	315146	315353	.	-	1	ID=ADSC300_000069-T1.cds;Parent=ADSC300_000069-T1;
scaffold_1	funannotate	gene	318626	319591	.	+	.	ID=ADSC300_000070;
scaffold_1	funannotate	mRNA	318626	319591	.	+	.	ID=ADSC300_000070-T1;Parent=ADSC300_000070;product=hypothetical protein;
scaffold_1	funannotate	exon	318626	319591	.	+	.	ID=ADSC300_000070-T1.exon1;Parent=ADSC300_000070-T1;
scaffold_1	funannotate	CDS	318626	319591	.	+	0	ID=ADSC300_000070-T1.cds;Parent=ADSC300_000070-T1;
scaffold_1	funannotate	gene	320102	321049	.	-	.	ID=ADSC300_000071;
scaffold_1	funannotate	mRNA	320102	321049	.	-	.	ID=ADSC300_000071-T1;Parent=ADSC300_000071;product=hypothetical protein;
scaffold_1	funannotate	exon	321043	321049	.	-	.	ID=ADSC300_000071-T1.exon1;Parent=ADSC300_000071-T1;
scaffold_1	funannotate	exon	320735	320913	.	-	.	ID=ADSC300_000071-T1.exon2;Parent=ADSC300_000071-T1;
scaffold_1	funannotate	exon	320561	320603	.	-	.	ID=ADSC300_000071-T1.exon3;Parent=ADSC300_000071-T1;
scaffold_1	funannotate	exon	320290	320483	.	-	.	ID=ADSC300_000071-T1.exon4;Parent=ADSC300_000071-T1;
scaffold_1	funannotate	exon	320102	320221	.	-	.	ID=ADSC300_000071-T1.exon5;Parent=ADSC300_000071-T1;
scaffold_1	funannotate	CDS	321043	321049	.	-	0	ID=ADSC300_000071-T1.cds;Parent=ADSC300_000071-T1;
scaffold_1	funannotate	CDS	320735	320913	.	-	2	ID=ADSC300_000071-T1.cds;Parent=ADSC300_000071-T1;
scaffold_1	funannotate	CDS	320561	320603	.	-	0	ID=ADSC300_000071-T1.cds;Parent=ADSC300_000071-T1;
scaffold_1	funannotate	CDS	320290	320483	.	-	2	ID=ADSC300_000071-T1.cds;Parent=ADSC300_000071-T1;
scaffold_1	funannotate	CDS	320102	320221	.	-	0	ID=ADSC300_000071-T1.cds;Parent=ADSC300_000071-T1;
scaffold_1	funannotate	gene	322844	325072	.	+	.	ID=ADSC300_000072;
scaffold_1	funannotate	mRNA	322844	325072	.	+	.	ID=ADSC300_000072-T1;Parent=ADSC300_000072;product=hypothetical protein;
scaffold_1	funannotate	exon	322844	323098	.	+	.	ID=ADSC300_000072-T1.exon1;Parent=ADSC300_000072-T1;
scaffold_1	funannotate	exon	323179	324881	.	+	.	ID=ADSC300_000072-T1.exon2;Parent=ADSC300_000072-T1;
scaffold_1	funannotate	exon	325012	325072	.	+	.	ID=ADSC300_000072-T1.exon3;Parent=ADSC300_000072-T1;
scaffold_1	funannotate	CDS	322844	323098	.	+	0	ID=ADSC300_000072-T1.cds;Parent=ADSC300_000072-T1;
scaffold_1	funannotate	CDS	323179	324881	.	+	0	ID=ADSC300_000072-T1.cds;Parent=ADSC300_000072-T1;
scaffold_1	funannotate	CDS	325012	325072	.	+	1	ID=ADSC300_000072-T1.cds;Parent=ADSC300_000072-T1;
scaffold_1	funannotate	gene	326897	329895	.	+	.	ID=ADSC300_000073;
scaffold_1	funannotate	mRNA	326897	329895	.	+	.	ID=ADSC300_000073-T1;Parent=ADSC300_000073;product=hypothetical protein;
scaffold_1	funannotate	exon	326897	326981	.	+	.	ID=ADSC300_000073-T1.exon1;Parent=ADSC300_000073-T1;
scaffold_1	funannotate	exon	327253	327574	.	+	.	ID=ADSC300_000073-T1.exon2;Parent=ADSC300_000073-T1;
scaffold_1	funannotate	exon	327733	329041	.	+	.	ID=ADSC300_000073-T1.exon3;Parent=ADSC300_000073-T1;
scaffold_1	funannotate	exon	329212	329895	.	+	.	ID=ADSC300_000073-T1.exon4;Parent=ADSC300_000073-T1;
scaffold_1	funannotate	CDS	326897	326981	.	+	0	ID=ADSC300_000073-T1.cds;Parent=ADSC300_000073-T1;
scaffold_1	funannotate	CDS	327253	327574	.	+	2	ID=ADSC300_000073-T1.cds;Parent=ADSC300_000073-T1;
scaffold_1	funannotate	CDS	327733	329041	.	+	1	ID=ADSC300_000073-T1.cds;Parent=ADSC300_000073-T1;
scaffold_1	funannotate	CDS	329212	329895	.	+	0	ID=ADSC300_000073-T1.cds;Parent=ADSC300_000073-T1;
scaffold_1	funannotate	gene	330926	332291	.	+	.	ID=ADSC300_000074;
scaffold_1	funannotate	mRNA	330926	332291	.	+	.	ID=ADSC300_000074-T1;Parent=ADSC300_000074;product=hypothetical protein;
scaffold_1	funannotate	exon	330926	330989	.	+	.	ID=ADSC300_000074-T1.exon1;Parent=ADSC300_000074-T1;
scaffold_1	funannotate	exon	331060	331089	.	+	.	ID=ADSC300_000074-T1.exon2;Parent=ADSC300_000074-T1;
scaffold_1	funannotate	exon	331159	331372	.	+	.	ID=ADSC300_000074-T1.exon3;Parent=ADSC300_000074-T1;
scaffold_1	funannotate	exon	331449	331561	.	+	.	ID=ADSC300_000074-T1.exon4;Parent=ADSC300_000074-T1;
scaffold_1	funannotate	exon	331641	331776	.	+	.	ID=ADSC300_000074-T1.exon5;Parent=ADSC300_000074-T1;
scaffold_1	funannotate	exon	331840	331867	.	+	.	ID=ADSC300_000074-T1.exon6;Parent=ADSC300_000074-T1;
scaffold_1	funannotate	exon	331930	332023	.	+	.	ID=ADSC300_000074-T1.exon7;Parent=ADSC300_000074-T1;
scaffold_1	funannotate	exon	332092	332291	.	+	.	ID=ADSC300_000074-T1.exon8;Parent=ADSC300_000074-T1;
scaffold_1	funannotate	CDS	330926	330989	.	+	0	ID=ADSC300_000074-T1.cds;Parent=ADSC300_000074-T1;
scaffold_1	funannotate	CDS	331060	331089	.	+	2	ID=ADSC300_000074-T1.cds;Parent=ADSC300_000074-T1;
scaffold_1	funannotate	CDS	331159	331372	.	+	2	ID=ADSC300_000074-T1.cds;Parent=ADSC300_000074-T1;
scaffold_1	funannotate	CDS	331449	331561	.	+	1	ID=ADSC300_000074-T1.cds;Parent=ADSC300_000074-T1;
scaffold_1	funannotate	CDS	331641	331776	.	+	2	ID=ADSC300_000074-T1.cds;Parent=ADSC300_000074-T1;
scaffold_1	funannotate	CDS	331840	331867	.	+	1	ID=ADSC300_000074-T1.cds;Parent=ADSC300_000074-T1;
scaffold_1	funannotate	CDS	331930	332023	.	+	0	ID=ADSC300_000074-T1.cds;Parent=ADSC300_000074-T1;
scaffold_1	funannotate	CDS	332092	332291	.	+	2	ID=ADSC300_000074-T1.cds;Parent=ADSC300_000074-T1;
scaffold_1	funannotate	gene	335916	336962	.	+	.	ID=ADSC300_000075;
scaffold_1	funannotate	mRNA	335916	336962	.	+	.	ID=ADSC300_000075-T1;Parent=ADSC300_000075;product=hypothetical protein;
scaffold_1	funannotate	exon	335916	336409	.	+	.	ID=ADSC300_000075-T1.exon1;Parent=ADSC300_000075-T1;
scaffold_1	funannotate	exon	336554	336962	.	+	.	ID=ADSC300_000075-T1.exon2;Parent=ADSC300_000075-T1;
scaffold_1	funannotate	CDS	335916	336409	.	+	0	ID=ADSC300_000075-T1.cds;Parent=ADSC300_000075-T1;
scaffold_1	funannotate	CDS	336554	336962	.	+	1	ID=ADSC300_000075-T1.cds;Parent=ADSC300_000075-T1;
scaffold_1	funannotate	gene	339827	340493	.	+	.	ID=ADSC300_000076;
scaffold_1	funannotate	mRNA	339827	340493	.	+	.	ID=ADSC300_000076-T1;Parent=ADSC300_000076;product=hypothetical protein;
scaffold_1	funannotate	exon	339827	340324	.	+	.	ID=ADSC300_000076-T1.exon1;Parent=ADSC300_000076-T1;
scaffold_1	funannotate	exon	340362	340493	.	+	.	ID=ADSC300_000076-T1.exon2;Parent=ADSC300_000076-T1;
scaffold_1	funannotate	CDS	339827	340324	.	+	0	ID=ADSC300_000076-T1.cds;Parent=ADSC300_000076-T1;
scaffold_1	funannotate	CDS	340362	340493	.	+	0	ID=ADSC300_000076-T1.cds;Parent=ADSC300_000076-T1;
scaffold_1	funannotate	gene	343157	345138	.	-	.	ID=ADSC300_000077;
scaffold_1	funannotate	mRNA	343157	345138	.	-	.	ID=ADSC300_000077-T1;Parent=ADSC300_000077;product=hypothetical protein;
scaffold_1	funannotate	exon	344908	345138	.	-	.	ID=ADSC300_000077-T1.exon1;Parent=ADSC300_000077-T1;
scaffold_1	funannotate	exon	344655	344810	.	-	.	ID=ADSC300_000077-T1.exon2;Parent=ADSC300_000077-T1;
scaffold_1	funannotate	exon	343652	344556	.	-	.	ID=ADSC300_000077-T1.exon3;Parent=ADSC300_000077-T1;
scaffold_1	funannotate	exon	343157	343514	.	-	.	ID=ADSC300_000077-T1.exon4;Parent=ADSC300_000077-T1;
scaffold_1	funannotate	CDS	344908	345138	.	-	0	ID=ADSC300_000077-T1.cds;Parent=ADSC300_000077-T1;
scaffold_1	funannotate	CDS	344655	344810	.	-	0	ID=ADSC300_000077-T1.cds;Parent=ADSC300_000077-T1;
scaffold_1	funannotate	CDS	343652	344556	.	-	0	ID=ADSC300_000077-T1.cds;Parent=ADSC300_000077-T1;
scaffold_1	funannotate	CDS	343157	343514	.	-	1	ID=ADSC300_000077-T1.cds;Parent=ADSC300_000077-T1;
scaffold_1	funannotate	gene	347294	349769	.	-	.	ID=ADSC300_000078;
scaffold_1	funannotate	mRNA	347294	349769	.	-	.	ID=ADSC300_000078-T1;Parent=ADSC300_000078;product=hypothetical protein;
scaffold_1	funannotate	exon	349614	349769	.	-	.	ID=ADSC300_000078-T1.exon1;Parent=ADSC300_000078-T1;
scaffold_1	funannotate	exon	349486	349552	.	-	.	ID=ADSC300_000078-T1.exon2;Parent=ADSC300_000078-T1;
scaffold_1	funannotate	exon	349296	349420	.	-	.	ID=ADSC300_000078-T1.exon3;Parent=ADSC300_000078-T1;
scaffold_1	funannotate	exon	347497	349238	.	-	.	ID=ADSC300_000078-T1.exon4;Parent=ADSC300_000078-T1;
scaffold_1	funannotate	exon	347294	347441	.	-	.	ID=ADSC300_000078-T1.exon5;Parent=ADSC300_000078-T1;
scaffold_1	funannotate	CDS	349614	349769	.	-	0	ID=ADSC300_000078-T1.cds;Parent=ADSC300_000078-T1;
scaffold_1	funannotate	CDS	349486	349552	.	-	0	ID=ADSC300_000078-T1.cds;Parent=ADSC300_000078-T1;
scaffold_1	funannotate	CDS	349296	349420	.	-	2	ID=ADSC300_000078-T1.cds;Parent=ADSC300_000078-T1;
scaffold_1	funannotate	CDS	347497	349238	.	-	0	ID=ADSC300_000078-T1.cds;Parent=ADSC300_000078-T1;
scaffold_1	funannotate	CDS	347294	347441	.	-	1	ID=ADSC300_000078-T1.cds;Parent=ADSC300_000078-T1;
scaffold_1	funannotate	gene	355678	358682	.	+	.	ID=ADSC300_000079;
scaffold_1	funannotate	mRNA	355678	358682	.	+	.	ID=ADSC300_000079-T1;Parent=ADSC300_000079;product=hypothetical protein;
scaffold_1	funannotate	exon	355678	356109	.	+	.	ID=ADSC300_000079-T1.exon1;Parent=ADSC300_000079-T1;
scaffold_1	funannotate	exon	356192	357489	.	+	.	ID=ADSC300_000079-T1.exon2;Parent=ADSC300_000079-T1;
scaffold_1	funannotate	exon	357552	358198	.	+	.	ID=ADSC300_000079-T1.exon3;Parent=ADSC300_000079-T1;
scaffold_1	funannotate	exon	358324	358682	.	+	.	ID=ADSC300_000079-T1.exon4;Parent=ADSC300_000079-T1;
scaffold_1	funannotate	CDS	355678	356109	.	+	0	ID=ADSC300_000079-T1.cds;Parent=ADSC300_000079-T1;
scaffold_1	funannotate	CDS	356192	357489	.	+	0	ID=ADSC300_000079-T1.cds;Parent=ADSC300_000079-T1;
scaffold_1	funannotate	CDS	357552	358198	.	+	1	ID=ADSC300_000079-T1.cds;Parent=ADSC300_000079-T1;
scaffold_1	funannotate	CDS	358324	358682	.	+	2	ID=ADSC300_000079-T1.cds;Parent=ADSC300_000079-T1;
scaffold_1	funannotate	gene	360419	362701	.	+	.	ID=ADSC300_000080;
scaffold_1	funannotate	mRNA	360419	362701	.	+	.	ID=ADSC300_000080-T1;Parent=ADSC300_000080;product=hypothetical protein;
scaffold_1	funannotate	exon	360419	360687	.	+	.	ID=ADSC300_000080-T1.exon1;Parent=ADSC300_000080-T1;
scaffold_1	funannotate	exon	360731	361217	.	+	.	ID=ADSC300_000080-T1.exon2;Parent=ADSC300_000080-T1;
scaffold_1	funannotate	exon	361329	361561	.	+	.	ID=ADSC300_000080-T1.exon3;Parent=ADSC300_000080-T1;
scaffold_1	funannotate	exon	361750	362495	.	+	.	ID=ADSC300_000080-T1.exon4;Parent=ADSC300_000080-T1;
scaffold_1	funannotate	exon	362646	362701	.	+	.	ID=ADSC300_000080-T1.exon5;Parent=ADSC300_000080-T1;
scaffold_1	funannotate	CDS	360419	360687	.	+	0	ID=ADSC300_000080-T1.cds;Parent=ADSC300_000080-T1;
scaffold_1	funannotate	CDS	360731	361217	.	+	1	ID=ADSC300_000080-T1.cds;Parent=ADSC300_000080-T1;
scaffold_1	funannotate	CDS	361329	361561	.	+	0	ID=ADSC300_000080-T1.cds;Parent=ADSC300_000080-T1;
scaffold_1	funannotate	CDS	361750	362495	.	+	1	ID=ADSC300_000080-T1.cds;Parent=ADSC300_000080-T1;
scaffold_1	funannotate	CDS	362646	362701	.	+	2	ID=ADSC300_000080-T1.cds;Parent=ADSC300_000080-T1;
scaffold_1	funannotate	gene	363385	364495	.	-	.	ID=ADSC300_000081;
scaffold_1	funannotate	mRNA	363385	364495	.	-	.	ID=ADSC300_000081-T1;Parent=ADSC300_000081;product=hypothetical protein;
scaffold_1	funannotate	exon	364460	364495	.	-	.	ID=ADSC300_000081-T1.exon1;Parent=ADSC300_000081-T1;
scaffold_1	funannotate	exon	363385	364107	.	-	.	ID=ADSC300_000081-T1.exon2;Parent=ADSC300_000081-T1;
scaffold_1	funannotate	CDS	364460	364495	.	-	0	ID=ADSC300_000081-T1.cds;Parent=ADSC300_000081-T1;
scaffold_1	funannotate	CDS	363385	364107	.	-	0	ID=ADSC300_000081-T1.cds;Parent=ADSC300_000081-T1;
scaffold_1	funannotate	gene	367411	368535	.	+	.	ID=ADSC300_000082;
scaffold_1	funannotate	mRNA	367411	368535	.	+	.	ID=ADSC300_000082-T1;Parent=ADSC300_000082;product=hypothetical protein;
scaffold_1	funannotate	exon	367411	368535	.	+	.	ID=ADSC300_000082-T1.exon1;Parent=ADSC300_000082-T1;
scaffold_1	funannotate	CDS	367411	368535	.	+	0	ID=ADSC300_000082-T1.cds;Parent=ADSC300_000082-T1;
scaffold_1	funannotate	gene	373798	377460	.	+	.	ID=ADSC300_000083;
scaffold_1	funannotate	mRNA	373798	377460	.	+	.	ID=ADSC300_000083-T1;Parent=ADSC300_000083;product=hypothetical protein;
scaffold_1	funannotate	exon	373798	377460	.	+	.	ID=ADSC300_000083-T1.exon1;Parent=ADSC300_000083-T1;
scaffold_1	funannotate	CDS	373798	377460	.	+	0	ID=ADSC300_000083-T1.cds;Parent=ADSC300_000083-T1;
scaffold_1	funannotate	gene	381199	383897	.	-	.	ID=ADSC300_000084;
scaffold_1	funannotate	mRNA	381199	383897	.	-	.	ID=ADSC300_000084-T1;Parent=ADSC300_000084;product=hypothetical protein;
scaffold_1	funannotate	exon	383535	383897	.	-	.	ID=ADSC300_000084-T1.exon1;Parent=ADSC300_000084-T1;
scaffold_1	funannotate	exon	381199	383478	.	-	.	ID=ADSC300_000084-T1.exon2;Parent=ADSC300_000084-T1;
scaffold_1	funannotate	CDS	383535	383897	.	-	0	ID=ADSC300_000084-T1.cds;Parent=ADSC300_000084-T1;
scaffold_1	funannotate	CDS	381199	383478	.	-	0	ID=ADSC300_000084-T1.cds;Parent=ADSC300_000084-T1;
scaffold_1	funannotate	gene	384586	385254	.	-	.	ID=ADSC300_000085;
scaffold_1	funannotate	mRNA	384586	385254	.	-	.	ID=ADSC300_000085-T1;Parent=ADSC300_000085;product=hypothetical protein;
scaffold_1	funannotate	exon	384586	385254	.	-	.	ID=ADSC300_000085-T1.exon1;Parent=ADSC300_000085-T1;
scaffold_1	funannotate	CDS	384586	385254	.	-	0	ID=ADSC300_000085-T1.cds;Parent=ADSC300_000085-T1;
scaffold_1	funannotate	gene	386339	387952	.	-	.	ID=ADSC300_000086;
scaffold_1	funannotate	mRNA	386339	387952	.	-	.	ID=ADSC300_000086-T1;Parent=ADSC300_000086;product=hypothetical protein;
scaffold_1	funannotate	exon	386339	387952	.	-	.	ID=ADSC300_000086-T1.exon1;Parent=ADSC300_000086-T1;
scaffold_1	funannotate	CDS	386339	387952	.	-	0	ID=ADSC300_000086-T1.cds;Parent=ADSC300_000086-T1;
scaffold_1	funannotate	gene	392182	394290	.	+	.	ID=ADSC300_000087;
scaffold_1	funannotate	mRNA	392182	394290	.	+	.	ID=ADSC300_000087-T1;Parent=ADSC300_000087;product=hypothetical protein;
scaffold_1	funannotate	exon	392182	392202	.	+	.	ID=ADSC300_000087-T1.exon1;Parent=ADSC300_000087-T1;
scaffold_1	funannotate	exon	392300	392421	.	+	.	ID=ADSC300_000087-T1.exon2;Parent=ADSC300_000087-T1;
scaffold_1	funannotate	exon	392476	392666	.	+	.	ID=ADSC300_000087-T1.exon3;Parent=ADSC300_000087-T1;
scaffold_1	funannotate	exon	392830	393161	.	+	.	ID=ADSC300_000087-T1.exon4;Parent=ADSC300_000087-T1;
scaffold_1	funannotate	exon	393227	393288	.	+	.	ID=ADSC300_000087-T1.exon5;Parent=ADSC300_000087-T1;
scaffold_1	funannotate	exon	393356	393630	.	+	.	ID=ADSC300_000087-T1.exon6;Parent=ADSC300_000087-T1;
scaffold_1	funannotate	exon	393732	393750	.	+	.	ID=ADSC300_000087-T1.exon7;Parent=ADSC300_000087-T1;
scaffold_1	funannotate	exon	393810	393860	.	+	.	ID=ADSC300_000087-T1.exon8;Parent=ADSC300_000087-T1;
scaffold_1	funannotate	exon	393930	394290	.	+	.	ID=ADSC300_000087-T1.exon9;Parent=ADSC300_000087-T1;
scaffold_1	funannotate	CDS	392182	392202	.	+	0	ID=ADSC300_000087-T1.cds;Parent=ADSC300_000087-T1;
scaffold_1	funannotate	CDS	392300	392421	.	+	0	ID=ADSC300_000087-T1.cds;Parent=ADSC300_000087-T1;
scaffold_1	funannotate	CDS	392476	392666	.	+	1	ID=ADSC300_000087-T1.cds;Parent=ADSC300_000087-T1;
scaffold_1	funannotate	CDS	392830	393161	.	+	2	ID=ADSC300_000087-T1.cds;Parent=ADSC300_000087-T1;
scaffold_1	funannotate	CDS	393227	393288	.	+	0	ID=ADSC300_000087-T1.cds;Parent=ADSC300_000087-T1;
scaffold_1	funannotate	CDS	393356	393630	.	+	1	ID=ADSC300_000087-T1.cds;Parent=ADSC300_000087-T1;
scaffold_1	funannotate	CDS	393732	393750	.	+	2	ID=ADSC300_000087-T1.cds;Parent=ADSC300_000087-T1;
scaffold_1	funannotate	CDS	393810	393860	.	+	1	ID=ADSC300_000087-T1.cds;Parent=ADSC300_000087-T1;
scaffold_1	funannotate	CDS	393930	394290	.	+	1	ID=ADSC300_000087-T1.cds;Parent=ADSC300_000087-T1;
scaffold_1	funannotate	gene	395280	396554	.	+	.	ID=ADSC300_000088;
scaffold_1	funannotate	mRNA	395280	396554	.	+	.	ID=ADSC300_000088-T1;Parent=ADSC300_000088;product=hypothetical protein;
scaffold_1	funannotate	exon	395280	395643	.	+	.	ID=ADSC300_000088-T1.exon1;Parent=ADSC300_000088-T1;
scaffold_1	funannotate	exon	395776	396554	.	+	.	ID=ADSC300_000088-T1.exon2;Parent=ADSC300_000088-T1;
scaffold_1	funannotate	CDS	395280	395643	.	+	0	ID=ADSC300_000088-T1.cds;Parent=ADSC300_000088-T1;
scaffold_1	funannotate	CDS	395776	396554	.	+	2	ID=ADSC300_000088-T1.cds;Parent=ADSC300_000088-T1;
scaffold_1	funannotate	gene	397912	398832	.	-	.	ID=ADSC300_000089;
scaffold_1	funannotate	mRNA	397912	398832	.	-	.	ID=ADSC300_000089-T1;Parent=ADSC300_000089;product=hypothetical protein;
scaffold_1	funannotate	exon	397912	398832	.	-	.	ID=ADSC300_000089-T1.exon1;Parent=ADSC300_000089-T1;
scaffold_1	funannotate	CDS	397912	398832	.	-	0	ID=ADSC300_000089-T1.cds;Parent=ADSC300_000089-T1;
scaffold_1	funannotate	gene	400698	401688	.	-	.	ID=ADSC300_000090;
scaffold_1	funannotate	mRNA	400698	401688	.	-	.	ID=ADSC300_000090-T1;Parent=ADSC300_000090;product=hypothetical protein;
scaffold_1	funannotate	exon	401444	401688	.	-	.	ID=ADSC300_000090-T1.exon1;Parent=ADSC300_000090-T1;
scaffold_1	funannotate	exon	401140	401307	.	-	.	ID=ADSC300_000090-T1.exon2;Parent=ADSC300_000090-T1;
scaffold_1	funannotate	exon	400698	401025	.	-	.	ID=ADSC300_000090-T1.exon3;Parent=ADSC300_000090-T1;
scaffold_1	funannotate	CDS	401444	401688	.	-	0	ID=ADSC300_000090-T1.cds;Parent=ADSC300_000090-T1;
scaffold_1	funannotate	CDS	401140	401307	.	-	1	ID=ADSC300_000090-T1.cds;Parent=ADSC300_000090-T1;
scaffold_1	funannotate	CDS	400698	401025	.	-	1	ID=ADSC300_000090-T1.cds;Parent=ADSC300_000090-T1;
scaffold_1	funannotate	gene	404357	407908	.	+	.	ID=ADSC300_000091;
scaffold_1	funannotate	mRNA	404357	407908	.	+	.	ID=ADSC300_000091-T1;Parent=ADSC300_000091;product=hypothetical protein;
scaffold_1	funannotate	exon	404357	407908	.	+	.	ID=ADSC300_000091-T1.exon1;Parent=ADSC300_000091-T1;
scaffold_1	funannotate	CDS	404357	407908	.	+	0	ID=ADSC300_000091-T1.cds;Parent=ADSC300_000091-T1;
scaffold_1	funannotate	gene	411024	412721	.	+	.	ID=ADSC300_000092;
scaffold_1	funannotate	mRNA	411024	412721	.	+	.	ID=ADSC300_000092-T1;Parent=ADSC300_000092;product=hypothetical protein;
scaffold_1	funannotate	exon	411024	411384	.	+	.	ID=ADSC300_000092-T1.exon1;Parent=ADSC300_000092-T1;
scaffold_1	funannotate	exon	411422	411495	.	+	.	ID=ADSC300_000092-T1.exon2;Parent=ADSC300_000092-T1;
scaffold_1	funannotate	exon	411557	411641	.	+	.	ID=ADSC300_000092-T1.exon3;Parent=ADSC300_000092-T1;
scaffold_1	funannotate	exon	411704	411910	.	+	.	ID=ADSC300_000092-T1.exon4;Parent=ADSC300_000092-T1;
scaffold_1	funannotate	exon	411966	412226	.	+	.	ID=ADSC300_000092-T1.exon5;Parent=ADSC300_000092-T1;
scaffold_1	funannotate	exon	412288	412721	.	+	.	ID=ADSC300_000092-T1.exon6;Parent=ADSC300_000092-T1;
scaffold_1	funannotate	CDS	411024	411384	.	+	0	ID=ADSC300_000092-T1.cds;Parent=ADSC300_000092-T1;
scaffold_1	funannotate	CDS	411422	411495	.	+	2	ID=ADSC300_000092-T1.cds;Parent=ADSC300_000092-T1;
scaffold_1	funannotate	CDS	411557	411641	.	+	0	ID=ADSC300_000092-T1.cds;Parent=ADSC300_000092-T1;
scaffold_1	funannotate	CDS	411704	411910	.	+	2	ID=ADSC300_000092-T1.cds;Parent=ADSC300_000092-T1;
scaffold_1	funannotate	CDS	411966	412226	.	+	2	ID=ADSC300_000092-T1.cds;Parent=ADSC300_000092-T1;
scaffold_1	funannotate	CDS	412288	412721	.	+	2	ID=ADSC300_000092-T1.cds;Parent=ADSC300_000092-T1;
scaffold_1	funannotate	gene	413630	415981	.	+	.	ID=ADSC300_000093;
scaffold_1	funannotate	mRNA	413630	415981	.	+	.	ID=ADSC300_000093-T1;Parent=ADSC300_000093;product=hypothetical protein;
scaffold_1	funannotate	exon	413630	415981	.	+	.	ID=ADSC300_000093-T1.exon1;Parent=ADSC300_000093-T1;
scaffold_1	funannotate	CDS	413630	415981	.	+	0	ID=ADSC300_000093-T1.cds;Parent=ADSC300_000093-T1;
scaffold_1	funannotate	gene	417465	419114	.	-	.	ID=ADSC300_000094;
scaffold_1	funannotate	mRNA	417465	419114	.	-	.	ID=ADSC300_000094-T1;Parent=ADSC300_000094;product=hypothetical protein;
scaffold_1	funannotate	exon	417865	419114	.	-	.	ID=ADSC300_000094-T1.exon1;Parent=ADSC300_000094-T1;
scaffold_1	funannotate	exon	417465	417645	.	-	.	ID=ADSC300_000094-T1.exon2;Parent=ADSC300_000094-T1;
scaffold_1	funannotate	CDS	417865	419114	.	-	0	ID=ADSC300_000094-T1.cds;Parent=ADSC300_000094-T1;
scaffold_1	funannotate	CDS	417465	417645	.	-	1	ID=ADSC300_000094-T1.cds;Parent=ADSC300_000094-T1;
scaffold_1	funannotate	gene	420300	423815	.	-	.	ID=ADSC300_000095;
scaffold_1	funannotate	mRNA	420300	423815	.	-	.	ID=ADSC300_000095-T1;Parent=ADSC300_000095;product=hypothetical protein;
scaffold_1	funannotate	exon	423391	423815	.	-	.	ID=ADSC300_000095-T1.exon1;Parent=ADSC300_000095-T1;
scaffold_1	funannotate	exon	420300	423315	.	-	.	ID=ADSC300_000095-T1.exon2;Parent=ADSC300_000095-T1;
scaffold_1	funannotate	CDS	423391	423815	.	-	0	ID=ADSC300_000095-T1.cds;Parent=ADSC300_000095-T1;
scaffold_1	funannotate	CDS	420300	423315	.	-	1	ID=ADSC300_000095-T1.cds;Parent=ADSC300_000095-T1;
scaffold_1	funannotate	gene	424733	425193	.	-	.	ID=ADSC300_000096;
scaffold_1	funannotate	mRNA	424733	425193	.	-	.	ID=ADSC300_000096-T1;Parent=ADSC300_000096;product=hypothetical protein;
scaffold_1	funannotate	exon	424993	425193	.	-	.	ID=ADSC300_000096-T1.exon1;Parent=ADSC300_000096-T1;
scaffold_1	funannotate	exon	424733	424909	.	-	.	ID=ADSC300_000096-T1.exon2;Parent=ADSC300_000096-T1;
scaffold_1	funannotate	CDS	424993	425193	.	-	0	ID=ADSC300_000096-T1.cds;Parent=ADSC300_000096-T1;
scaffold_1	funannotate	CDS	424733	424909	.	-	0	ID=ADSC300_000096-T1.cds;Parent=ADSC300_000096-T1;
scaffold_1	funannotate	gene	426108	427631	.	-	.	ID=ADSC300_000097;
scaffold_1	funannotate	mRNA	426108	427631	.	-	.	ID=ADSC300_000097-T1;Parent=ADSC300_000097;product=hypothetical protein;
scaffold_1	funannotate	exon	426108	427631	.	-	.	ID=ADSC300_000097-T1.exon1;Parent=ADSC300_000097-T1;
scaffold_1	funannotate	CDS	426108	427631	.	-	0	ID=ADSC300_000097-T1.cds;Parent=ADSC300_000097-T1;
scaffold_1	funannotate	gene	428976	429569	.	+	.	ID=ADSC300_000098;
scaffold_1	funannotate	mRNA	428976	429569	.	+	.	ID=ADSC300_000098-T1;Parent=ADSC300_000098;product=hypothetical protein;
scaffold_1	funannotate	exon	428976	429087	.	+	.	ID=ADSC300_000098-T1.exon1;Parent=ADSC300_000098-T1;
scaffold_1	funannotate	exon	429171	429286	.	+	.	ID=ADSC300_000098-T1.exon2;Parent=ADSC300_000098-T1;
scaffold_1	funannotate	exon	429399	429569	.	+	.	ID=ADSC300_000098-T1.exon3;Parent=ADSC300_000098-T1;
scaffold_1	funannotate	CDS	428976	429087	.	+	0	ID=ADSC300_000098-T1.cds;Parent=ADSC300_000098-T1;
scaffold_1	funannotate	CDS	429171	429286	.	+	2	ID=ADSC300_000098-T1.cds;Parent=ADSC300_000098-T1;
scaffold_1	funannotate	CDS	429399	429569	.	+	0	ID=ADSC300_000098-T1.cds;Parent=ADSC300_000098-T1;
scaffold_1	funannotate	gene	431304	431630	.	-	.	ID=ADSC300_000099;
scaffold_1	funannotate	mRNA	431304	431630	.	-	.	ID=ADSC300_000099-T1;Parent=ADSC300_000099;product=hypothetical protein;
scaffold_1	funannotate	exon	431304	431630	.	-	.	ID=ADSC300_000099-T1.exon1;Parent=ADSC300_000099-T1;
scaffold_1	funannotate	CDS	431304	431630	.	-	0	ID=ADSC300_000099-T1.cds;Parent=ADSC300_000099-T1;
scaffold_1	funannotate	gene	432177	433774	.	-	.	ID=ADSC300_000100;
scaffold_1	funannotate	mRNA	432177	433774	.	-	.	ID=ADSC300_000100-T1;Parent=ADSC300_000100;product=hypothetical protein;
scaffold_1	funannotate	exon	433654	433774	.	-	.	ID=ADSC300_000100-T1.exon1;Parent=ADSC300_000100-T1;
scaffold_1	funannotate	exon	433226	433588	.	-	.	ID=ADSC300_000100-T1.exon2;Parent=ADSC300_000100-T1;
scaffold_1	funannotate	exon	433021	433151	.	-	.	ID=ADSC300_000100-T1.exon3;Parent=ADSC300_000100-T1;
scaffold_1	funannotate	exon	432798	432871	.	-	.	ID=ADSC300_000100-T1.exon4;Parent=ADSC300_000100-T1;
scaffold_1	funannotate	exon	432177	432699	.	-	.	ID=ADSC300_000100-T1.exon5;Parent=ADSC300_000100-T1;
scaffold_1	funannotate	CDS	433654	433774	.	-	0	ID=ADSC300_000100-T1.cds;Parent=ADSC300_000100-T1;
scaffold_1	funannotate	CDS	433226	433588	.	-	2	ID=ADSC300_000100-T1.cds;Parent=ADSC300_000100-T1;
scaffold_1	funannotate	CDS	433021	433151	.	-	2	ID=ADSC300_000100-T1.cds;Parent=ADSC300_000100-T1;
scaffold_1	funannotate	CDS	432798	432871	.	-	0	ID=ADSC300_000100-T1.cds;Parent=ADSC300_000100-T1;
scaffold_1	funannotate	CDS	432177	432699	.	-	1	ID=ADSC300_000100-T1.cds;Parent=ADSC300_000100-T1;
scaffold_1	funannotate	gene	434231	437128	.	+	.	ID=ADSC300_000101;
scaffold_1	funannotate	mRNA	434231	437128	.	+	.	ID=ADSC300_000101-T1;Parent=ADSC300_000101;product=hypothetical protein;
scaffold_1	funannotate	exon	434231	434575	.	+	.	ID=ADSC300_000101-T1.exon1;Parent=ADSC300_000101-T1;
scaffold_1	funannotate	exon	434660	437128	.	+	.	ID=ADSC300_000101-T1.exon2;Parent=ADSC300_000101-T1;
scaffold_1	funannotate	CDS	434231	434575	.	+	0	ID=ADSC300_000101-T1.cds;Parent=ADSC300_000101-T1;
scaffold_1	funannotate	CDS	434660	437128	.	+	0	ID=ADSC300_000101-T1.cds;Parent=ADSC300_000101-T1;
scaffold_1	funannotate	gene	438687	439909	.	-	.	ID=ADSC300_000102;
scaffold_1	funannotate	mRNA	438687	439909	.	-	.	ID=ADSC300_000102-T1;Parent=ADSC300_000102;product=hypothetical protein;
scaffold_1	funannotate	exon	439563	439909	.	-	.	ID=ADSC300_000102-T1.exon1;Parent=ADSC300_000102-T1;
scaffold_1	funannotate	exon	439244	439502	.	-	.	ID=ADSC300_000102-T1.exon2;Parent=ADSC300_000102-T1;
scaffold_1	funannotate	exon	438687	439187	.	-	.	ID=ADSC300_000102-T1.exon3;Parent=ADSC300_000102-T1;
scaffold_1	funannotate	CDS	439563	439909	.	-	0	ID=ADSC300_000102-T1.cds;Parent=ADSC300_000102-T1;
scaffold_1	funannotate	CDS	439244	439502	.	-	1	ID=ADSC300_000102-T1.cds;Parent=ADSC300_000102-T1;
scaffold_1	funannotate	CDS	438687	439187	.	-	0	ID=ADSC300_000102-T1.cds;Parent=ADSC300_000102-T1;
scaffold_1	funannotate	gene	442188	443498	.	-	.	ID=ADSC300_000103;
scaffold_1	funannotate	mRNA	442188	443498	.	-	.	ID=ADSC300_000103-T1;Parent=ADSC300_000103;product=hypothetical protein;
scaffold_1	funannotate	exon	443034	443498	.	-	.	ID=ADSC300_000103-T1.exon1;Parent=ADSC300_000103-T1;
scaffold_1	funannotate	exon	442188	442868	.	-	.	ID=ADSC300_000103-T1.exon2;Parent=ADSC300_000103-T1;
scaffold_1	funannotate	CDS	443034	443498	.	-	0	ID=ADSC300_000103-T1.cds;Parent=ADSC300_000103-T1;
scaffold_1	funannotate	CDS	442188	442868	.	-	0	ID=ADSC300_000103-T1.cds;Parent=ADSC300_000103-T1;
scaffold_1	funannotate	gene	444362	444675	.	-	.	ID=ADSC300_000104;
scaffold_1	funannotate	mRNA	444362	444675	.	-	.	ID=ADSC300_000104-T1;Parent=ADSC300_000104;product=hypothetical protein;
scaffold_1	funannotate	exon	444573	444675	.	-	.	ID=ADSC300_000104-T1.exon1;Parent=ADSC300_000104-T1;
scaffold_1	funannotate	exon	444362	444534	.	-	.	ID=ADSC300_000104-T1.exon2;Parent=ADSC300_000104-T1;
scaffold_1	funannotate	CDS	444573	444675	.	-	0	ID=ADSC300_000104-T1.cds;Parent=ADSC300_000104-T1;
scaffold_1	funannotate	CDS	444362	444534	.	-	2	ID=ADSC300_000104-T1.cds;Parent=ADSC300_000104-T1;
scaffold_1	funannotate	gene	446781	449597	.	-	.	ID=ADSC300_000105;
scaffold_1	funannotate	mRNA	446781	449597	.	-	.	ID=ADSC300_000105-T1;Parent=ADSC300_000105;product=hypothetical protein;
scaffold_1	funannotate	exon	446781	449597	.	-	.	ID=ADSC300_000105-T1.exon1;Parent=ADSC300_000105-T1;
scaffold_1	funannotate	CDS	446781	449597	.	-	0	ID=ADSC300_000105-T1.cds;Parent=ADSC300_000105-T1;
scaffold_1	funannotate	gene	459504	460758	.	+	.	ID=ADSC300_000106;
scaffold_1	funannotate	mRNA	459504	460758	.	+	.	ID=ADSC300_000106-T1;Parent=ADSC300_000106;product=hypothetical protein;
scaffold_1	funannotate	exon	459504	459732	.	+	.	ID=ADSC300_000106-T1.exon1;Parent=ADSC300_000106-T1;
scaffold_1	funannotate	exon	459890	460306	.	+	.	ID=ADSC300_000106-T1.exon2;Parent=ADSC300_000106-T1;
scaffold_1	funannotate	exon	460361	460758	.	+	.	ID=ADSC300_000106-T1.exon3;Parent=ADSC300_000106-T1;
scaffold_1	funannotate	CDS	459504	459732	.	+	0	ID=ADSC300_000106-T1.cds;Parent=ADSC300_000106-T1;
scaffold_1	funannotate	CDS	459890	460306	.	+	2	ID=ADSC300_000106-T1.cds;Parent=ADSC300_000106-T1;
scaffold_1	funannotate	CDS	460361	460758	.	+	2	ID=ADSC300_000106-T1.cds;Parent=ADSC300_000106-T1;
scaffold_1	funannotate	gene	461626	462542	.	+	.	ID=ADSC300_000107;
scaffold_1	funannotate	mRNA	461626	462542	.	+	.	ID=ADSC300_000107-T1;Parent=ADSC300_000107;product=hypothetical protein;
scaffold_1	funannotate	exon	461626	461894	.	+	.	ID=ADSC300_000107-T1.exon1;Parent=ADSC300_000107-T1;
scaffold_1	funannotate	exon	461960	462542	.	+	.	ID=ADSC300_000107-T1.exon2;Parent=ADSC300_000107-T1;
scaffold_1	funannotate	CDS	461626	461894	.	+	0	ID=ADSC300_000107-T1.cds;Parent=ADSC300_000107-T1;
scaffold_1	funannotate	CDS	461960	462542	.	+	1	ID=ADSC300_000107-T1.cds;Parent=ADSC300_000107-T1;
scaffold_1	funannotate	gene	462662	465614	.	-	.	ID=ADSC300_000108;
scaffold_1	funannotate	mRNA	462662	465614	.	-	.	ID=ADSC300_000108-T1;Parent=ADSC300_000108;product=hypothetical protein;
scaffold_1	funannotate	exon	463714	465614	.	-	.	ID=ADSC300_000108-T1.exon1;Parent=ADSC300_000108-T1;
scaffold_1	funannotate	exon	463316	463508	.	-	.	ID=ADSC300_000108-T1.exon2;Parent=ADSC300_000108-T1;
scaffold_1	funannotate	exon	462662	463267	.	-	.	ID=ADSC300_000108-T1.exon3;Parent=ADSC300_000108-T1;
scaffold_1	funannotate	CDS	463714	465614	.	-	0	ID=ADSC300_000108-T1.cds;Parent=ADSC300_000108-T1;
scaffold_1	funannotate	CDS	463316	463508	.	-	1	ID=ADSC300_000108-T1.cds;Parent=ADSC300_000108-T1;
scaffold_1	funannotate	CDS	462662	463267	.	-	0	ID=ADSC300_000108-T1.cds;Parent=ADSC300_000108-T1;
scaffold_1	funannotate	gene	465958	469315	.	+	.	ID=ADSC300_000109;
scaffold_1	funannotate	mRNA	465958	469315	.	+	.	ID=ADSC300_000109-T1;Parent=ADSC300_000109;product=hypothetical protein;
scaffold_1	funannotate	exon	465958	466060	.	+	.	ID=ADSC300_000109-T1.exon1;Parent=ADSC300_000109-T1;
scaffold_1	funannotate	exon	466119	466355	.	+	.	ID=ADSC300_000109-T1.exon2;Parent=ADSC300_000109-T1;
scaffold_1	funannotate	exon	466525	467461	.	+	.	ID=ADSC300_000109-T1.exon3;Parent=ADSC300_000109-T1;
scaffold_1	funannotate	exon	467517	468191	.	+	.	ID=ADSC300_000109-T1.exon4;Parent=ADSC300_000109-T1;
scaffold_1	funannotate	exon	468247	469315	.	+	.	ID=ADSC300_000109-T1.exon5;Parent=ADSC300_000109-T1;
scaffold_1	funannotate	CDS	465958	466060	.	+	0	ID=ADSC300_000109-T1.cds;Parent=ADSC300_000109-T1;
scaffold_1	funannotate	CDS	466119	466355	.	+	2	ID=ADSC300_000109-T1.cds;Parent=ADSC300_000109-T1;
scaffold_1	funannotate	CDS	466525	467461	.	+	2	ID=ADSC300_000109-T1.cds;Parent=ADSC300_000109-T1;
scaffold_1	funannotate	CDS	467517	468191	.	+	1	ID=ADSC300_000109-T1.cds;Parent=ADSC300_000109-T1;
scaffold_1	funannotate	CDS	468247	469315	.	+	1	ID=ADSC300_000109-T1.cds;Parent=ADSC300_000109-T1;
scaffold_1	funannotate	gene	472064	474183	.	+	.	ID=ADSC300_000110;
scaffold_1	funannotate	mRNA	472064	474183	.	+	.	ID=ADSC300_000110-T1;Parent=ADSC300_000110;product=hypothetical protein;
scaffold_1	funannotate	exon	472064	472709	.	+	.	ID=ADSC300_000110-T1.exon1;Parent=ADSC300_000110-T1;
scaffold_1	funannotate	exon	472790	474183	.	+	.	ID=ADSC300_000110-T1.exon2;Parent=ADSC300_000110-T1;
scaffold_1	funannotate	CDS	472064	472709	.	+	0	ID=ADSC300_000110-T1.cds;Parent=ADSC300_000110-T1;
scaffold_1	funannotate	CDS	472790	474183	.	+	2	ID=ADSC300_000110-T1.cds;Parent=ADSC300_000110-T1;
scaffold_1	funannotate	gene	476377	478510	.	+	.	ID=ADSC300_000111;
scaffold_1	funannotate	mRNA	476377	478510	.	+	.	ID=ADSC300_000111-T1;Parent=ADSC300_000111;product=hypothetical protein;
scaffold_1	funannotate	exon	476377	476481	.	+	.	ID=ADSC300_000111-T1.exon1;Parent=ADSC300_000111-T1;
scaffold_1	funannotate	exon	476531	477453	.	+	.	ID=ADSC300_000111-T1.exon2;Parent=ADSC300_000111-T1;
scaffold_1	funannotate	exon	477500	477810	.	+	.	ID=ADSC300_000111-T1.exon3;Parent=ADSC300_000111-T1;
scaffold_1	funannotate	exon	477861	478510	.	+	.	ID=ADSC300_000111-T1.exon4;Parent=ADSC300_000111-T1;
scaffold_1	funannotate	CDS	476377	476481	.	+	0	ID=ADSC300_000111-T1.cds;Parent=ADSC300_000111-T1;
scaffold_1	funannotate	CDS	476531	477453	.	+	0	ID=ADSC300_000111-T1.cds;Parent=ADSC300_000111-T1;
scaffold_1	funannotate	CDS	477500	477810	.	+	1	ID=ADSC300_000111-T1.cds;Parent=ADSC300_000111-T1;
scaffold_1	funannotate	CDS	477861	478510	.	+	2	ID=ADSC300_000111-T1.cds;Parent=ADSC300_000111-T1;
scaffold_1	funannotate	gene	479151	480040	.	+	.	ID=ADSC300_000112;
scaffold_1	funannotate	mRNA	479151	480040	.	+	.	ID=ADSC300_000112-T1;Parent=ADSC300_000112;product=hypothetical protein;
scaffold_1	funannotate	exon	479151	479445	.	+	.	ID=ADSC300_000112-T1.exon1;Parent=ADSC300_000112-T1;
scaffold_1	funannotate	exon	479552	479620	.	+	.	ID=ADSC300_000112-T1.exon2;Parent=ADSC300_000112-T1;
scaffold_1	funannotate	exon	479727	480040	.	+	.	ID=ADSC300_000112-T1.exon3;Parent=ADSC300_000112-T1;
scaffold_1	funannotate	CDS	479151	479445	.	+	0	ID=ADSC300_000112-T1.cds;Parent=ADSC300_000112-T1;
scaffold_1	funannotate	CDS	479552	479620	.	+	2	ID=ADSC300_000112-T1.cds;Parent=ADSC300_000112-T1;
scaffold_1	funannotate	CDS	479727	480040	.	+	2	ID=ADSC300_000112-T1.cds;Parent=ADSC300_000112-T1;
scaffold_1	funannotate	gene	480347	482449	.	-	.	ID=ADSC300_000113;
scaffold_1	funannotate	mRNA	480347	482449	.	-	.	ID=ADSC300_000113-T1;Parent=ADSC300_000113;product=hypothetical protein;
scaffold_1	funannotate	exon	482290	482449	.	-	.	ID=ADSC300_000113-T1.exon1;Parent=ADSC300_000113-T1;
scaffold_1	funannotate	exon	481794	482183	.	-	.	ID=ADSC300_000113-T1.exon2;Parent=ADSC300_000113-T1;
scaffold_1	funannotate	exon	481570	481722	.	-	.	ID=ADSC300_000113-T1.exon3;Parent=ADSC300_000113-T1;
scaffold_1	funannotate	exon	481370	481494	.	-	.	ID=ADSC300_000113-T1.exon4;Parent=ADSC300_000113-T1;
scaffold_1	funannotate	exon	481075	481272	.	-	.	ID=ADSC300_000113-T1.exon5;Parent=ADSC300_000113-T1;
scaffold_1	funannotate	exon	480347	480970	.	-	.	ID=ADSC300_000113-T1.exon6;Parent=ADSC300_000113-T1;
scaffold_1	funannotate	CDS	482290	482449	.	-	0	ID=ADSC300_000113-T1.cds;Parent=ADSC300_000113-T1;
scaffold_1	funannotate	CDS	481794	482183	.	-	2	ID=ADSC300_000113-T1.cds;Parent=ADSC300_000113-T1;
scaffold_1	funannotate	CDS	481570	481722	.	-	2	ID=ADSC300_000113-T1.cds;Parent=ADSC300_000113-T1;
scaffold_1	funannotate	CDS	481370	481494	.	-	2	ID=ADSC300_000113-T1.cds;Parent=ADSC300_000113-T1;
scaffold_1	funannotate	CDS	481075	481272	.	-	0	ID=ADSC300_000113-T1.cds;Parent=ADSC300_000113-T1;
scaffold_1	funannotate	CDS	480347	480970	.	-	0	ID=ADSC300_000113-T1.cds;Parent=ADSC300_000113-T1;
scaffold_1	funannotate	gene	484444	485088	.	-	.	ID=ADSC300_000114;
scaffold_1	funannotate	mRNA	484444	485088	.	-	.	ID=ADSC300_000114-T1;Parent=ADSC300_000114;product=hypothetical protein;
scaffold_1	funannotate	exon	485032	485088	.	-	.	ID=ADSC300_000114-T1.exon1;Parent=ADSC300_000114-T1;
scaffold_1	funannotate	exon	484769	484942	.	-	.	ID=ADSC300_000114-T1.exon2;Parent=ADSC300_000114-T1;
scaffold_1	funannotate	exon	484601	484620	.	-	.	ID=ADSC300_000114-T1.exon3;Parent=ADSC300_000114-T1;
scaffold_1	funannotate	exon	484444	484522	.	-	.	ID=ADSC300_000114-T1.exon4;Parent=ADSC300_000114-T1;
scaffold_1	funannotate	CDS	485032	485088	.	-	0	ID=ADSC300_000114-T1.cds;Parent=ADSC300_000114-T1;
scaffold_1	funannotate	CDS	484769	484942	.	-	0	ID=ADSC300_000114-T1.cds;Parent=ADSC300_000114-T1;
scaffold_1	funannotate	CDS	484601	484620	.	-	0	ID=ADSC300_000114-T1.cds;Parent=ADSC300_000114-T1;
scaffold_1	funannotate	CDS	484444	484522	.	-	1	ID=ADSC300_000114-T1.cds;Parent=ADSC300_000114-T1;
scaffold_1	funannotate	gene	488605	490353	.	+	.	ID=ADSC300_000115;
scaffold_1	funannotate	mRNA	488605	490353	.	+	.	ID=ADSC300_000115-T1;Parent=ADSC300_000115;product=hypothetical protein;
scaffold_1	funannotate	exon	488605	490353	.	+	.	ID=ADSC300_000115-T1.exon1;Parent=ADSC300_000115-T1;
scaffold_1	funannotate	CDS	488605	490353	.	+	0	ID=ADSC300_000115-T1.cds;Parent=ADSC300_000115-T1;
scaffold_1	funannotate	gene	492932	496264	.	+	.	ID=ADSC300_000116;
scaffold_1	funannotate	mRNA	492932	496264	.	+	.	ID=ADSC300_000116-T1;Parent=ADSC300_000116;product=hypothetical protein;
scaffold_1	funannotate	exon	492932	496264	.	+	.	ID=ADSC300_000116-T1.exon1;Parent=ADSC300_000116-T1;
scaffold_1	funannotate	CDS	492932	496264	.	+	0	ID=ADSC300_000116-T1.cds;Parent=ADSC300_000116-T1;
scaffold_1	funannotate	gene	498868	500251	.	+	.	ID=ADSC300_000117;
scaffold_1	funannotate	mRNA	498868	500251	.	+	.	ID=ADSC300_000117-T1;Parent=ADSC300_000117;product=hypothetical protein;
scaffold_1	funannotate	exon	498868	499142	.	+	.	ID=ADSC300_000117-T1.exon1;Parent=ADSC300_000117-T1;
scaffold_1	funannotate	exon	499420	499621	.	+	.	ID=ADSC300_000117-T1.exon2;Parent=ADSC300_000117-T1;
scaffold_1	funannotate	exon	499805	500251	.	+	.	ID=ADSC300_000117-T1.exon3;Parent=ADSC300_000117-T1;
scaffold_1	funannotate	CDS	498868	499142	.	+	0	ID=ADSC300_000117-T1.cds;Parent=ADSC300_000117-T1;
scaffold_1	funannotate	CDS	499420	499621	.	+	1	ID=ADSC300_000117-T1.cds;Parent=ADSC300_000117-T1;
scaffold_1	funannotate	CDS	499805	500251	.	+	0	ID=ADSC300_000117-T1.cds;Parent=ADSC300_000117-T1;
scaffold_1	funannotate	gene	500746	504276	.	-	.	ID=ADSC300_000118;
scaffold_1	funannotate	mRNA	500746	504276	.	-	.	ID=ADSC300_000118-T1;Parent=ADSC300_000118;product=hypothetical protein;
scaffold_1	funannotate	exon	503834	504276	.	-	.	ID=ADSC300_000118-T1.exon1;Parent=ADSC300_000118-T1;
scaffold_1	funannotate	exon	500931	503713	.	-	.	ID=ADSC300_000118-T1.exon2;Parent=ADSC300_000118-T1;
scaffold_1	funannotate	exon	500746	500882	.	-	.	ID=ADSC300_000118-T1.exon3;Parent=ADSC300_000118-T1;
scaffold_1	funannotate	CDS	503834	504276	.	-	0	ID=ADSC300_000118-T1.cds;Parent=ADSC300_000118-T1;
scaffold_1	funannotate	CDS	500931	503713	.	-	1	ID=ADSC300_000118-T1.cds;Parent=ADSC300_000118-T1;
scaffold_1	funannotate	CDS	500746	500882	.	-	2	ID=ADSC300_000118-T1.cds;Parent=ADSC300_000118-T1;
scaffold_1	funannotate	gene	506029	508759	.	+	.	ID=ADSC300_000119;
scaffold_1	funannotate	mRNA	506029	508759	.	+	.	ID=ADSC300_000119-T1;Parent=ADSC300_000119;product=hypothetical protein;
scaffold_1	funannotate	exon	506029	506066	.	+	.	ID=ADSC300_000119-T1.exon1;Parent=ADSC300_000119-T1;
scaffold_1	funannotate	exon	506230	506325	.	+	.	ID=ADSC300_000119-T1.exon2;Parent=ADSC300_000119-T1;
scaffold_1	funannotate	exon	506441	506471	.	+	.	ID=ADSC300_000119-T1.exon3;Parent=ADSC300_000119-T1;
scaffold_1	funannotate	exon	506634	506702	.	+	.	ID=ADSC300_000119-T1.exon4;Parent=ADSC300_000119-T1;
scaffold_1	funannotate	exon	506752	506758	.	+	.	ID=ADSC300_000119-T1.exon5;Parent=ADSC300_000119-T1;
scaffold_1	funannotate	exon	506878	506961	.	+	.	ID=ADSC300_000119-T1.exon6;Parent=ADSC300_000119-T1;
scaffold_1	funannotate	exon	507112	507194	.	+	.	ID=ADSC300_000119-T1.exon7;Parent=ADSC300_000119-T1;
scaffold_1	funannotate	exon	507346	507377	.	+	.	ID=ADSC300_000119-T1.exon8;Parent=ADSC300_000119-T1;
scaffold_1	funannotate	exon	507540	507627	.	+	.	ID=ADSC300_000119-T1.exon9;Parent=ADSC300_000119-T1;
scaffold_1	funannotate	exon	507705	507830	.	+	.	ID=ADSC300_000119-T1.exon10;Parent=ADSC300_000119-T1;
scaffold_1	funannotate	exon	507903	507929	.	+	.	ID=ADSC300_000119-T1.exon11;Parent=ADSC300_000119-T1;
scaffold_1	funannotate	exon	508085	508227	.	+	.	ID=ADSC300_000119-T1.exon12;Parent=ADSC300_000119-T1;
scaffold_1	funannotate	exon	508365	508398	.	+	.	ID=ADSC300_000119-T1.exon13;Parent=ADSC300_000119-T1;
scaffold_1	funannotate	exon	508526	508759	.	+	.	ID=ADSC300_000119-T1.exon14;Parent=ADSC300_000119-T1;
scaffold_1	funannotate	CDS	506029	506066	.	+	0	ID=ADSC300_000119-T1.cds;Parent=ADSC300_000119-T1;
scaffold_1	funannotate	CDS	506230	506325	.	+	1	ID=ADSC300_000119-T1.cds;Parent=ADSC300_000119-T1;
scaffold_1	funannotate	CDS	506441	506471	.	+	1	ID=ADSC300_000119-T1.cds;Parent=ADSC300_000119-T1;
scaffold_1	funannotate	CDS	506634	506702	.	+	0	ID=ADSC300_000119-T1.cds;Parent=ADSC300_000119-T1;
scaffold_1	funannotate	CDS	506752	506758	.	+	0	ID=ADSC300_000119-T1.cds;Parent=ADSC300_000119-T1;
scaffold_1	funannotate	CDS	506878	506961	.	+	2	ID=ADSC300_000119-T1.cds;Parent=ADSC300_000119-T1;
scaffold_1	funannotate	CDS	507112	507194	.	+	2	ID=ADSC300_000119-T1.cds;Parent=ADSC300_000119-T1;
scaffold_1	funannotate	CDS	507346	507377	.	+	0	ID=ADSC300_000119-T1.cds;Parent=ADSC300_000119-T1;
scaffold_1	funannotate	CDS	507540	507627	.	+	1	ID=ADSC300_000119-T1.cds;Parent=ADSC300_000119-T1;
scaffold_1	funannotate	CDS	507705	507830	.	+	0	ID=ADSC300_000119-T1.cds;Parent=ADSC300_000119-T1;
scaffold_1	funannotate	CDS	507903	507929	.	+	0	ID=ADSC300_000119-T1.cds;Parent=ADSC300_000119-T1;
scaffold_1	funannotate	CDS	508085	508227	.	+	0	ID=ADSC300_000119-T1.cds;Parent=ADSC300_000119-T1;
scaffold_1	funannotate	CDS	508365	508398	.	+	1	ID=ADSC300_000119-T1.cds;Parent=ADSC300_000119-T1;
scaffold_1	funannotate	CDS	508526	508759	.	+	0	ID=ADSC300_000119-T1.cds;Parent=ADSC300_000119-T1;
scaffold_1	funannotate	gene	509703	513864	.	-	.	ID=ADSC300_000120;
scaffold_1	funannotate	mRNA	509703	513864	.	-	.	ID=ADSC300_000120-T1;Parent=ADSC300_000120;product=hypothetical protein;
scaffold_1	funannotate	exon	512122	513864	.	-	.	ID=ADSC300_000120-T1.exon1;Parent=ADSC300_000120-T1;
scaffold_1	funannotate	exon	511834	511875	.	-	.	ID=ADSC300_000120-T1.exon2;Parent=ADSC300_000120-T1;
scaffold_1	funannotate	exon	510376	511600	.	-	.	ID=ADSC300_000120-T1.exon3;Parent=ADSC300_000120-T1;
scaffold_1	funannotate	exon	509703	510091	.	-	.	ID=ADSC300_000120-T1.exon4;Parent=ADSC300_000120-T1;
scaffold_1	funannotate	CDS	512122	513864	.	-	0	ID=ADSC300_000120-T1.cds;Parent=ADSC300_000120-T1;
scaffold_1	funannotate	CDS	511834	511875	.	-	0	ID=ADSC300_000120-T1.cds;Parent=ADSC300_000120-T1;
scaffold_1	funannotate	CDS	510376	511600	.	-	0	ID=ADSC300_000120-T1.cds;Parent=ADSC300_000120-T1;
scaffold_1	funannotate	CDS	509703	510091	.	-	2	ID=ADSC300_000120-T1.cds;Parent=ADSC300_000120-T1;
scaffold_1	funannotate	gene	515435	521275	.	-	.	ID=ADSC300_000121;
scaffold_1	funannotate	mRNA	515435	521275	.	-	.	ID=ADSC300_000121-T1;Parent=ADSC300_000121;product=hypothetical protein;
scaffold_1	funannotate	exon	520841	521275	.	-	.	ID=ADSC300_000121-T1.exon1;Parent=ADSC300_000121-T1;
scaffold_1	funannotate	exon	517585	519943	.	-	.	ID=ADSC300_000121-T1.exon2;Parent=ADSC300_000121-T1;
scaffold_1	funannotate	exon	516263	517536	.	-	.	ID=ADSC300_000121-T1.exon3;Parent=ADSC300_000121-T1;
scaffold_1	funannotate	exon	515435	516193	.	-	.	ID=ADSC300_000121-T1.exon4;Parent=ADSC300_000121-T1;
scaffold_1	funannotate	CDS	520841	521275	.	-	0	ID=ADSC300_000121-T1.cds;Parent=ADSC300_000121-T1;
scaffold_1	funannotate	CDS	517585	519943	.	-	0	ID=ADSC300_000121-T1.cds;Parent=ADSC300_000121-T1;
scaffold_1	funannotate	CDS	516263	517536	.	-	2	ID=ADSC300_000121-T1.cds;Parent=ADSC300_000121-T1;
scaffold_1	funannotate	CDS	515435	516193	.	-	0	ID=ADSC300_000121-T1.cds;Parent=ADSC300_000121-T1;
scaffold_1	funannotate	gene	521957	523948	.	+	.	ID=ADSC300_000122;
scaffold_1	funannotate	mRNA	521957	523948	.	+	.	ID=ADSC300_000122-T1;Parent=ADSC300_000122;product=hypothetical protein;
scaffold_1	funannotate	exon	521957	523948	.	+	.	ID=ADSC300_000122-T1.exon1;Parent=ADSC300_000122-T1;
scaffold_1	funannotate	CDS	521957	523948	.	+	0	ID=ADSC300_000122-T1.cds;Parent=ADSC300_000122-T1;
scaffold_1	funannotate	gene	525041	526521	.	+	.	ID=ADSC300_000123;
scaffold_1	funannotate	mRNA	525041	526521	.	+	.	ID=ADSC300_000123-T1;Parent=ADSC300_000123;product=hypothetical protein;
scaffold_1	funannotate	exon	525041	525665	.	+	.	ID=ADSC300_000123-T1.exon1;Parent=ADSC300_000123-T1;
scaffold_1	funannotate	exon	525800	526521	.	+	.	ID=ADSC300_000123-T1.exon2;Parent=ADSC300_000123-T1;
scaffold_1	funannotate	CDS	525041	525665	.	+	0	ID=ADSC300_000123-T1.cds;Parent=ADSC300_000123-T1;
scaffold_1	funannotate	CDS	525800	526521	.	+	2	ID=ADSC300_000123-T1.cds;Parent=ADSC300_000123-T1;
scaffold_1	funannotate	gene	527537	528250	.	-	.	ID=ADSC300_000124;
scaffold_1	funannotate	mRNA	527537	528250	.	-	.	ID=ADSC300_000124-T1;Parent=ADSC300_000124;product=hypothetical protein;
scaffold_1	funannotate	exon	527537	528250	.	-	.	ID=ADSC300_000124-T1.exon1;Parent=ADSC300_000124-T1;
scaffold_1	funannotate	CDS	527537	528250	.	-	0	ID=ADSC300_000124-T1.cds;Parent=ADSC300_000124-T1;
scaffold_1	funannotate	gene	529534	530547	.	-	.	ID=ADSC300_000125;
scaffold_1	funannotate	mRNA	529534	530547	.	-	.	ID=ADSC300_000125-T1;Parent=ADSC300_000125;product=hypothetical protein;
scaffold_1	funannotate	exon	530481	530547	.	-	.	ID=ADSC300_000125-T1.exon1;Parent=ADSC300_000125-T1;
scaffold_1	funannotate	exon	530079	530350	.	-	.	ID=ADSC300_000125-T1.exon2;Parent=ADSC300_000125-T1;
scaffold_1	funannotate	exon	529534	529899	.	-	.	ID=ADSC300_000125-T1.exon3;Parent=ADSC300_000125-T1;
scaffold_1	funannotate	CDS	530481	530547	.	-	0	ID=ADSC300_000125-T1.cds;Parent=ADSC300_000125-T1;
scaffold_1	funannotate	CDS	530079	530350	.	-	2	ID=ADSC300_000125-T1.cds;Parent=ADSC300_000125-T1;
scaffold_1	funannotate	CDS	529534	529899	.	-	0	ID=ADSC300_000125-T1.cds;Parent=ADSC300_000125-T1;
scaffold_1	funannotate	gene	532465	533151	.	+	.	ID=ADSC300_000126;
scaffold_1	funannotate	mRNA	532465	533151	.	+	.	ID=ADSC300_000126-T1;Parent=ADSC300_000126;product=hypothetical protein;
scaffold_1	funannotate	exon	532465	533151	.	+	.	ID=ADSC300_000126-T1.exon1;Parent=ADSC300_000126-T1;
scaffold_1	funannotate	CDS	532465	533151	.	+	0	ID=ADSC300_000126-T1.cds;Parent=ADSC300_000126-T1;
scaffold_1	funannotate	gene	536178	539525	.	-	.	ID=ADSC300_000127;
scaffold_1	funannotate	mRNA	536178	539525	.	-	.	ID=ADSC300_000127-T1;Parent=ADSC300_000127;product=hypothetical protein;
scaffold_1	funannotate	exon	536178	539525	.	-	.	ID=ADSC300_000127-T1.exon1;Parent=ADSC300_000127-T1;
scaffold_1	funannotate	CDS	536178	539525	.	-	0	ID=ADSC300_000127-T1.cds;Parent=ADSC300_000127-T1;
scaffold_1	funannotate	gene	543214	545047	.	+	.	ID=ADSC300_000128;
scaffold_1	funannotate	mRNA	543214	545047	.	+	.	ID=ADSC300_000128-T1;Parent=ADSC300_000128;product=hypothetical protein;
scaffold_1	funannotate	exon	543214	543348	.	+	.	ID=ADSC300_000128-T1.exon1;Parent=ADSC300_000128-T1;
scaffold_1	funannotate	exon	543408	543504	.	+	.	ID=ADSC300_000128-T1.exon2;Parent=ADSC300_000128-T1;
scaffold_1	funannotate	exon	543558	543648	.	+	.	ID=ADSC300_000128-T1.exon3;Parent=ADSC300_000128-T1;
scaffold_1	funannotate	exon	543700	543783	.	+	.	ID=ADSC300_000128-T1.exon4;Parent=ADSC300_000128-T1;
scaffold_1	funannotate	exon	543845	544074	.	+	.	ID=ADSC300_000128-T1.exon5;Parent=ADSC300_000128-T1;
scaffold_1	funannotate	exon	544197	544687	.	+	.	ID=ADSC300_000128-T1.exon6;Parent=ADSC300_000128-T1;
scaffold_1	funannotate	exon	544904	545047	.	+	.	ID=ADSC300_000128-T1.exon7;Parent=ADSC300_000128-T1;
scaffold_1	funannotate	CDS	543214	543348	.	+	0	ID=ADSC300_000128-T1.cds;Parent=ADSC300_000128-T1;
scaffold_1	funannotate	CDS	543408	543504	.	+	0	ID=ADSC300_000128-T1.cds;Parent=ADSC300_000128-T1;
scaffold_1	funannotate	CDS	543558	543648	.	+	2	ID=ADSC300_000128-T1.cds;Parent=ADSC300_000128-T1;
scaffold_1	funannotate	CDS	543700	543783	.	+	1	ID=ADSC300_000128-T1.cds;Parent=ADSC300_000128-T1;
scaffold_1	funannotate	CDS	543845	544074	.	+	1	ID=ADSC300_000128-T1.cds;Parent=ADSC300_000128-T1;
scaffold_1	funannotate	CDS	544197	544687	.	+	2	ID=ADSC300_000128-T1.cds;Parent=ADSC300_000128-T1;
scaffold_1	funannotate	CDS	544904	545047	.	+	0	ID=ADSC300_000128-T1.cds;Parent=ADSC300_000128-T1;
scaffold_1	funannotate	gene	545752	546720	.	-	.	ID=ADSC300_000129;
scaffold_1	funannotate	mRNA	545752	546720	.	-	.	ID=ADSC300_000129-T1;Parent=ADSC300_000129;product=hypothetical protein;
scaffold_1	funannotate	exon	545752	546720	.	-	.	ID=ADSC300_000129-T1.exon1;Parent=ADSC300_000129-T1;
scaffold_1	funannotate	CDS	545752	546720	.	-	0	ID=ADSC300_000129-T1.cds;Parent=ADSC300_000129-T1;
scaffold_1	funannotate	gene	546833	547471	.	-	.	ID=ADSC300_000130;
scaffold_1	funannotate	mRNA	546833	547471	.	-	.	ID=ADSC300_000130-T1;Parent=ADSC300_000130;product=hypothetical protein;
scaffold_1	funannotate	exon	546833	547471	.	-	.	ID=ADSC300_000130-T1.exon1;Parent=ADSC300_000130-T1;
scaffold_1	funannotate	CDS	546833	547471	.	-	0	ID=ADSC300_000130-T1.cds;Parent=ADSC300_000130-T1;
scaffold_1	funannotate	gene	550753	551298	.	-	.	ID=ADSC300_000131;
scaffold_1	funannotate	mRNA	550753	551298	.	-	.	ID=ADSC300_000131-T1;Parent=ADSC300_000131;product=hypothetical protein;
scaffold_1	funannotate	exon	550753	551298	.	-	.	ID=ADSC300_000131-T1.exon1;Parent=ADSC300_000131-T1;
scaffold_1	funannotate	CDS	550753	551298	.	-	0	ID=ADSC300_000131-T1.cds;Parent=ADSC300_000131-T1;
scaffold_1	funannotate	gene	552793	555330	.	-	.	ID=ADSC300_000132;
scaffold_1	funannotate	mRNA	552793	555330	.	-	.	ID=ADSC300_000132-T1;Parent=ADSC300_000132;product=hypothetical protein;
scaffold_1	funannotate	exon	552793	555330	.	-	.	ID=ADSC300_000132-T1.exon1;Parent=ADSC300_000132-T1;
scaffold_1	funannotate	CDS	552793	555330	.	-	0	ID=ADSC300_000132-T1.cds;Parent=ADSC300_000132-T1;
scaffold_1	funannotate	gene	557161	558147	.	-	.	ID=ADSC300_000133;
scaffold_1	funannotate	mRNA	557161	558147	.	-	.	ID=ADSC300_000133-T1;Parent=ADSC300_000133;product=hypothetical protein;
scaffold_1	funannotate	exon	557161	558147	.	-	.	ID=ADSC300_000133-T1.exon1;Parent=ADSC300_000133-T1;
scaffold_1	funannotate	CDS	557161	558147	.	-	0	ID=ADSC300_000133-T1.cds;Parent=ADSC300_000133-T1;
scaffold_1	funannotate	gene	563250	564091	.	+	.	ID=ADSC300_000134;
scaffold_1	funannotate	mRNA	563250	564091	.	+	.	ID=ADSC300_000134-T1;Parent=ADSC300_000134;product=hypothetical protein;
scaffold_1	funannotate	exon	563250	563417	.	+	.	ID=ADSC300_000134-T1.exon1;Parent=ADSC300_000134-T1;
scaffold_1	funannotate	exon	563477	564091	.	+	.	ID=ADSC300_000134-T1.exon2;Parent=ADSC300_000134-T1;
scaffold_1	funannotate	CDS	563250	563417	.	+	0	ID=ADSC300_000134-T1.cds;Parent=ADSC300_000134-T1;
scaffold_1	funannotate	CDS	563477	564091	.	+	0	ID=ADSC300_000134-T1.cds;Parent=ADSC300_000134-T1;
scaffold_1	funannotate	gene	564462	565343	.	-	.	ID=ADSC300_000135;
scaffold_1	funannotate	mRNA	564462	565343	.	-	.	ID=ADSC300_000135-T1;Parent=ADSC300_000135;product=hypothetical protein;
scaffold_1	funannotate	exon	564462	565343	.	-	.	ID=ADSC300_000135-T1.exon1;Parent=ADSC300_000135-T1;
scaffold_1	funannotate	CDS	564462	565343	.	-	0	ID=ADSC300_000135-T1.cds;Parent=ADSC300_000135-T1;
scaffold_1	funannotate	gene	568587	569969	.	-	.	ID=ADSC300_000136;
scaffold_1	funannotate	mRNA	568587	569969	.	-	.	ID=ADSC300_000136-T1;Parent=ADSC300_000136;product=hypothetical protein;
scaffold_1	funannotate	exon	569916	569969	.	-	.	ID=ADSC300_000136-T1.exon1;Parent=ADSC300_000136-T1;
scaffold_1	funannotate	exon	568587	569804	.	-	.	ID=ADSC300_000136-T1.exon2;Parent=ADSC300_000136-T1;
scaffold_1	funannotate	CDS	569916	569969	.	-	0	ID=ADSC300_000136-T1.cds;Parent=ADSC300_000136-T1;
scaffold_1	funannotate	CDS	568587	569804	.	-	0	ID=ADSC300_000136-T1.cds;Parent=ADSC300_000136-T1;
scaffold_1	funannotate	gene	574625	575170	.	+	.	ID=ADSC300_000137;
scaffold_1	funannotate	mRNA	574625	575170	.	+	.	ID=ADSC300_000137-T1;Parent=ADSC300_000137;product=hypothetical protein;
scaffold_1	funannotate	exon	574625	574951	.	+	.	ID=ADSC300_000137-T1.exon1;Parent=ADSC300_000137-T1;
scaffold_1	funannotate	exon	575090	575170	.	+	.	ID=ADSC300_000137-T1.exon2;Parent=ADSC300_000137-T1;
scaffold_1	funannotate	CDS	574625	574951	.	+	0	ID=ADSC300_000137-T1.cds;Parent=ADSC300_000137-T1;
scaffold_1	funannotate	CDS	575090	575170	.	+	0	ID=ADSC300_000137-T1.cds;Parent=ADSC300_000137-T1;
scaffold_1	funannotate	gene	576366	578156	.	-	.	ID=ADSC300_000138;
scaffold_1	funannotate	mRNA	576366	578156	.	-	.	ID=ADSC300_000138-T1;Parent=ADSC300_000138;product=hypothetical protein;
scaffold_1	funannotate	exon	577956	578156	.	-	.	ID=ADSC300_000138-T1.exon1;Parent=ADSC300_000138-T1;
scaffold_1	funannotate	exon	576366	577904	.	-	.	ID=ADSC300_000138-T1.exon2;Parent=ADSC300_000138-T1;
scaffold_1	funannotate	CDS	577956	578156	.	-	0	ID=ADSC300_000138-T1.cds;Parent=ADSC300_000138-T1;
scaffold_1	funannotate	CDS	576366	577904	.	-	0	ID=ADSC300_000138-T1.cds;Parent=ADSC300_000138-T1;
scaffold_1	funannotate	gene	578805	580372	.	-	.	ID=ADSC300_000139;
scaffold_1	funannotate	mRNA	578805	580372	.	-	.	ID=ADSC300_000139-T1;Parent=ADSC300_000139;product=hypothetical protein;
scaffold_1	funannotate	exon	580324	580372	.	-	.	ID=ADSC300_000139-T1.exon1;Parent=ADSC300_000139-T1;
scaffold_1	funannotate	exon	579405	580222	.	-	.	ID=ADSC300_000139-T1.exon2;Parent=ADSC300_000139-T1;
scaffold_1	funannotate	exon	579152	579339	.	-	.	ID=ADSC300_000139-T1.exon3;Parent=ADSC300_000139-T1;
scaffold_1	funannotate	exon	578805	579081	.	-	.	ID=ADSC300_000139-T1.exon4;Parent=ADSC300_000139-T1;
scaffold_1	funannotate	CDS	580324	580372	.	-	0	ID=ADSC300_000139-T1.cds;Parent=ADSC300_000139-T1;
scaffold_1	funannotate	CDS	579405	580222	.	-	2	ID=ADSC300_000139-T1.cds;Parent=ADSC300_000139-T1;
scaffold_1	funannotate	CDS	579152	579339	.	-	0	ID=ADSC300_000139-T1.cds;Parent=ADSC300_000139-T1;
scaffold_1	funannotate	CDS	578805	579081	.	-	1	ID=ADSC300_000139-T1.cds;Parent=ADSC300_000139-T1;
scaffold_1	funannotate	gene	581274	583788	.	-	.	ID=ADSC300_000140;
scaffold_1	funannotate	mRNA	581274	583788	.	-	.	ID=ADSC300_000140-T1;Parent=ADSC300_000140;product=hypothetical protein;
scaffold_1	funannotate	exon	583753	583788	.	-	.	ID=ADSC300_000140-T1.exon1;Parent=ADSC300_000140-T1;
scaffold_1	funannotate	exon	582977	583487	.	-	.	ID=ADSC300_000140-T1.exon2;Parent=ADSC300_000140-T1;
scaffold_1	funannotate	exon	582864	582895	.	-	.	ID=ADSC300_000140-T1.exon3;Parent=ADSC300_000140-T1;
scaffold_1	funannotate	exon	581473	582808	.	-	.	ID=ADSC300_000140-T1.exon4;Parent=ADSC300_000140-T1;
scaffold_1	funannotate	exon	581274	581422	.	-	.	ID=ADSC300_000140-T1.exon5;Parent=ADSC300_000140-T1;
scaffold_1	funannotate	CDS	583753	583788	.	-	0	ID=ADSC300_000140-T1.cds;Parent=ADSC300_000140-T1;
scaffold_1	funannotate	CDS	582977	583487	.	-	0	ID=ADSC300_000140-T1.cds;Parent=ADSC300_000140-T1;
scaffold_1	funannotate	CDS	582864	582895	.	-	2	ID=ADSC300_000140-T1.cds;Parent=ADSC300_000140-T1;
scaffold_1	funannotate	CDS	581473	582808	.	-	0	ID=ADSC300_000140-T1.cds;Parent=ADSC300_000140-T1;
scaffold_1	funannotate	CDS	581274	581422	.	-	2	ID=ADSC300_000140-T1.cds;Parent=ADSC300_000140-T1;
scaffold_1	funannotate	gene	584687	586476	.	+	.	ID=ADSC300_000141;
scaffold_1	funannotate	mRNA	584687	586476	.	+	.	ID=ADSC300_000141-T1;Parent=ADSC300_000141;product=hypothetical protein;
scaffold_1	funannotate	exon	584687	584892	.	+	.	ID=ADSC300_000141-T1.exon1;Parent=ADSC300_000141-T1;
scaffold_1	funannotate	exon	584948	585326	.	+	.	ID=ADSC300_000141-T1.exon2;Parent=ADSC300_000141-T1;
scaffold_1	funannotate	exon	585397	586053	.	+	.	ID=ADSC300_000141-T1.exon3;Parent=ADSC300_000141-T1;
scaffold_1	funannotate	exon	586120	586194	.	+	.	ID=ADSC300_000141-T1.exon4;Parent=ADSC300_000141-T1;
scaffold_1	funannotate	exon	586300	586476	.	+	.	ID=ADSC300_000141-T1.exon5;Parent=ADSC300_000141-T1;
scaffold_1	funannotate	CDS	584687	584892	.	+	0	ID=ADSC300_000141-T1.cds;Parent=ADSC300_000141-T1;
scaffold_1	funannotate	CDS	584948	585326	.	+	1	ID=ADSC300_000141-T1.cds;Parent=ADSC300_000141-T1;
scaffold_1	funannotate	CDS	585397	586053	.	+	0	ID=ADSC300_000141-T1.cds;Parent=ADSC300_000141-T1;
scaffold_1	funannotate	CDS	586120	586194	.	+	0	ID=ADSC300_000141-T1.cds;Parent=ADSC300_000141-T1;
scaffold_1	funannotate	CDS	586300	586476	.	+	0	ID=ADSC300_000141-T1.cds;Parent=ADSC300_000141-T1;
scaffold_1	funannotate	gene	586976	587236	.	+	.	ID=ADSC300_000142;
scaffold_1	funannotate	mRNA	586976	587236	.	+	.	ID=ADSC300_000142-T1;Parent=ADSC300_000142;product=hypothetical protein;
scaffold_1	funannotate	exon	586976	587236	.	+	.	ID=ADSC300_000142-T1.exon1;Parent=ADSC300_000142-T1;
scaffold_1	funannotate	CDS	586976	587236	.	+	0	ID=ADSC300_000142-T1.cds;Parent=ADSC300_000142-T1;
scaffold_1	funannotate	gene	591721	592722	.	-	.	ID=ADSC300_000143;
scaffold_1	funannotate	mRNA	591721	592722	.	-	.	ID=ADSC300_000143-T1;Parent=ADSC300_000143;product=hypothetical protein;
scaffold_1	funannotate	exon	591721	592722	.	-	.	ID=ADSC300_000143-T1.exon1;Parent=ADSC300_000143-T1;
scaffold_1	funannotate	CDS	591721	592722	.	-	0	ID=ADSC300_000143-T1.cds;Parent=ADSC300_000143-T1;
scaffold_1	funannotate	gene	595006	596451	.	-	.	ID=ADSC300_000144;
scaffold_1	funannotate	mRNA	595006	596451	.	-	.	ID=ADSC300_000144-T1;Parent=ADSC300_000144;product=hypothetical protein;
scaffold_1	funannotate	exon	595006	596451	.	-	.	ID=ADSC300_000144-T1.exon1;Parent=ADSC300_000144-T1;
scaffold_1	funannotate	CDS	595006	596451	.	-	0	ID=ADSC300_000144-T1.cds;Parent=ADSC300_000144-T1;
scaffold_1	funannotate	gene	597201	597470	.	+	.	ID=ADSC300_000145;
scaffold_1	funannotate	mRNA	597201	597470	.	+	.	ID=ADSC300_000145-T1;Parent=ADSC300_000145;product=hypothetical protein;
scaffold_1	funannotate	exon	597201	597470	.	+	.	ID=ADSC300_000145-T1.exon1;Parent=ADSC300_000145-T1;
scaffold_1	funannotate	CDS	597201	597470	.	+	0	ID=ADSC300_000145-T1.cds;Parent=ADSC300_000145-T1;
scaffold_1	funannotate	gene	597500	598749	.	-	.	ID=ADSC300_000146;
scaffold_1	funannotate	mRNA	597500	598749	.	-	.	ID=ADSC300_000146-T1;Parent=ADSC300_000146;product=hypothetical protein;
scaffold_1	funannotate	exon	598690	598749	.	-	.	ID=ADSC300_000146-T1.exon1;Parent=ADSC300_000146-T1;
scaffold_1	funannotate	exon	598320	598544	.	-	.	ID=ADSC300_000146-T1.exon2;Parent=ADSC300_000146-T1;
scaffold_1	funannotate	exon	597500	598267	.	-	.	ID=ADSC300_000146-T1.exon3;Parent=ADSC300_000146-T1;
scaffold_1	funannotate	CDS	598690	598749	.	-	0	ID=ADSC300_000146-T1.cds;Parent=ADSC300_000146-T1;
scaffold_1	funannotate	CDS	598320	598544	.	-	0	ID=ADSC300_000146-T1.cds;Parent=ADSC300_000146-T1;
scaffold_1	funannotate	CDS	597500	598267	.	-	0	ID=ADSC300_000146-T1.cds;Parent=ADSC300_000146-T1;
scaffold_1	funannotate	gene	599700	603158	.	-	.	ID=ADSC300_000147;
scaffold_1	funannotate	mRNA	599700	603158	.	-	.	ID=ADSC300_000147-T1;Parent=ADSC300_000147;product=hypothetical protein;
scaffold_1	funannotate	exon	603030	603158	.	-	.	ID=ADSC300_000147-T1.exon1;Parent=ADSC300_000147-T1;
scaffold_1	funannotate	exon	599700	602981	.	-	.	ID=ADSC300_000147-T1.exon2;Parent=ADSC300_000147-T1;
scaffold_1	funannotate	CDS	603030	603158	.	-	0	ID=ADSC300_000147-T1.cds;Parent=ADSC300_000147-T1;
scaffold_1	funannotate	CDS	599700	602981	.	-	0	ID=ADSC300_000147-T1.cds;Parent=ADSC300_000147-T1;
scaffold_1	funannotate	gene	603944	605127	.	-	.	ID=ADSC300_000148;
scaffold_1	funannotate	mRNA	603944	605127	.	-	.	ID=ADSC300_000148-T1;Parent=ADSC300_000148;product=hypothetical protein;
scaffold_1	funannotate	exon	605083	605127	.	-	.	ID=ADSC300_000148-T1.exon1;Parent=ADSC300_000148-T1;
scaffold_1	funannotate	exon	604892	605023	.	-	.	ID=ADSC300_000148-T1.exon2;Parent=ADSC300_000148-T1;
scaffold_1	funannotate	exon	603944	604819	.	-	.	ID=ADSC300_000148-T1.exon3;Parent=ADSC300_000148-T1;
scaffold_1	funannotate	CDS	605083	605127	.	-	0	ID=ADSC300_000148-T1.cds;Parent=ADSC300_000148-T1;
scaffold_1	funannotate	CDS	604892	605023	.	-	0	ID=ADSC300_000148-T1.cds;Parent=ADSC300_000148-T1;
scaffold_1	funannotate	CDS	603944	604819	.	-	0	ID=ADSC300_000148-T1.cds;Parent=ADSC300_000148-T1;
scaffold_1	funannotate	gene	605934	607305	.	+	.	ID=ADSC300_000149;
scaffold_1	funannotate	mRNA	605934	607305	.	+	.	ID=ADSC300_000149-T1;Parent=ADSC300_000149;product=hypothetical protein;
scaffold_1	funannotate	exon	605934	606135	.	+	.	ID=ADSC300_000149-T1.exon1;Parent=ADSC300_000149-T1;
scaffold_1	funannotate	exon	606226	606697	.	+	.	ID=ADSC300_000149-T1.exon2;Parent=ADSC300_000149-T1;
scaffold_1	funannotate	exon	606771	607305	.	+	.	ID=ADSC300_000149-T1.exon3;Parent=ADSC300_000149-T1;
scaffold_1	funannotate	CDS	605934	606135	.	+	0	ID=ADSC300_000149-T1.cds;Parent=ADSC300_000149-T1;
scaffold_1	funannotate	CDS	606226	606697	.	+	2	ID=ADSC300_000149-T1.cds;Parent=ADSC300_000149-T1;
scaffold_1	funannotate	CDS	606771	607305	.	+	1	ID=ADSC300_000149-T1.cds;Parent=ADSC300_000149-T1;
scaffold_1	funannotate	gene	610473	611900	.	+	.	ID=ADSC300_000150;
scaffold_1	funannotate	mRNA	610473	611900	.	+	.	ID=ADSC300_000150-T1;Parent=ADSC300_000150;product=hypothetical protein;
scaffold_1	funannotate	exon	610473	610702	.	+	.	ID=ADSC300_000150-T1.exon1;Parent=ADSC300_000150-T1;
scaffold_1	funannotate	exon	610765	610863	.	+	.	ID=ADSC300_000150-T1.exon2;Parent=ADSC300_000150-T1;
scaffold_1	funannotate	exon	610922	611900	.	+	.	ID=ADSC300_000150-T1.exon3;Parent=ADSC300_000150-T1;
scaffold_1	funannotate	CDS	610473	610702	.	+	0	ID=ADSC300_000150-T1.cds;Parent=ADSC300_000150-T1;
scaffold_1	funannotate	CDS	610765	610863	.	+	1	ID=ADSC300_000150-T1.cds;Parent=ADSC300_000150-T1;
scaffold_1	funannotate	CDS	610922	611900	.	+	1	ID=ADSC300_000150-T1.cds;Parent=ADSC300_000150-T1;
scaffold_1	funannotate	gene	612554	613331	.	-	.	ID=ADSC300_000151;
scaffold_1	funannotate	mRNA	612554	613331	.	-	.	ID=ADSC300_000151-T1;Parent=ADSC300_000151;product=hypothetical protein;
scaffold_1	funannotate	exon	612856	613331	.	-	.	ID=ADSC300_000151-T1.exon1;Parent=ADSC300_000151-T1;
scaffold_1	funannotate	exon	612554	612665	.	-	.	ID=ADSC300_000151-T1.exon2;Parent=ADSC300_000151-T1;
scaffold_1	funannotate	CDS	612856	613331	.	-	0	ID=ADSC300_000151-T1.cds;Parent=ADSC300_000151-T1;
scaffold_1	funannotate	CDS	612554	612665	.	-	1	ID=ADSC300_000151-T1.cds;Parent=ADSC300_000151-T1;
scaffold_1	funannotate	gene	617981	618751	.	+	.	ID=ADSC300_000152;
scaffold_1	funannotate	mRNA	617981	618751	.	+	.	ID=ADSC300_000152-T1;Parent=ADSC300_000152;product=hypothetical protein;
scaffold_1	funannotate	exon	617981	618068	.	+	.	ID=ADSC300_000152-T1.exon1;Parent=ADSC300_000152-T1;
scaffold_1	funannotate	exon	618138	618751	.	+	.	ID=ADSC300_000152-T1.exon2;Parent=ADSC300_000152-T1;
scaffold_1	funannotate	CDS	617981	618068	.	+	0	ID=ADSC300_000152-T1.cds;Parent=ADSC300_000152-T1;
scaffold_1	funannotate	CDS	618138	618751	.	+	2	ID=ADSC300_000152-T1.cds;Parent=ADSC300_000152-T1;
scaffold_1	funannotate	gene	619406	620263	.	-	.	ID=ADSC300_000153;
scaffold_1	funannotate	mRNA	619406	620263	.	-	.	ID=ADSC300_000153-T1;Parent=ADSC300_000153;product=hypothetical protein;
scaffold_1	funannotate	exon	620043	620263	.	-	.	ID=ADSC300_000153-T1.exon1;Parent=ADSC300_000153-T1;
scaffold_1	funannotate	exon	619699	619939	.	-	.	ID=ADSC300_000153-T1.exon2;Parent=ADSC300_000153-T1;
scaffold_1	funannotate	exon	619406	619477	.	-	.	ID=ADSC300_000153-T1.exon3;Parent=ADSC300_000153-T1;
scaffold_1	funannotate	CDS	620043	620263	.	-	0	ID=ADSC300_000153-T1.cds;Parent=ADSC300_000153-T1;
scaffold_1	funannotate	CDS	619699	619939	.	-	1	ID=ADSC300_000153-T1.cds;Parent=ADSC300_000153-T1;
scaffold_1	funannotate	CDS	619406	619477	.	-	0	ID=ADSC300_000153-T1.cds;Parent=ADSC300_000153-T1;
scaffold_1	funannotate	gene	624524	625096	.	-	.	ID=ADSC300_000154;
scaffold_1	funannotate	mRNA	624524	625096	.	-	.	ID=ADSC300_000154-T1;Parent=ADSC300_000154;product=hypothetical protein;
scaffold_1	funannotate	exon	624524	625096	.	-	.	ID=ADSC300_000154-T1.exon1;Parent=ADSC300_000154-T1;
scaffold_1	funannotate	CDS	624524	625096	.	-	0	ID=ADSC300_000154-T1.cds;Parent=ADSC300_000154-T1;
scaffold_1	funannotate	gene	627561	627829	.	-	.	ID=ADSC300_000155;
scaffold_1	funannotate	mRNA	627561	627829	.	-	.	ID=ADSC300_000155-T1;Parent=ADSC300_000155;product=hypothetical protein;
scaffold_1	funannotate	exon	627800	627829	.	-	.	ID=ADSC300_000155-T1.exon1;Parent=ADSC300_000155-T1;
scaffold_1	funannotate	exon	627561	627743	.	-	.	ID=ADSC300_000155-T1.exon2;Parent=ADSC300_000155-T1;
scaffold_1	funannotate	CDS	627800	627829	.	-	0	ID=ADSC300_000155-T1.cds;Parent=ADSC300_000155-T1;
scaffold_1	funannotate	CDS	627561	627743	.	-	0	ID=ADSC300_000155-T1.cds;Parent=ADSC300_000155-T1;
scaffold_1	funannotate	gene	627837	628793	.	-	.	ID=ADSC300_000156;
scaffold_1	funannotate	mRNA	627837	628793	.	-	.	ID=ADSC300_000156-T1;Parent=ADSC300_000156;product=hypothetical protein;
scaffold_1	funannotate	exon	628784	628793	.	-	.	ID=ADSC300_000156-T1.exon1;Parent=ADSC300_000156-T1;
scaffold_1	funannotate	exon	628210	628638	.	-	.	ID=ADSC300_000156-T1.exon2;Parent=ADSC300_000156-T1;
scaffold_1	funannotate	exon	627837	628081	.	-	.	ID=ADSC300_000156-T1.exon3;Parent=ADSC300_000156-T1;
scaffold_1	funannotate	CDS	628784	628793	.	-	0	ID=ADSC300_000156-T1.cds;Parent=ADSC300_000156-T1;
scaffold_1	funannotate	CDS	628210	628638	.	-	2	ID=ADSC300_000156-T1.cds;Parent=ADSC300_000156-T1;
scaffold_1	funannotate	CDS	627837	628081	.	-	2	ID=ADSC300_000156-T1.cds;Parent=ADSC300_000156-T1;
scaffold_1	funannotate	gene	629357	630220	.	+	.	ID=ADSC300_000157;
scaffold_1	funannotate	mRNA	629357	630220	.	+	.	ID=ADSC300_000157-T1;Parent=ADSC300_000157;product=hypothetical protein;
scaffold_1	funannotate	exon	629357	629554	.	+	.	ID=ADSC300_000157-T1.exon1;Parent=ADSC300_000157-T1;
scaffold_1	funannotate	exon	629636	629759	.	+	.	ID=ADSC300_000157-T1.exon2;Parent=ADSC300_000157-T1;
scaffold_1	funannotate	exon	629904	630220	.	+	.	ID=ADSC300_000157-T1.exon3;Parent=ADSC300_000157-T1;
scaffold_1	funannotate	CDS	629357	629554	.	+	0	ID=ADSC300_000157-T1.cds;Parent=ADSC300_000157-T1;
scaffold_1	funannotate	CDS	629636	629759	.	+	0	ID=ADSC300_000157-T1.cds;Parent=ADSC300_000157-T1;
scaffold_1	funannotate	CDS	629904	630220	.	+	2	ID=ADSC300_000157-T1.cds;Parent=ADSC300_000157-T1;
scaffold_1	funannotate	gene	631112	631373	.	+	.	ID=ADSC300_000158;
scaffold_1	funannotate	mRNA	631112	631373	.	+	.	ID=ADSC300_000158-T1;Parent=ADSC300_000158;product=hypothetical protein;
scaffold_1	funannotate	exon	631112	631373	.	+	.	ID=ADSC300_000158-T1.exon1;Parent=ADSC300_000158-T1;
scaffold_1	funannotate	CDS	631112	631373	.	+	0	ID=ADSC300_000158-T1.cds;Parent=ADSC300_000158-T1;
scaffold_2	funannotate	gene	876	2129	.	+	.	ID=ADSC300_000159;
scaffold_2	funannotate	mRNA	876	2129	.	+	.	ID=ADSC300_000159-T1;Parent=ADSC300_000159;product=hypothetical protein;
scaffold_2	funannotate	exon	876	2129	.	+	.	ID=ADSC300_000159-T1.exon1;Parent=ADSC300_000159-T1;
scaffold_2	funannotate	CDS	876	2129	.	+	0	ID=ADSC300_000159-T1.cds;Parent=ADSC300_000159-T1;
scaffold_2	funannotate	gene	3295	4272	.	-	.	ID=ADSC300_000160;
scaffold_2	funannotate	mRNA	3295	4272	.	-	.	ID=ADSC300_000160-T1;Parent=ADSC300_000160;product=hypothetical protein;
scaffold_2	funannotate	exon	3295	4272	.	-	.	ID=ADSC300_000160-T1.exon1;Parent=ADSC300_000160-T1;
scaffold_2	funannotate	CDS	3295	4272	.	-	0	ID=ADSC300_000160-T1.cds;Parent=ADSC300_000160-T1;
scaffold_2	funannotate	gene	5721	7094	.	-	.	ID=ADSC300_000161;
scaffold_2	funannotate	mRNA	5721	7094	.	-	.	ID=ADSC300_000161-T1;Parent=ADSC300_000161;product=hypothetical protein;
scaffold_2	funannotate	exon	6986	7094	.	-	.	ID=ADSC300_000161-T1.exon1;Parent=ADSC300_000161-T1;
scaffold_2	funannotate	exon	6483	6765	.	-	.	ID=ADSC300_000161-T1.exon2;Parent=ADSC300_000161-T1;
scaffold_2	funannotate	exon	6040	6429	.	-	.	ID=ADSC300_000161-T1.exon3;Parent=ADSC300_000161-T1;
scaffold_2	funannotate	exon	5882	5905	.	-	.	ID=ADSC300_000161-T1.exon4;Parent=ADSC300_000161-T1;
scaffold_2	funannotate	exon	5721	5763	.	-	.	ID=ADSC300_000161-T1.exon5;Parent=ADSC300_000161-T1;
scaffold_2	funannotate	CDS	6986	7094	.	-	0	ID=ADSC300_000161-T1.cds;Parent=ADSC300_000161-T1;
scaffold_2	funannotate	CDS	6483	6765	.	-	2	ID=ADSC300_000161-T1.cds;Parent=ADSC300_000161-T1;
scaffold_2	funannotate	CDS	6040	6429	.	-	1	ID=ADSC300_000161-T1.cds;Parent=ADSC300_000161-T1;
scaffold_2	funannotate	CDS	5882	5905	.	-	1	ID=ADSC300_000161-T1.cds;Parent=ADSC300_000161-T1;
scaffold_2	funannotate	CDS	5721	5763	.	-	1	ID=ADSC300_000161-T1.cds;Parent=ADSC300_000161-T1;
scaffold_2	funannotate	gene	8959	9217	.	+	.	ID=ADSC300_000162;
scaffold_2	funannotate	mRNA	8959	9217	.	+	.	ID=ADSC300_000162-T1;Parent=ADSC300_000162;product=hypothetical protein;
scaffold_2	funannotate	exon	8959	9044	.	+	.	ID=ADSC300_000162-T1.exon1;Parent=ADSC300_000162-T1;
scaffold_2	funannotate	exon	9094	9217	.	+	.	ID=ADSC300_000162-T1.exon2;Parent=ADSC300_000162-T1;
scaffold_2	funannotate	CDS	8959	9044	.	+	0	ID=ADSC300_000162-T1.cds;Parent=ADSC300_000162-T1;
scaffold_2	funannotate	CDS	9094	9217	.	+	1	ID=ADSC300_000162-T1.cds;Parent=ADSC300_000162-T1;
scaffold_2	funannotate	gene	10276	11120	.	-	.	ID=ADSC300_000163;
scaffold_2	funannotate	mRNA	10276	11120	.	-	.	ID=ADSC300_000163-T1;Parent=ADSC300_000163;product=hypothetical protein;
scaffold_2	funannotate	exon	10786	11120	.	-	.	ID=ADSC300_000163-T1.exon1;Parent=ADSC300_000163-T1;
scaffold_2	funannotate	exon	10276	10600	.	-	.	ID=ADSC300_000163-T1.exon2;Parent=ADSC300_000163-T1;
scaffold_2	funannotate	CDS	10786	11120	.	-	0	ID=ADSC300_000163-T1.cds;Parent=ADSC300_000163-T1;
scaffold_2	funannotate	CDS	10276	10600	.	-	1	ID=ADSC300_000163-T1.cds;Parent=ADSC300_000163-T1;
scaffold_2	funannotate	gene	12414	12906	.	+	.	ID=ADSC300_000164;
scaffold_2	funannotate	mRNA	12414	12906	.	+	.	ID=ADSC300_000164-T1;Parent=ADSC300_000164;product=hypothetical protein;
scaffold_2	funannotate	exon	12414	12603	.	+	.	ID=ADSC300_000164-T1.exon1;Parent=ADSC300_000164-T1;
scaffold_2	funannotate	exon	12833	12906	.	+	.	ID=ADSC300_000164-T1.exon2;Parent=ADSC300_000164-T1;
scaffold_2	funannotate	CDS	12414	12603	.	+	0	ID=ADSC300_000164-T1.cds;Parent=ADSC300_000164-T1;
scaffold_2	funannotate	CDS	12833	12906	.	+	2	ID=ADSC300_000164-T1.cds;Parent=ADSC300_000164-T1;
scaffold_2	funannotate	gene	14953	17737	.	+	.	ID=ADSC300_000165;
scaffold_2	funannotate	mRNA	14953	17737	.	+	.	ID=ADSC300_000165-T1;Parent=ADSC300_000165;product=hypothetical protein;
scaffold_2	funannotate	exon	14953	15065	.	+	.	ID=ADSC300_000165-T1.exon1;Parent=ADSC300_000165-T1;
scaffold_2	funannotate	exon	15197	16080	.	+	.	ID=ADSC300_000165-T1.exon2;Parent=ADSC300_000165-T1;
scaffold_2	funannotate	exon	16165	16473	.	+	.	ID=ADSC300_000165-T1.exon3;Parent=ADSC300_000165-T1;
scaffold_2	funannotate	exon	16550	16900	.	+	.	ID=ADSC300_000165-T1.exon4;Parent=ADSC300_000165-T1;
scaffold_2	funannotate	exon	17073	17737	.	+	.	ID=ADSC300_000165-T1.exon5;Parent=ADSC300_000165-T1;
scaffold_2	funannotate	CDS	14953	15065	.	+	0	ID=ADSC300_000165-T1.cds;Parent=ADSC300_000165-T1;
scaffold_2	funannotate	CDS	15197	16080	.	+	1	ID=ADSC300_000165-T1.cds;Parent=ADSC300_000165-T1;
scaffold_2	funannotate	CDS	16165	16473	.	+	2	ID=ADSC300_000165-T1.cds;Parent=ADSC300_000165-T1;
scaffold_2	funannotate	CDS	16550	16900	.	+	2	ID=ADSC300_000165-T1.cds;Parent=ADSC300_000165-T1;
scaffold_2	funannotate	CDS	17073	17737	.	+	2	ID=ADSC300_000165-T1.cds;Parent=ADSC300_000165-T1;
scaffold_2	funannotate	gene	18138	18902	.	-	.	ID=ADSC300_000166;
scaffold_2	funannotate	mRNA	18138	18902	.	-	.	ID=ADSC300_000166-T1;Parent=ADSC300_000166;product=hypothetical protein;
scaffold_2	funannotate	exon	18705	18902	.	-	.	ID=ADSC300_000166-T1.exon1;Parent=ADSC300_000166-T1;
scaffold_2	funannotate	exon	18378	18644	.	-	.	ID=ADSC300_000166-T1.exon2;Parent=ADSC300_000166-T1;
scaffold_2	funannotate	exon	18138	18320	.	-	.	ID=ADSC300_000166-T1.exon3;Parent=ADSC300_000166-T1;
scaffold_2	funannotate	CDS	18705	18902	.	-	0	ID=ADSC300_000166-T1.cds;Parent=ADSC300_000166-T1;
scaffold_2	funannotate	CDS	18378	18644	.	-	0	ID=ADSC300_000166-T1.cds;Parent=ADSC300_000166-T1;
scaffold_2	funannotate	CDS	18138	18320	.	-	0	ID=ADSC300_000166-T1.cds;Parent=ADSC300_000166-T1;
scaffold_2	funannotate	gene	20147	20998	.	-	.	ID=ADSC300_000167;
scaffold_2	funannotate	mRNA	20147	20998	.	-	.	ID=ADSC300_000167-T1;Parent=ADSC300_000167;product=hypothetical protein;
scaffold_2	funannotate	exon	20955	20998	.	-	.	ID=ADSC300_000167-T1.exon1;Parent=ADSC300_000167-T1;
scaffold_2	funannotate	exon	20147	20861	.	-	.	ID=ADSC300_000167-T1.exon2;Parent=ADSC300_000167-T1;
scaffold_2	funannotate	CDS	20955	20998	.	-	0	ID=ADSC300_000167-T1.cds;Parent=ADSC300_000167-T1;
scaffold_2	funannotate	CDS	20147	20861	.	-	1	ID=ADSC300_000167-T1.cds;Parent=ADSC300_000167-T1;
scaffold_2	funannotate	gene	22165	24654	.	-	.	ID=ADSC300_000168;
scaffold_2	funannotate	mRNA	22165	24654	.	-	.	ID=ADSC300_000168-T1;Parent=ADSC300_000168;product=hypothetical protein;
scaffold_2	funannotate	exon	22165	24654	.	-	.	ID=ADSC300_000168-T1.exon1;Parent=ADSC300_000168-T1;
scaffold_2	funannotate	CDS	22165	24654	.	-	0	ID=ADSC300_000168-T1.cds;Parent=ADSC300_000168-T1;
scaffold_2	funannotate	gene	25299	27683	.	-	.	ID=ADSC300_000169;
scaffold_2	funannotate	mRNA	25299	27683	.	-	.	ID=ADSC300_000169-T1;Parent=ADSC300_000169;product=hypothetical protein;
scaffold_2	funannotate	exon	25299	27683	.	-	.	ID=ADSC300_000169-T1.exon1;Parent=ADSC300_000169-T1;
scaffold_2	funannotate	CDS	25299	27683	.	-	0	ID=ADSC300_000169-T1.cds;Parent=ADSC300_000169-T1;
scaffold_2	funannotate	gene	29355	30347	.	+	.	ID=ADSC300_000170;
scaffold_2	funannotate	mRNA	29355	30347	.	+	.	ID=ADSC300_000170-T1;Parent=ADSC300_000170;product=hypothetical protein;
scaffold_2	funannotate	exon	29355	29514	.	+	.	ID=ADSC300_000170-T1.exon1;Parent=ADSC300_000170-T1;
scaffold_2	funannotate	exon	29637	29719	.	+	.	ID=ADSC300_000170-T1.exon2;Parent=ADSC300_000170-T1;
scaffold_2	funannotate	exon	29922	30347	.	+	.	ID=ADSC300_000170-T1.exon3;Parent=ADSC300_000170-T1;
scaffold_2	funannotate	CDS	29355	29514	.	+	0	ID=ADSC300_000170-T1.cds;Parent=ADSC300_000170-T1;
scaffold_2	funannotate	CDS	29637	29719	.	+	2	ID=ADSC300_000170-T1.cds;Parent=ADSC300_000170-T1;
scaffold_2	funannotate	CDS	29922	30347	.	+	0	ID=ADSC300_000170-T1.cds;Parent=ADSC300_000170-T1;
scaffold_2	funannotate	gene	31951	33348	.	-	.	ID=ADSC300_000171;
scaffold_2	funannotate	mRNA	31951	33348	.	-	.	ID=ADSC300_000171-T1;Parent=ADSC300_000171;product=hypothetical protein;
scaffold_2	funannotate	exon	33229	33348	.	-	.	ID=ADSC300_000171-T1.exon1;Parent=ADSC300_000171-T1;
scaffold_2	funannotate	exon	33094	33153	.	-	.	ID=ADSC300_000171-T1.exon2;Parent=ADSC300_000171-T1;
scaffold_2	funannotate	exon	31951	33024	.	-	.	ID=ADSC300_000171-T1.exon3;Parent=ADSC300_000171-T1;
scaffold_2	funannotate	CDS	33229	33348	.	-	0	ID=ADSC300_000171-T1.cds;Parent=ADSC300_000171-T1;
scaffold_2	funannotate	CDS	33094	33153	.	-	0	ID=ADSC300_000171-T1.cds;Parent=ADSC300_000171-T1;
scaffold_2	funannotate	CDS	31951	33024	.	-	0	ID=ADSC300_000171-T1.cds;Parent=ADSC300_000171-T1;
scaffold_2	funannotate	gene	34679	35866	.	-	.	ID=ADSC300_000172;
scaffold_2	funannotate	mRNA	34679	35866	.	-	.	ID=ADSC300_000172-T1;Parent=ADSC300_000172;product=hypothetical protein;
scaffold_2	funannotate	exon	35747	35866	.	-	.	ID=ADSC300_000172-T1.exon1;Parent=ADSC300_000172-T1;
scaffold_2	funannotate	exon	34988	35688	.	-	.	ID=ADSC300_000172-T1.exon2;Parent=ADSC300_000172-T1;
scaffold_2	funannotate	exon	34679	34919	.	-	.	ID=ADSC300_000172-T1.exon3;Parent=ADSC300_000172-T1;
scaffold_2	funannotate	CDS	35747	35866	.	-	0	ID=ADSC300_000172-T1.cds;Parent=ADSC300_000172-T1;
scaffold_2	funannotate	CDS	34988	35688	.	-	0	ID=ADSC300_000172-T1.cds;Parent=ADSC300_000172-T1;
scaffold_2	funannotate	CDS	34679	34919	.	-	1	ID=ADSC300_000172-T1.cds;Parent=ADSC300_000172-T1;
scaffold_2	funannotate	gene	36743	37429	.	+	.	ID=ADSC300_000173;
scaffold_2	funannotate	mRNA	36743	37429	.	+	.	ID=ADSC300_000173-T1;Parent=ADSC300_000173;product=hypothetical protein;
scaffold_2	funannotate	exon	36743	37429	.	+	.	ID=ADSC300_000173-T1.exon1;Parent=ADSC300_000173-T1;
scaffold_2	funannotate	CDS	36743	37429	.	+	0	ID=ADSC300_000173-T1.cds;Parent=ADSC300_000173-T1;
scaffold_2	funannotate	gene	38613	40346	.	+	.	ID=ADSC300_000174;
scaffold_2	funannotate	mRNA	38613	40346	.	+	.	ID=ADSC300_000174-T1;Parent=ADSC300_000174;product=hypothetical protein;
scaffold_2	funannotate	exon	38613	40346	.	+	.	ID=ADSC300_000174-T1.exon1;Parent=ADSC300_000174-T1;
scaffold_2	funannotate	CDS	38613	40346	.	+	0	ID=ADSC300_000174-T1.cds;Parent=ADSC300_000174-T1;
scaffold_2	funannotate	gene	41550	42656	.	+	.	ID=ADSC300_000175;
scaffold_2	funannotate	mRNA	41550	42656	.	+	.	ID=ADSC300_000175-T1;Parent=ADSC300_000175;product=hypothetical protein;
scaffold_2	funannotate	exon	41550	41664	.	+	.	ID=ADSC300_000175-T1.exon1;Parent=ADSC300_000175-T1;
scaffold_2	funannotate	exon	41715	41771	.	+	.	ID=ADSC300_000175-T1.exon2;Parent=ADSC300_000175-T1;
scaffold_2	funannotate	exon	41833	42656	.	+	.	ID=ADSC300_000175-T1.exon3;Parent=ADSC300_000175-T1;
scaffold_2	funannotate	CDS	41550	41664	.	+	0	ID=ADSC300_000175-T1.cds;Parent=ADSC300_000175-T1;
scaffold_2	funannotate	CDS	41715	41771	.	+	2	ID=ADSC300_000175-T1.cds;Parent=ADSC300_000175-T1;
scaffold_2	funannotate	CDS	41833	42656	.	+	2	ID=ADSC300_000175-T1.cds;Parent=ADSC300_000175-T1;
scaffold_2	funannotate	gene	43204	44602	.	+	.	ID=ADSC300_000176;
scaffold_2	funannotate	mRNA	43204	44602	.	+	.	ID=ADSC300_000176-T1;Parent=ADSC300_000176;product=hypothetical protein;
scaffold_2	funannotate	exon	43204	43353	.	+	.	ID=ADSC300_000176-T1.exon1;Parent=ADSC300_000176-T1;
scaffold_2	funannotate	exon	43410	44142	.	+	.	ID=ADSC300_000176-T1.exon2;Parent=ADSC300_000176-T1;
scaffold_2	funannotate	exon	44322	44602	.	+	.	ID=ADSC300_000176-T1.exon3;Parent=ADSC300_000176-T1;
scaffold_2	funannotate	CDS	43204	43353	.	+	0	ID=ADSC300_000176-T1.cds;Parent=ADSC300_000176-T1;
scaffold_2	funannotate	CDS	43410	44142	.	+	0	ID=ADSC300_000176-T1.cds;Parent=ADSC300_000176-T1;
scaffold_2	funannotate	CDS	44322	44602	.	+	2	ID=ADSC300_000176-T1.cds;Parent=ADSC300_000176-T1;
scaffold_2	funannotate	gene	45538	48088	.	+	.	ID=ADSC300_000177;
scaffold_2	funannotate	mRNA	45538	48088	.	+	.	ID=ADSC300_000177-T1;Parent=ADSC300_000177;product=hypothetical protein;
scaffold_2	funannotate	exon	45538	45736	.	+	.	ID=ADSC300_000177-T1.exon1;Parent=ADSC300_000177-T1;
scaffold_2	funannotate	exon	45841	46104	.	+	.	ID=ADSC300_000177-T1.exon2;Parent=ADSC300_000177-T1;
scaffold_2	funannotate	exon	46170	46214	.	+	.	ID=ADSC300_000177-T1.exon3;Parent=ADSC300_000177-T1;
scaffold_2	funannotate	exon	46281	46321	.	+	.	ID=ADSC300_000177-T1.exon4;Parent=ADSC300_000177-T1;
scaffold_2	funannotate	exon	46393	46470	.	+	.	ID=ADSC300_000177-T1.exon5;Parent=ADSC300_000177-T1;
scaffold_2	funannotate	exon	46838	46918	.	+	.	ID=ADSC300_000177-T1.exon6;Parent=ADSC300_000177-T1;
scaffold_2	funannotate	exon	47168	47214	.	+	.	ID=ADSC300_000177-T1.exon7;Parent=ADSC300_000177-T1;
scaffold_2	funannotate	exon	47383	48088	.	+	.	ID=ADSC300_000177-T1.exon8;Parent=ADSC300_000177-T1;
scaffold_2	funannotate	CDS	45538	45736	.	+	0	ID=ADSC300_000177-T1.cds;Parent=ADSC300_000177-T1;
scaffold_2	funannotate	CDS	45841	46104	.	+	2	ID=ADSC300_000177-T1.cds;Parent=ADSC300_000177-T1;
scaffold_2	funannotate	CDS	46170	46214	.	+	2	ID=ADSC300_000177-T1.cds;Parent=ADSC300_000177-T1;
scaffold_2	funannotate	CDS	46281	46321	.	+	2	ID=ADSC300_000177-T1.cds;Parent=ADSC300_000177-T1;
scaffold_2	funannotate	CDS	46393	46470	.	+	0	ID=ADSC300_000177-T1.cds;Parent=ADSC300_000177-T1;
scaffold_2	funannotate	CDS	46838	46918	.	+	0	ID=ADSC300_000177-T1.cds;Parent=ADSC300_000177-T1;
scaffold_2	funannotate	CDS	47168	47214	.	+	0	ID=ADSC300_000177-T1.cds;Parent=ADSC300_000177-T1;
scaffold_2	funannotate	CDS	47383	48088	.	+	1	ID=ADSC300_000177-T1.cds;Parent=ADSC300_000177-T1;
scaffold_2	funannotate	gene	48703	49953	.	-	.	ID=ADSC300_000178;
scaffold_2	funannotate	mRNA	48703	49953	.	-	.	ID=ADSC300_000178-T1;Parent=ADSC300_000178;product=hypothetical protein;
scaffold_2	funannotate	exon	48703	49953	.	-	.	ID=ADSC300_000178-T1.exon1;Parent=ADSC300_000178-T1;
scaffold_2	funannotate	CDS	48703	49953	.	-	0	ID=ADSC300_000178-T1.cds;Parent=ADSC300_000178-T1;
scaffold_2	funannotate	gene	51230	52987	.	-	.	ID=ADSC300_000179;
scaffold_2	funannotate	mRNA	51230	52987	.	-	.	ID=ADSC300_000179-T1;Parent=ADSC300_000179;product=hypothetical protein;
scaffold_2	funannotate	exon	52075	52987	.	-	.	ID=ADSC300_000179-T1.exon1;Parent=ADSC300_000179-T1;
scaffold_2	funannotate	exon	51230	51867	.	-	.	ID=ADSC300_000179-T1.exon2;Parent=ADSC300_000179-T1;
scaffold_2	funannotate	CDS	52075	52987	.	-	0	ID=ADSC300_000179-T1.cds;Parent=ADSC300_000179-T1;
scaffold_2	funannotate	CDS	51230	51867	.	-	2	ID=ADSC300_000179-T1.cds;Parent=ADSC300_000179-T1;
scaffold_2	funannotate	gene	53224	54300	.	-	.	ID=ADSC300_000180;
scaffold_2	funannotate	mRNA	53224	54300	.	-	.	ID=ADSC300_000180-T1;Parent=ADSC300_000180;product=hypothetical protein;
scaffold_2	funannotate	exon	53676	54300	.	-	.	ID=ADSC300_000180-T1.exon1;Parent=ADSC300_000180-T1;
scaffold_2	funannotate	exon	53224	53522	.	-	.	ID=ADSC300_000180-T1.exon2;Parent=ADSC300_000180-T1;
scaffold_2	funannotate	CDS	53676	54300	.	-	0	ID=ADSC300_000180-T1.cds;Parent=ADSC300_000180-T1;
scaffold_2	funannotate	CDS	53224	53522	.	-	2	ID=ADSC300_000180-T1.cds;Parent=ADSC300_000180-T1;
scaffold_2	funannotate	gene	54829	56481	.	+	.	ID=ADSC300_000181;
scaffold_2	funannotate	mRNA	54829	56481	.	+	.	ID=ADSC300_000181-T1;Parent=ADSC300_000181;product=hypothetical protein;
scaffold_2	funannotate	exon	54829	55087	.	+	.	ID=ADSC300_000181-T1.exon1;Parent=ADSC300_000181-T1;
scaffold_2	funannotate	exon	55155	55300	.	+	.	ID=ADSC300_000181-T1.exon2;Parent=ADSC300_000181-T1;
scaffold_2	funannotate	exon	55360	56244	.	+	.	ID=ADSC300_000181-T1.exon3;Parent=ADSC300_000181-T1;
scaffold_2	funannotate	exon	56368	56481	.	+	.	ID=ADSC300_000181-T1.exon4;Parent=ADSC300_000181-T1;
scaffold_2	funannotate	CDS	54829	55087	.	+	0	ID=ADSC300_000181-T1.cds;Parent=ADSC300_000181-T1;
scaffold_2	funannotate	CDS	55155	55300	.	+	2	ID=ADSC300_000181-T1.cds;Parent=ADSC300_000181-T1;
scaffold_2	funannotate	CDS	55360	56244	.	+	0	ID=ADSC300_000181-T1.cds;Parent=ADSC300_000181-T1;
scaffold_2	funannotate	CDS	56368	56481	.	+	0	ID=ADSC300_000181-T1.cds;Parent=ADSC300_000181-T1;
scaffold_2	funannotate	gene	58445	59024	.	+	.	ID=ADSC300_000182;
scaffold_2	funannotate	mRNA	58445	59024	.	+	.	ID=ADSC300_000182-T1;Parent=ADSC300_000182;product=hypothetical protein;
scaffold_2	funannotate	exon	58445	58546	.	+	.	ID=ADSC300_000182-T1.exon1;Parent=ADSC300_000182-T1;
scaffold_2	funannotate	exon	58623	58681	.	+	.	ID=ADSC300_000182-T1.exon2;Parent=ADSC300_000182-T1;
scaffold_2	funannotate	exon	58838	59024	.	+	.	ID=ADSC300_000182-T1.exon3;Parent=ADSC300_000182-T1;
scaffold_2	funannotate	CDS	58445	58546	.	+	0	ID=ADSC300_000182-T1.cds;Parent=ADSC300_000182-T1;
scaffold_2	funannotate	CDS	58623	58681	.	+	0	ID=ADSC300_000182-T1.cds;Parent=ADSC300_000182-T1;
scaffold_2	funannotate	CDS	58838	59024	.	+	1	ID=ADSC300_000182-T1.cds;Parent=ADSC300_000182-T1;
scaffold_2	funannotate	gene	60844	62764	.	+	.	ID=ADSC300_000183;
scaffold_2	funannotate	mRNA	60844	62764	.	+	.	ID=ADSC300_000183-T1;Parent=ADSC300_000183;product=hypothetical protein;
scaffold_2	funannotate	exon	60844	61157	.	+	.	ID=ADSC300_000183-T1.exon1;Parent=ADSC300_000183-T1;
scaffold_2	funannotate	exon	61591	62764	.	+	.	ID=ADSC300_000183-T1.exon2;Parent=ADSC300_000183-T1;
scaffold_2	funannotate	CDS	60844	61157	.	+	0	ID=ADSC300_000183-T1.cds;Parent=ADSC300_000183-T1;
scaffold_2	funannotate	CDS	61591	62764	.	+	1	ID=ADSC300_000183-T1.cds;Parent=ADSC300_000183-T1;
scaffold_2	funannotate	gene	65734	67980	.	-	.	ID=ADSC300_000184;
scaffold_2	funannotate	mRNA	65734	67980	.	-	.	ID=ADSC300_000184-T1;Parent=ADSC300_000184;product=hypothetical protein;
scaffold_2	funannotate	exon	67672	67980	.	-	.	ID=ADSC300_000184-T1.exon1;Parent=ADSC300_000184-T1;
scaffold_2	funannotate	exon	67360	67598	.	-	.	ID=ADSC300_000184-T1.exon2;Parent=ADSC300_000184-T1;
scaffold_2	funannotate	exon	67199	67302	.	-	.	ID=ADSC300_000184-T1.exon3;Parent=ADSC300_000184-T1;
scaffold_2	funannotate	exon	67091	67143	.	-	.	ID=ADSC300_000184-T1.exon4;Parent=ADSC300_000184-T1;
scaffold_2	funannotate	exon	66939	67029	.	-	.	ID=ADSC300_000184-T1.exon5;Parent=ADSC300_000184-T1;
scaffold_2	funannotate	exon	66850	66879	.	-	.	ID=ADSC300_000184-T1.exon6;Parent=ADSC300_000184-T1;
scaffold_2	funannotate	exon	66724	66793	.	-	.	ID=ADSC300_000184-T1.exon7;Parent=ADSC300_000184-T1;
scaffold_2	funannotate	exon	66267	66661	.	-	.	ID=ADSC300_000184-T1.exon8;Parent=ADSC300_000184-T1;
scaffold_2	funannotate	exon	65894	66111	.	-	.	ID=ADSC300_000184-T1.exon9;Parent=ADSC300_000184-T1;
scaffold_2	funannotate	exon	65734	65838	.	-	.	ID=ADSC300_000184-T1.exon10;Parent=ADSC300_000184-T1;
scaffold_2	funannotate	CDS	67672	67980	.	-	0	ID=ADSC300_000184-T1.cds;Parent=ADSC300_000184-T1;
scaffold_2	funannotate	CDS	67360	67598	.	-	0	ID=ADSC300_000184-T1.cds;Parent=ADSC300_000184-T1;
scaffold_2	funannotate	CDS	67199	67302	.	-	1	ID=ADSC300_000184-T1.cds;Parent=ADSC300_000184-T1;
scaffold_2	funannotate	CDS	67091	67143	.	-	2	ID=ADSC300_000184-T1.cds;Parent=ADSC300_000184-T1;
scaffold_2	funannotate	CDS	66939	67029	.	-	0	ID=ADSC300_000184-T1.cds;Parent=ADSC300_000184-T1;
scaffold_2	funannotate	CDS	66850	66879	.	-	2	ID=ADSC300_000184-T1.cds;Parent=ADSC300_000184-T1;
scaffold_2	funannotate	CDS	66724	66793	.	-	2	ID=ADSC300_000184-T1.cds;Parent=ADSC300_000184-T1;
scaffold_2	funannotate	CDS	66267	66661	.	-	1	ID=ADSC300_000184-T1.cds;Parent=ADSC300_000184-T1;
scaffold_2	funannotate	CDS	65894	66111	.	-	2	ID=ADSC300_000184-T1.cds;Parent=ADSC300_000184-T1;
scaffold_2	funannotate	CDS	65734	65838	.	-	0	ID=ADSC300_000184-T1.cds;Parent=ADSC300_000184-T1;
scaffold_2	funannotate	gene	69997	71564	.	+	.	ID=ADSC300_000185;
scaffold_2	funannotate	mRNA	69997	71564	.	+	.	ID=ADSC300_000185-T1;Parent=ADSC300_000185;product=hypothetical protein;
scaffold_2	funannotate	exon	69997	70169	.	+	.	ID=ADSC300_000185-T1.exon1;Parent=ADSC300_000185-T1;
scaffold_2	funannotate	exon	70217	70404	.	+	.	ID=ADSC300_000185-T1.exon2;Parent=ADSC300_000185-T1;
scaffold_2	funannotate	exon	70460	70746	.	+	.	ID=ADSC300_000185-T1.exon3;Parent=ADSC300_000185-T1;
scaffold_2	funannotate	exon	70806	71231	.	+	.	ID=ADSC300_000185-T1.exon4;Parent=ADSC300_000185-T1;
scaffold_2	funannotate	exon	71301	71564	.	+	.	ID=ADSC300_000185-T1.exon5;Parent=ADSC300_000185-T1;
scaffold_2	funannotate	CDS	69997	70169	.	+	0	ID=ADSC300_000185-T1.cds;Parent=ADSC300_000185-T1;
scaffold_2	funannotate	CDS	70217	70404	.	+	1	ID=ADSC300_000185-T1.cds;Parent=ADSC300_000185-T1;
scaffold_2	funannotate	CDS	70460	70746	.	+	2	ID=ADSC300_000185-T1.cds;Parent=ADSC300_000185-T1;
scaffold_2	funannotate	CDS	70806	71231	.	+	0	ID=ADSC300_000185-T1.cds;Parent=ADSC300_000185-T1;
scaffold_2	funannotate	CDS	71301	71564	.	+	0	ID=ADSC300_000185-T1.cds;Parent=ADSC300_000185-T1;
scaffold_2	funannotate	gene	72064	75826	.	+	.	ID=ADSC300_000186;
scaffold_2	funannotate	mRNA	72064	75826	.	+	.	ID=ADSC300_000186-T1;Parent=ADSC300_000186;product=hypothetical protein;
scaffold_2	funannotate	exon	72064	73748	.	+	.	ID=ADSC300_000186-T1.exon1;Parent=ADSC300_000186-T1;
scaffold_2	funannotate	exon	73819	74092	.	+	.	ID=ADSC300_000186-T1.exon2;Parent=ADSC300_000186-T1;
scaffold_2	funannotate	exon	74162	74379	.	+	.	ID=ADSC300_000186-T1.exon3;Parent=ADSC300_000186-T1;
scaffold_2	funannotate	exon	74472	74688	.	+	.	ID=ADSC300_000186-T1.exon4;Parent=ADSC300_000186-T1;
scaffold_2	funannotate	exon	74755	74910	.	+	.	ID=ADSC300_000186-T1.exon5;Parent=ADSC300_000186-T1;
scaffold_2	funannotate	exon	75167	75826	.	+	.	ID=ADSC300_000186-T1.exon6;Parent=ADSC300_000186-T1;
scaffold_2	funannotate	CDS	72064	73748	.	+	0	ID=ADSC300_000186-T1.cds;Parent=ADSC300_000186-T1;
scaffold_2	funannotate	CDS	73819	74092	.	+	1	ID=ADSC300_000186-T1.cds;Parent=ADSC300_000186-T1;
scaffold_2	funannotate	CDS	74162	74379	.	+	0	ID=ADSC300_000186-T1.cds;Parent=ADSC300_000186-T1;
scaffold_2	funannotate	CDS	74472	74688	.	+	1	ID=ADSC300_000186-T1.cds;Parent=ADSC300_000186-T1;
scaffold_2	funannotate	CDS	74755	74910	.	+	0	ID=ADSC300_000186-T1.cds;Parent=ADSC300_000186-T1;
scaffold_2	funannotate	CDS	75167	75826	.	+	0	ID=ADSC300_000186-T1.cds;Parent=ADSC300_000186-T1;
scaffold_2	funannotate	gene	76413	79488	.	-	.	ID=ADSC300_000187;
scaffold_2	funannotate	mRNA	76413	79488	.	-	.	ID=ADSC300_000187-T1;Parent=ADSC300_000187;product=hypothetical protein;
scaffold_2	funannotate	exon	79211	79488	.	-	.	ID=ADSC300_000187-T1.exon1;Parent=ADSC300_000187-T1;
scaffold_2	funannotate	exon	76664	79157	.	-	.	ID=ADSC300_000187-T1.exon2;Parent=ADSC300_000187-T1;
scaffold_2	funannotate	exon	76413	76553	.	-	.	ID=ADSC300_000187-T1.exon3;Parent=ADSC300_000187-T1;
scaffold_2	funannotate	CDS	79211	79488	.	-	0	ID=ADSC300_000187-T1.cds;Parent=ADSC300_000187-T1;
scaffold_2	funannotate	CDS	76664	79157	.	-	1	ID=ADSC300_000187-T1.cds;Parent=ADSC300_000187-T1;
scaffold_2	funannotate	CDS	76413	76553	.	-	0	ID=ADSC300_000187-T1.cds;Parent=ADSC300_000187-T1;
scaffold_2	funannotate	gene	80858	83494	.	+	.	ID=ADSC300_000188;
scaffold_2	funannotate	mRNA	80858	83494	.	+	.	ID=ADSC300_000188-T1;Parent=ADSC300_000188;product=hypothetical protein;
scaffold_2	funannotate	exon	80858	80956	.	+	.	ID=ADSC300_000188-T1.exon1;Parent=ADSC300_000188-T1;
scaffold_2	funannotate	exon	81132	81158	.	+	.	ID=ADSC300_000188-T1.exon2;Parent=ADSC300_000188-T1;
scaffold_2	funannotate	exon	81212	81225	.	+	.	ID=ADSC300_000188-T1.exon3;Parent=ADSC300_000188-T1;
scaffold_2	funannotate	exon	81381	81607	.	+	.	ID=ADSC300_000188-T1.exon4;Parent=ADSC300_000188-T1;
scaffold_2	funannotate	exon	81695	81850	.	+	.	ID=ADSC300_000188-T1.exon5;Parent=ADSC300_000188-T1;
scaffold_2	funannotate	exon	82016	82077	.	+	.	ID=ADSC300_000188-T1.exon6;Parent=ADSC300_000188-T1;
scaffold_2	funannotate	exon	82154	82204	.	+	.	ID=ADSC300_000188-T1.exon7;Parent=ADSC300_000188-T1;
scaffold_2	funannotate	exon	82275	82293	.	+	.	ID=ADSC300_000188-T1.exon8;Parent=ADSC300_000188-T1;
scaffold_2	funannotate	exon	82435	82472	.	+	.	ID=ADSC300_000188-T1.exon9;Parent=ADSC300_000188-T1;
scaffold_2	funannotate	exon	82536	82653	.	+	.	ID=ADSC300_000188-T1.exon10;Parent=ADSC300_000188-T1;
scaffold_2	funannotate	exon	82710	82758	.	+	.	ID=ADSC300_000188-T1.exon11;Parent=ADSC300_000188-T1;
scaffold_2	funannotate	exon	82808	82844	.	+	.	ID=ADSC300_000188-T1.exon12;Parent=ADSC300_000188-T1;
scaffold_2	funannotate	exon	82897	82965	.	+	.	ID=ADSC300_000188-T1.exon13;Parent=ADSC300_000188-T1;
scaffold_2	funannotate	exon	83019	83143	.	+	.	ID=ADSC300_000188-T1.exon14;Parent=ADSC300_000188-T1;
scaffold_2	funannotate	exon	83294	83335	.	+	.	ID=ADSC300_000188-T1.exon15;Parent=ADSC300_000188-T1;
scaffold_2	funannotate	exon	83392	83494	.	+	.	ID=ADSC300_000188-T1.exon16;Parent=ADSC300_000188-T1;
scaffold_2	funannotate	CDS	80858	80956	.	+	0	ID=ADSC300_000188-T1.cds;Parent=ADSC300_000188-T1;
scaffold_2	funannotate	CDS	81132	81158	.	+	0	ID=ADSC300_000188-T1.cds;Parent=ADSC300_000188-T1;
scaffold_2	funannotate	CDS	81212	81225	.	+	0	ID=ADSC300_000188-T1.cds;Parent=ADSC300_000188-T1;
scaffold_2	funannotate	CDS	81381	81607	.	+	1	ID=ADSC300_000188-T1.cds;Parent=ADSC300_000188-T1;
scaffold_2	funannotate	CDS	81695	81850	.	+	2	ID=ADSC300_000188-T1.cds;Parent=ADSC300_000188-T1;
scaffold_2	funannotate	CDS	82016	82077	.	+	2	ID=ADSC300_000188-T1.cds;Parent=ADSC300_000188-T1;
scaffold_2	funannotate	CDS	82154	82204	.	+	0	ID=ADSC300_000188-T1.cds;Parent=ADSC300_000188-T1;
scaffold_2	funannotate	CDS	82275	82293	.	+	0	ID=ADSC300_000188-T1.cds;Parent=ADSC300_000188-T1;
scaffold_2	funannotate	CDS	82435	82472	.	+	2	ID=ADSC300_000188-T1.cds;Parent=ADSC300_000188-T1;
scaffold_2	funannotate	CDS	82536	82653	.	+	0	ID=ADSC300_000188-T1.cds;Parent=ADSC300_000188-T1;
scaffold_2	funannotate	CDS	82710	82758	.	+	2	ID=ADSC300_000188-T1.cds;Parent=ADSC300_000188-T1;
scaffold_2	funannotate	CDS	82808	82844	.	+	1	ID=ADSC300_000188-T1.cds;Parent=ADSC300_000188-T1;
scaffold_2	funannotate	CDS	82897	82965	.	+	0	ID=ADSC300_000188-T1.cds;Parent=ADSC300_000188-T1;
scaffold_2	funannotate	CDS	83019	83143	.	+	0	ID=ADSC300_000188-T1.cds;Parent=ADSC300_000188-T1;
scaffold_2	funannotate	CDS	83294	83335	.	+	1	ID=ADSC300_000188-T1.cds;Parent=ADSC300_000188-T1;
scaffold_2	funannotate	CDS	83392	83494	.	+	1	ID=ADSC300_000188-T1.cds;Parent=ADSC300_000188-T1;
scaffold_2	funannotate	gene	83982	85196	.	+	.	ID=ADSC300_000189;
scaffold_2	funannotate	mRNA	83982	85196	.	+	.	ID=ADSC300_000189-T1;Parent=ADSC300_000189;product=hypothetical protein;
scaffold_2	funannotate	exon	83982	85196	.	+	.	ID=ADSC300_000189-T1.exon1;Parent=ADSC300_000189-T1;
scaffold_2	funannotate	CDS	83982	85196	.	+	0	ID=ADSC300_000189-T1.cds;Parent=ADSC300_000189-T1;
scaffold_2	funannotate	gene	85839	86444	.	-	.	ID=ADSC300_000190;
scaffold_2	funannotate	mRNA	85839	86444	.	-	.	ID=ADSC300_000190-T1;Parent=ADSC300_000190;product=hypothetical protein;
scaffold_2	funannotate	exon	86306	86444	.	-	.	ID=ADSC300_000190-T1.exon1;Parent=ADSC300_000190-T1;
scaffold_2	funannotate	exon	85937	86238	.	-	.	ID=ADSC300_000190-T1.exon2;Parent=ADSC300_000190-T1;
scaffold_2	funannotate	exon	85839	85880	.	-	.	ID=ADSC300_000190-T1.exon3;Parent=ADSC300_000190-T1;
scaffold_2	funannotate	CDS	86306	86444	.	-	0	ID=ADSC300_000190-T1.cds;Parent=ADSC300_000190-T1;
scaffold_2	funannotate	CDS	85937	86238	.	-	2	ID=ADSC300_000190-T1.cds;Parent=ADSC300_000190-T1;
scaffold_2	funannotate	CDS	85839	85880	.	-	0	ID=ADSC300_000190-T1.cds;Parent=ADSC300_000190-T1;
scaffold_2	funannotate	gene	86811	88286	.	+	.	ID=ADSC300_000191;
scaffold_2	funannotate	mRNA	86811	88286	.	+	.	ID=ADSC300_000191-T1;Parent=ADSC300_000191;product=hypothetical protein;
scaffold_2	funannotate	exon	86811	88286	.	+	.	ID=ADSC300_000191-T1.exon1;Parent=ADSC300_000191-T1;
scaffold_2	funannotate	CDS	86811	88286	.	+	0	ID=ADSC300_000191-T1.cds;Parent=ADSC300_000191-T1;
scaffold_2	funannotate	gene	88753	90489	.	-	.	ID=ADSC300_000192;
scaffold_2	funannotate	mRNA	88753	90489	.	-	.	ID=ADSC300_000192-T1;Parent=ADSC300_000192;product=hypothetical protein;
scaffold_2	funannotate	exon	88753	90489	.	-	.	ID=ADSC300_000192-T1.exon1;Parent=ADSC300_000192-T1;
scaffold_2	funannotate	CDS	88753	90489	.	-	0	ID=ADSC300_000192-T1.cds;Parent=ADSC300_000192-T1;
scaffold_2	funannotate	gene	91526	92998	.	-	.	ID=ADSC300_000193;
scaffold_2	funannotate	mRNA	91526	92998	.	-	.	ID=ADSC300_000193-T1;Parent=ADSC300_000193;product=hypothetical protein;
scaffold_2	funannotate	exon	92971	92998	.	-	.	ID=ADSC300_000193-T1.exon1;Parent=ADSC300_000193-T1;
scaffold_2	funannotate	exon	91967	92893	.	-	.	ID=ADSC300_000193-T1.exon2;Parent=ADSC300_000193-T1;
scaffold_2	funannotate	exon	91747	91914	.	-	.	ID=ADSC300_000193-T1.exon3;Parent=ADSC300_000193-T1;
scaffold_2	funannotate	exon	91672	91686	.	-	.	ID=ADSC300_000193-T1.exon4;Parent=ADSC300_000193-T1;
scaffold_2	funannotate	exon	91526	91620	.	-	.	ID=ADSC300_000193-T1.exon5;Parent=ADSC300_000193-T1;
scaffold_2	funannotate	CDS	92971	92998	.	-	0	ID=ADSC300_000193-T1.cds;Parent=ADSC300_000193-T1;
scaffold_2	funannotate	CDS	91967	92893	.	-	2	ID=ADSC300_000193-T1.cds;Parent=ADSC300_000193-T1;
scaffold_2	funannotate	CDS	91747	91914	.	-	2	ID=ADSC300_000193-T1.cds;Parent=ADSC300_000193-T1;
scaffold_2	funannotate	CDS	91672	91686	.	-	2	ID=ADSC300_000193-T1.cds;Parent=ADSC300_000193-T1;
scaffold_2	funannotate	CDS	91526	91620	.	-	2	ID=ADSC300_000193-T1.cds;Parent=ADSC300_000193-T1;
scaffold_2	funannotate	gene	93118	93523	.	-	.	ID=ADSC300_000194;
scaffold_2	funannotate	mRNA	93118	93523	.	-	.	ID=ADSC300_000194-T1;Parent=ADSC300_000194;product=hypothetical protein;
scaffold_2	funannotate	exon	93366	93523	.	-	.	ID=ADSC300_000194-T1.exon1;Parent=ADSC300_000194-T1;
scaffold_2	funannotate	exon	93118	93304	.	-	.	ID=ADSC300_000194-T1.exon2;Parent=ADSC300_000194-T1;
scaffold_2	funannotate	CDS	93366	93523	.	-	0	ID=ADSC300_000194-T1.cds;Parent=ADSC300_000194-T1;
scaffold_2	funannotate	CDS	93118	93304	.	-	1	ID=ADSC300_000194-T1.cds;Parent=ADSC300_000194-T1;
scaffold_2	funannotate	gene	94597	96207	.	+	.	ID=ADSC300_000195;
scaffold_2	funannotate	mRNA	94597	96207	.	+	.	ID=ADSC300_000195-T1;Parent=ADSC300_000195;product=hypothetical protein;
scaffold_2	funannotate	exon	94597	96207	.	+	.	ID=ADSC300_000195-T1.exon1;Parent=ADSC300_000195-T1;
scaffold_2	funannotate	CDS	94597	96207	.	+	0	ID=ADSC300_000195-T1.cds;Parent=ADSC300_000195-T1;
scaffold_2	funannotate	gene	96813	97198	.	-	.	ID=ADSC300_000196;
scaffold_2	funannotate	mRNA	96813	97198	.	-	.	ID=ADSC300_000196-T1;Parent=ADSC300_000196;product=hypothetical protein;
scaffold_2	funannotate	exon	97184	97198	.	-	.	ID=ADSC300_000196-T1.exon1;Parent=ADSC300_000196-T1;
scaffold_2	funannotate	exon	96813	97112	.	-	.	ID=ADSC300_000196-T1.exon2;Parent=ADSC300_000196-T1;
scaffold_2	funannotate	CDS	97184	97198	.	-	0	ID=ADSC300_000196-T1.cds;Parent=ADSC300_000196-T1;
scaffold_2	funannotate	CDS	96813	97112	.	-	0	ID=ADSC300_000196-T1.cds;Parent=ADSC300_000196-T1;
scaffold_2	funannotate	gene	97810	100882	.	-	.	ID=ADSC300_000197;
scaffold_2	funannotate	mRNA	97810	100882	.	-	.	ID=ADSC300_000197-T1;Parent=ADSC300_000197;product=hypothetical protein;
scaffold_2	funannotate	exon	99963	100882	.	-	.	ID=ADSC300_000197-T1.exon1;Parent=ADSC300_000197-T1;
scaffold_2	funannotate	exon	99210	99264	.	-	.	ID=ADSC300_000197-T1.exon2;Parent=ADSC300_000197-T1;
scaffold_2	funannotate	exon	98772	99076	.	-	.	ID=ADSC300_000197-T1.exon3;Parent=ADSC300_000197-T1;
scaffold_2	funannotate	exon	97810	98719	.	-	.	ID=ADSC300_000197-T1.exon4;Parent=ADSC300_000197-T1;
scaffold_2	funannotate	CDS	99963	100882	.	-	0	ID=ADSC300_000197-T1.cds;Parent=ADSC300_000197-T1;
scaffold_2	funannotate	CDS	99210	99264	.	-	1	ID=ADSC300_000197-T1.cds;Parent=ADSC300_000197-T1;
scaffold_2	funannotate	CDS	98772	99076	.	-	0	ID=ADSC300_000197-T1.cds;Parent=ADSC300_000197-T1;
scaffold_2	funannotate	CDS	97810	98719	.	-	1	ID=ADSC300_000197-T1.cds;Parent=ADSC300_000197-T1;
scaffold_2	funannotate	gene	103025	104203	.	+	.	ID=ADSC300_000198;
scaffold_2	funannotate	mRNA	103025	104203	.	+	.	ID=ADSC300_000198-T1;Parent=ADSC300_000198;product=hypothetical protein;
scaffold_2	funannotate	exon	103025	104203	.	+	.	ID=ADSC300_000198-T1.exon1;Parent=ADSC300_000198-T1;
scaffold_2	funannotate	CDS	103025	104203	.	+	0	ID=ADSC300_000198-T1.cds;Parent=ADSC300_000198-T1;
scaffold_2	funannotate	gene	105193	107933	.	+	.	ID=ADSC300_000199;
scaffold_2	funannotate	mRNA	105193	107933	.	+	.	ID=ADSC300_000199-T1;Parent=ADSC300_000199;product=hypothetical protein;
scaffold_2	funannotate	exon	105193	105654	.	+	.	ID=ADSC300_000199-T1.exon1;Parent=ADSC300_000199-T1;
scaffold_2	funannotate	exon	105909	106168	.	+	.	ID=ADSC300_000199-T1.exon2;Parent=ADSC300_000199-T1;
scaffold_2	funannotate	exon	106227	106456	.	+	.	ID=ADSC300_000199-T1.exon3;Parent=ADSC300_000199-T1;
scaffold_2	funannotate	exon	106507	106568	.	+	.	ID=ADSC300_000199-T1.exon4;Parent=ADSC300_000199-T1;
scaffold_2	funannotate	exon	106618	106739	.	+	.	ID=ADSC300_000199-T1.exon5;Parent=ADSC300_000199-T1;
scaffold_2	funannotate	exon	106796	107933	.	+	.	ID=ADSC300_000199-T1.exon6;Parent=ADSC300_000199-T1;
scaffold_2	funannotate	CDS	105193	105654	.	+	0	ID=ADSC300_000199-T1.cds;Parent=ADSC300_000199-T1;
scaffold_2	funannotate	CDS	105909	106168	.	+	0	ID=ADSC300_000199-T1.cds;Parent=ADSC300_000199-T1;
scaffold_2	funannotate	CDS	106227	106456	.	+	1	ID=ADSC300_000199-T1.cds;Parent=ADSC300_000199-T1;
scaffold_2	funannotate	CDS	106507	106568	.	+	2	ID=ADSC300_000199-T1.cds;Parent=ADSC300_000199-T1;
scaffold_2	funannotate	CDS	106618	106739	.	+	0	ID=ADSC300_000199-T1.cds;Parent=ADSC300_000199-T1;
scaffold_2	funannotate	CDS	106796	107933	.	+	1	ID=ADSC300_000199-T1.cds;Parent=ADSC300_000199-T1;
scaffold_2	funannotate	gene	110165	112171	.	+	.	ID=ADSC300_000200;
scaffold_2	funannotate	mRNA	110165	112171	.	+	.	ID=ADSC300_000200-T1;Parent=ADSC300_000200;product=hypothetical protein;
scaffold_2	funannotate	exon	110165	112171	.	+	.	ID=ADSC300_000200-T1.exon1;Parent=ADSC300_000200-T1;
scaffold_2	funannotate	CDS	110165	112171	.	+	0	ID=ADSC300_000200-T1.cds;Parent=ADSC300_000200-T1;
scaffold_2	funannotate	gene	112882	113534	.	-	.	ID=ADSC300_000201;
scaffold_2	funannotate	mRNA	112882	113534	.	-	.	ID=ADSC300_000201-T1;Parent=ADSC300_000201;product=hypothetical protein;
scaffold_2	funannotate	exon	113312	113534	.	-	.	ID=ADSC300_000201-T1.exon1;Parent=ADSC300_000201-T1;
scaffold_2	funannotate	exon	112882	113246	.	-	.	ID=ADSC300_000201-T1.exon2;Parent=ADSC300_000201-T1;
scaffold_2	funannotate	CDS	113312	113534	.	-	0	ID=ADSC300_000201-T1.cds;Parent=ADSC300_000201-T1;
scaffold_2	funannotate	CDS	112882	113246	.	-	2	ID=ADSC300_000201-T1.cds;Parent=ADSC300_000201-T1;
scaffold_2	funannotate	gene	114932	116474	.	-	.	ID=ADSC300_000202;
scaffold_2	funannotate	mRNA	114932	116474	.	-	.	ID=ADSC300_000202-T1;Parent=ADSC300_000202;product=hypothetical protein;
scaffold_2	funannotate	exon	116307	116474	.	-	.	ID=ADSC300_000202-T1.exon1;Parent=ADSC300_000202-T1;
scaffold_2	funannotate	exon	116095	116256	.	-	.	ID=ADSC300_000202-T1.exon2;Parent=ADSC300_000202-T1;
scaffold_2	funannotate	exon	114932	116041	.	-	.	ID=ADSC300_000202-T1.exon3;Parent=ADSC300_000202-T1;
scaffold_2	funannotate	CDS	116307	116474	.	-	0	ID=ADSC300_000202-T1.cds;Parent=ADSC300_000202-T1;
scaffold_2	funannotate	CDS	116095	116256	.	-	0	ID=ADSC300_000202-T1.cds;Parent=ADSC300_000202-T1;
scaffold_2	funannotate	CDS	114932	116041	.	-	0	ID=ADSC300_000202-T1.cds;Parent=ADSC300_000202-T1;
scaffold_2	funannotate	gene	119018	120700	.	-	.	ID=ADSC300_000203;
scaffold_2	funannotate	mRNA	119018	120700	.	-	.	ID=ADSC300_000203-T1;Parent=ADSC300_000203;product=hypothetical protein;
scaffold_2	funannotate	exon	120687	120700	.	-	.	ID=ADSC300_000203-T1.exon1;Parent=ADSC300_000203-T1;
scaffold_2	funannotate	exon	120219	120356	.	-	.	ID=ADSC300_000203-T1.exon2;Parent=ADSC300_000203-T1;
scaffold_2	funannotate	exon	119962	120091	.	-	.	ID=ADSC300_000203-T1.exon3;Parent=ADSC300_000203-T1;
scaffold_2	funannotate	exon	119593	119895	.	-	.	ID=ADSC300_000203-T1.exon4;Parent=ADSC300_000203-T1;
scaffold_2	funannotate	exon	119387	119438	.	-	.	ID=ADSC300_000203-T1.exon5;Parent=ADSC300_000203-T1;
scaffold_2	funannotate	exon	119245	119310	.	-	.	ID=ADSC300_000203-T1.exon6;Parent=ADSC300_000203-T1;
scaffold_2	funannotate	exon	119018	119166	.	-	.	ID=ADSC300_000203-T1.exon7;Parent=ADSC300_000203-T1;
scaffold_2	funannotate	CDS	120687	120700	.	-	0	ID=ADSC300_000203-T1.cds;Parent=ADSC300_000203-T1;
scaffold_2	funannotate	CDS	120219	120356	.	-	1	ID=ADSC300_000203-T1.cds;Parent=ADSC300_000203-T1;
scaffold_2	funannotate	CDS	119962	120091	.	-	1	ID=ADSC300_000203-T1.cds;Parent=ADSC300_000203-T1;
scaffold_2	funannotate	CDS	119593	119895	.	-	0	ID=ADSC300_000203-T1.cds;Parent=ADSC300_000203-T1;
scaffold_2	funannotate	CDS	119387	119438	.	-	0	ID=ADSC300_000203-T1.cds;Parent=ADSC300_000203-T1;
scaffold_2	funannotate	CDS	119245	119310	.	-	2	ID=ADSC300_000203-T1.cds;Parent=ADSC300_000203-T1;
scaffold_2	funannotate	CDS	119018	119166	.	-	2	ID=ADSC300_000203-T1.cds;Parent=ADSC300_000203-T1;
scaffold_2	funannotate	gene	124113	127585	.	+	.	ID=ADSC300_000204;
scaffold_2	funannotate	mRNA	124113	127585	.	+	.	ID=ADSC300_000204-T1;Parent=ADSC300_000204;product=hypothetical protein;
scaffold_2	funannotate	exon	124113	124403	.	+	.	ID=ADSC300_000204-T1.exon1;Parent=ADSC300_000204-T1;
scaffold_2	funannotate	exon	124461	126590	.	+	.	ID=ADSC300_000204-T1.exon2;Parent=ADSC300_000204-T1;
scaffold_2	funannotate	exon	126871	127290	.	+	.	ID=ADSC300_000204-T1.exon3;Parent=ADSC300_000204-T1;
scaffold_2	funannotate	exon	127339	127482	.	+	.	ID=ADSC300_000204-T1.exon4;Parent=ADSC300_000204-T1;
scaffold_2	funannotate	exon	127574	127585	.	+	.	ID=ADSC300_000204-T1.exon5;Parent=ADSC300_000204-T1;
scaffold_2	funannotate	CDS	124113	124403	.	+	0	ID=ADSC300_000204-T1.cds;Parent=ADSC300_000204-T1;
scaffold_2	funannotate	CDS	124461	126590	.	+	0	ID=ADSC300_000204-T1.cds;Parent=ADSC300_000204-T1;
scaffold_2	funannotate	CDS	126871	127290	.	+	0	ID=ADSC300_000204-T1.cds;Parent=ADSC300_000204-T1;
scaffold_2	funannotate	CDS	127339	127482	.	+	0	ID=ADSC300_000204-T1.cds;Parent=ADSC300_000204-T1;
scaffold_2	funannotate	CDS	127574	127585	.	+	0	ID=ADSC300_000204-T1.cds;Parent=ADSC300_000204-T1;
scaffold_2	funannotate	gene	130232	134392	.	-	.	ID=ADSC300_000205;
scaffold_2	funannotate	mRNA	130232	134392	.	-	.	ID=ADSC300_000205-T1;Parent=ADSC300_000205;product=hypothetical protein;
scaffold_2	funannotate	exon	134333	134392	.	-	.	ID=ADSC300_000205-T1.exon1;Parent=ADSC300_000205-T1;
scaffold_2	funannotate	exon	133662	134157	.	-	.	ID=ADSC300_000205-T1.exon2;Parent=ADSC300_000205-T1;
scaffold_2	funannotate	exon	130232	133608	.	-	.	ID=ADSC300_000205-T1.exon3;Parent=ADSC300_000205-T1;
scaffold_2	funannotate	CDS	134333	134392	.	-	0	ID=ADSC300_000205-T1.cds;Parent=ADSC300_000205-T1;
scaffold_2	funannotate	CDS	133662	134157	.	-	0	ID=ADSC300_000205-T1.cds;Parent=ADSC300_000205-T1;
scaffold_2	funannotate	CDS	130232	133608	.	-	2	ID=ADSC300_000205-T1.cds;Parent=ADSC300_000205-T1;
scaffold_2	funannotate	gene	135983	136636	.	-	.	ID=ADSC300_000206;
scaffold_2	funannotate	mRNA	135983	136636	.	-	.	ID=ADSC300_000206-T1;Parent=ADSC300_000206;product=hypothetical protein;
scaffold_2	funannotate	exon	136589	136636	.	-	.	ID=ADSC300_000206-T1.exon1;Parent=ADSC300_000206-T1;
scaffold_2	funannotate	exon	136512	136526	.	-	.	ID=ADSC300_000206-T1.exon2;Parent=ADSC300_000206-T1;
scaffold_2	funannotate	exon	136217	136367	.	-	.	ID=ADSC300_000206-T1.exon3;Parent=ADSC300_000206-T1;
scaffold_2	funannotate	exon	136061	136126	.	-	.	ID=ADSC300_000206-T1.exon4;Parent=ADSC300_000206-T1;
scaffold_2	funannotate	exon	135983	136008	.	-	.	ID=ADSC300_000206-T1.exon5;Parent=ADSC300_000206-T1;
scaffold_2	funannotate	CDS	136589	136636	.	-	0	ID=ADSC300_000206-T1.cds;Parent=ADSC300_000206-T1;
scaffold_2	funannotate	CDS	136512	136526	.	-	0	ID=ADSC300_000206-T1.cds;Parent=ADSC300_000206-T1;
scaffold_2	funannotate	CDS	136217	136367	.	-	0	ID=ADSC300_000206-T1.cds;Parent=ADSC300_000206-T1;
scaffold_2	funannotate	CDS	136061	136126	.	-	2	ID=ADSC300_000206-T1.cds;Parent=ADSC300_000206-T1;
scaffold_2	funannotate	CDS	135983	136008	.	-	2	ID=ADSC300_000206-T1.cds;Parent=ADSC300_000206-T1;
scaffold_2	funannotate	gene	137013	137793	.	+	.	ID=ADSC300_000207;
scaffold_2	funannotate	mRNA	137013	137793	.	+	.	ID=ADSC300_000207-T1;Parent=ADSC300_000207;product=hypothetical protein;
scaffold_2	funannotate	exon	137013	137212	.	+	.	ID=ADSC300_000207-T1.exon1;Parent=ADSC300_000207-T1;
scaffold_2	funannotate	exon	137302	137412	.	+	.	ID=ADSC300_000207-T1.exon2;Parent=ADSC300_000207-T1;
scaffold_2	funannotate	exon	137484	137793	.	+	.	ID=ADSC300_000207-T1.exon3;Parent=ADSC300_000207-T1;
scaffold_2	funannotate	CDS	137013	137212	.	+	0	ID=ADSC300_000207-T1.cds;Parent=ADSC300_000207-T1;
scaffold_2	funannotate	CDS	137302	137412	.	+	1	ID=ADSC300_000207-T1.cds;Parent=ADSC300_000207-T1;
scaffold_2	funannotate	CDS	137484	137793	.	+	1	ID=ADSC300_000207-T1.cds;Parent=ADSC300_000207-T1;
scaffold_2	funannotate	gene	138758	140058	.	-	.	ID=ADSC300_000208;
scaffold_2	funannotate	mRNA	138758	140058	.	-	.	ID=ADSC300_000208-T1;Parent=ADSC300_000208;product=hypothetical protein;
scaffold_2	funannotate	exon	139978	140058	.	-	.	ID=ADSC300_000208-T1.exon1;Parent=ADSC300_000208-T1;
scaffold_2	funannotate	exon	139809	139885	.	-	.	ID=ADSC300_000208-T1.exon2;Parent=ADSC300_000208-T1;
scaffold_2	funannotate	exon	139423	139618	.	-	.	ID=ADSC300_000208-T1.exon3;Parent=ADSC300_000208-T1;
scaffold_2	funannotate	exon	138758	139225	.	-	.	ID=ADSC300_000208-T1.exon4;Parent=ADSC300_000208-T1;
scaffold_2	funannotate	CDS	139978	140058	.	-	0	ID=ADSC300_000208-T1.cds;Parent=ADSC300_000208-T1;
scaffold_2	funannotate	CDS	139809	139885	.	-	0	ID=ADSC300_000208-T1.cds;Parent=ADSC300_000208-T1;
scaffold_2	funannotate	CDS	139423	139618	.	-	1	ID=ADSC300_000208-T1.cds;Parent=ADSC300_000208-T1;
scaffold_2	funannotate	CDS	138758	139225	.	-	0	ID=ADSC300_000208-T1.cds;Parent=ADSC300_000208-T1;
scaffold_2	funannotate	gene	140766	141153	.	+	.	ID=ADSC300_000209;
scaffold_2	funannotate	mRNA	140766	141153	.	+	.	ID=ADSC300_000209-T1;Parent=ADSC300_000209;product=hypothetical protein;
scaffold_2	funannotate	exon	140766	140963	.	+	.	ID=ADSC300_000209-T1.exon1;Parent=ADSC300_000209-T1;
scaffold_2	funannotate	exon	141016	141153	.	+	.	ID=ADSC300_000209-T1.exon2;Parent=ADSC300_000209-T1;
scaffold_2	funannotate	CDS	140766	140963	.	+	0	ID=ADSC300_000209-T1.cds;Parent=ADSC300_000209-T1;
scaffold_2	funannotate	CDS	141016	141153	.	+	0	ID=ADSC300_000209-T1.cds;Parent=ADSC300_000209-T1;
scaffold_2	funannotate	gene	141958	142724	.	+	.	ID=ADSC300_000210;
scaffold_2	funannotate	mRNA	141958	142724	.	+	.	ID=ADSC300_000210-T1;Parent=ADSC300_000210;product=hypothetical protein;
scaffold_2	funannotate	exon	141958	142163	.	+	.	ID=ADSC300_000210-T1.exon1;Parent=ADSC300_000210-T1;
scaffold_2	funannotate	exon	142241	142724	.	+	.	ID=ADSC300_000210-T1.exon2;Parent=ADSC300_000210-T1;
scaffold_2	funannotate	CDS	141958	142163	.	+	0	ID=ADSC300_000210-T1.cds;Parent=ADSC300_000210-T1;
scaffold_2	funannotate	CDS	142241	142724	.	+	1	ID=ADSC300_000210-T1.cds;Parent=ADSC300_000210-T1;
scaffold_2	funannotate	gene	143236	143912	.	-	.	ID=ADSC300_000211;
scaffold_2	funannotate	mRNA	143236	143912	.	-	.	ID=ADSC300_000211-T1;Parent=ADSC300_000211;product=hypothetical protein;
scaffold_2	funannotate	exon	143438	143912	.	-	.	ID=ADSC300_000211-T1.exon1;Parent=ADSC300_000211-T1;
scaffold_2	funannotate	exon	143236	143369	.	-	.	ID=ADSC300_000211-T1.exon2;Parent=ADSC300_000211-T1;
scaffold_2	funannotate	CDS	143438	143912	.	-	0	ID=ADSC300_000211-T1.cds;Parent=ADSC300_000211-T1;
scaffold_2	funannotate	CDS	143236	143369	.	-	2	ID=ADSC300_000211-T1.cds;Parent=ADSC300_000211-T1;
scaffold_2	funannotate	gene	144392	144509	.	-	.	ID=ADSC300_000212;
scaffold_2	funannotate	tRNA	144392	144509	.	-	.	ID=ADSC300_000212-T1;Parent=ADSC300_000212;product=tRNA-Ala;
scaffold_2	funannotate	exon	144392	144509	.	-	.	ID=ADSC300_000212-T1.exon1;Parent=ADSC300_000212-T1;
scaffold_2	funannotate	gene	146168	147608	.	+	.	ID=ADSC300_000213;
scaffold_2	funannotate	mRNA	146168	147608	.	+	.	ID=ADSC300_000213-T1;Parent=ADSC300_000213;product=hypothetical protein;
scaffold_2	funannotate	exon	146168	147007	.	+	.	ID=ADSC300_000213-T1.exon1;Parent=ADSC300_000213-T1;
scaffold_2	funannotate	exon	147093	147608	.	+	.	ID=ADSC300_000213-T1.exon2;Parent=ADSC300_000213-T1;
scaffold_2	funannotate	CDS	146168	147007	.	+	0	ID=ADSC300_000213-T1.cds;Parent=ADSC300_000213-T1;
scaffold_2	funannotate	CDS	147093	147608	.	+	0	ID=ADSC300_000213-T1.cds;Parent=ADSC300_000213-T1;
scaffold_2	funannotate	gene	148065	148525	.	-	.	ID=ADSC300_000214;
scaffold_2	funannotate	mRNA	148065	148525	.	-	.	ID=ADSC300_000214-T1;Parent=ADSC300_000214;product=hypothetical protein;
scaffold_2	funannotate	exon	148337	148525	.	-	.	ID=ADSC300_000214-T1.exon1;Parent=ADSC300_000214-T1;
scaffold_2	funannotate	exon	148227	148273	.	-	.	ID=ADSC300_000214-T1.exon2;Parent=ADSC300_000214-T1;
scaffold_2	funannotate	exon	148065	148149	.	-	.	ID=ADSC300_000214-T1.exon3;Parent=ADSC300_000214-T1;
scaffold_2	funannotate	CDS	148337	148525	.	-	0	ID=ADSC300_000214-T1.cds;Parent=ADSC300_000214-T1;
scaffold_2	funannotate	CDS	148227	148273	.	-	0	ID=ADSC300_000214-T1.cds;Parent=ADSC300_000214-T1;
scaffold_2	funannotate	CDS	148065	148149	.	-	1	ID=ADSC300_000214-T1.cds;Parent=ADSC300_000214-T1;
scaffold_2	funannotate	gene	149278	150594	.	-	.	ID=ADSC300_000215;
scaffold_2	funannotate	mRNA	149278	150594	.	-	.	ID=ADSC300_000215-T1;Parent=ADSC300_000215;product=hypothetical protein;
scaffold_2	funannotate	exon	149278	150594	.	-	.	ID=ADSC300_000215-T1.exon1;Parent=ADSC300_000215-T1;
scaffold_2	funannotate	CDS	149278	150594	.	-	0	ID=ADSC300_000215-T1.cds;Parent=ADSC300_000215-T1;
scaffold_2	funannotate	gene	159183	159725	.	+	.	ID=ADSC300_000216;
scaffold_2	funannotate	mRNA	159183	159725	.	+	.	ID=ADSC300_000216-T1;Parent=ADSC300_000216;product=hypothetical protein;
scaffold_2	funannotate	exon	159183	159332	.	+	.	ID=ADSC300_000216-T1.exon1;Parent=ADSC300_000216-T1;
scaffold_2	funannotate	exon	159420	159725	.	+	.	ID=ADSC300_000216-T1.exon2;Parent=ADSC300_000216-T1;
scaffold_2	funannotate	CDS	159183	159332	.	+	0	ID=ADSC300_000216-T1.cds;Parent=ADSC300_000216-T1;
scaffold_2	funannotate	CDS	159420	159725	.	+	0	ID=ADSC300_000216-T1.cds;Parent=ADSC300_000216-T1;
scaffold_2	funannotate	gene	160146	160856	.	+	.	ID=ADSC300_000217;
scaffold_2	funannotate	mRNA	160146	160856	.	+	.	ID=ADSC300_000217-T1;Parent=ADSC300_000217;product=hypothetical protein;
scaffold_2	funannotate	exon	160146	160162	.	+	.	ID=ADSC300_000217-T1.exon1;Parent=ADSC300_000217-T1;
scaffold_2	funannotate	exon	160248	160312	.	+	.	ID=ADSC300_000217-T1.exon2;Parent=ADSC300_000217-T1;
scaffold_2	funannotate	exon	160369	160856	.	+	.	ID=ADSC300_000217-T1.exon3;Parent=ADSC300_000217-T1;
scaffold_2	funannotate	CDS	160146	160162	.	+	0	ID=ADSC300_000217-T1.cds;Parent=ADSC300_000217-T1;
scaffold_2	funannotate	CDS	160248	160312	.	+	1	ID=ADSC300_000217-T1.cds;Parent=ADSC300_000217-T1;
scaffold_2	funannotate	CDS	160369	160856	.	+	2	ID=ADSC300_000217-T1.cds;Parent=ADSC300_000217-T1;
scaffold_2	funannotate	gene	161613	163292	.	-	.	ID=ADSC300_000218;
scaffold_2	funannotate	mRNA	161613	163292	.	-	.	ID=ADSC300_000218-T1;Parent=ADSC300_000218;product=hypothetical protein;
scaffold_2	funannotate	exon	161613	163292	.	-	.	ID=ADSC300_000218-T1.exon1;Parent=ADSC300_000218-T1;
scaffold_2	funannotate	CDS	161613	163292	.	-	0	ID=ADSC300_000218-T1.cds;Parent=ADSC300_000218-T1;
scaffold_2	funannotate	gene	164311	169259	.	-	.	ID=ADSC300_000219;
scaffold_2	funannotate	mRNA	164311	169259	.	-	.	ID=ADSC300_000219-T1;Parent=ADSC300_000219;product=hypothetical protein;
scaffold_2	funannotate	exon	169160	169259	.	-	.	ID=ADSC300_000219-T1.exon1;Parent=ADSC300_000219-T1;
scaffold_2	funannotate	exon	168892	169040	.	-	.	ID=ADSC300_000219-T1.exon2;Parent=ADSC300_000219-T1;
scaffold_2	funannotate	exon	164462	168838	.	-	.	ID=ADSC300_000219-T1.exon3;Parent=ADSC300_000219-T1;
scaffold_2	funannotate	exon	164311	164340	.	-	.	ID=ADSC300_000219-T1.exon4;Parent=ADSC300_000219-T1;
scaffold_2	funannotate	CDS	169160	169259	.	-	0	ID=ADSC300_000219-T1.cds;Parent=ADSC300_000219-T1;
scaffold_2	funannotate	CDS	168892	169040	.	-	2	ID=ADSC300_000219-T1.cds;Parent=ADSC300_000219-T1;
scaffold_2	funannotate	CDS	164462	168838	.	-	0	ID=ADSC300_000219-T1.cds;Parent=ADSC300_000219-T1;
scaffold_2	funannotate	CDS	164311	164340	.	-	0	ID=ADSC300_000219-T1.cds;Parent=ADSC300_000219-T1;
scaffold_2	funannotate	gene	171802	172674	.	+	.	ID=ADSC300_000220;
scaffold_2	funannotate	mRNA	171802	172674	.	+	.	ID=ADSC300_000220-T1;Parent=ADSC300_000220;product=hypothetical protein;
scaffold_2	funannotate	exon	171802	172674	.	+	.	ID=ADSC300_000220-T1.exon1;Parent=ADSC300_000220-T1;
scaffold_2	funannotate	CDS	171802	172674	.	+	0	ID=ADSC300_000220-T1.cds;Parent=ADSC300_000220-T1;
scaffold_2	funannotate	gene	173307	173911	.	-	.	ID=ADSC300_000221;
scaffold_2	funannotate	mRNA	173307	173911	.	-	.	ID=ADSC300_000221-T1;Parent=ADSC300_000221;product=hypothetical protein;
scaffold_2	funannotate	exon	173785	173911	.	-	.	ID=ADSC300_000221-T1.exon1;Parent=ADSC300_000221-T1;
scaffold_2	funannotate	exon	173430	173708	.	-	.	ID=ADSC300_000221-T1.exon2;Parent=ADSC300_000221-T1;
scaffold_2	funannotate	exon	173307	173362	.	-	.	ID=ADSC300_000221-T1.exon3;Parent=ADSC300_000221-T1;
scaffold_2	funannotate	CDS	173785	173911	.	-	0	ID=ADSC300_000221-T1.cds;Parent=ADSC300_000221-T1;
scaffold_2	funannotate	CDS	173430	173708	.	-	2	ID=ADSC300_000221-T1.cds;Parent=ADSC300_000221-T1;
scaffold_2	funannotate	CDS	173307	173362	.	-	2	ID=ADSC300_000221-T1.cds;Parent=ADSC300_000221-T1;
scaffold_2	funannotate	gene	176313	177623	.	+	.	ID=ADSC300_000222;
scaffold_2	funannotate	mRNA	176313	177623	.	+	.	ID=ADSC300_000222-T1;Parent=ADSC300_000222;product=hypothetical protein;
scaffold_2	funannotate	exon	176313	177623	.	+	.	ID=ADSC300_000222-T1.exon1;Parent=ADSC300_000222-T1;
scaffold_2	funannotate	CDS	176313	177623	.	+	0	ID=ADSC300_000222-T1.cds;Parent=ADSC300_000222-T1;
scaffold_2	funannotate	gene	178269	180474	.	+	.	ID=ADSC300_000223;
scaffold_2	funannotate	mRNA	178269	180474	.	+	.	ID=ADSC300_000223-T1;Parent=ADSC300_000223;product=hypothetical protein;
scaffold_2	funannotate	exon	178269	180345	.	+	.	ID=ADSC300_000223-T1.exon1;Parent=ADSC300_000223-T1;
scaffold_2	funannotate	exon	180458	180474	.	+	.	ID=ADSC300_000223-T1.exon2;Parent=ADSC300_000223-T1;
scaffold_2	funannotate	CDS	178269	180345	.	+	0	ID=ADSC300_000223-T1.cds;Parent=ADSC300_000223-T1;
scaffold_2	funannotate	CDS	180458	180474	.	+	2	ID=ADSC300_000223-T1.cds;Parent=ADSC300_000223-T1;
scaffold_2	funannotate	gene	181291	182853	.	-	.	ID=ADSC300_000224;
scaffold_2	funannotate	mRNA	181291	182853	.	-	.	ID=ADSC300_000224-T1;Parent=ADSC300_000224;product=hypothetical protein;
scaffold_2	funannotate	exon	182753	182853	.	-	.	ID=ADSC300_000224-T1.exon1;Parent=ADSC300_000224-T1;
scaffold_2	funannotate	exon	181291	182290	.	-	.	ID=ADSC300_000224-T1.exon2;Parent=ADSC300_000224-T1;
scaffold_2	funannotate	CDS	182753	182853	.	-	0	ID=ADSC300_000224-T1.cds;Parent=ADSC300_000224-T1;
scaffold_2	funannotate	CDS	181291	182290	.	-	1	ID=ADSC300_000224-T1.cds;Parent=ADSC300_000224-T1;
scaffold_2	funannotate	gene	184611	185604	.	-	.	ID=ADSC300_000225;
scaffold_2	funannotate	mRNA	184611	185604	.	-	.	ID=ADSC300_000225-T1;Parent=ADSC300_000225;product=hypothetical protein;
scaffold_2	funannotate	exon	185404	185604	.	-	.	ID=ADSC300_000225-T1.exon1;Parent=ADSC300_000225-T1;
scaffold_2	funannotate	exon	184611	185324	.	-	.	ID=ADSC300_000225-T1.exon2;Parent=ADSC300_000225-T1;
scaffold_2	funannotate	CDS	185404	185604	.	-	0	ID=ADSC300_000225-T1.cds;Parent=ADSC300_000225-T1;
scaffold_2	funannotate	CDS	184611	185324	.	-	0	ID=ADSC300_000225-T1.cds;Parent=ADSC300_000225-T1;
scaffold_2	funannotate	gene	187709	188047	.	-	.	ID=ADSC300_000226;
scaffold_2	funannotate	mRNA	187709	188047	.	-	.	ID=ADSC300_000226-T1;Parent=ADSC300_000226;product=hypothetical protein;
scaffold_2	funannotate	exon	187709	188047	.	-	.	ID=ADSC300_000226-T1.exon1;Parent=ADSC300_000226-T1;
scaffold_2	funannotate	CDS	187709	188047	.	-	0	ID=ADSC300_000226-T1.cds;Parent=ADSC300_000226-T1;
scaffold_2	funannotate	gene	188773	190565	.	+	.	ID=ADSC300_000227;
scaffold_2	funannotate	mRNA	188773	190565	.	+	.	ID=ADSC300_000227-T1;Parent=ADSC300_000227;product=hypothetical protein;
scaffold_2	funannotate	exon	188773	188979	.	+	.	ID=ADSC300_000227-T1.exon1;Parent=ADSC300_000227-T1;
scaffold_2	funannotate	exon	189080	189296	.	+	.	ID=ADSC300_000227-T1.exon2;Parent=ADSC300_000227-T1;
scaffold_2	funannotate	exon	189368	189442	.	+	.	ID=ADSC300_000227-T1.exon3;Parent=ADSC300_000227-T1;
scaffold_2	funannotate	exon	189520	190565	.	+	.	ID=ADSC300_000227-T1.exon4;Parent=ADSC300_000227-T1;
scaffold_2	funannotate	CDS	188773	188979	.	+	0	ID=ADSC300_000227-T1.cds;Parent=ADSC300_000227-T1;
scaffold_2	funannotate	CDS	189080	189296	.	+	0	ID=ADSC300_000227-T1.cds;Parent=ADSC300_000227-T1;
scaffold_2	funannotate	CDS	189368	189442	.	+	2	ID=ADSC300_000227-T1.cds;Parent=ADSC300_000227-T1;
scaffold_2	funannotate	CDS	189520	190565	.	+	2	ID=ADSC300_000227-T1.cds;Parent=ADSC300_000227-T1;
scaffold_2	funannotate	gene	190949	191971	.	-	.	ID=ADSC300_000228;
scaffold_2	funannotate	mRNA	190949	191971	.	-	.	ID=ADSC300_000228-T1;Parent=ADSC300_000228;product=hypothetical protein;
scaffold_2	funannotate	exon	191806	191971	.	-	.	ID=ADSC300_000228-T1.exon1;Parent=ADSC300_000228-T1;
scaffold_2	funannotate	exon	191172	191732	.	-	.	ID=ADSC300_000228-T1.exon2;Parent=ADSC300_000228-T1;
scaffold_2	funannotate	exon	190949	191064	.	-	.	ID=ADSC300_000228-T1.exon3;Parent=ADSC300_000228-T1;
scaffold_2	funannotate	CDS	191806	191971	.	-	0	ID=ADSC300_000228-T1.cds;Parent=ADSC300_000228-T1;
scaffold_2	funannotate	CDS	191172	191732	.	-	2	ID=ADSC300_000228-T1.cds;Parent=ADSC300_000228-T1;
scaffold_2	funannotate	CDS	190949	191064	.	-	2	ID=ADSC300_000228-T1.cds;Parent=ADSC300_000228-T1;
scaffold_2	funannotate	gene	192495	193349	.	-	.	ID=ADSC300_000229;
scaffold_2	funannotate	mRNA	192495	193349	.	-	.	ID=ADSC300_000229-T1;Parent=ADSC300_000229;product=hypothetical protein;
scaffold_2	funannotate	exon	192495	193349	.	-	.	ID=ADSC300_000229-T1.exon1;Parent=ADSC300_000229-T1;
scaffold_2	funannotate	CDS	192495	193349	.	-	0	ID=ADSC300_000229-T1.cds;Parent=ADSC300_000229-T1;
scaffold_2	funannotate	gene	194708	195315	.	-	.	ID=ADSC300_000230;
scaffold_2	funannotate	mRNA	194708	195315	.	-	.	ID=ADSC300_000230-T1;Parent=ADSC300_000230;product=hypothetical protein;
scaffold_2	funannotate	exon	195079	195315	.	-	.	ID=ADSC300_000230-T1.exon1;Parent=ADSC300_000230-T1;
scaffold_2	funannotate	exon	194708	194998	.	-	.	ID=ADSC300_000230-T1.exon2;Parent=ADSC300_000230-T1;
scaffold_2	funannotate	CDS	195079	195315	.	-	0	ID=ADSC300_000230-T1.cds;Parent=ADSC300_000230-T1;
scaffold_2	funannotate	CDS	194708	194998	.	-	0	ID=ADSC300_000230-T1.cds;Parent=ADSC300_000230-T1;
scaffold_2	funannotate	gene	196006	196887	.	+	.	ID=ADSC300_000231;
scaffold_2	funannotate	mRNA	196006	196887	.	+	.	ID=ADSC300_000231-T1;Parent=ADSC300_000231;product=hypothetical protein;
scaffold_2	funannotate	exon	196006	196383	.	+	.	ID=ADSC300_000231-T1.exon1;Parent=ADSC300_000231-T1;
scaffold_2	funannotate	exon	196594	196887	.	+	.	ID=ADSC300_000231-T1.exon2;Parent=ADSC300_000231-T1;
scaffold_2	funannotate	CDS	196006	196383	.	+	0	ID=ADSC300_000231-T1.cds;Parent=ADSC300_000231-T1;
scaffold_2	funannotate	CDS	196594	196887	.	+	0	ID=ADSC300_000231-T1.cds;Parent=ADSC300_000231-T1;
scaffold_2	funannotate	gene	197937	198638	.	+	.	ID=ADSC300_000232;
scaffold_2	funannotate	mRNA	197937	198638	.	+	.	ID=ADSC300_000232-T1;Parent=ADSC300_000232;product=hypothetical protein;
scaffold_2	funannotate	exon	197937	198638	.	+	.	ID=ADSC300_000232-T1.exon1;Parent=ADSC300_000232-T1;
scaffold_2	funannotate	CDS	197937	198638	.	+	0	ID=ADSC300_000232-T1.cds;Parent=ADSC300_000232-T1;
scaffold_2	funannotate	gene	200430	201641	.	-	.	ID=ADSC300_000233;
scaffold_2	funannotate	mRNA	200430	201641	.	-	.	ID=ADSC300_000233-T1;Parent=ADSC300_000233;product=hypothetical protein;
scaffold_2	funannotate	exon	201576	201641	.	-	.	ID=ADSC300_000233-T1.exon1;Parent=ADSC300_000233-T1;
scaffold_2	funannotate	exon	201421	201508	.	-	.	ID=ADSC300_000233-T1.exon2;Parent=ADSC300_000233-T1;
scaffold_2	funannotate	exon	201102	201340	.	-	.	ID=ADSC300_000233-T1.exon3;Parent=ADSC300_000233-T1;
scaffold_2	funannotate	exon	200961	201028	.	-	.	ID=ADSC300_000233-T1.exon4;Parent=ADSC300_000233-T1;
scaffold_2	funannotate	exon	200788	200903	.	-	.	ID=ADSC300_000233-T1.exon5;Parent=ADSC300_000233-T1;
scaffold_2	funannotate	exon	200430	200725	.	-	.	ID=ADSC300_000233-T1.exon6;Parent=ADSC300_000233-T1;
scaffold_2	funannotate	CDS	201576	201641	.	-	0	ID=ADSC300_000233-T1.cds;Parent=ADSC300_000233-T1;
scaffold_2	funannotate	CDS	201421	201508	.	-	0	ID=ADSC300_000233-T1.cds;Parent=ADSC300_000233-T1;
scaffold_2	funannotate	CDS	201102	201340	.	-	2	ID=ADSC300_000233-T1.cds;Parent=ADSC300_000233-T1;
scaffold_2	funannotate	CDS	200961	201028	.	-	0	ID=ADSC300_000233-T1.cds;Parent=ADSC300_000233-T1;
scaffold_2	funannotate	CDS	200788	200903	.	-	1	ID=ADSC300_000233-T1.cds;Parent=ADSC300_000233-T1;
scaffold_2	funannotate	CDS	200430	200725	.	-	2	ID=ADSC300_000233-T1.cds;Parent=ADSC300_000233-T1;
scaffold_2	funannotate	gene	208515	209992	.	+	.	ID=ADSC300_000234;
scaffold_2	funannotate	mRNA	208515	209992	.	+	.	ID=ADSC300_000234-T1;Parent=ADSC300_000234;product=hypothetical protein;
scaffold_2	funannotate	exon	208515	209363	.	+	.	ID=ADSC300_000234-T1.exon1;Parent=ADSC300_000234-T1;
scaffold_2	funannotate	exon	209549	209992	.	+	.	ID=ADSC300_000234-T1.exon2;Parent=ADSC300_000234-T1;
scaffold_2	funannotate	CDS	208515	209363	.	+	0	ID=ADSC300_000234-T1.cds;Parent=ADSC300_000234-T1;
scaffold_2	funannotate	CDS	209549	209992	.	+	0	ID=ADSC300_000234-T1.cds;Parent=ADSC300_000234-T1;
scaffold_2	funannotate	gene	210574	211932	.	+	.	ID=ADSC300_000235;
scaffold_2	funannotate	mRNA	210574	211932	.	+	.	ID=ADSC300_000235-T1;Parent=ADSC300_000235;product=hypothetical protein;
scaffold_2	funannotate	exon	210574	211932	.	+	.	ID=ADSC300_000235-T1.exon1;Parent=ADSC300_000235-T1;
scaffold_2	funannotate	CDS	210574	211932	.	+	0	ID=ADSC300_000235-T1.cds;Parent=ADSC300_000235-T1;
scaffold_2	funannotate	gene	214039	216128	.	+	.	ID=ADSC300_000236;
scaffold_2	funannotate	mRNA	214039	216128	.	+	.	ID=ADSC300_000236-T1;Parent=ADSC300_000236;product=hypothetical protein;
scaffold_2	funannotate	exon	214039	214317	.	+	.	ID=ADSC300_000236-T1.exon1;Parent=ADSC300_000236-T1;
scaffold_2	funannotate	exon	214381	215327	.	+	.	ID=ADSC300_000236-T1.exon2;Parent=ADSC300_000236-T1;
scaffold_2	funannotate	exon	215383	215852	.	+	.	ID=ADSC300_000236-T1.exon3;Parent=ADSC300_000236-T1;
scaffold_2	funannotate	exon	215980	216128	.	+	.	ID=ADSC300_000236-T1.exon4;Parent=ADSC300_000236-T1;
scaffold_2	funannotate	CDS	214039	214317	.	+	0	ID=ADSC300_000236-T1.cds;Parent=ADSC300_000236-T1;
scaffold_2	funannotate	CDS	214381	215327	.	+	0	ID=ADSC300_000236-T1.cds;Parent=ADSC300_000236-T1;
scaffold_2	funannotate	CDS	215383	215852	.	+	1	ID=ADSC300_000236-T1.cds;Parent=ADSC300_000236-T1;
scaffold_2	funannotate	CDS	215980	216128	.	+	2	ID=ADSC300_000236-T1.cds;Parent=ADSC300_000236-T1;
scaffold_2	funannotate	gene	216586	217099	.	-	.	ID=ADSC300_000237;
scaffold_2	funannotate	mRNA	216586	217099	.	-	.	ID=ADSC300_000237-T1;Parent=ADSC300_000237;product=hypothetical protein;
scaffold_2	funannotate	exon	216777	217099	.	-	.	ID=ADSC300_000237-T1.exon1;Parent=ADSC300_000237-T1;
scaffold_2	funannotate	exon	216586	216709	.	-	.	ID=ADSC300_000237-T1.exon2;Parent=ADSC300_000237-T1;
scaffold_2	funannotate	CDS	216777	217099	.	-	0	ID=ADSC300_000237-T1.cds;Parent=ADSC300_000237-T1;
scaffold_2	funannotate	CDS	216586	216709	.	-	1	ID=ADSC300_000237-T1.cds;Parent=ADSC300_000237-T1;
scaffold_2	funannotate	gene	217555	218921	.	-	.	ID=ADSC300_000238;
scaffold_2	funannotate	mRNA	217555	218921	.	-	.	ID=ADSC300_000238-T1;Parent=ADSC300_000238;product=hypothetical protein;
scaffold_2	funannotate	exon	218717	218921	.	-	.	ID=ADSC300_000238-T1.exon1;Parent=ADSC300_000238-T1;
scaffold_2	funannotate	exon	218047	218651	.	-	.	ID=ADSC300_000238-T1.exon2;Parent=ADSC300_000238-T1;
scaffold_2	funannotate	exon	217711	217766	.	-	.	ID=ADSC300_000238-T1.exon3;Parent=ADSC300_000238-T1;
scaffold_2	funannotate	exon	217555	217627	.	-	.	ID=ADSC300_000238-T1.exon4;Parent=ADSC300_000238-T1;
scaffold_2	funannotate	CDS	218717	218921	.	-	0	ID=ADSC300_000238-T1.cds;Parent=ADSC300_000238-T1;
scaffold_2	funannotate	CDS	218047	218651	.	-	2	ID=ADSC300_000238-T1.cds;Parent=ADSC300_000238-T1;
scaffold_2	funannotate	CDS	217711	217766	.	-	0	ID=ADSC300_000238-T1.cds;Parent=ADSC300_000238-T1;
scaffold_2	funannotate	CDS	217555	217627	.	-	1	ID=ADSC300_000238-T1.cds;Parent=ADSC300_000238-T1;
scaffold_2	funannotate	gene	261037	262933	.	-	.	ID=ADSC300_000239;
scaffold_2	funannotate	mRNA	261037	262933	.	-	.	ID=ADSC300_000239-T1;Parent=ADSC300_000239;product=hypothetical protein;
scaffold_2	funannotate	exon	262873	262933	.	-	.	ID=ADSC300_000239-T1.exon1;Parent=ADSC300_000239-T1;
scaffold_2	funannotate	exon	262743	262808	.	-	.	ID=ADSC300_000239-T1.exon2;Parent=ADSC300_000239-T1;
scaffold_2	funannotate	exon	262553	262672	.	-	.	ID=ADSC300_000239-T1.exon3;Parent=ADSC300_000239-T1;
scaffold_2	funannotate	exon	261945	262517	.	-	.	ID=ADSC300_000239-T1.exon4;Parent=ADSC300_000239-T1;
scaffold_2	funannotate	exon	261526	261861	.	-	.	ID=ADSC300_000239-T1.exon5;Parent=ADSC300_000239-T1;
scaffold_2	funannotate	exon	261037	261458	.	-	.	ID=ADSC300_000239-T1.exon6;Parent=ADSC300_000239-T1;
scaffold_2	funannotate	CDS	262873	262933	.	-	0	ID=ADSC300_000239-T1.cds;Parent=ADSC300_000239-T1;
scaffold_2	funannotate	CDS	262743	262808	.	-	2	ID=ADSC300_000239-T1.cds;Parent=ADSC300_000239-T1;
scaffold_2	funannotate	CDS	262553	262672	.	-	2	ID=ADSC300_000239-T1.cds;Parent=ADSC300_000239-T1;
scaffold_2	funannotate	CDS	261945	262517	.	-	2	ID=ADSC300_000239-T1.cds;Parent=ADSC300_000239-T1;
scaffold_2	funannotate	CDS	261526	261861	.	-	2	ID=ADSC300_000239-T1.cds;Parent=ADSC300_000239-T1;
scaffold_2	funannotate	CDS	261037	261458	.	-	2	ID=ADSC300_000239-T1.cds;Parent=ADSC300_000239-T1;
scaffold_2	funannotate	gene	263996	266035	.	+	.	ID=ADSC300_000240;
scaffold_2	funannotate	mRNA	263996	266035	.	+	.	ID=ADSC300_000240-T1;Parent=ADSC300_000240;product=hypothetical protein;
scaffold_2	funannotate	exon	263996	264401	.	+	.	ID=ADSC300_000240-T1.exon1;Parent=ADSC300_000240-T1;
scaffold_2	funannotate	exon	264455	265496	.	+	.	ID=ADSC300_000240-T1.exon2;Parent=ADSC300_000240-T1;
scaffold_2	funannotate	exon	265561	266035	.	+	.	ID=ADSC300_000240-T1.exon3;Parent=ADSC300_000240-T1;
scaffold_2	funannotate	CDS	263996	264401	.	+	0	ID=ADSC300_000240-T1.cds;Parent=ADSC300_000240-T1;
scaffold_2	funannotate	CDS	264455	265496	.	+	2	ID=ADSC300_000240-T1.cds;Parent=ADSC300_000240-T1;
scaffold_2	funannotate	CDS	265561	266035	.	+	1	ID=ADSC300_000240-T1.cds;Parent=ADSC300_000240-T1;
scaffold_2	funannotate	gene	267523	268592	.	+	.	ID=ADSC300_000241;
scaffold_2	funannotate	mRNA	267523	268592	.	+	.	ID=ADSC300_000241-T1;Parent=ADSC300_000241;product=hypothetical protein;
scaffold_2	funannotate	exon	267523	267547	.	+	.	ID=ADSC300_000241-T1.exon1;Parent=ADSC300_000241-T1;
scaffold_2	funannotate	exon	267625	268592	.	+	.	ID=ADSC300_000241-T1.exon2;Parent=ADSC300_000241-T1;
scaffold_2	funannotate	CDS	267523	267547	.	+	0	ID=ADSC300_000241-T1.cds;Parent=ADSC300_000241-T1;
scaffold_2	funannotate	CDS	267625	268592	.	+	2	ID=ADSC300_000241-T1.cds;Parent=ADSC300_000241-T1;
scaffold_2	funannotate	gene	269864	273151	.	-	.	ID=ADSC300_000242;
scaffold_2	funannotate	mRNA	269864	273151	.	-	.	ID=ADSC300_000242-T1;Parent=ADSC300_000242;product=hypothetical protein;
scaffold_2	funannotate	exon	269864	273151	.	-	.	ID=ADSC300_000242-T1.exon1;Parent=ADSC300_000242-T1;
scaffold_2	funannotate	CDS	269864	273151	.	-	0	ID=ADSC300_000242-T1.cds;Parent=ADSC300_000242-T1;
scaffold_2	funannotate	gene	275114	277330	.	+	.	ID=ADSC300_000243;
scaffold_2	funannotate	mRNA	275114	277330	.	+	.	ID=ADSC300_000243-T1;Parent=ADSC300_000243;product=hypothetical protein;
scaffold_2	funannotate	exon	275114	276517	.	+	.	ID=ADSC300_000243-T1.exon1;Parent=ADSC300_000243-T1;
scaffold_2	funannotate	exon	276569	277330	.	+	.	ID=ADSC300_000243-T1.exon2;Parent=ADSC300_000243-T1;
scaffold_2	funannotate	CDS	275114	276517	.	+	0	ID=ADSC300_000243-T1.cds;Parent=ADSC300_000243-T1;
scaffold_2	funannotate	CDS	276569	277330	.	+	0	ID=ADSC300_000243-T1.cds;Parent=ADSC300_000243-T1;
scaffold_2	funannotate	gene	277973	279031	.	-	.	ID=ADSC300_000244;
scaffold_2	funannotate	mRNA	277973	279031	.	-	.	ID=ADSC300_000244-T1;Parent=ADSC300_000244;product=hypothetical protein;
scaffold_2	funannotate	exon	277973	279031	.	-	.	ID=ADSC300_000244-T1.exon1;Parent=ADSC300_000244-T1;
scaffold_2	funannotate	CDS	277973	279031	.	-	0	ID=ADSC300_000244-T1.cds;Parent=ADSC300_000244-T1;
scaffold_2	funannotate	gene	279527	280261	.	-	.	ID=ADSC300_000245;
scaffold_2	funannotate	mRNA	279527	280261	.	-	.	ID=ADSC300_000245-T1;Parent=ADSC300_000245;product=hypothetical protein;
scaffold_2	funannotate	exon	279527	280261	.	-	.	ID=ADSC300_000245-T1.exon1;Parent=ADSC300_000245-T1;
scaffold_2	funannotate	CDS	279527	280261	.	-	0	ID=ADSC300_000245-T1.cds;Parent=ADSC300_000245-T1;
scaffold_2	funannotate	gene	280795	282306	.	+	.	ID=ADSC300_000246;
scaffold_2	funannotate	mRNA	280795	282306	.	+	.	ID=ADSC300_000246-T1;Parent=ADSC300_000246;product=hypothetical protein;
scaffold_2	funannotate	exon	280795	280947	.	+	.	ID=ADSC300_000246-T1.exon1;Parent=ADSC300_000246-T1;
scaffold_2	funannotate	exon	281056	281174	.	+	.	ID=ADSC300_000246-T1.exon2;Parent=ADSC300_000246-T1;
scaffold_2	funannotate	exon	281328	282306	.	+	.	ID=ADSC300_000246-T1.exon3;Parent=ADSC300_000246-T1;
scaffold_2	funannotate	CDS	280795	280947	.	+	0	ID=ADSC300_000246-T1.cds;Parent=ADSC300_000246-T1;
scaffold_2	funannotate	CDS	281056	281174	.	+	0	ID=ADSC300_000246-T1.cds;Parent=ADSC300_000246-T1;
scaffold_2	funannotate	CDS	281328	282306	.	+	1	ID=ADSC300_000246-T1.cds;Parent=ADSC300_000246-T1;
scaffold_2	funannotate	gene	282821	283437	.	-	.	ID=ADSC300_000247;
scaffold_2	funannotate	mRNA	282821	283437	.	-	.	ID=ADSC300_000247-T1;Parent=ADSC300_000247;product=hypothetical protein;
scaffold_2	funannotate	exon	283064	283437	.	-	.	ID=ADSC300_000247-T1.exon1;Parent=ADSC300_000247-T1;
scaffold_2	funannotate	exon	282821	282926	.	-	.	ID=ADSC300_000247-T1.exon2;Parent=ADSC300_000247-T1;
scaffold_2	funannotate	CDS	283064	283437	.	-	0	ID=ADSC300_000247-T1.cds;Parent=ADSC300_000247-T1;
scaffold_2	funannotate	CDS	282821	282926	.	-	1	ID=ADSC300_000247-T1.cds;Parent=ADSC300_000247-T1;
scaffold_2	funannotate	gene	284044	285377	.	+	.	ID=ADSC300_000248;
scaffold_2	funannotate	mRNA	284044	285377	.	+	.	ID=ADSC300_000248-T1;Parent=ADSC300_000248;product=hypothetical protein;
scaffold_2	funannotate	exon	284044	284489	.	+	.	ID=ADSC300_000248-T1.exon1;Parent=ADSC300_000248-T1;
scaffold_2	funannotate	exon	284543	285377	.	+	.	ID=ADSC300_000248-T1.exon2;Parent=ADSC300_000248-T1;
scaffold_2	funannotate	CDS	284044	284489	.	+	0	ID=ADSC300_000248-T1.cds;Parent=ADSC300_000248-T1;
scaffold_2	funannotate	CDS	284543	285377	.	+	1	ID=ADSC300_000248-T1.cds;Parent=ADSC300_000248-T1;
scaffold_2	funannotate	gene	285918	286936	.	+	.	ID=ADSC300_000249;
scaffold_2	funannotate	mRNA	285918	286936	.	+	.	ID=ADSC300_000249-T1;Parent=ADSC300_000249;product=hypothetical protein;
scaffold_2	funannotate	exon	285918	285943	.	+	.	ID=ADSC300_000249-T1.exon1;Parent=ADSC300_000249-T1;
scaffold_2	funannotate	exon	286078	286391	.	+	.	ID=ADSC300_000249-T1.exon2;Parent=ADSC300_000249-T1;
scaffold_2	funannotate	exon	286512	286936	.	+	.	ID=ADSC300_000249-T1.exon3;Parent=ADSC300_000249-T1;
scaffold_2	funannotate	CDS	285918	285943	.	+	0	ID=ADSC300_000249-T1.cds;Parent=ADSC300_000249-T1;
scaffold_2	funannotate	CDS	286078	286391	.	+	1	ID=ADSC300_000249-T1.cds;Parent=ADSC300_000249-T1;
scaffold_2	funannotate	CDS	286512	286936	.	+	2	ID=ADSC300_000249-T1.cds;Parent=ADSC300_000249-T1;
scaffold_2	funannotate	gene	287459	288109	.	-	.	ID=ADSC300_000250;
scaffold_2	funannotate	mRNA	287459	288109	.	-	.	ID=ADSC300_000250-T1;Parent=ADSC300_000250;product=hypothetical protein;
scaffold_2	funannotate	exon	287459	288109	.	-	.	ID=ADSC300_000250-T1.exon1;Parent=ADSC300_000250-T1;
scaffold_2	funannotate	CDS	287459	288109	.	-	0	ID=ADSC300_000250-T1.cds;Parent=ADSC300_000250-T1;
scaffold_2	funannotate	gene	288465	290807	.	-	.	ID=ADSC300_000251;
scaffold_2	funannotate	mRNA	288465	290807	.	-	.	ID=ADSC300_000251-T1;Parent=ADSC300_000251;product=hypothetical protein;
scaffold_2	funannotate	exon	288465	290807	.	-	.	ID=ADSC300_000251-T1.exon1;Parent=ADSC300_000251-T1;
scaffold_2	funannotate	CDS	288465	290807	.	-	0	ID=ADSC300_000251-T1.cds;Parent=ADSC300_000251-T1;
scaffold_2	funannotate	gene	291484	292005	.	+	.	ID=ADSC300_000252;
scaffold_2	funannotate	mRNA	291484	292005	.	+	.	ID=ADSC300_000252-T1;Parent=ADSC300_000252;product=hypothetical protein;
scaffold_2	funannotate	exon	291484	291710	.	+	.	ID=ADSC300_000252-T1.exon1;Parent=ADSC300_000252-T1;
scaffold_2	funannotate	exon	291783	292005	.	+	.	ID=ADSC300_000252-T1.exon2;Parent=ADSC300_000252-T1;
scaffold_2	funannotate	CDS	291484	291710	.	+	0	ID=ADSC300_000252-T1.cds;Parent=ADSC300_000252-T1;
scaffold_2	funannotate	CDS	291783	292005	.	+	1	ID=ADSC300_000252-T1.cds;Parent=ADSC300_000252-T1;
scaffold_2	funannotate	gene	292092	292623	.	-	.	ID=ADSC300_000253;
scaffold_2	funannotate	mRNA	292092	292623	.	-	.	ID=ADSC300_000253-T1;Parent=ADSC300_000253;product=hypothetical protein;
scaffold_2	funannotate	exon	292584	292623	.	-	.	ID=ADSC300_000253-T1.exon1;Parent=ADSC300_000253-T1;
scaffold_2	funannotate	exon	292092	292405	.	-	.	ID=ADSC300_000253-T1.exon2;Parent=ADSC300_000253-T1;
scaffold_2	funannotate	CDS	292584	292623	.	-	0	ID=ADSC300_000253-T1.cds;Parent=ADSC300_000253-T1;
scaffold_2	funannotate	CDS	292092	292405	.	-	2	ID=ADSC300_000253-T1.cds;Parent=ADSC300_000253-T1;
scaffold_2	funannotate	gene	293429	294490	.	-	.	ID=ADSC300_000254;
scaffold_2	funannotate	mRNA	293429	294490	.	-	.	ID=ADSC300_000254-T1;Parent=ADSC300_000254;product=hypothetical protein;
scaffold_2	funannotate	exon	293429	294490	.	-	.	ID=ADSC300_000254-T1.exon1;Parent=ADSC300_000254-T1;
scaffold_2	funannotate	CDS	293429	294490	.	-	0	ID=ADSC300_000254-T1.cds;Parent=ADSC300_000254-T1;
scaffold_2	funannotate	gene	295497	296320	.	+	.	ID=ADSC300_000255;
scaffold_2	funannotate	mRNA	295497	296320	.	+	.	ID=ADSC300_000255-T1;Parent=ADSC300_000255;product=hypothetical protein;
scaffold_2	funannotate	exon	295497	295825	.	+	.	ID=ADSC300_000255-T1.exon1;Parent=ADSC300_000255-T1;
scaffold_2	funannotate	exon	295888	296320	.	+	.	ID=ADSC300_000255-T1.exon2;Parent=ADSC300_000255-T1;
scaffold_2	funannotate	CDS	295497	295825	.	+	0	ID=ADSC300_000255-T1.cds;Parent=ADSC300_000255-T1;
scaffold_2	funannotate	CDS	295888	296320	.	+	1	ID=ADSC300_000255-T1.cds;Parent=ADSC300_000255-T1;
scaffold_2	funannotate	gene	298132	298630	.	+	.	ID=ADSC300_000256;
scaffold_2	funannotate	mRNA	298132	298630	.	+	.	ID=ADSC300_000256-T1;Parent=ADSC300_000256;product=hypothetical protein;
scaffold_2	funannotate	exon	298132	298243	.	+	.	ID=ADSC300_000256-T1.exon1;Parent=ADSC300_000256-T1;
scaffold_2	funannotate	exon	298302	298630	.	+	.	ID=ADSC300_000256-T1.exon2;Parent=ADSC300_000256-T1;
scaffold_2	funannotate	CDS	298132	298243	.	+	0	ID=ADSC300_000256-T1.cds;Parent=ADSC300_000256-T1;
scaffold_2	funannotate	CDS	298302	298630	.	+	2	ID=ADSC300_000256-T1.cds;Parent=ADSC300_000256-T1;
scaffold_2	funannotate	gene	299283	301147	.	-	.	ID=ADSC300_000257;
scaffold_2	funannotate	mRNA	299283	301147	.	-	.	ID=ADSC300_000257-T1;Parent=ADSC300_000257;product=hypothetical protein;
scaffold_2	funannotate	exon	301099	301147	.	-	.	ID=ADSC300_000257-T1.exon1;Parent=ADSC300_000257-T1;
scaffold_2	funannotate	exon	300844	301038	.	-	.	ID=ADSC300_000257-T1.exon2;Parent=ADSC300_000257-T1;
scaffold_2	funannotate	exon	299775	300380	.	-	.	ID=ADSC300_000257-T1.exon3;Parent=ADSC300_000257-T1;
scaffold_2	funannotate	exon	299473	299711	.	-	.	ID=ADSC300_000257-T1.exon4;Parent=ADSC300_000257-T1;
scaffold_2	funannotate	exon	299283	299423	.	-	.	ID=ADSC300_000257-T1.exon5;Parent=ADSC300_000257-T1;
scaffold_2	funannotate	CDS	301099	301147	.	-	0	ID=ADSC300_000257-T1.cds;Parent=ADSC300_000257-T1;
scaffold_2	funannotate	CDS	300844	301038	.	-	2	ID=ADSC300_000257-T1.cds;Parent=ADSC300_000257-T1;
scaffold_2	funannotate	CDS	299775	300380	.	-	2	ID=ADSC300_000257-T1.cds;Parent=ADSC300_000257-T1;
scaffold_2	funannotate	CDS	299473	299711	.	-	2	ID=ADSC300_000257-T1.cds;Parent=ADSC300_000257-T1;
scaffold_2	funannotate	CDS	299283	299423	.	-	0	ID=ADSC300_000257-T1.cds;Parent=ADSC300_000257-T1;
scaffold_2	funannotate	gene	302038	303677	.	+	.	ID=ADSC300_000258;
scaffold_2	funannotate	mRNA	302038	303677	.	+	.	ID=ADSC300_000258-T1;Parent=ADSC300_000258;product=hypothetical protein;
scaffold_2	funannotate	exon	302038	302487	.	+	.	ID=ADSC300_000258-T1.exon1;Parent=ADSC300_000258-T1;
scaffold_2	funannotate	exon	302568	303310	.	+	.	ID=ADSC300_000258-T1.exon2;Parent=ADSC300_000258-T1;
scaffold_2	funannotate	exon	303407	303677	.	+	.	ID=ADSC300_000258-T1.exon3;Parent=ADSC300_000258-T1;
scaffold_2	funannotate	CDS	302038	302487	.	+	0	ID=ADSC300_000258-T1.cds;Parent=ADSC300_000258-T1;
scaffold_2	funannotate	CDS	302568	303310	.	+	0	ID=ADSC300_000258-T1.cds;Parent=ADSC300_000258-T1;
scaffold_2	funannotate	CDS	303407	303677	.	+	1	ID=ADSC300_000258-T1.cds;Parent=ADSC300_000258-T1;
scaffold_2	funannotate	gene	304060	305554	.	-	.	ID=ADSC300_000259;
scaffold_2	funannotate	mRNA	304060	305554	.	-	.	ID=ADSC300_000259-T1;Parent=ADSC300_000259;product=hypothetical protein;
scaffold_2	funannotate	exon	305231	305554	.	-	.	ID=ADSC300_000259-T1.exon1;Parent=ADSC300_000259-T1;
scaffold_2	funannotate	exon	304982	305148	.	-	.	ID=ADSC300_000259-T1.exon2;Parent=ADSC300_000259-T1;
scaffold_2	funannotate	exon	304060	304921	.	-	.	ID=ADSC300_000259-T1.exon3;Parent=ADSC300_000259-T1;
scaffold_2	funannotate	CDS	305231	305554	.	-	0	ID=ADSC300_000259-T1.cds;Parent=ADSC300_000259-T1;
scaffold_2	funannotate	CDS	304982	305148	.	-	0	ID=ADSC300_000259-T1.cds;Parent=ADSC300_000259-T1;
scaffold_2	funannotate	CDS	304060	304921	.	-	1	ID=ADSC300_000259-T1.cds;Parent=ADSC300_000259-T1;
scaffold_2	funannotate	gene	305988	306421	.	-	.	ID=ADSC300_000260;
scaffold_2	funannotate	mRNA	305988	306421	.	-	.	ID=ADSC300_000260-T1;Parent=ADSC300_000260;product=hypothetical protein;
scaffold_2	funannotate	exon	306394	306421	.	-	.	ID=ADSC300_000260-T1.exon1;Parent=ADSC300_000260-T1;
scaffold_2	funannotate	exon	305988	306358	.	-	.	ID=ADSC300_000260-T1.exon2;Parent=ADSC300_000260-T1;
scaffold_2	funannotate	CDS	306394	306421	.	-	0	ID=ADSC300_000260-T1.cds;Parent=ADSC300_000260-T1;
scaffold_2	funannotate	CDS	305988	306358	.	-	2	ID=ADSC300_000260-T1.cds;Parent=ADSC300_000260-T1;
scaffold_2	funannotate	gene	310767	311303	.	+	.	ID=ADSC300_000261;
scaffold_2	funannotate	mRNA	310767	311303	.	+	.	ID=ADSC300_000261-T1;Parent=ADSC300_000261;product=hypothetical protein;
scaffold_2	funannotate	exon	310767	310887	.	+	.	ID=ADSC300_000261-T1.exon1;Parent=ADSC300_000261-T1;
scaffold_2	funannotate	exon	311050	311303	.	+	.	ID=ADSC300_000261-T1.exon2;Parent=ADSC300_000261-T1;
scaffold_2	funannotate	CDS	310767	310887	.	+	0	ID=ADSC300_000261-T1.cds;Parent=ADSC300_000261-T1;
scaffold_2	funannotate	CDS	311050	311303	.	+	2	ID=ADSC300_000261-T1.cds;Parent=ADSC300_000261-T1;
scaffold_2	funannotate	gene	312759	315469	.	-	.	ID=ADSC300_000262;
scaffold_2	funannotate	mRNA	312759	315469	.	-	.	ID=ADSC300_000262-T1;Parent=ADSC300_000262;product=hypothetical protein;
scaffold_2	funannotate	exon	315407	315469	.	-	.	ID=ADSC300_000262-T1.exon1;Parent=ADSC300_000262-T1;
scaffold_2	funannotate	exon	315163	315333	.	-	.	ID=ADSC300_000262-T1.exon2;Parent=ADSC300_000262-T1;
scaffold_2	funannotate	exon	312759	315077	.	-	.	ID=ADSC300_000262-T1.exon3;Parent=ADSC300_000262-T1;
scaffold_2	funannotate	CDS	315407	315469	.	-	0	ID=ADSC300_000262-T1.cds;Parent=ADSC300_000262-T1;
scaffold_2	funannotate	CDS	315163	315333	.	-	0	ID=ADSC300_000262-T1.cds;Parent=ADSC300_000262-T1;
scaffold_2	funannotate	CDS	312759	315077	.	-	0	ID=ADSC300_000262-T1.cds;Parent=ADSC300_000262-T1;
scaffold_2	funannotate	gene	316126	317279	.	+	.	ID=ADSC300_000263;
scaffold_2	funannotate	mRNA	316126	317279	.	+	.	ID=ADSC300_000263-T1;Parent=ADSC300_000263;product=hypothetical protein;
scaffold_2	funannotate	exon	316126	316140	.	+	.	ID=ADSC300_000263-T1.exon1;Parent=ADSC300_000263-T1;
scaffold_2	funannotate	exon	316205	316317	.	+	.	ID=ADSC300_000263-T1.exon2;Parent=ADSC300_000263-T1;
scaffold_2	funannotate	exon	316390	316400	.	+	.	ID=ADSC300_000263-T1.exon3;Parent=ADSC300_000263-T1;
scaffold_2	funannotate	exon	316459	316833	.	+	.	ID=ADSC300_000263-T1.exon4;Parent=ADSC300_000263-T1;
scaffold_2	funannotate	exon	316894	316903	.	+	.	ID=ADSC300_000263-T1.exon5;Parent=ADSC300_000263-T1;
scaffold_2	funannotate	exon	316969	317009	.	+	.	ID=ADSC300_000263-T1.exon6;Parent=ADSC300_000263-T1;
scaffold_2	funannotate	exon	317065	317279	.	+	.	ID=ADSC300_000263-T1.exon7;Parent=ADSC300_000263-T1;
scaffold_2	funannotate	CDS	316126	316140	.	+	0	ID=ADSC300_000263-T1.cds;Parent=ADSC300_000263-T1;
scaffold_2	funannotate	CDS	316205	316317	.	+	0	ID=ADSC300_000263-T1.cds;Parent=ADSC300_000263-T1;
scaffold_2	funannotate	CDS	316390	316400	.	+	1	ID=ADSC300_000263-T1.cds;Parent=ADSC300_000263-T1;
scaffold_2	funannotate	CDS	316459	316833	.	+	2	ID=ADSC300_000263-T1.cds;Parent=ADSC300_000263-T1;
scaffold_2	funannotate	CDS	316894	316903	.	+	2	ID=ADSC300_000263-T1.cds;Parent=ADSC300_000263-T1;
scaffold_2	funannotate	CDS	316969	317009	.	+	1	ID=ADSC300_000263-T1.cds;Parent=ADSC300_000263-T1;
scaffold_2	funannotate	CDS	317065	317279	.	+	2	ID=ADSC300_000263-T1.cds;Parent=ADSC300_000263-T1;
scaffold_2	funannotate	gene	318936	320201	.	+	.	ID=ADSC300_000264;
scaffold_2	funannotate	mRNA	318936	320201	.	+	.	ID=ADSC300_000264-T1;Parent=ADSC300_000264;product=hypothetical protein;
scaffold_2	funannotate	exon	318936	319745	.	+	.	ID=ADSC300_000264-T1.exon1;Parent=ADSC300_000264-T1;
scaffold_2	funannotate	exon	319848	320201	.	+	.	ID=ADSC300_000264-T1.exon2;Parent=ADSC300_000264-T1;
scaffold_2	funannotate	CDS	318936	319745	.	+	0	ID=ADSC300_000264-T1.cds;Parent=ADSC300_000264-T1;
scaffold_2	funannotate	CDS	319848	320201	.	+	0	ID=ADSC300_000264-T1.cds;Parent=ADSC300_000264-T1;
scaffold_2	funannotate	gene	321172	322005	.	-	.	ID=ADSC300_000265;
scaffold_2	funannotate	mRNA	321172	322005	.	-	.	ID=ADSC300_000265-T1;Parent=ADSC300_000265;product=hypothetical protein;
scaffold_2	funannotate	exon	321630	322005	.	-	.	ID=ADSC300_000265-T1.exon1;Parent=ADSC300_000265-T1;
scaffold_2	funannotate	exon	321172	321518	.	-	.	ID=ADSC300_000265-T1.exon2;Parent=ADSC300_000265-T1;
scaffold_2	funannotate	CDS	321630	322005	.	-	0	ID=ADSC300_000265-T1.cds;Parent=ADSC300_000265-T1;
scaffold_2	funannotate	CDS	321172	321518	.	-	2	ID=ADSC300_000265-T1.cds;Parent=ADSC300_000265-T1;
scaffold_2	funannotate	gene	324064	324732	.	-	.	ID=ADSC300_000266;
scaffold_2	funannotate	mRNA	324064	324732	.	-	.	ID=ADSC300_000266-T1;Parent=ADSC300_000266;product=hypothetical protein;
scaffold_2	funannotate	exon	324064	324732	.	-	.	ID=ADSC300_000266-T1.exon1;Parent=ADSC300_000266-T1;
scaffold_2	funannotate	CDS	324064	324732	.	-	0	ID=ADSC300_000266-T1.cds;Parent=ADSC300_000266-T1;
scaffold_2	funannotate	gene	326420	327677	.	-	.	ID=ADSC300_000267;
scaffold_2	funannotate	mRNA	326420	327677	.	-	.	ID=ADSC300_000267-T1;Parent=ADSC300_000267;product=hypothetical protein;
scaffold_2	funannotate	exon	326965	327677	.	-	.	ID=ADSC300_000267-T1.exon1;Parent=ADSC300_000267-T1;
scaffold_2	funannotate	exon	326420	326765	.	-	.	ID=ADSC300_000267-T1.exon2;Parent=ADSC300_000267-T1;
scaffold_2	funannotate	CDS	326965	327677	.	-	0	ID=ADSC300_000267-T1.cds;Parent=ADSC300_000267-T1;
scaffold_2	funannotate	CDS	326420	326765	.	-	1	ID=ADSC300_000267-T1.cds;Parent=ADSC300_000267-T1;
scaffold_2	funannotate	gene	329799	332567	.	+	.	ID=ADSC300_000268;
scaffold_2	funannotate	mRNA	329799	332567	.	+	.	ID=ADSC300_000268-T1;Parent=ADSC300_000268;product=hypothetical protein;
scaffold_2	funannotate	exon	329799	331126	.	+	.	ID=ADSC300_000268-T1.exon1;Parent=ADSC300_000268-T1;
scaffold_2	funannotate	exon	331190	332567	.	+	.	ID=ADSC300_000268-T1.exon2;Parent=ADSC300_000268-T1;
scaffold_2	funannotate	CDS	329799	331126	.	+	0	ID=ADSC300_000268-T1.cds;Parent=ADSC300_000268-T1;
scaffold_2	funannotate	CDS	331190	332567	.	+	1	ID=ADSC300_000268-T1.cds;Parent=ADSC300_000268-T1;
scaffold_2	funannotate	gene	333456	337100	.	+	.	ID=ADSC300_000269;
scaffold_2	funannotate	mRNA	333456	337100	.	+	.	ID=ADSC300_000269-T1;Parent=ADSC300_000269;product=hypothetical protein;
scaffold_2	funannotate	exon	333456	337100	.	+	.	ID=ADSC300_000269-T1.exon1;Parent=ADSC300_000269-T1;
scaffold_2	funannotate	CDS	333456	337100	.	+	0	ID=ADSC300_000269-T1.cds;Parent=ADSC300_000269-T1;
scaffold_2	funannotate	gene	337324	339501	.	-	.	ID=ADSC300_000270;
scaffold_2	funannotate	mRNA	337324	339501	.	-	.	ID=ADSC300_000270-T1;Parent=ADSC300_000270;product=hypothetical protein;
scaffold_2	funannotate	exon	339408	339501	.	-	.	ID=ADSC300_000270-T1.exon1;Parent=ADSC300_000270-T1;
scaffold_2	funannotate	exon	339284	339345	.	-	.	ID=ADSC300_000270-T1.exon2;Parent=ADSC300_000270-T1;
scaffold_2	funannotate	exon	339040	339202	.	-	.	ID=ADSC300_000270-T1.exon3;Parent=ADSC300_000270-T1;
scaffold_2	funannotate	exon	338532	338983	.	-	.	ID=ADSC300_000270-T1.exon4;Parent=ADSC300_000270-T1;
scaffold_2	funannotate	exon	337899	338387	.	-	.	ID=ADSC300_000270-T1.exon5;Parent=ADSC300_000270-T1;
scaffold_2	funannotate	exon	337324	337716	.	-	.	ID=ADSC300_000270-T1.exon6;Parent=ADSC300_000270-T1;
scaffold_2	funannotate	CDS	339408	339501	.	-	0	ID=ADSC300_000270-T1.cds;Parent=ADSC300_000270-T1;
scaffold_2	funannotate	CDS	339284	339345	.	-	2	ID=ADSC300_000270-T1.cds;Parent=ADSC300_000270-T1;
scaffold_2	funannotate	CDS	339040	339202	.	-	0	ID=ADSC300_000270-T1.cds;Parent=ADSC300_000270-T1;
scaffold_2	funannotate	CDS	338532	338983	.	-	2	ID=ADSC300_000270-T1.cds;Parent=ADSC300_000270-T1;
scaffold_2	funannotate	CDS	337899	338387	.	-	0	ID=ADSC300_000270-T1.cds;Parent=ADSC300_000270-T1;
scaffold_2	funannotate	CDS	337324	337716	.	-	0	ID=ADSC300_000270-T1.cds;Parent=ADSC300_000270-T1;
scaffold_2	funannotate	gene	340412	342106	.	+	.	ID=ADSC300_000271;
scaffold_2	funannotate	mRNA	340412	342106	.	+	.	ID=ADSC300_000271-T1;Parent=ADSC300_000271;product=hypothetical protein;
scaffold_2	funannotate	exon	340412	341219	.	+	.	ID=ADSC300_000271-T1.exon1;Parent=ADSC300_000271-T1;
scaffold_2	funannotate	exon	341343	342106	.	+	.	ID=ADSC300_000271-T1.exon2;Parent=ADSC300_000271-T1;
scaffold_2	funannotate	CDS	340412	341219	.	+	0	ID=ADSC300_000271-T1.cds;Parent=ADSC300_000271-T1;
scaffold_2	funannotate	CDS	341343	342106	.	+	2	ID=ADSC300_000271-T1.cds;Parent=ADSC300_000271-T1;
scaffold_2	funannotate	gene	342460	344187	.	-	.	ID=ADSC300_000272;
scaffold_2	funannotate	mRNA	342460	344187	.	-	.	ID=ADSC300_000272-T1;Parent=ADSC300_000272;product=hypothetical protein;
scaffold_2	funannotate	exon	343428	344187	.	-	.	ID=ADSC300_000272-T1.exon1;Parent=ADSC300_000272-T1;
scaffold_2	funannotate	exon	342795	343361	.	-	.	ID=ADSC300_000272-T1.exon2;Parent=ADSC300_000272-T1;
scaffold_2	funannotate	exon	342460	342731	.	-	.	ID=ADSC300_000272-T1.exon3;Parent=ADSC300_000272-T1;
scaffold_2	funannotate	CDS	343428	344187	.	-	0	ID=ADSC300_000272-T1.cds;Parent=ADSC300_000272-T1;
scaffold_2	funannotate	CDS	342795	343361	.	-	2	ID=ADSC300_000272-T1.cds;Parent=ADSC300_000272-T1;
scaffold_2	funannotate	CDS	342460	342731	.	-	2	ID=ADSC300_000272-T1.cds;Parent=ADSC300_000272-T1;
scaffold_2	funannotate	gene	345993	346605	.	-	.	ID=ADSC300_000273;
scaffold_2	funannotate	mRNA	345993	346605	.	-	.	ID=ADSC300_000273-T1;Parent=ADSC300_000273;product=hypothetical protein;
scaffold_2	funannotate	exon	346397	346605	.	-	.	ID=ADSC300_000273-T1.exon1;Parent=ADSC300_000273-T1;
[truncated: 114,770 more rows]
