# Supplementary material for: Population genomics of the grapevine pathogen Eutypa lata reveals evidence for population expansion and intraspecific differences in secondary metabolite gene clusters
Source: PLoS Genet. 2022 Apr 1;18(4):e1010153. doi: 10.1371/journal.pgen.1010153 (PMC9007359; doi:10.1371/journal.pgen.1010153)
Supplement: S1 Data — (ZIP) [file pgen.1010153.s010.zip › Eutypa_lata_ADSC400.gff3]

##gff-version 3
scaffold_1	funannotate	gene	2539	2909	.	-	.	ID=ADSC400_000001;
scaffold_1	funannotate	mRNA	2539	2909	.	-	.	ID=ADSC400_000001-T1;Parent=ADSC400_000001;product=hypothetical protein;
scaffold_1	funannotate	exon	2719	2909	.	-	.	ID=ADSC400_000001-T1.exon1;Parent=ADSC400_000001-T1;
scaffold_1	funannotate	exon	2539	2667	.	-	.	ID=ADSC400_000001-T1.exon2;Parent=ADSC400_000001-T1;
scaffold_1	funannotate	CDS	2719	2909	.	-	0	ID=ADSC400_000001-T1.cds;Parent=ADSC400_000001-T1;
scaffold_1	funannotate	CDS	2539	2667	.	-	1	ID=ADSC400_000001-T1.cds;Parent=ADSC400_000001-T1;
scaffold_1	funannotate	gene	8086	11219	.	-	.	ID=ADSC400_000002;
scaffold_1	funannotate	mRNA	8086	11219	.	-	.	ID=ADSC400_000002-T1;Parent=ADSC400_000002;product=hypothetical protein;
scaffold_1	funannotate	exon	10814	11219	.	-	.	ID=ADSC400_000002-T1.exon1;Parent=ADSC400_000002-T1;
scaffold_1	funannotate	exon	9700	10654	.	-	.	ID=ADSC400_000002-T1.exon2;Parent=ADSC400_000002-T1;
scaffold_1	funannotate	exon	8275	9653	.	-	.	ID=ADSC400_000002-T1.exon3;Parent=ADSC400_000002-T1;
scaffold_1	funannotate	exon	8086	8111	.	-	.	ID=ADSC400_000002-T1.exon4;Parent=ADSC400_000002-T1;
scaffold_1	funannotate	CDS	10814	11219	.	-	0	ID=ADSC400_000002-T1.cds;Parent=ADSC400_000002-T1;
scaffold_1	funannotate	CDS	9700	10654	.	-	2	ID=ADSC400_000002-T1.cds;Parent=ADSC400_000002-T1;
scaffold_1	funannotate	CDS	8275	9653	.	-	1	ID=ADSC400_000002-T1.cds;Parent=ADSC400_000002-T1;
scaffold_1	funannotate	CDS	8086	8111	.	-	2	ID=ADSC400_000002-T1.cds;Parent=ADSC400_000002-T1;
scaffold_1	funannotate	gene	14883	15173	.	-	.	ID=ADSC400_000003;
scaffold_1	funannotate	mRNA	14883	15173	.	-	.	ID=ADSC400_000003-T1;Parent=ADSC400_000003;product=hypothetical protein;
scaffold_1	funannotate	exon	14883	15173	.	-	.	ID=ADSC400_000003-T1.exon1;Parent=ADSC400_000003-T1;
scaffold_1	funannotate	CDS	14883	15173	.	-	0	ID=ADSC400_000003-T1.cds;Parent=ADSC400_000003-T1;
scaffold_1	funannotate	gene	22812	23618	.	+	.	ID=ADSC400_000004;
scaffold_1	funannotate	mRNA	22812	23618	.	+	.	ID=ADSC400_000004-T1;Parent=ADSC400_000004;product=hypothetical protein;
scaffold_1	funannotate	exon	22812	23618	.	+	.	ID=ADSC400_000004-T1.exon1;Parent=ADSC400_000004-T1;
scaffold_1	funannotate	CDS	22812	23618	.	+	0	ID=ADSC400_000004-T1.cds;Parent=ADSC400_000004-T1;
scaffold_1	funannotate	gene	24256	25503	.	-	.	ID=ADSC400_000005;
scaffold_1	funannotate	mRNA	24256	25503	.	-	.	ID=ADSC400_000005-T1;Parent=ADSC400_000005;product=hypothetical protein;
scaffold_1	funannotate	exon	25303	25503	.	-	.	ID=ADSC400_000005-T1.exon1;Parent=ADSC400_000005-T1;
scaffold_1	funannotate	exon	24757	25068	.	-	.	ID=ADSC400_000005-T1.exon2;Parent=ADSC400_000005-T1;
scaffold_1	funannotate	exon	24256	24582	.	-	.	ID=ADSC400_000005-T1.exon3;Parent=ADSC400_000005-T1;
scaffold_1	funannotate	CDS	25303	25503	.	-	0	ID=ADSC400_000005-T1.cds;Parent=ADSC400_000005-T1;
scaffold_1	funannotate	CDS	24757	25068	.	-	0	ID=ADSC400_000005-T1.cds;Parent=ADSC400_000005-T1;
scaffold_1	funannotate	CDS	24256	24582	.	-	0	ID=ADSC400_000005-T1.cds;Parent=ADSC400_000005-T1;
scaffold_1	funannotate	gene	29189	30458	.	-	.	ID=ADSC400_000006;
scaffold_1	funannotate	mRNA	29189	30458	.	-	.	ID=ADSC400_000006-T1;Parent=ADSC400_000006;product=hypothetical protein;
scaffold_1	funannotate	exon	30070	30458	.	-	.	ID=ADSC400_000006-T1.exon1;Parent=ADSC400_000006-T1;
scaffold_1	funannotate	exon	29822	29984	.	-	.	ID=ADSC400_000006-T1.exon2;Parent=ADSC400_000006-T1;
scaffold_1	funannotate	exon	29189	29740	.	-	.	ID=ADSC400_000006-T1.exon3;Parent=ADSC400_000006-T1;
scaffold_1	funannotate	CDS	30070	30458	.	-	0	ID=ADSC400_000006-T1.cds;Parent=ADSC400_000006-T1;
scaffold_1	funannotate	CDS	29822	29984	.	-	1	ID=ADSC400_000006-T1.cds;Parent=ADSC400_000006-T1;
scaffold_1	funannotate	CDS	29189	29740	.	-	0	ID=ADSC400_000006-T1.cds;Parent=ADSC400_000006-T1;
scaffold_1	funannotate	gene	33203	34500	.	-	.	ID=ADSC400_000007;
scaffold_1	funannotate	mRNA	33203	34500	.	-	.	ID=ADSC400_000007-T1;Parent=ADSC400_000007;product=hypothetical protein;
scaffold_1	funannotate	exon	34342	34500	.	-	.	ID=ADSC400_000007-T1.exon1;Parent=ADSC400_000007-T1;
scaffold_1	funannotate	exon	34086	34280	.	-	.	ID=ADSC400_000007-T1.exon2;Parent=ADSC400_000007-T1;
scaffold_1	funannotate	exon	33203	34027	.	-	.	ID=ADSC400_000007-T1.exon3;Parent=ADSC400_000007-T1;
scaffold_1	funannotate	CDS	34342	34500	.	-	0	ID=ADSC400_000007-T1.cds;Parent=ADSC400_000007-T1;
scaffold_1	funannotate	CDS	34086	34280	.	-	0	ID=ADSC400_000007-T1.cds;Parent=ADSC400_000007-T1;
scaffold_1	funannotate	CDS	33203	34027	.	-	0	ID=ADSC400_000007-T1.cds;Parent=ADSC400_000007-T1;
scaffold_1	funannotate	gene	35844	37923	.	+	.	ID=ADSC400_000008;
scaffold_1	funannotate	mRNA	35844	37923	.	+	.	ID=ADSC400_000008-T1;Parent=ADSC400_000008;product=hypothetical protein;
scaffold_1	funannotate	exon	35844	35993	.	+	.	ID=ADSC400_000008-T1.exon1;Parent=ADSC400_000008-T1;
scaffold_1	funannotate	exon	36047	36220	.	+	.	ID=ADSC400_000008-T1.exon2;Parent=ADSC400_000008-T1;
scaffold_1	funannotate	exon	36331	36642	.	+	.	ID=ADSC400_000008-T1.exon3;Parent=ADSC400_000008-T1;
scaffold_1	funannotate	exon	36805	37574	.	+	.	ID=ADSC400_000008-T1.exon4;Parent=ADSC400_000008-T1;
scaffold_1	funannotate	exon	37628	37688	.	+	.	ID=ADSC400_000008-T1.exon5;Parent=ADSC400_000008-T1;
scaffold_1	funannotate	exon	37744	37923	.	+	.	ID=ADSC400_000008-T1.exon6;Parent=ADSC400_000008-T1;
scaffold_1	funannotate	CDS	35844	35993	.	+	0	ID=ADSC400_000008-T1.cds;Parent=ADSC400_000008-T1;
scaffold_1	funannotate	CDS	36047	36220	.	+	0	ID=ADSC400_000008-T1.cds;Parent=ADSC400_000008-T1;
scaffold_1	funannotate	CDS	36331	36642	.	+	0	ID=ADSC400_000008-T1.cds;Parent=ADSC400_000008-T1;
scaffold_1	funannotate	CDS	36805	37574	.	+	0	ID=ADSC400_000008-T1.cds;Parent=ADSC400_000008-T1;
scaffold_1	funannotate	CDS	37628	37688	.	+	1	ID=ADSC400_000008-T1.cds;Parent=ADSC400_000008-T1;
scaffold_1	funannotate	CDS	37744	37923	.	+	0	ID=ADSC400_000008-T1.cds;Parent=ADSC400_000008-T1;
scaffold_1	funannotate	gene	38473	41208	.	-	.	ID=ADSC400_000009;
scaffold_1	funannotate	mRNA	38473	41208	.	-	.	ID=ADSC400_000009-T1;Parent=ADSC400_000009;product=hypothetical protein;
scaffold_1	funannotate	exon	39263	41208	.	-	.	ID=ADSC400_000009-T1.exon1;Parent=ADSC400_000009-T1;
scaffold_1	funannotate	exon	38473	39106	.	-	.	ID=ADSC400_000009-T1.exon2;Parent=ADSC400_000009-T1;
scaffold_1	funannotate	CDS	39263	41208	.	-	0	ID=ADSC400_000009-T1.cds;Parent=ADSC400_000009-T1;
scaffold_1	funannotate	CDS	38473	39106	.	-	1	ID=ADSC400_000009-T1.cds;Parent=ADSC400_000009-T1;
scaffold_1	funannotate	gene	41637	41819	.	-	.	ID=ADSC400_000010;
scaffold_1	funannotate	mRNA	41637	41819	.	-	.	ID=ADSC400_000010-T1;Parent=ADSC400_000010;product=hypothetical protein;
scaffold_1	funannotate	exon	41637	41819	.	-	.	ID=ADSC400_000010-T1.exon1;Parent=ADSC400_000010-T1;
scaffold_1	funannotate	CDS	41637	41819	.	-	0	ID=ADSC400_000010-T1.cds;Parent=ADSC400_000010-T1;
scaffold_1	funannotate	gene	42108	42764	.	-	.	ID=ADSC400_000011;
scaffold_1	funannotate	mRNA	42108	42764	.	-	.	ID=ADSC400_000011-T1;Parent=ADSC400_000011;product=hypothetical protein;
scaffold_1	funannotate	exon	42108	42764	.	-	.	ID=ADSC400_000011-T1.exon1;Parent=ADSC400_000011-T1;
scaffold_1	funannotate	CDS	42108	42764	.	-	0	ID=ADSC400_000011-T1.cds;Parent=ADSC400_000011-T1;
scaffold_1	funannotate	gene	45187	46345	.	+	.	ID=ADSC400_000012;
scaffold_1	funannotate	mRNA	45187	46345	.	+	.	ID=ADSC400_000012-T1;Parent=ADSC400_000012;product=hypothetical protein;
scaffold_1	funannotate	exon	45187	45647	.	+	.	ID=ADSC400_000012-T1.exon1;Parent=ADSC400_000012-T1;
scaffold_1	funannotate	exon	45763	46345	.	+	.	ID=ADSC400_000012-T1.exon2;Parent=ADSC400_000012-T1;
scaffold_1	funannotate	CDS	45187	45647	.	+	0	ID=ADSC400_000012-T1.cds;Parent=ADSC400_000012-T1;
scaffold_1	funannotate	CDS	45763	46345	.	+	1	ID=ADSC400_000012-T1.cds;Parent=ADSC400_000012-T1;
scaffold_1	funannotate	gene	46533	47880	.	-	.	ID=ADSC400_000013;
scaffold_1	funannotate	mRNA	46533	47880	.	-	.	ID=ADSC400_000013-T1;Parent=ADSC400_000013;product=hypothetical protein;
scaffold_1	funannotate	exon	47639	47880	.	-	.	ID=ADSC400_000013-T1.exon1;Parent=ADSC400_000013-T1;
scaffold_1	funannotate	exon	47202	47523	.	-	.	ID=ADSC400_000013-T1.exon2;Parent=ADSC400_000013-T1;
scaffold_1	funannotate	exon	46533	47111	.	-	.	ID=ADSC400_000013-T1.exon3;Parent=ADSC400_000013-T1;
scaffold_1	funannotate	CDS	47639	47880	.	-	0	ID=ADSC400_000013-T1.cds;Parent=ADSC400_000013-T1;
scaffold_1	funannotate	CDS	47202	47523	.	-	1	ID=ADSC400_000013-T1.cds;Parent=ADSC400_000013-T1;
scaffold_1	funannotate	CDS	46533	47111	.	-	0	ID=ADSC400_000013-T1.cds;Parent=ADSC400_000013-T1;
scaffold_1	funannotate	gene	52274	53143	.	-	.	ID=ADSC400_000014;
scaffold_1	funannotate	mRNA	52274	53143	.	-	.	ID=ADSC400_000014-T1;Parent=ADSC400_000014;product=hypothetical protein;
scaffold_1	funannotate	exon	52274	53143	.	-	.	ID=ADSC400_000014-T1.exon1;Parent=ADSC400_000014-T1;
scaffold_1	funannotate	CDS	52274	53143	.	-	0	ID=ADSC400_000014-T1.cds;Parent=ADSC400_000014-T1;
scaffold_1	funannotate	gene	54350	56676	.	-	.	ID=ADSC400_000015;
scaffold_1	funannotate	mRNA	54350	56676	.	-	.	ID=ADSC400_000015-T1;Parent=ADSC400_000015;product=hypothetical protein;
scaffold_1	funannotate	exon	56116	56676	.	-	.	ID=ADSC400_000015-T1.exon1;Parent=ADSC400_000015-T1;
scaffold_1	funannotate	exon	54533	56044	.	-	.	ID=ADSC400_000015-T1.exon2;Parent=ADSC400_000015-T1;
scaffold_1	funannotate	exon	54350	54394	.	-	.	ID=ADSC400_000015-T1.exon3;Parent=ADSC400_000015-T1;
scaffold_1	funannotate	CDS	56116	56676	.	-	0	ID=ADSC400_000015-T1.cds;Parent=ADSC400_000015-T1;
scaffold_1	funannotate	CDS	54533	56044	.	-	0	ID=ADSC400_000015-T1.cds;Parent=ADSC400_000015-T1;
scaffold_1	funannotate	CDS	54350	54394	.	-	0	ID=ADSC400_000015-T1.cds;Parent=ADSC400_000015-T1;
scaffold_1	funannotate	gene	57337	58529	.	+	.	ID=ADSC400_000016;
scaffold_1	funannotate	mRNA	57337	58529	.	+	.	ID=ADSC400_000016-T1;Parent=ADSC400_000016;product=hypothetical protein;
scaffold_1	funannotate	exon	57337	57408	.	+	.	ID=ADSC400_000016-T1.exon1;Parent=ADSC400_000016-T1;
scaffold_1	funannotate	exon	57497	58134	.	+	.	ID=ADSC400_000016-T1.exon2;Parent=ADSC400_000016-T1;
scaffold_1	funannotate	exon	58262	58529	.	+	.	ID=ADSC400_000016-T1.exon3;Parent=ADSC400_000016-T1;
scaffold_1	funannotate	CDS	57337	57408	.	+	0	ID=ADSC400_000016-T1.cds;Parent=ADSC400_000016-T1;
scaffold_1	funannotate	CDS	57497	58134	.	+	0	ID=ADSC400_000016-T1.cds;Parent=ADSC400_000016-T1;
scaffold_1	funannotate	CDS	58262	58529	.	+	1	ID=ADSC400_000016-T1.cds;Parent=ADSC400_000016-T1;
scaffold_1	funannotate	gene	59398	60134	.	+	.	ID=ADSC400_000017;
scaffold_1	funannotate	mRNA	59398	60134	.	+	.	ID=ADSC400_000017-T1;Parent=ADSC400_000017;product=hypothetical protein;
scaffold_1	funannotate	exon	59398	59564	.	+	.	ID=ADSC400_000017-T1.exon1;Parent=ADSC400_000017-T1;
scaffold_1	funannotate	exon	59879	60134	.	+	.	ID=ADSC400_000017-T1.exon2;Parent=ADSC400_000017-T1;
scaffold_1	funannotate	CDS	59398	59564	.	+	0	ID=ADSC400_000017-T1.cds;Parent=ADSC400_000017-T1;
scaffold_1	funannotate	CDS	59879	60134	.	+	1	ID=ADSC400_000017-T1.cds;Parent=ADSC400_000017-T1;
scaffold_1	funannotate	gene	62689	63393	.	-	.	ID=ADSC400_000018;
scaffold_1	funannotate	mRNA	62689	63393	.	-	.	ID=ADSC400_000018-T1;Parent=ADSC400_000018;product=hypothetical protein;
scaffold_1	funannotate	exon	62849	63393	.	-	.	ID=ADSC400_000018-T1.exon1;Parent=ADSC400_000018-T1;
scaffold_1	funannotate	exon	62689	62734	.	-	.	ID=ADSC400_000018-T1.exon2;Parent=ADSC400_000018-T1;
scaffold_1	funannotate	CDS	62849	63393	.	-	0	ID=ADSC400_000018-T1.cds;Parent=ADSC400_000018-T1;
scaffold_1	funannotate	CDS	62689	62734	.	-	1	ID=ADSC400_000018-T1.cds;Parent=ADSC400_000018-T1;
scaffold_1	funannotate	gene	71533	73695	.	-	.	ID=ADSC400_000019;
scaffold_1	funannotate	mRNA	71533	73695	.	-	.	ID=ADSC400_000019-T1;Parent=ADSC400_000019;product=hypothetical protein;
scaffold_1	funannotate	exon	73692	73695	.	-	.	ID=ADSC400_000019-T1.exon1;Parent=ADSC400_000019-T1;
scaffold_1	funannotate	exon	73024	73631	.	-	.	ID=ADSC400_000019-T1.exon2;Parent=ADSC400_000019-T1;
scaffold_1	funannotate	exon	72888	72966	.	-	.	ID=ADSC400_000019-T1.exon3;Parent=ADSC400_000019-T1;
scaffold_1	funannotate	exon	71995	72859	.	-	.	ID=ADSC400_000019-T1.exon4;Parent=ADSC400_000019-T1;
scaffold_1	funannotate	exon	71533	71923	.	-	.	ID=ADSC400_000019-T1.exon5;Parent=ADSC400_000019-T1;
scaffold_1	funannotate	CDS	73692	73695	.	-	0	ID=ADSC400_000019-T1.cds;Parent=ADSC400_000019-T1;
scaffold_1	funannotate	CDS	73024	73631	.	-	2	ID=ADSC400_000019-T1.cds;Parent=ADSC400_000019-T1;
scaffold_1	funannotate	CDS	72888	72966	.	-	0	ID=ADSC400_000019-T1.cds;Parent=ADSC400_000019-T1;
scaffold_1	funannotate	CDS	71995	72859	.	-	2	ID=ADSC400_000019-T1.cds;Parent=ADSC400_000019-T1;
scaffold_1	funannotate	CDS	71533	71923	.	-	1	ID=ADSC400_000019-T1.cds;Parent=ADSC400_000019-T1;
scaffold_1	funannotate	gene	77923	78744	.	+	.	ID=ADSC400_000020;
scaffold_1	funannotate	mRNA	77923	78744	.	+	.	ID=ADSC400_000020-T1;Parent=ADSC400_000020;product=hypothetical protein;
scaffold_1	funannotate	exon	77923	78744	.	+	.	ID=ADSC400_000020-T1.exon1;Parent=ADSC400_000020-T1;
scaffold_1	funannotate	CDS	77923	78744	.	+	0	ID=ADSC400_000020-T1.cds;Parent=ADSC400_000020-T1;
scaffold_1	funannotate	gene	79090	79184	.	-	.	ID=ADSC400_000021;
scaffold_1	funannotate	tRNA	79090	79184	.	-	.	ID=ADSC400_000021-T1;Parent=ADSC400_000021;product=tRNA-Ala;
scaffold_1	funannotate	exon	79090	79184	.	-	.	ID=ADSC400_000021-T1.exon1;Parent=ADSC400_000021-T1;
scaffold_1	funannotate	gene	79635	82714	.	-	.	ID=ADSC400_000022;
scaffold_1	funannotate	mRNA	79635	82714	.	-	.	ID=ADSC400_000022-T1;Parent=ADSC400_000022;product=hypothetical protein;
scaffold_1	funannotate	exon	82392	82714	.	-	.	ID=ADSC400_000022-T1.exon1;Parent=ADSC400_000022-T1;
scaffold_1	funannotate	exon	81293	82313	.	-	.	ID=ADSC400_000022-T1.exon2;Parent=ADSC400_000022-T1;
scaffold_1	funannotate	exon	81060	81237	.	-	.	ID=ADSC400_000022-T1.exon3;Parent=ADSC400_000022-T1;
scaffold_1	funannotate	exon	79635	80224	.	-	.	ID=ADSC400_000022-T1.exon4;Parent=ADSC400_000022-T1;
scaffold_1	funannotate	CDS	82392	82714	.	-	0	ID=ADSC400_000022-T1.cds;Parent=ADSC400_000022-T1;
scaffold_1	funannotate	CDS	81293	82313	.	-	1	ID=ADSC400_000022-T1.cds;Parent=ADSC400_000022-T1;
scaffold_1	funannotate	CDS	81060	81237	.	-	0	ID=ADSC400_000022-T1.cds;Parent=ADSC400_000022-T1;
scaffold_1	funannotate	CDS	79635	80224	.	-	2	ID=ADSC400_000022-T1.cds;Parent=ADSC400_000022-T1;
scaffold_1	funannotate	gene	83870	84698	.	+	.	ID=ADSC400_000023;
scaffold_1	funannotate	mRNA	83870	84698	.	+	.	ID=ADSC400_000023-T1;Parent=ADSC400_000023;product=hypothetical protein;
scaffold_1	funannotate	exon	83870	84032	.	+	.	ID=ADSC400_000023-T1.exon1;Parent=ADSC400_000023-T1;
scaffold_1	funannotate	exon	84176	84369	.	+	.	ID=ADSC400_000023-T1.exon2;Parent=ADSC400_000023-T1;
scaffold_1	funannotate	exon	84423	84698	.	+	.	ID=ADSC400_000023-T1.exon3;Parent=ADSC400_000023-T1;
scaffold_1	funannotate	CDS	83870	84032	.	+	0	ID=ADSC400_000023-T1.cds;Parent=ADSC400_000023-T1;
scaffold_1	funannotate	CDS	84176	84369	.	+	2	ID=ADSC400_000023-T1.cds;Parent=ADSC400_000023-T1;
scaffold_1	funannotate	CDS	84423	84698	.	+	0	ID=ADSC400_000023-T1.cds;Parent=ADSC400_000023-T1;
scaffold_1	funannotate	gene	84979	86010	.	-	.	ID=ADSC400_000024;
scaffold_1	funannotate	mRNA	84979	86010	.	-	.	ID=ADSC400_000024-T1;Parent=ADSC400_000024;product=hypothetical protein;
scaffold_1	funannotate	exon	85657	86010	.	-	.	ID=ADSC400_000024-T1.exon1;Parent=ADSC400_000024-T1;
scaffold_1	funannotate	exon	84979	85602	.	-	.	ID=ADSC400_000024-T1.exon2;Parent=ADSC400_000024-T1;
scaffold_1	funannotate	CDS	85657	86010	.	-	0	ID=ADSC400_000024-T1.cds;Parent=ADSC400_000024-T1;
scaffold_1	funannotate	CDS	84979	85602	.	-	0	ID=ADSC400_000024-T1.cds;Parent=ADSC400_000024-T1;
scaffold_1	funannotate	gene	87185	88795	.	+	.	ID=ADSC400_000025;
scaffold_1	funannotate	mRNA	87185	88795	.	+	.	ID=ADSC400_000025-T1;Parent=ADSC400_000025;product=hypothetical protein;
scaffold_1	funannotate	exon	87185	87283	.	+	.	ID=ADSC400_000025-T1.exon1;Parent=ADSC400_000025-T1;
scaffold_1	funannotate	exon	87341	88795	.	+	.	ID=ADSC400_000025-T1.exon2;Parent=ADSC400_000025-T1;
scaffold_1	funannotate	CDS	87185	87283	.	+	0	ID=ADSC400_000025-T1.cds;Parent=ADSC400_000025-T1;
scaffold_1	funannotate	CDS	87341	88795	.	+	0	ID=ADSC400_000025-T1.cds;Parent=ADSC400_000025-T1;
scaffold_1	funannotate	gene	89876	92949	.	+	.	ID=ADSC400_000026;
scaffold_1	funannotate	mRNA	89876	92949	.	+	.	ID=ADSC400_000026-T1;Parent=ADSC400_000026;product=hypothetical protein;
scaffold_1	funannotate	exon	89876	89888	.	+	.	ID=ADSC400_000026-T1.exon1;Parent=ADSC400_000026-T1;
scaffold_1	funannotate	exon	90054	90183	.	+	.	ID=ADSC400_000026-T1.exon2;Parent=ADSC400_000026-T1;
scaffold_1	funannotate	exon	90232	90424	.	+	.	ID=ADSC400_000026-T1.exon3;Parent=ADSC400_000026-T1;
scaffold_1	funannotate	exon	91437	92549	.	+	.	ID=ADSC400_000026-T1.exon4;Parent=ADSC400_000026-T1;
scaffold_1	funannotate	exon	92611	92949	.	+	.	ID=ADSC400_000026-T1.exon5;Parent=ADSC400_000026-T1;
scaffold_1	funannotate	CDS	89876	89888	.	+	0	ID=ADSC400_000026-T1.cds;Parent=ADSC400_000026-T1;
scaffold_1	funannotate	CDS	90054	90183	.	+	2	ID=ADSC400_000026-T1.cds;Parent=ADSC400_000026-T1;
scaffold_1	funannotate	CDS	90232	90424	.	+	1	ID=ADSC400_000026-T1.cds;Parent=ADSC400_000026-T1;
scaffold_1	funannotate	CDS	91437	92549	.	+	0	ID=ADSC400_000026-T1.cds;Parent=ADSC400_000026-T1;
scaffold_1	funannotate	CDS	92611	92949	.	+	0	ID=ADSC400_000026-T1.cds;Parent=ADSC400_000026-T1;
scaffold_1	funannotate	gene	93663	94456	.	-	.	ID=ADSC400_000027;
scaffold_1	funannotate	mRNA	93663	94456	.	-	.	ID=ADSC400_000027-T1;Parent=ADSC400_000027;product=hypothetical protein;
scaffold_1	funannotate	exon	94340	94456	.	-	.	ID=ADSC400_000027-T1.exon1;Parent=ADSC400_000027-T1;
scaffold_1	funannotate	exon	93998	94275	.	-	.	ID=ADSC400_000027-T1.exon2;Parent=ADSC400_000027-T1;
scaffold_1	funannotate	exon	93663	93828	.	-	.	ID=ADSC400_000027-T1.exon3;Parent=ADSC400_000027-T1;
scaffold_1	funannotate	CDS	94340	94456	.	-	0	ID=ADSC400_000027-T1.cds;Parent=ADSC400_000027-T1;
scaffold_1	funannotate	CDS	93998	94275	.	-	0	ID=ADSC400_000027-T1.cds;Parent=ADSC400_000027-T1;
scaffold_1	funannotate	CDS	93663	93828	.	-	1	ID=ADSC400_000027-T1.cds;Parent=ADSC400_000027-T1;
scaffold_1	funannotate	gene	95930	97778	.	-	.	ID=ADSC400_000028;
scaffold_1	funannotate	mRNA	95930	97778	.	-	.	ID=ADSC400_000028-T1;Parent=ADSC400_000028;product=hypothetical protein;
scaffold_1	funannotate	exon	96931	97778	.	-	.	ID=ADSC400_000028-T1.exon1;Parent=ADSC400_000028-T1;
scaffold_1	funannotate	exon	96174	96762	.	-	.	ID=ADSC400_000028-T1.exon2;Parent=ADSC400_000028-T1;
scaffold_1	funannotate	exon	96030	96109	.	-	.	ID=ADSC400_000028-T1.exon3;Parent=ADSC400_000028-T1;
scaffold_1	funannotate	exon	95930	95969	.	-	.	ID=ADSC400_000028-T1.exon4;Parent=ADSC400_000028-T1;
scaffold_1	funannotate	CDS	96931	97778	.	-	0	ID=ADSC400_000028-T1.cds;Parent=ADSC400_000028-T1;
scaffold_1	funannotate	CDS	96174	96762	.	-	1	ID=ADSC400_000028-T1.cds;Parent=ADSC400_000028-T1;
scaffold_1	funannotate	CDS	96030	96109	.	-	0	ID=ADSC400_000028-T1.cds;Parent=ADSC400_000028-T1;
scaffold_1	funannotate	CDS	95930	95969	.	-	1	ID=ADSC400_000028-T1.cds;Parent=ADSC400_000028-T1;
scaffold_1	funannotate	gene	101960	116909	.	+	.	ID=ADSC400_000029;
scaffold_1	funannotate	mRNA	101960	116909	.	+	.	ID=ADSC400_000029-T1;Parent=ADSC400_000029;product=hypothetical protein;
scaffold_1	funannotate	exon	101960	102702	.	+	.	ID=ADSC400_000029-T1.exon1;Parent=ADSC400_000029-T1;
scaffold_1	funannotate	exon	103012	106118	.	+	.	ID=ADSC400_000029-T1.exon2;Parent=ADSC400_000029-T1;
scaffold_1	funannotate	exon	106166	108276	.	+	.	ID=ADSC400_000029-T1.exon3;Parent=ADSC400_000029-T1;
scaffold_1	funannotate	exon	108564	116702	.	+	.	ID=ADSC400_000029-T1.exon4;Parent=ADSC400_000029-T1;
scaffold_1	funannotate	exon	116772	116909	.	+	.	ID=ADSC400_000029-T1.exon5;Parent=ADSC400_000029-T1;
scaffold_1	funannotate	CDS	101960	102702	.	+	0	ID=ADSC400_000029-T1.cds;Parent=ADSC400_000029-T1;
scaffold_1	funannotate	CDS	103012	106118	.	+	1	ID=ADSC400_000029-T1.cds;Parent=ADSC400_000029-T1;
scaffold_1	funannotate	CDS	106166	108276	.	+	2	ID=ADSC400_000029-T1.cds;Parent=ADSC400_000029-T1;
scaffold_1	funannotate	CDS	108564	116702	.	+	0	ID=ADSC400_000029-T1.cds;Parent=ADSC400_000029-T1;
scaffold_1	funannotate	CDS	116772	116909	.	+	0	ID=ADSC400_000029-T1.cds;Parent=ADSC400_000029-T1;
scaffold_1	funannotate	gene	117376	118104	.	-	.	ID=ADSC400_000030;
scaffold_1	funannotate	mRNA	117376	118104	.	-	.	ID=ADSC400_000030-T1;Parent=ADSC400_000030;product=hypothetical protein;
scaffold_1	funannotate	exon	117998	118104	.	-	.	ID=ADSC400_000030-T1.exon1;Parent=ADSC400_000030-T1;
scaffold_1	funannotate	exon	117376	117946	.	-	.	ID=ADSC400_000030-T1.exon2;Parent=ADSC400_000030-T1;
scaffold_1	funannotate	CDS	117998	118104	.	-	0	ID=ADSC400_000030-T1.cds;Parent=ADSC400_000030-T1;
scaffold_1	funannotate	CDS	117376	117946	.	-	1	ID=ADSC400_000030-T1.cds;Parent=ADSC400_000030-T1;
scaffold_1	funannotate	gene	119910	123331	.	+	.	ID=ADSC400_000031;
scaffold_1	funannotate	mRNA	119910	123331	.	+	.	ID=ADSC400_000031-T1;Parent=ADSC400_000031;product=hypothetical protein;
scaffold_1	funannotate	exon	119910	120431	.	+	.	ID=ADSC400_000031-T1.exon1;Parent=ADSC400_000031-T1;
scaffold_1	funannotate	exon	120494	120554	.	+	.	ID=ADSC400_000031-T1.exon2;Parent=ADSC400_000031-T1;
scaffold_1	funannotate	exon	120645	120741	.	+	.	ID=ADSC400_000031-T1.exon3;Parent=ADSC400_000031-T1;
scaffold_1	funannotate	exon	120810	120924	.	+	.	ID=ADSC400_000031-T1.exon4;Parent=ADSC400_000031-T1;
scaffold_1	funannotate	exon	121006	122324	.	+	.	ID=ADSC400_000031-T1.exon5;Parent=ADSC400_000031-T1;
scaffold_1	funannotate	exon	122383	122492	.	+	.	ID=ADSC400_000031-T1.exon6;Parent=ADSC400_000031-T1;
scaffold_1	funannotate	exon	122550	122658	.	+	.	ID=ADSC400_000031-T1.exon7;Parent=ADSC400_000031-T1;
scaffold_1	funannotate	exon	122727	122817	.	+	.	ID=ADSC400_000031-T1.exon8;Parent=ADSC400_000031-T1;
scaffold_1	funannotate	exon	122899	123143	.	+	.	ID=ADSC400_000031-T1.exon9;Parent=ADSC400_000031-T1;
scaffold_1	funannotate	exon	123232	123331	.	+	.	ID=ADSC400_000031-T1.exon10;Parent=ADSC400_000031-T1;
scaffold_1	funannotate	CDS	119910	120431	.	+	0	ID=ADSC400_000031-T1.cds;Parent=ADSC400_000031-T1;
scaffold_1	funannotate	CDS	120494	120554	.	+	0	ID=ADSC400_000031-T1.cds;Parent=ADSC400_000031-T1;
scaffold_1	funannotate	CDS	120645	120741	.	+	2	ID=ADSC400_000031-T1.cds;Parent=ADSC400_000031-T1;
scaffold_1	funannotate	CDS	120810	120924	.	+	1	ID=ADSC400_000031-T1.cds;Parent=ADSC400_000031-T1;
scaffold_1	funannotate	CDS	121006	122324	.	+	0	ID=ADSC400_000031-T1.cds;Parent=ADSC400_000031-T1;
scaffold_1	funannotate	CDS	122383	122492	.	+	1	ID=ADSC400_000031-T1.cds;Parent=ADSC400_000031-T1;
scaffold_1	funannotate	CDS	122550	122658	.	+	2	ID=ADSC400_000031-T1.cds;Parent=ADSC400_000031-T1;
scaffold_1	funannotate	CDS	122727	122817	.	+	1	ID=ADSC400_000031-T1.cds;Parent=ADSC400_000031-T1;
scaffold_1	funannotate	CDS	122899	123143	.	+	0	ID=ADSC400_000031-T1.cds;Parent=ADSC400_000031-T1;
scaffold_1	funannotate	CDS	123232	123331	.	+	1	ID=ADSC400_000031-T1.cds;Parent=ADSC400_000031-T1;
scaffold_1	funannotate	gene	125932	128113	.	+	.	ID=ADSC400_000032;
scaffold_1	funannotate	mRNA	125932	128113	.	+	.	ID=ADSC400_000032-T1;Parent=ADSC400_000032;product=hypothetical protein;
scaffold_1	funannotate	exon	125932	126285	.	+	.	ID=ADSC400_000032-T1.exon1;Parent=ADSC400_000032-T1;
scaffold_1	funannotate	exon	126336	126727	.	+	.	ID=ADSC400_000032-T1.exon2;Parent=ADSC400_000032-T1;
scaffold_1	funannotate	exon	126784	127185	.	+	.	ID=ADSC400_000032-T1.exon3;Parent=ADSC400_000032-T1;
scaffold_1	funannotate	exon	127234	127382	.	+	.	ID=ADSC400_000032-T1.exon4;Parent=ADSC400_000032-T1;
scaffold_1	funannotate	exon	127437	127854	.	+	.	ID=ADSC400_000032-T1.exon5;Parent=ADSC400_000032-T1;
scaffold_1	funannotate	exon	127927	128113	.	+	.	ID=ADSC400_000032-T1.exon6;Parent=ADSC400_000032-T1;
scaffold_1	funannotate	CDS	125932	126285	.	+	0	ID=ADSC400_000032-T1.cds;Parent=ADSC400_000032-T1;
scaffold_1	funannotate	CDS	126336	126727	.	+	0	ID=ADSC400_000032-T1.cds;Parent=ADSC400_000032-T1;
scaffold_1	funannotate	CDS	126784	127185	.	+	1	ID=ADSC400_000032-T1.cds;Parent=ADSC400_000032-T1;
scaffold_1	funannotate	CDS	127234	127382	.	+	1	ID=ADSC400_000032-T1.cds;Parent=ADSC400_000032-T1;
scaffold_1	funannotate	CDS	127437	127854	.	+	2	ID=ADSC400_000032-T1.cds;Parent=ADSC400_000032-T1;
scaffold_1	funannotate	CDS	127927	128113	.	+	1	ID=ADSC400_000032-T1.cds;Parent=ADSC400_000032-T1;
scaffold_1	funannotate	gene	129372	131012	.	+	.	ID=ADSC400_000033;
scaffold_1	funannotate	mRNA	129372	131012	.	+	.	ID=ADSC400_000033-T1;Parent=ADSC400_000033;product=hypothetical protein;
scaffold_1	funannotate	exon	129372	129517	.	+	.	ID=ADSC400_000033-T1.exon1;Parent=ADSC400_000033-T1;
scaffold_1	funannotate	exon	129581	131012	.	+	.	ID=ADSC400_000033-T1.exon2;Parent=ADSC400_000033-T1;
scaffold_1	funannotate	CDS	129372	129517	.	+	0	ID=ADSC400_000033-T1.cds;Parent=ADSC400_000033-T1;
scaffold_1	funannotate	CDS	129581	131012	.	+	1	ID=ADSC400_000033-T1.cds;Parent=ADSC400_000033-T1;
scaffold_1	funannotate	gene	132645	133545	.	-	.	ID=ADSC400_000034;
scaffold_1	funannotate	mRNA	132645	133545	.	-	.	ID=ADSC400_000034-T1;Parent=ADSC400_000034;product=hypothetical protein;
scaffold_1	funannotate	exon	133219	133545	.	-	.	ID=ADSC400_000034-T1.exon1;Parent=ADSC400_000034-T1;
scaffold_1	funannotate	exon	132645	133109	.	-	.	ID=ADSC400_000034-T1.exon2;Parent=ADSC400_000034-T1;
scaffold_1	funannotate	CDS	133219	133545	.	-	0	ID=ADSC400_000034-T1.cds;Parent=ADSC400_000034-T1;
scaffold_1	funannotate	CDS	132645	133109	.	-	0	ID=ADSC400_000034-T1.cds;Parent=ADSC400_000034-T1;
scaffold_1	funannotate	gene	133694	134290	.	-	.	ID=ADSC400_000035;
scaffold_1	funannotate	mRNA	133694	134290	.	-	.	ID=ADSC400_000035-T1;Parent=ADSC400_000035;product=hypothetical protein;
scaffold_1	funannotate	exon	133694	134290	.	-	.	ID=ADSC400_000035-T1.exon1;Parent=ADSC400_000035-T1;
scaffold_1	funannotate	CDS	133694	134290	.	-	0	ID=ADSC400_000035-T1.cds;Parent=ADSC400_000035-T1;
scaffold_1	funannotate	gene	137139	138267	.	+	.	ID=ADSC400_000036;
scaffold_1	funannotate	mRNA	137139	138267	.	+	.	ID=ADSC400_000036-T1;Parent=ADSC400_000036;product=hypothetical protein;
scaffold_1	funannotate	exon	137139	137154	.	+	.	ID=ADSC400_000036-T1.exon1;Parent=ADSC400_000036-T1;
scaffold_1	funannotate	exon	137213	138267	.	+	.	ID=ADSC400_000036-T1.exon2;Parent=ADSC400_000036-T1;
scaffold_1	funannotate	CDS	137139	137154	.	+	0	ID=ADSC400_000036-T1.cds;Parent=ADSC400_000036-T1;
scaffold_1	funannotate	CDS	137213	138267	.	+	2	ID=ADSC400_000036-T1.cds;Parent=ADSC400_000036-T1;
scaffold_1	funannotate	gene	138808	140068	.	+	.	ID=ADSC400_000037;
scaffold_1	funannotate	mRNA	138808	140068	.	+	.	ID=ADSC400_000037-T1;Parent=ADSC400_000037;product=hypothetical protein;
scaffold_1	funannotate	exon	138808	138859	.	+	.	ID=ADSC400_000037-T1.exon1;Parent=ADSC400_000037-T1;
scaffold_1	funannotate	exon	138934	138972	.	+	.	ID=ADSC400_000037-T1.exon2;Parent=ADSC400_000037-T1;
scaffold_1	funannotate	exon	139105	139633	.	+	.	ID=ADSC400_000037-T1.exon3;Parent=ADSC400_000037-T1;
scaffold_1	funannotate	exon	139708	140068	.	+	.	ID=ADSC400_000037-T1.exon4;Parent=ADSC400_000037-T1;
scaffold_1	funannotate	CDS	138808	138859	.	+	0	ID=ADSC400_000037-T1.cds;Parent=ADSC400_000037-T1;
scaffold_1	funannotate	CDS	138934	138972	.	+	2	ID=ADSC400_000037-T1.cds;Parent=ADSC400_000037-T1;
scaffold_1	funannotate	CDS	139105	139633	.	+	2	ID=ADSC400_000037-T1.cds;Parent=ADSC400_000037-T1;
scaffold_1	funannotate	CDS	139708	140068	.	+	1	ID=ADSC400_000037-T1.cds;Parent=ADSC400_000037-T1;
scaffold_1	funannotate	gene	140401	142302	.	-	.	ID=ADSC400_000038;
scaffold_1	funannotate	mRNA	140401	142302	.	-	.	ID=ADSC400_000038-T1;Parent=ADSC400_000038;product=hypothetical protein;
scaffold_1	funannotate	exon	141740	142302	.	-	.	ID=ADSC400_000038-T1.exon1;Parent=ADSC400_000038-T1;
scaffold_1	funannotate	exon	141315	141665	.	-	.	ID=ADSC400_000038-T1.exon2;Parent=ADSC400_000038-T1;
scaffold_1	funannotate	exon	140401	141253	.	-	.	ID=ADSC400_000038-T1.exon3;Parent=ADSC400_000038-T1;
scaffold_1	funannotate	CDS	141740	142302	.	-	0	ID=ADSC400_000038-T1.cds;Parent=ADSC400_000038-T1;
scaffold_1	funannotate	CDS	141315	141665	.	-	1	ID=ADSC400_000038-T1.cds;Parent=ADSC400_000038-T1;
scaffold_1	funannotate	CDS	140401	141253	.	-	1	ID=ADSC400_000038-T1.cds;Parent=ADSC400_000038-T1;
scaffold_1	funannotate	gene	143302	145133	.	-	.	ID=ADSC400_000039;
scaffold_1	funannotate	mRNA	143302	145133	.	-	.	ID=ADSC400_000039-T1;Parent=ADSC400_000039;product=hypothetical protein;
scaffold_1	funannotate	exon	144630	145133	.	-	.	ID=ADSC400_000039-T1.exon1;Parent=ADSC400_000039-T1;
scaffold_1	funannotate	exon	143302	144576	.	-	.	ID=ADSC400_000039-T1.exon2;Parent=ADSC400_000039-T1;
scaffold_1	funannotate	CDS	144630	145133	.	-	0	ID=ADSC400_000039-T1.cds;Parent=ADSC400_000039-T1;
scaffold_1	funannotate	CDS	143302	144576	.	-	0	ID=ADSC400_000039-T1.cds;Parent=ADSC400_000039-T1;
scaffold_1	funannotate	gene	145762	146948	.	+	.	ID=ADSC400_000040;
scaffold_1	funannotate	mRNA	145762	146948	.	+	.	ID=ADSC400_000040-T1;Parent=ADSC400_000040;product=hypothetical protein;
scaffold_1	funannotate	exon	145762	146030	.	+	.	ID=ADSC400_000040-T1.exon1;Parent=ADSC400_000040-T1;
scaffold_1	funannotate	exon	146093	146222	.	+	.	ID=ADSC400_000040-T1.exon2;Parent=ADSC400_000040-T1;
scaffold_1	funannotate	exon	146283	146948	.	+	.	ID=ADSC400_000040-T1.exon3;Parent=ADSC400_000040-T1;
scaffold_1	funannotate	CDS	145762	146030	.	+	0	ID=ADSC400_000040-T1.cds;Parent=ADSC400_000040-T1;
scaffold_1	funannotate	CDS	146093	146222	.	+	1	ID=ADSC400_000040-T1.cds;Parent=ADSC400_000040-T1;
scaffold_1	funannotate	CDS	146283	146948	.	+	0	ID=ADSC400_000040-T1.cds;Parent=ADSC400_000040-T1;
scaffold_1	funannotate	gene	147348	148509	.	-	.	ID=ADSC400_000041;
scaffold_1	funannotate	mRNA	147348	148509	.	-	.	ID=ADSC400_000041-T1;Parent=ADSC400_000041;product=hypothetical protein;
scaffold_1	funannotate	exon	148118	148509	.	-	.	ID=ADSC400_000041-T1.exon1;Parent=ADSC400_000041-T1;
scaffold_1	funannotate	exon	147769	148060	.	-	.	ID=ADSC400_000041-T1.exon2;Parent=ADSC400_000041-T1;
scaffold_1	funannotate	exon	147348	147626	.	-	.	ID=ADSC400_000041-T1.exon3;Parent=ADSC400_000041-T1;
scaffold_1	funannotate	CDS	148118	148509	.	-	0	ID=ADSC400_000041-T1.cds;Parent=ADSC400_000041-T1;
scaffold_1	funannotate	CDS	147769	148060	.	-	1	ID=ADSC400_000041-T1.cds;Parent=ADSC400_000041-T1;
scaffold_1	funannotate	CDS	147348	147626	.	-	0	ID=ADSC400_000041-T1.cds;Parent=ADSC400_000041-T1;
scaffold_1	funannotate	gene	150010	151301	.	-	.	ID=ADSC400_000042;
scaffold_1	funannotate	mRNA	150010	151301	.	-	.	ID=ADSC400_000042-T1;Parent=ADSC400_000042;product=hypothetical protein;
scaffold_1	funannotate	exon	150791	151301	.	-	.	ID=ADSC400_000042-T1.exon1;Parent=ADSC400_000042-T1;
scaffold_1	funannotate	exon	150591	150727	.	-	.	ID=ADSC400_000042-T1.exon2;Parent=ADSC400_000042-T1;
scaffold_1	funannotate	exon	150010	150432	.	-	.	ID=ADSC400_000042-T1.exon3;Parent=ADSC400_000042-T1;
scaffold_1	funannotate	CDS	150791	151301	.	-	0	ID=ADSC400_000042-T1.cds;Parent=ADSC400_000042-T1;
scaffold_1	funannotate	CDS	150591	150727	.	-	2	ID=ADSC400_000042-T1.cds;Parent=ADSC400_000042-T1;
scaffold_1	funannotate	CDS	150010	150432	.	-	0	ID=ADSC400_000042-T1.cds;Parent=ADSC400_000042-T1;
scaffold_1	funannotate	gene	154419	162454	.	-	.	ID=ADSC400_000043;
scaffold_1	funannotate	mRNA	154419	162454	.	-	.	ID=ADSC400_000043-T1;Parent=ADSC400_000043;product=hypothetical protein;
scaffold_1	funannotate	exon	160531	162454	.	-	.	ID=ADSC400_000043-T1.exon1;Parent=ADSC400_000043-T1;
scaffold_1	funannotate	exon	155682	160462	.	-	.	ID=ADSC400_000043-T1.exon2;Parent=ADSC400_000043-T1;
scaffold_1	funannotate	exon	154419	155609	.	-	.	ID=ADSC400_000043-T1.exon3;Parent=ADSC400_000043-T1;
scaffold_1	funannotate	CDS	160531	162454	.	-	0	ID=ADSC400_000043-T1.cds;Parent=ADSC400_000043-T1;
scaffold_1	funannotate	CDS	155682	160462	.	-	2	ID=ADSC400_000043-T1.cds;Parent=ADSC400_000043-T1;
scaffold_1	funannotate	CDS	154419	155609	.	-	0	ID=ADSC400_000043-T1.cds;Parent=ADSC400_000043-T1;
scaffold_1	funannotate	gene	164012	166669	.	+	.	ID=ADSC400_000044;
scaffold_1	funannotate	mRNA	164012	166669	.	+	.	ID=ADSC400_000044-T1;Parent=ADSC400_000044;product=hypothetical protein;
scaffold_1	funannotate	exon	164012	166669	.	+	.	ID=ADSC400_000044-T1.exon1;Parent=ADSC400_000044-T1;
scaffold_1	funannotate	CDS	164012	166669	.	+	0	ID=ADSC400_000044-T1.cds;Parent=ADSC400_000044-T1;
scaffold_1	funannotate	gene	167321	169054	.	-	.	ID=ADSC400_000045;
scaffold_1	funannotate	mRNA	167321	169054	.	-	.	ID=ADSC400_000045-T1;Parent=ADSC400_000045;product=hypothetical protein;
scaffold_1	funannotate	exon	168312	169054	.	-	.	ID=ADSC400_000045-T1.exon1;Parent=ADSC400_000045-T1;
scaffold_1	funannotate	exon	167321	168206	.	-	.	ID=ADSC400_000045-T1.exon2;Parent=ADSC400_000045-T1;
scaffold_1	funannotate	CDS	168312	169054	.	-	0	ID=ADSC400_000045-T1.cds;Parent=ADSC400_000045-T1;
scaffold_1	funannotate	CDS	167321	168206	.	-	1	ID=ADSC400_000045-T1.cds;Parent=ADSC400_000045-T1;
scaffold_1	funannotate	gene	169786	170995	.	+	.	ID=ADSC400_000046;
scaffold_1	funannotate	mRNA	169786	170995	.	+	.	ID=ADSC400_000046-T1;Parent=ADSC400_000046;product=hypothetical protein;
scaffold_1	funannotate	exon	169786	169841	.	+	.	ID=ADSC400_000046-T1.exon1;Parent=ADSC400_000046-T1;
scaffold_1	funannotate	exon	169891	170995	.	+	.	ID=ADSC400_000046-T1.exon2;Parent=ADSC400_000046-T1;
scaffold_1	funannotate	CDS	169786	169841	.	+	0	ID=ADSC400_000046-T1.cds;Parent=ADSC400_000046-T1;
scaffold_1	funannotate	CDS	169891	170995	.	+	1	ID=ADSC400_000046-T1.cds;Parent=ADSC400_000046-T1;
scaffold_1	funannotate	gene	172090	173181	.	+	.	ID=ADSC400_000047;
scaffold_1	funannotate	mRNA	172090	173181	.	+	.	ID=ADSC400_000047-T1;Parent=ADSC400_000047;product=hypothetical protein;
scaffold_1	funannotate	exon	172090	173181	.	+	.	ID=ADSC400_000047-T1.exon1;Parent=ADSC400_000047-T1;
scaffold_1	funannotate	CDS	172090	173181	.	+	0	ID=ADSC400_000047-T1.cds;Parent=ADSC400_000047-T1;
scaffold_1	funannotate	gene	175078	175889	.	-	.	ID=ADSC400_000048;
scaffold_1	funannotate	mRNA	175078	175889	.	-	.	ID=ADSC400_000048-T1;Parent=ADSC400_000048;product=hypothetical protein;
scaffold_1	funannotate	exon	175308	175889	.	-	.	ID=ADSC400_000048-T1.exon1;Parent=ADSC400_000048-T1;
scaffold_1	funannotate	exon	175078	175260	.	-	.	ID=ADSC400_000048-T1.exon2;Parent=ADSC400_000048-T1;
scaffold_1	funannotate	CDS	175308	175889	.	-	0	ID=ADSC400_000048-T1.cds;Parent=ADSC400_000048-T1;
scaffold_1	funannotate	CDS	175078	175260	.	-	0	ID=ADSC400_000048-T1.cds;Parent=ADSC400_000048-T1;
scaffold_1	funannotate	gene	177324	179835	.	-	.	ID=ADSC400_000049;
scaffold_1	funannotate	mRNA	177324	179835	.	-	.	ID=ADSC400_000049-T1;Parent=ADSC400_000049;product=hypothetical protein;
scaffold_1	funannotate	exon	179732	179835	.	-	.	ID=ADSC400_000049-T1.exon1;Parent=ADSC400_000049-T1;
scaffold_1	funannotate	exon	178439	179389	.	-	.	ID=ADSC400_000049-T1.exon2;Parent=ADSC400_000049-T1;
scaffold_1	funannotate	exon	178306	178383	.	-	.	ID=ADSC400_000049-T1.exon3;Parent=ADSC400_000049-T1;
scaffold_1	funannotate	exon	178004	178250	.	-	.	ID=ADSC400_000049-T1.exon4;Parent=ADSC400_000049-T1;
scaffold_1	funannotate	exon	177324	177953	.	-	.	ID=ADSC400_000049-T1.exon5;Parent=ADSC400_000049-T1;
scaffold_1	funannotate	CDS	179732	179835	.	-	0	ID=ADSC400_000049-T1.cds;Parent=ADSC400_000049-T1;
scaffold_1	funannotate	CDS	178439	179389	.	-	1	ID=ADSC400_000049-T1.cds;Parent=ADSC400_000049-T1;
scaffold_1	funannotate	CDS	178306	178383	.	-	1	ID=ADSC400_000049-T1.cds;Parent=ADSC400_000049-T1;
scaffold_1	funannotate	CDS	178004	178250	.	-	1	ID=ADSC400_000049-T1.cds;Parent=ADSC400_000049-T1;
scaffold_1	funannotate	CDS	177324	177953	.	-	0	ID=ADSC400_000049-T1.cds;Parent=ADSC400_000049-T1;
scaffold_1	funannotate	gene	183209	184077	.	+	.	ID=ADSC400_000050;
scaffold_1	funannotate	mRNA	183209	184077	.	+	.	ID=ADSC400_000050-T1;Parent=ADSC400_000050;product=hypothetical protein;
scaffold_1	funannotate	exon	183209	183579	.	+	.	ID=ADSC400_000050-T1.exon1;Parent=ADSC400_000050-T1;
scaffold_1	funannotate	exon	183638	183742	.	+	.	ID=ADSC400_000050-T1.exon2;Parent=ADSC400_000050-T1;
scaffold_1	funannotate	exon	183828	184077	.	+	.	ID=ADSC400_000050-T1.exon3;Parent=ADSC400_000050-T1;
scaffold_1	funannotate	CDS	183209	183579	.	+	0	ID=ADSC400_000050-T1.cds;Parent=ADSC400_000050-T1;
scaffold_1	funannotate	CDS	183638	183742	.	+	1	ID=ADSC400_000050-T1.cds;Parent=ADSC400_000050-T1;
scaffold_1	funannotate	CDS	183828	184077	.	+	1	ID=ADSC400_000050-T1.cds;Parent=ADSC400_000050-T1;
scaffold_1	funannotate	gene	184568	185861	.	-	.	ID=ADSC400_000051;
scaffold_1	funannotate	mRNA	184568	185861	.	-	.	ID=ADSC400_000051-T1;Parent=ADSC400_000051;product=hypothetical protein;
scaffold_1	funannotate	exon	185639	185861	.	-	.	ID=ADSC400_000051-T1.exon1;Parent=ADSC400_000051-T1;
scaffold_1	funannotate	exon	185382	185472	.	-	.	ID=ADSC400_000051-T1.exon2;Parent=ADSC400_000051-T1;
scaffold_1	funannotate	exon	184568	185288	.	-	.	ID=ADSC400_000051-T1.exon3;Parent=ADSC400_000051-T1;
scaffold_1	funannotate	CDS	185639	185861	.	-	0	ID=ADSC400_000051-T1.cds;Parent=ADSC400_000051-T1;
scaffold_1	funannotate	CDS	185382	185472	.	-	2	ID=ADSC400_000051-T1.cds;Parent=ADSC400_000051-T1;
scaffold_1	funannotate	CDS	184568	185288	.	-	1	ID=ADSC400_000051-T1.cds;Parent=ADSC400_000051-T1;
scaffold_1	funannotate	gene	187255	190918	.	+	.	ID=ADSC400_000052;
scaffold_1	funannotate	mRNA	187255	190918	.	+	.	ID=ADSC400_000052-T1;Parent=ADSC400_000052;product=hypothetical protein;
scaffold_1	funannotate	exon	187255	187300	.	+	.	ID=ADSC400_000052-T1.exon1;Parent=ADSC400_000052-T1;
scaffold_1	funannotate	exon	187483	189787	.	+	.	ID=ADSC400_000052-T1.exon2;Parent=ADSC400_000052-T1;
scaffold_1	funannotate	exon	189981	190714	.	+	.	ID=ADSC400_000052-T1.exon3;Parent=ADSC400_000052-T1;
scaffold_1	funannotate	exon	190776	190918	.	+	.	ID=ADSC400_000052-T1.exon4;Parent=ADSC400_000052-T1;
scaffold_1	funannotate	CDS	187255	187300	.	+	0	ID=ADSC400_000052-T1.cds;Parent=ADSC400_000052-T1;
scaffold_1	funannotate	CDS	187483	189787	.	+	2	ID=ADSC400_000052-T1.cds;Parent=ADSC400_000052-T1;
scaffold_1	funannotate	CDS	189981	190714	.	+	1	ID=ADSC400_000052-T1.cds;Parent=ADSC400_000052-T1;
scaffold_1	funannotate	CDS	190776	190918	.	+	2	ID=ADSC400_000052-T1.cds;Parent=ADSC400_000052-T1;
scaffold_1	funannotate	gene	198256	200456	.	+	.	ID=ADSC400_000053;
scaffold_1	funannotate	mRNA	198256	200456	.	+	.	ID=ADSC400_000053-T1;Parent=ADSC400_000053;product=hypothetical protein;
scaffold_1	funannotate	exon	198256	198435	.	+	.	ID=ADSC400_000053-T1.exon1;Parent=ADSC400_000053-T1;
scaffold_1	funannotate	exon	198522	199367	.	+	.	ID=ADSC400_000053-T1.exon2;Parent=ADSC400_000053-T1;
scaffold_1	funannotate	exon	200226	200456	.	+	.	ID=ADSC400_000053-T1.exon3;Parent=ADSC400_000053-T1;
scaffold_1	funannotate	CDS	198256	198435	.	+	0	ID=ADSC400_000053-T1.cds;Parent=ADSC400_000053-T1;
scaffold_1	funannotate	CDS	198522	199367	.	+	0	ID=ADSC400_000053-T1.cds;Parent=ADSC400_000053-T1;
scaffold_1	funannotate	CDS	200226	200456	.	+	0	ID=ADSC400_000053-T1.cds;Parent=ADSC400_000053-T1;
scaffold_1	funannotate	gene	200884	201174	.	-	.	ID=ADSC400_000054;
scaffold_1	funannotate	mRNA	200884	201174	.	-	.	ID=ADSC400_000054-T1;Parent=ADSC400_000054;product=hypothetical protein;
scaffold_1	funannotate	exon	200884	201174	.	-	.	ID=ADSC400_000054-T1.exon1;Parent=ADSC400_000054-T1;
scaffold_1	funannotate	CDS	200884	201174	.	-	0	ID=ADSC400_000054-T1.cds;Parent=ADSC400_000054-T1;
scaffold_1	funannotate	gene	202145	203119	.	+	.	ID=ADSC400_000055;
scaffold_1	funannotate	mRNA	202145	203119	.	+	.	ID=ADSC400_000055-T1;Parent=ADSC400_000055;product=hypothetical protein;
scaffold_1	funannotate	exon	202145	203119	.	+	.	ID=ADSC400_000055-T1.exon1;Parent=ADSC400_000055-T1;
scaffold_1	funannotate	CDS	202145	203119	.	+	0	ID=ADSC400_000055-T1.cds;Parent=ADSC400_000055-T1;
scaffold_1	funannotate	gene	204645	206293	.	+	.	ID=ADSC400_000056;
scaffold_1	funannotate	mRNA	204645	206293	.	+	.	ID=ADSC400_000056-T1;Parent=ADSC400_000056;product=hypothetical protein;
scaffold_1	funannotate	exon	204645	204847	.	+	.	ID=ADSC400_000056-T1.exon1;Parent=ADSC400_000056-T1;
scaffold_1	funannotate	exon	204913	205147	.	+	.	ID=ADSC400_000056-T1.exon2;Parent=ADSC400_000056-T1;
scaffold_1	funannotate	exon	205214	206293	.	+	.	ID=ADSC400_000056-T1.exon3;Parent=ADSC400_000056-T1;
scaffold_1	funannotate	CDS	204645	204847	.	+	0	ID=ADSC400_000056-T1.cds;Parent=ADSC400_000056-T1;
scaffold_1	funannotate	CDS	204913	205147	.	+	1	ID=ADSC400_000056-T1.cds;Parent=ADSC400_000056-T1;
scaffold_1	funannotate	CDS	205214	206293	.	+	0	ID=ADSC400_000056-T1.cds;Parent=ADSC400_000056-T1;
scaffold_1	funannotate	gene	208283	211332	.	+	.	ID=ADSC400_000057;
scaffold_1	funannotate	mRNA	208283	211332	.	+	.	ID=ADSC400_000057-T1;Parent=ADSC400_000057;product=hypothetical protein;
scaffold_1	funannotate	exon	208283	209078	.	+	.	ID=ADSC400_000057-T1.exon1;Parent=ADSC400_000057-T1;
scaffold_1	funannotate	exon	209183	209387	.	+	.	ID=ADSC400_000057-T1.exon2;Parent=ADSC400_000057-T1;
scaffold_1	funannotate	exon	209451	211332	.	+	.	ID=ADSC400_000057-T1.exon3;Parent=ADSC400_000057-T1;
scaffold_1	funannotate	CDS	208283	209078	.	+	0	ID=ADSC400_000057-T1.cds;Parent=ADSC400_000057-T1;
scaffold_1	funannotate	CDS	209183	209387	.	+	2	ID=ADSC400_000057-T1.cds;Parent=ADSC400_000057-T1;
scaffold_1	funannotate	CDS	209451	211332	.	+	1	ID=ADSC400_000057-T1.cds;Parent=ADSC400_000057-T1;
scaffold_1	funannotate	gene	213845	215673	.	+	.	ID=ADSC400_000058;
scaffold_1	funannotate	mRNA	213845	215673	.	+	.	ID=ADSC400_000058-T1;Parent=ADSC400_000058;product=hypothetical protein;
scaffold_1	funannotate	exon	213845	213898	.	+	.	ID=ADSC400_000058-T1.exon1;Parent=ADSC400_000058-T1;
scaffold_1	funannotate	exon	214027	215673	.	+	.	ID=ADSC400_000058-T1.exon2;Parent=ADSC400_000058-T1;
scaffold_1	funannotate	CDS	213845	213898	.	+	0	ID=ADSC400_000058-T1.cds;Parent=ADSC400_000058-T1;
scaffold_1	funannotate	CDS	214027	215673	.	+	0	ID=ADSC400_000058-T1.cds;Parent=ADSC400_000058-T1;
scaffold_1	funannotate	gene	218308	220242	.	+	.	ID=ADSC400_000059;
scaffold_1	funannotate	mRNA	218308	220242	.	+	.	ID=ADSC400_000059-T1;Parent=ADSC400_000059;product=hypothetical protein;
scaffold_1	funannotate	exon	218308	220242	.	+	.	ID=ADSC400_000059-T1.exon1;Parent=ADSC400_000059-T1;
scaffold_1	funannotate	CDS	218308	220242	.	+	0	ID=ADSC400_000059-T1.cds;Parent=ADSC400_000059-T1;
scaffold_1	funannotate	gene	222052	223701	.	+	.	ID=ADSC400_000060;
scaffold_1	funannotate	mRNA	222052	223701	.	+	.	ID=ADSC400_000060-T1;Parent=ADSC400_000060;product=hypothetical protein;
scaffold_1	funannotate	exon	222052	222243	.	+	.	ID=ADSC400_000060-T1.exon1;Parent=ADSC400_000060-T1;
scaffold_1	funannotate	exon	222302	222666	.	+	.	ID=ADSC400_000060-T1.exon2;Parent=ADSC400_000060-T1;
scaffold_1	funannotate	exon	222732	223078	.	+	.	ID=ADSC400_000060-T1.exon3;Parent=ADSC400_000060-T1;
scaffold_1	funannotate	exon	223136	223701	.	+	.	ID=ADSC400_000060-T1.exon4;Parent=ADSC400_000060-T1;
scaffold_1	funannotate	CDS	222052	222243	.	+	0	ID=ADSC400_000060-T1.cds;Parent=ADSC400_000060-T1;
scaffold_1	funannotate	CDS	222302	222666	.	+	0	ID=ADSC400_000060-T1.cds;Parent=ADSC400_000060-T1;
scaffold_1	funannotate	CDS	222732	223078	.	+	1	ID=ADSC400_000060-T1.cds;Parent=ADSC400_000060-T1;
scaffold_1	funannotate	CDS	223136	223701	.	+	2	ID=ADSC400_000060-T1.cds;Parent=ADSC400_000060-T1;
scaffold_1	funannotate	gene	225847	226150	.	+	.	ID=ADSC400_000061;
scaffold_1	funannotate	mRNA	225847	226150	.	+	.	ID=ADSC400_000061-T1;Parent=ADSC400_000061;product=hypothetical protein;
scaffold_1	funannotate	exon	225847	225858	.	+	.	ID=ADSC400_000061-T1.exon1;Parent=ADSC400_000061-T1;
scaffold_1	funannotate	exon	225938	226150	.	+	.	ID=ADSC400_000061-T1.exon2;Parent=ADSC400_000061-T1;
scaffold_1	funannotate	CDS	225847	225858	.	+	0	ID=ADSC400_000061-T1.cds;Parent=ADSC400_000061-T1;
scaffold_1	funannotate	CDS	225938	226150	.	+	0	ID=ADSC400_000061-T1.cds;Parent=ADSC400_000061-T1;
scaffold_1	funannotate	gene	228243	228982	.	+	.	ID=ADSC400_000062;
scaffold_1	funannotate	mRNA	228243	228982	.	+	.	ID=ADSC400_000062-T1;Parent=ADSC400_000062;product=hypothetical protein;
scaffold_1	funannotate	exon	228243	228420	.	+	.	ID=ADSC400_000062-T1.exon1;Parent=ADSC400_000062-T1;
scaffold_1	funannotate	exon	228480	228719	.	+	.	ID=ADSC400_000062-T1.exon2;Parent=ADSC400_000062-T1;
scaffold_1	funannotate	exon	228774	228982	.	+	.	ID=ADSC400_000062-T1.exon3;Parent=ADSC400_000062-T1;
scaffold_1	funannotate	CDS	228243	228420	.	+	0	ID=ADSC400_000062-T1.cds;Parent=ADSC400_000062-T1;
scaffold_1	funannotate	CDS	228480	228719	.	+	2	ID=ADSC400_000062-T1.cds;Parent=ADSC400_000062-T1;
scaffold_1	funannotate	CDS	228774	228982	.	+	2	ID=ADSC400_000062-T1.cds;Parent=ADSC400_000062-T1;
scaffold_1	funannotate	gene	229198	230508	.	-	.	ID=ADSC400_000063;
scaffold_1	funannotate	mRNA	229198	230508	.	-	.	ID=ADSC400_000063-T1;Parent=ADSC400_000063;product=hypothetical protein;
scaffold_1	funannotate	exon	230259	230508	.	-	.	ID=ADSC400_000063-T1.exon1;Parent=ADSC400_000063-T1;
scaffold_1	funannotate	exon	229198	230192	.	-	.	ID=ADSC400_000063-T1.exon2;Parent=ADSC400_000063-T1;
scaffold_1	funannotate	CDS	230259	230508	.	-	0	ID=ADSC400_000063-T1.cds;Parent=ADSC400_000063-T1;
scaffold_1	funannotate	CDS	229198	230192	.	-	2	ID=ADSC400_000063-T1.cds;Parent=ADSC400_000063-T1;
scaffold_1	funannotate	gene	231507	232964	.	+	.	ID=ADSC400_000064;
scaffold_1	funannotate	mRNA	231507	232964	.	+	.	ID=ADSC400_000064-T1;Parent=ADSC400_000064;product=hypothetical protein;
scaffold_1	funannotate	exon	231507	232964	.	+	.	ID=ADSC400_000064-T1.exon1;Parent=ADSC400_000064-T1;
scaffold_1	funannotate	CDS	231507	232964	.	+	0	ID=ADSC400_000064-T1.cds;Parent=ADSC400_000064-T1;
scaffold_1	funannotate	gene	233385	235041	.	-	.	ID=ADSC400_000065;
scaffold_1	funannotate	mRNA	233385	235041	.	-	.	ID=ADSC400_000065-T1;Parent=ADSC400_000065;product=hypothetical protein;
scaffold_1	funannotate	exon	233931	235041	.	-	.	ID=ADSC400_000065-T1.exon1;Parent=ADSC400_000065-T1;
scaffold_1	funannotate	exon	233385	233725	.	-	.	ID=ADSC400_000065-T1.exon2;Parent=ADSC400_000065-T1;
scaffold_1	funannotate	CDS	233931	235041	.	-	0	ID=ADSC400_000065-T1.cds;Parent=ADSC400_000065-T1;
scaffold_1	funannotate	CDS	233385	233725	.	-	2	ID=ADSC400_000065-T1.cds;Parent=ADSC400_000065-T1;
scaffold_1	funannotate	gene	236865	238986	.	-	.	ID=ADSC400_000066;
scaffold_1	funannotate	mRNA	236865	238986	.	-	.	ID=ADSC400_000066-T1;Parent=ADSC400_000066;product=hypothetical protein;
scaffold_1	funannotate	exon	238093	238986	.	-	.	ID=ADSC400_000066-T1.exon1;Parent=ADSC400_000066-T1;
scaffold_1	funannotate	exon	236865	238073	.	-	.	ID=ADSC400_000066-T1.exon2;Parent=ADSC400_000066-T1;
scaffold_1	funannotate	CDS	238093	238986	.	-	0	ID=ADSC400_000066-T1.cds;Parent=ADSC400_000066-T1;
scaffold_1	funannotate	CDS	236865	238073	.	-	0	ID=ADSC400_000066-T1.cds;Parent=ADSC400_000066-T1;
scaffold_1	funannotate	gene	239135	240142	.	-	.	ID=ADSC400_000067;
scaffold_1	funannotate	mRNA	239135	240142	.	-	.	ID=ADSC400_000067-T1;Parent=ADSC400_000067;product=hypothetical protein;
scaffold_1	funannotate	exon	239135	240142	.	-	.	ID=ADSC400_000067-T1.exon1;Parent=ADSC400_000067-T1;
scaffold_1	funannotate	CDS	239135	240142	.	-	0	ID=ADSC400_000067-T1.cds;Parent=ADSC400_000067-T1;
scaffold_1	funannotate	gene	240166	241306	.	-	.	ID=ADSC400_000068;
scaffold_1	funannotate	mRNA	240166	241306	.	-	.	ID=ADSC400_000068-T1;Parent=ADSC400_000068;product=hypothetical protein;
scaffold_1	funannotate	exon	240675	241306	.	-	.	ID=ADSC400_000068-T1.exon1;Parent=ADSC400_000068-T1;
scaffold_1	funannotate	exon	240166	240523	.	-	.	ID=ADSC400_000068-T1.exon2;Parent=ADSC400_000068-T1;
scaffold_1	funannotate	CDS	240675	241306	.	-	0	ID=ADSC400_000068-T1.cds;Parent=ADSC400_000068-T1;
scaffold_1	funannotate	CDS	240166	240523	.	-	1	ID=ADSC400_000068-T1.cds;Parent=ADSC400_000068-T1;
scaffold_1	funannotate	gene	241998	243534	.	-	.	ID=ADSC400_000069;
scaffold_1	funannotate	mRNA	241998	243534	.	-	.	ID=ADSC400_000069-T1;Parent=ADSC400_000069;product=hypothetical protein;
scaffold_1	funannotate	exon	243325	243534	.	-	.	ID=ADSC400_000069-T1.exon1;Parent=ADSC400_000069-T1;
scaffold_1	funannotate	exon	241998	243251	.	-	.	ID=ADSC400_000069-T1.exon2;Parent=ADSC400_000069-T1;
scaffold_1	funannotate	CDS	243325	243534	.	-	0	ID=ADSC400_000069-T1.cds;Parent=ADSC400_000069-T1;
scaffold_1	funannotate	CDS	241998	243251	.	-	0	ID=ADSC400_000069-T1.cds;Parent=ADSC400_000069-T1;
scaffold_1	funannotate	gene	243971	244615	.	-	.	ID=ADSC400_000070;
scaffold_1	funannotate	mRNA	243971	244615	.	-	.	ID=ADSC400_000070-T1;Parent=ADSC400_000070;product=hypothetical protein;
scaffold_1	funannotate	exon	243971	244615	.	-	.	ID=ADSC400_000070-T1.exon1;Parent=ADSC400_000070-T1;
scaffold_1	funannotate	CDS	243971	244615	.	-	0	ID=ADSC400_000070-T1.cds;Parent=ADSC400_000070-T1;
scaffold_1	funannotate	gene	245322	246582	.	+	.	ID=ADSC400_000071;
scaffold_1	funannotate	mRNA	245322	246582	.	+	.	ID=ADSC400_000071-T1;Parent=ADSC400_000071;product=hypothetical protein;
scaffold_1	funannotate	exon	245322	245508	.	+	.	ID=ADSC400_000071-T1.exon1;Parent=ADSC400_000071-T1;
scaffold_1	funannotate	exon	245667	245979	.	+	.	ID=ADSC400_000071-T1.exon2;Parent=ADSC400_000071-T1;
scaffold_1	funannotate	exon	246033	246582	.	+	.	ID=ADSC400_000071-T1.exon3;Parent=ADSC400_000071-T1;
scaffold_1	funannotate	CDS	245322	245508	.	+	0	ID=ADSC400_000071-T1.cds;Parent=ADSC400_000071-T1;
scaffold_1	funannotate	CDS	245667	245979	.	+	2	ID=ADSC400_000071-T1.cds;Parent=ADSC400_000071-T1;
scaffold_1	funannotate	CDS	246033	246582	.	+	1	ID=ADSC400_000071-T1.cds;Parent=ADSC400_000071-T1;
scaffold_1	funannotate	gene	246820	248637	.	-	.	ID=ADSC400_000072;
scaffold_1	funannotate	mRNA	246820	248637	.	-	.	ID=ADSC400_000072-T1;Parent=ADSC400_000072;product=hypothetical protein;
scaffold_1	funannotate	exon	248575	248637	.	-	.	ID=ADSC400_000072-T1.exon1;Parent=ADSC400_000072-T1;
scaffold_1	funannotate	exon	248329	248482	.	-	.	ID=ADSC400_000072-T1.exon2;Parent=ADSC400_000072-T1;
scaffold_1	funannotate	exon	248180	248253	.	-	.	ID=ADSC400_000072-T1.exon3;Parent=ADSC400_000072-T1;
scaffold_1	funannotate	exon	247748	248098	.	-	.	ID=ADSC400_000072-T1.exon4;Parent=ADSC400_000072-T1;
scaffold_1	funannotate	exon	247163	247504	.	-	.	ID=ADSC400_000072-T1.exon5;Parent=ADSC400_000072-T1;
scaffold_1	funannotate	exon	246820	246999	.	-	.	ID=ADSC400_000072-T1.exon6;Parent=ADSC400_000072-T1;
scaffold_1	funannotate	CDS	248575	248637	.	-	0	ID=ADSC400_000072-T1.cds;Parent=ADSC400_000072-T1;
scaffold_1	funannotate	CDS	248329	248482	.	-	0	ID=ADSC400_000072-T1.cds;Parent=ADSC400_000072-T1;
scaffold_1	funannotate	CDS	248180	248253	.	-	2	ID=ADSC400_000072-T1.cds;Parent=ADSC400_000072-T1;
scaffold_1	funannotate	CDS	247748	248098	.	-	0	ID=ADSC400_000072-T1.cds;Parent=ADSC400_000072-T1;
scaffold_1	funannotate	CDS	247163	247504	.	-	0	ID=ADSC400_000072-T1.cds;Parent=ADSC400_000072-T1;
scaffold_1	funannotate	CDS	246820	246999	.	-	0	ID=ADSC400_000072-T1.cds;Parent=ADSC400_000072-T1;
scaffold_1	funannotate	gene	249642	250456	.	-	.	ID=ADSC400_000073;
scaffold_1	funannotate	mRNA	249642	250456	.	-	.	ID=ADSC400_000073-T1;Parent=ADSC400_000073;product=hypothetical protein;
scaffold_1	funannotate	exon	250304	250456	.	-	.	ID=ADSC400_000073-T1.exon1;Parent=ADSC400_000073-T1;
scaffold_1	funannotate	exon	249642	250223	.	-	.	ID=ADSC400_000073-T1.exon2;Parent=ADSC400_000073-T1;
scaffold_1	funannotate	CDS	250304	250456	.	-	0	ID=ADSC400_000073-T1.cds;Parent=ADSC400_000073-T1;
scaffold_1	funannotate	CDS	249642	250223	.	-	0	ID=ADSC400_000073-T1.cds;Parent=ADSC400_000073-T1;
scaffold_1	funannotate	gene	251007	255064	.	-	.	ID=ADSC400_000074;
scaffold_1	funannotate	mRNA	251007	255064	.	-	.	ID=ADSC400_000074-T1;Parent=ADSC400_000074;product=hypothetical protein;
scaffold_1	funannotate	exon	254562	255064	.	-	.	ID=ADSC400_000074-T1.exon1;Parent=ADSC400_000074-T1;
scaffold_1	funannotate	exon	251007	254514	.	-	.	ID=ADSC400_000074-T1.exon2;Parent=ADSC400_000074-T1;
scaffold_1	funannotate	CDS	254562	255064	.	-	0	ID=ADSC400_000074-T1.cds;Parent=ADSC400_000074-T1;
scaffold_1	funannotate	CDS	251007	254514	.	-	1	ID=ADSC400_000074-T1.cds;Parent=ADSC400_000074-T1;
scaffold_1	funannotate	gene	255745	257640	.	+	.	ID=ADSC400_000075;
scaffold_1	funannotate	mRNA	255745	257640	.	+	.	ID=ADSC400_000075-T1;Parent=ADSC400_000075;product=hypothetical protein;
scaffold_1	funannotate	exon	255745	257468	.	+	.	ID=ADSC400_000075-T1.exon1;Parent=ADSC400_000075-T1;
scaffold_1	funannotate	exon	257516	257528	.	+	.	ID=ADSC400_000075-T1.exon2;Parent=ADSC400_000075-T1;
scaffold_1	funannotate	exon	257611	257640	.	+	.	ID=ADSC400_000075-T1.exon3;Parent=ADSC400_000075-T1;
scaffold_1	funannotate	CDS	255745	257468	.	+	0	ID=ADSC400_000075-T1.cds;Parent=ADSC400_000075-T1;
scaffold_1	funannotate	CDS	257516	257528	.	+	1	ID=ADSC400_000075-T1.cds;Parent=ADSC400_000075-T1;
scaffold_1	funannotate	CDS	257611	257640	.	+	0	ID=ADSC400_000075-T1.cds;Parent=ADSC400_000075-T1;
scaffold_1	funannotate	gene	258613	259509	.	-	.	ID=ADSC400_000076;
scaffold_1	funannotate	mRNA	258613	259509	.	-	.	ID=ADSC400_000076-T1;Parent=ADSC400_000076;product=hypothetical protein;
scaffold_1	funannotate	exon	258613	259509	.	-	.	ID=ADSC400_000076-T1.exon1;Parent=ADSC400_000076-T1;
scaffold_1	funannotate	CDS	258613	259509	.	-	0	ID=ADSC400_000076-T1.cds;Parent=ADSC400_000076-T1;
scaffold_1	funannotate	gene	261000	262806	.	+	.	ID=ADSC400_000077;
scaffold_1	funannotate	mRNA	261000	262806	.	+	.	ID=ADSC400_000077-T1;Parent=ADSC400_000077;product=hypothetical protein;
scaffold_1	funannotate	exon	261000	261053	.	+	.	ID=ADSC400_000077-T1.exon1;Parent=ADSC400_000077-T1;
scaffold_1	funannotate	exon	261116	261217	.	+	.	ID=ADSC400_000077-T1.exon2;Parent=ADSC400_000077-T1;
scaffold_1	funannotate	exon	261316	262806	.	+	.	ID=ADSC400_000077-T1.exon3;Parent=ADSC400_000077-T1;
scaffold_1	funannotate	CDS	261000	261053	.	+	0	ID=ADSC400_000077-T1.cds;Parent=ADSC400_000077-T1;
scaffold_1	funannotate	CDS	261116	261217	.	+	0	ID=ADSC400_000077-T1.cds;Parent=ADSC400_000077-T1;
scaffold_1	funannotate	CDS	261316	262806	.	+	0	ID=ADSC400_000077-T1.cds;Parent=ADSC400_000077-T1;
scaffold_1	funannotate	gene	264166	265423	.	+	.	ID=ADSC400_000078;
scaffold_1	funannotate	mRNA	264166	265423	.	+	.	ID=ADSC400_000078-T1;Parent=ADSC400_000078;product=hypothetical protein;
scaffold_1	funannotate	exon	264166	264536	.	+	.	ID=ADSC400_000078-T1.exon1;Parent=ADSC400_000078-T1;
scaffold_1	funannotate	exon	264676	265423	.	+	.	ID=ADSC400_000078-T1.exon2;Parent=ADSC400_000078-T1;
scaffold_1	funannotate	CDS	264166	264536	.	+	0	ID=ADSC400_000078-T1.cds;Parent=ADSC400_000078-T1;
scaffold_1	funannotate	CDS	264676	265423	.	+	1	ID=ADSC400_000078-T1.cds;Parent=ADSC400_000078-T1;
scaffold_1	funannotate	gene	277143	278144	.	-	.	ID=ADSC400_000079;
scaffold_1	funannotate	mRNA	277143	278144	.	-	.	ID=ADSC400_000079-T1;Parent=ADSC400_000079;product=hypothetical protein;
scaffold_1	funannotate	exon	277970	278144	.	-	.	ID=ADSC400_000079-T1.exon1;Parent=ADSC400_000079-T1;
scaffold_1	funannotate	exon	277143	277897	.	-	.	ID=ADSC400_000079-T1.exon2;Parent=ADSC400_000079-T1;
scaffold_1	funannotate	CDS	277970	278144	.	-	0	ID=ADSC400_000079-T1.cds;Parent=ADSC400_000079-T1;
scaffold_1	funannotate	CDS	277143	277897	.	-	2	ID=ADSC400_000079-T1.cds;Parent=ADSC400_000079-T1;
scaffold_1	funannotate	gene	279053	281176	.	-	.	ID=ADSC400_000080;
scaffold_1	funannotate	mRNA	279053	281176	.	-	.	ID=ADSC400_000080-T1;Parent=ADSC400_000080;product=hypothetical protein;
scaffold_1	funannotate	exon	280870	281176	.	-	.	ID=ADSC400_000080-T1.exon1;Parent=ADSC400_000080-T1;
scaffold_1	funannotate	exon	280691	280819	.	-	.	ID=ADSC400_000080-T1.exon2;Parent=ADSC400_000080-T1;
scaffold_1	funannotate	exon	280598	280630	.	-	.	ID=ADSC400_000080-T1.exon3;Parent=ADSC400_000080-T1;
scaffold_1	funannotate	exon	280427	280548	.	-	.	ID=ADSC400_000080-T1.exon4;Parent=ADSC400_000080-T1;
scaffold_1	funannotate	exon	280275	280362	.	-	.	ID=ADSC400_000080-T1.exon5;Parent=ADSC400_000080-T1;
scaffold_1	funannotate	exon	279660	280221	.	-	.	ID=ADSC400_000080-T1.exon6;Parent=ADSC400_000080-T1;
scaffold_1	funannotate	exon	279432	279459	.	-	.	ID=ADSC400_000080-T1.exon7;Parent=ADSC400_000080-T1;
scaffold_1	funannotate	exon	279053	279304	.	-	.	ID=ADSC400_000080-T1.exon8;Parent=ADSC400_000080-T1;
scaffold_1	funannotate	CDS	280870	281176	.	-	0	ID=ADSC400_000080-T1.cds;Parent=ADSC400_000080-T1;
scaffold_1	funannotate	CDS	280691	280819	.	-	2	ID=ADSC400_000080-T1.cds;Parent=ADSC400_000080-T1;
scaffold_1	funannotate	CDS	280598	280630	.	-	2	ID=ADSC400_000080-T1.cds;Parent=ADSC400_000080-T1;
scaffold_1	funannotate	CDS	280427	280548	.	-	2	ID=ADSC400_000080-T1.cds;Parent=ADSC400_000080-T1;
scaffold_1	funannotate	CDS	280275	280362	.	-	0	ID=ADSC400_000080-T1.cds;Parent=ADSC400_000080-T1;
scaffold_1	funannotate	CDS	279660	280221	.	-	2	ID=ADSC400_000080-T1.cds;Parent=ADSC400_000080-T1;
scaffold_1	funannotate	CDS	279432	279459	.	-	1	ID=ADSC400_000080-T1.cds;Parent=ADSC400_000080-T1;
scaffold_1	funannotate	CDS	279053	279304	.	-	0	ID=ADSC400_000080-T1.cds;Parent=ADSC400_000080-T1;
scaffold_1	funannotate	gene	282559	283210	.	-	.	ID=ADSC400_000081;
scaffold_1	funannotate	mRNA	282559	283210	.	-	.	ID=ADSC400_000081-T1;Parent=ADSC400_000081;product=hypothetical protein;
scaffold_1	funannotate	exon	283084	283210	.	-	.	ID=ADSC400_000081-T1.exon1;Parent=ADSC400_000081-T1;
scaffold_1	funannotate	exon	282962	283010	.	-	.	ID=ADSC400_000081-T1.exon2;Parent=ADSC400_000081-T1;
scaffold_1	funannotate	exon	282559	282730	.	-	.	ID=ADSC400_000081-T1.exon3;Parent=ADSC400_000081-T1;
scaffold_1	funannotate	CDS	283084	283210	.	-	0	ID=ADSC400_000081-T1.cds;Parent=ADSC400_000081-T1;
scaffold_1	funannotate	CDS	282962	283010	.	-	2	ID=ADSC400_000081-T1.cds;Parent=ADSC400_000081-T1;
scaffold_1	funannotate	CDS	282559	282730	.	-	1	ID=ADSC400_000081-T1.cds;Parent=ADSC400_000081-T1;
scaffold_1	funannotate	gene	284049	285158	.	+	.	ID=ADSC400_000082;
scaffold_1	funannotate	mRNA	284049	285158	.	+	.	ID=ADSC400_000082-T1;Parent=ADSC400_000082;product=hypothetical protein;
scaffold_1	funannotate	exon	284049	284342	.	+	.	ID=ADSC400_000082-T1.exon1;Parent=ADSC400_000082-T1;
scaffold_1	funannotate	exon	284469	284672	.	+	.	ID=ADSC400_000082-T1.exon2;Parent=ADSC400_000082-T1;
scaffold_1	funannotate	exon	284754	285158	.	+	.	ID=ADSC400_000082-T1.exon3;Parent=ADSC400_000082-T1;
scaffold_1	funannotate	CDS	284049	284342	.	+	0	ID=ADSC400_000082-T1.cds;Parent=ADSC400_000082-T1;
scaffold_1	funannotate	CDS	284469	284672	.	+	0	ID=ADSC400_000082-T1.cds;Parent=ADSC400_000082-T1;
scaffold_1	funannotate	CDS	284754	285158	.	+	0	ID=ADSC400_000082-T1.cds;Parent=ADSC400_000082-T1;
scaffold_1	funannotate	gene	286365	286938	.	-	.	ID=ADSC400_000083;
scaffold_1	funannotate	mRNA	286365	286938	.	-	.	ID=ADSC400_000083-T1;Parent=ADSC400_000083;product=hypothetical protein;
scaffold_1	funannotate	exon	286807	286938	.	-	.	ID=ADSC400_000083-T1.exon1;Parent=ADSC400_000083-T1;
scaffold_1	funannotate	exon	286656	286718	.	-	.	ID=ADSC400_000083-T1.exon2;Parent=ADSC400_000083-T1;
scaffold_1	funannotate	exon	286365	286550	.	-	.	ID=ADSC400_000083-T1.exon3;Parent=ADSC400_000083-T1;
scaffold_1	funannotate	CDS	286807	286938	.	-	0	ID=ADSC400_000083-T1.cds;Parent=ADSC400_000083-T1;
scaffold_1	funannotate	CDS	286656	286718	.	-	0	ID=ADSC400_000083-T1.cds;Parent=ADSC400_000083-T1;
scaffold_1	funannotate	CDS	286365	286550	.	-	0	ID=ADSC400_000083-T1.cds;Parent=ADSC400_000083-T1;
scaffold_1	funannotate	gene	287869	289317	.	-	.	ID=ADSC400_000084;
scaffold_1	funannotate	mRNA	287869	289317	.	-	.	ID=ADSC400_000084-T1;Parent=ADSC400_000084;product=hypothetical protein;
scaffold_1	funannotate	exon	289158	289317	.	-	.	ID=ADSC400_000084-T1.exon1;Parent=ADSC400_000084-T1;
scaffold_1	funannotate	exon	288616	289072	.	-	.	ID=ADSC400_000084-T1.exon2;Parent=ADSC400_000084-T1;
scaffold_1	funannotate	exon	288128	288557	.	-	.	ID=ADSC400_000084-T1.exon3;Parent=ADSC400_000084-T1;
scaffold_1	funannotate	exon	287869	288060	.	-	.	ID=ADSC400_000084-T1.exon4;Parent=ADSC400_000084-T1;
scaffold_1	funannotate	CDS	289158	289317	.	-	0	ID=ADSC400_000084-T1.cds;Parent=ADSC400_000084-T1;
scaffold_1	funannotate	CDS	288616	289072	.	-	2	ID=ADSC400_000084-T1.cds;Parent=ADSC400_000084-T1;
scaffold_1	funannotate	CDS	288128	288557	.	-	1	ID=ADSC400_000084-T1.cds;Parent=ADSC400_000084-T1;
scaffold_1	funannotate	CDS	287869	288060	.	-	0	ID=ADSC400_000084-T1.cds;Parent=ADSC400_000084-T1;
scaffold_1	funannotate	gene	290503	292456	.	-	.	ID=ADSC400_000085;
scaffold_1	funannotate	mRNA	290503	292456	.	-	.	ID=ADSC400_000085-T1;Parent=ADSC400_000085;product=hypothetical protein;
scaffold_1	funannotate	exon	291874	292456	.	-	.	ID=ADSC400_000085-T1.exon1;Parent=ADSC400_000085-T1;
scaffold_1	funannotate	exon	291620	291810	.	-	.	ID=ADSC400_000085-T1.exon2;Parent=ADSC400_000085-T1;
scaffold_1	funannotate	exon	291513	291562	.	-	.	ID=ADSC400_000085-T1.exon3;Parent=ADSC400_000085-T1;
scaffold_1	funannotate	exon	291159	291375	.	-	.	ID=ADSC400_000085-T1.exon4;Parent=ADSC400_000085-T1;
scaffold_1	funannotate	exon	290503	291093	.	-	.	ID=ADSC400_000085-T1.exon5;Parent=ADSC400_000085-T1;
scaffold_1	funannotate	CDS	291874	292456	.	-	0	ID=ADSC400_000085-T1.cds;Parent=ADSC400_000085-T1;
scaffold_1	funannotate	CDS	291620	291810	.	-	2	ID=ADSC400_000085-T1.cds;Parent=ADSC400_000085-T1;
scaffold_1	funannotate	CDS	291513	291562	.	-	0	ID=ADSC400_000085-T1.cds;Parent=ADSC400_000085-T1;
scaffold_1	funannotate	CDS	291159	291375	.	-	1	ID=ADSC400_000085-T1.cds;Parent=ADSC400_000085-T1;
scaffold_1	funannotate	CDS	290503	291093	.	-	0	ID=ADSC400_000085-T1.cds;Parent=ADSC400_000085-T1;
scaffold_1	funannotate	gene	292889	295121	.	-	.	ID=ADSC400_000086;
scaffold_1	funannotate	mRNA	292889	295121	.	-	.	ID=ADSC400_000086-T1;Parent=ADSC400_000086;product=hypothetical protein;
scaffold_1	funannotate	exon	294742	295121	.	-	.	ID=ADSC400_000086-T1.exon1;Parent=ADSC400_000086-T1;
scaffold_1	funannotate	exon	294333	294681	.	-	.	ID=ADSC400_000086-T1.exon2;Parent=ADSC400_000086-T1;
scaffold_1	funannotate	exon	294169	294261	.	-	.	ID=ADSC400_000086-T1.exon3;Parent=ADSC400_000086-T1;
scaffold_1	funannotate	exon	293839	294089	.	-	.	ID=ADSC400_000086-T1.exon4;Parent=ADSC400_000086-T1;
scaffold_1	funannotate	exon	292889	293786	.	-	.	ID=ADSC400_000086-T1.exon5;Parent=ADSC400_000086-T1;
scaffold_1	funannotate	CDS	294742	295121	.	-	0	ID=ADSC400_000086-T1.cds;Parent=ADSC400_000086-T1;
scaffold_1	funannotate	CDS	294333	294681	.	-	1	ID=ADSC400_000086-T1.cds;Parent=ADSC400_000086-T1;
scaffold_1	funannotate	CDS	294169	294261	.	-	0	ID=ADSC400_000086-T1.cds;Parent=ADSC400_000086-T1;
scaffold_1	funannotate	CDS	293839	294089	.	-	0	ID=ADSC400_000086-T1.cds;Parent=ADSC400_000086-T1;
scaffold_1	funannotate	CDS	292889	293786	.	-	1	ID=ADSC400_000086-T1.cds;Parent=ADSC400_000086-T1;
scaffold_1	funannotate	gene	297112	298476	.	-	.	ID=ADSC400_000087;
scaffold_1	funannotate	mRNA	297112	298476	.	-	.	ID=ADSC400_000087-T1;Parent=ADSC400_000087;product=hypothetical protein;
scaffold_1	funannotate	exon	297112	298476	.	-	.	ID=ADSC400_000087-T1.exon1;Parent=ADSC400_000087-T1;
scaffold_1	funannotate	CDS	297112	298476	.	-	0	ID=ADSC400_000087-T1.cds;Parent=ADSC400_000087-T1;
scaffold_1	funannotate	gene	300009	303628	.	+	.	ID=ADSC400_000088;
scaffold_1	funannotate	mRNA	300009	303628	.	+	.	ID=ADSC400_000088-T1;Parent=ADSC400_000088;product=hypothetical protein;
scaffold_1	funannotate	exon	300009	300135	.	+	.	ID=ADSC400_000088-T1.exon1;Parent=ADSC400_000088-T1;
scaffold_1	funannotate	exon	300195	302279	.	+	.	ID=ADSC400_000088-T1.exon2;Parent=ADSC400_000088-T1;
scaffold_1	funannotate	exon	302333	302391	.	+	.	ID=ADSC400_000088-T1.exon3;Parent=ADSC400_000088-T1;
scaffold_1	funannotate	exon	302462	302483	.	+	.	ID=ADSC400_000088-T1.exon4;Parent=ADSC400_000088-T1;
scaffold_1	funannotate	exon	302591	302980	.	+	.	ID=ADSC400_000088-T1.exon5;Parent=ADSC400_000088-T1;
scaffold_1	funannotate	exon	303058	303464	.	+	.	ID=ADSC400_000088-T1.exon6;Parent=ADSC400_000088-T1;
scaffold_1	funannotate	exon	303539	303628	.	+	.	ID=ADSC400_000088-T1.exon7;Parent=ADSC400_000088-T1;
scaffold_1	funannotate	CDS	300009	300135	.	+	0	ID=ADSC400_000088-T1.cds;Parent=ADSC400_000088-T1;
scaffold_1	funannotate	CDS	300195	302279	.	+	2	ID=ADSC400_000088-T1.cds;Parent=ADSC400_000088-T1;
scaffold_1	funannotate	CDS	302333	302391	.	+	2	ID=ADSC400_000088-T1.cds;Parent=ADSC400_000088-T1;
scaffold_1	funannotate	CDS	302462	302483	.	+	0	ID=ADSC400_000088-T1.cds;Parent=ADSC400_000088-T1;
scaffold_1	funannotate	CDS	302591	302980	.	+	2	ID=ADSC400_000088-T1.cds;Parent=ADSC400_000088-T1;
scaffold_1	funannotate	CDS	303058	303464	.	+	2	ID=ADSC400_000088-T1.cds;Parent=ADSC400_000088-T1;
scaffold_1	funannotate	CDS	303539	303628	.	+	0	ID=ADSC400_000088-T1.cds;Parent=ADSC400_000088-T1;
scaffold_1	funannotate	gene	305645	307760	.	+	.	ID=ADSC400_000089;
scaffold_1	funannotate	mRNA	305645	307760	.	+	.	ID=ADSC400_000089-T1;Parent=ADSC400_000089;product=hypothetical protein;
scaffold_1	funannotate	exon	305645	305901	.	+	.	ID=ADSC400_000089-T1.exon1;Parent=ADSC400_000089-T1;
scaffold_1	funannotate	exon	305960	307760	.	+	.	ID=ADSC400_000089-T1.exon2;Parent=ADSC400_000089-T1;
scaffold_1	funannotate	CDS	305645	305901	.	+	0	ID=ADSC400_000089-T1.cds;Parent=ADSC400_000089-T1;
scaffold_1	funannotate	CDS	305960	307760	.	+	1	ID=ADSC400_000089-T1.cds;Parent=ADSC400_000089-T1;
scaffold_1	funannotate	gene	313599	314507	.	+	.	ID=ADSC400_000090;
scaffold_1	funannotate	mRNA	313599	314507	.	+	.	ID=ADSC400_000090-T1;Parent=ADSC400_000090;product=hypothetical protein;
scaffold_1	funannotate	exon	313599	314507	.	+	.	ID=ADSC400_000090-T1.exon1;Parent=ADSC400_000090-T1;
scaffold_1	funannotate	CDS	313599	314507	.	+	0	ID=ADSC400_000090-T1.cds;Parent=ADSC400_000090-T1;
scaffold_1	funannotate	gene	315746	318800	.	+	.	ID=ADSC400_000091;
scaffold_1	funannotate	mRNA	315746	318800	.	+	.	ID=ADSC400_000091-T1;Parent=ADSC400_000091;product=hypothetical protein;
scaffold_1	funannotate	exon	315746	316333	.	+	.	ID=ADSC400_000091-T1.exon1;Parent=ADSC400_000091-T1;
scaffold_1	funannotate	exon	316407	316738	.	+	.	ID=ADSC400_000091-T1.exon2;Parent=ADSC400_000091-T1;
scaffold_1	funannotate	exon	316800	316972	.	+	.	ID=ADSC400_000091-T1.exon3;Parent=ADSC400_000091-T1;
scaffold_1	funannotate	exon	317037	318019	.	+	.	ID=ADSC400_000091-T1.exon4;Parent=ADSC400_000091-T1;
scaffold_1	funannotate	exon	318084	318649	.	+	.	ID=ADSC400_000091-T1.exon5;Parent=ADSC400_000091-T1;
scaffold_1	funannotate	exon	318722	318800	.	+	.	ID=ADSC400_000091-T1.exon6;Parent=ADSC400_000091-T1;
scaffold_1	funannotate	CDS	315746	316333	.	+	0	ID=ADSC400_000091-T1.cds;Parent=ADSC400_000091-T1;
scaffold_1	funannotate	CDS	316407	316738	.	+	0	ID=ADSC400_000091-T1.cds;Parent=ADSC400_000091-T1;
scaffold_1	funannotate	CDS	316800	316972	.	+	1	ID=ADSC400_000091-T1.cds;Parent=ADSC400_000091-T1;
scaffold_1	funannotate	CDS	317037	318019	.	+	2	ID=ADSC400_000091-T1.cds;Parent=ADSC400_000091-T1;
scaffold_1	funannotate	CDS	318084	318649	.	+	0	ID=ADSC400_000091-T1.cds;Parent=ADSC400_000091-T1;
scaffold_1	funannotate	CDS	318722	318800	.	+	1	ID=ADSC400_000091-T1.cds;Parent=ADSC400_000091-T1;
scaffold_1	funannotate	gene	320957	323629	.	+	.	ID=ADSC400_000092;
scaffold_1	funannotate	mRNA	320957	323629	.	+	.	ID=ADSC400_000092-T1;Parent=ADSC400_000092;product=hypothetical protein;
scaffold_1	funannotate	exon	320957	323056	.	+	.	ID=ADSC400_000092-T1.exon1;Parent=ADSC400_000092-T1;
scaffold_1	funannotate	exon	323222	323629	.	+	.	ID=ADSC400_000092-T1.exon2;Parent=ADSC400_000092-T1;
scaffold_1	funannotate	CDS	320957	323056	.	+	0	ID=ADSC400_000092-T1.cds;Parent=ADSC400_000092-T1;
scaffold_1	funannotate	CDS	323222	323629	.	+	0	ID=ADSC400_000092-T1.cds;Parent=ADSC400_000092-T1;
scaffold_1	funannotate	gene	337602	339230	.	-	.	ID=ADSC400_000093;
scaffold_1	funannotate	mRNA	337602	339230	.	-	.	ID=ADSC400_000093-T1;Parent=ADSC400_000093;product=hypothetical protein;
scaffold_1	funannotate	exon	339179	339230	.	-	.	ID=ADSC400_000093-T1.exon1;Parent=ADSC400_000093-T1;
scaffold_1	funannotate	exon	338828	339102	.	-	.	ID=ADSC400_000093-T1.exon2;Parent=ADSC400_000093-T1;
scaffold_1	funannotate	exon	337602	338636	.	-	.	ID=ADSC400_000093-T1.exon3;Parent=ADSC400_000093-T1;
scaffold_1	funannotate	CDS	339179	339230	.	-	0	ID=ADSC400_000093-T1.cds;Parent=ADSC400_000093-T1;
scaffold_1	funannotate	CDS	338828	339102	.	-	2	ID=ADSC400_000093-T1.cds;Parent=ADSC400_000093-T1;
scaffold_1	funannotate	CDS	337602	338636	.	-	0	ID=ADSC400_000093-T1.cds;Parent=ADSC400_000093-T1;
scaffold_1	funannotate	gene	340460	341218	.	+	.	ID=ADSC400_000094;
scaffold_1	funannotate	mRNA	340460	341218	.	+	.	ID=ADSC400_000094-T1;Parent=ADSC400_000094;product=hypothetical protein;
scaffold_1	funannotate	exon	340460	341218	.	+	.	ID=ADSC400_000094-T1.exon1;Parent=ADSC400_000094-T1;
scaffold_1	funannotate	CDS	340460	341218	.	+	0	ID=ADSC400_000094-T1.cds;Parent=ADSC400_000094-T1;
scaffold_1	funannotate	gene	341431	342947	.	-	.	ID=ADSC400_000095;
scaffold_1	funannotate	mRNA	341431	342947	.	-	.	ID=ADSC400_000095-T1;Parent=ADSC400_000095;product=hypothetical protein;
scaffold_1	funannotate	exon	341903	342947	.	-	.	ID=ADSC400_000095-T1.exon1;Parent=ADSC400_000095-T1;
scaffold_1	funannotate	exon	341431	341810	.	-	.	ID=ADSC400_000095-T1.exon2;Parent=ADSC400_000095-T1;
scaffold_1	funannotate	CDS	341903	342947	.	-	0	ID=ADSC400_000095-T1.cds;Parent=ADSC400_000095-T1;
scaffold_1	funannotate	CDS	341431	341810	.	-	2	ID=ADSC400_000095-T1.cds;Parent=ADSC400_000095-T1;
scaffold_1	funannotate	gene	345127	346521	.	+	.	ID=ADSC400_000096;
scaffold_1	funannotate	mRNA	345127	346521	.	+	.	ID=ADSC400_000096-T1;Parent=ADSC400_000096;product=hypothetical protein;
scaffold_1	funannotate	exon	345127	345440	.	+	.	ID=ADSC400_000096-T1.exon1;Parent=ADSC400_000096-T1;
scaffold_1	funannotate	exon	345498	345595	.	+	.	ID=ADSC400_000096-T1.exon2;Parent=ADSC400_000096-T1;
scaffold_1	funannotate	exon	345683	345867	.	+	.	ID=ADSC400_000096-T1.exon3;Parent=ADSC400_000096-T1;
scaffold_1	funannotate	exon	345975	346148	.	+	.	ID=ADSC400_000096-T1.exon4;Parent=ADSC400_000096-T1;
scaffold_1	funannotate	exon	346207	346231	.	+	.	ID=ADSC400_000096-T1.exon5;Parent=ADSC400_000096-T1;
scaffold_1	funannotate	exon	346315	346320	.	+	.	ID=ADSC400_000096-T1.exon6;Parent=ADSC400_000096-T1;
scaffold_1	funannotate	exon	346394	346521	.	+	.	ID=ADSC400_000096-T1.exon7;Parent=ADSC400_000096-T1;
scaffold_1	funannotate	CDS	345127	345440	.	+	0	ID=ADSC400_000096-T1.cds;Parent=ADSC400_000096-T1;
scaffold_1	funannotate	CDS	345498	345595	.	+	1	ID=ADSC400_000096-T1.cds;Parent=ADSC400_000096-T1;
scaffold_1	funannotate	CDS	345683	345867	.	+	2	ID=ADSC400_000096-T1.cds;Parent=ADSC400_000096-T1;
scaffold_1	funannotate	CDS	345975	346148	.	+	0	ID=ADSC400_000096-T1.cds;Parent=ADSC400_000096-T1;
scaffold_1	funannotate	CDS	346207	346231	.	+	0	ID=ADSC400_000096-T1.cds;Parent=ADSC400_000096-T1;
scaffold_1	funannotate	CDS	346315	346320	.	+	2	ID=ADSC400_000096-T1.cds;Parent=ADSC400_000096-T1;
scaffold_1	funannotate	CDS	346394	346521	.	+	2	ID=ADSC400_000096-T1.cds;Parent=ADSC400_000096-T1;
scaffold_1	funannotate	gene	346879	349806	.	-	.	ID=ADSC400_000097;
scaffold_1	funannotate	mRNA	346879	349806	.	-	.	ID=ADSC400_000097-T1;Parent=ADSC400_000097;product=hypothetical protein;
scaffold_1	funannotate	exon	348701	349806	.	-	.	ID=ADSC400_000097-T1.exon1;Parent=ADSC400_000097-T1;
scaffold_1	funannotate	exon	346879	348640	.	-	.	ID=ADSC400_000097-T1.exon2;Parent=ADSC400_000097-T1;
scaffold_1	funannotate	CDS	348701	349806	.	-	0	ID=ADSC400_000097-T1.cds;Parent=ADSC400_000097-T1;
scaffold_1	funannotate	CDS	346879	348640	.	-	1	ID=ADSC400_000097-T1.cds;Parent=ADSC400_000097-T1;
scaffold_1	funannotate	gene	350173	351969	.	+	.	ID=ADSC400_000098;
scaffold_1	funannotate	mRNA	350173	351969	.	+	.	ID=ADSC400_000098-T1;Parent=ADSC400_000098;product=hypothetical protein;
scaffold_1	funannotate	exon	350173	350565	.	+	.	ID=ADSC400_000098-T1.exon1;Parent=ADSC400_000098-T1;
scaffold_1	funannotate	exon	350625	351115	.	+	.	ID=ADSC400_000098-T1.exon2;Parent=ADSC400_000098-T1;
scaffold_1	funannotate	exon	351186	351969	.	+	.	ID=ADSC400_000098-T1.exon3;Parent=ADSC400_000098-T1;
scaffold_1	funannotate	CDS	350173	350565	.	+	0	ID=ADSC400_000098-T1.cds;Parent=ADSC400_000098-T1;
scaffold_1	funannotate	CDS	350625	351115	.	+	0	ID=ADSC400_000098-T1.cds;Parent=ADSC400_000098-T1;
scaffold_1	funannotate	CDS	351186	351969	.	+	1	ID=ADSC400_000098-T1.cds;Parent=ADSC400_000098-T1;
scaffold_1	funannotate	gene	352601	353455	.	-	.	ID=ADSC400_000099;
scaffold_1	funannotate	mRNA	352601	353455	.	-	.	ID=ADSC400_000099-T1;Parent=ADSC400_000099;product=hypothetical protein;
scaffold_1	funannotate	exon	352601	353455	.	-	.	ID=ADSC400_000099-T1.exon1;Parent=ADSC400_000099-T1;
scaffold_1	funannotate	CDS	352601	353455	.	-	0	ID=ADSC400_000099-T1.cds;Parent=ADSC400_000099-T1;
scaffold_1	funannotate	gene	354080	354946	.	-	.	ID=ADSC400_000100;
scaffold_1	funannotate	mRNA	354080	354946	.	-	.	ID=ADSC400_000100-T1;Parent=ADSC400_000100;product=hypothetical protein;
scaffold_1	funannotate	exon	354080	354946	.	-	.	ID=ADSC400_000100-T1.exon1;Parent=ADSC400_000100-T1;
scaffold_1	funannotate	CDS	354080	354946	.	-	0	ID=ADSC400_000100-T1.cds;Parent=ADSC400_000100-T1;
scaffold_1	funannotate	gene	358888	359598	.	-	.	ID=ADSC400_000101;
scaffold_1	funannotate	mRNA	358888	359598	.	-	.	ID=ADSC400_000101-T1;Parent=ADSC400_000101;product=hypothetical protein;
scaffold_1	funannotate	exon	358888	359598	.	-	.	ID=ADSC400_000101-T1.exon1;Parent=ADSC400_000101-T1;
scaffold_1	funannotate	CDS	358888	359598	.	-	0	ID=ADSC400_000101-T1.cds;Parent=ADSC400_000101-T1;
scaffold_1	funannotate	gene	361555	363091	.	-	.	ID=ADSC400_000102;
scaffold_1	funannotate	mRNA	361555	363091	.	-	.	ID=ADSC400_000102-T1;Parent=ADSC400_000102;product=hypothetical protein;
scaffold_1	funannotate	exon	362784	363091	.	-	.	ID=ADSC400_000102-T1.exon1;Parent=ADSC400_000102-T1;
scaffold_1	funannotate	exon	361555	362695	.	-	.	ID=ADSC400_000102-T1.exon2;Parent=ADSC400_000102-T1;
scaffold_1	funannotate	CDS	362784	363091	.	-	0	ID=ADSC400_000102-T1.cds;Parent=ADSC400_000102-T1;
scaffold_1	funannotate	CDS	361555	362695	.	-	1	ID=ADSC400_000102-T1.cds;Parent=ADSC400_000102-T1;
scaffold_1	funannotate	gene	364814	368783	.	-	.	ID=ADSC400_000103;
scaffold_1	funannotate	mRNA	364814	368783	.	-	.	ID=ADSC400_000103-T1;Parent=ADSC400_000103;product=hypothetical protein;
scaffold_1	funannotate	exon	368463	368783	.	-	.	ID=ADSC400_000103-T1.exon1;Parent=ADSC400_000103-T1;
scaffold_1	funannotate	exon	368204	368261	.	-	.	ID=ADSC400_000103-T1.exon2;Parent=ADSC400_000103-T1;
scaffold_1	funannotate	exon	367744	368013	.	-	.	ID=ADSC400_000103-T1.exon3;Parent=ADSC400_000103-T1;
scaffold_1	funannotate	exon	367624	367695	.	-	.	ID=ADSC400_000103-T1.exon4;Parent=ADSC400_000103-T1;
scaffold_1	funannotate	exon	367426	367450	.	-	.	ID=ADSC400_000103-T1.exon5;Parent=ADSC400_000103-T1;
scaffold_1	funannotate	exon	366805	367371	.	-	.	ID=ADSC400_000103-T1.exon6;Parent=ADSC400_000103-T1;
scaffold_1	funannotate	exon	364814	366749	.	-	.	ID=ADSC400_000103-T1.exon7;Parent=ADSC400_000103-T1;
scaffold_1	funannotate	CDS	368463	368783	.	-	0	ID=ADSC400_000103-T1.cds;Parent=ADSC400_000103-T1;
scaffold_1	funannotate	CDS	368204	368261	.	-	0	ID=ADSC400_000103-T1.cds;Parent=ADSC400_000103-T1;
scaffold_1	funannotate	CDS	367744	368013	.	-	2	ID=ADSC400_000103-T1.cds;Parent=ADSC400_000103-T1;
scaffold_1	funannotate	CDS	367624	367695	.	-	2	ID=ADSC400_000103-T1.cds;Parent=ADSC400_000103-T1;
scaffold_1	funannotate	CDS	367426	367450	.	-	2	ID=ADSC400_000103-T1.cds;Parent=ADSC400_000103-T1;
scaffold_1	funannotate	CDS	366805	367371	.	-	1	ID=ADSC400_000103-T1.cds;Parent=ADSC400_000103-T1;
scaffold_1	funannotate	CDS	364814	366749	.	-	1	ID=ADSC400_000103-T1.cds;Parent=ADSC400_000103-T1;
scaffold_1	funannotate	gene	369294	371037	.	-	.	ID=ADSC400_000104;
scaffold_1	funannotate	mRNA	369294	371037	.	-	.	ID=ADSC400_000104-T1;Parent=ADSC400_000104;product=hypothetical protein;
scaffold_1	funannotate	exon	370976	371037	.	-	.	ID=ADSC400_000104-T1.exon1;Parent=ADSC400_000104-T1;
scaffold_1	funannotate	exon	370462	370861	.	-	.	ID=ADSC400_000104-T1.exon2;Parent=ADSC400_000104-T1;
scaffold_1	funannotate	exon	369510	370398	.	-	.	ID=ADSC400_000104-T1.exon3;Parent=ADSC400_000104-T1;
scaffold_1	funannotate	exon	369294	369433	.	-	.	ID=ADSC400_000104-T1.exon4;Parent=ADSC400_000104-T1;
scaffold_1	funannotate	CDS	370976	371037	.	-	0	ID=ADSC400_000104-T1.cds;Parent=ADSC400_000104-T1;
scaffold_1	funannotate	CDS	370462	370861	.	-	1	ID=ADSC400_000104-T1.cds;Parent=ADSC400_000104-T1;
scaffold_1	funannotate	CDS	369510	370398	.	-	0	ID=ADSC400_000104-T1.cds;Parent=ADSC400_000104-T1;
scaffold_1	funannotate	CDS	369294	369433	.	-	2	ID=ADSC400_000104-T1.cds;Parent=ADSC400_000104-T1;
scaffold_1	funannotate	gene	373603	376853	.	+	.	ID=ADSC400_000105;
scaffold_1	funannotate	mRNA	373603	376853	.	+	.	ID=ADSC400_000105-T1;Parent=ADSC400_000105;product=hypothetical protein;
scaffold_1	funannotate	exon	373603	373693	.	+	.	ID=ADSC400_000105-T1.exon1;Parent=ADSC400_000105-T1;
scaffold_1	funannotate	exon	373764	374314	.	+	.	ID=ADSC400_000105-T1.exon2;Parent=ADSC400_000105-T1;
scaffold_1	funannotate	exon	374374	374941	.	+	.	ID=ADSC400_000105-T1.exon3;Parent=ADSC400_000105-T1;
scaffold_1	funannotate	exon	374991	375440	.	+	.	ID=ADSC400_000105-T1.exon4;Parent=ADSC400_000105-T1;
scaffold_1	funannotate	exon	375505	376853	.	+	.	ID=ADSC400_000105-T1.exon5;Parent=ADSC400_000105-T1;
scaffold_1	funannotate	CDS	373603	373693	.	+	0	ID=ADSC400_000105-T1.cds;Parent=ADSC400_000105-T1;
scaffold_1	funannotate	CDS	373764	374314	.	+	2	ID=ADSC400_000105-T1.cds;Parent=ADSC400_000105-T1;
scaffold_1	funannotate	CDS	374374	374941	.	+	0	ID=ADSC400_000105-T1.cds;Parent=ADSC400_000105-T1;
scaffold_1	funannotate	CDS	374991	375440	.	+	2	ID=ADSC400_000105-T1.cds;Parent=ADSC400_000105-T1;
scaffold_1	funannotate	CDS	375505	376853	.	+	2	ID=ADSC400_000105-T1.cds;Parent=ADSC400_000105-T1;
scaffold_1	funannotate	gene	378309	380120	.	+	.	ID=ADSC400_000106;
scaffold_1	funannotate	mRNA	378309	380120	.	+	.	ID=ADSC400_000106-T1;Parent=ADSC400_000106;product=hypothetical protein;
scaffold_1	funannotate	exon	378309	378362	.	+	.	ID=ADSC400_000106-T1.exon1;Parent=ADSC400_000106-T1;
scaffold_1	funannotate	exon	378456	378489	.	+	.	ID=ADSC400_000106-T1.exon2;Parent=ADSC400_000106-T1;
scaffold_1	funannotate	exon	378606	379328	.	+	.	ID=ADSC400_000106-T1.exon3;Parent=ADSC400_000106-T1;
scaffold_1	funannotate	exon	379516	380120	.	+	.	ID=ADSC400_000106-T1.exon4;Parent=ADSC400_000106-T1;
scaffold_1	funannotate	CDS	378309	378362	.	+	0	ID=ADSC400_000106-T1.cds;Parent=ADSC400_000106-T1;
scaffold_1	funannotate	CDS	378456	378489	.	+	0	ID=ADSC400_000106-T1.cds;Parent=ADSC400_000106-T1;
scaffold_1	funannotate	CDS	378606	379328	.	+	2	ID=ADSC400_000106-T1.cds;Parent=ADSC400_000106-T1;
scaffold_1	funannotate	CDS	379516	380120	.	+	2	ID=ADSC400_000106-T1.cds;Parent=ADSC400_000106-T1;
scaffold_1	funannotate	gene	380784	382471	.	-	.	ID=ADSC400_000107;
scaffold_1	funannotate	mRNA	380784	382471	.	-	.	ID=ADSC400_000107-T1;Parent=ADSC400_000107;product=hypothetical protein;
scaffold_1	funannotate	exon	382333	382471	.	-	.	ID=ADSC400_000107-T1.exon1;Parent=ADSC400_000107-T1;
scaffold_1	funannotate	exon	382020	382270	.	-	.	ID=ADSC400_000107-T1.exon2;Parent=ADSC400_000107-T1;
scaffold_1	funannotate	exon	381841	381951	.	-	.	ID=ADSC400_000107-T1.exon3;Parent=ADSC400_000107-T1;
scaffold_1	funannotate	exon	381683	381765	.	-	.	ID=ADSC400_000107-T1.exon4;Parent=ADSC400_000107-T1;
scaffold_1	funannotate	exon	381272	381614	.	-	.	ID=ADSC400_000107-T1.exon5;Parent=ADSC400_000107-T1;
scaffold_1	funannotate	exon	381084	381204	.	-	.	ID=ADSC400_000107-T1.exon6;Parent=ADSC400_000107-T1;
scaffold_1	funannotate	exon	380784	380986	.	-	.	ID=ADSC400_000107-T1.exon7;Parent=ADSC400_000107-T1;
scaffold_1	funannotate	CDS	382333	382471	.	-	0	ID=ADSC400_000107-T1.cds;Parent=ADSC400_000107-T1;
scaffold_1	funannotate	CDS	382020	382270	.	-	2	ID=ADSC400_000107-T1.cds;Parent=ADSC400_000107-T1;
scaffold_1	funannotate	CDS	381841	381951	.	-	0	ID=ADSC400_000107-T1.cds;Parent=ADSC400_000107-T1;
scaffold_1	funannotate	CDS	381683	381765	.	-	0	ID=ADSC400_000107-T1.cds;Parent=ADSC400_000107-T1;
scaffold_1	funannotate	CDS	381272	381614	.	-	1	ID=ADSC400_000107-T1.cds;Parent=ADSC400_000107-T1;
scaffold_1	funannotate	CDS	381084	381204	.	-	0	ID=ADSC400_000107-T1.cds;Parent=ADSC400_000107-T1;
scaffold_1	funannotate	CDS	380784	380986	.	-	2	ID=ADSC400_000107-T1.cds;Parent=ADSC400_000107-T1;
scaffold_1	funannotate	gene	384437	386334	.	+	.	ID=ADSC400_000108;
scaffold_1	funannotate	mRNA	384437	386334	.	+	.	ID=ADSC400_000108-T1;Parent=ADSC400_000108;product=hypothetical protein;
scaffold_1	funannotate	exon	384437	384746	.	+	.	ID=ADSC400_000108-T1.exon1;Parent=ADSC400_000108-T1;
scaffold_1	funannotate	exon	384814	384842	.	+	.	ID=ADSC400_000108-T1.exon2;Parent=ADSC400_000108-T1;
scaffold_1	funannotate	exon	384902	385140	.	+	.	ID=ADSC400_000108-T1.exon3;Parent=ADSC400_000108-T1;
scaffold_1	funannotate	exon	385201	385226	.	+	.	ID=ADSC400_000108-T1.exon4;Parent=ADSC400_000108-T1;
scaffold_1	funannotate	exon	385291	385571	.	+	.	ID=ADSC400_000108-T1.exon5;Parent=ADSC400_000108-T1;
scaffold_1	funannotate	exon	385654	385838	.	+	.	ID=ADSC400_000108-T1.exon6;Parent=ADSC400_000108-T1;
scaffold_1	funannotate	exon	385944	386334	.	+	.	ID=ADSC400_000108-T1.exon7;Parent=ADSC400_000108-T1;
scaffold_1	funannotate	CDS	384437	384746	.	+	0	ID=ADSC400_000108-T1.cds;Parent=ADSC400_000108-T1;
scaffold_1	funannotate	CDS	384814	384842	.	+	2	ID=ADSC400_000108-T1.cds;Parent=ADSC400_000108-T1;
scaffold_1	funannotate	CDS	384902	385140	.	+	0	ID=ADSC400_000108-T1.cds;Parent=ADSC400_000108-T1;
scaffold_1	funannotate	CDS	385201	385226	.	+	1	ID=ADSC400_000108-T1.cds;Parent=ADSC400_000108-T1;
scaffold_1	funannotate	CDS	385291	385571	.	+	2	ID=ADSC400_000108-T1.cds;Parent=ADSC400_000108-T1;
scaffold_1	funannotate	CDS	385654	385838	.	+	0	ID=ADSC400_000108-T1.cds;Parent=ADSC400_000108-T1;
scaffold_1	funannotate	CDS	385944	386334	.	+	1	ID=ADSC400_000108-T1.cds;Parent=ADSC400_000108-T1;
scaffold_1	funannotate	gene	391761	392430	.	-	.	ID=ADSC400_000109;
scaffold_1	funannotate	mRNA	391761	392430	.	-	.	ID=ADSC400_000109-T1;Parent=ADSC400_000109;product=hypothetical protein;
scaffold_1	funannotate	exon	392403	392430	.	-	.	ID=ADSC400_000109-T1.exon1;Parent=ADSC400_000109-T1;
scaffold_1	funannotate	exon	392065	392301	.	-	.	ID=ADSC400_000109-T1.exon2;Parent=ADSC400_000109-T1;
scaffold_1	funannotate	exon	391761	391960	.	-	.	ID=ADSC400_000109-T1.exon3;Parent=ADSC400_000109-T1;
scaffold_1	funannotate	CDS	392403	392430	.	-	0	ID=ADSC400_000109-T1.cds;Parent=ADSC400_000109-T1;
scaffold_1	funannotate	CDS	392065	392301	.	-	2	ID=ADSC400_000109-T1.cds;Parent=ADSC400_000109-T1;
scaffold_1	funannotate	CDS	391761	391960	.	-	2	ID=ADSC400_000109-T1.cds;Parent=ADSC400_000109-T1;
scaffold_1	funannotate	gene	393488	394079	.	-	.	ID=ADSC400_000110;
scaffold_1	funannotate	mRNA	393488	394079	.	-	.	ID=ADSC400_000110-T1;Parent=ADSC400_000110;product=hypothetical protein;
scaffold_1	funannotate	exon	394077	394079	.	-	.	ID=ADSC400_000110-T1.exon1;Parent=ADSC400_000110-T1;
scaffold_1	funannotate	exon	393488	394015	.	-	.	ID=ADSC400_000110-T1.exon2;Parent=ADSC400_000110-T1;
scaffold_1	funannotate	CDS	394077	394079	.	-	0	ID=ADSC400_000110-T1.cds;Parent=ADSC400_000110-T1;
scaffold_1	funannotate	CDS	393488	394015	.	-	0	ID=ADSC400_000110-T1.cds;Parent=ADSC400_000110-T1;
scaffold_1	funannotate	gene	395953	398251	.	+	.	ID=ADSC400_000111;
scaffold_1	funannotate	mRNA	395953	398251	.	+	.	ID=ADSC400_000111-T1;Parent=ADSC400_000111;product=hypothetical protein;
scaffold_1	funannotate	exon	395953	396156	.	+	.	ID=ADSC400_000111-T1.exon1;Parent=ADSC400_000111-T1;
scaffold_1	funannotate	exon	396213	396968	.	+	.	ID=ADSC400_000111-T1.exon2;Parent=ADSC400_000111-T1;
scaffold_1	funannotate	exon	397034	397532	.	+	.	ID=ADSC400_000111-T1.exon3;Parent=ADSC400_000111-T1;
scaffold_1	funannotate	exon	397596	398251	.	+	.	ID=ADSC400_000111-T1.exon4;Parent=ADSC400_000111-T1;
scaffold_1	funannotate	CDS	395953	396156	.	+	0	ID=ADSC400_000111-T1.cds;Parent=ADSC400_000111-T1;
scaffold_1	funannotate	CDS	396213	396968	.	+	0	ID=ADSC400_000111-T1.cds;Parent=ADSC400_000111-T1;
scaffold_1	funannotate	CDS	397034	397532	.	+	0	ID=ADSC400_000111-T1.cds;Parent=ADSC400_000111-T1;
scaffold_1	funannotate	CDS	397596	398251	.	+	2	ID=ADSC400_000111-T1.cds;Parent=ADSC400_000111-T1;
scaffold_1	funannotate	gene	403770	406784	.	+	.	ID=ADSC400_000112;
scaffold_1	funannotate	mRNA	403770	406784	.	+	.	ID=ADSC400_000112-T1;Parent=ADSC400_000112;product=hypothetical protein;
scaffold_1	funannotate	exon	403770	404287	.	+	.	ID=ADSC400_000112-T1.exon1;Parent=ADSC400_000112-T1;
scaffold_1	funannotate	exon	404434	405807	.	+	.	ID=ADSC400_000112-T1.exon2;Parent=ADSC400_000112-T1;
scaffold_1	funannotate	exon	405893	406784	.	+	.	ID=ADSC400_000112-T1.exon3;Parent=ADSC400_000112-T1;
scaffold_1	funannotate	CDS	403770	404287	.	+	0	ID=ADSC400_000112-T1.cds;Parent=ADSC400_000112-T1;
scaffold_1	funannotate	CDS	404434	405807	.	+	1	ID=ADSC400_000112-T1.cds;Parent=ADSC400_000112-T1;
scaffold_1	funannotate	CDS	405893	406784	.	+	1	ID=ADSC400_000112-T1.cds;Parent=ADSC400_000112-T1;
scaffold_1	funannotate	gene	408500	410734	.	-	.	ID=ADSC400_000113;
scaffold_1	funannotate	mRNA	408500	410734	.	-	.	ID=ADSC400_000113-T1;Parent=ADSC400_000113;product=hypothetical protein;
scaffold_1	funannotate	exon	408500	410734	.	-	.	ID=ADSC400_000113-T1.exon1;Parent=ADSC400_000113-T1;
scaffold_1	funannotate	CDS	408500	410734	.	-	0	ID=ADSC400_000113-T1.cds;Parent=ADSC400_000113-T1;
scaffold_1	funannotate	gene	414183	415811	.	-	.	ID=ADSC400_000114;
scaffold_1	funannotate	mRNA	414183	415811	.	-	.	ID=ADSC400_000114-T1;Parent=ADSC400_000114;product=hypothetical protein;
scaffold_1	funannotate	exon	414183	415811	.	-	.	ID=ADSC400_000114-T1.exon1;Parent=ADSC400_000114-T1;
scaffold_1	funannotate	CDS	414183	415811	.	-	0	ID=ADSC400_000114-T1.cds;Parent=ADSC400_000114-T1;
scaffold_1	funannotate	gene	416624	420608	.	-	.	ID=ADSC400_000115;
scaffold_1	funannotate	mRNA	416624	420608	.	-	.	ID=ADSC400_000115-T1;Parent=ADSC400_000115;product=hypothetical protein;
scaffold_1	funannotate	exon	420479	420608	.	-	.	ID=ADSC400_000115-T1.exon1;Parent=ADSC400_000115-T1;
scaffold_1	funannotate	exon	420294	420412	.	-	.	ID=ADSC400_000115-T1.exon2;Parent=ADSC400_000115-T1;
scaffold_1	funannotate	exon	420196	420231	.	-	.	ID=ADSC400_000115-T1.exon3;Parent=ADSC400_000115-T1;
scaffold_1	funannotate	exon	420116	420138	.	-	.	ID=ADSC400_000115-T1.exon4;Parent=ADSC400_000115-T1;
scaffold_1	funannotate	exon	419955	420017	.	-	.	ID=ADSC400_000115-T1.exon5;Parent=ADSC400_000115-T1;
scaffold_1	funannotate	exon	419789	419846	.	-	.	ID=ADSC400_000115-T1.exon6;Parent=ADSC400_000115-T1;
scaffold_1	funannotate	exon	419088	419627	.	-	.	ID=ADSC400_000115-T1.exon7;Parent=ADSC400_000115-T1;
scaffold_1	funannotate	exon	417610	418986	.	-	.	ID=ADSC400_000115-T1.exon8;Parent=ADSC400_000115-T1;
scaffold_1	funannotate	exon	417403	417548	.	-	.	ID=ADSC400_000115-T1.exon9;Parent=ADSC400_000115-T1;
scaffold_1	funannotate	exon	416624	417299	.	-	.	ID=ADSC400_000115-T1.exon10;Parent=ADSC400_000115-T1;
scaffold_1	funannotate	CDS	420479	420608	.	-	0	ID=ADSC400_000115-T1.cds;Parent=ADSC400_000115-T1;
scaffold_1	funannotate	CDS	420294	420412	.	-	2	ID=ADSC400_000115-T1.cds;Parent=ADSC400_000115-T1;
scaffold_1	funannotate	CDS	420196	420231	.	-	0	ID=ADSC400_000115-T1.cds;Parent=ADSC400_000115-T1;
scaffold_1	funannotate	CDS	420116	420138	.	-	0	ID=ADSC400_000115-T1.cds;Parent=ADSC400_000115-T1;
scaffold_1	funannotate	CDS	419955	420017	.	-	1	ID=ADSC400_000115-T1.cds;Parent=ADSC400_000115-T1;
scaffold_1	funannotate	CDS	419789	419846	.	-	1	ID=ADSC400_000115-T1.cds;Parent=ADSC400_000115-T1;
scaffold_1	funannotate	CDS	419088	419627	.	-	0	ID=ADSC400_000115-T1.cds;Parent=ADSC400_000115-T1;
scaffold_1	funannotate	CDS	417610	418986	.	-	0	ID=ADSC400_000115-T1.cds;Parent=ADSC400_000115-T1;
scaffold_1	funannotate	CDS	417403	417548	.	-	0	ID=ADSC400_000115-T1.cds;Parent=ADSC400_000115-T1;
scaffold_1	funannotate	CDS	416624	417299	.	-	1	ID=ADSC400_000115-T1.cds;Parent=ADSC400_000115-T1;
scaffold_1	funannotate	gene	424087	425952	.	+	.	ID=ADSC400_000116;
scaffold_1	funannotate	mRNA	424087	425952	.	+	.	ID=ADSC400_000116-T1;Parent=ADSC400_000116;product=hypothetical protein;
scaffold_1	funannotate	exon	424087	425952	.	+	.	ID=ADSC400_000116-T1.exon1;Parent=ADSC400_000116-T1;
scaffold_1	funannotate	CDS	424087	425952	.	+	0	ID=ADSC400_000116-T1.cds;Parent=ADSC400_000116-T1;
scaffold_1	funannotate	gene	426237	426905	.	-	.	ID=ADSC400_000117;
scaffold_1	funannotate	mRNA	426237	426905	.	-	.	ID=ADSC400_000117-T1;Parent=ADSC400_000117;product=hypothetical protein;
scaffold_1	funannotate	exon	426237	426905	.	-	.	ID=ADSC400_000117-T1.exon1;Parent=ADSC400_000117-T1;
scaffold_1	funannotate	CDS	426237	426905	.	-	0	ID=ADSC400_000117-T1.cds;Parent=ADSC400_000117-T1;
scaffold_1	funannotate	gene	427957	428689	.	+	.	ID=ADSC400_000118;
scaffold_1	funannotate	mRNA	427957	428689	.	+	.	ID=ADSC400_000118-T1;Parent=ADSC400_000118;product=hypothetical protein;
scaffold_1	funannotate	exon	427957	427979	.	+	.	ID=ADSC400_000118-T1.exon1;Parent=ADSC400_000118-T1;
scaffold_1	funannotate	exon	428047	428207	.	+	.	ID=ADSC400_000118-T1.exon2;Parent=ADSC400_000118-T1;
scaffold_1	funannotate	exon	428298	428689	.	+	.	ID=ADSC400_000118-T1.exon3;Parent=ADSC400_000118-T1;
scaffold_1	funannotate	CDS	427957	427979	.	+	0	ID=ADSC400_000118-T1.cds;Parent=ADSC400_000118-T1;
scaffold_1	funannotate	CDS	428047	428207	.	+	1	ID=ADSC400_000118-T1.cds;Parent=ADSC400_000118-T1;
scaffold_1	funannotate	CDS	428298	428689	.	+	2	ID=ADSC400_000118-T1.cds;Parent=ADSC400_000118-T1;
scaffold_1	funannotate	gene	429280	430823	.	+	.	ID=ADSC400_000119;
scaffold_1	funannotate	mRNA	429280	430823	.	+	.	ID=ADSC400_000119-T1;Parent=ADSC400_000119;product=hypothetical protein;
scaffold_1	funannotate	exon	429280	429372	.	+	.	ID=ADSC400_000119-T1.exon1;Parent=ADSC400_000119-T1;
scaffold_1	funannotate	exon	429513	430245	.	+	.	ID=ADSC400_000119-T1.exon2;Parent=ADSC400_000119-T1;
scaffold_1	funannotate	exon	430360	430823	.	+	.	ID=ADSC400_000119-T1.exon3;Parent=ADSC400_000119-T1;
scaffold_1	funannotate	CDS	429280	429372	.	+	0	ID=ADSC400_000119-T1.cds;Parent=ADSC400_000119-T1;
scaffold_1	funannotate	CDS	429513	430245	.	+	0	ID=ADSC400_000119-T1.cds;Parent=ADSC400_000119-T1;
scaffold_1	funannotate	CDS	430360	430823	.	+	2	ID=ADSC400_000119-T1.cds;Parent=ADSC400_000119-T1;
scaffold_1	funannotate	gene	432681	434716	.	+	.	ID=ADSC400_000120;
scaffold_1	funannotate	mRNA	432681	434716	.	+	.	ID=ADSC400_000120-T1;Parent=ADSC400_000120;product=hypothetical protein;
scaffold_1	funannotate	exon	432681	433198	.	+	.	ID=ADSC400_000120-T1.exon1;Parent=ADSC400_000120-T1;
scaffold_1	funannotate	exon	433249	434254	.	+	.	ID=ADSC400_000120-T1.exon2;Parent=ADSC400_000120-T1;
scaffold_1	funannotate	exon	434288	434716	.	+	.	ID=ADSC400_000120-T1.exon3;Parent=ADSC400_000120-T1;
scaffold_1	funannotate	CDS	432681	433198	.	+	0	ID=ADSC400_000120-T1.cds;Parent=ADSC400_000120-T1;
scaffold_1	funannotate	CDS	433249	434254	.	+	1	ID=ADSC400_000120-T1.cds;Parent=ADSC400_000120-T1;
scaffold_1	funannotate	CDS	434288	434716	.	+	0	ID=ADSC400_000120-T1.cds;Parent=ADSC400_000120-T1;
scaffold_1	funannotate	gene	436513	437583	.	+	.	ID=ADSC400_000121;
scaffold_1	funannotate	mRNA	436513	437583	.	+	.	ID=ADSC400_000121-T1;Parent=ADSC400_000121;product=hypothetical protein;
scaffold_1	funannotate	exon	436513	437583	.	+	.	ID=ADSC400_000121-T1.exon1;Parent=ADSC400_000121-T1;
scaffold_1	funannotate	CDS	436513	437583	.	+	0	ID=ADSC400_000121-T1.cds;Parent=ADSC400_000121-T1;
scaffold_1	funannotate	gene	440770	442459	.	-	.	ID=ADSC400_000122;
scaffold_1	funannotate	mRNA	440770	442459	.	-	.	ID=ADSC400_000122-T1;Parent=ADSC400_000122;product=hypothetical protein;
scaffold_1	funannotate	exon	441876	442459	.	-	.	ID=ADSC400_000122-T1.exon1;Parent=ADSC400_000122-T1;
scaffold_1	funannotate	exon	441513	441818	.	-	.	ID=ADSC400_000122-T1.exon2;Parent=ADSC400_000122-T1;
scaffold_1	funannotate	exon	440770	441415	.	-	.	ID=ADSC400_000122-T1.exon3;Parent=ADSC400_000122-T1;
scaffold_1	funannotate	CDS	441876	442459	.	-	0	ID=ADSC400_000122-T1.cds;Parent=ADSC400_000122-T1;
scaffold_1	funannotate	CDS	441513	441818	.	-	1	ID=ADSC400_000122-T1.cds;Parent=ADSC400_000122-T1;
scaffold_1	funannotate	CDS	440770	441415	.	-	1	ID=ADSC400_000122-T1.cds;Parent=ADSC400_000122-T1;
scaffold_1	funannotate	gene	443999	447446	.	+	.	ID=ADSC400_000123;
scaffold_1	funannotate	mRNA	443999	447446	.	+	.	ID=ADSC400_000123-T1;Parent=ADSC400_000123;product=hypothetical protein;
scaffold_1	funannotate	exon	443999	445485	.	+	.	ID=ADSC400_000123-T1.exon1;Parent=ADSC400_000123-T1;
scaffold_1	funannotate	exon	445737	447020	.	+	.	ID=ADSC400_000123-T1.exon2;Parent=ADSC400_000123-T1;
scaffold_1	funannotate	exon	447115	447132	.	+	.	ID=ADSC400_000123-T1.exon3;Parent=ADSC400_000123-T1;
scaffold_1	funannotate	exon	447260	447446	.	+	.	ID=ADSC400_000123-T1.exon4;Parent=ADSC400_000123-T1;
scaffold_1	funannotate	CDS	443999	445485	.	+	0	ID=ADSC400_000123-T1.cds;Parent=ADSC400_000123-T1;
scaffold_1	funannotate	CDS	445737	447020	.	+	1	ID=ADSC400_000123-T1.cds;Parent=ADSC400_000123-T1;
scaffold_1	funannotate	CDS	447115	447132	.	+	1	ID=ADSC400_000123-T1.cds;Parent=ADSC400_000123-T1;
scaffold_1	funannotate	CDS	447260	447446	.	+	1	ID=ADSC400_000123-T1.cds;Parent=ADSC400_000123-T1;
scaffold_1	funannotate	gene	447506	448368	.	+	.	ID=ADSC400_000124;
scaffold_1	funannotate	mRNA	447506	448368	.	+	.	ID=ADSC400_000124-T1;Parent=ADSC400_000124;product=hypothetical protein;
scaffold_1	funannotate	exon	447506	447825	.	+	.	ID=ADSC400_000124-T1.exon1;Parent=ADSC400_000124-T1;
scaffold_1	funannotate	exon	447888	448368	.	+	.	ID=ADSC400_000124-T1.exon2;Parent=ADSC400_000124-T1;
scaffold_1	funannotate	CDS	447506	447825	.	+	0	ID=ADSC400_000124-T1.cds;Parent=ADSC400_000124-T1;
scaffold_1	funannotate	CDS	447888	448368	.	+	1	ID=ADSC400_000124-T1.cds;Parent=ADSC400_000124-T1;
scaffold_1	funannotate	gene	449749	451161	.	+	.	ID=ADSC400_000125;
scaffold_1	funannotate	mRNA	449749	451161	.	+	.	ID=ADSC400_000125-T1;Parent=ADSC400_000125;product=hypothetical protein;
scaffold_1	funannotate	exon	449749	451161	.	+	.	ID=ADSC400_000125-T1.exon1;Parent=ADSC400_000125-T1;
scaffold_1	funannotate	CDS	449749	451161	.	+	0	ID=ADSC400_000125-T1.cds;Parent=ADSC400_000125-T1;
scaffold_1	funannotate	gene	452360	453505	.	-	.	ID=ADSC400_000126;
scaffold_1	funannotate	mRNA	452360	453505	.	-	.	ID=ADSC400_000126-T1;Parent=ADSC400_000126;product=hypothetical protein;
scaffold_1	funannotate	exon	452360	453505	.	-	.	ID=ADSC400_000126-T1.exon1;Parent=ADSC400_000126-T1;
scaffold_1	funannotate	CDS	452360	453505	.	-	0	ID=ADSC400_000126-T1.cds;Parent=ADSC400_000126-T1;
scaffold_1	funannotate	gene	455207	456586	.	-	.	ID=ADSC400_000127;
scaffold_1	funannotate	mRNA	455207	456586	.	-	.	ID=ADSC400_000127-T1;Parent=ADSC400_000127;product=hypothetical protein;
scaffold_1	funannotate	exon	456168	456586	.	-	.	ID=ADSC400_000127-T1.exon1;Parent=ADSC400_000127-T1;
scaffold_1	funannotate	exon	455999	456105	.	-	.	ID=ADSC400_000127-T1.exon2;Parent=ADSC400_000127-T1;
scaffold_1	funannotate	exon	455831	455927	.	-	.	ID=ADSC400_000127-T1.exon3;Parent=ADSC400_000127-T1;
scaffold_1	funannotate	exon	455385	455766	.	-	.	ID=ADSC400_000127-T1.exon4;Parent=ADSC400_000127-T1;
scaffold_1	funannotate	exon	455207	455329	.	-	.	ID=ADSC400_000127-T1.exon5;Parent=ADSC400_000127-T1;
scaffold_1	funannotate	CDS	456168	456586	.	-	0	ID=ADSC400_000127-T1.cds;Parent=ADSC400_000127-T1;
scaffold_1	funannotate	CDS	455999	456105	.	-	1	ID=ADSC400_000127-T1.cds;Parent=ADSC400_000127-T1;
scaffold_1	funannotate	CDS	455831	455927	.	-	2	ID=ADSC400_000127-T1.cds;Parent=ADSC400_000127-T1;
scaffold_1	funannotate	CDS	455385	455766	.	-	1	ID=ADSC400_000127-T1.cds;Parent=ADSC400_000127-T1;
scaffold_1	funannotate	CDS	455207	455329	.	-	0	ID=ADSC400_000127-T1.cds;Parent=ADSC400_000127-T1;
scaffold_1	funannotate	gene	457317	458968	.	+	.	ID=ADSC400_000128;
scaffold_1	funannotate	mRNA	457317	458968	.	+	.	ID=ADSC400_000128-T1;Parent=ADSC400_000128;product=hypothetical protein;
scaffold_1	funannotate	exon	457317	457379	.	+	.	ID=ADSC400_000128-T1.exon1;Parent=ADSC400_000128-T1;
scaffold_1	funannotate	exon	457432	457627	.	+	.	ID=ADSC400_000128-T1.exon2;Parent=ADSC400_000128-T1;
scaffold_1	funannotate	exon	457687	458166	.	+	.	ID=ADSC400_000128-T1.exon3;Parent=ADSC400_000128-T1;
scaffold_1	funannotate	exon	458221	458511	.	+	.	ID=ADSC400_000128-T1.exon4;Parent=ADSC400_000128-T1;
scaffold_1	funannotate	exon	458565	458968	.	+	.	ID=ADSC400_000128-T1.exon5;Parent=ADSC400_000128-T1;
scaffold_1	funannotate	CDS	457317	457379	.	+	0	ID=ADSC400_000128-T1.cds;Parent=ADSC400_000128-T1;
scaffold_1	funannotate	CDS	457432	457627	.	+	0	ID=ADSC400_000128-T1.cds;Parent=ADSC400_000128-T1;
scaffold_1	funannotate	CDS	457687	458166	.	+	2	ID=ADSC400_000128-T1.cds;Parent=ADSC400_000128-T1;
scaffold_1	funannotate	CDS	458221	458511	.	+	2	ID=ADSC400_000128-T1.cds;Parent=ADSC400_000128-T1;
scaffold_1	funannotate	CDS	458565	458968	.	+	2	ID=ADSC400_000128-T1.cds;Parent=ADSC400_000128-T1;
scaffold_1	funannotate	gene	459796	461663	.	-	.	ID=ADSC400_000129;
scaffold_1	funannotate	mRNA	459796	461663	.	-	.	ID=ADSC400_000129-T1;Parent=ADSC400_000129;product=hypothetical protein;
scaffold_1	funannotate	exon	461152	461663	.	-	.	ID=ADSC400_000129-T1.exon1;Parent=ADSC400_000129-T1;
scaffold_1	funannotate	exon	459796	461095	.	-	.	ID=ADSC400_000129-T1.exon2;Parent=ADSC400_000129-T1;
scaffold_1	funannotate	CDS	461152	461663	.	-	0	ID=ADSC400_000129-T1.cds;Parent=ADSC400_000129-T1;
scaffold_1	funannotate	CDS	459796	461095	.	-	1	ID=ADSC400_000129-T1.cds;Parent=ADSC400_000129-T1;
scaffold_1	funannotate	gene	463684	465019	.	+	.	ID=ADSC400_000130;
scaffold_1	funannotate	mRNA	463684	465019	.	+	.	ID=ADSC400_000130-T1;Parent=ADSC400_000130;product=hypothetical protein;
scaffold_1	funannotate	exon	463684	464147	.	+	.	ID=ADSC400_000130-T1.exon1;Parent=ADSC400_000130-T1;
scaffold_1	funannotate	exon	464228	464419	.	+	.	ID=ADSC400_000130-T1.exon2;Parent=ADSC400_000130-T1;
scaffold_1	funannotate	exon	464530	465019	.	+	.	ID=ADSC400_000130-T1.exon3;Parent=ADSC400_000130-T1;
scaffold_1	funannotate	CDS	463684	464147	.	+	0	ID=ADSC400_000130-T1.cds;Parent=ADSC400_000130-T1;
scaffold_1	funannotate	CDS	464228	464419	.	+	1	ID=ADSC400_000130-T1.cds;Parent=ADSC400_000130-T1;
scaffold_1	funannotate	CDS	464530	465019	.	+	1	ID=ADSC400_000130-T1.cds;Parent=ADSC400_000130-T1;
scaffold_1	funannotate	gene	465229	466348	.	-	.	ID=ADSC400_000131;
scaffold_1	funannotate	mRNA	465229	466348	.	-	.	ID=ADSC400_000131-T1;Parent=ADSC400_000131;product=hypothetical protein;
scaffold_1	funannotate	exon	466137	466348	.	-	.	ID=ADSC400_000131-T1.exon1;Parent=ADSC400_000131-T1;
scaffold_1	funannotate	exon	465906	466047	.	-	.	ID=ADSC400_000131-T1.exon2;Parent=ADSC400_000131-T1;
scaffold_1	funannotate	exon	465229	465747	.	-	.	ID=ADSC400_000131-T1.exon3;Parent=ADSC400_000131-T1;
scaffold_1	funannotate	CDS	466137	466348	.	-	0	ID=ADSC400_000131-T1.cds;Parent=ADSC400_000131-T1;
scaffold_1	funannotate	CDS	465906	466047	.	-	1	ID=ADSC400_000131-T1.cds;Parent=ADSC400_000131-T1;
scaffold_1	funannotate	CDS	465229	465747	.	-	0	ID=ADSC400_000131-T1.cds;Parent=ADSC400_000131-T1;
scaffold_1	funannotate	gene	466849	468175	.	+	.	ID=ADSC400_000132;
scaffold_1	funannotate	mRNA	466849	468175	.	+	.	ID=ADSC400_000132-T1;Parent=ADSC400_000132;product=hypothetical protein;
scaffold_1	funannotate	exon	466849	466966	.	+	.	ID=ADSC400_000132-T1.exon1;Parent=ADSC400_000132-T1;
scaffold_1	funannotate	exon	467027	467034	.	+	.	ID=ADSC400_000132-T1.exon2;Parent=ADSC400_000132-T1;
scaffold_1	funannotate	exon	467092	467099	.	+	.	ID=ADSC400_000132-T1.exon3;Parent=ADSC400_000132-T1;
scaffold_1	funannotate	exon	467166	467357	.	+	.	ID=ADSC400_000132-T1.exon4;Parent=ADSC400_000132-T1;
scaffold_1	funannotate	exon	467413	467767	.	+	.	ID=ADSC400_000132-T1.exon5;Parent=ADSC400_000132-T1;
scaffold_1	funannotate	exon	467828	468175	.	+	.	ID=ADSC400_000132-T1.exon6;Parent=ADSC400_000132-T1;
scaffold_1	funannotate	CDS	466849	466966	.	+	0	ID=ADSC400_000132-T1.cds;Parent=ADSC400_000132-T1;
scaffold_1	funannotate	CDS	467027	467034	.	+	2	ID=ADSC400_000132-T1.cds;Parent=ADSC400_000132-T1;
scaffold_1	funannotate	CDS	467092	467099	.	+	0	ID=ADSC400_000132-T1.cds;Parent=ADSC400_000132-T1;
scaffold_1	funannotate	CDS	467166	467357	.	+	1	ID=ADSC400_000132-T1.cds;Parent=ADSC400_000132-T1;
scaffold_1	funannotate	CDS	467413	467767	.	+	1	ID=ADSC400_000132-T1.cds;Parent=ADSC400_000132-T1;
scaffold_1	funannotate	CDS	467828	468175	.	+	0	ID=ADSC400_000132-T1.cds;Parent=ADSC400_000132-T1;
scaffold_1	funannotate	gene	469358	469585	.	-	.	ID=ADSC400_000133;
scaffold_1	funannotate	mRNA	469358	469585	.	-	.	ID=ADSC400_000133-T1;Parent=ADSC400_000133;product=hypothetical protein;
scaffold_1	funannotate	exon	469358	469585	.	-	.	ID=ADSC400_000133-T1.exon1;Parent=ADSC400_000133-T1;
scaffold_1	funannotate	CDS	469358	469585	.	-	0	ID=ADSC400_000133-T1.cds;Parent=ADSC400_000133-T1;
scaffold_1	funannotate	gene	470493	471720	.	-	.	ID=ADSC400_000134;
scaffold_1	funannotate	mRNA	470493	471720	.	-	.	ID=ADSC400_000134-T1;Parent=ADSC400_000134;product=hypothetical protein;
scaffold_1	funannotate	exon	470943	471720	.	-	.	ID=ADSC400_000134-T1.exon1;Parent=ADSC400_000134-T1;
scaffold_1	funannotate	exon	470493	470884	.	-	.	ID=ADSC400_000134-T1.exon2;Parent=ADSC400_000134-T1;
scaffold_1	funannotate	CDS	470943	471720	.	-	0	ID=ADSC400_000134-T1.cds;Parent=ADSC400_000134-T1;
scaffold_1	funannotate	CDS	470493	470884	.	-	2	ID=ADSC400_000134-T1.cds;Parent=ADSC400_000134-T1;
scaffold_1	funannotate	gene	474008	475360	.	+	.	ID=ADSC400_000135;
scaffold_1	funannotate	mRNA	474008	475360	.	+	.	ID=ADSC400_000135-T1;Parent=ADSC400_000135;product=hypothetical protein;
scaffold_1	funannotate	exon	474008	475360	.	+	.	ID=ADSC400_000135-T1.exon1;Parent=ADSC400_000135-T1;
scaffold_1	funannotate	CDS	474008	475360	.	+	0	ID=ADSC400_000135-T1.cds;Parent=ADSC400_000135-T1;
scaffold_1	funannotate	gene	476007	476240	.	+	.	ID=ADSC400_000136;
scaffold_1	funannotate	mRNA	476007	476240	.	+	.	ID=ADSC400_000136-T1;Parent=ADSC400_000136;product=hypothetical protein;
scaffold_1	funannotate	exon	476007	476071	.	+	.	ID=ADSC400_000136-T1.exon1;Parent=ADSC400_000136-T1;
scaffold_1	funannotate	exon	476147	476240	.	+	.	ID=ADSC400_000136-T1.exon2;Parent=ADSC400_000136-T1;
scaffold_1	funannotate	CDS	476007	476071	.	+	0	ID=ADSC400_000136-T1.cds;Parent=ADSC400_000136-T1;
scaffold_1	funannotate	CDS	476147	476240	.	+	1	ID=ADSC400_000136-T1.cds;Parent=ADSC400_000136-T1;
scaffold_1	funannotate	gene	476672	477322	.	+	.	ID=ADSC400_000137;
scaffold_1	funannotate	mRNA	476672	477322	.	+	.	ID=ADSC400_000137-T1;Parent=ADSC400_000137;product=hypothetical protein;
scaffold_1	funannotate	exon	476672	477135	.	+	.	ID=ADSC400_000137-T1.exon1;Parent=ADSC400_000137-T1;
scaffold_1	funannotate	exon	477199	477322	.	+	.	ID=ADSC400_000137-T1.exon2;Parent=ADSC400_000137-T1;
scaffold_1	funannotate	CDS	476672	477135	.	+	0	ID=ADSC400_000137-T1.cds;Parent=ADSC400_000137-T1;
scaffold_1	funannotate	CDS	477199	477322	.	+	1	ID=ADSC400_000137-T1.cds;Parent=ADSC400_000137-T1;
scaffold_1	funannotate	gene	480097	481521	.	+	.	ID=ADSC400_000138;
scaffold_1	funannotate	mRNA	480097	481521	.	+	.	ID=ADSC400_000138-T1;Parent=ADSC400_000138;product=hypothetical protein;
scaffold_1	funannotate	exon	480097	480227	.	+	.	ID=ADSC400_000138-T1.exon1;Parent=ADSC400_000138-T1;
scaffold_1	funannotate	exon	480285	481521	.	+	.	ID=ADSC400_000138-T1.exon2;Parent=ADSC400_000138-T1;
scaffold_1	funannotate	CDS	480097	480227	.	+	0	ID=ADSC400_000138-T1.cds;Parent=ADSC400_000138-T1;
scaffold_1	funannotate	CDS	480285	481521	.	+	1	ID=ADSC400_000138-T1.cds;Parent=ADSC400_000138-T1;
scaffold_1	funannotate	gene	482328	483542	.	+	.	ID=ADSC400_000139;
scaffold_1	funannotate	mRNA	482328	483542	.	+	.	ID=ADSC400_000139-T1;Parent=ADSC400_000139;product=hypothetical protein;
scaffold_1	funannotate	exon	482328	482597	.	+	.	ID=ADSC400_000139-T1.exon1;Parent=ADSC400_000139-T1;
scaffold_1	funannotate	exon	482724	483542	.	+	.	ID=ADSC400_000139-T1.exon2;Parent=ADSC400_000139-T1;
scaffold_1	funannotate	CDS	482328	482597	.	+	0	ID=ADSC400_000139-T1.cds;Parent=ADSC400_000139-T1;
scaffold_1	funannotate	CDS	482724	483542	.	+	0	ID=ADSC400_000139-T1.cds;Parent=ADSC400_000139-T1;
scaffold_1	funannotate	gene	484154	489144	.	-	.	ID=ADSC400_000140;
scaffold_1	funannotate	mRNA	484154	489144	.	-	.	ID=ADSC400_000140-T1;Parent=ADSC400_000140;product=hypothetical protein;
scaffold_1	funannotate	exon	486244	489144	.	-	.	ID=ADSC400_000140-T1.exon1;Parent=ADSC400_000140-T1;
scaffold_1	funannotate	exon	484154	486181	.	-	.	ID=ADSC400_000140-T1.exon2;Parent=ADSC400_000140-T1;
scaffold_1	funannotate	CDS	486244	489144	.	-	0	ID=ADSC400_000140-T1.cds;Parent=ADSC400_000140-T1;
scaffold_1	funannotate	CDS	484154	486181	.	-	0	ID=ADSC400_000140-T1.cds;Parent=ADSC400_000140-T1;
scaffold_1	funannotate	gene	503079	504938	.	-	.	ID=ADSC400_000141;
scaffold_1	funannotate	mRNA	503079	504938	.	-	.	ID=ADSC400_000141-T1;Parent=ADSC400_000141;product=hypothetical protein;
scaffold_1	funannotate	exon	503079	504938	.	-	.	ID=ADSC400_000141-T1.exon1;Parent=ADSC400_000141-T1;
scaffold_1	funannotate	CDS	503079	504938	.	-	0	ID=ADSC400_000141-T1.cds;Parent=ADSC400_000141-T1;
scaffold_1	funannotate	gene	508775	510540	.	-	.	ID=ADSC400_000142;
scaffold_1	funannotate	mRNA	508775	510540	.	-	.	ID=ADSC400_000142-T1;Parent=ADSC400_000142;product=hypothetical protein;
scaffold_1	funannotate	exon	510410	510540	.	-	.	ID=ADSC400_000142-T1.exon1;Parent=ADSC400_000142-T1;
scaffold_1	funannotate	exon	510199	510326	.	-	.	ID=ADSC400_000142-T1.exon2;Parent=ADSC400_000142-T1;
scaffold_1	funannotate	exon	508775	510066	.	-	.	ID=ADSC400_000142-T1.exon3;Parent=ADSC400_000142-T1;
scaffold_1	funannotate	CDS	510410	510540	.	-	0	ID=ADSC400_000142-T1.cds;Parent=ADSC400_000142-T1;
scaffold_1	funannotate	CDS	510199	510326	.	-	1	ID=ADSC400_000142-T1.cds;Parent=ADSC400_000142-T1;
scaffold_1	funannotate	CDS	508775	510066	.	-	2	ID=ADSC400_000142-T1.cds;Parent=ADSC400_000142-T1;
scaffold_1	funannotate	gene	514435	515434	.	-	.	ID=ADSC400_000143;
scaffold_1	funannotate	mRNA	514435	515434	.	-	.	ID=ADSC400_000143-T1;Parent=ADSC400_000143;product=hypothetical protein;
scaffold_1	funannotate	exon	515108	515434	.	-	.	ID=ADSC400_000143-T1.exon1;Parent=ADSC400_000143-T1;
scaffold_1	funannotate	exon	514435	515052	.	-	.	ID=ADSC400_000143-T1.exon2;Parent=ADSC400_000143-T1;
scaffold_1	funannotate	CDS	515108	515434	.	-	0	ID=ADSC400_000143-T1.cds;Parent=ADSC400_000143-T1;
scaffold_1	funannotate	CDS	514435	515052	.	-	0	ID=ADSC400_000143-T1.cds;Parent=ADSC400_000143-T1;
scaffold_1	funannotate	gene	516132	516702	.	+	.	ID=ADSC400_000144;
scaffold_1	funannotate	mRNA	516132	516702	.	+	.	ID=ADSC400_000144-T1;Parent=ADSC400_000144;product=hypothetical protein;
scaffold_1	funannotate	exon	516132	516134	.	+	.	ID=ADSC400_000144-T1.exon1;Parent=ADSC400_000144-T1;
scaffold_1	funannotate	exon	516274	516702	.	+	.	ID=ADSC400_000144-T1.exon2;Parent=ADSC400_000144-T1;
scaffold_1	funannotate	CDS	516132	516134	.	+	0	ID=ADSC400_000144-T1.cds;Parent=ADSC400_000144-T1;
scaffold_1	funannotate	CDS	516274	516702	.	+	0	ID=ADSC400_000144-T1.cds;Parent=ADSC400_000144-T1;
scaffold_1	funannotate	gene	519924	521649	.	+	.	ID=ADSC400_000145;
scaffold_1	funannotate	mRNA	519924	521649	.	+	.	ID=ADSC400_000145-T1;Parent=ADSC400_000145;product=hypothetical protein;
scaffold_1	funannotate	exon	519924	520805	.	+	.	ID=ADSC400_000145-T1.exon1;Parent=ADSC400_000145-T1;
scaffold_1	funannotate	exon	520864	521649	.	+	.	ID=ADSC400_000145-T1.exon2;Parent=ADSC400_000145-T1;
scaffold_1	funannotate	CDS	519924	520805	.	+	0	ID=ADSC400_000145-T1.cds;Parent=ADSC400_000145-T1;
scaffold_1	funannotate	CDS	520864	521649	.	+	0	ID=ADSC400_000145-T1.cds;Parent=ADSC400_000145-T1;
scaffold_1	funannotate	gene	523746	525177	.	+	.	ID=ADSC400_000146;
scaffold_1	funannotate	mRNA	523746	525177	.	+	.	ID=ADSC400_000146-T1;Parent=ADSC400_000146;product=hypothetical protein;
scaffold_1	funannotate	exon	523746	523882	.	+	.	ID=ADSC400_000146-T1.exon1;Parent=ADSC400_000146-T1;
scaffold_1	funannotate	exon	523962	523984	.	+	.	ID=ADSC400_000146-T1.exon2;Parent=ADSC400_000146-T1;
scaffold_1	funannotate	exon	524137	524851	.	+	.	ID=ADSC400_000146-T1.exon3;Parent=ADSC400_000146-T1;
scaffold_1	funannotate	exon	525024	525177	.	+	.	ID=ADSC400_000146-T1.exon4;Parent=ADSC400_000146-T1;
scaffold_1	funannotate	CDS	523746	523882	.	+	0	ID=ADSC400_000146-T1.cds;Parent=ADSC400_000146-T1;
scaffold_1	funannotate	CDS	523962	523984	.	+	1	ID=ADSC400_000146-T1.cds;Parent=ADSC400_000146-T1;
scaffold_1	funannotate	CDS	524137	524851	.	+	2	ID=ADSC400_000146-T1.cds;Parent=ADSC400_000146-T1;
scaffold_1	funannotate	CDS	525024	525177	.	+	1	ID=ADSC400_000146-T1.cds;Parent=ADSC400_000146-T1;
scaffold_1	funannotate	gene	525785	526945	.	+	.	ID=ADSC400_000147;
scaffold_1	funannotate	mRNA	525785	526945	.	+	.	ID=ADSC400_000147-T1;Parent=ADSC400_000147;product=hypothetical protein;
scaffold_1	funannotate	exon	525785	526218	.	+	.	ID=ADSC400_000147-T1.exon1;Parent=ADSC400_000147-T1;
scaffold_1	funannotate	exon	526285	526945	.	+	.	ID=ADSC400_000147-T1.exon2;Parent=ADSC400_000147-T1;
scaffold_1	funannotate	CDS	525785	526218	.	+	0	ID=ADSC400_000147-T1.cds;Parent=ADSC400_000147-T1;
scaffold_1	funannotate	CDS	526285	526945	.	+	1	ID=ADSC400_000147-T1.cds;Parent=ADSC400_000147-T1;
scaffold_1	funannotate	gene	527491	528339	.	+	.	ID=ADSC400_000148;
scaffold_1	funannotate	mRNA	527491	528339	.	+	.	ID=ADSC400_000148-T1;Parent=ADSC400_000148;product=hypothetical protein;
scaffold_1	funannotate	exon	527491	528339	.	+	.	ID=ADSC400_000148-T1.exon1;Parent=ADSC400_000148-T1;
scaffold_1	funannotate	CDS	527491	528339	.	+	0	ID=ADSC400_000148-T1.cds;Parent=ADSC400_000148-T1;
scaffold_1	funannotate	gene	529169	530090	.	-	.	ID=ADSC400_000149;
scaffold_1	funannotate	mRNA	529169	530090	.	-	.	ID=ADSC400_000149-T1;Parent=ADSC400_000149;product=hypothetical protein;
scaffold_1	funannotate	exon	530039	530090	.	-	.	ID=ADSC400_000149-T1.exon1;Parent=ADSC400_000149-T1;
scaffold_1	funannotate	exon	529599	529934	.	-	.	ID=ADSC400_000149-T1.exon2;Parent=ADSC400_000149-T1;
scaffold_1	funannotate	exon	529169	529455	.	-	.	ID=ADSC400_000149-T1.exon3;Parent=ADSC400_000149-T1;
scaffold_1	funannotate	CDS	530039	530090	.	-	0	ID=ADSC400_000149-T1.cds;Parent=ADSC400_000149-T1;
scaffold_1	funannotate	CDS	529599	529934	.	-	2	ID=ADSC400_000149-T1.cds;Parent=ADSC400_000149-T1;
scaffold_1	funannotate	CDS	529169	529455	.	-	2	ID=ADSC400_000149-T1.cds;Parent=ADSC400_000149-T1;
scaffold_1	funannotate	gene	531204	532031	.	-	.	ID=ADSC400_000150;
scaffold_1	funannotate	mRNA	531204	532031	.	-	.	ID=ADSC400_000150-T1;Parent=ADSC400_000150;product=hypothetical protein;
scaffold_1	funannotate	exon	531204	532031	.	-	.	ID=ADSC400_000150-T1.exon1;Parent=ADSC400_000150-T1;
scaffold_1	funannotate	CDS	531204	532031	.	-	0	ID=ADSC400_000150-T1.cds;Parent=ADSC400_000150-T1;
scaffold_1	funannotate	gene	533454	533924	.	+	.	ID=ADSC400_000151;
scaffold_1	funannotate	mRNA	533454	533924	.	+	.	ID=ADSC400_000151-T1;Parent=ADSC400_000151;product=hypothetical protein;
scaffold_1	funannotate	exon	533454	533924	.	+	.	ID=ADSC400_000151-T1.exon1;Parent=ADSC400_000151-T1;
scaffold_1	funannotate	CDS	533454	533924	.	+	0	ID=ADSC400_000151-T1.cds;Parent=ADSC400_000151-T1;
scaffold_1	funannotate	gene	537011	539340	.	+	.	ID=ADSC400_000152;
scaffold_1	funannotate	mRNA	537011	539340	.	+	.	ID=ADSC400_000152-T1;Parent=ADSC400_000152;product=hypothetical protein;
scaffold_1	funannotate	exon	537011	537421	.	+	.	ID=ADSC400_000152-T1.exon1;Parent=ADSC400_000152-T1;
scaffold_1	funannotate	exon	537499	539340	.	+	.	ID=ADSC400_000152-T1.exon2;Parent=ADSC400_000152-T1;
scaffold_1	funannotate	CDS	537011	537421	.	+	0	ID=ADSC400_000152-T1.cds;Parent=ADSC400_000152-T1;
scaffold_1	funannotate	CDS	537499	539340	.	+	0	ID=ADSC400_000152-T1.cds;Parent=ADSC400_000152-T1;
scaffold_1	funannotate	gene	542418	542734	.	+	.	ID=ADSC400_000153;
scaffold_1	funannotate	mRNA	542418	542734	.	+	.	ID=ADSC400_000153-T1;Parent=ADSC400_000153;product=hypothetical protein;
scaffold_1	funannotate	exon	542418	542457	.	+	.	ID=ADSC400_000153-T1.exon1;Parent=ADSC400_000153-T1;
scaffold_1	funannotate	exon	542517	542560	.	+	.	ID=ADSC400_000153-T1.exon2;Parent=ADSC400_000153-T1;
scaffold_1	funannotate	exon	542615	542734	.	+	.	ID=ADSC400_000153-T1.exon3;Parent=ADSC400_000153-T1;
scaffold_1	funannotate	CDS	542418	542457	.	+	0	ID=ADSC400_000153-T1.cds;Parent=ADSC400_000153-T1;
scaffold_1	funannotate	CDS	542517	542560	.	+	2	ID=ADSC400_000153-T1.cds;Parent=ADSC400_000153-T1;
scaffold_1	funannotate	CDS	542615	542734	.	+	0	ID=ADSC400_000153-T1.cds;Parent=ADSC400_000153-T1;
scaffold_1	funannotate	gene	544687	545992	.	+	.	ID=ADSC400_000154;
scaffold_1	funannotate	mRNA	544687	545992	.	+	.	ID=ADSC400_000154-T1;Parent=ADSC400_000154;product=hypothetical protein;
scaffold_1	funannotate	exon	544687	544715	.	+	.	ID=ADSC400_000154-T1.exon1;Parent=ADSC400_000154-T1;
scaffold_1	funannotate	exon	544873	545992	.	+	.	ID=ADSC400_000154-T1.exon2;Parent=ADSC400_000154-T1;
scaffold_1	funannotate	CDS	544687	544715	.	+	0	ID=ADSC400_000154-T1.cds;Parent=ADSC400_000154-T1;
scaffold_1	funannotate	CDS	544873	545992	.	+	1	ID=ADSC400_000154-T1.cds;Parent=ADSC400_000154-T1;
scaffold_1	funannotate	gene	546605	547673	.	-	.	ID=ADSC400_000155;
scaffold_1	funannotate	mRNA	546605	547673	.	-	.	ID=ADSC400_000155-T1;Parent=ADSC400_000155;product=hypothetical protein;
scaffold_1	funannotate	exon	547039	547673	.	-	.	ID=ADSC400_000155-T1.exon1;Parent=ADSC400_000155-T1;
scaffold_1	funannotate	exon	546605	546869	.	-	.	ID=ADSC400_000155-T1.exon2;Parent=ADSC400_000155-T1;
scaffold_1	funannotate	CDS	547039	547673	.	-	0	ID=ADSC400_000155-T1.cds;Parent=ADSC400_000155-T1;
scaffold_1	funannotate	CDS	546605	546869	.	-	1	ID=ADSC400_000155-T1.cds;Parent=ADSC400_000155-T1;
scaffold_1	funannotate	gene	548365	548776	.	-	.	ID=ADSC400_000156;
scaffold_1	funannotate	mRNA	548365	548776	.	-	.	ID=ADSC400_000156-T1;Parent=ADSC400_000156;product=hypothetical protein;
scaffold_1	funannotate	exon	548706	548776	.	-	.	ID=ADSC400_000156-T1.exon1;Parent=ADSC400_000156-T1;
scaffold_1	funannotate	exon	548582	548655	.	-	.	ID=ADSC400_000156-T1.exon2;Parent=ADSC400_000156-T1;
scaffold_1	funannotate	exon	548365	548468	.	-	.	ID=ADSC400_000156-T1.exon3;Parent=ADSC400_000156-T1;
scaffold_1	funannotate	CDS	548706	548776	.	-	0	ID=ADSC400_000156-T1.cds;Parent=ADSC400_000156-T1;
scaffold_1	funannotate	CDS	548582	548655	.	-	1	ID=ADSC400_000156-T1.cds;Parent=ADSC400_000156-T1;
scaffold_1	funannotate	CDS	548365	548468	.	-	2	ID=ADSC400_000156-T1.cds;Parent=ADSC400_000156-T1;
scaffold_1	funannotate	gene	549054	551126	.	+	.	ID=ADSC400_000157;
scaffold_1	funannotate	mRNA	549054	551126	.	+	.	ID=ADSC400_000157-T1;Parent=ADSC400_000157;product=hypothetical protein;
scaffold_1	funannotate	exon	549054	551126	.	+	.	ID=ADSC400_000157-T1.exon1;Parent=ADSC400_000157-T1;
scaffold_1	funannotate	CDS	549054	551126	.	+	0	ID=ADSC400_000157-T1.cds;Parent=ADSC400_000157-T1;
scaffold_1	funannotate	gene	553023	554458	.	-	.	ID=ADSC400_000158;
scaffold_1	funannotate	mRNA	553023	554458	.	-	.	ID=ADSC400_000158-T1;Parent=ADSC400_000158;product=hypothetical protein;
scaffold_1	funannotate	exon	554297	554458	.	-	.	ID=ADSC400_000158-T1.exon1;Parent=ADSC400_000158-T1;
scaffold_1	funannotate	exon	554207	554243	.	-	.	ID=ADSC400_000158-T1.exon2;Parent=ADSC400_000158-T1;
scaffold_1	funannotate	exon	554104	554148	.	-	.	ID=ADSC400_000158-T1.exon3;Parent=ADSC400_000158-T1;
scaffold_1	funannotate	exon	553566	553962	.	-	.	ID=ADSC400_000158-T1.exon4;Parent=ADSC400_000158-T1;
scaffold_1	funannotate	exon	553023	553509	.	-	.	ID=ADSC400_000158-T1.exon5;Parent=ADSC400_000158-T1;
scaffold_1	funannotate	CDS	554297	554458	.	-	0	ID=ADSC400_000158-T1.cds;Parent=ADSC400_000158-T1;
scaffold_1	funannotate	CDS	554207	554243	.	-	0	ID=ADSC400_000158-T1.cds;Parent=ADSC400_000158-T1;
scaffold_1	funannotate	CDS	554104	554148	.	-	2	ID=ADSC400_000158-T1.cds;Parent=ADSC400_000158-T1;
scaffold_1	funannotate	CDS	553566	553962	.	-	2	ID=ADSC400_000158-T1.cds;Parent=ADSC400_000158-T1;
scaffold_1	funannotate	CDS	553023	553509	.	-	1	ID=ADSC400_000158-T1.cds;Parent=ADSC400_000158-T1;
scaffold_1	funannotate	gene	559137	560393	.	+	.	ID=ADSC400_000159;
scaffold_1	funannotate	mRNA	559137	560393	.	+	.	ID=ADSC400_000159-T1;Parent=ADSC400_000159;product=hypothetical protein;
scaffold_1	funannotate	exon	559137	559804	.	+	.	ID=ADSC400_000159-T1.exon1;Parent=ADSC400_000159-T1;
scaffold_1	funannotate	exon	559864	560245	.	+	.	ID=ADSC400_000159-T1.exon2;Parent=ADSC400_000159-T1;
scaffold_1	funannotate	exon	560304	560393	.	+	.	ID=ADSC400_000159-T1.exon3;Parent=ADSC400_000159-T1;
scaffold_1	funannotate	CDS	559137	559804	.	+	0	ID=ADSC400_000159-T1.cds;Parent=ADSC400_000159-T1;
scaffold_1	funannotate	CDS	559864	560245	.	+	1	ID=ADSC400_000159-T1.cds;Parent=ADSC400_000159-T1;
scaffold_1	funannotate	CDS	560304	560393	.	+	0	ID=ADSC400_000159-T1.cds;Parent=ADSC400_000159-T1;
scaffold_1	funannotate	gene	561178	562573	.	+	.	ID=ADSC400_000160;
scaffold_1	funannotate	mRNA	561178	562573	.	+	.	ID=ADSC400_000160-T1;Parent=ADSC400_000160;product=hypothetical protein;
scaffold_1	funannotate	exon	561178	561342	.	+	.	ID=ADSC400_000160-T1.exon1;Parent=ADSC400_000160-T1;
scaffold_1	funannotate	exon	561417	561662	.	+	.	ID=ADSC400_000160-T1.exon2;Parent=ADSC400_000160-T1;
scaffold_1	funannotate	exon	561723	561796	.	+	.	ID=ADSC400_000160-T1.exon3;Parent=ADSC400_000160-T1;
scaffold_1	funannotate	exon	561927	562025	.	+	.	ID=ADSC400_000160-T1.exon4;Parent=ADSC400_000160-T1;
scaffold_1	funannotate	exon	562085	562476	.	+	.	ID=ADSC400_000160-T1.exon5;Parent=ADSC400_000160-T1;
scaffold_1	funannotate	exon	562530	562573	.	+	.	ID=ADSC400_000160-T1.exon6;Parent=ADSC400_000160-T1;
scaffold_1	funannotate	CDS	561178	561342	.	+	0	ID=ADSC400_000160-T1.cds;Parent=ADSC400_000160-T1;
scaffold_1	funannotate	CDS	561417	561662	.	+	0	ID=ADSC400_000160-T1.cds;Parent=ADSC400_000160-T1;
scaffold_1	funannotate	CDS	561723	561796	.	+	0	ID=ADSC400_000160-T1.cds;Parent=ADSC400_000160-T1;
scaffold_1	funannotate	CDS	561927	562025	.	+	1	ID=ADSC400_000160-T1.cds;Parent=ADSC400_000160-T1;
scaffold_1	funannotate	CDS	562085	562476	.	+	1	ID=ADSC400_000160-T1.cds;Parent=ADSC400_000160-T1;
scaffold_1	funannotate	CDS	562530	562573	.	+	2	ID=ADSC400_000160-T1.cds;Parent=ADSC400_000160-T1;
scaffold_1	funannotate	gene	562819	563289	.	-	.	ID=ADSC400_000161;
scaffold_1	funannotate	mRNA	562819	563289	.	-	.	ID=ADSC400_000161-T1;Parent=ADSC400_000161;product=hypothetical protein;
scaffold_1	funannotate	exon	563057	563289	.	-	.	ID=ADSC400_000161-T1.exon1;Parent=ADSC400_000161-T1;
scaffold_1	funannotate	exon	562819	562981	.	-	.	ID=ADSC400_000161-T1.exon2;Parent=ADSC400_000161-T1;
scaffold_1	funannotate	CDS	563057	563289	.	-	0	ID=ADSC400_000161-T1.cds;Parent=ADSC400_000161-T1;
scaffold_1	funannotate	CDS	562819	562981	.	-	1	ID=ADSC400_000161-T1.cds;Parent=ADSC400_000161-T1;
scaffold_1	funannotate	gene	565181	565590	.	-	.	ID=ADSC400_000162;
scaffold_1	funannotate	mRNA	565181	565590	.	-	.	ID=ADSC400_000162-T1;Parent=ADSC400_000162;product=hypothetical protein;
scaffold_1	funannotate	exon	565498	565590	.	-	.	ID=ADSC400_000162-T1.exon1;Parent=ADSC400_000162-T1;
scaffold_1	funannotate	exon	565181	565435	.	-	.	ID=ADSC400_000162-T1.exon2;Parent=ADSC400_000162-T1;
scaffold_1	funannotate	CDS	565498	565590	.	-	0	ID=ADSC400_000162-T1.cds;Parent=ADSC400_000162-T1;
scaffold_1	funannotate	CDS	565181	565435	.	-	0	ID=ADSC400_000162-T1.cds;Parent=ADSC400_000162-T1;
scaffold_1	funannotate	gene	566836	569178	.	-	.	ID=ADSC400_000163;
scaffold_1	funannotate	mRNA	566836	569178	.	-	.	ID=ADSC400_000163-T1;Parent=ADSC400_000163;product=hypothetical protein;
scaffold_1	funannotate	exon	566836	569178	.	-	.	ID=ADSC400_000163-T1.exon1;Parent=ADSC400_000163-T1;
scaffold_1	funannotate	CDS	566836	569178	.	-	0	ID=ADSC400_000163-T1.cds;Parent=ADSC400_000163-T1;
scaffold_1	funannotate	gene	571310	571693	.	+	.	ID=ADSC400_000164;
scaffold_1	funannotate	mRNA	571310	571693	.	+	.	ID=ADSC400_000164-T1;Parent=ADSC400_000164;product=hypothetical protein;
scaffold_1	funannotate	exon	571310	571506	.	+	.	ID=ADSC400_000164-T1.exon1;Parent=ADSC400_000164-T1;
scaffold_1	funannotate	exon	571579	571693	.	+	.	ID=ADSC400_000164-T1.exon2;Parent=ADSC400_000164-T1;
scaffold_1	funannotate	CDS	571310	571506	.	+	0	ID=ADSC400_000164-T1.cds;Parent=ADSC400_000164-T1;
scaffold_1	funannotate	CDS	571579	571693	.	+	1	ID=ADSC400_000164-T1.cds;Parent=ADSC400_000164-T1;
scaffold_1	funannotate	gene	572766	574883	.	-	.	ID=ADSC400_000165;
scaffold_1	funannotate	mRNA	572766	574883	.	-	.	ID=ADSC400_000165-T1;Parent=ADSC400_000165;product=hypothetical protein;
scaffold_1	funannotate	exon	574631	574883	.	-	.	ID=ADSC400_000165-T1.exon1;Parent=ADSC400_000165-T1;
scaffold_1	funannotate	exon	574553	574571	.	-	.	ID=ADSC400_000165-T1.exon2;Parent=ADSC400_000165-T1;
scaffold_1	funannotate	exon	574103	574474	.	-	.	ID=ADSC400_000165-T1.exon3;Parent=ADSC400_000165-T1;
scaffold_1	funannotate	exon	573980	574015	.	-	.	ID=ADSC400_000165-T1.exon4;Parent=ADSC400_000165-T1;
scaffold_1	funannotate	exon	573621	573924	.	-	.	ID=ADSC400_000165-T1.exon5;Parent=ADSC400_000165-T1;
scaffold_1	funannotate	exon	572766	573521	.	-	.	ID=ADSC400_000165-T1.exon6;Parent=ADSC400_000165-T1;
scaffold_1	funannotate	CDS	574631	574883	.	-	0	ID=ADSC400_000165-T1.cds;Parent=ADSC400_000165-T1;
scaffold_1	funannotate	CDS	574553	574571	.	-	2	ID=ADSC400_000165-T1.cds;Parent=ADSC400_000165-T1;
scaffold_1	funannotate	CDS	574103	574474	.	-	1	ID=ADSC400_000165-T1.cds;Parent=ADSC400_000165-T1;
scaffold_1	funannotate	CDS	573980	574015	.	-	1	ID=ADSC400_000165-T1.cds;Parent=ADSC400_000165-T1;
scaffold_1	funannotate	CDS	573621	573924	.	-	1	ID=ADSC400_000165-T1.cds;Parent=ADSC400_000165-T1;
scaffold_1	funannotate	CDS	572766	573521	.	-	0	ID=ADSC400_000165-T1.cds;Parent=ADSC400_000165-T1;
scaffold_1	funannotate	gene	576724	579872	.	-	.	ID=ADSC400_000166;
scaffold_1	funannotate	mRNA	576724	579872	.	-	.	ID=ADSC400_000166-T1;Parent=ADSC400_000166;product=hypothetical protein;
scaffold_1	funannotate	exon	579445	579872	.	-	.	ID=ADSC400_000166-T1.exon1;Parent=ADSC400_000166-T1;
scaffold_1	funannotate	exon	578499	579395	.	-	.	ID=ADSC400_000166-T1.exon2;Parent=ADSC400_000166-T1;
scaffold_1	funannotate	exon	578319	578432	.	-	.	ID=ADSC400_000166-T1.exon3;Parent=ADSC400_000166-T1;
scaffold_1	funannotate	exon	577276	577698	.	-	.	ID=ADSC400_000166-T1.exon4;Parent=ADSC400_000166-T1;
scaffold_1	funannotate	exon	576724	577132	.	-	.	ID=ADSC400_000166-T1.exon5;Parent=ADSC400_000166-T1;
scaffold_1	funannotate	CDS	579445	579872	.	-	0	ID=ADSC400_000166-T1.cds;Parent=ADSC400_000166-T1;
scaffold_1	funannotate	CDS	578499	579395	.	-	1	ID=ADSC400_000166-T1.cds;Parent=ADSC400_000166-T1;
scaffold_1	funannotate	CDS	578319	578432	.	-	1	ID=ADSC400_000166-T1.cds;Parent=ADSC400_000166-T1;
scaffold_1	funannotate	CDS	577276	577698	.	-	1	ID=ADSC400_000166-T1.cds;Parent=ADSC400_000166-T1;
scaffold_1	funannotate	CDS	576724	577132	.	-	1	ID=ADSC400_000166-T1.cds;Parent=ADSC400_000166-T1;
scaffold_1	funannotate	gene	582140	583279	.	+	.	ID=ADSC400_000167;
scaffold_1	funannotate	mRNA	582140	583279	.	+	.	ID=ADSC400_000167-T1;Parent=ADSC400_000167;product=hypothetical protein;
scaffold_1	funannotate	exon	582140	583279	.	+	.	ID=ADSC400_000167-T1.exon1;Parent=ADSC400_000167-T1;
scaffold_1	funannotate	CDS	582140	583279	.	+	0	ID=ADSC400_000167-T1.cds;Parent=ADSC400_000167-T1;
scaffold_1	funannotate	gene	584117	586687	.	+	.	ID=ADSC400_000168;
scaffold_1	funannotate	mRNA	584117	586687	.	+	.	ID=ADSC400_000168-T1;Parent=ADSC400_000168;product=hypothetical protein;
scaffold_1	funannotate	exon	584117	584297	.	+	.	ID=ADSC400_000168-T1.exon1;Parent=ADSC400_000168-T1;
scaffold_1	funannotate	exon	584426	584572	.	+	.	ID=ADSC400_000168-T1.exon2;Parent=ADSC400_000168-T1;
scaffold_1	funannotate	exon	584648	584917	.	+	.	ID=ADSC400_000168-T1.exon3;Parent=ADSC400_000168-T1;
scaffold_1	funannotate	exon	584979	586687	.	+	.	ID=ADSC400_000168-T1.exon4;Parent=ADSC400_000168-T1;
scaffold_1	funannotate	CDS	584117	584297	.	+	0	ID=ADSC400_000168-T1.cds;Parent=ADSC400_000168-T1;
scaffold_1	funannotate	CDS	584426	584572	.	+	2	ID=ADSC400_000168-T1.cds;Parent=ADSC400_000168-T1;
scaffold_1	funannotate	CDS	584648	584917	.	+	2	ID=ADSC400_000168-T1.cds;Parent=ADSC400_000168-T1;
scaffold_1	funannotate	CDS	584979	586687	.	+	2	ID=ADSC400_000168-T1.cds;Parent=ADSC400_000168-T1;
scaffold_1	funannotate	gene	587645	588654	.	-	.	ID=ADSC400_000169;
scaffold_1	funannotate	mRNA	587645	588654	.	-	.	ID=ADSC400_000169-T1;Parent=ADSC400_000169;product=hypothetical protein;
scaffold_1	funannotate	exon	588315	588654	.	-	.	ID=ADSC400_000169-T1.exon1;Parent=ADSC400_000169-T1;
scaffold_1	funannotate	exon	588196	588247	.	-	.	ID=ADSC400_000169-T1.exon2;Parent=ADSC400_000169-T1;
scaffold_1	funannotate	exon	587936	588119	.	-	.	ID=ADSC400_000169-T1.exon3;Parent=ADSC400_000169-T1;
scaffold_1	funannotate	exon	587645	587839	.	-	.	ID=ADSC400_000169-T1.exon4;Parent=ADSC400_000169-T1;
scaffold_1	funannotate	CDS	588315	588654	.	-	0	ID=ADSC400_000169-T1.cds;Parent=ADSC400_000169-T1;
scaffold_1	funannotate	CDS	588196	588247	.	-	2	ID=ADSC400_000169-T1.cds;Parent=ADSC400_000169-T1;
scaffold_1	funannotate	CDS	587936	588119	.	-	1	ID=ADSC400_000169-T1.cds;Parent=ADSC400_000169-T1;
scaffold_1	funannotate	CDS	587645	587839	.	-	0	ID=ADSC400_000169-T1.cds;Parent=ADSC400_000169-T1;
scaffold_1	funannotate	gene	592346	593926	.	-	.	ID=ADSC400_000170;
scaffold_1	funannotate	mRNA	592346	593926	.	-	.	ID=ADSC400_000170-T1;Parent=ADSC400_000170;product=hypothetical protein;
scaffold_1	funannotate	exon	593922	593926	.	-	.	ID=ADSC400_000170-T1.exon1;Parent=ADSC400_000170-T1;
scaffold_1	funannotate	exon	592346	593867	.	-	.	ID=ADSC400_000170-T1.exon2;Parent=ADSC400_000170-T1;
scaffold_1	funannotate	CDS	593922	593926	.	-	0	ID=ADSC400_000170-T1.cds;Parent=ADSC400_000170-T1;
scaffold_1	funannotate	CDS	592346	593867	.	-	1	ID=ADSC400_000170-T1.cds;Parent=ADSC400_000170-T1;
scaffold_1	funannotate	gene	595133	599106	.	-	.	ID=ADSC400_000171;
scaffold_1	funannotate	mRNA	595133	599106	.	-	.	ID=ADSC400_000171-T1;Parent=ADSC400_000171;product=hypothetical protein;
scaffold_1	funannotate	exon	595768	599106	.	-	.	ID=ADSC400_000171-T1.exon1;Parent=ADSC400_000171-T1;
scaffold_1	funannotate	exon	595133	595714	.	-	.	ID=ADSC400_000171-T1.exon2;Parent=ADSC400_000171-T1;
scaffold_1	funannotate	CDS	595768	599106	.	-	0	ID=ADSC400_000171-T1.cds;Parent=ADSC400_000171-T1;
scaffold_1	funannotate	CDS	595133	595714	.	-	0	ID=ADSC400_000171-T1.cds;Parent=ADSC400_000171-T1;
scaffold_1	funannotate	gene	600625	602784	.	-	.	ID=ADSC400_000172;
scaffold_1	funannotate	mRNA	600625	602784	.	-	.	ID=ADSC400_000172-T1;Parent=ADSC400_000172;product=hypothetical protein;
scaffold_1	funannotate	exon	600625	602784	.	-	.	ID=ADSC400_000172-T1.exon1;Parent=ADSC400_000172-T1;
scaffold_1	funannotate	CDS	600625	602784	.	-	0	ID=ADSC400_000172-T1.cds;Parent=ADSC400_000172-T1;
scaffold_1	funannotate	gene	604877	605591	.	-	.	ID=ADSC400_000173;
scaffold_1	funannotate	mRNA	604877	605591	.	-	.	ID=ADSC400_000173-T1;Parent=ADSC400_000173;product=hypothetical protein;
scaffold_1	funannotate	exon	605014	605591	.	-	.	ID=ADSC400_000173-T1.exon1;Parent=ADSC400_000173-T1;
scaffold_1	funannotate	exon	604877	604886	.	-	.	ID=ADSC400_000173-T1.exon2;Parent=ADSC400_000173-T1;
scaffold_1	funannotate	CDS	605014	605591	.	-	0	ID=ADSC400_000173-T1.cds;Parent=ADSC400_000173-T1;
scaffold_1	funannotate	CDS	604877	604886	.	-	1	ID=ADSC400_000173-T1.cds;Parent=ADSC400_000173-T1;
scaffold_1	funannotate	gene	606521	607211	.	+	.	ID=ADSC400_000174;
scaffold_1	funannotate	mRNA	606521	607211	.	+	.	ID=ADSC400_000174-T1;Parent=ADSC400_000174;product=hypothetical protein;
scaffold_1	funannotate	exon	606521	606715	.	+	.	ID=ADSC400_000174-T1.exon1;Parent=ADSC400_000174-T1;
scaffold_1	funannotate	exon	606795	607211	.	+	.	ID=ADSC400_000174-T1.exon2;Parent=ADSC400_000174-T1;
scaffold_1	funannotate	CDS	606521	606715	.	+	0	ID=ADSC400_000174-T1.cds;Parent=ADSC400_000174-T1;
scaffold_1	funannotate	CDS	606795	607211	.	+	0	ID=ADSC400_000174-T1.cds;Parent=ADSC400_000174-T1;
scaffold_1	funannotate	gene	608074	608562	.	+	.	ID=ADSC400_000175;
scaffold_1	funannotate	mRNA	608074	608562	.	+	.	ID=ADSC400_000175-T1;Parent=ADSC400_000175;product=hypothetical protein;
scaffold_1	funannotate	exon	608074	608562	.	+	.	ID=ADSC400_000175-T1.exon1;Parent=ADSC400_000175-T1;
scaffold_1	funannotate	CDS	608074	608562	.	+	0	ID=ADSC400_000175-T1.cds;Parent=ADSC400_000175-T1;
scaffold_1	funannotate	gene	613592	614080	.	+	.	ID=ADSC400_000176;
scaffold_1	funannotate	mRNA	613592	614080	.	+	.	ID=ADSC400_000176-T1;Parent=ADSC400_000176;product=hypothetical protein;
scaffold_1	funannotate	exon	613592	614080	.	+	.	ID=ADSC400_000176-T1.exon1;Parent=ADSC400_000176-T1;
scaffold_1	funannotate	CDS	613592	614080	.	+	0	ID=ADSC400_000176-T1.cds;Parent=ADSC400_000176-T1;
scaffold_1	funannotate	gene	618808	620238	.	+	.	ID=ADSC400_000177;
scaffold_1	funannotate	mRNA	618808	620238	.	+	.	ID=ADSC400_000177-T1;Parent=ADSC400_000177;product=hypothetical protein;
scaffold_1	funannotate	exon	618808	619176	.	+	.	ID=ADSC400_000177-T1.exon1;Parent=ADSC400_000177-T1;
scaffold_1	funannotate	exon	619259	619955	.	+	.	ID=ADSC400_000177-T1.exon2;Parent=ADSC400_000177-T1;
scaffold_1	funannotate	exon	620060	620238	.	+	.	ID=ADSC400_000177-T1.exon3;Parent=ADSC400_000177-T1;
scaffold_1	funannotate	CDS	618808	619176	.	+	0	ID=ADSC400_000177-T1.cds;Parent=ADSC400_000177-T1;
scaffold_1	funannotate	CDS	619259	619955	.	+	0	ID=ADSC400_000177-T1.cds;Parent=ADSC400_000177-T1;
scaffold_1	funannotate	CDS	620060	620238	.	+	2	ID=ADSC400_000177-T1.cds;Parent=ADSC400_000177-T1;
scaffold_1	funannotate	gene	621174	623787	.	-	.	ID=ADSC400_000178;
scaffold_1	funannotate	mRNA	621174	623787	.	-	.	ID=ADSC400_000178-T1;Parent=ADSC400_000178;product=hypothetical protein;
scaffold_1	funannotate	exon	623504	623787	.	-	.	ID=ADSC400_000178-T1.exon1;Parent=ADSC400_000178-T1;
scaffold_1	funannotate	exon	621174	623352	.	-	.	ID=ADSC400_000178-T1.exon2;Parent=ADSC400_000178-T1;
scaffold_1	funannotate	CDS	623504	623787	.	-	0	ID=ADSC400_000178-T1.cds;Parent=ADSC400_000178-T1;
scaffold_1	funannotate	CDS	621174	623352	.	-	1	ID=ADSC400_000178-T1.cds;Parent=ADSC400_000178-T1;
scaffold_1	funannotate	gene	624841	625854	.	-	.	ID=ADSC400_000179;
scaffold_1	funannotate	mRNA	624841	625854	.	-	.	ID=ADSC400_000179-T1;Parent=ADSC400_000179;product=hypothetical protein;
scaffold_1	funannotate	exon	624841	625854	.	-	.	ID=ADSC400_000179-T1.exon1;Parent=ADSC400_000179-T1;
scaffold_1	funannotate	CDS	624841	625854	.	-	0	ID=ADSC400_000179-T1.cds;Parent=ADSC400_000179-T1;
scaffold_1	funannotate	gene	626866	628232	.	+	.	ID=ADSC400_000180;
scaffold_1	funannotate	mRNA	626866	628232	.	+	.	ID=ADSC400_000180-T1;Parent=ADSC400_000180;product=hypothetical protein;
scaffold_1	funannotate	exon	626866	627847	.	+	.	ID=ADSC400_000180-T1.exon1;Parent=ADSC400_000180-T1;
scaffold_1	funannotate	exon	627898	628232	.	+	.	ID=ADSC400_000180-T1.exon2;Parent=ADSC400_000180-T1;
scaffold_1	funannotate	CDS	626866	627847	.	+	0	ID=ADSC400_000180-T1.cds;Parent=ADSC400_000180-T1;
scaffold_1	funannotate	CDS	627898	628232	.	+	2	ID=ADSC400_000180-T1.cds;Parent=ADSC400_000180-T1;
scaffold_1	funannotate	gene	628438	629589	.	-	.	ID=ADSC400_000181;
scaffold_1	funannotate	mRNA	628438	629589	.	-	.	ID=ADSC400_000181-T1;Parent=ADSC400_000181;product=hypothetical protein;
scaffold_1	funannotate	exon	628438	629589	.	-	.	ID=ADSC400_000181-T1.exon1;Parent=ADSC400_000181-T1;
scaffold_1	funannotate	CDS	628438	629589	.	-	0	ID=ADSC400_000181-T1.cds;Parent=ADSC400_000181-T1;
scaffold_1	funannotate	gene	630186	631429	.	-	.	ID=ADSC400_000182;
scaffold_1	funannotate	mRNA	630186	631429	.	-	.	ID=ADSC400_000182-T1;Parent=ADSC400_000182;product=hypothetical protein;
scaffold_1	funannotate	exon	631227	631429	.	-	.	ID=ADSC400_000182-T1.exon1;Parent=ADSC400_000182-T1;
scaffold_1	funannotate	exon	631088	631137	.	-	.	ID=ADSC400_000182-T1.exon2;Parent=ADSC400_000182-T1;
scaffold_1	funannotate	exon	630887	631050	.	-	.	ID=ADSC400_000182-T1.exon3;Parent=ADSC400_000182-T1;
scaffold_1	funannotate	exon	630793	630828	.	-	.	ID=ADSC400_000182-T1.exon4;Parent=ADSC400_000182-T1;
scaffold_1	funannotate	exon	630186	630731	.	-	.	ID=ADSC400_000182-T1.exon5;Parent=ADSC400_000182-T1;
scaffold_1	funannotate	CDS	631227	631429	.	-	0	ID=ADSC400_000182-T1.cds;Parent=ADSC400_000182-T1;
scaffold_1	funannotate	CDS	631088	631137	.	-	1	ID=ADSC400_000182-T1.cds;Parent=ADSC400_000182-T1;
scaffold_1	funannotate	CDS	630887	631050	.	-	2	ID=ADSC400_000182-T1.cds;Parent=ADSC400_000182-T1;
scaffold_1	funannotate	CDS	630793	630828	.	-	0	ID=ADSC400_000182-T1.cds;Parent=ADSC400_000182-T1;
scaffold_1	funannotate	CDS	630186	630731	.	-	0	ID=ADSC400_000182-T1.cds;Parent=ADSC400_000182-T1;
scaffold_1	funannotate	gene	634546	636143	.	+	.	ID=ADSC400_000183;
scaffold_1	funannotate	mRNA	634546	636143	.	+	.	ID=ADSC400_000183-T1;Parent=ADSC400_000183;product=hypothetical protein;
scaffold_1	funannotate	exon	634546	635120	.	+	.	ID=ADSC400_000183-T1.exon1;Parent=ADSC400_000183-T1;
scaffold_1	funannotate	exon	635174	636143	.	+	.	ID=ADSC400_000183-T1.exon2;Parent=ADSC400_000183-T1;
scaffold_1	funannotate	CDS	634546	635120	.	+	0	ID=ADSC400_000183-T1.cds;Parent=ADSC400_000183-T1;
scaffold_1	funannotate	CDS	635174	636143	.	+	1	ID=ADSC400_000183-T1.cds;Parent=ADSC400_000183-T1;
scaffold_1	funannotate	gene	638423	639856	.	-	.	ID=ADSC400_000184;
scaffold_1	funannotate	mRNA	638423	639856	.	-	.	ID=ADSC400_000184-T1;Parent=ADSC400_000184;product=hypothetical protein;
scaffold_1	funannotate	exon	638423	639856	.	-	.	ID=ADSC400_000184-T1.exon1;Parent=ADSC400_000184-T1;
scaffold_1	funannotate	CDS	638423	639856	.	-	0	ID=ADSC400_000184-T1.cds;Parent=ADSC400_000184-T1;
scaffold_1	funannotate	gene	640494	641699	.	+	.	ID=ADSC400_000185;
scaffold_1	funannotate	mRNA	640494	641699	.	+	.	ID=ADSC400_000185-T1;Parent=ADSC400_000185;product=hypothetical protein;
scaffold_1	funannotate	exon	640494	641699	.	+	.	ID=ADSC400_000185-T1.exon1;Parent=ADSC400_000185-T1;
scaffold_1	funannotate	CDS	640494	641699	.	+	0	ID=ADSC400_000185-T1.cds;Parent=ADSC400_000185-T1;
scaffold_1	funannotate	gene	642749	643789	.	+	.	ID=ADSC400_000186;
scaffold_1	funannotate	mRNA	642749	643789	.	+	.	ID=ADSC400_000186-T1;Parent=ADSC400_000186;product=hypothetical protein;
scaffold_1	funannotate	exon	642749	643789	.	+	.	ID=ADSC400_000186-T1.exon1;Parent=ADSC400_000186-T1;
scaffold_1	funannotate	CDS	642749	643789	.	+	0	ID=ADSC400_000186-T1.cds;Parent=ADSC400_000186-T1;
scaffold_1	funannotate	gene	645188	645931	.	+	.	ID=ADSC400_000187;
scaffold_1	funannotate	mRNA	645188	645931	.	+	.	ID=ADSC400_000187-T1;Parent=ADSC400_000187;product=hypothetical protein;
scaffold_1	funannotate	exon	645188	645931	.	+	.	ID=ADSC400_000187-T1.exon1;Parent=ADSC400_000187-T1;
scaffold_1	funannotate	CDS	645188	645931	.	+	0	ID=ADSC400_000187-T1.cds;Parent=ADSC400_000187-T1;
scaffold_1	funannotate	gene	646634	648255	.	-	.	ID=ADSC400_000188;
scaffold_1	funannotate	mRNA	646634	648255	.	-	.	ID=ADSC400_000188-T1;Parent=ADSC400_000188;product=hypothetical protein;
scaffold_1	funannotate	exon	648190	648255	.	-	.	ID=ADSC400_000188-T1.exon1;Parent=ADSC400_000188-T1;
scaffold_1	funannotate	exon	647986	648042	.	-	.	ID=ADSC400_000188-T1.exon2;Parent=ADSC400_000188-T1;
scaffold_1	funannotate	exon	646737	647909	.	-	.	ID=ADSC400_000188-T1.exon3;Parent=ADSC400_000188-T1;
scaffold_1	funannotate	exon	646634	646660	.	-	.	ID=ADSC400_000188-T1.exon4;Parent=ADSC400_000188-T1;
scaffold_1	funannotate	CDS	648190	648255	.	-	0	ID=ADSC400_000188-T1.cds;Parent=ADSC400_000188-T1;
scaffold_1	funannotate	CDS	647986	648042	.	-	0	ID=ADSC400_000188-T1.cds;Parent=ADSC400_000188-T1;
scaffold_1	funannotate	CDS	646737	647909	.	-	0	ID=ADSC400_000188-T1.cds;Parent=ADSC400_000188-T1;
scaffold_1	funannotate	CDS	646634	646660	.	-	0	ID=ADSC400_000188-T1.cds;Parent=ADSC400_000188-T1;
scaffold_1	funannotate	gene	649206	650164	.	-	.	ID=ADSC400_000189;
scaffold_1	funannotate	mRNA	649206	650164	.	-	.	ID=ADSC400_000189-T1;Parent=ADSC400_000189;product=hypothetical protein;
scaffold_1	funannotate	exon	650141	650164	.	-	.	ID=ADSC400_000189-T1.exon1;Parent=ADSC400_000189-T1;
scaffold_1	funannotate	exon	649894	650078	.	-	.	ID=ADSC400_000189-T1.exon2;Parent=ADSC400_000189-T1;
scaffold_1	funannotate	exon	649396	649814	.	-	.	ID=ADSC400_000189-T1.exon3;Parent=ADSC400_000189-T1;
scaffold_1	funannotate	exon	649206	649333	.	-	.	ID=ADSC400_000189-T1.exon4;Parent=ADSC400_000189-T1;
scaffold_1	funannotate	CDS	650141	650164	.	-	0	ID=ADSC400_000189-T1.cds;Parent=ADSC400_000189-T1;
scaffold_1	funannotate	CDS	649894	650078	.	-	0	ID=ADSC400_000189-T1.cds;Parent=ADSC400_000189-T1;
scaffold_1	funannotate	CDS	649396	649814	.	-	1	ID=ADSC400_000189-T1.cds;Parent=ADSC400_000189-T1;
scaffold_1	funannotate	CDS	649206	649333	.	-	2	ID=ADSC400_000189-T1.cds;Parent=ADSC400_000189-T1;
scaffold_1	funannotate	gene	651506	654333	.	+	.	ID=ADSC400_000190;
scaffold_1	funannotate	mRNA	651506	654333	.	+	.	ID=ADSC400_000190-T1;Parent=ADSC400_000190;product=hypothetical protein;
scaffold_1	funannotate	exon	651506	651644	.	+	.	ID=ADSC400_000190-T1.exon1;Parent=ADSC400_000190-T1;
scaffold_1	funannotate	exon	651686	654333	.	+	.	ID=ADSC400_000190-T1.exon2;Parent=ADSC400_000190-T1;
scaffold_1	funannotate	CDS	651506	651644	.	+	0	ID=ADSC400_000190-T1.cds;Parent=ADSC400_000190-T1;
scaffold_1	funannotate	CDS	651686	654333	.	+	2	ID=ADSC400_000190-T1.cds;Parent=ADSC400_000190-T1;
scaffold_1	funannotate	gene	655705	657177	.	-	.	ID=ADSC400_000191;
scaffold_1	funannotate	mRNA	655705	657177	.	-	.	ID=ADSC400_000191-T1;Parent=ADSC400_000191;product=hypothetical protein;
scaffold_1	funannotate	exon	655705	657177	.	-	.	ID=ADSC400_000191-T1.exon1;Parent=ADSC400_000191-T1;
scaffold_1	funannotate	CDS	655705	657177	.	-	0	ID=ADSC400_000191-T1.cds;Parent=ADSC400_000191-T1;
scaffold_1	funannotate	gene	658440	659010	.	+	.	ID=ADSC400_000192;
scaffold_1	funannotate	mRNA	658440	659010	.	+	.	ID=ADSC400_000192-T1;Parent=ADSC400_000192;product=hypothetical protein;
scaffold_1	funannotate	exon	658440	658689	.	+	.	ID=ADSC400_000192-T1.exon1;Parent=ADSC400_000192-T1;
scaffold_1	funannotate	exon	658763	659010	.	+	.	ID=ADSC400_000192-T1.exon2;Parent=ADSC400_000192-T1;
scaffold_1	funannotate	CDS	658440	658689	.	+	0	ID=ADSC400_000192-T1.cds;Parent=ADSC400_000192-T1;
scaffold_1	funannotate	CDS	658763	659010	.	+	2	ID=ADSC400_000192-T1.cds;Parent=ADSC400_000192-T1;
scaffold_1	funannotate	gene	662512	663810	.	+	.	ID=ADSC400_000193;
scaffold_1	funannotate	mRNA	662512	663810	.	+	.	ID=ADSC400_000193-T1;Parent=ADSC400_000193;product=hypothetical protein;
scaffold_1	funannotate	exon	662512	663252	.	+	.	ID=ADSC400_000193-T1.exon1;Parent=ADSC400_000193-T1;
scaffold_1	funannotate	exon	663400	663473	.	+	.	ID=ADSC400_000193-T1.exon2;Parent=ADSC400_000193-T1;
scaffold_1	funannotate	exon	663530	663702	.	+	.	ID=ADSC400_000193-T1.exon3;Parent=ADSC400_000193-T1;
scaffold_1	funannotate	exon	663773	663810	.	+	.	ID=ADSC400_000193-T1.exon4;Parent=ADSC400_000193-T1;
scaffold_1	funannotate	CDS	662512	663252	.	+	0	ID=ADSC400_000193-T1.cds;Parent=ADSC400_000193-T1;
scaffold_1	funannotate	CDS	663400	663473	.	+	0	ID=ADSC400_000193-T1.cds;Parent=ADSC400_000193-T1;
scaffold_1	funannotate	CDS	663530	663702	.	+	1	ID=ADSC400_000193-T1.cds;Parent=ADSC400_000193-T1;
scaffold_1	funannotate	CDS	663773	663810	.	+	2	ID=ADSC400_000193-T1.cds;Parent=ADSC400_000193-T1;
scaffold_1	funannotate	gene	664772	666136	.	-	.	ID=ADSC400_000194;
scaffold_1	funannotate	mRNA	664772	666136	.	-	.	ID=ADSC400_000194-T1;Parent=ADSC400_000194;product=hypothetical protein;
scaffold_1	funannotate	exon	666009	666136	.	-	.	ID=ADSC400_000194-T1.exon1;Parent=ADSC400_000194-T1;
scaffold_1	funannotate	exon	665729	665937	.	-	.	ID=ADSC400_000194-T1.exon2;Parent=ADSC400_000194-T1;
scaffold_1	funannotate	exon	664772	665652	.	-	.	ID=ADSC400_000194-T1.exon3;Parent=ADSC400_000194-T1;
scaffold_1	funannotate	CDS	666009	666136	.	-	0	ID=ADSC400_000194-T1.cds;Parent=ADSC400_000194-T1;
scaffold_1	funannotate	CDS	665729	665937	.	-	1	ID=ADSC400_000194-T1.cds;Parent=ADSC400_000194-T1;
scaffold_1	funannotate	CDS	664772	665652	.	-	2	ID=ADSC400_000194-T1.cds;Parent=ADSC400_000194-T1;
scaffold_1	funannotate	gene	667006	668837	.	-	.	ID=ADSC400_000195;
scaffold_1	funannotate	mRNA	667006	668837	.	-	.	ID=ADSC400_000195-T1;Parent=ADSC400_000195;product=hypothetical protein;
scaffold_1	funannotate	exon	668835	668837	.	-	.	ID=ADSC400_000195-T1.exon1;Parent=ADSC400_000195-T1;
scaffold_1	funannotate	exon	668045	668267	.	-	.	ID=ADSC400_000195-T1.exon2;Parent=ADSC400_000195-T1;
scaffold_1	funannotate	exon	667894	668001	.	-	.	ID=ADSC400_000195-T1.exon3;Parent=ADSC400_000195-T1;
scaffold_1	funannotate	exon	667348	667817	.	-	.	ID=ADSC400_000195-T1.exon4;Parent=ADSC400_000195-T1;
scaffold_1	funannotate	exon	667006	667257	.	-	.	ID=ADSC400_000195-T1.exon5;Parent=ADSC400_000195-T1;
scaffold_1	funannotate	CDS	668835	668837	.	-	0	ID=ADSC400_000195-T1.cds;Parent=ADSC400_000195-T1;
scaffold_1	funannotate	CDS	668045	668267	.	-	0	ID=ADSC400_000195-T1.cds;Parent=ADSC400_000195-T1;
scaffold_1	funannotate	CDS	667894	668001	.	-	2	ID=ADSC400_000195-T1.cds;Parent=ADSC400_000195-T1;
scaffold_1	funannotate	CDS	667348	667817	.	-	2	ID=ADSC400_000195-T1.cds;Parent=ADSC400_000195-T1;
scaffold_1	funannotate	CDS	667006	667257	.	-	0	ID=ADSC400_000195-T1.cds;Parent=ADSC400_000195-T1;
scaffold_1	funannotate	gene	668947	671295	.	+	.	ID=ADSC400_000196;
scaffold_1	funannotate	mRNA	668947	671295	.	+	.	ID=ADSC400_000196-T1;Parent=ADSC400_000196;product=hypothetical protein;
scaffold_1	funannotate	exon	668947	669187	.	+	.	ID=ADSC400_000196-T1.exon1;Parent=ADSC400_000196-T1;
scaffold_1	funannotate	exon	669259	670250	.	+	.	ID=ADSC400_000196-T1.exon2;Parent=ADSC400_000196-T1;
scaffold_1	funannotate	exon	670306	671295	.	+	.	ID=ADSC400_000196-T1.exon3;Parent=ADSC400_000196-T1;
scaffold_1	funannotate	CDS	668947	669187	.	+	0	ID=ADSC400_000196-T1.cds;Parent=ADSC400_000196-T1;
scaffold_1	funannotate	CDS	669259	670250	.	+	2	ID=ADSC400_000196-T1.cds;Parent=ADSC400_000196-T1;
scaffold_1	funannotate	CDS	670306	671295	.	+	0	ID=ADSC400_000196-T1.cds;Parent=ADSC400_000196-T1;
scaffold_1	funannotate	gene	671600	672496	.	-	.	ID=ADSC400_000197;
scaffold_1	funannotate	mRNA	671600	672496	.	-	.	ID=ADSC400_000197-T1;Parent=ADSC400_000197;product=hypothetical protein;
scaffold_1	funannotate	exon	671600	672496	.	-	.	ID=ADSC400_000197-T1.exon1;Parent=ADSC400_000197-T1;
scaffold_1	funannotate	CDS	671600	672496	.	-	0	ID=ADSC400_000197-T1.cds;Parent=ADSC400_000197-T1;
scaffold_1	funannotate	gene	674127	674710	.	-	.	ID=ADSC400_000198;
scaffold_1	funannotate	mRNA	674127	674710	.	-	.	ID=ADSC400_000198-T1;Parent=ADSC400_000198;product=hypothetical protein;
scaffold_1	funannotate	exon	674707	674710	.	-	.	ID=ADSC400_000198-T1.exon1;Parent=ADSC400_000198-T1;
scaffold_1	funannotate	exon	674127	674653	.	-	.	ID=ADSC400_000198-T1.exon2;Parent=ADSC400_000198-T1;
scaffold_1	funannotate	CDS	674707	674710	.	-	0	ID=ADSC400_000198-T1.cds;Parent=ADSC400_000198-T1;
scaffold_1	funannotate	CDS	674127	674653	.	-	2	ID=ADSC400_000198-T1.cds;Parent=ADSC400_000198-T1;
scaffold_1	funannotate	gene	675952	677180	.	+	.	ID=ADSC400_000199;
scaffold_1	funannotate	mRNA	675952	677180	.	+	.	ID=ADSC400_000199-T1;Parent=ADSC400_000199;product=hypothetical protein;
scaffold_1	funannotate	exon	675952	676203	.	+	.	ID=ADSC400_000199-T1.exon1;Parent=ADSC400_000199-T1;
scaffold_1	funannotate	exon	676264	676510	.	+	.	ID=ADSC400_000199-T1.exon2;Parent=ADSC400_000199-T1;
scaffold_1	funannotate	exon	676624	676637	.	+	.	ID=ADSC400_000199-T1.exon3;Parent=ADSC400_000199-T1;
scaffold_1	funannotate	exon	676695	677180	.	+	.	ID=ADSC400_000199-T1.exon4;Parent=ADSC400_000199-T1;
scaffold_1	funannotate	CDS	675952	676203	.	+	0	ID=ADSC400_000199-T1.cds;Parent=ADSC400_000199-T1;
scaffold_1	funannotate	CDS	676264	676510	.	+	0	ID=ADSC400_000199-T1.cds;Parent=ADSC400_000199-T1;
scaffold_1	funannotate	CDS	676624	676637	.	+	2	ID=ADSC400_000199-T1.cds;Parent=ADSC400_000199-T1;
scaffold_1	funannotate	CDS	676695	677180	.	+	0	ID=ADSC400_000199-T1.cds;Parent=ADSC400_000199-T1;
scaffold_1	funannotate	gene	678286	679950	.	+	.	ID=ADSC400_000200;
scaffold_1	funannotate	mRNA	678286	679950	.	+	.	ID=ADSC400_000200-T1;Parent=ADSC400_000200;product=hypothetical protein;
scaffold_1	funannotate	exon	678286	679950	.	+	.	ID=ADSC400_000200-T1.exon1;Parent=ADSC400_000200-T1;
scaffold_1	funannotate	CDS	678286	679950	.	+	0	ID=ADSC400_000200-T1.cds;Parent=ADSC400_000200-T1;
scaffold_1	funannotate	gene	680749	684336	.	-	.	ID=ADSC400_000201;
scaffold_1	funannotate	mRNA	680749	684336	.	-	.	ID=ADSC400_000201-T1;Parent=ADSC400_000201;product=hypothetical protein;
scaffold_1	funannotate	exon	684194	684336	.	-	.	ID=ADSC400_000201-T1.exon1;Parent=ADSC400_000201-T1;
scaffold_1	funannotate	exon	680749	684133	.	-	.	ID=ADSC400_000201-T1.exon2;Parent=ADSC400_000201-T1;
scaffold_1	funannotate	CDS	684194	684336	.	-	0	ID=ADSC400_000201-T1.cds;Parent=ADSC400_000201-T1;
scaffold_1	funannotate	CDS	680749	684133	.	-	1	ID=ADSC400_000201-T1.cds;Parent=ADSC400_000201-T1;
scaffold_1	funannotate	gene	685476	687477	.	-	.	ID=ADSC400_000202;
scaffold_1	funannotate	mRNA	685476	687477	.	-	.	ID=ADSC400_000202-T1;Parent=ADSC400_000202;product=hypothetical protein;
scaffold_1	funannotate	exon	686576	687477	.	-	.	ID=ADSC400_000202-T1.exon1;Parent=ADSC400_000202-T1;
scaffold_1	funannotate	exon	685476	686517	.	-	.	ID=ADSC400_000202-T1.exon2;Parent=ADSC400_000202-T1;
scaffold_1	funannotate	CDS	686576	687477	.	-	0	ID=ADSC400_000202-T1.cds;Parent=ADSC400_000202-T1;
scaffold_1	funannotate	CDS	685476	686517	.	-	1	ID=ADSC400_000202-T1.cds;Parent=ADSC400_000202-T1;
scaffold_2	funannotate	gene	124	1315	.	+	.	ID=ADSC400_000203;
scaffold_2	funannotate	mRNA	124	1315	.	+	.	ID=ADSC400_000203-T1;Parent=ADSC400_000203;product=hypothetical protein;
scaffold_2	funannotate	exon	124	918	.	+	.	ID=ADSC400_000203-T1.exon1;Parent=ADSC400_000203-T1;
scaffold_2	funannotate	exon	1029	1315	.	+	.	ID=ADSC400_000203-T1.exon2;Parent=ADSC400_000203-T1;
scaffold_2	funannotate	CDS	124	918	.	+	2	ID=ADSC400_000203-T1.cds;Parent=ADSC400_000203-T1;
scaffold_2	funannotate	CDS	1029	1315	.	+	2	ID=ADSC400_000203-T1.cds;Parent=ADSC400_000203-T1;
scaffold_2	funannotate	gene	2541	6608	.	+	.	ID=ADSC400_000204;
scaffold_2	funannotate	mRNA	2541	6608	.	+	.	ID=ADSC400_000204-T1;Parent=ADSC400_000204;product=hypothetical protein;
scaffold_2	funannotate	exon	2541	3847	.	+	.	ID=ADSC400_000204-T1.exon1;Parent=ADSC400_000204-T1;
scaffold_2	funannotate	exon	3953	6608	.	+	.	ID=ADSC400_000204-T1.exon2;Parent=ADSC400_000204-T1;
scaffold_2	funannotate	CDS	2541	3847	.	+	0	ID=ADSC400_000204-T1.cds;Parent=ADSC400_000204-T1;
scaffold_2	funannotate	CDS	3953	6608	.	+	1	ID=ADSC400_000204-T1.cds;Parent=ADSC400_000204-T1;
scaffold_2	funannotate	gene	8230	9534	.	+	.	ID=ADSC400_000205;
scaffold_2	funannotate	mRNA	8230	9534	.	+	.	ID=ADSC400_000205-T1;Parent=ADSC400_000205;product=hypothetical protein;
scaffold_2	funannotate	exon	8230	9534	.	+	.	ID=ADSC400_000205-T1.exon1;Parent=ADSC400_000205-T1;
scaffold_2	funannotate	CDS	8230	9534	.	+	0	ID=ADSC400_000205-T1.cds;Parent=ADSC400_000205-T1;
scaffold_2	funannotate	gene	11380	13179	.	-	.	ID=ADSC400_000206;
scaffold_2	funannotate	mRNA	11380	13179	.	-	.	ID=ADSC400_000206-T1;Parent=ADSC400_000206;product=hypothetical protein;
scaffold_2	funannotate	exon	11380	13179	.	-	.	ID=ADSC400_000206-T1.exon1;Parent=ADSC400_000206-T1;
scaffold_2	funannotate	CDS	11380	13179	.	-	0	ID=ADSC400_000206-T1.cds;Parent=ADSC400_000206-T1;
scaffold_2	funannotate	gene	13560	14383	.	+	.	ID=ADSC400_000207;
scaffold_2	funannotate	mRNA	13560	14383	.	+	.	ID=ADSC400_000207-T1;Parent=ADSC400_000207;product=hypothetical protein;
scaffold_2	funannotate	exon	13560	13942	.	+	.	ID=ADSC400_000207-T1.exon1;Parent=ADSC400_000207-T1;
scaffold_2	funannotate	exon	14011	14383	.	+	.	ID=ADSC400_000207-T1.exon2;Parent=ADSC400_000207-T1;
scaffold_2	funannotate	CDS	13560	13942	.	+	0	ID=ADSC400_000207-T1.cds;Parent=ADSC400_000207-T1;
scaffold_2	funannotate	CDS	14011	14383	.	+	1	ID=ADSC400_000207-T1.cds;Parent=ADSC400_000207-T1;
scaffold_2	funannotate	gene	15092	16734	.	-	.	ID=ADSC400_000208;
scaffold_2	funannotate	mRNA	15092	16734	.	-	.	ID=ADSC400_000208-T1;Parent=ADSC400_000208;product=hypothetical protein;
scaffold_2	funannotate	exon	15721	16734	.	-	.	ID=ADSC400_000208-T1.exon1;Parent=ADSC400_000208-T1;
scaffold_2	funannotate	exon	15092	15610	.	-	.	ID=ADSC400_000208-T1.exon2;Parent=ADSC400_000208-T1;
scaffold_2	funannotate	CDS	15721	16734	.	-	0	ID=ADSC400_000208-T1.cds;Parent=ADSC400_000208-T1;
scaffold_2	funannotate	CDS	15092	15610	.	-	0	ID=ADSC400_000208-T1.cds;Parent=ADSC400_000208-T1;
scaffold_2	funannotate	gene	19109	22758	.	-	.	ID=ADSC400_000209;
scaffold_2	funannotate	mRNA	19109	22758	.	-	.	ID=ADSC400_000209-T1;Parent=ADSC400_000209;product=hypothetical protein;
scaffold_2	funannotate	exon	22487	22758	.	-	.	ID=ADSC400_000209-T1.exon1;Parent=ADSC400_000209-T1;
scaffold_2	funannotate	exon	21173	21530	.	-	.	ID=ADSC400_000209-T1.exon2;Parent=ADSC400_000209-T1;
scaffold_2	funannotate	exon	20656	21111	.	-	.	ID=ADSC400_000209-T1.exon3;Parent=ADSC400_000209-T1;
scaffold_2	funannotate	exon	19659	20586	.	-	.	ID=ADSC400_000209-T1.exon4;Parent=ADSC400_000209-T1;
scaffold_2	funannotate	exon	19109	19587	.	-	.	ID=ADSC400_000209-T1.exon5;Parent=ADSC400_000209-T1;
scaffold_2	funannotate	CDS	22487	22758	.	-	0	ID=ADSC400_000209-T1.cds;Parent=ADSC400_000209-T1;
scaffold_2	funannotate	CDS	21173	21530	.	-	1	ID=ADSC400_000209-T1.cds;Parent=ADSC400_000209-T1;
scaffold_2	funannotate	CDS	20656	21111	.	-	0	ID=ADSC400_000209-T1.cds;Parent=ADSC400_000209-T1;
scaffold_2	funannotate	CDS	19659	20586	.	-	0	ID=ADSC400_000209-T1.cds;Parent=ADSC400_000209-T1;
scaffold_2	funannotate	CDS	19109	19587	.	-	2	ID=ADSC400_000209-T1.cds;Parent=ADSC400_000209-T1;
scaffold_2	funannotate	gene	26148	31769	.	+	.	ID=ADSC400_000210;
scaffold_2	funannotate	mRNA	26148	31769	.	+	.	ID=ADSC400_000210-T1;Parent=ADSC400_000210;product=hypothetical protein;
scaffold_2	funannotate	exon	26148	26747	.	+	.	ID=ADSC400_000210-T1.exon1;Parent=ADSC400_000210-T1;
scaffold_2	funannotate	exon	26806	28078	.	+	.	ID=ADSC400_000210-T1.exon2;Parent=ADSC400_000210-T1;
scaffold_2	funannotate	exon	28142	29171	.	+	.	ID=ADSC400_000210-T1.exon3;Parent=ADSC400_000210-T1;
scaffold_2	funannotate	exon	29233	30048	.	+	.	ID=ADSC400_000210-T1.exon4;Parent=ADSC400_000210-T1;
scaffold_2	funannotate	exon	30131	31769	.	+	.	ID=ADSC400_000210-T1.exon5;Parent=ADSC400_000210-T1;
scaffold_2	funannotate	CDS	26148	26747	.	+	0	ID=ADSC400_000210-T1.cds;Parent=ADSC400_000210-T1;
scaffold_2	funannotate	CDS	26806	28078	.	+	0	ID=ADSC400_000210-T1.cds;Parent=ADSC400_000210-T1;
scaffold_2	funannotate	CDS	28142	29171	.	+	2	ID=ADSC400_000210-T1.cds;Parent=ADSC400_000210-T1;
scaffold_2	funannotate	CDS	29233	30048	.	+	1	ID=ADSC400_000210-T1.cds;Parent=ADSC400_000210-T1;
scaffold_2	funannotate	CDS	30131	31769	.	+	1	ID=ADSC400_000210-T1.cds;Parent=ADSC400_000210-T1;
scaffold_2	funannotate	gene	32885	33886	.	+	.	ID=ADSC400_000211;
scaffold_2	funannotate	mRNA	32885	33886	.	+	.	ID=ADSC400_000211-T1;Parent=ADSC400_000211;product=hypothetical protein;
scaffold_2	funannotate	exon	32885	33886	.	+	.	ID=ADSC400_000211-T1.exon1;Parent=ADSC400_000211-T1;
scaffold_2	funannotate	CDS	32885	33886	.	+	0	ID=ADSC400_000211-T1.cds;Parent=ADSC400_000211-T1;
scaffold_2	funannotate	gene	34182	35210	.	-	.	ID=ADSC400_000212;
scaffold_2	funannotate	mRNA	34182	35210	.	-	.	ID=ADSC400_000212-T1;Parent=ADSC400_000212;product=hypothetical protein;
scaffold_2	funannotate	exon	34182	35210	.	-	.	ID=ADSC400_000212-T1.exon1;Parent=ADSC400_000212-T1;
scaffold_2	funannotate	CDS	34182	35210	.	-	0	ID=ADSC400_000212-T1.cds;Parent=ADSC400_000212-T1;
scaffold_2	funannotate	gene	36035	40118	.	-	.	ID=ADSC400_000213;
scaffold_2	funannotate	mRNA	36035	40118	.	-	.	ID=ADSC400_000213-T1;Parent=ADSC400_000213;product=hypothetical protein;
scaffold_2	funannotate	exon	37847	40118	.	-	.	ID=ADSC400_000213-T1.exon1;Parent=ADSC400_000213-T1;
scaffold_2	funannotate	exon	37533	37748	.	-	.	ID=ADSC400_000213-T1.exon2;Parent=ADSC400_000213-T1;
scaffold_2	funannotate	exon	37419	37478	.	-	.	ID=ADSC400_000213-T1.exon3;Parent=ADSC400_000213-T1;
scaffold_2	funannotate	exon	37315	37362	.	-	.	ID=ADSC400_000213-T1.exon4;Parent=ADSC400_000213-T1;
scaffold_2	funannotate	exon	37084	37257	.	-	.	ID=ADSC400_000213-T1.exon5;Parent=ADSC400_000213-T1;
scaffold_2	funannotate	exon	36035	37029	.	-	.	ID=ADSC400_000213-T1.exon6;Parent=ADSC400_000213-T1;
scaffold_2	funannotate	CDS	37847	40118	.	-	0	ID=ADSC400_000213-T1.cds;Parent=ADSC400_000213-T1;
scaffold_2	funannotate	CDS	37533	37748	.	-	2	ID=ADSC400_000213-T1.cds;Parent=ADSC400_000213-T1;
scaffold_2	funannotate	CDS	37419	37478	.	-	2	ID=ADSC400_000213-T1.cds;Parent=ADSC400_000213-T1;
scaffold_2	funannotate	CDS	37315	37362	.	-	2	ID=ADSC400_000213-T1.cds;Parent=ADSC400_000213-T1;
scaffold_2	funannotate	CDS	37084	37257	.	-	2	ID=ADSC400_000213-T1.cds;Parent=ADSC400_000213-T1;
scaffold_2	funannotate	CDS	36035	37029	.	-	2	ID=ADSC400_000213-T1.cds;Parent=ADSC400_000213-T1;
scaffold_2	funannotate	gene	40886	42732	.	+	.	ID=ADSC400_000214;
scaffold_2	funannotate	mRNA	40886	42732	.	+	.	ID=ADSC400_000214-T1;Parent=ADSC400_000214;product=hypothetical protein;
scaffold_2	funannotate	exon	40886	41158	.	+	.	ID=ADSC400_000214-T1.exon1;Parent=ADSC400_000214-T1;
scaffold_2	funannotate	exon	41215	41410	.	+	.	ID=ADSC400_000214-T1.exon2;Parent=ADSC400_000214-T1;
scaffold_2	funannotate	exon	41483	41641	.	+	.	ID=ADSC400_000214-T1.exon3;Parent=ADSC400_000214-T1;
scaffold_2	funannotate	exon	41694	41813	.	+	.	ID=ADSC400_000214-T1.exon4;Parent=ADSC400_000214-T1;
scaffold_2	funannotate	exon	41864	42732	.	+	.	ID=ADSC400_000214-T1.exon5;Parent=ADSC400_000214-T1;
scaffold_2	funannotate	CDS	40886	41158	.	+	0	ID=ADSC400_000214-T1.cds;Parent=ADSC400_000214-T1;
scaffold_2	funannotate	CDS	41215	41410	.	+	0	ID=ADSC400_000214-T1.cds;Parent=ADSC400_000214-T1;
scaffold_2	funannotate	CDS	41483	41641	.	+	2	ID=ADSC400_000214-T1.cds;Parent=ADSC400_000214-T1;
scaffold_2	funannotate	CDS	41694	41813	.	+	2	ID=ADSC400_000214-T1.cds;Parent=ADSC400_000214-T1;
scaffold_2	funannotate	CDS	41864	42732	.	+	2	ID=ADSC400_000214-T1.cds;Parent=ADSC400_000214-T1;
scaffold_2	funannotate	gene	42809	43492	.	-	.	ID=ADSC400_000215;
scaffold_2	funannotate	mRNA	42809	43492	.	-	.	ID=ADSC400_000215-T1;Parent=ADSC400_000215;product=hypothetical protein;
scaffold_2	funannotate	exon	42809	43492	.	-	.	ID=ADSC400_000215-T1.exon1;Parent=ADSC400_000215-T1;
scaffold_2	funannotate	CDS	42809	43492	.	-	0	ID=ADSC400_000215-T1.cds;Parent=ADSC400_000215-T1;
scaffold_2	funannotate	gene	44063	45649	.	-	.	ID=ADSC400_000216;
scaffold_2	funannotate	mRNA	44063	45649	.	-	.	ID=ADSC400_000216-T1;Parent=ADSC400_000216;product=hypothetical protein;
scaffold_2	funannotate	exon	45407	45649	.	-	.	ID=ADSC400_000216-T1.exon1;Parent=ADSC400_000216-T1;
scaffold_2	funannotate	exon	44718	45330	.	-	.	ID=ADSC400_000216-T1.exon2;Parent=ADSC400_000216-T1;
scaffold_2	funannotate	exon	44317	44629	.	-	.	ID=ADSC400_000216-T1.exon3;Parent=ADSC400_000216-T1;
scaffold_2	funannotate	exon	44063	44225	.	-	.	ID=ADSC400_000216-T1.exon4;Parent=ADSC400_000216-T1;
scaffold_2	funannotate	CDS	45407	45649	.	-	0	ID=ADSC400_000216-T1.cds;Parent=ADSC400_000216-T1;
scaffold_2	funannotate	CDS	44718	45330	.	-	0	ID=ADSC400_000216-T1.cds;Parent=ADSC400_000216-T1;
scaffold_2	funannotate	CDS	44317	44629	.	-	2	ID=ADSC400_000216-T1.cds;Parent=ADSC400_000216-T1;
scaffold_2	funannotate	CDS	44063	44225	.	-	1	ID=ADSC400_000216-T1.cds;Parent=ADSC400_000216-T1;
scaffold_2	funannotate	gene	46847	47887	.	+	.	ID=ADSC400_000217;
scaffold_2	funannotate	mRNA	46847	47887	.	+	.	ID=ADSC400_000217-T1;Parent=ADSC400_000217;product=hypothetical protein;
scaffold_2	funannotate	exon	46847	47887	.	+	.	ID=ADSC400_000217-T1.exon1;Parent=ADSC400_000217-T1;
scaffold_2	funannotate	CDS	46847	47887	.	+	0	ID=ADSC400_000217-T1.cds;Parent=ADSC400_000217-T1;
scaffold_2	funannotate	gene	48051	48791	.	-	.	ID=ADSC400_000218;
scaffold_2	funannotate	mRNA	48051	48791	.	-	.	ID=ADSC400_000218-T1;Parent=ADSC400_000218;product=hypothetical protein;
scaffold_2	funannotate	exon	48051	48791	.	-	.	ID=ADSC400_000218-T1.exon1;Parent=ADSC400_000218-T1;
scaffold_2	funannotate	CDS	48051	48791	.	-	0	ID=ADSC400_000218-T1.cds;Parent=ADSC400_000218-T1;
scaffold_2	funannotate	gene	49727	50121	.	+	.	ID=ADSC400_000219;
scaffold_2	funannotate	mRNA	49727	50121	.	+	.	ID=ADSC400_000219-T1;Parent=ADSC400_000219;product=hypothetical protein;
scaffold_2	funannotate	exon	49727	49786	.	+	.	ID=ADSC400_000219-T1.exon1;Parent=ADSC400_000219-T1;
scaffold_2	funannotate	exon	49891	50121	.	+	.	ID=ADSC400_000219-T1.exon2;Parent=ADSC400_000219-T1;
scaffold_2	funannotate	CDS	49727	49786	.	+	0	ID=ADSC400_000219-T1.cds;Parent=ADSC400_000219-T1;
scaffold_2	funannotate	CDS	49891	50121	.	+	0	ID=ADSC400_000219-T1.cds;Parent=ADSC400_000219-T1;
scaffold_2	funannotate	gene	50559	51605	.	-	.	ID=ADSC400_000220;
scaffold_2	funannotate	mRNA	50559	51605	.	-	.	ID=ADSC400_000220-T1;Parent=ADSC400_000220;product=hypothetical protein;
scaffold_2	funannotate	exon	50559	51605	.	-	.	ID=ADSC400_000220-T1.exon1;Parent=ADSC400_000220-T1;
scaffold_2	funannotate	CDS	50559	51605	.	-	0	ID=ADSC400_000220-T1.cds;Parent=ADSC400_000220-T1;
scaffold_2	funannotate	gene	53955	54989	.	+	.	ID=ADSC400_000221;
scaffold_2	funannotate	mRNA	53955	54989	.	+	.	ID=ADSC400_000221-T1;Parent=ADSC400_000221;product=hypothetical protein;
scaffold_2	funannotate	exon	53955	54989	.	+	.	ID=ADSC400_000221-T1.exon1;Parent=ADSC400_000221-T1;
scaffold_2	funannotate	CDS	53955	54989	.	+	0	ID=ADSC400_000221-T1.cds;Parent=ADSC400_000221-T1;
scaffold_2	funannotate	gene	56768	62413	.	-	.	ID=ADSC400_000222;
scaffold_2	funannotate	mRNA	56768	62413	.	-	.	ID=ADSC400_000222-T1;Parent=ADSC400_000222;product=hypothetical protein;
scaffold_2	funannotate	exon	56768	62413	.	-	.	ID=ADSC400_000222-T1.exon1;Parent=ADSC400_000222-T1;
scaffold_2	funannotate	CDS	56768	62413	.	-	0	ID=ADSC400_000222-T1.cds;Parent=ADSC400_000222-T1;
scaffold_2	funannotate	gene	63429	67079	.	+	.	ID=ADSC400_000223;
scaffold_2	funannotate	mRNA	63429	67079	.	+	.	ID=ADSC400_000223-T1;Parent=ADSC400_000223;product=hypothetical protein;
scaffold_2	funannotate	exon	63429	67079	.	+	.	ID=ADSC400_000223-T1.exon1;Parent=ADSC400_000223-T1;
scaffold_2	funannotate	CDS	63429	67079	.	+	0	ID=ADSC400_000223-T1.cds;Parent=ADSC400_000223-T1;
scaffold_2	funannotate	gene	68940	70835	.	-	.	ID=ADSC400_000224;
scaffold_2	funannotate	mRNA	68940	70835	.	-	.	ID=ADSC400_000224-T1;Parent=ADSC400_000224;product=hypothetical protein;
scaffold_2	funannotate	exon	70168	70835	.	-	.	ID=ADSC400_000224-T1.exon1;Parent=ADSC400_000224-T1;
scaffold_2	funannotate	exon	69798	70106	.	-	.	ID=ADSC400_000224-T1.exon2;Parent=ADSC400_000224-T1;
scaffold_2	funannotate	exon	69256	69723	.	-	.	ID=ADSC400_000224-T1.exon3;Parent=ADSC400_000224-T1;
scaffold_2	funannotate	exon	68940	69198	.	-	.	ID=ADSC400_000224-T1.exon4;Parent=ADSC400_000224-T1;
scaffold_2	funannotate	CDS	70168	70835	.	-	0	ID=ADSC400_000224-T1.cds;Parent=ADSC400_000224-T1;
scaffold_2	funannotate	CDS	69798	70106	.	-	1	ID=ADSC400_000224-T1.cds;Parent=ADSC400_000224-T1;
scaffold_2	funannotate	CDS	69256	69723	.	-	1	ID=ADSC400_000224-T1.cds;Parent=ADSC400_000224-T1;
scaffold_2	funannotate	CDS	68940	69198	.	-	1	ID=ADSC400_000224-T1.cds;Parent=ADSC400_000224-T1;
scaffold_2	funannotate	gene	76562	78899	.	-	.	ID=ADSC400_000225;
scaffold_2	funannotate	mRNA	76562	78899	.	-	.	ID=ADSC400_000225-T1;Parent=ADSC400_000225;product=hypothetical protein;
scaffold_2	funannotate	exon	78436	78899	.	-	.	ID=ADSC400_000225-T1.exon1;Parent=ADSC400_000225-T1;
scaffold_2	funannotate	exon	76562	78365	.	-	.	ID=ADSC400_000225-T1.exon2;Parent=ADSC400_000225-T1;
scaffold_2	funannotate	CDS	78436	78899	.	-	0	ID=ADSC400_000225-T1.cds;Parent=ADSC400_000225-T1;
scaffold_2	funannotate	CDS	76562	78365	.	-	1	ID=ADSC400_000225-T1.cds;Parent=ADSC400_000225-T1;
scaffold_2	funannotate	gene	83397	85196	.	-	.	ID=ADSC400_000226;
scaffold_2	funannotate	mRNA	83397	85196	.	-	.	ID=ADSC400_000226-T1;Parent=ADSC400_000226;product=hypothetical protein;
scaffold_2	funannotate	exon	83397	85196	.	-	.	ID=ADSC400_000226-T1.exon1;Parent=ADSC400_000226-T1;
scaffold_2	funannotate	CDS	83397	85196	.	-	0	ID=ADSC400_000226-T1.cds;Parent=ADSC400_000226-T1;
scaffold_2	funannotate	gene	85874	87549	.	-	.	ID=ADSC400_000227;
scaffold_2	funannotate	mRNA	85874	87549	.	-	.	ID=ADSC400_000227-T1;Parent=ADSC400_000227;product=hypothetical protein;
scaffold_2	funannotate	exon	86981	87549	.	-	.	ID=ADSC400_000227-T1.exon1;Parent=ADSC400_000227-T1;
scaffold_2	funannotate	exon	85874	86861	.	-	.	ID=ADSC400_000227-T1.exon2;Parent=ADSC400_000227-T1;
scaffold_2	funannotate	CDS	86981	87549	.	-	0	ID=ADSC400_000227-T1.cds;Parent=ADSC400_000227-T1;
scaffold_2	funannotate	CDS	85874	86861	.	-	1	ID=ADSC400_000227-T1.cds;Parent=ADSC400_000227-T1;
scaffold_2	funannotate	gene	88195	89389	.	-	.	ID=ADSC400_000228;
scaffold_2	funannotate	mRNA	88195	89389	.	-	.	ID=ADSC400_000228-T1;Parent=ADSC400_000228;product=hypothetical protein;
scaffold_2	funannotate	exon	89165	89389	.	-	.	ID=ADSC400_000228-T1.exon1;Parent=ADSC400_000228-T1;
scaffold_2	funannotate	exon	88330	89109	.	-	.	ID=ADSC400_000228-T1.exon2;Parent=ADSC400_000228-T1;
scaffold_2	funannotate	exon	88195	88260	.	-	.	ID=ADSC400_000228-T1.exon3;Parent=ADSC400_000228-T1;
scaffold_2	funannotate	CDS	89165	89389	.	-	0	ID=ADSC400_000228-T1.cds;Parent=ADSC400_000228-T1;
scaffold_2	funannotate	CDS	88330	89109	.	-	0	ID=ADSC400_000228-T1.cds;Parent=ADSC400_000228-T1;
scaffold_2	funannotate	CDS	88195	88260	.	-	0	ID=ADSC400_000228-T1.cds;Parent=ADSC400_000228-T1;
scaffold_2	funannotate	gene	91692	98017	.	+	.	ID=ADSC400_000229;
scaffold_2	funannotate	mRNA	91692	98017	.	+	.	ID=ADSC400_000229-T1;Parent=ADSC400_000229;product=hypothetical protein;
scaffold_2	funannotate	exon	91692	92112	.	+	.	ID=ADSC400_000229-T1.exon1;Parent=ADSC400_000229-T1;
scaffold_2	funannotate	exon	92184	95713	.	+	.	ID=ADSC400_000229-T1.exon2;Parent=ADSC400_000229-T1;
scaffold_2	funannotate	exon	95768	98017	.	+	.	ID=ADSC400_000229-T1.exon3;Parent=ADSC400_000229-T1;
scaffold_2	funannotate	CDS	91692	92112	.	+	0	ID=ADSC400_000229-T1.cds;Parent=ADSC400_000229-T1;
scaffold_2	funannotate	CDS	92184	95713	.	+	2	ID=ADSC400_000229-T1.cds;Parent=ADSC400_000229-T1;
scaffold_2	funannotate	CDS	95768	98017	.	+	0	ID=ADSC400_000229-T1.cds;Parent=ADSC400_000229-T1;
scaffold_2	funannotate	gene	101434	102638	.	-	.	ID=ADSC400_000230;
scaffold_2	funannotate	mRNA	101434	102638	.	-	.	ID=ADSC400_000230-T1;Parent=ADSC400_000230;product=hypothetical protein;
scaffold_2	funannotate	exon	102258	102638	.	-	.	ID=ADSC400_000230-T1.exon1;Parent=ADSC400_000230-T1;
scaffold_2	funannotate	exon	101986	102060	.	-	.	ID=ADSC400_000230-T1.exon2;Parent=ADSC400_000230-T1;
scaffold_2	funannotate	exon	101584	101758	.	-	.	ID=ADSC400_000230-T1.exon3;Parent=ADSC400_000230-T1;
scaffold_2	funannotate	exon	101434	101453	.	-	.	ID=ADSC400_000230-T1.exon4;Parent=ADSC400_000230-T1;
scaffold_2	funannotate	CDS	102258	102638	.	-	0	ID=ADSC400_000230-T1.cds;Parent=ADSC400_000230-T1;
scaffold_2	funannotate	CDS	101986	102060	.	-	0	ID=ADSC400_000230-T1.cds;Parent=ADSC400_000230-T1;
scaffold_2	funannotate	CDS	101584	101758	.	-	0	ID=ADSC400_000230-T1.cds;Parent=ADSC400_000230-T1;
scaffold_2	funannotate	CDS	101434	101453	.	-	2	ID=ADSC400_000230-T1.cds;Parent=ADSC400_000230-T1;
scaffold_2	funannotate	gene	104288	104641	.	-	.	ID=ADSC400_000231;
scaffold_2	funannotate	mRNA	104288	104641	.	-	.	ID=ADSC400_000231-T1;Parent=ADSC400_000231;product=hypothetical protein;
scaffold_2	funannotate	exon	104534	104641	.	-	.	ID=ADSC400_000231-T1.exon1;Parent=ADSC400_000231-T1;
scaffold_2	funannotate	exon	104288	104464	.	-	.	ID=ADSC400_000231-T1.exon2;Parent=ADSC400_000231-T1;
scaffold_2	funannotate	CDS	104534	104641	.	-	0	ID=ADSC400_000231-T1.cds;Parent=ADSC400_000231-T1;
scaffold_2	funannotate	CDS	104288	104464	.	-	0	ID=ADSC400_000231-T1.cds;Parent=ADSC400_000231-T1;
scaffold_2	funannotate	gene	109035	113421	.	+	.	ID=ADSC400_000232;
scaffold_2	funannotate	mRNA	109035	113421	.	+	.	ID=ADSC400_000232-T1;Parent=ADSC400_000232;product=hypothetical protein;
scaffold_2	funannotate	exon	109035	111361	.	+	.	ID=ADSC400_000232-T1.exon1;Parent=ADSC400_000232-T1;
scaffold_2	funannotate	exon	111465	113421	.	+	.	ID=ADSC400_000232-T1.exon2;Parent=ADSC400_000232-T1;
scaffold_2	funannotate	CDS	109035	111361	.	+	0	ID=ADSC400_000232-T1.cds;Parent=ADSC400_000232-T1;
scaffold_2	funannotate	CDS	111465	113421	.	+	1	ID=ADSC400_000232-T1.cds;Parent=ADSC400_000232-T1;
scaffold_2	funannotate	gene	115379	117159	.	+	.	ID=ADSC400_000233;
scaffold_2	funannotate	mRNA	115379	117159	.	+	.	ID=ADSC400_000233-T1;Parent=ADSC400_000233;product=hypothetical protein;
scaffold_2	funannotate	exon	115379	115583	.	+	.	ID=ADSC400_000233-T1.exon1;Parent=ADSC400_000233-T1;
scaffold_2	funannotate	exon	115784	117159	.	+	.	ID=ADSC400_000233-T1.exon2;Parent=ADSC400_000233-T1;
scaffold_2	funannotate	CDS	115379	115583	.	+	0	ID=ADSC400_000233-T1.cds;Parent=ADSC400_000233-T1;
scaffold_2	funannotate	CDS	115784	117159	.	+	2	ID=ADSC400_000233-T1.cds;Parent=ADSC400_000233-T1;
scaffold_2	funannotate	gene	118271	118908	.	-	.	ID=ADSC400_000234;
scaffold_2	funannotate	mRNA	118271	118908	.	-	.	ID=ADSC400_000234-T1;Parent=ADSC400_000234;product=hypothetical protein;
scaffold_2	funannotate	exon	118855	118908	.	-	.	ID=ADSC400_000234-T1.exon1;Parent=ADSC400_000234-T1;
scaffold_2	funannotate	exon	118451	118732	.	-	.	ID=ADSC400_000234-T1.exon2;Parent=ADSC400_000234-T1;
scaffold_2	funannotate	exon	118271	118396	.	-	.	ID=ADSC400_000234-T1.exon3;Parent=ADSC400_000234-T1;
scaffold_2	funannotate	CDS	118855	118908	.	-	0	ID=ADSC400_000234-T1.cds;Parent=ADSC400_000234-T1;
scaffold_2	funannotate	CDS	118451	118732	.	-	0	ID=ADSC400_000234-T1.cds;Parent=ADSC400_000234-T1;
scaffold_2	funannotate	CDS	118271	118396	.	-	0	ID=ADSC400_000234-T1.cds;Parent=ADSC400_000234-T1;
scaffold_2	funannotate	gene	120144	120491	.	-	.	ID=ADSC400_000235;
scaffold_2	funannotate	mRNA	120144	120491	.	-	.	ID=ADSC400_000235-T1;Parent=ADSC400_000235;product=hypothetical protein;
scaffold_2	funannotate	exon	120144	120491	.	-	.	ID=ADSC400_000235-T1.exon1;Parent=ADSC400_000235-T1;
scaffold_2	funannotate	CDS	120144	120491	.	-	0	ID=ADSC400_000235-T1.cds;Parent=ADSC400_000235-T1;
scaffold_2	funannotate	gene	120598	122215	.	-	.	ID=ADSC400_000236;
scaffold_2	funannotate	mRNA	120598	122215	.	-	.	ID=ADSC400_000236-T1;Parent=ADSC400_000236;product=hypothetical protein;
scaffold_2	funannotate	exon	122057	122215	.	-	.	ID=ADSC400_000236-T1.exon1;Parent=ADSC400_000236-T1;
scaffold_2	funannotate	exon	121732	121987	.	-	.	ID=ADSC400_000236-T1.exon2;Parent=ADSC400_000236-T1;
scaffold_2	funannotate	exon	121397	121674	.	-	.	ID=ADSC400_000236-T1.exon3;Parent=ADSC400_000236-T1;
scaffold_2	funannotate	exon	121216	121240	.	-	.	ID=ADSC400_000236-T1.exon4;Parent=ADSC400_000236-T1;
scaffold_2	funannotate	exon	120598	121163	.	-	.	ID=ADSC400_000236-T1.exon5;Parent=ADSC400_000236-T1;
scaffold_2	funannotate	CDS	122057	122215	.	-	0	ID=ADSC400_000236-T1.cds;Parent=ADSC400_000236-T1;
scaffold_2	funannotate	CDS	121732	121987	.	-	0	ID=ADSC400_000236-T1.cds;Parent=ADSC400_000236-T1;
scaffold_2	funannotate	CDS	121397	121674	.	-	2	ID=ADSC400_000236-T1.cds;Parent=ADSC400_000236-T1;
scaffold_2	funannotate	CDS	121216	121240	.	-	0	ID=ADSC400_000236-T1.cds;Parent=ADSC400_000236-T1;
scaffold_2	funannotate	CDS	120598	121163	.	-	2	ID=ADSC400_000236-T1.cds;Parent=ADSC400_000236-T1;
scaffold_2	funannotate	gene	125348	126521	.	+	.	ID=ADSC400_000237;
scaffold_2	funannotate	mRNA	125348	126521	.	+	.	ID=ADSC400_000237-T1;Parent=ADSC400_000237;product=hypothetical protein;
scaffold_2	funannotate	exon	125348	125563	.	+	.	ID=ADSC400_000237-T1.exon1;Parent=ADSC400_000237-T1;
scaffold_2	funannotate	exon	125905	125967	.	+	.	ID=ADSC400_000237-T1.exon2;Parent=ADSC400_000237-T1;
scaffold_2	funannotate	exon	126030	126521	.	+	.	ID=ADSC400_000237-T1.exon3;Parent=ADSC400_000237-T1;
scaffold_2	funannotate	CDS	125348	125563	.	+	0	ID=ADSC400_000237-T1.cds;Parent=ADSC400_000237-T1;
scaffold_2	funannotate	CDS	125905	125967	.	+	0	ID=ADSC400_000237-T1.cds;Parent=ADSC400_000237-T1;
scaffold_2	funannotate	CDS	126030	126521	.	+	0	ID=ADSC400_000237-T1.cds;Parent=ADSC400_000237-T1;
scaffold_2	funannotate	gene	127404	127896	.	-	.	ID=ADSC400_000238;
scaffold_2	funannotate	mRNA	127404	127896	.	-	.	ID=ADSC400_000238-T1;Parent=ADSC400_000238;product=hypothetical protein;
scaffold_2	funannotate	exon	127881	127896	.	-	.	ID=ADSC400_000238-T1.exon1;Parent=ADSC400_000238-T1;
scaffold_2	funannotate	exon	127404	127852	.	-	.	ID=ADSC400_000238-T1.exon2;Parent=ADSC400_000238-T1;
scaffold_2	funannotate	CDS	127881	127896	.	-	0	ID=ADSC400_000238-T1.cds;Parent=ADSC400_000238-T1;
scaffold_2	funannotate	CDS	127404	127852	.	-	2	ID=ADSC400_000238-T1.cds;Parent=ADSC400_000238-T1;
scaffold_2	funannotate	gene	131003	132541	.	-	.	ID=ADSC400_000239;
scaffold_2	funannotate	mRNA	131003	132541	.	-	.	ID=ADSC400_000239-T1;Parent=ADSC400_000239;product=hypothetical protein;
scaffold_2	funannotate	exon	131528	132541	.	-	.	ID=ADSC400_000239-T1.exon1;Parent=ADSC400_000239-T1;
scaffold_2	funannotate	exon	131003	131299	.	-	.	ID=ADSC400_000239-T1.exon2;Parent=ADSC400_000239-T1;
scaffold_2	funannotate	CDS	131528	132541	.	-	0	ID=ADSC400_000239-T1.cds;Parent=ADSC400_000239-T1;
scaffold_2	funannotate	CDS	131003	131299	.	-	0	ID=ADSC400_000239-T1.cds;Parent=ADSC400_000239-T1;
scaffold_2	funannotate	gene	133204	134522	.	+	.	ID=ADSC400_000240;
scaffold_2	funannotate	mRNA	133204	134522	.	+	.	ID=ADSC400_000240-T1;Parent=ADSC400_000240;product=hypothetical protein;
scaffold_2	funannotate	exon	133204	133238	.	+	.	ID=ADSC400_000240-T1.exon1;Parent=ADSC400_000240-T1;
scaffold_2	funannotate	exon	133316	134522	.	+	.	ID=ADSC400_000240-T1.exon2;Parent=ADSC400_000240-T1;
scaffold_2	funannotate	CDS	133204	133238	.	+	0	ID=ADSC400_000240-T1.cds;Parent=ADSC400_000240-T1;
scaffold_2	funannotate	CDS	133316	134522	.	+	1	ID=ADSC400_000240-T1.cds;Parent=ADSC400_000240-T1;
scaffold_2	funannotate	gene	135591	139184	.	-	.	ID=ADSC400_000241;
scaffold_2	funannotate	mRNA	135591	139184	.	-	.	ID=ADSC400_000241-T1;Parent=ADSC400_000241;product=hypothetical protein;
scaffold_2	funannotate	exon	139170	139184	.	-	.	ID=ADSC400_000241-T1.exon1;Parent=ADSC400_000241-T1;
scaffold_2	funannotate	exon	138835	139086	.	-	.	ID=ADSC400_000241-T1.exon2;Parent=ADSC400_000241-T1;
scaffold_2	funannotate	exon	138653	138772	.	-	.	ID=ADSC400_000241-T1.exon3;Parent=ADSC400_000241-T1;
scaffold_2	funannotate	exon	137943	138590	.	-	.	ID=ADSC400_000241-T1.exon4;Parent=ADSC400_000241-T1;
scaffold_2	funannotate	exon	137651	137884	.	-	.	ID=ADSC400_000241-T1.exon5;Parent=ADSC400_000241-T1;
scaffold_2	funannotate	exon	137266	137601	.	-	.	ID=ADSC400_000241-T1.exon6;Parent=ADSC400_000241-T1;
scaffold_2	funannotate	exon	135591	137207	.	-	.	ID=ADSC400_000241-T1.exon7;Parent=ADSC400_000241-T1;
scaffold_2	funannotate	CDS	139170	139184	.	-	0	ID=ADSC400_000241-T1.cds;Parent=ADSC400_000241-T1;
scaffold_2	funannotate	CDS	138835	139086	.	-	0	ID=ADSC400_000241-T1.cds;Parent=ADSC400_000241-T1;
scaffold_2	funannotate	CDS	138653	138772	.	-	0	ID=ADSC400_000241-T1.cds;Parent=ADSC400_000241-T1;
scaffold_2	funannotate	CDS	137943	138590	.	-	0	ID=ADSC400_000241-T1.cds;Parent=ADSC400_000241-T1;
scaffold_2	funannotate	CDS	137651	137884	.	-	0	ID=ADSC400_000241-T1.cds;Parent=ADSC400_000241-T1;
scaffold_2	funannotate	CDS	137266	137601	.	-	0	ID=ADSC400_000241-T1.cds;Parent=ADSC400_000241-T1;
scaffold_2	funannotate	CDS	135591	137207	.	-	0	ID=ADSC400_000241-T1.cds;Parent=ADSC400_000241-T1;
scaffold_2	funannotate	gene	139800	140123	.	-	.	ID=ADSC400_000242;
scaffold_2	funannotate	mRNA	139800	140123	.	-	.	ID=ADSC400_000242-T1;Parent=ADSC400_000242;product=hypothetical protein;
scaffold_2	funannotate	exon	139800	140123	.	-	.	ID=ADSC400_000242-T1.exon1;Parent=ADSC400_000242-T1;
scaffold_2	funannotate	CDS	139800	140123	.	-	0	ID=ADSC400_000242-T1.cds;Parent=ADSC400_000242-T1;
scaffold_2	funannotate	gene	140530	140694	.	-	.	ID=ADSC400_000243;
scaffold_2	funannotate	mRNA	140530	140694	.	-	.	ID=ADSC400_000243-T1;Parent=ADSC400_000243;product=hypothetical protein;
scaffold_2	funannotate	exon	140530	140694	.	-	.	ID=ADSC400_000243-T1.exon1;Parent=ADSC400_000243-T1;
scaffold_2	funannotate	CDS	140530	140694	.	-	0	ID=ADSC400_000243-T1.cds;Parent=ADSC400_000243-T1;
scaffold_2	funannotate	gene	141800	142390	.	-	.	ID=ADSC400_000244;
scaffold_2	funannotate	mRNA	141800	142390	.	-	.	ID=ADSC400_000244-T1;Parent=ADSC400_000244;product=hypothetical protein;
scaffold_2	funannotate	exon	142351	142390	.	-	.	ID=ADSC400_000244-T1.exon1;Parent=ADSC400_000244-T1;
scaffold_2	funannotate	exon	141800	142209	.	-	.	ID=ADSC400_000244-T1.exon2;Parent=ADSC400_000244-T1;
scaffold_2	funannotate	CDS	142351	142390	.	-	0	ID=ADSC400_000244-T1.cds;Parent=ADSC400_000244-T1;
scaffold_2	funannotate	CDS	141800	142209	.	-	2	ID=ADSC400_000244-T1.cds;Parent=ADSC400_000244-T1;
scaffold_2	funannotate	gene	143570	144455	.	-	.	ID=ADSC400_000245;
scaffold_2	funannotate	mRNA	143570	144455	.	-	.	ID=ADSC400_000245-T1;Parent=ADSC400_000245;product=hypothetical protein;
scaffold_2	funannotate	exon	144146	144455	.	-	.	ID=ADSC400_000245-T1.exon1;Parent=ADSC400_000245-T1;
scaffold_2	funannotate	exon	143570	144072	.	-	.	ID=ADSC400_000245-T1.exon2;Parent=ADSC400_000245-T1;
scaffold_2	funannotate	CDS	144146	144455	.	-	0	ID=ADSC400_000245-T1.cds;Parent=ADSC400_000245-T1;
scaffold_2	funannotate	CDS	143570	144072	.	-	2	ID=ADSC400_000245-T1.cds;Parent=ADSC400_000245-T1;
scaffold_2	funannotate	gene	145652	146588	.	-	.	ID=ADSC400_000246;
scaffold_2	funannotate	mRNA	145652	146588	.	-	.	ID=ADSC400_000246-T1;Parent=ADSC400_000246;product=hypothetical protein;
scaffold_2	funannotate	exon	146252	146588	.	-	.	ID=ADSC400_000246-T1.exon1;Parent=ADSC400_000246-T1;
scaffold_2	funannotate	exon	145652	146139	.	-	.	ID=ADSC400_000246-T1.exon2;Parent=ADSC400_000246-T1;
scaffold_2	funannotate	CDS	146252	146588	.	-	0	ID=ADSC400_000246-T1.cds;Parent=ADSC400_000246-T1;
scaffold_2	funannotate	CDS	145652	146139	.	-	2	ID=ADSC400_000246-T1.cds;Parent=ADSC400_000246-T1;
scaffold_2	funannotate	gene	147027	148068	.	-	.	ID=ADSC400_000247;
scaffold_2	funannotate	mRNA	147027	148068	.	-	.	ID=ADSC400_000247-T1;Parent=ADSC400_000247;product=hypothetical protein;
scaffold_2	funannotate	exon	147687	148068	.	-	.	ID=ADSC400_000247-T1.exon1;Parent=ADSC400_000247-T1;
scaffold_2	funannotate	exon	147027	147565	.	-	.	ID=ADSC400_000247-T1.exon2;Parent=ADSC400_000247-T1;
scaffold_2	funannotate	CDS	147687	148068	.	-	0	ID=ADSC400_000247-T1.cds;Parent=ADSC400_000247-T1;
scaffold_2	funannotate	CDS	147027	147565	.	-	2	ID=ADSC400_000247-T1.cds;Parent=ADSC400_000247-T1;
scaffold_2	funannotate	gene	148495	151685	.	-	.	ID=ADSC400_000248;
scaffold_2	funannotate	mRNA	148495	151685	.	-	.	ID=ADSC400_000248-T1;Parent=ADSC400_000248;product=hypothetical protein;
scaffold_2	funannotate	exon	151454	151685	.	-	.	ID=ADSC400_000248-T1.exon1;Parent=ADSC400_000248-T1;
scaffold_2	funannotate	exon	148495	151247	.	-	.	ID=ADSC400_000248-T1.exon2;Parent=ADSC400_000248-T1;
scaffold_2	funannotate	CDS	151454	151685	.	-	0	ID=ADSC400_000248-T1.cds;Parent=ADSC400_000248-T1;
scaffold_2	funannotate	CDS	148495	151247	.	-	2	ID=ADSC400_000248-T1.cds;Parent=ADSC400_000248-T1;
scaffold_2	funannotate	gene	152966	154471	.	+	.	ID=ADSC400_000249;
scaffold_2	funannotate	mRNA	152966	154471	.	+	.	ID=ADSC400_000249-T1;Parent=ADSC400_000249;product=hypothetical protein;
scaffold_2	funannotate	exon	152966	154471	.	+	.	ID=ADSC400_000249-T1.exon1;Parent=ADSC400_000249-T1;
scaffold_2	funannotate	CDS	152966	154471	.	+	0	ID=ADSC400_000249-T1.cds;Parent=ADSC400_000249-T1;
scaffold_2	funannotate	gene	155479	158655	.	-	.	ID=ADSC400_000250;
scaffold_2	funannotate	mRNA	155479	158655	.	-	.	ID=ADSC400_000250-T1;Parent=ADSC400_000250;product=hypothetical protein;
scaffold_2	funannotate	exon	158444	158655	.	-	.	ID=ADSC400_000250-T1.exon1;Parent=ADSC400_000250-T1;
scaffold_2	funannotate	exon	156915	158386	.	-	.	ID=ADSC400_000250-T1.exon2;Parent=ADSC400_000250-T1;
scaffold_2	funannotate	exon	155699	156590	.	-	.	ID=ADSC400_000250-T1.exon3;Parent=ADSC400_000250-T1;
scaffold_2	funannotate	exon	155479	155536	.	-	.	ID=ADSC400_000250-T1.exon4;Parent=ADSC400_000250-T1;
scaffold_2	funannotate	CDS	158444	158655	.	-	0	ID=ADSC400_000250-T1.cds;Parent=ADSC400_000250-T1;
scaffold_2	funannotate	CDS	156915	158386	.	-	1	ID=ADSC400_000250-T1.cds;Parent=ADSC400_000250-T1;
scaffold_2	funannotate	CDS	155699	156590	.	-	2	ID=ADSC400_000250-T1.cds;Parent=ADSC400_000250-T1;
scaffold_2	funannotate	CDS	155479	155536	.	-	1	ID=ADSC400_000250-T1.cds;Parent=ADSC400_000250-T1;
scaffold_2	funannotate	gene	159032	159685	.	-	.	ID=ADSC400_000251;
scaffold_2	funannotate	mRNA	159032	159685	.	-	.	ID=ADSC400_000251-T1;Parent=ADSC400_000251;product=hypothetical protein;
scaffold_2	funannotate	exon	159146	159685	.	-	.	ID=ADSC400_000251-T1.exon1;Parent=ADSC400_000251-T1;
scaffold_2	funannotate	exon	159032	159082	.	-	.	ID=ADSC400_000251-T1.exon2;Parent=ADSC400_000251-T1;
scaffold_2	funannotate	CDS	159146	159685	.	-	0	ID=ADSC400_000251-T1.cds;Parent=ADSC400_000251-T1;
scaffold_2	funannotate	CDS	159032	159082	.	-	0	ID=ADSC400_000251-T1.cds;Parent=ADSC400_000251-T1;
scaffold_2	funannotate	gene	160644	161907	.	-	.	ID=ADSC400_000252;
scaffold_2	funannotate	mRNA	160644	161907	.	-	.	ID=ADSC400_000252-T1;Parent=ADSC400_000252;product=hypothetical protein;
scaffold_2	funannotate	exon	161821	161907	.	-	.	ID=ADSC400_000252-T1.exon1;Parent=ADSC400_000252-T1;
scaffold_2	funannotate	exon	161492	161669	.	-	.	ID=ADSC400_000252-T1.exon2;Parent=ADSC400_000252-T1;
scaffold_2	funannotate	exon	161394	161434	.	-	.	ID=ADSC400_000252-T1.exon3;Parent=ADSC400_000252-T1;
scaffold_2	funannotate	exon	161260	161328	.	-	.	ID=ADSC400_000252-T1.exon4;Parent=ADSC400_000252-T1;
scaffold_2	funannotate	exon	160644	161207	.	-	.	ID=ADSC400_000252-T1.exon5;Parent=ADSC400_000252-T1;
scaffold_2	funannotate	CDS	161821	161907	.	-	0	ID=ADSC400_000252-T1.cds;Parent=ADSC400_000252-T1;
scaffold_2	funannotate	CDS	161492	161669	.	-	0	ID=ADSC400_000252-T1.cds;Parent=ADSC400_000252-T1;
scaffold_2	funannotate	CDS	161394	161434	.	-	2	ID=ADSC400_000252-T1.cds;Parent=ADSC400_000252-T1;
scaffold_2	funannotate	CDS	161260	161328	.	-	0	ID=ADSC400_000252-T1.cds;Parent=ADSC400_000252-T1;
scaffold_2	funannotate	CDS	160644	161207	.	-	0	ID=ADSC400_000252-T1.cds;Parent=ADSC400_000252-T1;
scaffold_2	funannotate	gene	168487	170244	.	-	.	ID=ADSC400_000253;
scaffold_2	funannotate	mRNA	168487	170244	.	-	.	ID=ADSC400_000253-T1;Parent=ADSC400_000253;product=hypothetical protein;
scaffold_2	funannotate	exon	168487	170244	.	-	.	ID=ADSC400_000253-T1.exon1;Parent=ADSC400_000253-T1;
scaffold_2	funannotate	CDS	168487	170244	.	-	0	ID=ADSC400_000253-T1.cds;Parent=ADSC400_000253-T1;
scaffold_2	funannotate	gene	171997	174305	.	-	.	ID=ADSC400_000254;
scaffold_2	funannotate	mRNA	171997	174305	.	-	.	ID=ADSC400_000254-T1;Parent=ADSC400_000254;product=hypothetical protein;
scaffold_2	funannotate	exon	173829	174305	.	-	.	ID=ADSC400_000254-T1.exon1;Parent=ADSC400_000254-T1;
scaffold_2	funannotate	exon	173410	173607	.	-	.	ID=ADSC400_000254-T1.exon2;Parent=ADSC400_000254-T1;
scaffold_2	funannotate	exon	172760	173298	.	-	.	ID=ADSC400_000254-T1.exon3;Parent=ADSC400_000254-T1;
scaffold_2	funannotate	exon	171997	172591	.	-	.	ID=ADSC400_000254-T1.exon4;Parent=ADSC400_000254-T1;
scaffold_2	funannotate	CDS	173829	174305	.	-	0	ID=ADSC400_000254-T1.cds;Parent=ADSC400_000254-T1;
scaffold_2	funannotate	CDS	173410	173607	.	-	0	ID=ADSC400_000254-T1.cds;Parent=ADSC400_000254-T1;
scaffold_2	funannotate	CDS	172760	173298	.	-	0	ID=ADSC400_000254-T1.cds;Parent=ADSC400_000254-T1;
scaffold_2	funannotate	CDS	171997	172591	.	-	1	ID=ADSC400_000254-T1.cds;Parent=ADSC400_000254-T1;
scaffold_2	funannotate	gene	174826	174918	.	+	.	ID=ADSC400_000255;
scaffold_2	funannotate	tRNA	174826	174918	.	+	.	ID=ADSC400_000255-T1;Parent=ADSC400_000255;product=tRNA-Val;
scaffold_2	funannotate	exon	174826	174918	.	+	.	ID=ADSC400_000255-T1.exon1;Parent=ADSC400_000255-T1;
scaffold_2	funannotate	gene	175492	176115	.	+	.	ID=ADSC400_000256;
scaffold_2	funannotate	mRNA	175492	176115	.	+	.	ID=ADSC400_000256-T1;Parent=ADSC400_000256;product=hypothetical protein;
scaffold_2	funannotate	exon	175492	176115	.	+	.	ID=ADSC400_000256-T1.exon1;Parent=ADSC400_000256-T1;
scaffold_2	funannotate	CDS	175492	176115	.	+	0	ID=ADSC400_000256-T1.cds;Parent=ADSC400_000256-T1;
scaffold_2	funannotate	gene	178355	180085	.	-	.	ID=ADSC400_000257;
scaffold_2	funannotate	mRNA	178355	180085	.	-	.	ID=ADSC400_000257-T1;Parent=ADSC400_000257;product=hypothetical protein;
scaffold_2	funannotate	exon	179746	180085	.	-	.	ID=ADSC400_000257-T1.exon1;Parent=ADSC400_000257-T1;
scaffold_2	funannotate	exon	178355	178869	.	-	.	ID=ADSC400_000257-T1.exon2;Parent=ADSC400_000257-T1;
scaffold_2	funannotate	CDS	179746	180085	.	-	0	ID=ADSC400_000257-T1.cds;Parent=ADSC400_000257-T1;
scaffold_2	funannotate	CDS	178355	178869	.	-	2	ID=ADSC400_000257-T1.cds;Parent=ADSC400_000257-T1;
scaffold_2	funannotate	gene	182941	184803	.	+	.	ID=ADSC400_000258;
scaffold_2	funannotate	mRNA	182941	184803	.	+	.	ID=ADSC400_000258-T1;Parent=ADSC400_000258;product=hypothetical protein;
scaffold_2	funannotate	exon	182941	184803	.	+	.	ID=ADSC400_000258-T1.exon1;Parent=ADSC400_000258-T1;
scaffold_2	funannotate	CDS	182941	184803	.	+	0	ID=ADSC400_000258-T1.cds;Parent=ADSC400_000258-T1;
scaffold_2	funannotate	gene	185294	187212	.	-	.	ID=ADSC400_000259;
scaffold_2	funannotate	mRNA	185294	187212	.	-	.	ID=ADSC400_000259-T1;Parent=ADSC400_000259;product=hypothetical protein;
scaffold_2	funannotate	exon	187129	187212	.	-	.	ID=ADSC400_000259-T1.exon1;Parent=ADSC400_000259-T1;
scaffold_2	funannotate	exon	186746	186923	.	-	.	ID=ADSC400_000259-T1.exon2;Parent=ADSC400_000259-T1;
scaffold_2	funannotate	exon	185294	186540	.	-	.	ID=ADSC400_000259-T1.exon3;Parent=ADSC400_000259-T1;
scaffold_2	funannotate	CDS	187129	187212	.	-	0	ID=ADSC400_000259-T1.cds;Parent=ADSC400_000259-T1;
scaffold_2	funannotate	CDS	186746	186923	.	-	0	ID=ADSC400_000259-T1.cds;Parent=ADSC400_000259-T1;
scaffold_2	funannotate	CDS	185294	186540	.	-	2	ID=ADSC400_000259-T1.cds;Parent=ADSC400_000259-T1;
scaffold_2	funannotate	gene	188262	189718	.	+	.	ID=ADSC400_000260;
scaffold_2	funannotate	mRNA	188262	189718	.	+	.	ID=ADSC400_000260-T1;Parent=ADSC400_000260;product=hypothetical protein;
scaffold_2	funannotate	exon	188262	188385	.	+	.	ID=ADSC400_000260-T1.exon1;Parent=ADSC400_000260-T1;
scaffold_2	funannotate	exon	188455	188722	.	+	.	ID=ADSC400_000260-T1.exon2;Parent=ADSC400_000260-T1;
scaffold_2	funannotate	exon	188802	189501	.	+	.	ID=ADSC400_000260-T1.exon3;Parent=ADSC400_000260-T1;
scaffold_2	funannotate	exon	189593	189718	.	+	.	ID=ADSC400_000260-T1.exon4;Parent=ADSC400_000260-T1;
scaffold_2	funannotate	CDS	188262	188385	.	+	0	ID=ADSC400_000260-T1.cds;Parent=ADSC400_000260-T1;
scaffold_2	funannotate	CDS	188455	188722	.	+	2	ID=ADSC400_000260-T1.cds;Parent=ADSC400_000260-T1;
scaffold_2	funannotate	CDS	188802	189501	.	+	1	ID=ADSC400_000260-T1.cds;Parent=ADSC400_000260-T1;
scaffold_2	funannotate	CDS	189593	189718	.	+	0	ID=ADSC400_000260-T1.cds;Parent=ADSC400_000260-T1;
scaffold_2	funannotate	gene	190637	193585	.	+	.	ID=ADSC400_000261;
scaffold_2	funannotate	mRNA	190637	193585	.	+	.	ID=ADSC400_000261-T1;Parent=ADSC400_000261;product=hypothetical protein;
scaffold_2	funannotate	exon	190637	190655	.	+	.	ID=ADSC400_000261-T1.exon1;Parent=ADSC400_000261-T1;
scaffold_2	funannotate	exon	190722	190879	.	+	.	ID=ADSC400_000261-T1.exon2;Parent=ADSC400_000261-T1;
scaffold_2	funannotate	exon	190959	193482	.	+	.	ID=ADSC400_000261-T1.exon3;Parent=ADSC400_000261-T1;
scaffold_2	funannotate	exon	193542	193585	.	+	.	ID=ADSC400_000261-T1.exon4;Parent=ADSC400_000261-T1;
scaffold_2	funannotate	CDS	190637	190655	.	+	0	ID=ADSC400_000261-T1.cds;Parent=ADSC400_000261-T1;
scaffold_2	funannotate	CDS	190722	190879	.	+	2	ID=ADSC400_000261-T1.cds;Parent=ADSC400_000261-T1;
scaffold_2	funannotate	CDS	190959	193482	.	+	0	ID=ADSC400_000261-T1.cds;Parent=ADSC400_000261-T1;
scaffold_2	funannotate	CDS	193542	193585	.	+	2	ID=ADSC400_000261-T1.cds;Parent=ADSC400_000261-T1;
scaffold_2	funannotate	gene	209307	213211	.	+	.	ID=ADSC400_000262;
scaffold_2	funannotate	mRNA	209307	213211	.	+	.	ID=ADSC400_000262-T1;Parent=ADSC400_000262;product=hypothetical protein;
scaffold_2	funannotate	exon	209307	209536	.	+	.	ID=ADSC400_000262-T1.exon1;Parent=ADSC400_000262-T1;
scaffold_2	funannotate	exon	209704	213211	.	+	.	ID=ADSC400_000262-T1.exon2;Parent=ADSC400_000262-T1;
scaffold_2	funannotate	CDS	209307	209536	.	+	0	ID=ADSC400_000262-T1.cds;Parent=ADSC400_000262-T1;
scaffold_2	funannotate	CDS	209704	213211	.	+	1	ID=ADSC400_000262-T1.cds;Parent=ADSC400_000262-T1;
scaffold_2	funannotate	gene	215009	216478	.	+	.	ID=ADSC400_000263;
scaffold_2	funannotate	mRNA	215009	216478	.	+	.	ID=ADSC400_000263-T1;Parent=ADSC400_000263;product=hypothetical protein;
scaffold_2	funannotate	exon	215009	216478	.	+	.	ID=ADSC400_000263-T1.exon1;Parent=ADSC400_000263-T1;
scaffold_2	funannotate	CDS	215009	216478	.	+	0	ID=ADSC400_000263-T1.cds;Parent=ADSC400_000263-T1;
scaffold_2	funannotate	gene	216955	220424	.	-	.	ID=ADSC400_000264;
scaffold_2	funannotate	mRNA	216955	220424	.	-	.	ID=ADSC400_000264-T1;Parent=ADSC400_000264;product=hypothetical protein;
scaffold_2	funannotate	exon	220131	220424	.	-	.	ID=ADSC400_000264-T1.exon1;Parent=ADSC400_000264-T1;
scaffold_2	funannotate	exon	219808	220072	.	-	.	ID=ADSC400_000264-T1.exon2;Parent=ADSC400_000264-T1;
scaffold_2	funannotate	exon	219596	219750	.	-	.	ID=ADSC400_000264-T1.exon3;Parent=ADSC400_000264-T1;
scaffold_2	funannotate	exon	219513	219537	.	-	.	ID=ADSC400_000264-T1.exon4;Parent=ADSC400_000264-T1;
scaffold_2	funannotate	exon	216955	219434	.	-	.	ID=ADSC400_000264-T1.exon5;Parent=ADSC400_000264-T1;
scaffold_2	funannotate	CDS	220131	220424	.	-	0	ID=ADSC400_000264-T1.cds;Parent=ADSC400_000264-T1;
scaffold_2	funannotate	CDS	219808	220072	.	-	0	ID=ADSC400_000264-T1.cds;Parent=ADSC400_000264-T1;
scaffold_2	funannotate	CDS	219596	219750	.	-	2	ID=ADSC400_000264-T1.cds;Parent=ADSC400_000264-T1;
scaffold_2	funannotate	CDS	219513	219537	.	-	0	ID=ADSC400_000264-T1.cds;Parent=ADSC400_000264-T1;
scaffold_2	funannotate	CDS	216955	219434	.	-	2	ID=ADSC400_000264-T1.cds;Parent=ADSC400_000264-T1;
scaffold_2	funannotate	gene	221346	221771	.	-	.	ID=ADSC400_000265;
scaffold_2	funannotate	mRNA	221346	221771	.	-	.	ID=ADSC400_000265-T1;Parent=ADSC400_000265;product=hypothetical protein;
scaffold_2	funannotate	exon	221346	221771	.	-	.	ID=ADSC400_000265-T1.exon1;Parent=ADSC400_000265-T1;
scaffold_2	funannotate	CDS	221346	221771	.	-	0	ID=ADSC400_000265-T1.cds;Parent=ADSC400_000265-T1;
scaffold_2	funannotate	gene	222758	223740	.	+	.	ID=ADSC400_000266;
scaffold_2	funannotate	mRNA	222758	223740	.	+	.	ID=ADSC400_000266-T1;Parent=ADSC400_000266;product=hypothetical protein;
scaffold_2	funannotate	exon	222758	223081	.	+	.	ID=ADSC400_000266-T1.exon1;Parent=ADSC400_000266-T1;
scaffold_2	funannotate	exon	223137	223200	.	+	.	ID=ADSC400_000266-T1.exon2;Parent=ADSC400_000266-T1;
scaffold_2	funannotate	exon	223262	223740	.	+	.	ID=ADSC400_000266-T1.exon3;Parent=ADSC400_000266-T1;
scaffold_2	funannotate	CDS	222758	223081	.	+	0	ID=ADSC400_000266-T1.cds;Parent=ADSC400_000266-T1;
scaffold_2	funannotate	CDS	223137	223200	.	+	0	ID=ADSC400_000266-T1.cds;Parent=ADSC400_000266-T1;
scaffold_2	funannotate	CDS	223262	223740	.	+	2	ID=ADSC400_000266-T1.cds;Parent=ADSC400_000266-T1;
scaffold_2	funannotate	gene	226102	227385	.	+	.	ID=ADSC400_000267;
scaffold_2	funannotate	mRNA	226102	227385	.	+	.	ID=ADSC400_000267-T1;Parent=ADSC400_000267;product=hypothetical protein;
scaffold_2	funannotate	exon	226102	227385	.	+	.	ID=ADSC400_000267-T1.exon1;Parent=ADSC400_000267-T1;
scaffold_2	funannotate	CDS	226102	227385	.	+	0	ID=ADSC400_000267-T1.cds;Parent=ADSC400_000267-T1;
scaffold_2	funannotate	gene	228641	230392	.	+	.	ID=ADSC400_000268;
scaffold_2	funannotate	mRNA	228641	230392	.	+	.	ID=ADSC400_000268-T1;Parent=ADSC400_000268;product=hypothetical protein;
scaffold_2	funannotate	exon	228641	230392	.	+	.	ID=ADSC400_000268-T1.exon1;Parent=ADSC400_000268-T1;
scaffold_2	funannotate	CDS	228641	230392	.	+	0	ID=ADSC400_000268-T1.cds;Parent=ADSC400_000268-T1;
scaffold_2	funannotate	gene	231361	232644	.	+	.	ID=ADSC400_000269;
scaffold_2	funannotate	mRNA	231361	232644	.	+	.	ID=ADSC400_000269-T1;Parent=ADSC400_000269;product=hypothetical protein;
scaffold_2	funannotate	exon	231361	231556	.	+	.	ID=ADSC400_000269-T1.exon1;Parent=ADSC400_000269-T1;
scaffold_2	funannotate	exon	231607	232528	.	+	.	ID=ADSC400_000269-T1.exon2;Parent=ADSC400_000269-T1;
scaffold_2	funannotate	exon	232620	232644	.	+	.	ID=ADSC400_000269-T1.exon3;Parent=ADSC400_000269-T1;
scaffold_2	funannotate	CDS	231361	231556	.	+	0	ID=ADSC400_000269-T1.cds;Parent=ADSC400_000269-T1;
scaffold_2	funannotate	CDS	231607	232528	.	+	2	ID=ADSC400_000269-T1.cds;Parent=ADSC400_000269-T1;
scaffold_2	funannotate	CDS	232620	232644	.	+	1	ID=ADSC400_000269-T1.cds;Parent=ADSC400_000269-T1;
scaffold_2	funannotate	gene	233621	234392	.	+	.	ID=ADSC400_000270;
scaffold_2	funannotate	mRNA	233621	234392	.	+	.	ID=ADSC400_000270-T1;Parent=ADSC400_000270;product=hypothetical protein;
scaffold_2	funannotate	exon	233621	233743	.	+	.	ID=ADSC400_000270-T1.exon1;Parent=ADSC400_000270-T1;
scaffold_2	funannotate	exon	233823	234061	.	+	.	ID=ADSC400_000270-T1.exon2;Parent=ADSC400_000270-T1;
scaffold_2	funannotate	exon	234116	234392	.	+	.	ID=ADSC400_000270-T1.exon3;Parent=ADSC400_000270-T1;
scaffold_2	funannotate	CDS	233621	233743	.	+	0	ID=ADSC400_000270-T1.cds;Parent=ADSC400_000270-T1;
scaffold_2	funannotate	CDS	233823	234061	.	+	0	ID=ADSC400_000270-T1.cds;Parent=ADSC400_000270-T1;
scaffold_2	funannotate	CDS	234116	234392	.	+	1	ID=ADSC400_000270-T1.cds;Parent=ADSC400_000270-T1;
scaffold_2	funannotate	gene	236499	237444	.	-	.	ID=ADSC400_000271;
scaffold_2	funannotate	mRNA	236499	237444	.	-	.	ID=ADSC400_000271-T1;Parent=ADSC400_000271;product=hypothetical protein;
scaffold_2	funannotate	exon	237277	237444	.	-	.	ID=ADSC400_000271-T1.exon1;Parent=ADSC400_000271-T1;
scaffold_2	funannotate	exon	236851	237199	.	-	.	ID=ADSC400_000271-T1.exon2;Parent=ADSC400_000271-T1;
scaffold_2	funannotate	exon	236499	236791	.	-	.	ID=ADSC400_000271-T1.exon3;Parent=ADSC400_000271-T1;
scaffold_2	funannotate	CDS	237277	237444	.	-	0	ID=ADSC400_000271-T1.cds;Parent=ADSC400_000271-T1;
scaffold_2	funannotate	CDS	236851	237199	.	-	0	ID=ADSC400_000271-T1.cds;Parent=ADSC400_000271-T1;
scaffold_2	funannotate	CDS	236499	236791	.	-	2	ID=ADSC400_000271-T1.cds;Parent=ADSC400_000271-T1;
scaffold_2	funannotate	gene	238424	241778	.	+	.	ID=ADSC400_000272;
scaffold_2	funannotate	mRNA	238424	241778	.	+	.	ID=ADSC400_000272-T1;Parent=ADSC400_000272;product=hypothetical protein;
scaffold_2	funannotate	exon	238424	238526	.	+	.	ID=ADSC400_000272-T1.exon1;Parent=ADSC400_000272-T1;
scaffold_2	funannotate	exon	238608	238662	.	+	.	ID=ADSC400_000272-T1.exon2;Parent=ADSC400_000272-T1;
scaffold_2	funannotate	exon	238739	240173	.	+	.	ID=ADSC400_000272-T1.exon3;Parent=ADSC400_000272-T1;
scaffold_2	funannotate	exon	240235	240357	.	+	.	ID=ADSC400_000272-T1.exon4;Parent=ADSC400_000272-T1;
scaffold_2	funannotate	exon	240428	240478	.	+	.	ID=ADSC400_000272-T1.exon5;Parent=ADSC400_000272-T1;
scaffold_2	funannotate	exon	240537	240661	.	+	.	ID=ADSC400_000272-T1.exon6;Parent=ADSC400_000272-T1;
scaffold_2	funannotate	exon	240707	241778	.	+	.	ID=ADSC400_000272-T1.exon7;Parent=ADSC400_000272-T1;
scaffold_2	funannotate	CDS	238424	238526	.	+	0	ID=ADSC400_000272-T1.cds;Parent=ADSC400_000272-T1;
scaffold_2	funannotate	CDS	238608	238662	.	+	2	ID=ADSC400_000272-T1.cds;Parent=ADSC400_000272-T1;
scaffold_2	funannotate	CDS	238739	240173	.	+	1	ID=ADSC400_000272-T1.cds;Parent=ADSC400_000272-T1;
scaffold_2	funannotate	CDS	240235	240357	.	+	0	ID=ADSC400_000272-T1.cds;Parent=ADSC400_000272-T1;
scaffold_2	funannotate	CDS	240428	240478	.	+	0	ID=ADSC400_000272-T1.cds;Parent=ADSC400_000272-T1;
scaffold_2	funannotate	CDS	240537	240661	.	+	0	ID=ADSC400_000272-T1.cds;Parent=ADSC400_000272-T1;
scaffold_2	funannotate	CDS	240707	241778	.	+	1	ID=ADSC400_000272-T1.cds;Parent=ADSC400_000272-T1;
scaffold_2	funannotate	gene	242222	242934	.	-	.	ID=ADSC400_000273;
scaffold_2	funannotate	mRNA	242222	242934	.	-	.	ID=ADSC400_000273-T1;Parent=ADSC400_000273;product=hypothetical protein;
scaffold_2	funannotate	exon	242650	242934	.	-	.	ID=ADSC400_000273-T1.exon1;Parent=ADSC400_000273-T1;
scaffold_2	funannotate	exon	242222	242563	.	-	.	ID=ADSC400_000273-T1.exon2;Parent=ADSC400_000273-T1;
scaffold_2	funannotate	CDS	242650	242934	.	-	0	ID=ADSC400_000273-T1.cds;Parent=ADSC400_000273-T1;
scaffold_2	funannotate	CDS	242222	242563	.	-	0	ID=ADSC400_000273-T1.cds;Parent=ADSC400_000273-T1;
scaffold_2	funannotate	gene	243307	244579	.	+	.	ID=ADSC400_000274;
scaffold_2	funannotate	mRNA	243307	244579	.	+	.	ID=ADSC400_000274-T1;Parent=ADSC400_000274;product=hypothetical protein;
scaffold_2	funannotate	exon	243307	243349	.	+	.	ID=ADSC400_000274-T1.exon1;Parent=ADSC400_000274-T1;
scaffold_2	funannotate	exon	243412	243617	.	+	.	ID=ADSC400_000274-T1.exon2;Parent=ADSC400_000274-T1;
scaffold_2	funannotate	exon	243673	243823	.	+	.	ID=ADSC400_000274-T1.exon3;Parent=ADSC400_000274-T1;
scaffold_2	funannotate	exon	244152	244304	.	+	.	ID=ADSC400_000274-T1.exon4;Parent=ADSC400_000274-T1;
scaffold_2	funannotate	exon	244368	244579	.	+	.	ID=ADSC400_000274-T1.exon5;Parent=ADSC400_000274-T1;
scaffold_2	funannotate	CDS	243307	243349	.	+	0	ID=ADSC400_000274-T1.cds;Parent=ADSC400_000274-T1;
scaffold_2	funannotate	CDS	243412	243617	.	+	2	ID=ADSC400_000274-T1.cds;Parent=ADSC400_000274-T1;
scaffold_2	funannotate	CDS	243673	243823	.	+	0	ID=ADSC400_000274-T1.cds;Parent=ADSC400_000274-T1;
scaffold_2	funannotate	CDS	244152	244304	.	+	2	ID=ADSC400_000274-T1.cds;Parent=ADSC400_000274-T1;
scaffold_2	funannotate	CDS	244368	244579	.	+	2	ID=ADSC400_000274-T1.cds;Parent=ADSC400_000274-T1;
scaffold_2	funannotate	gene	245139	245605	.	-	.	ID=ADSC400_000275;
scaffold_2	funannotate	mRNA	245139	245605	.	-	.	ID=ADSC400_000275-T1;Parent=ADSC400_000275;product=hypothetical protein;
scaffold_2	funannotate	exon	245576	245605	.	-	.	ID=ADSC400_000275-T1.exon1;Parent=ADSC400_000275-T1;
scaffold_2	funannotate	exon	245139	245459	.	-	.	ID=ADSC400_000275-T1.exon2;Parent=ADSC400_000275-T1;
scaffold_2	funannotate	CDS	245576	245605	.	-	0	ID=ADSC400_000275-T1.cds;Parent=ADSC400_000275-T1;
[truncated: 110,781 more rows]
