# Supplementary material for: Population genomics of the grapevine pathogen Eutypa lata reveals evidence for population expansion and intraspecific differences in secondary metabolite gene clusters
Source: PLoS Genet. 2022 Apr 1;18(4):e1010153. doi: 10.1371/journal.pgen.1010153 (PMC9007359; doi:10.1371/journal.pgen.1010153)
Supplement: S1 Data — (ZIP) [file pgen.1010153.s010.zip › Eutypa_lata_AL1_46.gff3]

##gff-version 3
scaffold_1	funannotate	gene	6275	7919	.	+	.	ID=AL1_46_000001;
scaffold_1	funannotate	mRNA	6275	7919	.	+	.	ID=AL1_46_000001-T1;Parent=AL1_46_000001;product=hypothetical protein;
scaffold_1	funannotate	exon	6275	7338	.	+	.	ID=AL1_46_000001-T1.exon1;Parent=AL1_46_000001-T1;
scaffold_1	funannotate	exon	7499	7919	.	+	.	ID=AL1_46_000001-T1.exon2;Parent=AL1_46_000001-T1;
scaffold_1	funannotate	CDS	6275	7338	.	+	0	ID=AL1_46_000001-T1.cds;Parent=AL1_46_000001-T1;
scaffold_1	funannotate	CDS	7499	7919	.	+	1	ID=AL1_46_000001-T1.cds;Parent=AL1_46_000001-T1;
scaffold_1	funannotate	gene	9816	11993	.	-	.	ID=AL1_46_000002;
scaffold_1	funannotate	mRNA	9816	11993	.	-	.	ID=AL1_46_000002-T1;Parent=AL1_46_000002;product=hypothetical protein;
scaffold_1	funannotate	exon	11272	11993	.	-	.	ID=AL1_46_000002-T1.exon1;Parent=AL1_46_000002-T1;
scaffold_1	funannotate	exon	9816	11169	.	-	.	ID=AL1_46_000002-T1.exon2;Parent=AL1_46_000002-T1;
scaffold_1	funannotate	CDS	11272	11993	.	-	0	ID=AL1_46_000002-T1.cds;Parent=AL1_46_000002-T1;
scaffold_1	funannotate	CDS	9816	11169	.	-	1	ID=AL1_46_000002-T1.cds;Parent=AL1_46_000002-T1;
scaffold_1	funannotate	gene	14160	15409	.	+	.	ID=AL1_46_000003;
scaffold_1	funannotate	mRNA	14160	15409	.	+	.	ID=AL1_46_000003-T1;Parent=AL1_46_000003;product=hypothetical protein;
scaffold_1	funannotate	exon	14160	14169	.	+	.	ID=AL1_46_000003-T1.exon1;Parent=AL1_46_000003-T1;
scaffold_1	funannotate	exon	14321	14540	.	+	.	ID=AL1_46_000003-T1.exon2;Parent=AL1_46_000003-T1;
scaffold_1	funannotate	exon	14631	14673	.	+	.	ID=AL1_46_000003-T1.exon3;Parent=AL1_46_000003-T1;
scaffold_1	funannotate	exon	14758	14837	.	+	.	ID=AL1_46_000003-T1.exon4;Parent=AL1_46_000003-T1;
scaffold_1	funannotate	exon	14913	15264	.	+	.	ID=AL1_46_000003-T1.exon5;Parent=AL1_46_000003-T1;
scaffold_1	funannotate	exon	15338	15409	.	+	.	ID=AL1_46_000003-T1.exon6;Parent=AL1_46_000003-T1;
scaffold_1	funannotate	CDS	14160	14169	.	+	0	ID=AL1_46_000003-T1.cds;Parent=AL1_46_000003-T1;
scaffold_1	funannotate	CDS	14321	14540	.	+	2	ID=AL1_46_000003-T1.cds;Parent=AL1_46_000003-T1;
scaffold_1	funannotate	CDS	14631	14673	.	+	1	ID=AL1_46_000003-T1.cds;Parent=AL1_46_000003-T1;
scaffold_1	funannotate	CDS	14758	14837	.	+	0	ID=AL1_46_000003-T1.cds;Parent=AL1_46_000003-T1;
scaffold_1	funannotate	CDS	14913	15264	.	+	1	ID=AL1_46_000003-T1.cds;Parent=AL1_46_000003-T1;
scaffold_1	funannotate	CDS	15338	15409	.	+	0	ID=AL1_46_000003-T1.cds;Parent=AL1_46_000003-T1;
scaffold_1	funannotate	gene	16612	16767	.	+	.	ID=AL1_46_000004;
scaffold_1	funannotate	mRNA	16612	16767	.	+	.	ID=AL1_46_000004-T1;Parent=AL1_46_000004;product=hypothetical protein;
scaffold_1	funannotate	exon	16612	16767	.	+	.	ID=AL1_46_000004-T1.exon1;Parent=AL1_46_000004-T1;
scaffold_1	funannotate	CDS	16612	16767	.	+	0	ID=AL1_46_000004-T1.cds;Parent=AL1_46_000004-T1;
scaffold_1	funannotate	gene	18103	22620	.	-	.	ID=AL1_46_000005;
scaffold_1	funannotate	mRNA	18103	22620	.	-	.	ID=AL1_46_000005-T1;Parent=AL1_46_000005;product=hypothetical protein;
scaffold_1	funannotate	exon	20274	22620	.	-	.	ID=AL1_46_000005-T1.exon1;Parent=AL1_46_000005-T1;
scaffold_1	funannotate	exon	19675	20200	.	-	.	ID=AL1_46_000005-T1.exon2;Parent=AL1_46_000005-T1;
scaffold_1	funannotate	exon	18466	19570	.	-	.	ID=AL1_46_000005-T1.exon3;Parent=AL1_46_000005-T1;
scaffold_1	funannotate	exon	18103	18405	.	-	.	ID=AL1_46_000005-T1.exon4;Parent=AL1_46_000005-T1;
scaffold_1	funannotate	CDS	20274	22620	.	-	0	ID=AL1_46_000005-T1.cds;Parent=AL1_46_000005-T1;
scaffold_1	funannotate	CDS	19675	20200	.	-	2	ID=AL1_46_000005-T1.cds;Parent=AL1_46_000005-T1;
scaffold_1	funannotate	CDS	18466	19570	.	-	1	ID=AL1_46_000005-T1.cds;Parent=AL1_46_000005-T1;
scaffold_1	funannotate	CDS	18103	18405	.	-	0	ID=AL1_46_000005-T1.cds;Parent=AL1_46_000005-T1;
scaffold_1	funannotate	gene	23981	24625	.	+	.	ID=AL1_46_000006;
scaffold_1	funannotate	mRNA	23981	24625	.	+	.	ID=AL1_46_000006-T1;Parent=AL1_46_000006;product=hypothetical protein;
scaffold_1	funannotate	exon	23981	24625	.	+	.	ID=AL1_46_000006-T1.exon1;Parent=AL1_46_000006-T1;
scaffold_1	funannotate	CDS	23981	24625	.	+	0	ID=AL1_46_000006-T1.cds;Parent=AL1_46_000006-T1;
scaffold_1	funannotate	gene	25547	28351	.	+	.	ID=AL1_46_000007;
scaffold_1	funannotate	mRNA	25547	28351	.	+	.	ID=AL1_46_000007-T1;Parent=AL1_46_000007;product=hypothetical protein;
scaffold_1	funannotate	exon	25547	26517	.	+	.	ID=AL1_46_000007-T1.exon1;Parent=AL1_46_000007-T1;
scaffold_1	funannotate	exon	26577	27592	.	+	.	ID=AL1_46_000007-T1.exon2;Parent=AL1_46_000007-T1;
scaffold_1	funannotate	exon	27651	28351	.	+	.	ID=AL1_46_000007-T1.exon3;Parent=AL1_46_000007-T1;
scaffold_1	funannotate	CDS	25547	26517	.	+	0	ID=AL1_46_000007-T1.cds;Parent=AL1_46_000007-T1;
scaffold_1	funannotate	CDS	26577	27592	.	+	1	ID=AL1_46_000007-T1.cds;Parent=AL1_46_000007-T1;
scaffold_1	funannotate	CDS	27651	28351	.	+	2	ID=AL1_46_000007-T1.cds;Parent=AL1_46_000007-T1;
scaffold_1	funannotate	gene	31427	33135	.	-	.	ID=AL1_46_000008;
scaffold_1	funannotate	mRNA	31427	33135	.	-	.	ID=AL1_46_000008-T1;Parent=AL1_46_000008;product=hypothetical protein;
scaffold_1	funannotate	exon	33060	33135	.	-	.	ID=AL1_46_000008-T1.exon1;Parent=AL1_46_000008-T1;
scaffold_1	funannotate	exon	32533	32691	.	-	.	ID=AL1_46_000008-T1.exon2;Parent=AL1_46_000008-T1;
scaffold_1	funannotate	exon	31427	32388	.	-	.	ID=AL1_46_000008-T1.exon3;Parent=AL1_46_000008-T1;
scaffold_1	funannotate	CDS	33060	33135	.	-	0	ID=AL1_46_000008-T1.cds;Parent=AL1_46_000008-T1;
scaffold_1	funannotate	CDS	32533	32691	.	-	2	ID=AL1_46_000008-T1.cds;Parent=AL1_46_000008-T1;
scaffold_1	funannotate	CDS	31427	32388	.	-	2	ID=AL1_46_000008-T1.cds;Parent=AL1_46_000008-T1;
scaffold_1	funannotate	gene	41592	42834	.	+	.	ID=AL1_46_000009;
scaffold_1	funannotate	mRNA	41592	42834	.	+	.	ID=AL1_46_000009-T1;Parent=AL1_46_000009;product=hypothetical protein;
scaffold_1	funannotate	exon	41592	41626	.	+	.	ID=AL1_46_000009-T1.exon1;Parent=AL1_46_000009-T1;
scaffold_1	funannotate	exon	41681	41747	.	+	.	ID=AL1_46_000009-T1.exon2;Parent=AL1_46_000009-T1;
scaffold_1	funannotate	exon	41818	42834	.	+	.	ID=AL1_46_000009-T1.exon3;Parent=AL1_46_000009-T1;
scaffold_1	funannotate	CDS	41592	41626	.	+	0	ID=AL1_46_000009-T1.cds;Parent=AL1_46_000009-T1;
scaffold_1	funannotate	CDS	41681	41747	.	+	1	ID=AL1_46_000009-T1.cds;Parent=AL1_46_000009-T1;
scaffold_1	funannotate	CDS	41818	42834	.	+	0	ID=AL1_46_000009-T1.cds;Parent=AL1_46_000009-T1;
scaffold_1	funannotate	gene	44224	46170	.	+	.	ID=AL1_46_000010;
scaffold_1	funannotate	mRNA	44224	46170	.	+	.	ID=AL1_46_000010-T1;Parent=AL1_46_000010;product=hypothetical protein;
scaffold_1	funannotate	exon	44224	44398	.	+	.	ID=AL1_46_000010-T1.exon1;Parent=AL1_46_000010-T1;
scaffold_1	funannotate	exon	44451	44542	.	+	.	ID=AL1_46_000010-T1.exon2;Parent=AL1_46_000010-T1;
scaffold_1	funannotate	exon	44873	45389	.	+	.	ID=AL1_46_000010-T1.exon3;Parent=AL1_46_000010-T1;
scaffold_1	funannotate	exon	45448	45557	.	+	.	ID=AL1_46_000010-T1.exon4;Parent=AL1_46_000010-T1;
scaffold_1	funannotate	exon	45600	45900	.	+	.	ID=AL1_46_000010-T1.exon5;Parent=AL1_46_000010-T1;
scaffold_1	funannotate	exon	46001	46170	.	+	.	ID=AL1_46_000010-T1.exon6;Parent=AL1_46_000010-T1;
scaffold_1	funannotate	CDS	44224	44398	.	+	0	ID=AL1_46_000010-T1.cds;Parent=AL1_46_000010-T1;
scaffold_1	funannotate	CDS	44451	44542	.	+	2	ID=AL1_46_000010-T1.cds;Parent=AL1_46_000010-T1;
scaffold_1	funannotate	CDS	44873	45389	.	+	0	ID=AL1_46_000010-T1.cds;Parent=AL1_46_000010-T1;
scaffold_1	funannotate	CDS	45448	45557	.	+	2	ID=AL1_46_000010-T1.cds;Parent=AL1_46_000010-T1;
scaffold_1	funannotate	CDS	45600	45900	.	+	0	ID=AL1_46_000010-T1.cds;Parent=AL1_46_000010-T1;
scaffold_1	funannotate	CDS	46001	46170	.	+	2	ID=AL1_46_000010-T1.cds;Parent=AL1_46_000010-T1;
scaffold_1	funannotate	gene	47053	49192	.	+	.	ID=AL1_46_000011;
scaffold_1	funannotate	mRNA	47053	49192	.	+	.	ID=AL1_46_000011-T1;Parent=AL1_46_000011;product=hypothetical protein;
scaffold_1	funannotate	exon	47053	47455	.	+	.	ID=AL1_46_000011-T1.exon1;Parent=AL1_46_000011-T1;
scaffold_1	funannotate	exon	47529	48110	.	+	.	ID=AL1_46_000011-T1.exon2;Parent=AL1_46_000011-T1;
scaffold_1	funannotate	exon	48180	48267	.	+	.	ID=AL1_46_000011-T1.exon3;Parent=AL1_46_000011-T1;
scaffold_1	funannotate	exon	48331	49192	.	+	.	ID=AL1_46_000011-T1.exon4;Parent=AL1_46_000011-T1;
scaffold_1	funannotate	CDS	47053	47455	.	+	0	ID=AL1_46_000011-T1.cds;Parent=AL1_46_000011-T1;
scaffold_1	funannotate	CDS	47529	48110	.	+	2	ID=AL1_46_000011-T1.cds;Parent=AL1_46_000011-T1;
scaffold_1	funannotate	CDS	48180	48267	.	+	2	ID=AL1_46_000011-T1.cds;Parent=AL1_46_000011-T1;
scaffold_1	funannotate	CDS	48331	49192	.	+	1	ID=AL1_46_000011-T1.cds;Parent=AL1_46_000011-T1;
scaffold_1	funannotate	gene	50014	51239	.	-	.	ID=AL1_46_000012;
scaffold_1	funannotate	mRNA	50014	51239	.	-	.	ID=AL1_46_000012-T1;Parent=AL1_46_000012;product=hypothetical protein;
scaffold_1	funannotate	exon	51093	51239	.	-	.	ID=AL1_46_000012-T1.exon1;Parent=AL1_46_000012-T1;
scaffold_1	funannotate	exon	50929	51037	.	-	.	ID=AL1_46_000012-T1.exon2;Parent=AL1_46_000012-T1;
scaffold_1	funannotate	exon	50014	50852	.	-	.	ID=AL1_46_000012-T1.exon3;Parent=AL1_46_000012-T1;
scaffold_1	funannotate	CDS	51093	51239	.	-	0	ID=AL1_46_000012-T1.cds;Parent=AL1_46_000012-T1;
scaffold_1	funannotate	CDS	50929	51037	.	-	0	ID=AL1_46_000012-T1.cds;Parent=AL1_46_000012-T1;
scaffold_1	funannotate	CDS	50014	50852	.	-	2	ID=AL1_46_000012-T1.cds;Parent=AL1_46_000012-T1;
scaffold_1	funannotate	gene	52796	53851	.	+	.	ID=AL1_46_000013;
scaffold_1	funannotate	mRNA	52796	53851	.	+	.	ID=AL1_46_000013-T1;Parent=AL1_46_000013;product=hypothetical protein;
scaffold_1	funannotate	exon	52796	53094	.	+	.	ID=AL1_46_000013-T1.exon1;Parent=AL1_46_000013-T1;
scaffold_1	funannotate	exon	53157	53592	.	+	.	ID=AL1_46_000013-T1.exon2;Parent=AL1_46_000013-T1;
scaffold_1	funannotate	exon	53651	53851	.	+	.	ID=AL1_46_000013-T1.exon3;Parent=AL1_46_000013-T1;
scaffold_1	funannotate	CDS	52796	53094	.	+	0	ID=AL1_46_000013-T1.cds;Parent=AL1_46_000013-T1;
scaffold_1	funannotate	CDS	53157	53592	.	+	1	ID=AL1_46_000013-T1.cds;Parent=AL1_46_000013-T1;
scaffold_1	funannotate	CDS	53651	53851	.	+	0	ID=AL1_46_000013-T1.cds;Parent=AL1_46_000013-T1;
scaffold_1	funannotate	gene	55448	56963	.	-	.	ID=AL1_46_000014;
scaffold_1	funannotate	mRNA	55448	56963	.	-	.	ID=AL1_46_000014-T1;Parent=AL1_46_000014;product=hypothetical protein;
scaffold_1	funannotate	exon	56882	56963	.	-	.	ID=AL1_46_000014-T1.exon1;Parent=AL1_46_000014-T1;
scaffold_1	funannotate	exon	56793	56819	.	-	.	ID=AL1_46_000014-T1.exon2;Parent=AL1_46_000014-T1;
scaffold_1	funannotate	exon	56627	56742	.	-	.	ID=AL1_46_000014-T1.exon3;Parent=AL1_46_000014-T1;
scaffold_1	funannotate	exon	55720	56573	.	-	.	ID=AL1_46_000014-T1.exon4;Parent=AL1_46_000014-T1;
scaffold_1	funannotate	exon	55533	55660	.	-	.	ID=AL1_46_000014-T1.exon5;Parent=AL1_46_000014-T1;
scaffold_1	funannotate	exon	55448	55482	.	-	.	ID=AL1_46_000014-T1.exon6;Parent=AL1_46_000014-T1;
scaffold_1	funannotate	CDS	56882	56963	.	-	0	ID=AL1_46_000014-T1.cds;Parent=AL1_46_000014-T1;
scaffold_1	funannotate	CDS	56793	56819	.	-	2	ID=AL1_46_000014-T1.cds;Parent=AL1_46_000014-T1;
scaffold_1	funannotate	CDS	56627	56742	.	-	2	ID=AL1_46_000014-T1.cds;Parent=AL1_46_000014-T1;
scaffold_1	funannotate	CDS	55720	56573	.	-	0	ID=AL1_46_000014-T1.cds;Parent=AL1_46_000014-T1;
scaffold_1	funannotate	CDS	55533	55660	.	-	1	ID=AL1_46_000014-T1.cds;Parent=AL1_46_000014-T1;
scaffold_1	funannotate	CDS	55448	55482	.	-	2	ID=AL1_46_000014-T1.cds;Parent=AL1_46_000014-T1;
scaffold_1	funannotate	gene	58981	61278	.	+	.	ID=AL1_46_000015;
scaffold_1	funannotate	mRNA	58981	61278	.	+	.	ID=AL1_46_000015-T1;Parent=AL1_46_000015;product=hypothetical protein;
scaffold_1	funannotate	exon	58981	59020	.	+	.	ID=AL1_46_000015-T1.exon1;Parent=AL1_46_000015-T1;
scaffold_1	funannotate	exon	59096	59598	.	+	.	ID=AL1_46_000015-T1.exon2;Parent=AL1_46_000015-T1;
scaffold_1	funannotate	exon	59656	59682	.	+	.	ID=AL1_46_000015-T1.exon3;Parent=AL1_46_000015-T1;
scaffold_1	funannotate	exon	59735	59941	.	+	.	ID=AL1_46_000015-T1.exon4;Parent=AL1_46_000015-T1;
scaffold_1	funannotate	exon	60012	60096	.	+	.	ID=AL1_46_000015-T1.exon5;Parent=AL1_46_000015-T1;
scaffold_1	funannotate	exon	60149	60219	.	+	.	ID=AL1_46_000015-T1.exon6;Parent=AL1_46_000015-T1;
scaffold_1	funannotate	exon	60274	60348	.	+	.	ID=AL1_46_000015-T1.exon7;Parent=AL1_46_000015-T1;
scaffold_1	funannotate	exon	60512	60685	.	+	.	ID=AL1_46_000015-T1.exon8;Parent=AL1_46_000015-T1;
scaffold_1	funannotate	exon	60743	60751	.	+	.	ID=AL1_46_000015-T1.exon9;Parent=AL1_46_000015-T1;
scaffold_1	funannotate	exon	60941	61049	.	+	.	ID=AL1_46_000015-T1.exon10;Parent=AL1_46_000015-T1;
scaffold_1	funannotate	exon	61100	61278	.	+	.	ID=AL1_46_000015-T1.exon11;Parent=AL1_46_000015-T1;
scaffold_1	funannotate	CDS	58981	59020	.	+	0	ID=AL1_46_000015-T1.cds;Parent=AL1_46_000015-T1;
scaffold_1	funannotate	CDS	59096	59598	.	+	2	ID=AL1_46_000015-T1.cds;Parent=AL1_46_000015-T1;
scaffold_1	funannotate	CDS	59656	59682	.	+	0	ID=AL1_46_000015-T1.cds;Parent=AL1_46_000015-T1;
scaffold_1	funannotate	CDS	59735	59941	.	+	0	ID=AL1_46_000015-T1.cds;Parent=AL1_46_000015-T1;
scaffold_1	funannotate	CDS	60012	60096	.	+	0	ID=AL1_46_000015-T1.cds;Parent=AL1_46_000015-T1;
scaffold_1	funannotate	CDS	60149	60219	.	+	2	ID=AL1_46_000015-T1.cds;Parent=AL1_46_000015-T1;
scaffold_1	funannotate	CDS	60274	60348	.	+	0	ID=AL1_46_000015-T1.cds;Parent=AL1_46_000015-T1;
scaffold_1	funannotate	CDS	60512	60685	.	+	0	ID=AL1_46_000015-T1.cds;Parent=AL1_46_000015-T1;
scaffold_1	funannotate	CDS	60743	60751	.	+	0	ID=AL1_46_000015-T1.cds;Parent=AL1_46_000015-T1;
scaffold_1	funannotate	CDS	60941	61049	.	+	0	ID=AL1_46_000015-T1.cds;Parent=AL1_46_000015-T1;
scaffold_1	funannotate	CDS	61100	61278	.	+	2	ID=AL1_46_000015-T1.cds;Parent=AL1_46_000015-T1;
scaffold_1	funannotate	gene	61969	63482	.	+	.	ID=AL1_46_000016;
scaffold_1	funannotate	mRNA	61969	63482	.	+	.	ID=AL1_46_000016-T1;Parent=AL1_46_000016;product=hypothetical protein;
scaffold_1	funannotate	exon	61969	62291	.	+	.	ID=AL1_46_000016-T1.exon1;Parent=AL1_46_000016-T1;
scaffold_1	funannotate	exon	62393	63482	.	+	.	ID=AL1_46_000016-T1.exon2;Parent=AL1_46_000016-T1;
scaffold_1	funannotate	CDS	61969	62291	.	+	0	ID=AL1_46_000016-T1.cds;Parent=AL1_46_000016-T1;
scaffold_1	funannotate	CDS	62393	63482	.	+	1	ID=AL1_46_000016-T1.cds;Parent=AL1_46_000016-T1;
scaffold_1	funannotate	gene	66864	68123	.	+	.	ID=AL1_46_000017;
scaffold_1	funannotate	mRNA	66864	68123	.	+	.	ID=AL1_46_000017-T1;Parent=AL1_46_000017;product=hypothetical protein;
scaffold_1	funannotate	exon	66864	66960	.	+	.	ID=AL1_46_000017-T1.exon1;Parent=AL1_46_000017-T1;
scaffold_1	funannotate	exon	67024	68123	.	+	.	ID=AL1_46_000017-T1.exon2;Parent=AL1_46_000017-T1;
scaffold_1	funannotate	CDS	66864	66960	.	+	0	ID=AL1_46_000017-T1.cds;Parent=AL1_46_000017-T1;
scaffold_1	funannotate	CDS	67024	68123	.	+	2	ID=AL1_46_000017-T1.cds;Parent=AL1_46_000017-T1;
scaffold_1	funannotate	gene	69789	71636	.	+	.	ID=AL1_46_000018;
scaffold_1	funannotate	mRNA	69789	71636	.	+	.	ID=AL1_46_000018-T1;Parent=AL1_46_000018;product=hypothetical protein;
scaffold_1	funannotate	exon	69789	71636	.	+	.	ID=AL1_46_000018-T1.exon1;Parent=AL1_46_000018-T1;
scaffold_1	funannotate	CDS	69789	71636	.	+	0	ID=AL1_46_000018-T1.cds;Parent=AL1_46_000018-T1;
scaffold_1	funannotate	gene	76489	78789	.	+	.	ID=AL1_46_000019;
scaffold_1	funannotate	mRNA	76489	78789	.	+	.	ID=AL1_46_000019-T1;Parent=AL1_46_000019;product=hypothetical protein;
scaffold_1	funannotate	exon	76489	76832	.	+	.	ID=AL1_46_000019-T1.exon1;Parent=AL1_46_000019-T1;
scaffold_1	funannotate	exon	76959	78789	.	+	.	ID=AL1_46_000019-T1.exon2;Parent=AL1_46_000019-T1;
scaffold_1	funannotate	CDS	76489	76832	.	+	0	ID=AL1_46_000019-T1.cds;Parent=AL1_46_000019-T1;
scaffold_1	funannotate	CDS	76959	78789	.	+	1	ID=AL1_46_000019-T1.cds;Parent=AL1_46_000019-T1;
scaffold_1	funannotate	gene	80303	81550	.	-	.	ID=AL1_46_000020;
scaffold_1	funannotate	mRNA	80303	81550	.	-	.	ID=AL1_46_000020-T1;Parent=AL1_46_000020;product=hypothetical protein;
scaffold_1	funannotate	exon	80303	81550	.	-	.	ID=AL1_46_000020-T1.exon1;Parent=AL1_46_000020-T1;
scaffold_1	funannotate	CDS	80303	81550	.	-	0	ID=AL1_46_000020-T1.cds;Parent=AL1_46_000020-T1;
scaffold_1	funannotate	gene	82484	87644	.	+	.	ID=AL1_46_000021;
scaffold_1	funannotate	mRNA	82484	87644	.	+	.	ID=AL1_46_000021-T1;Parent=AL1_46_000021;product=hypothetical protein;
scaffold_1	funannotate	exon	82484	82528	.	+	.	ID=AL1_46_000021-T1.exon1;Parent=AL1_46_000021-T1;
scaffold_1	funannotate	exon	82581	84092	.	+	.	ID=AL1_46_000021-T1.exon2;Parent=AL1_46_000021-T1;
scaffold_1	funannotate	exon	84147	84242	.	+	.	ID=AL1_46_000021-T1.exon3;Parent=AL1_46_000021-T1;
scaffold_1	funannotate	exon	84293	84787	.	+	.	ID=AL1_46_000021-T1.exon4;Parent=AL1_46_000021-T1;
scaffold_1	funannotate	exon	84849	87644	.	+	.	ID=AL1_46_000021-T1.exon5;Parent=AL1_46_000021-T1;
scaffold_1	funannotate	CDS	82484	82528	.	+	0	ID=AL1_46_000021-T1.cds;Parent=AL1_46_000021-T1;
scaffold_1	funannotate	CDS	82581	84092	.	+	0	ID=AL1_46_000021-T1.cds;Parent=AL1_46_000021-T1;
scaffold_1	funannotate	CDS	84147	84242	.	+	0	ID=AL1_46_000021-T1.cds;Parent=AL1_46_000021-T1;
scaffold_1	funannotate	CDS	84293	84787	.	+	0	ID=AL1_46_000021-T1.cds;Parent=AL1_46_000021-T1;
scaffold_1	funannotate	CDS	84849	87644	.	+	0	ID=AL1_46_000021-T1.cds;Parent=AL1_46_000021-T1;
scaffold_1	funannotate	gene	88039	89912	.	+	.	ID=AL1_46_000022;
scaffold_1	funannotate	mRNA	88039	89912	.	+	.	ID=AL1_46_000022-T1;Parent=AL1_46_000022;product=hypothetical protein;
scaffold_1	funannotate	exon	88039	88279	.	+	.	ID=AL1_46_000022-T1.exon1;Parent=AL1_46_000022-T1;
scaffold_1	funannotate	exon	88337	89202	.	+	.	ID=AL1_46_000022-T1.exon2;Parent=AL1_46_000022-T1;
scaffold_1	funannotate	exon	89256	89912	.	+	.	ID=AL1_46_000022-T1.exon3;Parent=AL1_46_000022-T1;
scaffold_1	funannotate	CDS	88039	88279	.	+	0	ID=AL1_46_000022-T1.cds;Parent=AL1_46_000022-T1;
scaffold_1	funannotate	CDS	88337	89202	.	+	2	ID=AL1_46_000022-T1.cds;Parent=AL1_46_000022-T1;
scaffold_1	funannotate	CDS	89256	89912	.	+	0	ID=AL1_46_000022-T1.cds;Parent=AL1_46_000022-T1;
scaffold_1	funannotate	gene	93474	94567	.	+	.	ID=AL1_46_000023;
scaffold_1	funannotate	mRNA	93474	94567	.	+	.	ID=AL1_46_000023-T1;Parent=AL1_46_000023;product=hypothetical protein;
scaffold_1	funannotate	exon	93474	93766	.	+	.	ID=AL1_46_000023-T1.exon1;Parent=AL1_46_000023-T1;
scaffold_1	funannotate	exon	93826	94567	.	+	.	ID=AL1_46_000023-T1.exon2;Parent=AL1_46_000023-T1;
scaffold_1	funannotate	CDS	93474	93766	.	+	0	ID=AL1_46_000023-T1.cds;Parent=AL1_46_000023-T1;
scaffold_1	funannotate	CDS	93826	94567	.	+	1	ID=AL1_46_000023-T1.cds;Parent=AL1_46_000023-T1;
scaffold_1	funannotate	gene	95320	96801	.	-	.	ID=AL1_46_000024;
scaffold_1	funannotate	mRNA	95320	96801	.	-	.	ID=AL1_46_000024-T1;Parent=AL1_46_000024;product=hypothetical protein;
scaffold_1	funannotate	exon	95320	96801	.	-	.	ID=AL1_46_000024-T1.exon1;Parent=AL1_46_000024-T1;
scaffold_1	funannotate	CDS	95320	96801	.	-	0	ID=AL1_46_000024-T1.cds;Parent=AL1_46_000024-T1;
scaffold_1	funannotate	gene	97671	99457	.	+	.	ID=AL1_46_000025;
scaffold_1	funannotate	mRNA	97671	99457	.	+	.	ID=AL1_46_000025-T1;Parent=AL1_46_000025;product=hypothetical protein;
scaffold_1	funannotate	exon	97671	97783	.	+	.	ID=AL1_46_000025-T1.exon1;Parent=AL1_46_000025-T1;
scaffold_1	funannotate	exon	97858	99457	.	+	.	ID=AL1_46_000025-T1.exon2;Parent=AL1_46_000025-T1;
scaffold_1	funannotate	CDS	97671	97783	.	+	0	ID=AL1_46_000025-T1.cds;Parent=AL1_46_000025-T1;
scaffold_1	funannotate	CDS	97858	99457	.	+	1	ID=AL1_46_000025-T1.cds;Parent=AL1_46_000025-T1;
scaffold_1	funannotate	gene	99973	102171	.	-	.	ID=AL1_46_000026;
scaffold_1	funannotate	mRNA	99973	102171	.	-	.	ID=AL1_46_000026-T1;Parent=AL1_46_000026;product=hypothetical protein;
scaffold_1	funannotate	exon	99973	102171	.	-	.	ID=AL1_46_000026-T1.exon1;Parent=AL1_46_000026-T1;
scaffold_1	funannotate	CDS	99973	102171	.	-	0	ID=AL1_46_000026-T1.cds;Parent=AL1_46_000026-T1;
scaffold_1	funannotate	gene	103965	106856	.	+	.	ID=AL1_46_000027;
scaffold_1	funannotate	mRNA	103965	106856	.	+	.	ID=AL1_46_000027-T1;Parent=AL1_46_000027;product=hypothetical protein;
scaffold_1	funannotate	exon	103965	104070	.	+	.	ID=AL1_46_000027-T1.exon1;Parent=AL1_46_000027-T1;
scaffold_1	funannotate	exon	104151	104806	.	+	.	ID=AL1_46_000027-T1.exon2;Parent=AL1_46_000027-T1;
scaffold_1	funannotate	exon	104970	105128	.	+	.	ID=AL1_46_000027-T1.exon3;Parent=AL1_46_000027-T1;
scaffold_1	funannotate	exon	105250	105324	.	+	.	ID=AL1_46_000027-T1.exon4;Parent=AL1_46_000027-T1;
scaffold_1	funannotate	exon	105389	105611	.	+	.	ID=AL1_46_000027-T1.exon5;Parent=AL1_46_000027-T1;
scaffold_1	funannotate	exon	105665	105688	.	+	.	ID=AL1_46_000027-T1.exon6;Parent=AL1_46_000027-T1;
scaffold_1	funannotate	exon	105742	106017	.	+	.	ID=AL1_46_000027-T1.exon7;Parent=AL1_46_000027-T1;
scaffold_1	funannotate	exon	106073	106102	.	+	.	ID=AL1_46_000027-T1.exon8;Parent=AL1_46_000027-T1;
scaffold_1	funannotate	exon	106162	106192	.	+	.	ID=AL1_46_000027-T1.exon9;Parent=AL1_46_000027-T1;
scaffold_1	funannotate	exon	106245	106269	.	+	.	ID=AL1_46_000027-T1.exon10;Parent=AL1_46_000027-T1;
scaffold_1	funannotate	exon	106330	106394	.	+	.	ID=AL1_46_000027-T1.exon11;Parent=AL1_46_000027-T1;
scaffold_1	funannotate	exon	106463	106856	.	+	.	ID=AL1_46_000027-T1.exon12;Parent=AL1_46_000027-T1;
scaffold_1	funannotate	CDS	103965	104070	.	+	0	ID=AL1_46_000027-T1.cds;Parent=AL1_46_000027-T1;
scaffold_1	funannotate	CDS	104151	104806	.	+	2	ID=AL1_46_000027-T1.cds;Parent=AL1_46_000027-T1;
scaffold_1	funannotate	CDS	104970	105128	.	+	0	ID=AL1_46_000027-T1.cds;Parent=AL1_46_000027-T1;
scaffold_1	funannotate	CDS	105250	105324	.	+	0	ID=AL1_46_000027-T1.cds;Parent=AL1_46_000027-T1;
scaffold_1	funannotate	CDS	105389	105611	.	+	0	ID=AL1_46_000027-T1.cds;Parent=AL1_46_000027-T1;
scaffold_1	funannotate	CDS	105665	105688	.	+	2	ID=AL1_46_000027-T1.cds;Parent=AL1_46_000027-T1;
scaffold_1	funannotate	CDS	105742	106017	.	+	2	ID=AL1_46_000027-T1.cds;Parent=AL1_46_000027-T1;
scaffold_1	funannotate	CDS	106073	106102	.	+	2	ID=AL1_46_000027-T1.cds;Parent=AL1_46_000027-T1;
scaffold_1	funannotate	CDS	106162	106192	.	+	2	ID=AL1_46_000027-T1.cds;Parent=AL1_46_000027-T1;
scaffold_1	funannotate	CDS	106245	106269	.	+	1	ID=AL1_46_000027-T1.cds;Parent=AL1_46_000027-T1;
scaffold_1	funannotate	CDS	106330	106394	.	+	0	ID=AL1_46_000027-T1.cds;Parent=AL1_46_000027-T1;
scaffold_1	funannotate	CDS	106463	106856	.	+	1	ID=AL1_46_000027-T1.cds;Parent=AL1_46_000027-T1;
scaffold_1	funannotate	gene	107449	114334	.	-	.	ID=AL1_46_000028;
scaffold_1	funannotate	mRNA	107449	114334	.	-	.	ID=AL1_46_000028-T1;Parent=AL1_46_000028;product=hypothetical protein;
scaffold_1	funannotate	exon	114080	114334	.	-	.	ID=AL1_46_000028-T1.exon1;Parent=AL1_46_000028-T1;
scaffold_1	funannotate	exon	113580	113904	.	-	.	ID=AL1_46_000028-T1.exon2;Parent=AL1_46_000028-T1;
scaffold_1	funannotate	exon	107449	113486	.	-	.	ID=AL1_46_000028-T1.exon3;Parent=AL1_46_000028-T1;
scaffold_1	funannotate	CDS	114080	114334	.	-	0	ID=AL1_46_000028-T1.cds;Parent=AL1_46_000028-T1;
scaffold_1	funannotate	CDS	113580	113904	.	-	0	ID=AL1_46_000028-T1.cds;Parent=AL1_46_000028-T1;
scaffold_1	funannotate	CDS	107449	113486	.	-	2	ID=AL1_46_000028-T1.cds;Parent=AL1_46_000028-T1;
scaffold_1	funannotate	gene	116164	117438	.	-	.	ID=AL1_46_000029;
scaffold_1	funannotate	mRNA	116164	117438	.	-	.	ID=AL1_46_000029-T1;Parent=AL1_46_000029;product=hypothetical protein;
scaffold_1	funannotate	exon	117244	117438	.	-	.	ID=AL1_46_000029-T1.exon1;Parent=AL1_46_000029-T1;
scaffold_1	funannotate	exon	116948	117166	.	-	.	ID=AL1_46_000029-T1.exon2;Parent=AL1_46_000029-T1;
scaffold_1	funannotate	exon	116164	116892	.	-	.	ID=AL1_46_000029-T1.exon3;Parent=AL1_46_000029-T1;
scaffold_1	funannotate	CDS	117244	117438	.	-	0	ID=AL1_46_000029-T1.cds;Parent=AL1_46_000029-T1;
scaffold_1	funannotate	CDS	116948	117166	.	-	0	ID=AL1_46_000029-T1.cds;Parent=AL1_46_000029-T1;
scaffold_1	funannotate	CDS	116164	116892	.	-	0	ID=AL1_46_000029-T1.cds;Parent=AL1_46_000029-T1;
scaffold_1	funannotate	gene	118472	119380	.	-	.	ID=AL1_46_000030;
scaffold_1	funannotate	mRNA	118472	119380	.	-	.	ID=AL1_46_000030-T1;Parent=AL1_46_000030;product=hypothetical protein;
scaffold_1	funannotate	exon	119341	119380	.	-	.	ID=AL1_46_000030-T1.exon1;Parent=AL1_46_000030-T1;
scaffold_1	funannotate	exon	119166	119287	.	-	.	ID=AL1_46_000030-T1.exon2;Parent=AL1_46_000030-T1;
scaffold_1	funannotate	exon	118847	119104	.	-	.	ID=AL1_46_000030-T1.exon3;Parent=AL1_46_000030-T1;
scaffold_1	funannotate	exon	118565	118788	.	-	.	ID=AL1_46_000030-T1.exon4;Parent=AL1_46_000030-T1;
scaffold_1	funannotate	exon	118472	118514	.	-	.	ID=AL1_46_000030-T1.exon5;Parent=AL1_46_000030-T1;
scaffold_1	funannotate	CDS	119341	119380	.	-	0	ID=AL1_46_000030-T1.cds;Parent=AL1_46_000030-T1;
scaffold_1	funannotate	CDS	119166	119287	.	-	2	ID=AL1_46_000030-T1.cds;Parent=AL1_46_000030-T1;
scaffold_1	funannotate	CDS	118847	119104	.	-	0	ID=AL1_46_000030-T1.cds;Parent=AL1_46_000030-T1;
scaffold_1	funannotate	CDS	118565	118788	.	-	0	ID=AL1_46_000030-T1.cds;Parent=AL1_46_000030-T1;
scaffold_1	funannotate	CDS	118472	118514	.	-	1	ID=AL1_46_000030-T1.cds;Parent=AL1_46_000030-T1;
scaffold_1	funannotate	gene	120828	122507	.	-	.	ID=AL1_46_000031;
scaffold_1	funannotate	mRNA	120828	122507	.	-	.	ID=AL1_46_000031-T1;Parent=AL1_46_000031;product=hypothetical protein;
scaffold_1	funannotate	exon	121485	122507	.	-	.	ID=AL1_46_000031-T1.exon1;Parent=AL1_46_000031-T1;
scaffold_1	funannotate	exon	120937	121418	.	-	.	ID=AL1_46_000031-T1.exon2;Parent=AL1_46_000031-T1;
scaffold_1	funannotate	exon	120828	120894	.	-	.	ID=AL1_46_000031-T1.exon3;Parent=AL1_46_000031-T1;
scaffold_1	funannotate	CDS	121485	122507	.	-	0	ID=AL1_46_000031-T1.cds;Parent=AL1_46_000031-T1;
scaffold_1	funannotate	CDS	120937	121418	.	-	0	ID=AL1_46_000031-T1.cds;Parent=AL1_46_000031-T1;
scaffold_1	funannotate	CDS	120828	120894	.	-	1	ID=AL1_46_000031-T1.cds;Parent=AL1_46_000031-T1;
scaffold_1	funannotate	gene	123470	124282	.	+	.	ID=AL1_46_000032;
scaffold_1	funannotate	mRNA	123470	124282	.	+	.	ID=AL1_46_000032-T1;Parent=AL1_46_000032;product=hypothetical protein;
scaffold_1	funannotate	exon	123470	123479	.	+	.	ID=AL1_46_000032-T1.exon1;Parent=AL1_46_000032-T1;
scaffold_1	funannotate	exon	123615	123632	.	+	.	ID=AL1_46_000032-T1.exon2;Parent=AL1_46_000032-T1;
scaffold_1	funannotate	exon	123729	123793	.	+	.	ID=AL1_46_000032-T1.exon3;Parent=AL1_46_000032-T1;
scaffold_1	funannotate	exon	123857	123928	.	+	.	ID=AL1_46_000032-T1.exon4;Parent=AL1_46_000032-T1;
scaffold_1	funannotate	exon	123986	124084	.	+	.	ID=AL1_46_000032-T1.exon5;Parent=AL1_46_000032-T1;
scaffold_1	funannotate	exon	124175	124282	.	+	.	ID=AL1_46_000032-T1.exon6;Parent=AL1_46_000032-T1;
scaffold_1	funannotate	CDS	123470	123479	.	+	0	ID=AL1_46_000032-T1.cds;Parent=AL1_46_000032-T1;
scaffold_1	funannotate	CDS	123615	123632	.	+	2	ID=AL1_46_000032-T1.cds;Parent=AL1_46_000032-T1;
scaffold_1	funannotate	CDS	123729	123793	.	+	2	ID=AL1_46_000032-T1.cds;Parent=AL1_46_000032-T1;
scaffold_1	funannotate	CDS	123857	123928	.	+	0	ID=AL1_46_000032-T1.cds;Parent=AL1_46_000032-T1;
scaffold_1	funannotate	CDS	123986	124084	.	+	0	ID=AL1_46_000032-T1.cds;Parent=AL1_46_000032-T1;
scaffold_1	funannotate	CDS	124175	124282	.	+	0	ID=AL1_46_000032-T1.cds;Parent=AL1_46_000032-T1;
scaffold_1	funannotate	gene	126033	126929	.	+	.	ID=AL1_46_000033;
scaffold_1	funannotate	mRNA	126033	126929	.	+	.	ID=AL1_46_000033-T1;Parent=AL1_46_000033;product=hypothetical protein;
scaffold_1	funannotate	exon	126033	126069	.	+	.	ID=AL1_46_000033-T1.exon1;Parent=AL1_46_000033-T1;
scaffold_1	funannotate	exon	126157	126172	.	+	.	ID=AL1_46_000033-T1.exon2;Parent=AL1_46_000033-T1;
scaffold_1	funannotate	exon	126461	126559	.	+	.	ID=AL1_46_000033-T1.exon3;Parent=AL1_46_000033-T1;
scaffold_1	funannotate	exon	126629	126929	.	+	.	ID=AL1_46_000033-T1.exon4;Parent=AL1_46_000033-T1;
scaffold_1	funannotate	CDS	126033	126069	.	+	0	ID=AL1_46_000033-T1.cds;Parent=AL1_46_000033-T1;
scaffold_1	funannotate	CDS	126157	126172	.	+	2	ID=AL1_46_000033-T1.cds;Parent=AL1_46_000033-T1;
scaffold_1	funannotate	CDS	126461	126559	.	+	1	ID=AL1_46_000033-T1.cds;Parent=AL1_46_000033-T1;
scaffold_1	funannotate	CDS	126629	126929	.	+	1	ID=AL1_46_000033-T1.cds;Parent=AL1_46_000033-T1;
scaffold_1	funannotate	gene	130648	133495	.	+	.	ID=AL1_46_000034;
scaffold_1	funannotate	mRNA	130648	133495	.	+	.	ID=AL1_46_000034-T1;Parent=AL1_46_000034;product=hypothetical protein;
scaffold_1	funannotate	exon	130648	131608	.	+	.	ID=AL1_46_000034-T1.exon1;Parent=AL1_46_000034-T1;
scaffold_1	funannotate	exon	131658	133495	.	+	.	ID=AL1_46_000034-T1.exon2;Parent=AL1_46_000034-T1;
scaffold_1	funannotate	CDS	130648	131608	.	+	0	ID=AL1_46_000034-T1.cds;Parent=AL1_46_000034-T1;
scaffold_1	funannotate	CDS	131658	133495	.	+	2	ID=AL1_46_000034-T1.cds;Parent=AL1_46_000034-T1;
scaffold_1	funannotate	gene	134757	137480	.	-	.	ID=AL1_46_000035;
scaffold_1	funannotate	mRNA	134757	137480	.	-	.	ID=AL1_46_000035-T1;Parent=AL1_46_000035;product=hypothetical protein;
scaffold_1	funannotate	exon	134757	137480	.	-	.	ID=AL1_46_000035-T1.exon1;Parent=AL1_46_000035-T1;
scaffold_1	funannotate	CDS	134757	137480	.	-	0	ID=AL1_46_000035-T1.cds;Parent=AL1_46_000035-T1;
scaffold_1	funannotate	gene	138237	139610	.	+	.	ID=AL1_46_000036;
scaffold_1	funannotate	mRNA	138237	139610	.	+	.	ID=AL1_46_000036-T1;Parent=AL1_46_000036;product=hypothetical protein;
scaffold_1	funannotate	exon	138237	139610	.	+	.	ID=AL1_46_000036-T1.exon1;Parent=AL1_46_000036-T1;
scaffold_1	funannotate	CDS	138237	139610	.	+	0	ID=AL1_46_000036-T1.cds;Parent=AL1_46_000036-T1;
scaffold_1	funannotate	gene	139954	140841	.	-	.	ID=AL1_46_000037;
scaffold_1	funannotate	mRNA	139954	140841	.	-	.	ID=AL1_46_000037-T1;Parent=AL1_46_000037;product=hypothetical protein;
scaffold_1	funannotate	exon	140605	140841	.	-	.	ID=AL1_46_000037-T1.exon1;Parent=AL1_46_000037-T1;
scaffold_1	funannotate	exon	139954	140469	.	-	.	ID=AL1_46_000037-T1.exon2;Parent=AL1_46_000037-T1;
scaffold_1	funannotate	CDS	140605	140841	.	-	0	ID=AL1_46_000037-T1.cds;Parent=AL1_46_000037-T1;
scaffold_1	funannotate	CDS	139954	140469	.	-	0	ID=AL1_46_000037-T1.cds;Parent=AL1_46_000037-T1;
scaffold_1	funannotate	gene	142056	143468	.	+	.	ID=AL1_46_000038;
scaffold_1	funannotate	mRNA	142056	143468	.	+	.	ID=AL1_46_000038-T1;Parent=AL1_46_000038;product=hypothetical protein;
scaffold_1	funannotate	exon	142056	142849	.	+	.	ID=AL1_46_000038-T1.exon1;Parent=AL1_46_000038-T1;
scaffold_1	funannotate	exon	142931	143468	.	+	.	ID=AL1_46_000038-T1.exon2;Parent=AL1_46_000038-T1;
scaffold_1	funannotate	CDS	142056	142849	.	+	0	ID=AL1_46_000038-T1.cds;Parent=AL1_46_000038-T1;
scaffold_1	funannotate	CDS	142931	143468	.	+	1	ID=AL1_46_000038-T1.cds;Parent=AL1_46_000038-T1;
scaffold_1	funannotate	gene	145236	146399	.	+	.	ID=AL1_46_000039;
scaffold_1	funannotate	mRNA	145236	146399	.	+	.	ID=AL1_46_000039-T1;Parent=AL1_46_000039;product=hypothetical protein;
scaffold_1	funannotate	exon	145236	146221	.	+	.	ID=AL1_46_000039-T1.exon1;Parent=AL1_46_000039-T1;
scaffold_1	funannotate	exon	146330	146399	.	+	.	ID=AL1_46_000039-T1.exon2;Parent=AL1_46_000039-T1;
scaffold_1	funannotate	CDS	145236	146221	.	+	0	ID=AL1_46_000039-T1.cds;Parent=AL1_46_000039-T1;
scaffold_1	funannotate	CDS	146330	146399	.	+	1	ID=AL1_46_000039-T1.cds;Parent=AL1_46_000039-T1;
scaffold_1	funannotate	gene	146721	148196	.	+	.	ID=AL1_46_000040;
scaffold_1	funannotate	mRNA	146721	148196	.	+	.	ID=AL1_46_000040-T1;Parent=AL1_46_000040;product=hypothetical protein;
scaffold_1	funannotate	exon	146721	148196	.	+	.	ID=AL1_46_000040-T1.exon1;Parent=AL1_46_000040-T1;
scaffold_1	funannotate	CDS	146721	148196	.	+	0	ID=AL1_46_000040-T1.cds;Parent=AL1_46_000040-T1;
scaffold_1	funannotate	gene	153545	157952	.	+	.	ID=AL1_46_000041;
scaffold_1	funannotate	mRNA	153545	157952	.	+	.	ID=AL1_46_000041-T1;Parent=AL1_46_000041;product=hypothetical protein;
scaffold_1	funannotate	exon	153545	153597	.	+	.	ID=AL1_46_000041-T1.exon1;Parent=AL1_46_000041-T1;
scaffold_1	funannotate	exon	153685	157053	.	+	.	ID=AL1_46_000041-T1.exon2;Parent=AL1_46_000041-T1;
scaffold_1	funannotate	exon	157106	157952	.	+	.	ID=AL1_46_000041-T1.exon3;Parent=AL1_46_000041-T1;
scaffold_1	funannotate	CDS	153545	153597	.	+	0	ID=AL1_46_000041-T1.cds;Parent=AL1_46_000041-T1;
scaffold_1	funannotate	CDS	153685	157053	.	+	1	ID=AL1_46_000041-T1.cds;Parent=AL1_46_000041-T1;
scaffold_1	funannotate	CDS	157106	157952	.	+	1	ID=AL1_46_000041-T1.cds;Parent=AL1_46_000041-T1;
scaffold_1	funannotate	gene	160593	162192	.	+	.	ID=AL1_46_000042;
scaffold_1	funannotate	mRNA	160593	162192	.	+	.	ID=AL1_46_000042-T1;Parent=AL1_46_000042;product=hypothetical protein;
scaffold_1	funannotate	exon	160593	160863	.	+	.	ID=AL1_46_000042-T1.exon1;Parent=AL1_46_000042-T1;
scaffold_1	funannotate	exon	160922	162192	.	+	.	ID=AL1_46_000042-T1.exon2;Parent=AL1_46_000042-T1;
scaffold_1	funannotate	CDS	160593	160863	.	+	0	ID=AL1_46_000042-T1.cds;Parent=AL1_46_000042-T1;
scaffold_1	funannotate	CDS	160922	162192	.	+	2	ID=AL1_46_000042-T1.cds;Parent=AL1_46_000042-T1;
scaffold_1	funannotate	gene	164890	168133	.	-	.	ID=AL1_46_000043;
scaffold_1	funannotate	mRNA	164890	168133	.	-	.	ID=AL1_46_000043-T1;Parent=AL1_46_000043;product=hypothetical protein;
scaffold_1	funannotate	exon	167965	168133	.	-	.	ID=AL1_46_000043-T1.exon1;Parent=AL1_46_000043-T1;
scaffold_1	funannotate	exon	167843	167895	.	-	.	ID=AL1_46_000043-T1.exon2;Parent=AL1_46_000043-T1;
scaffold_1	funannotate	exon	167398	167772	.	-	.	ID=AL1_46_000043-T1.exon3;Parent=AL1_46_000043-T1;
scaffold_1	funannotate	exon	166462	167299	.	-	.	ID=AL1_46_000043-T1.exon4;Parent=AL1_46_000043-T1;
scaffold_1	funannotate	exon	164890	166373	.	-	.	ID=AL1_46_000043-T1.exon5;Parent=AL1_46_000043-T1;
scaffold_1	funannotate	CDS	167965	168133	.	-	0	ID=AL1_46_000043-T1.cds;Parent=AL1_46_000043-T1;
scaffold_1	funannotate	CDS	167843	167895	.	-	2	ID=AL1_46_000043-T1.cds;Parent=AL1_46_000043-T1;
scaffold_1	funannotate	CDS	167398	167772	.	-	0	ID=AL1_46_000043-T1.cds;Parent=AL1_46_000043-T1;
scaffold_1	funannotate	CDS	166462	167299	.	-	0	ID=AL1_46_000043-T1.cds;Parent=AL1_46_000043-T1;
scaffold_1	funannotate	CDS	164890	166373	.	-	2	ID=AL1_46_000043-T1.cds;Parent=AL1_46_000043-T1;
scaffold_1	funannotate	gene	169742	171007	.	+	.	ID=AL1_46_000044;
scaffold_1	funannotate	mRNA	169742	171007	.	+	.	ID=AL1_46_000044-T1;Parent=AL1_46_000044;product=hypothetical protein;
scaffold_1	funannotate	exon	169742	171007	.	+	.	ID=AL1_46_000044-T1.exon1;Parent=AL1_46_000044-T1;
scaffold_1	funannotate	CDS	169742	171007	.	+	0	ID=AL1_46_000044-T1.cds;Parent=AL1_46_000044-T1;
scaffold_1	funannotate	gene	171477	172112	.	-	.	ID=AL1_46_000045;
scaffold_1	funannotate	mRNA	171477	172112	.	-	.	ID=AL1_46_000045-T1;Parent=AL1_46_000045;product=hypothetical protein;
scaffold_1	funannotate	exon	171838	172112	.	-	.	ID=AL1_46_000045-T1.exon1;Parent=AL1_46_000045-T1;
scaffold_1	funannotate	exon	171477	171558	.	-	.	ID=AL1_46_000045-T1.exon2;Parent=AL1_46_000045-T1;
scaffold_1	funannotate	CDS	171838	172112	.	-	0	ID=AL1_46_000045-T1.cds;Parent=AL1_46_000045-T1;
scaffold_1	funannotate	CDS	171477	171558	.	-	1	ID=AL1_46_000045-T1.cds;Parent=AL1_46_000045-T1;
scaffold_1	funannotate	gene	173521	175365	.	-	.	ID=AL1_46_000046;
scaffold_1	funannotate	mRNA	173521	175365	.	-	.	ID=AL1_46_000046-T1;Parent=AL1_46_000046;product=hypothetical protein;
scaffold_1	funannotate	exon	175165	175365	.	-	.	ID=AL1_46_000046-T1.exon1;Parent=AL1_46_000046-T1;
scaffold_1	funannotate	exon	174024	175036	.	-	.	ID=AL1_46_000046-T1.exon2;Parent=AL1_46_000046-T1;
scaffold_1	funannotate	exon	173521	173962	.	-	.	ID=AL1_46_000046-T1.exon3;Parent=AL1_46_000046-T1;
scaffold_1	funannotate	CDS	175165	175365	.	-	0	ID=AL1_46_000046-T1.cds;Parent=AL1_46_000046-T1;
scaffold_1	funannotate	CDS	174024	175036	.	-	0	ID=AL1_46_000046-T1.cds;Parent=AL1_46_000046-T1;
scaffold_1	funannotate	CDS	173521	173962	.	-	1	ID=AL1_46_000046-T1.cds;Parent=AL1_46_000046-T1;
scaffold_1	funannotate	gene	175844	176782	.	-	.	ID=AL1_46_000047;
scaffold_1	funannotate	mRNA	175844	176782	.	-	.	ID=AL1_46_000047-T1;Parent=AL1_46_000047;product=hypothetical protein;
scaffold_1	funannotate	exon	175844	176782	.	-	.	ID=AL1_46_000047-T1.exon1;Parent=AL1_46_000047-T1;
scaffold_1	funannotate	CDS	175844	176782	.	-	0	ID=AL1_46_000047-T1.cds;Parent=AL1_46_000047-T1;
scaffold_1	funannotate	gene	179575	182090	.	+	.	ID=AL1_46_000048;
scaffold_1	funannotate	mRNA	179575	182090	.	+	.	ID=AL1_46_000048-T1;Parent=AL1_46_000048;product=hypothetical protein;
scaffold_1	funannotate	exon	179575	181942	.	+	.	ID=AL1_46_000048-T1.exon1;Parent=AL1_46_000048-T1;
scaffold_1	funannotate	exon	182020	182090	.	+	.	ID=AL1_46_000048-T1.exon2;Parent=AL1_46_000048-T1;
scaffold_1	funannotate	CDS	179575	181942	.	+	0	ID=AL1_46_000048-T1.cds;Parent=AL1_46_000048-T1;
scaffold_1	funannotate	CDS	182020	182090	.	+	2	ID=AL1_46_000048-T1.cds;Parent=AL1_46_000048-T1;
scaffold_1	funannotate	gene	182447	184268	.	-	.	ID=AL1_46_000049;
scaffold_1	funannotate	mRNA	182447	184268	.	-	.	ID=AL1_46_000049-T1;Parent=AL1_46_000049;product=hypothetical protein;
scaffold_1	funannotate	exon	184206	184268	.	-	.	ID=AL1_46_000049-T1.exon1;Parent=AL1_46_000049-T1;
scaffold_1	funannotate	exon	183454	184154	.	-	.	ID=AL1_46_000049-T1.exon2;Parent=AL1_46_000049-T1;
scaffold_1	funannotate	exon	183065	183403	.	-	.	ID=AL1_46_000049-T1.exon3;Parent=AL1_46_000049-T1;
scaffold_1	funannotate	exon	182447	182999	.	-	.	ID=AL1_46_000049-T1.exon4;Parent=AL1_46_000049-T1;
scaffold_1	funannotate	CDS	184206	184268	.	-	0	ID=AL1_46_000049-T1.cds;Parent=AL1_46_000049-T1;
scaffold_1	funannotate	CDS	183454	184154	.	-	0	ID=AL1_46_000049-T1.cds;Parent=AL1_46_000049-T1;
scaffold_1	funannotate	CDS	183065	183403	.	-	1	ID=AL1_46_000049-T1.cds;Parent=AL1_46_000049-T1;
scaffold_1	funannotate	CDS	182447	182999	.	-	1	ID=AL1_46_000049-T1.cds;Parent=AL1_46_000049-T1;
scaffold_1	funannotate	gene	189291	191128	.	-	.	ID=AL1_46_000050;
scaffold_1	funannotate	mRNA	189291	191128	.	-	.	ID=AL1_46_000050-T1;Parent=AL1_46_000050;product=hypothetical protein;
scaffold_1	funannotate	exon	190096	191128	.	-	.	ID=AL1_46_000050-T1.exon1;Parent=AL1_46_000050-T1;
scaffold_1	funannotate	exon	189704	190044	.	-	.	ID=AL1_46_000050-T1.exon2;Parent=AL1_46_000050-T1;
scaffold_1	funannotate	exon	189291	189644	.	-	.	ID=AL1_46_000050-T1.exon3;Parent=AL1_46_000050-T1;
scaffold_1	funannotate	CDS	190096	191128	.	-	0	ID=AL1_46_000050-T1.cds;Parent=AL1_46_000050-T1;
scaffold_1	funannotate	CDS	189704	190044	.	-	2	ID=AL1_46_000050-T1.cds;Parent=AL1_46_000050-T1;
scaffold_1	funannotate	CDS	189291	189644	.	-	0	ID=AL1_46_000050-T1.cds;Parent=AL1_46_000050-T1;
scaffold_1	funannotate	gene	192656	194416	.	-	.	ID=AL1_46_000051;
scaffold_1	funannotate	mRNA	192656	194416	.	-	.	ID=AL1_46_000051-T1;Parent=AL1_46_000051;product=hypothetical protein;
scaffold_1	funannotate	exon	194389	194416	.	-	.	ID=AL1_46_000051-T1.exon1;Parent=AL1_46_000051-T1;
scaffold_1	funannotate	exon	194022	194302	.	-	.	ID=AL1_46_000051-T1.exon2;Parent=AL1_46_000051-T1;
scaffold_1	funannotate	exon	192656	193561	.	-	.	ID=AL1_46_000051-T1.exon3;Parent=AL1_46_000051-T1;
scaffold_1	funannotate	CDS	194389	194416	.	-	0	ID=AL1_46_000051-T1.cds;Parent=AL1_46_000051-T1;
scaffold_1	funannotate	CDS	194022	194302	.	-	2	ID=AL1_46_000051-T1.cds;Parent=AL1_46_000051-T1;
scaffold_1	funannotate	CDS	192656	193561	.	-	0	ID=AL1_46_000051-T1.cds;Parent=AL1_46_000051-T1;
scaffold_1	funannotate	gene	194915	198975	.	-	.	ID=AL1_46_000052;
scaffold_1	funannotate	mRNA	194915	198975	.	-	.	ID=AL1_46_000052-T1;Parent=AL1_46_000052;product=hypothetical protein;
scaffold_1	funannotate	exon	198936	198975	.	-	.	ID=AL1_46_000052-T1.exon1;Parent=AL1_46_000052-T1;
scaffold_1	funannotate	exon	198465	198856	.	-	.	ID=AL1_46_000052-T1.exon2;Parent=AL1_46_000052-T1;
scaffold_1	funannotate	exon	195183	198405	.	-	.	ID=AL1_46_000052-T1.exon3;Parent=AL1_46_000052-T1;
scaffold_1	funannotate	exon	194915	195090	.	-	.	ID=AL1_46_000052-T1.exon4;Parent=AL1_46_000052-T1;
scaffold_1	funannotate	CDS	198936	198975	.	-	0	ID=AL1_46_000052-T1.cds;Parent=AL1_46_000052-T1;
scaffold_1	funannotate	CDS	198465	198856	.	-	2	ID=AL1_46_000052-T1.cds;Parent=AL1_46_000052-T1;
scaffold_1	funannotate	CDS	195183	198405	.	-	0	ID=AL1_46_000052-T1.cds;Parent=AL1_46_000052-T1;
scaffold_1	funannotate	CDS	194915	195090	.	-	2	ID=AL1_46_000052-T1.cds;Parent=AL1_46_000052-T1;
scaffold_1	funannotate	gene	200204	200850	.	-	.	ID=AL1_46_000053;
scaffold_1	funannotate	mRNA	200204	200850	.	-	.	ID=AL1_46_000053-T1;Parent=AL1_46_000053;product=hypothetical protein;
scaffold_1	funannotate	exon	200769	200850	.	-	.	ID=AL1_46_000053-T1.exon1;Parent=AL1_46_000053-T1;
scaffold_1	funannotate	exon	200569	200702	.	-	.	ID=AL1_46_000053-T1.exon2;Parent=AL1_46_000053-T1;
scaffold_1	funannotate	exon	200334	200496	.	-	.	ID=AL1_46_000053-T1.exon3;Parent=AL1_46_000053-T1;
scaffold_1	funannotate	exon	200204	200274	.	-	.	ID=AL1_46_000053-T1.exon4;Parent=AL1_46_000053-T1;
scaffold_1	funannotate	CDS	200769	200850	.	-	0	ID=AL1_46_000053-T1.cds;Parent=AL1_46_000053-T1;
scaffold_1	funannotate	CDS	200569	200702	.	-	2	ID=AL1_46_000053-T1.cds;Parent=AL1_46_000053-T1;
scaffold_1	funannotate	CDS	200334	200496	.	-	0	ID=AL1_46_000053-T1.cds;Parent=AL1_46_000053-T1;
scaffold_1	funannotate	CDS	200204	200274	.	-	2	ID=AL1_46_000053-T1.cds;Parent=AL1_46_000053-T1;
scaffold_1	funannotate	gene	202379	203167	.	+	.	ID=AL1_46_000054;
scaffold_1	funannotate	mRNA	202379	203167	.	+	.	ID=AL1_46_000054-T1;Parent=AL1_46_000054;product=hypothetical protein;
scaffold_1	funannotate	exon	202379	203167	.	+	.	ID=AL1_46_000054-T1.exon1;Parent=AL1_46_000054-T1;
scaffold_1	funannotate	CDS	202379	203167	.	+	0	ID=AL1_46_000054-T1.cds;Parent=AL1_46_000054-T1;
scaffold_1	funannotate	gene	204313	206408	.	+	.	ID=AL1_46_000055;
scaffold_1	funannotate	mRNA	204313	206408	.	+	.	ID=AL1_46_000055-T1;Parent=AL1_46_000055;product=hypothetical protein;
scaffold_1	funannotate	exon	204313	204507	.	+	.	ID=AL1_46_000055-T1.exon1;Parent=AL1_46_000055-T1;
scaffold_1	funannotate	exon	204593	205021	.	+	.	ID=AL1_46_000055-T1.exon2;Parent=AL1_46_000055-T1;
scaffold_1	funannotate	exon	205200	206050	.	+	.	ID=AL1_46_000055-T1.exon3;Parent=AL1_46_000055-T1;
scaffold_1	funannotate	exon	206267	206408	.	+	.	ID=AL1_46_000055-T1.exon4;Parent=AL1_46_000055-T1;
scaffold_1	funannotate	CDS	204313	204507	.	+	0	ID=AL1_46_000055-T1.cds;Parent=AL1_46_000055-T1;
scaffold_1	funannotate	CDS	204593	205021	.	+	0	ID=AL1_46_000055-T1.cds;Parent=AL1_46_000055-T1;
scaffold_1	funannotate	CDS	205200	206050	.	+	0	ID=AL1_46_000055-T1.cds;Parent=AL1_46_000055-T1;
scaffold_1	funannotate	CDS	206267	206408	.	+	1	ID=AL1_46_000055-T1.cds;Parent=AL1_46_000055-T1;
scaffold_1	funannotate	gene	206950	210982	.	-	.	ID=AL1_46_000056;
scaffold_1	funannotate	mRNA	206950	210982	.	-	.	ID=AL1_46_000056-T1;Parent=AL1_46_000056;product=hypothetical protein;
scaffold_1	funannotate	exon	210480	210982	.	-	.	ID=AL1_46_000056-T1.exon1;Parent=AL1_46_000056-T1;
scaffold_1	funannotate	exon	206950	210424	.	-	.	ID=AL1_46_000056-T1.exon2;Parent=AL1_46_000056-T1;
scaffold_1	funannotate	CDS	210480	210982	.	-	0	ID=AL1_46_000056-T1.cds;Parent=AL1_46_000056-T1;
scaffold_1	funannotate	CDS	206950	210424	.	-	1	ID=AL1_46_000056-T1.cds;Parent=AL1_46_000056-T1;
scaffold_1	funannotate	gene	213640	215703	.	-	.	ID=AL1_46_000057;
scaffold_1	funannotate	mRNA	213640	215703	.	-	.	ID=AL1_46_000057-T1;Parent=AL1_46_000057;product=hypothetical protein;
scaffold_1	funannotate	exon	215574	215703	.	-	.	ID=AL1_46_000057-T1.exon1;Parent=AL1_46_000057-T1;
scaffold_1	funannotate	exon	214745	215520	.	-	.	ID=AL1_46_000057-T1.exon2;Parent=AL1_46_000057-T1;
scaffold_1	funannotate	exon	213640	214683	.	-	.	ID=AL1_46_000057-T1.exon3;Parent=AL1_46_000057-T1;
scaffold_1	funannotate	CDS	215574	215703	.	-	0	ID=AL1_46_000057-T1.cds;Parent=AL1_46_000057-T1;
scaffold_1	funannotate	CDS	214745	215520	.	-	2	ID=AL1_46_000057-T1.cds;Parent=AL1_46_000057-T1;
scaffold_1	funannotate	CDS	213640	214683	.	-	0	ID=AL1_46_000057-T1.cds;Parent=AL1_46_000057-T1;
scaffold_1	funannotate	gene	218286	220282	.	+	.	ID=AL1_46_000058;
scaffold_1	funannotate	mRNA	218286	220282	.	+	.	ID=AL1_46_000058-T1;Parent=AL1_46_000058;product=hypothetical protein;
scaffold_1	funannotate	exon	218286	220090	.	+	.	ID=AL1_46_000058-T1.exon1;Parent=AL1_46_000058-T1;
scaffold_1	funannotate	exon	220183	220282	.	+	.	ID=AL1_46_000058-T1.exon2;Parent=AL1_46_000058-T1;
scaffold_1	funannotate	CDS	218286	220090	.	+	0	ID=AL1_46_000058-T1.cds;Parent=AL1_46_000058-T1;
scaffold_1	funannotate	CDS	220183	220282	.	+	1	ID=AL1_46_000058-T1.cds;Parent=AL1_46_000058-T1;
scaffold_1	funannotate	gene	220940	222648	.	-	.	ID=AL1_46_000059;
scaffold_1	funannotate	mRNA	220940	222648	.	-	.	ID=AL1_46_000059-T1;Parent=AL1_46_000059;product=hypothetical protein;
scaffold_1	funannotate	exon	222117	222648	.	-	.	ID=AL1_46_000059-T1.exon1;Parent=AL1_46_000059-T1;
scaffold_1	funannotate	exon	221553	222021	.	-	.	ID=AL1_46_000059-T1.exon2;Parent=AL1_46_000059-T1;
scaffold_1	funannotate	exon	220940	221420	.	-	.	ID=AL1_46_000059-T1.exon3;Parent=AL1_46_000059-T1;
scaffold_1	funannotate	CDS	222117	222648	.	-	0	ID=AL1_46_000059-T1.cds;Parent=AL1_46_000059-T1;
scaffold_1	funannotate	CDS	221553	222021	.	-	2	ID=AL1_46_000059-T1.cds;Parent=AL1_46_000059-T1;
scaffold_1	funannotate	CDS	220940	221420	.	-	1	ID=AL1_46_000059-T1.cds;Parent=AL1_46_000059-T1;
scaffold_1	funannotate	gene	224189	226081	.	-	.	ID=AL1_46_000060;
scaffold_1	funannotate	mRNA	224189	226081	.	-	.	ID=AL1_46_000060-T1;Parent=AL1_46_000060;product=hypothetical protein;
scaffold_1	funannotate	exon	225900	226081	.	-	.	ID=AL1_46_000060-T1.exon1;Parent=AL1_46_000060-T1;
scaffold_1	funannotate	exon	225051	225747	.	-	.	ID=AL1_46_000060-T1.exon2;Parent=AL1_46_000060-T1;
scaffold_1	funannotate	exon	224746	224809	.	-	.	ID=AL1_46_000060-T1.exon3;Parent=AL1_46_000060-T1;
scaffold_1	funannotate	exon	224189	224685	.	-	.	ID=AL1_46_000060-T1.exon4;Parent=AL1_46_000060-T1;
scaffold_1	funannotate	CDS	225900	226081	.	-	0	ID=AL1_46_000060-T1.cds;Parent=AL1_46_000060-T1;
scaffold_1	funannotate	CDS	225051	225747	.	-	1	ID=AL1_46_000060-T1.cds;Parent=AL1_46_000060-T1;
scaffold_1	funannotate	CDS	224746	224809	.	-	0	ID=AL1_46_000060-T1.cds;Parent=AL1_46_000060-T1;
scaffold_1	funannotate	CDS	224189	224685	.	-	2	ID=AL1_46_000060-T1.cds;Parent=AL1_46_000060-T1;
scaffold_1	funannotate	gene	231821	232816	.	+	.	ID=AL1_46_000061;
scaffold_1	funannotate	mRNA	231821	232816	.	+	.	ID=AL1_46_000061-T1;Parent=AL1_46_000061;product=hypothetical protein;
scaffold_1	funannotate	exon	231821	232083	.	+	.	ID=AL1_46_000061-T1.exon1;Parent=AL1_46_000061-T1;
scaffold_1	funannotate	exon	232146	232233	.	+	.	ID=AL1_46_000061-T1.exon2;Parent=AL1_46_000061-T1;
scaffold_1	funannotate	exon	232321	232735	.	+	.	ID=AL1_46_000061-T1.exon3;Parent=AL1_46_000061-T1;
scaffold_1	funannotate	exon	232800	232816	.	+	.	ID=AL1_46_000061-T1.exon4;Parent=AL1_46_000061-T1;
scaffold_1	funannotate	CDS	231821	232083	.	+	0	ID=AL1_46_000061-T1.cds;Parent=AL1_46_000061-T1;
scaffold_1	funannotate	CDS	232146	232233	.	+	1	ID=AL1_46_000061-T1.cds;Parent=AL1_46_000061-T1;
scaffold_1	funannotate	CDS	232321	232735	.	+	0	ID=AL1_46_000061-T1.cds;Parent=AL1_46_000061-T1;
scaffold_1	funannotate	CDS	232800	232816	.	+	2	ID=AL1_46_000061-T1.cds;Parent=AL1_46_000061-T1;
scaffold_1	funannotate	gene	233650	235218	.	-	.	ID=AL1_46_000062;
scaffold_1	funannotate	mRNA	233650	235218	.	-	.	ID=AL1_46_000062-T1;Parent=AL1_46_000062;product=hypothetical protein;
scaffold_1	funannotate	exon	233650	235218	.	-	.	ID=AL1_46_000062-T1.exon1;Parent=AL1_46_000062-T1;
scaffold_1	funannotate	CDS	233650	235218	.	-	0	ID=AL1_46_000062-T1.cds;Parent=AL1_46_000062-T1;
scaffold_1	funannotate	gene	236029	238533	.	+	.	ID=AL1_46_000063;
scaffold_1	funannotate	mRNA	236029	238533	.	+	.	ID=AL1_46_000063-T1;Parent=AL1_46_000063;product=hypothetical protein;
scaffold_1	funannotate	exon	236029	238533	.	+	.	ID=AL1_46_000063-T1.exon1;Parent=AL1_46_000063-T1;
scaffold_1	funannotate	CDS	236029	238533	.	+	0	ID=AL1_46_000063-T1.cds;Parent=AL1_46_000063-T1;
scaffold_1	funannotate	gene	242211	242890	.	+	.	ID=AL1_46_000064;
scaffold_1	funannotate	mRNA	242211	242890	.	+	.	ID=AL1_46_000064-T1;Parent=AL1_46_000064;product=hypothetical protein;
scaffold_1	funannotate	exon	242211	242709	.	+	.	ID=AL1_46_000064-T1.exon1;Parent=AL1_46_000064-T1;
scaffold_1	funannotate	exon	242778	242890	.	+	.	ID=AL1_46_000064-T1.exon2;Parent=AL1_46_000064-T1;
scaffold_1	funannotate	CDS	242211	242709	.	+	0	ID=AL1_46_000064-T1.cds;Parent=AL1_46_000064-T1;
scaffold_1	funannotate	CDS	242778	242890	.	+	2	ID=AL1_46_000064-T1.cds;Parent=AL1_46_000064-T1;
scaffold_1	funannotate	gene	244239	246695	.	+	.	ID=AL1_46_000065;
scaffold_1	funannotate	mRNA	244239	246695	.	+	.	ID=AL1_46_000065-T1;Parent=AL1_46_000065;product=hypothetical protein;
scaffold_1	funannotate	exon	244239	244272	.	+	.	ID=AL1_46_000065-T1.exon1;Parent=AL1_46_000065-T1;
scaffold_1	funannotate	exon	244433	244706	.	+	.	ID=AL1_46_000065-T1.exon2;Parent=AL1_46_000065-T1;
scaffold_1	funannotate	exon	245020	245073	.	+	.	ID=AL1_46_000065-T1.exon3;Parent=AL1_46_000065-T1;
scaffold_1	funannotate	exon	245155	245696	.	+	.	ID=AL1_46_000065-T1.exon4;Parent=AL1_46_000065-T1;
scaffold_1	funannotate	exon	245908	246695	.	+	.	ID=AL1_46_000065-T1.exon5;Parent=AL1_46_000065-T1;
scaffold_1	funannotate	CDS	244239	244272	.	+	0	ID=AL1_46_000065-T1.cds;Parent=AL1_46_000065-T1;
scaffold_1	funannotate	CDS	244433	244706	.	+	2	ID=AL1_46_000065-T1.cds;Parent=AL1_46_000065-T1;
scaffold_1	funannotate	CDS	245020	245073	.	+	1	ID=AL1_46_000065-T1.cds;Parent=AL1_46_000065-T1;
scaffold_1	funannotate	CDS	245155	245696	.	+	1	ID=AL1_46_000065-T1.cds;Parent=AL1_46_000065-T1;
scaffold_1	funannotate	CDS	245908	246695	.	+	2	ID=AL1_46_000065-T1.cds;Parent=AL1_46_000065-T1;
scaffold_1	funannotate	gene	247090	248351	.	-	.	ID=AL1_46_000066;
scaffold_1	funannotate	mRNA	247090	248351	.	-	.	ID=AL1_46_000066-T1;Parent=AL1_46_000066;product=hypothetical protein;
scaffold_1	funannotate	exon	248121	248351	.	-	.	ID=AL1_46_000066-T1.exon1;Parent=AL1_46_000066-T1;
scaffold_1	funannotate	exon	247710	248044	.	-	.	ID=AL1_46_000066-T1.exon2;Parent=AL1_46_000066-T1;
scaffold_1	funannotate	exon	247090	247561	.	-	.	ID=AL1_46_000066-T1.exon3;Parent=AL1_46_000066-T1;
scaffold_1	funannotate	CDS	248121	248351	.	-	0	ID=AL1_46_000066-T1.cds;Parent=AL1_46_000066-T1;
scaffold_1	funannotate	CDS	247710	248044	.	-	0	ID=AL1_46_000066-T1.cds;Parent=AL1_46_000066-T1;
scaffold_1	funannotate	CDS	247090	247561	.	-	1	ID=AL1_46_000066-T1.cds;Parent=AL1_46_000066-T1;
scaffold_1	funannotate	gene	249363	250952	.	-	.	ID=AL1_46_000067;
scaffold_1	funannotate	mRNA	249363	250952	.	-	.	ID=AL1_46_000067-T1;Parent=AL1_46_000067;product=hypothetical protein;
scaffold_1	funannotate	exon	250866	250952	.	-	.	ID=AL1_46_000067-T1.exon1;Parent=AL1_46_000067-T1;
scaffold_1	funannotate	exon	250403	250834	.	-	.	ID=AL1_46_000067-T1.exon2;Parent=AL1_46_000067-T1;
scaffold_1	funannotate	exon	250264	250276	.	-	.	ID=AL1_46_000067-T1.exon3;Parent=AL1_46_000067-T1;
scaffold_1	funannotate	exon	249434	250195	.	-	.	ID=AL1_46_000067-T1.exon4;Parent=AL1_46_000067-T1;
scaffold_1	funannotate	exon	249363	249373	.	-	.	ID=AL1_46_000067-T1.exon5;Parent=AL1_46_000067-T1;
scaffold_1	funannotate	CDS	250866	250952	.	-	0	ID=AL1_46_000067-T1.cds;Parent=AL1_46_000067-T1;
scaffold_1	funannotate	CDS	250403	250834	.	-	0	ID=AL1_46_000067-T1.cds;Parent=AL1_46_000067-T1;
scaffold_1	funannotate	CDS	250264	250276	.	-	0	ID=AL1_46_000067-T1.cds;Parent=AL1_46_000067-T1;
scaffold_1	funannotate	CDS	249434	250195	.	-	2	ID=AL1_46_000067-T1.cds;Parent=AL1_46_000067-T1;
scaffold_1	funannotate	CDS	249363	249373	.	-	2	ID=AL1_46_000067-T1.cds;Parent=AL1_46_000067-T1;
scaffold_1	funannotate	gene	253992	254703	.	+	.	ID=AL1_46_000068;
scaffold_1	funannotate	mRNA	253992	254703	.	+	.	ID=AL1_46_000068-T1;Parent=AL1_46_000068;product=hypothetical protein;
scaffold_1	funannotate	exon	253992	254040	.	+	.	ID=AL1_46_000068-T1.exon1;Parent=AL1_46_000068-T1;
scaffold_1	funannotate	exon	254093	254703	.	+	.	ID=AL1_46_000068-T1.exon2;Parent=AL1_46_000068-T1;
scaffold_1	funannotate	CDS	253992	254040	.	+	0	ID=AL1_46_000068-T1.cds;Parent=AL1_46_000068-T1;
scaffold_1	funannotate	CDS	254093	254703	.	+	2	ID=AL1_46_000068-T1.cds;Parent=AL1_46_000068-T1;
scaffold_1	funannotate	gene	256136	257173	.	+	.	ID=AL1_46_000069;
scaffold_1	funannotate	mRNA	256136	257173	.	+	.	ID=AL1_46_000069-T1;Parent=AL1_46_000069;product=hypothetical protein;
scaffold_1	funannotate	exon	256136	256247	.	+	.	ID=AL1_46_000069-T1.exon1;Parent=AL1_46_000069-T1;
scaffold_1	funannotate	exon	256312	256486	.	+	.	ID=AL1_46_000069-T1.exon2;Parent=AL1_46_000069-T1;
scaffold_1	funannotate	exon	256537	257173	.	+	.	ID=AL1_46_000069-T1.exon3;Parent=AL1_46_000069-T1;
scaffold_1	funannotate	CDS	256136	256247	.	+	0	ID=AL1_46_000069-T1.cds;Parent=AL1_46_000069-T1;
scaffold_1	funannotate	CDS	256312	256486	.	+	2	ID=AL1_46_000069-T1.cds;Parent=AL1_46_000069-T1;
scaffold_1	funannotate	CDS	256537	257173	.	+	1	ID=AL1_46_000069-T1.cds;Parent=AL1_46_000069-T1;
scaffold_1	funannotate	gene	257986	258894	.	+	.	ID=AL1_46_000070;
scaffold_1	funannotate	mRNA	257986	258894	.	+	.	ID=AL1_46_000070-T1;Parent=AL1_46_000070;product=hypothetical protein;
scaffold_1	funannotate	exon	257986	258894	.	+	.	ID=AL1_46_000070-T1.exon1;Parent=AL1_46_000070-T1;
scaffold_1	funannotate	CDS	257986	258894	.	+	0	ID=AL1_46_000070-T1.cds;Parent=AL1_46_000070-T1;
scaffold_1	funannotate	gene	259368	262064	.	-	.	ID=AL1_46_000071;
scaffold_1	funannotate	mRNA	259368	262064	.	-	.	ID=AL1_46_000071-T1;Parent=AL1_46_000071;product=hypothetical protein;
scaffold_1	funannotate	exon	261995	262064	.	-	.	ID=AL1_46_000071-T1.exon1;Parent=AL1_46_000071-T1;
scaffold_1	funannotate	exon	261867	261938	.	-	.	ID=AL1_46_000071-T1.exon2;Parent=AL1_46_000071-T1;
scaffold_1	funannotate	exon	261729	261805	.	-	.	ID=AL1_46_000071-T1.exon3;Parent=AL1_46_000071-T1;
scaffold_1	funannotate	exon	260667	261662	.	-	.	ID=AL1_46_000071-T1.exon4;Parent=AL1_46_000071-T1;
scaffold_1	funannotate	exon	260042	260603	.	-	.	ID=AL1_46_000071-T1.exon5;Parent=AL1_46_000071-T1;
scaffold_1	funannotate	exon	259662	259979	.	-	.	ID=AL1_46_000071-T1.exon6;Parent=AL1_46_000071-T1;
scaffold_1	funannotate	exon	259368	259567	.	-	.	ID=AL1_46_000071-T1.exon7;Parent=AL1_46_000071-T1;
scaffold_1	funannotate	CDS	261995	262064	.	-	0	ID=AL1_46_000071-T1.cds;Parent=AL1_46_000071-T1;
scaffold_1	funannotate	CDS	261867	261938	.	-	2	ID=AL1_46_000071-T1.cds;Parent=AL1_46_000071-T1;
scaffold_1	funannotate	CDS	261729	261805	.	-	2	ID=AL1_46_000071-T1.cds;Parent=AL1_46_000071-T1;
scaffold_1	funannotate	CDS	260667	261662	.	-	0	ID=AL1_46_000071-T1.cds;Parent=AL1_46_000071-T1;
scaffold_1	funannotate	CDS	260042	260603	.	-	0	ID=AL1_46_000071-T1.cds;Parent=AL1_46_000071-T1;
scaffold_1	funannotate	CDS	259662	259979	.	-	2	ID=AL1_46_000071-T1.cds;Parent=AL1_46_000071-T1;
scaffold_1	funannotate	CDS	259368	259567	.	-	2	ID=AL1_46_000071-T1.cds;Parent=AL1_46_000071-T1;
scaffold_1	funannotate	gene	268706	271327	.	+	.	ID=AL1_46_000072;
scaffold_1	funannotate	mRNA	268706	271327	.	+	.	ID=AL1_46_000072-T1;Parent=AL1_46_000072;product=hypothetical protein;
scaffold_1	funannotate	exon	268706	269871	.	+	.	ID=AL1_46_000072-T1.exon1;Parent=AL1_46_000072-T1;
scaffold_1	funannotate	exon	269939	270876	.	+	.	ID=AL1_46_000072-T1.exon2;Parent=AL1_46_000072-T1;
scaffold_1	funannotate	exon	270933	271327	.	+	.	ID=AL1_46_000072-T1.exon3;Parent=AL1_46_000072-T1;
scaffold_1	funannotate	CDS	268706	269871	.	+	0	ID=AL1_46_000072-T1.cds;Parent=AL1_46_000072-T1;
scaffold_1	funannotate	CDS	269939	270876	.	+	1	ID=AL1_46_000072-T1.cds;Parent=AL1_46_000072-T1;
scaffold_1	funannotate	CDS	270933	271327	.	+	2	ID=AL1_46_000072-T1.cds;Parent=AL1_46_000072-T1;
scaffold_1	funannotate	gene	272830	273246	.	+	.	ID=AL1_46_000073;
scaffold_1	funannotate	mRNA	272830	273246	.	+	.	ID=AL1_46_000073-T1;Parent=AL1_46_000073;product=hypothetical protein;
scaffold_1	funannotate	exon	272830	273246	.	+	.	ID=AL1_46_000073-T1.exon1;Parent=AL1_46_000073-T1;
scaffold_1	funannotate	CDS	272830	273246	.	+	0	ID=AL1_46_000073-T1.cds;Parent=AL1_46_000073-T1;
scaffold_1	funannotate	gene	273739	276007	.	+	.	ID=AL1_46_000074;
scaffold_1	funannotate	mRNA	273739	276007	.	+	.	ID=AL1_46_000074-T1;Parent=AL1_46_000074;product=hypothetical protein;
scaffold_1	funannotate	exon	273739	274336	.	+	.	ID=AL1_46_000074-T1.exon1;Parent=AL1_46_000074-T1;
scaffold_1	funannotate	exon	274467	274636	.	+	.	ID=AL1_46_000074-T1.exon2;Parent=AL1_46_000074-T1;
scaffold_1	funannotate	exon	274745	274764	.	+	.	ID=AL1_46_000074-T1.exon3;Parent=AL1_46_000074-T1;
scaffold_1	funannotate	exon	274887	274968	.	+	.	ID=AL1_46_000074-T1.exon4;Parent=AL1_46_000074-T1;
scaffold_1	funannotate	exon	275170	275364	.	+	.	ID=AL1_46_000074-T1.exon5;Parent=AL1_46_000074-T1;
scaffold_1	funannotate	exon	275619	275759	.	+	.	ID=AL1_46_000074-T1.exon6;Parent=AL1_46_000074-T1;
scaffold_1	funannotate	exon	275876	276007	.	+	.	ID=AL1_46_000074-T1.exon7;Parent=AL1_46_000074-T1;
scaffold_1	funannotate	CDS	273739	274336	.	+	0	ID=AL1_46_000074-T1.cds;Parent=AL1_46_000074-T1;
scaffold_1	funannotate	CDS	274467	274636	.	+	2	ID=AL1_46_000074-T1.cds;Parent=AL1_46_000074-T1;
scaffold_1	funannotate	CDS	274745	274764	.	+	0	ID=AL1_46_000074-T1.cds;Parent=AL1_46_000074-T1;
scaffold_1	funannotate	CDS	274887	274968	.	+	1	ID=AL1_46_000074-T1.cds;Parent=AL1_46_000074-T1;
scaffold_1	funannotate	CDS	275170	275364	.	+	0	ID=AL1_46_000074-T1.cds;Parent=AL1_46_000074-T1;
scaffold_1	funannotate	CDS	275619	275759	.	+	0	ID=AL1_46_000074-T1.cds;Parent=AL1_46_000074-T1;
scaffold_1	funannotate	CDS	275876	276007	.	+	0	ID=AL1_46_000074-T1.cds;Parent=AL1_46_000074-T1;
scaffold_1	funannotate	gene	276183	278729	.	-	.	ID=AL1_46_000075;
scaffold_1	funannotate	mRNA	276183	278729	.	-	.	ID=AL1_46_000075-T1;Parent=AL1_46_000075;product=hypothetical protein;
scaffold_1	funannotate	exon	278681	278729	.	-	.	ID=AL1_46_000075-T1.exon1;Parent=AL1_46_000075-T1;
scaffold_1	funannotate	exon	278591	278623	.	-	.	ID=AL1_46_000075-T1.exon2;Parent=AL1_46_000075-T1;
scaffold_1	funannotate	exon	278433	278537	.	-	.	ID=AL1_46_000075-T1.exon3;Parent=AL1_46_000075-T1;
scaffold_1	funannotate	exon	278368	278378	.	-	.	ID=AL1_46_000075-T1.exon4;Parent=AL1_46_000075-T1;
scaffold_1	funannotate	exon	276183	278315	.	-	.	ID=AL1_46_000075-T1.exon5;Parent=AL1_46_000075-T1;
scaffold_1	funannotate	CDS	278681	278729	.	-	0	ID=AL1_46_000075-T1.cds;Parent=AL1_46_000075-T1;
scaffold_1	funannotate	CDS	278591	278623	.	-	2	ID=AL1_46_000075-T1.cds;Parent=AL1_46_000075-T1;
scaffold_1	funannotate	CDS	278433	278537	.	-	2	ID=AL1_46_000075-T1.cds;Parent=AL1_46_000075-T1;
scaffold_1	funannotate	CDS	278368	278378	.	-	2	ID=AL1_46_000075-T1.cds;Parent=AL1_46_000075-T1;
scaffold_1	funannotate	CDS	276183	278315	.	-	0	ID=AL1_46_000075-T1.cds;Parent=AL1_46_000075-T1;
scaffold_1	funannotate	gene	282285	283933	.	+	.	ID=AL1_46_000076;
scaffold_1	funannotate	mRNA	282285	283933	.	+	.	ID=AL1_46_000076-T1;Parent=AL1_46_000076;product=hypothetical protein;
scaffold_1	funannotate	exon	282285	282599	.	+	.	ID=AL1_46_000076-T1.exon1;Parent=AL1_46_000076-T1;
scaffold_1	funannotate	exon	282649	283595	.	+	.	ID=AL1_46_000076-T1.exon2;Parent=AL1_46_000076-T1;
scaffold_1	funannotate	exon	283660	283933	.	+	.	ID=AL1_46_000076-T1.exon3;Parent=AL1_46_000076-T1;
scaffold_1	funannotate	CDS	282285	282599	.	+	0	ID=AL1_46_000076-T1.cds;Parent=AL1_46_000076-T1;
scaffold_1	funannotate	CDS	282649	283595	.	+	0	ID=AL1_46_000076-T1.cds;Parent=AL1_46_000076-T1;
scaffold_1	funannotate	CDS	283660	283933	.	+	1	ID=AL1_46_000076-T1.cds;Parent=AL1_46_000076-T1;
scaffold_1	funannotate	gene	285848	286596	.	+	.	ID=AL1_46_000077;
scaffold_1	funannotate	mRNA	285848	286596	.	+	.	ID=AL1_46_000077-T1;Parent=AL1_46_000077;product=hypothetical protein;
scaffold_1	funannotate	exon	285848	285852	.	+	.	ID=AL1_46_000077-T1.exon1;Parent=AL1_46_000077-T1;
scaffold_1	funannotate	exon	285920	285973	.	+	.	ID=AL1_46_000077-T1.exon2;Parent=AL1_46_000077-T1;
scaffold_1	funannotate	exon	286123	286335	.	+	.	ID=AL1_46_000077-T1.exon3;Parent=AL1_46_000077-T1;
scaffold_1	funannotate	exon	286470	286596	.	+	.	ID=AL1_46_000077-T1.exon4;Parent=AL1_46_000077-T1;
scaffold_1	funannotate	CDS	285848	285852	.	+	0	ID=AL1_46_000077-T1.cds;Parent=AL1_46_000077-T1;
scaffold_1	funannotate	CDS	285920	285973	.	+	1	ID=AL1_46_000077-T1.cds;Parent=AL1_46_000077-T1;
scaffold_1	funannotate	CDS	286123	286335	.	+	1	ID=AL1_46_000077-T1.cds;Parent=AL1_46_000077-T1;
scaffold_1	funannotate	CDS	286470	286596	.	+	1	ID=AL1_46_000077-T1.cds;Parent=AL1_46_000077-T1;
scaffold_1	funannotate	gene	288953	291933	.	+	.	ID=AL1_46_000078;
scaffold_1	funannotate	mRNA	288953	291933	.	+	.	ID=AL1_46_000078-T1;Parent=AL1_46_000078;product=hypothetical protein;
scaffold_1	funannotate	exon	288953	289189	.	+	.	ID=AL1_46_000078-T1.exon1;Parent=AL1_46_000078-T1;
scaffold_1	funannotate	exon	289265	289366	.	+	.	ID=AL1_46_000078-T1.exon2;Parent=AL1_46_000078-T1;
scaffold_1	funannotate	exon	289429	291933	.	+	.	ID=AL1_46_000078-T1.exon3;Parent=AL1_46_000078-T1;
scaffold_1	funannotate	CDS	288953	289189	.	+	0	ID=AL1_46_000078-T1.cds;Parent=AL1_46_000078-T1;
scaffold_1	funannotate	CDS	289265	289366	.	+	0	ID=AL1_46_000078-T1.cds;Parent=AL1_46_000078-T1;
scaffold_1	funannotate	CDS	289429	291933	.	+	0	ID=AL1_46_000078-T1.cds;Parent=AL1_46_000078-T1;
scaffold_1	funannotate	gene	293724	296160	.	+	.	ID=AL1_46_000079;
scaffold_1	funannotate	mRNA	293724	296160	.	+	.	ID=AL1_46_000079-T1;Parent=AL1_46_000079;product=hypothetical protein;
scaffold_1	funannotate	exon	293724	293769	.	+	.	ID=AL1_46_000079-T1.exon1;Parent=AL1_46_000079-T1;
scaffold_1	funannotate	exon	293850	294010	.	+	.	ID=AL1_46_000079-T1.exon2;Parent=AL1_46_000079-T1;
scaffold_1	funannotate	exon	294090	294860	.	+	.	ID=AL1_46_000079-T1.exon3;Parent=AL1_46_000079-T1;
scaffold_1	funannotate	exon	294916	295234	.	+	.	ID=AL1_46_000079-T1.exon4;Parent=AL1_46_000079-T1;
scaffold_1	funannotate	exon	295286	296160	.	+	.	ID=AL1_46_000079-T1.exon5;Parent=AL1_46_000079-T1;
scaffold_1	funannotate	CDS	293724	293769	.	+	0	ID=AL1_46_000079-T1.cds;Parent=AL1_46_000079-T1;
scaffold_1	funannotate	CDS	293850	294010	.	+	2	ID=AL1_46_000079-T1.cds;Parent=AL1_46_000079-T1;
scaffold_1	funannotate	CDS	294090	294860	.	+	0	ID=AL1_46_000079-T1.cds;Parent=AL1_46_000079-T1;
scaffold_1	funannotate	CDS	294916	295234	.	+	0	ID=AL1_46_000079-T1.cds;Parent=AL1_46_000079-T1;
scaffold_1	funannotate	CDS	295286	296160	.	+	2	ID=AL1_46_000079-T1.cds;Parent=AL1_46_000079-T1;
scaffold_1	funannotate	gene	297403	299224	.	-	.	ID=AL1_46_000080;
scaffold_1	funannotate	mRNA	297403	299224	.	-	.	ID=AL1_46_000080-T1;Parent=AL1_46_000080;product=hypothetical protein;
scaffold_1	funannotate	exon	299076	299224	.	-	.	ID=AL1_46_000080-T1.exon1;Parent=AL1_46_000080-T1;
scaffold_1	funannotate	exon	298923	298960	.	-	.	ID=AL1_46_000080-T1.exon2;Parent=AL1_46_000080-T1;
scaffold_1	funannotate	exon	297403	298802	.	-	.	ID=AL1_46_000080-T1.exon3;Parent=AL1_46_000080-T1;
scaffold_1	funannotate	CDS	299076	299224	.	-	0	ID=AL1_46_000080-T1.cds;Parent=AL1_46_000080-T1;
scaffold_1	funannotate	CDS	298923	298960	.	-	1	ID=AL1_46_000080-T1.cds;Parent=AL1_46_000080-T1;
scaffold_1	funannotate	CDS	297403	298802	.	-	2	ID=AL1_46_000080-T1.cds;Parent=AL1_46_000080-T1;
scaffold_1	funannotate	gene	301281	304436	.	+	.	ID=AL1_46_000081;
scaffold_1	funannotate	mRNA	301281	304436	.	+	.	ID=AL1_46_000081-T1;Parent=AL1_46_000081;product=hypothetical protein;
scaffold_1	funannotate	exon	301281	304436	.	+	.	ID=AL1_46_000081-T1.exon1;Parent=AL1_46_000081-T1;
scaffold_1	funannotate	CDS	301281	304436	.	+	0	ID=AL1_46_000081-T1.cds;Parent=AL1_46_000081-T1;
scaffold_1	funannotate	gene	304967	307200	.	-	.	ID=AL1_46_000082;
scaffold_1	funannotate	mRNA	304967	307200	.	-	.	ID=AL1_46_000082-T1;Parent=AL1_46_000082;product=hypothetical protein;
scaffold_1	funannotate	exon	307090	307200	.	-	.	ID=AL1_46_000082-T1.exon1;Parent=AL1_46_000082-T1;
scaffold_1	funannotate	exon	306965	307033	.	-	.	ID=AL1_46_000082-T1.exon2;Parent=AL1_46_000082-T1;
scaffold_1	funannotate	exon	304967	306886	.	-	.	ID=AL1_46_000082-T1.exon3;Parent=AL1_46_000082-T1;
scaffold_1	funannotate	CDS	307090	307200	.	-	0	ID=AL1_46_000082-T1.cds;Parent=AL1_46_000082-T1;
scaffold_1	funannotate	CDS	306965	307033	.	-	0	ID=AL1_46_000082-T1.cds;Parent=AL1_46_000082-T1;
scaffold_1	funannotate	CDS	304967	306886	.	-	0	ID=AL1_46_000082-T1.cds;Parent=AL1_46_000082-T1;
scaffold_1	funannotate	gene	308259	310704	.	+	.	ID=AL1_46_000083;
scaffold_1	funannotate	mRNA	308259	310704	.	+	.	ID=AL1_46_000083-T1;Parent=AL1_46_000083;product=hypothetical protein;
scaffold_1	funannotate	exon	308259	308619	.	+	.	ID=AL1_46_000083-T1.exon1;Parent=AL1_46_000083-T1;
scaffold_1	funannotate	exon	308672	310216	.	+	.	ID=AL1_46_000083-T1.exon2;Parent=AL1_46_000083-T1;
scaffold_1	funannotate	exon	310372	310601	.	+	.	ID=AL1_46_000083-T1.exon3;Parent=AL1_46_000083-T1;
scaffold_1	funannotate	exon	310654	310704	.	+	.	ID=AL1_46_000083-T1.exon4;Parent=AL1_46_000083-T1;
scaffold_1	funannotate	CDS	308259	308619	.	+	0	ID=AL1_46_000083-T1.cds;Parent=AL1_46_000083-T1;
scaffold_1	funannotate	CDS	308672	310216	.	+	2	ID=AL1_46_000083-T1.cds;Parent=AL1_46_000083-T1;
scaffold_1	funannotate	CDS	310372	310601	.	+	2	ID=AL1_46_000083-T1.cds;Parent=AL1_46_000083-T1;
scaffold_1	funannotate	CDS	310654	310704	.	+	0	ID=AL1_46_000083-T1.cds;Parent=AL1_46_000083-T1;
scaffold_1	funannotate	gene	312012	313520	.	-	.	ID=AL1_46_000084;
scaffold_1	funannotate	mRNA	312012	313520	.	-	.	ID=AL1_46_000084-T1;Parent=AL1_46_000084;product=hypothetical protein;
scaffold_1	funannotate	exon	313072	313520	.	-	.	ID=AL1_46_000084-T1.exon1;Parent=AL1_46_000084-T1;
scaffold_1	funannotate	exon	312346	312751	.	-	.	ID=AL1_46_000084-T1.exon2;Parent=AL1_46_000084-T1;
scaffold_1	funannotate	exon	312012	312152	.	-	.	ID=AL1_46_000084-T1.exon3;Parent=AL1_46_000084-T1;
scaffold_1	funannotate	CDS	313072	313520	.	-	0	ID=AL1_46_000084-T1.cds;Parent=AL1_46_000084-T1;
scaffold_1	funannotate	CDS	312346	312751	.	-	1	ID=AL1_46_000084-T1.cds;Parent=AL1_46_000084-T1;
scaffold_1	funannotate	CDS	312012	312152	.	-	0	ID=AL1_46_000084-T1.cds;Parent=AL1_46_000084-T1;
scaffold_1	funannotate	gene	318563	318965	.	+	.	ID=AL1_46_000085;
scaffold_1	funannotate	mRNA	318563	318965	.	+	.	ID=AL1_46_000085-T1;Parent=AL1_46_000085;product=hypothetical protein;
scaffold_1	funannotate	exon	318563	318623	.	+	.	ID=AL1_46_000085-T1.exon1;Parent=AL1_46_000085-T1;
scaffold_1	funannotate	exon	318683	318742	.	+	.	ID=AL1_46_000085-T1.exon2;Parent=AL1_46_000085-T1;
scaffold_1	funannotate	exon	318805	318965	.	+	.	ID=AL1_46_000085-T1.exon3;Parent=AL1_46_000085-T1;
scaffold_1	funannotate	CDS	318563	318623	.	+	0	ID=AL1_46_000085-T1.cds;Parent=AL1_46_000085-T1;
scaffold_1	funannotate	CDS	318683	318742	.	+	2	ID=AL1_46_000085-T1.cds;Parent=AL1_46_000085-T1;
scaffold_1	funannotate	CDS	318805	318965	.	+	2	ID=AL1_46_000085-T1.cds;Parent=AL1_46_000085-T1;
scaffold_1	funannotate	gene	322709	323788	.	+	.	ID=AL1_46_000086;
scaffold_1	funannotate	mRNA	322709	323788	.	+	.	ID=AL1_46_000086-T1;Parent=AL1_46_000086;product=hypothetical protein;
scaffold_1	funannotate	exon	322709	323155	.	+	.	ID=AL1_46_000086-T1.exon1;Parent=AL1_46_000086-T1;
scaffold_1	funannotate	exon	323339	323788	.	+	.	ID=AL1_46_000086-T1.exon2;Parent=AL1_46_000086-T1;
scaffold_1	funannotate	CDS	322709	323155	.	+	0	ID=AL1_46_000086-T1.cds;Parent=AL1_46_000086-T1;
scaffold_1	funannotate	CDS	323339	323788	.	+	0	ID=AL1_46_000086-T1.cds;Parent=AL1_46_000086-T1;
scaffold_1	funannotate	gene	324366	327467	.	-	.	ID=AL1_46_000087;
scaffold_1	funannotate	mRNA	324366	327467	.	-	.	ID=AL1_46_000087-T1;Parent=AL1_46_000087;product=hypothetical protein;
scaffold_1	funannotate	exon	326940	327467	.	-	.	ID=AL1_46_000087-T1.exon1;Parent=AL1_46_000087-T1;
scaffold_1	funannotate	exon	325830	326674	.	-	.	ID=AL1_46_000087-T1.exon2;Parent=AL1_46_000087-T1;
scaffold_1	funannotate	exon	324366	325581	.	-	.	ID=AL1_46_000087-T1.exon3;Parent=AL1_46_000087-T1;
scaffold_1	funannotate	CDS	326940	327467	.	-	0	ID=AL1_46_000087-T1.cds;Parent=AL1_46_000087-T1;
scaffold_1	funannotate	CDS	325830	326674	.	-	0	ID=AL1_46_000087-T1.cds;Parent=AL1_46_000087-T1;
scaffold_1	funannotate	CDS	324366	325581	.	-	1	ID=AL1_46_000087-T1.cds;Parent=AL1_46_000087-T1;
scaffold_1	funannotate	gene	328308	328785	.	-	.	ID=AL1_46_000088;
scaffold_1	funannotate	mRNA	328308	328785	.	-	.	ID=AL1_46_000088-T1;Parent=AL1_46_000088;product=hypothetical protein;
scaffold_1	funannotate	exon	328563	328785	.	-	.	ID=AL1_46_000088-T1.exon1;Parent=AL1_46_000088-T1;
scaffold_1	funannotate	exon	328308	328441	.	-	.	ID=AL1_46_000088-T1.exon2;Parent=AL1_46_000088-T1;
scaffold_1	funannotate	CDS	328563	328785	.	-	0	ID=AL1_46_000088-T1.cds;Parent=AL1_46_000088-T1;
scaffold_1	funannotate	CDS	328308	328441	.	-	2	ID=AL1_46_000088-T1.cds;Parent=AL1_46_000088-T1;
scaffold_1	funannotate	gene	330000	334091	.	-	.	ID=AL1_46_000089;
scaffold_1	funannotate	mRNA	330000	334091	.	-	.	ID=AL1_46_000089-T1;Parent=AL1_46_000089;product=hypothetical protein;
scaffold_1	funannotate	exon	334071	334091	.	-	.	ID=AL1_46_000089-T1.exon1;Parent=AL1_46_000089-T1;
scaffold_1	funannotate	exon	333836	333943	.	-	.	ID=AL1_46_000089-T1.exon2;Parent=AL1_46_000089-T1;
scaffold_1	funannotate	exon	333597	333772	.	-	.	ID=AL1_46_000089-T1.exon3;Parent=AL1_46_000089-T1;
scaffold_1	funannotate	exon	333404	333563	.	-	.	ID=AL1_46_000089-T1.exon4;Parent=AL1_46_000089-T1;
scaffold_1	funannotate	exon	332760	333343	.	-	.	ID=AL1_46_000089-T1.exon5;Parent=AL1_46_000089-T1;
scaffold_1	funannotate	exon	332278	332676	.	-	.	ID=AL1_46_000089-T1.exon6;Parent=AL1_46_000089-T1;
scaffold_1	funannotate	exon	331971	332221	.	-	.	ID=AL1_46_000089-T1.exon7;Parent=AL1_46_000089-T1;
scaffold_1	funannotate	exon	331628	331713	.	-	.	ID=AL1_46_000089-T1.exon8;Parent=AL1_46_000089-T1;
scaffold_1	funannotate	exon	331169	331571	.	-	.	ID=AL1_46_000089-T1.exon9;Parent=AL1_46_000089-T1;
scaffold_1	funannotate	exon	330899	331112	.	-	.	ID=AL1_46_000089-T1.exon10;Parent=AL1_46_000089-T1;
scaffold_1	funannotate	exon	330000	330843	.	-	.	ID=AL1_46_000089-T1.exon11;Parent=AL1_46_000089-T1;
scaffold_1	funannotate	CDS	334071	334091	.	-	0	ID=AL1_46_000089-T1.cds;Parent=AL1_46_000089-T1;
scaffold_1	funannotate	CDS	333836	333943	.	-	0	ID=AL1_46_000089-T1.cds;Parent=AL1_46_000089-T1;
scaffold_1	funannotate	CDS	333597	333772	.	-	0	ID=AL1_46_000089-T1.cds;Parent=AL1_46_000089-T1;
scaffold_1	funannotate	CDS	333404	333563	.	-	1	ID=AL1_46_000089-T1.cds;Parent=AL1_46_000089-T1;
scaffold_1	funannotate	CDS	332760	333343	.	-	0	ID=AL1_46_000089-T1.cds;Parent=AL1_46_000089-T1;
scaffold_1	funannotate	CDS	332278	332676	.	-	1	ID=AL1_46_000089-T1.cds;Parent=AL1_46_000089-T1;
scaffold_1	funannotate	CDS	331971	332221	.	-	1	ID=AL1_46_000089-T1.cds;Parent=AL1_46_000089-T1;
scaffold_1	funannotate	CDS	331628	331713	.	-	2	ID=AL1_46_000089-T1.cds;Parent=AL1_46_000089-T1;
scaffold_1	funannotate	CDS	331169	331571	.	-	0	ID=AL1_46_000089-T1.cds;Parent=AL1_46_000089-T1;
scaffold_1	funannotate	CDS	330899	331112	.	-	2	ID=AL1_46_000089-T1.cds;Parent=AL1_46_000089-T1;
scaffold_1	funannotate	CDS	330000	330843	.	-	1	ID=AL1_46_000089-T1.cds;Parent=AL1_46_000089-T1;
scaffold_1	funannotate	gene	335975	338640	.	-	.	ID=AL1_46_000090;
scaffold_1	funannotate	mRNA	335975	338640	.	-	.	ID=AL1_46_000090-T1;Parent=AL1_46_000090;product=hypothetical protein;
scaffold_1	funannotate	exon	338526	338640	.	-	.	ID=AL1_46_000090-T1.exon1;Parent=AL1_46_000090-T1;
scaffold_1	funannotate	exon	338372	338423	.	-	.	ID=AL1_46_000090-T1.exon2;Parent=AL1_46_000090-T1;
scaffold_1	funannotate	exon	338231	338312	.	-	.	ID=AL1_46_000090-T1.exon3;Parent=AL1_46_000090-T1;
scaffold_1	funannotate	exon	338006	338172	.	-	.	ID=AL1_46_000090-T1.exon4;Parent=AL1_46_000090-T1;
scaffold_1	funannotate	exon	337901	337934	.	-	.	ID=AL1_46_000090-T1.exon5;Parent=AL1_46_000090-T1;
scaffold_1	funannotate	exon	335975	337318	.	-	.	ID=AL1_46_000090-T1.exon6;Parent=AL1_46_000090-T1;
scaffold_1	funannotate	CDS	338526	338640	.	-	0	ID=AL1_46_000090-T1.cds;Parent=AL1_46_000090-T1;
scaffold_1	funannotate	CDS	338372	338423	.	-	2	ID=AL1_46_000090-T1.cds;Parent=AL1_46_000090-T1;
scaffold_1	funannotate	CDS	338231	338312	.	-	1	ID=AL1_46_000090-T1.cds;Parent=AL1_46_000090-T1;
scaffold_1	funannotate	CDS	338006	338172	.	-	0	ID=AL1_46_000090-T1.cds;Parent=AL1_46_000090-T1;
scaffold_1	funannotate	CDS	337901	337934	.	-	1	ID=AL1_46_000090-T1.cds;Parent=AL1_46_000090-T1;
scaffold_1	funannotate	CDS	335975	337318	.	-	0	ID=AL1_46_000090-T1.cds;Parent=AL1_46_000090-T1;
scaffold_1	funannotate	gene	343606	344634	.	+	.	ID=AL1_46_000091;
scaffold_1	funannotate	mRNA	343606	344634	.	+	.	ID=AL1_46_000091-T1;Parent=AL1_46_000091;product=hypothetical protein;
scaffold_1	funannotate	exon	343606	344634	.	+	.	ID=AL1_46_000091-T1.exon1;Parent=AL1_46_000091-T1;
scaffold_1	funannotate	CDS	343606	344634	.	+	0	ID=AL1_46_000091-T1.cds;Parent=AL1_46_000091-T1;
scaffold_1	funannotate	gene	346632	348759	.	+	.	ID=AL1_46_000092;
scaffold_1	funannotate	mRNA	346632	348759	.	+	.	ID=AL1_46_000092-T1;Parent=AL1_46_000092;product=hypothetical protein;
scaffold_1	funannotate	exon	346632	347201	.	+	.	ID=AL1_46_000092-T1.exon1;Parent=AL1_46_000092-T1;
scaffold_1	funannotate	exon	347263	348759	.	+	.	ID=AL1_46_000092-T1.exon2;Parent=AL1_46_000092-T1;
scaffold_1	funannotate	CDS	346632	347201	.	+	0	ID=AL1_46_000092-T1.cds;Parent=AL1_46_000092-T1;
scaffold_1	funannotate	CDS	347263	348759	.	+	0	ID=AL1_46_000092-T1.cds;Parent=AL1_46_000092-T1;
scaffold_1	funannotate	gene	349077	351468	.	-	.	ID=AL1_46_000093;
scaffold_1	funannotate	mRNA	349077	351468	.	-	.	ID=AL1_46_000093-T1;Parent=AL1_46_000093;product=hypothetical protein;
scaffold_1	funannotate	exon	351087	351468	.	-	.	ID=AL1_46_000093-T1.exon1;Parent=AL1_46_000093-T1;
scaffold_1	funannotate	exon	350295	351028	.	-	.	ID=AL1_46_000093-T1.exon2;Parent=AL1_46_000093-T1;
scaffold_1	funannotate	exon	349957	350229	.	-	.	ID=AL1_46_000093-T1.exon3;Parent=AL1_46_000093-T1;
scaffold_1	funannotate	exon	349616	349819	.	-	.	ID=AL1_46_000093-T1.exon4;Parent=AL1_46_000093-T1;
scaffold_1	funannotate	exon	349386	349544	.	-	.	ID=AL1_46_000093-T1.exon5;Parent=AL1_46_000093-T1;
scaffold_1	funannotate	exon	349077	349226	.	-	.	ID=AL1_46_000093-T1.exon6;Parent=AL1_46_000093-T1;
scaffold_1	funannotate	CDS	351087	351468	.	-	0	ID=AL1_46_000093-T1.cds;Parent=AL1_46_000093-T1;
scaffold_1	funannotate	CDS	350295	351028	.	-	2	ID=AL1_46_000093-T1.cds;Parent=AL1_46_000093-T1;
scaffold_1	funannotate	CDS	349957	350229	.	-	0	ID=AL1_46_000093-T1.cds;Parent=AL1_46_000093-T1;
scaffold_1	funannotate	CDS	349616	349819	.	-	0	ID=AL1_46_000093-T1.cds;Parent=AL1_46_000093-T1;
scaffold_1	funannotate	CDS	349386	349544	.	-	0	ID=AL1_46_000093-T1.cds;Parent=AL1_46_000093-T1;
scaffold_1	funannotate	CDS	349077	349226	.	-	0	ID=AL1_46_000093-T1.cds;Parent=AL1_46_000093-T1;
scaffold_1	funannotate	gene	353823	354402	.	+	.	ID=AL1_46_000094;
scaffold_1	funannotate	mRNA	353823	354402	.	+	.	ID=AL1_46_000094-T1;Parent=AL1_46_000094;product=hypothetical protein;
scaffold_1	funannotate	exon	353823	354232	.	+	.	ID=AL1_46_000094-T1.exon1;Parent=AL1_46_000094-T1;
scaffold_1	funannotate	exon	354363	354402	.	+	.	ID=AL1_46_000094-T1.exon2;Parent=AL1_46_000094-T1;
scaffold_1	funannotate	CDS	353823	354232	.	+	0	ID=AL1_46_000094-T1.cds;Parent=AL1_46_000094-T1;
scaffold_1	funannotate	CDS	354363	354402	.	+	1	ID=AL1_46_000094-T1.cds;Parent=AL1_46_000094-T1;
scaffold_1	funannotate	gene	357044	358751	.	-	.	ID=AL1_46_000095;
scaffold_1	funannotate	mRNA	357044	358751	.	-	.	ID=AL1_46_000095-T1;Parent=AL1_46_000095;product=hypothetical protein;
scaffold_1	funannotate	exon	358749	358751	.	-	.	ID=AL1_46_000095-T1.exon1;Parent=AL1_46_000095-T1;
scaffold_1	funannotate	exon	357044	358699	.	-	.	ID=AL1_46_000095-T1.exon2;Parent=AL1_46_000095-T1;
scaffold_1	funannotate	CDS	358749	358751	.	-	0	ID=AL1_46_000095-T1.cds;Parent=AL1_46_000095-T1;
scaffold_1	funannotate	CDS	357044	358699	.	-	0	ID=AL1_46_000095-T1.cds;Parent=AL1_46_000095-T1;
scaffold_1	funannotate	gene	360214	362220	.	-	.	ID=AL1_46_000096;
scaffold_1	funannotate	mRNA	360214	362220	.	-	.	ID=AL1_46_000096-T1;Parent=AL1_46_000096;product=hypothetical protein;
scaffold_1	funannotate	exon	361602	362220	.	-	.	ID=AL1_46_000096-T1.exon1;Parent=AL1_46_000096-T1;
scaffold_1	funannotate	exon	360214	361538	.	-	.	ID=AL1_46_000096-T1.exon2;Parent=AL1_46_000096-T1;
scaffold_1	funannotate	CDS	361602	362220	.	-	0	ID=AL1_46_000096-T1.cds;Parent=AL1_46_000096-T1;
scaffold_1	funannotate	CDS	360214	361538	.	-	2	ID=AL1_46_000096-T1.cds;Parent=AL1_46_000096-T1;
scaffold_1	funannotate	gene	364235	366500	.	-	.	ID=AL1_46_000097;
scaffold_1	funannotate	mRNA	364235	366500	.	-	.	ID=AL1_46_000097-T1;Parent=AL1_46_000097;product=hypothetical protein;
scaffold_1	funannotate	exon	365426	366500	.	-	.	ID=AL1_46_000097-T1.exon1;Parent=AL1_46_000097-T1;
scaffold_1	funannotate	exon	364472	365363	.	-	.	ID=AL1_46_000097-T1.exon2;Parent=AL1_46_000097-T1;
scaffold_1	funannotate	exon	364235	364406	.	-	.	ID=AL1_46_000097-T1.exon3;Parent=AL1_46_000097-T1;
scaffold_1	funannotate	CDS	365426	366500	.	-	0	ID=AL1_46_000097-T1.cds;Parent=AL1_46_000097-T1;
scaffold_1	funannotate	CDS	364472	365363	.	-	2	ID=AL1_46_000097-T1.cds;Parent=AL1_46_000097-T1;
scaffold_1	funannotate	CDS	364235	364406	.	-	1	ID=AL1_46_000097-T1.cds;Parent=AL1_46_000097-T1;
scaffold_1	funannotate	gene	368906	371343	.	-	.	ID=AL1_46_000098;
scaffold_1	funannotate	mRNA	368906	371343	.	-	.	ID=AL1_46_000098-T1;Parent=AL1_46_000098;product=hypothetical protein;
scaffold_1	funannotate	exon	369098	371343	.	-	.	ID=AL1_46_000098-T1.exon1;Parent=AL1_46_000098-T1;
scaffold_1	funannotate	exon	368906	369035	.	-	.	ID=AL1_46_000098-T1.exon2;Parent=AL1_46_000098-T1;
scaffold_1	funannotate	CDS	369098	371343	.	-	0	ID=AL1_46_000098-T1.cds;Parent=AL1_46_000098-T1;
scaffold_1	funannotate	CDS	368906	369035	.	-	1	ID=AL1_46_000098-T1.cds;Parent=AL1_46_000098-T1;
scaffold_1	funannotate	gene	373603	377342	.	+	.	ID=AL1_46_000099;
scaffold_1	funannotate	mRNA	373603	377342	.	+	.	ID=AL1_46_000099-T1;Parent=AL1_46_000099;product=hypothetical protein;
scaffold_1	funannotate	exon	373603	374090	.	+	.	ID=AL1_46_000099-T1.exon1;Parent=AL1_46_000099-T1;
scaffold_1	funannotate	exon	374159	374367	.	+	.	ID=AL1_46_000099-T1.exon2;Parent=AL1_46_000099-T1;
scaffold_1	funannotate	exon	374488	374959	.	+	.	ID=AL1_46_000099-T1.exon3;Parent=AL1_46_000099-T1;
scaffold_1	funannotate	exon	375014	377342	.	+	.	ID=AL1_46_000099-T1.exon4;Parent=AL1_46_000099-T1;
scaffold_1	funannotate	CDS	373603	374090	.	+	0	ID=AL1_46_000099-T1.cds;Parent=AL1_46_000099-T1;
scaffold_1	funannotate	CDS	374159	374367	.	+	1	ID=AL1_46_000099-T1.cds;Parent=AL1_46_000099-T1;
scaffold_1	funannotate	CDS	374488	374959	.	+	2	ID=AL1_46_000099-T1.cds;Parent=AL1_46_000099-T1;
scaffold_1	funannotate	CDS	375014	377342	.	+	1	ID=AL1_46_000099-T1.cds;Parent=AL1_46_000099-T1;
scaffold_1	funannotate	gene	378394	380326	.	-	.	ID=AL1_46_000100;
scaffold_1	funannotate	mRNA	378394	380326	.	-	.	ID=AL1_46_000100-T1;Parent=AL1_46_000100;product=hypothetical protein;
scaffold_1	funannotate	exon	380109	380326	.	-	.	ID=AL1_46_000100-T1.exon1;Parent=AL1_46_000100-T1;
scaffold_1	funannotate	exon	378394	380032	.	-	.	ID=AL1_46_000100-T1.exon2;Parent=AL1_46_000100-T1;
scaffold_1	funannotate	CDS	380109	380326	.	-	0	ID=AL1_46_000100-T1.cds;Parent=AL1_46_000100-T1;
scaffold_1	funannotate	CDS	378394	380032	.	-	1	ID=AL1_46_000100-T1.cds;Parent=AL1_46_000100-T1;
scaffold_1	funannotate	gene	381757	383826	.	-	.	ID=AL1_46_000101;
scaffold_1	funannotate	mRNA	381757	383826	.	-	.	ID=AL1_46_000101-T1;Parent=AL1_46_000101;product=hypothetical protein;
scaffold_1	funannotate	exon	383668	383826	.	-	.	ID=AL1_46_000101-T1.exon1;Parent=AL1_46_000101-T1;
scaffold_1	funannotate	exon	382300	383602	.	-	.	ID=AL1_46_000101-T1.exon2;Parent=AL1_46_000101-T1;
scaffold_1	funannotate	exon	381757	382238	.	-	.	ID=AL1_46_000101-T1.exon3;Parent=AL1_46_000101-T1;
scaffold_1	funannotate	CDS	383668	383826	.	-	0	ID=AL1_46_000101-T1.cds;Parent=AL1_46_000101-T1;
scaffold_1	funannotate	CDS	382300	383602	.	-	0	ID=AL1_46_000101-T1.cds;Parent=AL1_46_000101-T1;
scaffold_1	funannotate	CDS	381757	382238	.	-	2	ID=AL1_46_000101-T1.cds;Parent=AL1_46_000101-T1;
scaffold_1	funannotate	gene	386544	387050	.	+	.	ID=AL1_46_000102;
scaffold_1	funannotate	mRNA	386544	387050	.	+	.	ID=AL1_46_000102-T1;Parent=AL1_46_000102;product=hypothetical protein;
scaffold_1	funannotate	exon	386544	386575	.	+	.	ID=AL1_46_000102-T1.exon1;Parent=AL1_46_000102-T1;
scaffold_1	funannotate	exon	386660	387050	.	+	.	ID=AL1_46_000102-T1.exon2;Parent=AL1_46_000102-T1;
scaffold_1	funannotate	CDS	386544	386575	.	+	0	ID=AL1_46_000102-T1.cds;Parent=AL1_46_000102-T1;
scaffold_1	funannotate	CDS	386660	387050	.	+	1	ID=AL1_46_000102-T1.cds;Parent=AL1_46_000102-T1;
scaffold_1	funannotate	gene	387211	388893	.	-	.	ID=AL1_46_000103;
scaffold_1	funannotate	mRNA	387211	388893	.	-	.	ID=AL1_46_000103-T1;Parent=AL1_46_000103;product=hypothetical protein;
scaffold_1	funannotate	exon	387211	388893	.	-	.	ID=AL1_46_000103-T1.exon1;Parent=AL1_46_000103-T1;
scaffold_1	funannotate	CDS	387211	388893	.	-	0	ID=AL1_46_000103-T1.cds;Parent=AL1_46_000103-T1;
scaffold_1	funannotate	gene	389806	390316	.	+	.	ID=AL1_46_000104;
scaffold_1	funannotate	mRNA	389806	390316	.	+	.	ID=AL1_46_000104-T1;Parent=AL1_46_000104;product=hypothetical protein;
scaffold_1	funannotate	exon	389806	389881	.	+	.	ID=AL1_46_000104-T1.exon1;Parent=AL1_46_000104-T1;
scaffold_1	funannotate	exon	389953	390018	.	+	.	ID=AL1_46_000104-T1.exon2;Parent=AL1_46_000104-T1;
scaffold_1	funannotate	exon	390071	390149	.	+	.	ID=AL1_46_000104-T1.exon3;Parent=AL1_46_000104-T1;
scaffold_1	funannotate	exon	390235	390316	.	+	.	ID=AL1_46_000104-T1.exon4;Parent=AL1_46_000104-T1;
scaffold_1	funannotate	CDS	389806	389881	.	+	0	ID=AL1_46_000104-T1.cds;Parent=AL1_46_000104-T1;
scaffold_1	funannotate	CDS	389953	390018	.	+	2	ID=AL1_46_000104-T1.cds;Parent=AL1_46_000104-T1;
scaffold_1	funannotate	CDS	390071	390149	.	+	2	ID=AL1_46_000104-T1.cds;Parent=AL1_46_000104-T1;
scaffold_1	funannotate	CDS	390235	390316	.	+	1	ID=AL1_46_000104-T1.cds;Parent=AL1_46_000104-T1;
scaffold_1	funannotate	gene	390671	392867	.	-	.	ID=AL1_46_000105;
scaffold_1	funannotate	mRNA	390671	392867	.	-	.	ID=AL1_46_000105-T1;Parent=AL1_46_000105;product=hypothetical protein;
scaffold_1	funannotate	exon	392855	392867	.	-	.	ID=AL1_46_000105-T1.exon1;Parent=AL1_46_000105-T1;
scaffold_1	funannotate	exon	392628	392747	.	-	.	ID=AL1_46_000105-T1.exon2;Parent=AL1_46_000105-T1;
scaffold_1	funannotate	exon	391001	392504	.	-	.	ID=AL1_46_000105-T1.exon3;Parent=AL1_46_000105-T1;
scaffold_1	funannotate	exon	390671	390911	.	-	.	ID=AL1_46_000105-T1.exon4;Parent=AL1_46_000105-T1;
scaffold_1	funannotate	CDS	392855	392867	.	-	0	ID=AL1_46_000105-T1.cds;Parent=AL1_46_000105-T1;
scaffold_1	funannotate	CDS	392628	392747	.	-	2	ID=AL1_46_000105-T1.cds;Parent=AL1_46_000105-T1;
scaffold_1	funannotate	CDS	391001	392504	.	-	2	ID=AL1_46_000105-T1.cds;Parent=AL1_46_000105-T1;
scaffold_1	funannotate	CDS	390671	390911	.	-	1	ID=AL1_46_000105-T1.cds;Parent=AL1_46_000105-T1;
scaffold_1	funannotate	gene	394250	395842	.	-	.	ID=AL1_46_000106;
scaffold_1	funannotate	mRNA	394250	395842	.	-	.	ID=AL1_46_000106-T1;Parent=AL1_46_000106;product=hypothetical protein;
scaffold_1	funannotate	exon	395171	395842	.	-	.	ID=AL1_46_000106-T1.exon1;Parent=AL1_46_000106-T1;
scaffold_1	funannotate	exon	394831	395098	.	-	.	ID=AL1_46_000106-T1.exon2;Parent=AL1_46_000106-T1;
scaffold_1	funannotate	exon	394705	394770	.	-	.	ID=AL1_46_000106-T1.exon3;Parent=AL1_46_000106-T1;
scaffold_1	funannotate	exon	394250	394650	.	-	.	ID=AL1_46_000106-T1.exon4;Parent=AL1_46_000106-T1;
scaffold_1	funannotate	CDS	395171	395842	.	-	0	ID=AL1_46_000106-T1.cds;Parent=AL1_46_000106-T1;
scaffold_1	funannotate	CDS	394831	395098	.	-	0	ID=AL1_46_000106-T1.cds;Parent=AL1_46_000106-T1;
scaffold_1	funannotate	CDS	394705	394770	.	-	2	ID=AL1_46_000106-T1.cds;Parent=AL1_46_000106-T1;
scaffold_1	funannotate	CDS	394250	394650	.	-	2	ID=AL1_46_000106-T1.cds;Parent=AL1_46_000106-T1;
scaffold_1	funannotate	gene	397415	398266	.	-	.	ID=AL1_46_000107;
scaffold_1	funannotate	mRNA	397415	398266	.	-	.	ID=AL1_46_000107-T1;Parent=AL1_46_000107;product=hypothetical protein;
scaffold_1	funannotate	exon	397415	398266	.	-	.	ID=AL1_46_000107-T1.exon1;Parent=AL1_46_000107-T1;
scaffold_1	funannotate	CDS	397415	398266	.	-	0	ID=AL1_46_000107-T1.cds;Parent=AL1_46_000107-T1;
scaffold_1	funannotate	gene	402028	403393	.	+	.	ID=AL1_46_000108;
scaffold_1	funannotate	mRNA	402028	403393	.	+	.	ID=AL1_46_000108-T1;Parent=AL1_46_000108;product=hypothetical protein;
scaffold_1	funannotate	exon	402028	402058	.	+	.	ID=AL1_46_000108-T1.exon1;Parent=AL1_46_000108-T1;
scaffold_1	funannotate	exon	402156	403393	.	+	.	ID=AL1_46_000108-T1.exon2;Parent=AL1_46_000108-T1;
scaffold_1	funannotate	CDS	402028	402058	.	+	0	ID=AL1_46_000108-T1.cds;Parent=AL1_46_000108-T1;
scaffold_1	funannotate	CDS	402156	403393	.	+	2	ID=AL1_46_000108-T1.cds;Parent=AL1_46_000108-T1;
scaffold_1	funannotate	gene	404191	406206	.	+	.	ID=AL1_46_000109;
scaffold_1	funannotate	mRNA	404191	406206	.	+	.	ID=AL1_46_000109-T1;Parent=AL1_46_000109;product=hypothetical protein;
scaffold_1	funannotate	exon	404191	405210	.	+	.	ID=AL1_46_000109-T1.exon1;Parent=AL1_46_000109-T1;
scaffold_1	funannotate	exon	405670	406206	.	+	.	ID=AL1_46_000109-T1.exon2;Parent=AL1_46_000109-T1;
scaffold_1	funannotate	CDS	404191	405210	.	+	0	ID=AL1_46_000109-T1.cds;Parent=AL1_46_000109-T1;
scaffold_1	funannotate	CDS	405670	406206	.	+	0	ID=AL1_46_000109-T1.cds;Parent=AL1_46_000109-T1;
scaffold_1	funannotate	gene	407292	408359	.	-	.	ID=AL1_46_000110;
scaffold_1	funannotate	mRNA	407292	408359	.	-	.	ID=AL1_46_000110-T1;Parent=AL1_46_000110;product=hypothetical protein;
scaffold_1	funannotate	exon	407292	408359	.	-	.	ID=AL1_46_000110-T1.exon1;Parent=AL1_46_000110-T1;
scaffold_1	funannotate	CDS	407292	408359	.	-	0	ID=AL1_46_000110-T1.cds;Parent=AL1_46_000110-T1;
scaffold_1	funannotate	gene	408904	410297	.	-	.	ID=AL1_46_000111;
scaffold_1	funannotate	mRNA	408904	410297	.	-	.	ID=AL1_46_000111-T1;Parent=AL1_46_000111;product=hypothetical protein;
scaffold_1	funannotate	exon	410117	410297	.	-	.	ID=AL1_46_000111-T1.exon1;Parent=AL1_46_000111-T1;
scaffold_1	funannotate	exon	408904	410054	.	-	.	ID=AL1_46_000111-T1.exon2;Parent=AL1_46_000111-T1;
scaffold_1	funannotate	CDS	410117	410297	.	-	0	ID=AL1_46_000111-T1.cds;Parent=AL1_46_000111-T1;
scaffold_1	funannotate	CDS	408904	410054	.	-	2	ID=AL1_46_000111-T1.cds;Parent=AL1_46_000111-T1;
scaffold_1	funannotate	gene	411001	412299	.	+	.	ID=AL1_46_000112;
scaffold_1	funannotate	mRNA	411001	412299	.	+	.	ID=AL1_46_000112-T1;Parent=AL1_46_000112;product=hypothetical protein;
scaffold_1	funannotate	exon	411001	411176	.	+	.	ID=AL1_46_000112-T1.exon1;Parent=AL1_46_000112-T1;
scaffold_1	funannotate	exon	411225	411565	.	+	.	ID=AL1_46_000112-T1.exon2;Parent=AL1_46_000112-T1;
scaffold_1	funannotate	exon	411635	412299	.	+	.	ID=AL1_46_000112-T1.exon3;Parent=AL1_46_000112-T1;
scaffold_1	funannotate	CDS	411001	411176	.	+	0	ID=AL1_46_000112-T1.cds;Parent=AL1_46_000112-T1;
scaffold_1	funannotate	CDS	411225	411565	.	+	1	ID=AL1_46_000112-T1.cds;Parent=AL1_46_000112-T1;
scaffold_1	funannotate	CDS	411635	412299	.	+	2	ID=AL1_46_000112-T1.cds;Parent=AL1_46_000112-T1;
scaffold_1	funannotate	gene	413435	413832	.	+	.	ID=AL1_46_000113;
scaffold_1	funannotate	mRNA	413435	413832	.	+	.	ID=AL1_46_000113-T1;Parent=AL1_46_000113;product=hypothetical protein;
scaffold_1	funannotate	exon	413435	413583	.	+	.	ID=AL1_46_000113-T1.exon1;Parent=AL1_46_000113-T1;
scaffold_1	funannotate	exon	413700	413832	.	+	.	ID=AL1_46_000113-T1.exon2;Parent=AL1_46_000113-T1;
scaffold_1	funannotate	CDS	413435	413583	.	+	0	ID=AL1_46_000113-T1.cds;Parent=AL1_46_000113-T1;
scaffold_1	funannotate	CDS	413700	413832	.	+	1	ID=AL1_46_000113-T1.cds;Parent=AL1_46_000113-T1;
scaffold_1	funannotate	gene	415662	417733	.	+	.	ID=AL1_46_000114;
scaffold_1	funannotate	mRNA	415662	417733	.	+	.	ID=AL1_46_000114-T1;Parent=AL1_46_000114;product=hypothetical protein;
scaffold_1	funannotate	exon	415662	415892	.	+	.	ID=AL1_46_000114-T1.exon1;Parent=AL1_46_000114-T1;
scaffold_1	funannotate	exon	416006	416264	.	+	.	ID=AL1_46_000114-T1.exon2;Parent=AL1_46_000114-T1;
scaffold_1	funannotate	exon	416437	416795	.	+	.	ID=AL1_46_000114-T1.exon3;Parent=AL1_46_000114-T1;
scaffold_1	funannotate	exon	416863	417262	.	+	.	ID=AL1_46_000114-T1.exon4;Parent=AL1_46_000114-T1;
scaffold_1	funannotate	exon	417335	417435	.	+	.	ID=AL1_46_000114-T1.exon5;Parent=AL1_46_000114-T1;
scaffold_1	funannotate	exon	417506	417733	.	+	.	ID=AL1_46_000114-T1.exon6;Parent=AL1_46_000114-T1;
scaffold_1	funannotate	CDS	415662	415892	.	+	0	ID=AL1_46_000114-T1.cds;Parent=AL1_46_000114-T1;
scaffold_1	funannotate	CDS	416006	416264	.	+	0	ID=AL1_46_000114-T1.cds;Parent=AL1_46_000114-T1;
scaffold_1	funannotate	CDS	416437	416795	.	+	2	ID=AL1_46_000114-T1.cds;Parent=AL1_46_000114-T1;
scaffold_1	funannotate	CDS	416863	417262	.	+	0	ID=AL1_46_000114-T1.cds;Parent=AL1_46_000114-T1;
scaffold_1	funannotate	CDS	417335	417435	.	+	2	ID=AL1_46_000114-T1.cds;Parent=AL1_46_000114-T1;
scaffold_1	funannotate	CDS	417506	417733	.	+	0	ID=AL1_46_000114-T1.cds;Parent=AL1_46_000114-T1;
scaffold_1	funannotate	gene	419431	421689	.	+	.	ID=AL1_46_000115;
scaffold_1	funannotate	mRNA	419431	421689	.	+	.	ID=AL1_46_000115-T1;Parent=AL1_46_000115;product=hypothetical protein;
scaffold_1	funannotate	exon	419431	421689	.	+	.	ID=AL1_46_000115-T1.exon1;Parent=AL1_46_000115-T1;
scaffold_1	funannotate	CDS	419431	421689	.	+	0	ID=AL1_46_000115-T1.cds;Parent=AL1_46_000115-T1;
scaffold_1	funannotate	gene	422050	423624	.	+	.	ID=AL1_46_000116;
scaffold_1	funannotate	mRNA	422050	423624	.	+	.	ID=AL1_46_000116-T1;Parent=AL1_46_000116;product=hypothetical protein;
scaffold_1	funannotate	exon	422050	423624	.	+	.	ID=AL1_46_000116-T1.exon1;Parent=AL1_46_000116-T1;
scaffold_1	funannotate	CDS	422050	423624	.	+	0	ID=AL1_46_000116-T1.cds;Parent=AL1_46_000116-T1;
scaffold_1	funannotate	gene	425681	426577	.	+	.	ID=AL1_46_000117;
scaffold_1	funannotate	mRNA	425681	426577	.	+	.	ID=AL1_46_000117-T1;Parent=AL1_46_000117;product=hypothetical protein;
scaffold_1	funannotate	exon	425681	426351	.	+	.	ID=AL1_46_000117-T1.exon1;Parent=AL1_46_000117-T1;
scaffold_1	funannotate	exon	426451	426577	.	+	.	ID=AL1_46_000117-T1.exon2;Parent=AL1_46_000117-T1;
scaffold_1	funannotate	CDS	425681	426351	.	+	0	ID=AL1_46_000117-T1.cds;Parent=AL1_46_000117-T1;
scaffold_1	funannotate	CDS	426451	426577	.	+	1	ID=AL1_46_000117-T1.cds;Parent=AL1_46_000117-T1;
scaffold_1	funannotate	gene	428467	433222	.	-	.	ID=AL1_46_000118;
scaffold_1	funannotate	mRNA	428467	433222	.	-	.	ID=AL1_46_000118-T1;Parent=AL1_46_000118;product=hypothetical protein;
scaffold_1	funannotate	exon	432535	433222	.	-	.	ID=AL1_46_000118-T1.exon1;Parent=AL1_46_000118-T1;
scaffold_1	funannotate	exon	431399	432438	.	-	.	ID=AL1_46_000118-T1.exon2;Parent=AL1_46_000118-T1;
scaffold_1	funannotate	exon	428692	431338	.	-	.	ID=AL1_46_000118-T1.exon3;Parent=AL1_46_000118-T1;
scaffold_1	funannotate	exon	428467	428588	.	-	.	ID=AL1_46_000118-T1.exon4;Parent=AL1_46_000118-T1;
scaffold_1	funannotate	CDS	432535	433222	.	-	0	ID=AL1_46_000118-T1.cds;Parent=AL1_46_000118-T1;
scaffold_1	funannotate	CDS	431399	432438	.	-	2	ID=AL1_46_000118-T1.cds;Parent=AL1_46_000118-T1;
scaffold_1	funannotate	CDS	428692	431338	.	-	0	ID=AL1_46_000118-T1.cds;Parent=AL1_46_000118-T1;
scaffold_1	funannotate	CDS	428467	428588	.	-	2	ID=AL1_46_000118-T1.cds;Parent=AL1_46_000118-T1;
scaffold_1	funannotate	gene	437390	438222	.	+	.	ID=AL1_46_000119;
scaffold_1	funannotate	mRNA	437390	438222	.	+	.	ID=AL1_46_000119-T1;Parent=AL1_46_000119;product=hypothetical protein;
scaffold_1	funannotate	exon	437390	437559	.	+	.	ID=AL1_46_000119-T1.exon1;Parent=AL1_46_000119-T1;
scaffold_1	funannotate	exon	437635	437717	.	+	.	ID=AL1_46_000119-T1.exon2;Parent=AL1_46_000119-T1;
scaffold_1	funannotate	exon	437912	438222	.	+	.	ID=AL1_46_000119-T1.exon3;Parent=AL1_46_000119-T1;
scaffold_1	funannotate	CDS	437390	437559	.	+	0	ID=AL1_46_000119-T1.cds;Parent=AL1_46_000119-T1;
scaffold_1	funannotate	CDS	437635	437717	.	+	1	ID=AL1_46_000119-T1.cds;Parent=AL1_46_000119-T1;
scaffold_1	funannotate	CDS	437912	438222	.	+	2	ID=AL1_46_000119-T1.cds;Parent=AL1_46_000119-T1;
scaffold_1	funannotate	gene	438465	439919	.	-	.	ID=AL1_46_000120;
scaffold_1	funannotate	mRNA	438465	439919	.	-	.	ID=AL1_46_000120-T1;Parent=AL1_46_000120;product=hypothetical protein;
scaffold_1	funannotate	exon	438465	439919	.	-	.	ID=AL1_46_000120-T1.exon1;Parent=AL1_46_000120-T1;
scaffold_1	funannotate	CDS	438465	439919	.	-	0	ID=AL1_46_000120-T1.cds;Parent=AL1_46_000120-T1;
scaffold_1	funannotate	gene	440620	443534	.	+	.	ID=AL1_46_000121;
scaffold_1	funannotate	mRNA	440620	443534	.	+	.	ID=AL1_46_000121-T1;Parent=AL1_46_000121;product=hypothetical protein;
scaffold_1	funannotate	exon	440620	440768	.	+	.	ID=AL1_46_000121-T1.exon1;Parent=AL1_46_000121-T1;
scaffold_1	funannotate	exon	441431	441963	.	+	.	ID=AL1_46_000121-T1.exon2;Parent=AL1_46_000121-T1;
scaffold_1	funannotate	exon	442038	442169	.	+	.	ID=AL1_46_000121-T1.exon3;Parent=AL1_46_000121-T1;
scaffold_1	funannotate	exon	442238	442502	.	+	.	ID=AL1_46_000121-T1.exon4;Parent=AL1_46_000121-T1;
scaffold_1	funannotate	exon	442601	443534	.	+	.	ID=AL1_46_000121-T1.exon5;Parent=AL1_46_000121-T1;
scaffold_1	funannotate	CDS	440620	440768	.	+	0	ID=AL1_46_000121-T1.cds;Parent=AL1_46_000121-T1;
scaffold_1	funannotate	CDS	441431	441963	.	+	1	ID=AL1_46_000121-T1.cds;Parent=AL1_46_000121-T1;
scaffold_1	funannotate	CDS	442038	442169	.	+	2	ID=AL1_46_000121-T1.cds;Parent=AL1_46_000121-T1;
scaffold_1	funannotate	CDS	442238	442502	.	+	2	ID=AL1_46_000121-T1.cds;Parent=AL1_46_000121-T1;
scaffold_1	funannotate	CDS	442601	443534	.	+	1	ID=AL1_46_000121-T1.cds;Parent=AL1_46_000121-T1;
scaffold_1	funannotate	gene	444168	448695	.	-	.	ID=AL1_46_000122;
scaffold_1	funannotate	mRNA	444168	448695	.	-	.	ID=AL1_46_000122-T1;Parent=AL1_46_000122;product=hypothetical protein;
scaffold_1	funannotate	exon	444253	448695	.	-	.	ID=AL1_46_000122-T1.exon1;Parent=AL1_46_000122-T1;
scaffold_1	funannotate	exon	444168	444197	.	-	.	ID=AL1_46_000122-T1.exon2;Parent=AL1_46_000122-T1;
scaffold_1	funannotate	CDS	444253	448695	.	-	0	ID=AL1_46_000122-T1.cds;Parent=AL1_46_000122-T1;
scaffold_1	funannotate	CDS	444168	444197	.	-	0	ID=AL1_46_000122-T1.cds;Parent=AL1_46_000122-T1;
scaffold_1	funannotate	gene	453480	454547	.	-	.	ID=AL1_46_000123;
scaffold_1	funannotate	mRNA	453480	454547	.	-	.	ID=AL1_46_000123-T1;Parent=AL1_46_000123;product=hypothetical protein;
scaffold_1	funannotate	exon	454389	454547	.	-	.	ID=AL1_46_000123-T1.exon1;Parent=AL1_46_000123-T1;
scaffold_1	funannotate	exon	453480	454325	.	-	.	ID=AL1_46_000123-T1.exon2;Parent=AL1_46_000123-T1;
scaffold_1	funannotate	CDS	454389	454547	.	-	0	ID=AL1_46_000123-T1.cds;Parent=AL1_46_000123-T1;
scaffold_1	funannotate	CDS	453480	454325	.	-	0	ID=AL1_46_000123-T1.cds;Parent=AL1_46_000123-T1;
scaffold_1	funannotate	gene	457572	459123	.	+	.	ID=AL1_46_000124;
scaffold_1	funannotate	mRNA	457572	459123	.	+	.	ID=AL1_46_000124-T1;Parent=AL1_46_000124;product=hypothetical protein;
scaffold_1	funannotate	exon	457572	457899	.	+	.	ID=AL1_46_000124-T1.exon1;Parent=AL1_46_000124-T1;
scaffold_1	funannotate	exon	458081	458355	.	+	.	ID=AL1_46_000124-T1.exon2;Parent=AL1_46_000124-T1;
scaffold_1	funannotate	exon	458428	459123	.	+	.	ID=AL1_46_000124-T1.exon3;Parent=AL1_46_000124-T1;
scaffold_1	funannotate	CDS	457572	457899	.	+	0	ID=AL1_46_000124-T1.cds;Parent=AL1_46_000124-T1;
scaffold_1	funannotate	CDS	458081	458355	.	+	2	ID=AL1_46_000124-T1.cds;Parent=AL1_46_000124-T1;
scaffold_1	funannotate	CDS	458428	459123	.	+	0	ID=AL1_46_000124-T1.cds;Parent=AL1_46_000124-T1;
scaffold_1	funannotate	gene	459613	460833	.	-	.	ID=AL1_46_000125;
scaffold_1	funannotate	mRNA	459613	460833	.	-	.	ID=AL1_46_000125-T1;Parent=AL1_46_000125;product=hypothetical protein;
scaffold_1	funannotate	exon	459613	460833	.	-	.	ID=AL1_46_000125-T1.exon1;Parent=AL1_46_000125-T1;
scaffold_1	funannotate	CDS	459613	460833	.	-	0	ID=AL1_46_000125-T1.cds;Parent=AL1_46_000125-T1;
scaffold_1	funannotate	gene	461623	463315	.	-	.	ID=AL1_46_000126;
scaffold_1	funannotate	mRNA	461623	463315	.	-	.	ID=AL1_46_000126-T1;Parent=AL1_46_000126;product=hypothetical protein;
scaffold_1	funannotate	exon	463264	463315	.	-	.	ID=AL1_46_000126-T1.exon1;Parent=AL1_46_000126-T1;
scaffold_1	funannotate	exon	462361	463193	.	-	.	ID=AL1_46_000126-T1.exon2;Parent=AL1_46_000126-T1;
scaffold_1	funannotate	exon	461623	462177	.	-	.	ID=AL1_46_000126-T1.exon3;Parent=AL1_46_000126-T1;
scaffold_1	funannotate	CDS	463264	463315	.	-	0	ID=AL1_46_000126-T1.cds;Parent=AL1_46_000126-T1;
scaffold_1	funannotate	CDS	462361	463193	.	-	2	ID=AL1_46_000126-T1.cds;Parent=AL1_46_000126-T1;
scaffold_1	funannotate	CDS	461623	462177	.	-	0	ID=AL1_46_000126-T1.cds;Parent=AL1_46_000126-T1;
scaffold_1	funannotate	gene	464707	465962	.	+	.	ID=AL1_46_000127;
scaffold_1	funannotate	mRNA	464707	465962	.	+	.	ID=AL1_46_000127-T1;Parent=AL1_46_000127;product=hypothetical protein;
scaffold_1	funannotate	exon	464707	464789	.	+	.	ID=AL1_46_000127-T1.exon1;Parent=AL1_46_000127-T1;
scaffold_1	funannotate	exon	464933	465711	.	+	.	ID=AL1_46_000127-T1.exon2;Parent=AL1_46_000127-T1;
scaffold_1	funannotate	exon	465787	465962	.	+	.	ID=AL1_46_000127-T1.exon3;Parent=AL1_46_000127-T1;
scaffold_1	funannotate	CDS	464707	464789	.	+	0	ID=AL1_46_000127-T1.cds;Parent=AL1_46_000127-T1;
scaffold_1	funannotate	CDS	464933	465711	.	+	1	ID=AL1_46_000127-T1.cds;Parent=AL1_46_000127-T1;
scaffold_1	funannotate	CDS	465787	465962	.	+	2	ID=AL1_46_000127-T1.cds;Parent=AL1_46_000127-T1;
scaffold_1	funannotate	gene	466276	468994	.	+	.	ID=AL1_46_000128;
scaffold_1	funannotate	mRNA	466276	468994	.	+	.	ID=AL1_46_000128-T1;Parent=AL1_46_000128;product=hypothetical protein;
scaffold_1	funannotate	exon	466276	466927	.	+	.	ID=AL1_46_000128-T1.exon1;Parent=AL1_46_000128-T1;
scaffold_1	funannotate	exon	468424	468538	.	+	.	ID=AL1_46_000128-T1.exon2;Parent=AL1_46_000128-T1;
scaffold_1	funannotate	exon	468620	468801	.	+	.	ID=AL1_46_000128-T1.exon3;Parent=AL1_46_000128-T1;
scaffold_1	funannotate	exon	468858	468994	.	+	.	ID=AL1_46_000128-T1.exon4;Parent=AL1_46_000128-T1;
scaffold_1	funannotate	CDS	466276	466927	.	+	0	ID=AL1_46_000128-T1.cds;Parent=AL1_46_000128-T1;
scaffold_1	funannotate	CDS	468424	468538	.	+	2	ID=AL1_46_000128-T1.cds;Parent=AL1_46_000128-T1;
scaffold_1	funannotate	CDS	468620	468801	.	+	1	ID=AL1_46_000128-T1.cds;Parent=AL1_46_000128-T1;
scaffold_1	funannotate	CDS	468858	468994	.	+	2	ID=AL1_46_000128-T1.cds;Parent=AL1_46_000128-T1;
scaffold_1	funannotate	gene	469521	470720	.	-	.	ID=AL1_46_000129;
scaffold_1	funannotate	mRNA	469521	470720	.	-	.	ID=AL1_46_000129-T1;Parent=AL1_46_000129;product=hypothetical protein;
scaffold_1	funannotate	exon	469521	470720	.	-	.	ID=AL1_46_000129-T1.exon1;Parent=AL1_46_000129-T1;
scaffold_1	funannotate	CDS	469521	470720	.	-	0	ID=AL1_46_000129-T1.cds;Parent=AL1_46_000129-T1;
scaffold_1	funannotate	gene	471224	473009	.	-	.	ID=AL1_46_000130;
scaffold_1	funannotate	mRNA	471224	473009	.	-	.	ID=AL1_46_000130-T1;Parent=AL1_46_000130;product=hypothetical protein;
scaffold_1	funannotate	exon	472986	473009	.	-	.	ID=AL1_46_000130-T1.exon1;Parent=AL1_46_000130-T1;
scaffold_1	funannotate	exon	472211	472925	.	-	.	ID=AL1_46_000130-T1.exon2;Parent=AL1_46_000130-T1;
scaffold_1	funannotate	exon	471760	472045	.	-	.	ID=AL1_46_000130-T1.exon3;Parent=AL1_46_000130-T1;
scaffold_1	funannotate	exon	471224	471680	.	-	.	ID=AL1_46_000130-T1.exon4;Parent=AL1_46_000130-T1;
scaffold_1	funannotate	CDS	472986	473009	.	-	0	ID=AL1_46_000130-T1.cds;Parent=AL1_46_000130-T1;
scaffold_1	funannotate	CDS	472211	472925	.	-	0	ID=AL1_46_000130-T1.cds;Parent=AL1_46_000130-T1;
scaffold_1	funannotate	CDS	471760	472045	.	-	2	ID=AL1_46_000130-T1.cds;Parent=AL1_46_000130-T1;
scaffold_1	funannotate	CDS	471224	471680	.	-	1	ID=AL1_46_000130-T1.cds;Parent=AL1_46_000130-T1;
scaffold_1	funannotate	gene	474478	475021	.	+	.	ID=AL1_46_000131;
scaffold_1	funannotate	mRNA	474478	475021	.	+	.	ID=AL1_46_000131-T1;Parent=AL1_46_000131;product=hypothetical protein;
scaffold_1	funannotate	exon	474478	474543	.	+	.	ID=AL1_46_000131-T1.exon1;Parent=AL1_46_000131-T1;
scaffold_1	funannotate	exon	474674	475021	.	+	.	ID=AL1_46_000131-T1.exon2;Parent=AL1_46_000131-T1;
scaffold_1	funannotate	CDS	474478	474543	.	+	0	ID=AL1_46_000131-T1.cds;Parent=AL1_46_000131-T1;
scaffold_1	funannotate	CDS	474674	475021	.	+	0	ID=AL1_46_000131-T1.cds;Parent=AL1_46_000131-T1;
scaffold_1	funannotate	gene	477956	479301	.	+	.	ID=AL1_46_000132;
scaffold_1	funannotate	mRNA	477956	479301	.	+	.	ID=AL1_46_000132-T1;Parent=AL1_46_000132;product=hypothetical protein;
scaffold_1	funannotate	exon	477956	478040	.	+	.	ID=AL1_46_000132-T1.exon1;Parent=AL1_46_000132-T1;
scaffold_1	funannotate	exon	478099	478808	.	+	.	ID=AL1_46_000132-T1.exon2;Parent=AL1_46_000132-T1;
scaffold_1	funannotate	exon	478870	479301	.	+	.	ID=AL1_46_000132-T1.exon3;Parent=AL1_46_000132-T1;
scaffold_1	funannotate	CDS	477956	478040	.	+	0	ID=AL1_46_000132-T1.cds;Parent=AL1_46_000132-T1;
scaffold_1	funannotate	CDS	478099	478808	.	+	2	ID=AL1_46_000132-T1.cds;Parent=AL1_46_000132-T1;
scaffold_1	funannotate	CDS	478870	479301	.	+	0	ID=AL1_46_000132-T1.cds;Parent=AL1_46_000132-T1;
scaffold_1	funannotate	gene	482006	482374	.	-	.	ID=AL1_46_000133;
scaffold_1	funannotate	mRNA	482006	482374	.	-	.	ID=AL1_46_000133-T1;Parent=AL1_46_000133;product=hypothetical protein;
scaffold_1	funannotate	exon	482006	482374	.	-	.	ID=AL1_46_000133-T1.exon1;Parent=AL1_46_000133-T1;
scaffold_1	funannotate	CDS	482006	482374	.	-	0	ID=AL1_46_000133-T1.cds;Parent=AL1_46_000133-T1;
scaffold_1	funannotate	gene	485649	487378	.	+	.	ID=AL1_46_000134;
scaffold_1	funannotate	mRNA	485649	487378	.	+	.	ID=AL1_46_000134-T1;Parent=AL1_46_000134;product=hypothetical protein;
scaffold_1	funannotate	exon	485649	485794	.	+	.	ID=AL1_46_000134-T1.exon1;Parent=AL1_46_000134-T1;
scaffold_1	funannotate	exon	485863	487378	.	+	.	ID=AL1_46_000134-T1.exon2;Parent=AL1_46_000134-T1;
scaffold_1	funannotate	CDS	485649	485794	.	+	0	ID=AL1_46_000134-T1.cds;Parent=AL1_46_000134-T1;
scaffold_1	funannotate	CDS	485863	487378	.	+	1	ID=AL1_46_000134-T1.cds;Parent=AL1_46_000134-T1;
scaffold_1	funannotate	gene	488409	490245	.	+	.	ID=AL1_46_000135;
scaffold_1	funannotate	mRNA	488409	490245	.	+	.	ID=AL1_46_000135-T1;Parent=AL1_46_000135;product=hypothetical protein;
scaffold_1	funannotate	exon	488409	489183	.	+	.	ID=AL1_46_000135-T1.exon1;Parent=AL1_46_000135-T1;
scaffold_1	funannotate	exon	489251	490245	.	+	.	ID=AL1_46_000135-T1.exon2;Parent=AL1_46_000135-T1;
scaffold_1	funannotate	CDS	488409	489183	.	+	0	ID=AL1_46_000135-T1.cds;Parent=AL1_46_000135-T1;
scaffold_1	funannotate	CDS	489251	490245	.	+	2	ID=AL1_46_000135-T1.cds;Parent=AL1_46_000135-T1;
scaffold_1	funannotate	gene	491157	492168	.	+	.	ID=AL1_46_000136;
scaffold_1	funannotate	mRNA	491157	492168	.	+	.	ID=AL1_46_000136-T1;Parent=AL1_46_000136;product=hypothetical protein;
scaffold_1	funannotate	exon	491157	491207	.	+	.	ID=AL1_46_000136-T1.exon1;Parent=AL1_46_000136-T1;
scaffold_1	funannotate	exon	491270	492026	.	+	.	ID=AL1_46_000136-T1.exon2;Parent=AL1_46_000136-T1;
scaffold_1	funannotate	exon	492083	492168	.	+	.	ID=AL1_46_000136-T1.exon3;Parent=AL1_46_000136-T1;
scaffold_1	funannotate	CDS	491157	491207	.	+	0	ID=AL1_46_000136-T1.cds;Parent=AL1_46_000136-T1;
scaffold_1	funannotate	CDS	491270	492026	.	+	0	ID=AL1_46_000136-T1.cds;Parent=AL1_46_000136-T1;
scaffold_1	funannotate	CDS	492083	492168	.	+	2	ID=AL1_46_000136-T1.cds;Parent=AL1_46_000136-T1;
scaffold_1	funannotate	gene	492635	493228	.	-	.	ID=AL1_46_000137;
scaffold_1	funannotate	mRNA	492635	493228	.	-	.	ID=AL1_46_000137-T1;Parent=AL1_46_000137;product=hypothetical protein;
scaffold_1	funannotate	exon	493045	493228	.	-	.	ID=AL1_46_000137-T1.exon1;Parent=AL1_46_000137-T1;
scaffold_1	funannotate	exon	492635	492981	.	-	.	ID=AL1_46_000137-T1.exon2;Parent=AL1_46_000137-T1;
scaffold_1	funannotate	CDS	493045	493228	.	-	0	ID=AL1_46_000137-T1.cds;Parent=AL1_46_000137-T1;
scaffold_1	funannotate	CDS	492635	492981	.	-	2	ID=AL1_46_000137-T1.cds;Parent=AL1_46_000137-T1;
scaffold_1	funannotate	gene	493276	493776	.	-	.	ID=AL1_46_000138;
scaffold_1	funannotate	mRNA	493276	493776	.	-	.	ID=AL1_46_000138-T1;Parent=AL1_46_000138;product=hypothetical protein;
scaffold_1	funannotate	exon	493584	493776	.	-	.	ID=AL1_46_000138-T1.exon1;Parent=AL1_46_000138-T1;
scaffold_1	funannotate	exon	493276	493460	.	-	.	ID=AL1_46_000138-T1.exon2;Parent=AL1_46_000138-T1;
scaffold_1	funannotate	CDS	493584	493776	.	-	0	ID=AL1_46_000138-T1.cds;Parent=AL1_46_000138-T1;
scaffold_1	funannotate	CDS	493276	493460	.	-	2	ID=AL1_46_000138-T1.cds;Parent=AL1_46_000138-T1;
scaffold_1	funannotate	gene	494305	496260	.	+	.	ID=AL1_46_000139;
scaffold_1	funannotate	mRNA	494305	496260	.	+	.	ID=AL1_46_000139-T1;Parent=AL1_46_000139;product=hypothetical protein;
scaffold_1	funannotate	exon	494305	494365	.	+	.	ID=AL1_46_000139-T1.exon1;Parent=AL1_46_000139-T1;
scaffold_1	funannotate	exon	494433	494535	.	+	.	ID=AL1_46_000139-T1.exon2;Parent=AL1_46_000139-T1;
scaffold_1	funannotate	exon	494601	496260	.	+	.	ID=AL1_46_000139-T1.exon3;Parent=AL1_46_000139-T1;
scaffold_1	funannotate	CDS	494305	494365	.	+	0	ID=AL1_46_000139-T1.cds;Parent=AL1_46_000139-T1;
scaffold_1	funannotate	CDS	494433	494535	.	+	2	ID=AL1_46_000139-T1.cds;Parent=AL1_46_000139-T1;
scaffold_1	funannotate	CDS	494601	496260	.	+	1	ID=AL1_46_000139-T1.cds;Parent=AL1_46_000139-T1;
scaffold_1	funannotate	gene	498907	499983	.	+	.	ID=AL1_46_000140;
scaffold_1	funannotate	mRNA	498907	499983	.	+	.	ID=AL1_46_000140-T1;Parent=AL1_46_000140;product=hypothetical protein;
scaffold_1	funannotate	exon	498907	499375	.	+	.	ID=AL1_46_000140-T1.exon1;Parent=AL1_46_000140-T1;
scaffold_1	funannotate	exon	499514	499983	.	+	.	ID=AL1_46_000140-T1.exon2;Parent=AL1_46_000140-T1;
scaffold_1	funannotate	CDS	498907	499375	.	+	0	ID=AL1_46_000140-T1.cds;Parent=AL1_46_000140-T1;
scaffold_1	funannotate	CDS	499514	499983	.	+	2	ID=AL1_46_000140-T1.cds;Parent=AL1_46_000140-T1;
scaffold_1	funannotate	gene	501222	502366	.	+	.	ID=AL1_46_000141;
scaffold_1	funannotate	mRNA	501222	502366	.	+	.	ID=AL1_46_000141-T1;Parent=AL1_46_000141;product=hypothetical protein;
scaffold_1	funannotate	exon	501222	501636	.	+	.	ID=AL1_46_000141-T1.exon1;Parent=AL1_46_000141-T1;
scaffold_1	funannotate	exon	501705	502366	.	+	.	ID=AL1_46_000141-T1.exon2;Parent=AL1_46_000141-T1;
scaffold_1	funannotate	CDS	501222	501636	.	+	0	ID=AL1_46_000141-T1.cds;Parent=AL1_46_000141-T1;
scaffold_1	funannotate	CDS	501705	502366	.	+	2	ID=AL1_46_000141-T1.cds;Parent=AL1_46_000141-T1;
scaffold_1	funannotate	gene	503031	504751	.	-	.	ID=AL1_46_000142;
scaffold_1	funannotate	mRNA	503031	504751	.	-	.	ID=AL1_46_000142-T1;Parent=AL1_46_000142;product=hypothetical protein;
scaffold_1	funannotate	exon	504634	504751	.	-	.	ID=AL1_46_000142-T1.exon1;Parent=AL1_46_000142-T1;
scaffold_1	funannotate	exon	504496	504575	.	-	.	ID=AL1_46_000142-T1.exon2;Parent=AL1_46_000142-T1;
scaffold_1	funannotate	exon	504379	504439	.	-	.	ID=AL1_46_000142-T1.exon3;Parent=AL1_46_000142-T1;
scaffold_1	funannotate	exon	504207	504320	.	-	.	ID=AL1_46_000142-T1.exon4;Parent=AL1_46_000142-T1;
scaffold_1	funannotate	exon	504104	504152	.	-	.	ID=AL1_46_000142-T1.exon5;Parent=AL1_46_000142-T1;
scaffold_1	funannotate	exon	503873	504052	.	-	.	ID=AL1_46_000142-T1.exon6;Parent=AL1_46_000142-T1;
scaffold_1	funannotate	exon	503195	503814	.	-	.	ID=AL1_46_000142-T1.exon7;Parent=AL1_46_000142-T1;
scaffold_1	funannotate	exon	503031	503137	.	-	.	ID=AL1_46_000142-T1.exon8;Parent=AL1_46_000142-T1;
scaffold_1	funannotate	CDS	504634	504751	.	-	0	ID=AL1_46_000142-T1.cds;Parent=AL1_46_000142-T1;
scaffold_1	funannotate	CDS	504496	504575	.	-	2	ID=AL1_46_000142-T1.cds;Parent=AL1_46_000142-T1;
scaffold_1	funannotate	CDS	504379	504439	.	-	0	ID=AL1_46_000142-T1.cds;Parent=AL1_46_000142-T1;
scaffold_1	funannotate	CDS	504207	504320	.	-	2	ID=AL1_46_000142-T1.cds;Parent=AL1_46_000142-T1;
scaffold_1	funannotate	CDS	504104	504152	.	-	2	ID=AL1_46_000142-T1.cds;Parent=AL1_46_000142-T1;
scaffold_1	funannotate	CDS	503873	504052	.	-	1	ID=AL1_46_000142-T1.cds;Parent=AL1_46_000142-T1;
scaffold_1	funannotate	CDS	503195	503814	.	-	1	ID=AL1_46_000142-T1.cds;Parent=AL1_46_000142-T1;
scaffold_1	funannotate	CDS	503031	503137	.	-	2	ID=AL1_46_000142-T1.cds;Parent=AL1_46_000142-T1;
scaffold_1	funannotate	gene	507201	509021	.	+	.	ID=AL1_46_000143;
scaffold_1	funannotate	mRNA	507201	509021	.	+	.	ID=AL1_46_000143-T1;Parent=AL1_46_000143;product=hypothetical protein;
scaffold_1	funannotate	exon	507201	509021	.	+	.	ID=AL1_46_000143-T1.exon1;Parent=AL1_46_000143-T1;
scaffold_1	funannotate	CDS	507201	509021	.	+	0	ID=AL1_46_000143-T1.cds;Parent=AL1_46_000143-T1;
scaffold_1	funannotate	gene	509177	509530	.	-	.	ID=AL1_46_000144;
scaffold_1	funannotate	mRNA	509177	509530	.	-	.	ID=AL1_46_000144-T1;Parent=AL1_46_000144;product=hypothetical protein;
scaffold_1	funannotate	exon	509177	509530	.	-	.	ID=AL1_46_000144-T1.exon1;Parent=AL1_46_000144-T1;
scaffold_1	funannotate	CDS	509177	509530	.	-	0	ID=AL1_46_000144-T1.cds;Parent=AL1_46_000144-T1;
scaffold_1	funannotate	gene	515415	517416	.	+	.	ID=AL1_46_000145;
scaffold_1	funannotate	mRNA	515415	517416	.	+	.	ID=AL1_46_000145-T1;Parent=AL1_46_000145;product=hypothetical protein;
scaffold_1	funannotate	exon	515415	516316	.	+	.	ID=AL1_46_000145-T1.exon1;Parent=AL1_46_000145-T1;
scaffold_1	funannotate	exon	516375	517416	.	+	.	ID=AL1_46_000145-T1.exon2;Parent=AL1_46_000145-T1;
scaffold_1	funannotate	CDS	515415	516316	.	+	0	ID=AL1_46_000145-T1.cds;Parent=AL1_46_000145-T1;
scaffold_1	funannotate	CDS	516375	517416	.	+	1	ID=AL1_46_000145-T1.cds;Parent=AL1_46_000145-T1;
scaffold_1	funannotate	gene	518558	519022	.	+	.	ID=AL1_46_000146;
scaffold_1	funannotate	mRNA	518558	519022	.	+	.	ID=AL1_46_000146-T1;Parent=AL1_46_000146;product=hypothetical protein;
scaffold_1	funannotate	exon	518558	518700	.	+	.	ID=AL1_46_000146-T1.exon1;Parent=AL1_46_000146-T1;
scaffold_1	funannotate	exon	518761	519022	.	+	.	ID=AL1_46_000146-T1.exon2;Parent=AL1_46_000146-T1;
scaffold_1	funannotate	CDS	518558	518700	.	+	0	ID=AL1_46_000146-T1.cds;Parent=AL1_46_000146-T1;
scaffold_1	funannotate	CDS	518761	519022	.	+	1	ID=AL1_46_000146-T1.cds;Parent=AL1_46_000146-T1;
scaffold_1	funannotate	gene	520415	522145	.	+	.	ID=AL1_46_000147;
scaffold_1	funannotate	mRNA	520415	522145	.	+	.	ID=AL1_46_000147-T1;Parent=AL1_46_000147;product=hypothetical protein;
scaffold_1	funannotate	exon	520415	522145	.	+	.	ID=AL1_46_000147-T1.exon1;Parent=AL1_46_000147-T1;
scaffold_1	funannotate	CDS	520415	522145	.	+	0	ID=AL1_46_000147-T1.cds;Parent=AL1_46_000147-T1;
scaffold_1	funannotate	gene	522945	524570	.	-	.	ID=AL1_46_000148;
scaffold_1	funannotate	mRNA	522945	524570	.	-	.	ID=AL1_46_000148-T1;Parent=AL1_46_000148;product=hypothetical protein;
scaffold_1	funannotate	exon	522945	524570	.	-	.	ID=AL1_46_000148-T1.exon1;Parent=AL1_46_000148-T1;
scaffold_1	funannotate	CDS	522945	524570	.	-	0	ID=AL1_46_000148-T1.cds;Parent=AL1_46_000148-T1;
scaffold_1	funannotate	gene	525711	526939	.	-	.	ID=AL1_46_000149;
scaffold_1	funannotate	mRNA	525711	526939	.	-	.	ID=AL1_46_000149-T1;Parent=AL1_46_000149;product=hypothetical protein;
scaffold_1	funannotate	exon	526688	526939	.	-	.	ID=AL1_46_000149-T1.exon1;Parent=AL1_46_000149-T1;
scaffold_1	funannotate	exon	526406	526672	.	-	.	ID=AL1_46_000149-T1.exon2;Parent=AL1_46_000149-T1;
scaffold_1	funannotate	exon	525711	526196	.	-	.	ID=AL1_46_000149-T1.exon3;Parent=AL1_46_000149-T1;
scaffold_1	funannotate	CDS	526688	526939	.	-	0	ID=AL1_46_000149-T1.cds;Parent=AL1_46_000149-T1;
scaffold_1	funannotate	CDS	526406	526672	.	-	0	ID=AL1_46_000149-T1.cds;Parent=AL1_46_000149-T1;
scaffold_1	funannotate	CDS	525711	526196	.	-	0	ID=AL1_46_000149-T1.cds;Parent=AL1_46_000149-T1;
scaffold_1	funannotate	gene	527613	528901	.	+	.	ID=AL1_46_000150;
scaffold_1	funannotate	mRNA	527613	528901	.	+	.	ID=AL1_46_000150-T1;Parent=AL1_46_000150;product=hypothetical protein;
scaffold_1	funannotate	exon	527613	527706	.	+	.	ID=AL1_46_000150-T1.exon1;Parent=AL1_46_000150-T1;
scaffold_1	funannotate	exon	527772	528143	.	+	.	ID=AL1_46_000150-T1.exon2;Parent=AL1_46_000150-T1;
scaffold_1	funannotate	exon	528238	528749	.	+	.	ID=AL1_46_000150-T1.exon3;Parent=AL1_46_000150-T1;
scaffold_1	funannotate	exon	528821	528901	.	+	.	ID=AL1_46_000150-T1.exon4;Parent=AL1_46_000150-T1;
scaffold_1	funannotate	CDS	527613	527706	.	+	0	ID=AL1_46_000150-T1.cds;Parent=AL1_46_000150-T1;
scaffold_1	funannotate	CDS	527772	528143	.	+	2	ID=AL1_46_000150-T1.cds;Parent=AL1_46_000150-T1;
scaffold_1	funannotate	CDS	528238	528749	.	+	2	ID=AL1_46_000150-T1.cds;Parent=AL1_46_000150-T1;
scaffold_1	funannotate	CDS	528821	528901	.	+	0	ID=AL1_46_000150-T1.cds;Parent=AL1_46_000150-T1;
scaffold_1	funannotate	gene	530299	531195	.	+	.	ID=AL1_46_000151;
scaffold_1	funannotate	mRNA	530299	531195	.	+	.	ID=AL1_46_000151-T1;Parent=AL1_46_000151;product=hypothetical protein;
scaffold_1	funannotate	exon	530299	531195	.	+	.	ID=AL1_46_000151-T1.exon1;Parent=AL1_46_000151-T1;
scaffold_1	funannotate	CDS	530299	531195	.	+	0	ID=AL1_46_000151-T1.cds;Parent=AL1_46_000151-T1;
scaffold_1	funannotate	gene	531500	532574	.	-	.	ID=AL1_46_000152;
scaffold_1	funannotate	mRNA	531500	532574	.	-	.	ID=AL1_46_000152-T1;Parent=AL1_46_000152;product=hypothetical protein;
scaffold_1	funannotate	exon	532545	532574	.	-	.	ID=AL1_46_000152-T1.exon1;Parent=AL1_46_000152-T1;
scaffold_1	funannotate	exon	531500	532480	.	-	.	ID=AL1_46_000152-T1.exon2;Parent=AL1_46_000152-T1;
scaffold_1	funannotate	CDS	532545	532574	.	-	0	ID=AL1_46_000152-T1.cds;Parent=AL1_46_000152-T1;
scaffold_1	funannotate	CDS	531500	532480	.	-	0	ID=AL1_46_000152-T1.cds;Parent=AL1_46_000152-T1;
scaffold_1	funannotate	gene	532656	533848	.	-	.	ID=AL1_46_000153;
scaffold_1	funannotate	mRNA	532656	533848	.	-	.	ID=AL1_46_000153-T1;Parent=AL1_46_000153;product=hypothetical protein;
scaffold_1	funannotate	exon	533608	533848	.	-	.	ID=AL1_46_000153-T1.exon1;Parent=AL1_46_000153-T1;
scaffold_1	funannotate	exon	532656	533536	.	-	.	ID=AL1_46_000153-T1.exon2;Parent=AL1_46_000153-T1;
scaffold_1	funannotate	CDS	533608	533848	.	-	0	ID=AL1_46_000153-T1.cds;Parent=AL1_46_000153-T1;
scaffold_1	funannotate	CDS	532656	533536	.	-	2	ID=AL1_46_000153-T1.cds;Parent=AL1_46_000153-T1;
scaffold_1	funannotate	gene	539871	541194	.	+	.	ID=AL1_46_000154;
scaffold_1	funannotate	mRNA	539871	541194	.	+	.	ID=AL1_46_000154-T1;Parent=AL1_46_000154;product=hypothetical protein;
scaffold_1	funannotate	exon	539871	539887	.	+	.	ID=AL1_46_000154-T1.exon1;Parent=AL1_46_000154-T1;
scaffold_1	funannotate	exon	539950	540155	.	+	.	ID=AL1_46_000154-T1.exon2;Parent=AL1_46_000154-T1;
scaffold_1	funannotate	exon	540199	540306	.	+	.	ID=AL1_46_000154-T1.exon3;Parent=AL1_46_000154-T1;
scaffold_1	funannotate	exon	540383	540852	.	+	.	ID=AL1_46_000154-T1.exon4;Parent=AL1_46_000154-T1;
scaffold_1	funannotate	exon	540943	541194	.	+	.	ID=AL1_46_000154-T1.exon5;Parent=AL1_46_000154-T1;
scaffold_1	funannotate	CDS	539871	539887	.	+	0	ID=AL1_46_000154-T1.cds;Parent=AL1_46_000154-T1;
scaffold_1	funannotate	CDS	539950	540155	.	+	1	ID=AL1_46_000154-T1.cds;Parent=AL1_46_000154-T1;
scaffold_1	funannotate	CDS	540199	540306	.	+	2	ID=AL1_46_000154-T1.cds;Parent=AL1_46_000154-T1;
scaffold_1	funannotate	CDS	540383	540852	.	+	2	ID=AL1_46_000154-T1.cds;Parent=AL1_46_000154-T1;
scaffold_1	funannotate	CDS	540943	541194	.	+	0	ID=AL1_46_000154-T1.cds;Parent=AL1_46_000154-T1;
scaffold_1	funannotate	gene	542063	543869	.	+	.	ID=AL1_46_000155;
scaffold_1	funannotate	mRNA	542063	543869	.	+	.	ID=AL1_46_000155-T1;Parent=AL1_46_000155;product=hypothetical protein;
scaffold_1	funannotate	exon	542063	542190	.	+	.	ID=AL1_46_000155-T1.exon1;Parent=AL1_46_000155-T1;
scaffold_1	funannotate	exon	542262	542470	.	+	.	ID=AL1_46_000155-T1.exon2;Parent=AL1_46_000155-T1;
scaffold_1	funannotate	exon	542547	543400	.	+	.	ID=AL1_46_000155-T1.exon3;Parent=AL1_46_000155-T1;
scaffold_1	funannotate	exon	543486	543869	.	+	.	ID=AL1_46_000155-T1.exon4;Parent=AL1_46_000155-T1;
scaffold_1	funannotate	CDS	542063	542190	.	+	0	ID=AL1_46_000155-T1.cds;Parent=AL1_46_000155-T1;
scaffold_1	funannotate	CDS	542262	542470	.	+	1	ID=AL1_46_000155-T1.cds;Parent=AL1_46_000155-T1;
scaffold_1	funannotate	CDS	542547	543400	.	+	2	ID=AL1_46_000155-T1.cds;Parent=AL1_46_000155-T1;
scaffold_1	funannotate	CDS	543486	543869	.	+	0	ID=AL1_46_000155-T1.cds;Parent=AL1_46_000155-T1;
scaffold_1	funannotate	gene	544393	545681	.	-	.	ID=AL1_46_000156;
scaffold_1	funannotate	mRNA	544393	545681	.	-	.	ID=AL1_46_000156-T1;Parent=AL1_46_000156;product=hypothetical protein;
scaffold_1	funannotate	exon	544941	545681	.	-	.	ID=AL1_46_000156-T1.exon1;Parent=AL1_46_000156-T1;
scaffold_1	funannotate	exon	544720	544793	.	-	.	ID=AL1_46_000156-T1.exon2;Parent=AL1_46_000156-T1;
scaffold_1	funannotate	exon	544491	544663	.	-	.	ID=AL1_46_000156-T1.exon3;Parent=AL1_46_000156-T1;
scaffold_1	funannotate	exon	544393	544430	.	-	.	ID=AL1_46_000156-T1.exon4;Parent=AL1_46_000156-T1;
scaffold_1	funannotate	CDS	544941	545681	.	-	0	ID=AL1_46_000156-T1.cds;Parent=AL1_46_000156-T1;
scaffold_1	funannotate	CDS	544720	544793	.	-	0	ID=AL1_46_000156-T1.cds;Parent=AL1_46_000156-T1;
scaffold_1	funannotate	CDS	544491	544663	.	-	1	ID=AL1_46_000156-T1.cds;Parent=AL1_46_000156-T1;
scaffold_1	funannotate	CDS	544393	544430	.	-	2	ID=AL1_46_000156-T1.cds;Parent=AL1_46_000156-T1;
scaffold_1	funannotate	gene	549193	549763	.	-	.	ID=AL1_46_000157;
scaffold_1	funannotate	mRNA	549193	549763	.	-	.	ID=AL1_46_000157-T1;Parent=AL1_46_000157;product=hypothetical protein;
scaffold_1	funannotate	exon	549514	549763	.	-	.	ID=AL1_46_000157-T1.exon1;Parent=AL1_46_000157-T1;
scaffold_1	funannotate	exon	549193	549440	.	-	.	ID=AL1_46_000157-T1.exon2;Parent=AL1_46_000157-T1;
scaffold_1	funannotate	CDS	549514	549763	.	-	0	ID=AL1_46_000157-T1.cds;Parent=AL1_46_000157-T1;
scaffold_1	funannotate	CDS	549193	549440	.	-	2	ID=AL1_46_000157-T1.cds;Parent=AL1_46_000157-T1;
scaffold_1	funannotate	gene	551031	552452	.	+	.	ID=AL1_46_000158;
scaffold_1	funannotate	mRNA	551031	552452	.	+	.	ID=AL1_46_000158-T1;Parent=AL1_46_000158;product=hypothetical protein;
scaffold_1	funannotate	exon	551031	552452	.	+	.	ID=AL1_46_000158-T1.exon1;Parent=AL1_46_000158-T1;
scaffold_1	funannotate	CDS	551031	552452	.	+	0	ID=AL1_46_000158-T1.cds;Parent=AL1_46_000158-T1;
scaffold_1	funannotate	gene	553824	556651	.	-	.	ID=AL1_46_000159;
scaffold_1	funannotate	mRNA	553824	556651	.	-	.	ID=AL1_46_000159-T1;Parent=AL1_46_000159;product=hypothetical protein;
scaffold_1	funannotate	exon	556528	556651	.	-	.	ID=AL1_46_000159-T1.exon1;Parent=AL1_46_000159-T1;
scaffold_1	funannotate	exon	553824	556471	.	-	.	ID=AL1_46_000159-T1.exon2;Parent=AL1_46_000159-T1;
scaffold_1	funannotate	CDS	556528	556651	.	-	0	ID=AL1_46_000159-T1.cds;Parent=AL1_46_000159-T1;
scaffold_1	funannotate	CDS	553824	556471	.	-	2	ID=AL1_46_000159-T1.cds;Parent=AL1_46_000159-T1;
scaffold_1	funannotate	gene	557993	558951	.	+	.	ID=AL1_46_000160;
scaffold_1	funannotate	mRNA	557993	558951	.	+	.	ID=AL1_46_000160-T1;Parent=AL1_46_000160;product=hypothetical protein;
scaffold_1	funannotate	exon	557993	558016	.	+	.	ID=AL1_46_000160-T1.exon1;Parent=AL1_46_000160-T1;
scaffold_1	funannotate	exon	558079	558263	.	+	.	ID=AL1_46_000160-T1.exon2;Parent=AL1_46_000160-T1;
scaffold_1	funannotate	exon	558343	558761	.	+	.	ID=AL1_46_000160-T1.exon3;Parent=AL1_46_000160-T1;
scaffold_1	funannotate	exon	558824	558951	.	+	.	ID=AL1_46_000160-T1.exon4;Parent=AL1_46_000160-T1;
scaffold_1	funannotate	CDS	557993	558016	.	+	0	ID=AL1_46_000160-T1.cds;Parent=AL1_46_000160-T1;
scaffold_1	funannotate	CDS	558079	558263	.	+	0	ID=AL1_46_000160-T1.cds;Parent=AL1_46_000160-T1;
scaffold_1	funannotate	CDS	558343	558761	.	+	1	ID=AL1_46_000160-T1.cds;Parent=AL1_46_000160-T1;
scaffold_1	funannotate	CDS	558824	558951	.	+	2	ID=AL1_46_000160-T1.cds;Parent=AL1_46_000160-T1;
scaffold_1	funannotate	gene	559883	561504	.	+	.	ID=AL1_46_000161;
scaffold_1	funannotate	mRNA	559883	561504	.	+	.	ID=AL1_46_000161-T1;Parent=AL1_46_000161;product=hypothetical protein;
scaffold_1	funannotate	exon	559883	559948	.	+	.	ID=AL1_46_000161-T1.exon1;Parent=AL1_46_000161-T1;
scaffold_1	funannotate	exon	560096	560152	.	+	.	ID=AL1_46_000161-T1.exon2;Parent=AL1_46_000161-T1;
scaffold_1	funannotate	exon	560229	561401	.	+	.	ID=AL1_46_000161-T1.exon3;Parent=AL1_46_000161-T1;
scaffold_1	funannotate	exon	561478	561504	.	+	.	ID=AL1_46_000161-T1.exon4;Parent=AL1_46_000161-T1;
scaffold_1	funannotate	CDS	559883	559948	.	+	0	ID=AL1_46_000161-T1.cds;Parent=AL1_46_000161-T1;
scaffold_1	funannotate	CDS	560096	560152	.	+	0	ID=AL1_46_000161-T1.cds;Parent=AL1_46_000161-T1;
scaffold_1	funannotate	CDS	560229	561401	.	+	0	ID=AL1_46_000161-T1.cds;Parent=AL1_46_000161-T1;
scaffold_1	funannotate	CDS	561478	561504	.	+	0	ID=AL1_46_000161-T1.cds;Parent=AL1_46_000161-T1;
scaffold_1	funannotate	gene	562207	563189	.	-	.	ID=AL1_46_000162;
scaffold_1	funannotate	mRNA	562207	563189	.	-	.	ID=AL1_46_000162-T1;Parent=AL1_46_000162;product=hypothetical protein;
scaffold_1	funannotate	exon	563069	563189	.	-	.	ID=AL1_46_000162-T1.exon1;Parent=AL1_46_000162-T1;
scaffold_1	funannotate	exon	562207	562976	.	-	.	ID=AL1_46_000162-T1.exon2;Parent=AL1_46_000162-T1;
scaffold_1	funannotate	CDS	563069	563189	.	-	0	ID=AL1_46_000162-T1.cds;Parent=AL1_46_000162-T1;
scaffold_1	funannotate	CDS	562207	562976	.	-	2	ID=AL1_46_000162-T1.cds;Parent=AL1_46_000162-T1;
scaffold_1	funannotate	gene	564343	565383	.	-	.	ID=AL1_46_000163;
scaffold_1	funannotate	mRNA	564343	565383	.	-	.	ID=AL1_46_000163-T1;Parent=AL1_46_000163;product=hypothetical protein;
scaffold_1	funannotate	exon	564343	565383	.	-	.	ID=AL1_46_000163-T1.exon1;Parent=AL1_46_000163-T1;
scaffold_1	funannotate	CDS	564343	565383	.	-	0	ID=AL1_46_000163-T1.cds;Parent=AL1_46_000163-T1;
scaffold_1	funannotate	gene	566433	567638	.	-	.	ID=AL1_46_000164;
scaffold_1	funannotate	mRNA	566433	567638	.	-	.	ID=AL1_46_000164-T1;Parent=AL1_46_000164;product=hypothetical protein;
scaffold_1	funannotate	exon	566433	567638	.	-	.	ID=AL1_46_000164-T1.exon1;Parent=AL1_46_000164-T1;
scaffold_1	funannotate	CDS	566433	567638	.	-	0	ID=AL1_46_000164-T1.cds;Parent=AL1_46_000164-T1;
scaffold_1	funannotate	gene	568276	569709	.	+	.	ID=AL1_46_000165;
scaffold_1	funannotate	mRNA	568276	569709	.	+	.	ID=AL1_46_000165-T1;Parent=AL1_46_000165;product=hypothetical protein;
scaffold_1	funannotate	exon	568276	569709	.	+	.	ID=AL1_46_000165-T1.exon1;Parent=AL1_46_000165-T1;
scaffold_1	funannotate	CDS	568276	569709	.	+	0	ID=AL1_46_000165-T1.cds;Parent=AL1_46_000165-T1;
scaffold_1	funannotate	gene	571993	573590	.	-	.	ID=AL1_46_000166;
scaffold_1	funannotate	mRNA	571993	573590	.	-	.	ID=AL1_46_000166-T1;Parent=AL1_46_000166;product=hypothetical protein;
scaffold_1	funannotate	exon	573016	573590	.	-	.	ID=AL1_46_000166-T1.exon1;Parent=AL1_46_000166-T1;
scaffold_1	funannotate	exon	571993	572962	.	-	.	ID=AL1_46_000166-T1.exon2;Parent=AL1_46_000166-T1;
scaffold_1	funannotate	CDS	573016	573590	.	-	0	ID=AL1_46_000166-T1.cds;Parent=AL1_46_000166-T1;
scaffold_1	funannotate	CDS	571993	572962	.	-	1	ID=AL1_46_000166-T1.cds;Parent=AL1_46_000166-T1;
scaffold_1	funannotate	gene	576862	578105	.	+	.	ID=AL1_46_000167;
scaffold_1	funannotate	mRNA	576862	578105	.	+	.	ID=AL1_46_000167-T1;Parent=AL1_46_000167;product=hypothetical protein;
scaffold_1	funannotate	exon	576862	577115	.	+	.	ID=AL1_46_000167-T1.exon1;Parent=AL1_46_000167-T1;
scaffold_1	funannotate	exon	577254	577404	.	+	.	ID=AL1_46_000167-T1.exon2;Parent=AL1_46_000167-T1;
scaffold_1	funannotate	exon	577463	577498	.	+	.	ID=AL1_46_000167-T1.exon3;Parent=AL1_46_000167-T1;
scaffold_1	funannotate	exon	577560	578105	.	+	.	ID=AL1_46_000167-T1.exon4;Parent=AL1_46_000167-T1;
scaffold_1	funannotate	CDS	576862	577115	.	+	0	ID=AL1_46_000167-T1.cds;Parent=AL1_46_000167-T1;
scaffold_1	funannotate	CDS	577254	577404	.	+	1	ID=AL1_46_000167-T1.cds;Parent=AL1_46_000167-T1;
scaffold_1	funannotate	CDS	577463	577498	.	+	0	ID=AL1_46_000167-T1.cds;Parent=AL1_46_000167-T1;
scaffold_1	funannotate	CDS	577560	578105	.	+	0	ID=AL1_46_000167-T1.cds;Parent=AL1_46_000167-T1;
scaffold_1	funannotate	gene	578669	579820	.	+	.	ID=AL1_46_000168;
scaffold_1	funannotate	mRNA	578669	579820	.	+	.	ID=AL1_46_000168-T1;Parent=AL1_46_000168;product=hypothetical protein;
scaffold_1	funannotate	exon	578669	579820	.	+	.	ID=AL1_46_000168-T1.exon1;Parent=AL1_46_000168-T1;
scaffold_1	funannotate	CDS	578669	579820	.	+	0	ID=AL1_46_000168-T1.cds;Parent=AL1_46_000168-T1;
scaffold_1	funannotate	gene	580045	581411	.	-	.	ID=AL1_46_000169;
scaffold_1	funannotate	mRNA	580045	581411	.	-	.	ID=AL1_46_000169-T1;Parent=AL1_46_000169;product=hypothetical protein;
scaffold_1	funannotate	exon	580430	581411	.	-	.	ID=AL1_46_000169-T1.exon1;Parent=AL1_46_000169-T1;
scaffold_1	funannotate	exon	580045	580379	.	-	.	ID=AL1_46_000169-T1.exon2;Parent=AL1_46_000169-T1;
scaffold_1	funannotate	CDS	580430	581411	.	-	0	ID=AL1_46_000169-T1.cds;Parent=AL1_46_000169-T1;
scaffold_1	funannotate	CDS	580045	580379	.	-	2	ID=AL1_46_000169-T1.cds;Parent=AL1_46_000169-T1;
scaffold_1	funannotate	gene	582423	583436	.	+	.	ID=AL1_46_000170;
scaffold_1	funannotate	mRNA	582423	583436	.	+	.	ID=AL1_46_000170-T1;Parent=AL1_46_000170;product=hypothetical protein;
scaffold_1	funannotate	exon	582423	583436	.	+	.	ID=AL1_46_000170-T1.exon1;Parent=AL1_46_000170-T1;
scaffold_1	funannotate	CDS	582423	583436	.	+	0	ID=AL1_46_000170-T1.cds;Parent=AL1_46_000170-T1;
scaffold_1	funannotate	gene	584490	587103	.	+	.	ID=AL1_46_000171;
scaffold_1	funannotate	mRNA	584490	587103	.	+	.	ID=AL1_46_000171-T1;Parent=AL1_46_000171;product=hypothetical protein;
scaffold_1	funannotate	exon	584490	584773	.	+	.	ID=AL1_46_000171-T1.exon1;Parent=AL1_46_000171-T1;
scaffold_1	funannotate	exon	584925	587103	.	+	.	ID=AL1_46_000171-T1.exon2;Parent=AL1_46_000171-T1;
scaffold_1	funannotate	CDS	584490	584773	.	+	0	ID=AL1_46_000171-T1.cds;Parent=AL1_46_000171-T1;
scaffold_1	funannotate	CDS	584925	587103	.	+	1	ID=AL1_46_000171-T1.cds;Parent=AL1_46_000171-T1;
scaffold_1	funannotate	gene	588040	589832	.	-	.	ID=AL1_46_000172;
scaffold_1	funannotate	mRNA	588040	589832	.	-	.	ID=AL1_46_000172-T1;Parent=AL1_46_000172;product=hypothetical protein;
scaffold_1	funannotate	exon	589764	589832	.	-	.	ID=AL1_46_000172-T1.exon1;Parent=AL1_46_000172-T1;
scaffold_1	funannotate	exon	589566	589704	.	-	.	ID=AL1_46_000172-T1.exon2;Parent=AL1_46_000172-T1;
scaffold_1	funannotate	exon	589103	589485	.	-	.	ID=AL1_46_000172-T1.exon3;Parent=AL1_46_000172-T1;
scaffold_1	funannotate	exon	588324	589020	.	-	.	ID=AL1_46_000172-T1.exon4;Parent=AL1_46_000172-T1;
scaffold_1	funannotate	exon	588040	588218	.	-	.	ID=AL1_46_000172-T1.exon5;Parent=AL1_46_000172-T1;
scaffold_1	funannotate	CDS	589764	589832	.	-	0	ID=AL1_46_000172-T1.cds;Parent=AL1_46_000172-T1;
scaffold_1	funannotate	CDS	589566	589704	.	-	0	ID=AL1_46_000172-T1.cds;Parent=AL1_46_000172-T1;
scaffold_1	funannotate	CDS	589103	589485	.	-	2	ID=AL1_46_000172-T1.cds;Parent=AL1_46_000172-T1;
scaffold_1	funannotate	CDS	588324	589020	.	-	0	ID=AL1_46_000172-T1.cds;Parent=AL1_46_000172-T1;
scaffold_1	funannotate	CDS	588040	588218	.	-	2	ID=AL1_46_000172-T1.cds;Parent=AL1_46_000172-T1;
scaffold_1	funannotate	gene	594202	594690	.	-	.	ID=AL1_46_000173;
scaffold_1	funannotate	mRNA	594202	594690	.	-	.	ID=AL1_46_000173-T1;Parent=AL1_46_000173;product=hypothetical protein;
scaffold_1	funannotate	exon	594202	594690	.	-	.	ID=AL1_46_000173-T1.exon1;Parent=AL1_46_000173-T1;
scaffold_1	funannotate	CDS	594202	594690	.	-	0	ID=AL1_46_000173-T1.cds;Parent=AL1_46_000173-T1;
scaffold_1	funannotate	gene	599741	600229	.	-	.	ID=AL1_46_000174;
scaffold_1	funannotate	mRNA	599741	600229	.	-	.	ID=AL1_46_000174-T1;Parent=AL1_46_000174;product=hypothetical protein;
scaffold_1	funannotate	exon	599741	600229	.	-	.	ID=AL1_46_000174-T1.exon1;Parent=AL1_46_000174-T1;
scaffold_1	funannotate	CDS	599741	600229	.	-	0	ID=AL1_46_000174-T1.cds;Parent=AL1_46_000174-T1;
scaffold_1	funannotate	gene	601092	601782	.	-	.	ID=AL1_46_000175;
scaffold_1	funannotate	mRNA	601092	601782	.	-	.	ID=AL1_46_000175-T1;Parent=AL1_46_000175;product=hypothetical protein;
scaffold_1	funannotate	exon	601588	601782	.	-	.	ID=AL1_46_000175-T1.exon1;Parent=AL1_46_000175-T1;
scaffold_1	funannotate	exon	601092	601508	.	-	.	ID=AL1_46_000175-T1.exon2;Parent=AL1_46_000175-T1;
scaffold_1	funannotate	CDS	601588	601782	.	-	0	ID=AL1_46_000175-T1.cds;Parent=AL1_46_000175-T1;
scaffold_1	funannotate	CDS	601092	601508	.	-	0	ID=AL1_46_000175-T1.cds;Parent=AL1_46_000175-T1;
scaffold_1	funannotate	gene	602712	603471	.	+	.	ID=AL1_46_000176;
scaffold_1	funannotate	mRNA	602712	603471	.	+	.	ID=AL1_46_000176-T1;Parent=AL1_46_000176;product=hypothetical protein;
scaffold_1	funannotate	exon	602712	603289	.	+	.	ID=AL1_46_000176-T1.exon1;Parent=AL1_46_000176-T1;
scaffold_1	funannotate	exon	603459	603471	.	+	.	ID=AL1_46_000176-T1.exon2;Parent=AL1_46_000176-T1;
scaffold_1	funannotate	CDS	602712	603289	.	+	0	ID=AL1_46_000176-T1.cds;Parent=AL1_46_000176-T1;
scaffold_1	funannotate	CDS	603459	603471	.	+	1	ID=AL1_46_000176-T1.cds;Parent=AL1_46_000176-T1;
scaffold_1	funannotate	gene	605507	607666	.	+	.	ID=AL1_46_000177;
scaffold_1	funannotate	mRNA	605507	607666	.	+	.	ID=AL1_46_000177-T1;Parent=AL1_46_000177;product=hypothetical protein;
scaffold_1	funannotate	exon	605507	607666	.	+	.	ID=AL1_46_000177-T1.exon1;Parent=AL1_46_000177-T1;
scaffold_1	funannotate	CDS	605507	607666	.	+	0	ID=AL1_46_000177-T1.cds;Parent=AL1_46_000177-T1;
scaffold_1	funannotate	gene	609185	613146	.	+	.	ID=AL1_46_000178;
scaffold_1	funannotate	mRNA	609185	613146	.	+	.	ID=AL1_46_000178-T1;Parent=AL1_46_000178;product=hypothetical protein;
scaffold_1	funannotate	exon	609185	612571	.	+	.	ID=AL1_46_000178-T1.exon1;Parent=AL1_46_000178-T1;
scaffold_1	funannotate	exon	612583	613146	.	+	.	ID=AL1_46_000178-T1.exon2;Parent=AL1_46_000178-T1;
scaffold_1	funannotate	CDS	609185	612571	.	+	0	ID=AL1_46_000178-T1.cds;Parent=AL1_46_000178-T1;
scaffold_1	funannotate	CDS	612583	613146	.	+	0	ID=AL1_46_000178-T1.cds;Parent=AL1_46_000178-T1;
scaffold_1	funannotate	gene	613951	615933	.	+	.	ID=AL1_46_000179;
scaffold_1	funannotate	mRNA	613951	615933	.	+	.	ID=AL1_46_000179-T1;Parent=AL1_46_000179;product=hypothetical protein;
scaffold_1	funannotate	exon	613951	613992	.	+	.	ID=AL1_46_000179-T1.exon1;Parent=AL1_46_000179-T1;
scaffold_1	funannotate	exon	614051	614199	.	+	.	ID=AL1_46_000179-T1.exon2;Parent=AL1_46_000179-T1;
scaffold_1	funannotate	exon	614256	614357	.	+	.	ID=AL1_46_000179-T1.exon3;Parent=AL1_46_000179-T1;
scaffold_1	funannotate	exon	614412	615933	.	+	.	ID=AL1_46_000179-T1.exon4;Parent=AL1_46_000179-T1;
scaffold_1	funannotate	CDS	613951	613992	.	+	0	ID=AL1_46_000179-T1.cds;Parent=AL1_46_000179-T1;
scaffold_1	funannotate	CDS	614051	614199	.	+	0	ID=AL1_46_000179-T1.cds;Parent=AL1_46_000179-T1;
scaffold_1	funannotate	CDS	614256	614357	.	+	1	ID=AL1_46_000179-T1.cds;Parent=AL1_46_000179-T1;
scaffold_1	funannotate	CDS	614412	615933	.	+	1	ID=AL1_46_000179-T1.cds;Parent=AL1_46_000179-T1;
scaffold_1	funannotate	gene	619628	620637	.	+	.	ID=AL1_46_000180;
scaffold_1	funannotate	mRNA	619628	620637	.	+	.	ID=AL1_46_000180-T1;Parent=AL1_46_000180;product=hypothetical protein;
scaffold_1	funannotate	exon	619628	619967	.	+	.	ID=AL1_46_000180-T1.exon1;Parent=AL1_46_000180-T1;
scaffold_1	funannotate	exon	620035	620086	.	+	.	ID=AL1_46_000180-T1.exon2;Parent=AL1_46_000180-T1;
scaffold_1	funannotate	exon	620163	620346	.	+	.	ID=AL1_46_000180-T1.exon3;Parent=AL1_46_000180-T1;
scaffold_1	funannotate	exon	620443	620637	.	+	.	ID=AL1_46_000180-T1.exon4;Parent=AL1_46_000180-T1;
scaffold_1	funannotate	CDS	619628	619967	.	+	0	ID=AL1_46_000180-T1.cds;Parent=AL1_46_000180-T1;
scaffold_1	funannotate	CDS	620035	620086	.	+	2	ID=AL1_46_000180-T1.cds;Parent=AL1_46_000180-T1;
scaffold_1	funannotate	CDS	620163	620346	.	+	1	ID=AL1_46_000180-T1.cds;Parent=AL1_46_000180-T1;
scaffold_1	funannotate	CDS	620443	620637	.	+	0	ID=AL1_46_000180-T1.cds;Parent=AL1_46_000180-T1;
scaffold_1	funannotate	gene	621595	623854	.	-	.	ID=AL1_46_000181;
scaffold_1	funannotate	mRNA	621595	623854	.	-	.	ID=AL1_46_000181-T1;Parent=AL1_46_000181;product=hypothetical protein;
scaffold_1	funannotate	exon	623710	623854	.	-	.	ID=AL1_46_000181-T1.exon1;Parent=AL1_46_000181-T1;
scaffold_1	funannotate	exon	623365	623634	.	-	.	ID=AL1_46_000181-T1.exon2;Parent=AL1_46_000181-T1;
scaffold_1	funannotate	exon	621595	623303	.	-	.	ID=AL1_46_000181-T1.exon3;Parent=AL1_46_000181-T1;
scaffold_1	funannotate	CDS	623710	623854	.	-	0	ID=AL1_46_000181-T1.cds;Parent=AL1_46_000181-T1;
scaffold_1	funannotate	CDS	623365	623634	.	-	2	ID=AL1_46_000181-T1.cds;Parent=AL1_46_000181-T1;
scaffold_1	funannotate	CDS	621595	623303	.	-	2	ID=AL1_46_000181-T1.cds;Parent=AL1_46_000181-T1;
scaffold_1	funannotate	gene	625021	626160	.	-	.	ID=AL1_46_000182;
scaffold_1	funannotate	mRNA	625021	626160	.	-	.	ID=AL1_46_000182-T1;Parent=AL1_46_000182;product=hypothetical protein;
scaffold_1	funannotate	exon	625021	626160	.	-	.	ID=AL1_46_000182-T1.exon1;Parent=AL1_46_000182-T1;
scaffold_1	funannotate	CDS	625021	626160	.	-	0	ID=AL1_46_000182-T1.cds;Parent=AL1_46_000182-T1;
scaffold_1	funannotate	gene	628710	629811	.	+	.	ID=AL1_46_000183;
scaffold_1	funannotate	mRNA	628710	629811	.	+	.	ID=AL1_46_000183-T1;Parent=AL1_46_000183;product=hypothetical protein;
scaffold_1	funannotate	exon	628710	628861	.	+	.	ID=AL1_46_000183-T1.exon1;Parent=AL1_46_000183-T1;
scaffold_1	funannotate	exon	628911	629811	.	+	.	ID=AL1_46_000183-T1.exon2;Parent=AL1_46_000183-T1;
scaffold_1	funannotate	CDS	628710	628861	.	+	0	ID=AL1_46_000183-T1.cds;Parent=AL1_46_000183-T1;
scaffold_1	funannotate	CDS	628911	629811	.	+	1	ID=AL1_46_000183-T1.cds;Parent=AL1_46_000183-T1;
scaffold_1	funannotate	gene	630613	631583	.	+	.	ID=AL1_46_000184;
scaffold_1	funannotate	mRNA	630613	631583	.	+	.	ID=AL1_46_000184-T1;Parent=AL1_46_000184;product=hypothetical protein;
scaffold_1	funannotate	exon	630613	631031	.	+	.	ID=AL1_46_000184-T1.exon1;Parent=AL1_46_000184-T1;
scaffold_1	funannotate	exon	631184	631583	.	+	.	ID=AL1_46_000184-T1.exon2;Parent=AL1_46_000184-T1;
scaffold_1	funannotate	CDS	630613	631031	.	+	0	ID=AL1_46_000184-T1.cds;Parent=AL1_46_000184-T1;
scaffold_1	funannotate	CDS	631184	631583	.	+	1	ID=AL1_46_000184-T1.cds;Parent=AL1_46_000184-T1;
scaffold_1	funannotate	gene	633430	635547	.	+	.	ID=AL1_46_000185;
scaffold_1	funannotate	mRNA	633430	635547	.	+	.	ID=AL1_46_000185-T1;Parent=AL1_46_000185;product=hypothetical protein;
scaffold_1	funannotate	exon	633430	633682	.	+	.	ID=AL1_46_000185-T1.exon1;Parent=AL1_46_000185-T1;
scaffold_1	funannotate	exon	633742	633760	.	+	.	ID=AL1_46_000185-T1.exon2;Parent=AL1_46_000185-T1;
scaffold_1	funannotate	exon	633839	634210	.	+	.	ID=AL1_46_000185-T1.exon3;Parent=AL1_46_000185-T1;
scaffold_1	funannotate	exon	634298	634333	.	+	.	ID=AL1_46_000185-T1.exon4;Parent=AL1_46_000185-T1;
scaffold_1	funannotate	exon	634389	634692	.	+	.	ID=AL1_46_000185-T1.exon5;Parent=AL1_46_000185-T1;
scaffold_1	funannotate	exon	634792	635547	.	+	.	ID=AL1_46_000185-T1.exon6;Parent=AL1_46_000185-T1;
scaffold_1	funannotate	CDS	633430	633682	.	+	0	ID=AL1_46_000185-T1.cds;Parent=AL1_46_000185-T1;
scaffold_1	funannotate	CDS	633742	633760	.	+	2	ID=AL1_46_000185-T1.cds;Parent=AL1_46_000185-T1;
scaffold_1	funannotate	CDS	633839	634210	.	+	1	ID=AL1_46_000185-T1.cds;Parent=AL1_46_000185-T1;
scaffold_1	funannotate	CDS	634298	634333	.	+	1	ID=AL1_46_000185-T1.cds;Parent=AL1_46_000185-T1;
scaffold_1	funannotate	CDS	634389	634692	.	+	1	ID=AL1_46_000185-T1.cds;Parent=AL1_46_000185-T1;
scaffold_1	funannotate	CDS	634792	635547	.	+	0	ID=AL1_46_000185-T1.cds;Parent=AL1_46_000185-T1;
scaffold_1	funannotate	gene	636620	637003	.	-	.	ID=AL1_46_000186;
scaffold_1	funannotate	mRNA	636620	637003	.	-	.	ID=AL1_46_000186-T1;Parent=AL1_46_000186;product=hypothetical protein;
scaffold_1	funannotate	exon	636807	637003	.	-	.	ID=AL1_46_000186-T1.exon1;Parent=AL1_46_000186-T1;
scaffold_1	funannotate	exon	636620	636734	.	-	.	ID=AL1_46_000186-T1.exon2;Parent=AL1_46_000186-T1;
scaffold_1	funannotate	CDS	636807	637003	.	-	0	ID=AL1_46_000186-T1.cds;Parent=AL1_46_000186-T1;
scaffold_1	funannotate	CDS	636620	636734	.	-	1	ID=AL1_46_000186-T1.cds;Parent=AL1_46_000186-T1;
scaffold_1	funannotate	gene	639132	641474	.	+	.	ID=AL1_46_000187;
scaffold_1	funannotate	mRNA	639132	641474	.	+	.	ID=AL1_46_000187-T1;Parent=AL1_46_000187;product=hypothetical protein;
scaffold_1	funannotate	exon	639132	641474	.	+	.	ID=AL1_46_000187-T1.exon1;Parent=AL1_46_000187-T1;
scaffold_1	funannotate	CDS	639132	641474	.	+	0	ID=AL1_46_000187-T1.cds;Parent=AL1_46_000187-T1;
scaffold_1	funannotate	gene	642883	643292	.	+	.	ID=AL1_46_000188;
scaffold_1	funannotate	mRNA	642883	643292	.	+	.	ID=AL1_46_000188-T1;Parent=AL1_46_000188;product=hypothetical protein;
scaffold_1	funannotate	exon	642883	642975	.	+	.	ID=AL1_46_000188-T1.exon1;Parent=AL1_46_000188-T1;
scaffold_1	funannotate	exon	643038	643292	.	+	.	ID=AL1_46_000188-T1.exon2;Parent=AL1_46_000188-T1;
scaffold_1	funannotate	CDS	642883	642975	.	+	0	ID=AL1_46_000188-T1.cds;Parent=AL1_46_000188-T1;
scaffold_1	funannotate	CDS	643038	643292	.	+	0	ID=AL1_46_000188-T1.cds;Parent=AL1_46_000188-T1;
scaffold_1	funannotate	gene	645369	645839	.	+	.	ID=AL1_46_000189;
scaffold_1	funannotate	mRNA	645369	645839	.	+	.	ID=AL1_46_000189-T1;Parent=AL1_46_000189;product=hypothetical protein;
scaffold_1	funannotate	exon	645369	645601	.	+	.	ID=AL1_46_000189-T1.exon1;Parent=AL1_46_000189-T1;
scaffold_1	funannotate	exon	645677	645839	.	+	.	ID=AL1_46_000189-T1.exon2;Parent=AL1_46_000189-T1;
scaffold_1	funannotate	CDS	645369	645601	.	+	0	ID=AL1_46_000189-T1.cds;Parent=AL1_46_000189-T1;
scaffold_1	funannotate	CDS	645677	645839	.	+	1	ID=AL1_46_000189-T1.cds;Parent=AL1_46_000189-T1;
scaffold_1	funannotate	gene	646084	647477	.	-	.	ID=AL1_46_000190;
scaffold_1	funannotate	mRNA	646084	647477	.	-	.	ID=AL1_46_000190-T1;Parent=AL1_46_000190;product=hypothetical protein;
scaffold_1	funannotate	exon	647313	647477	.	-	.	ID=AL1_46_000190-T1.exon1;Parent=AL1_46_000190-T1;
scaffold_1	funannotate	exon	646965	647238	.	-	.	ID=AL1_46_000190-T1.exon2;Parent=AL1_46_000190-T1;
scaffold_1	funannotate	exon	646631	646715	.	-	.	ID=AL1_46_000190-T1.exon3;Parent=AL1_46_000190-T1;
scaffold_1	funannotate	exon	646181	646572	.	-	.	ID=AL1_46_000190-T1.exon4;Parent=AL1_46_000190-T1;
scaffold_1	funannotate	exon	646084	646127	.	-	.	ID=AL1_46_000190-T1.exon5;Parent=AL1_46_000190-T1;
scaffold_1	funannotate	CDS	647313	647477	.	-	0	ID=AL1_46_000190-T1.cds;Parent=AL1_46_000190-T1;
scaffold_1	funannotate	CDS	646965	647238	.	-	0	ID=AL1_46_000190-T1.cds;Parent=AL1_46_000190-T1;
scaffold_1	funannotate	CDS	646631	646715	.	-	2	ID=AL1_46_000190-T1.cds;Parent=AL1_46_000190-T1;
scaffold_1	funannotate	CDS	646181	646572	.	-	1	ID=AL1_46_000190-T1.cds;Parent=AL1_46_000190-T1;
scaffold_1	funannotate	CDS	646084	646127	.	-	2	ID=AL1_46_000190-T1.cds;Parent=AL1_46_000190-T1;
scaffold_1	funannotate	gene	648280	649536	.	-	.	ID=AL1_46_000191;
scaffold_1	funannotate	mRNA	648280	649536	.	-	.	ID=AL1_46_000191-T1;Parent=AL1_46_000191;product=hypothetical protein;
scaffold_1	funannotate	exon	648869	649536	.	-	.	ID=AL1_46_000191-T1.exon1;Parent=AL1_46_000191-T1;
scaffold_1	funannotate	exon	648428	648809	.	-	.	ID=AL1_46_000191-T1.exon2;Parent=AL1_46_000191-T1;
scaffold_1	funannotate	exon	648280	648369	.	-	.	ID=AL1_46_000191-T1.exon3;Parent=AL1_46_000191-T1;
scaffold_1	funannotate	CDS	648869	649536	.	-	0	ID=AL1_46_000191-T1.cds;Parent=AL1_46_000191-T1;
scaffold_1	funannotate	CDS	648428	648809	.	-	1	ID=AL1_46_000191-T1.cds;Parent=AL1_46_000191-T1;
scaffold_1	funannotate	CDS	648280	648369	.	-	0	ID=AL1_46_000191-T1.cds;Parent=AL1_46_000191-T1;
scaffold_1	funannotate	gene	654508	655943	.	+	.	ID=AL1_46_000192;
scaffold_1	funannotate	mRNA	654508	655943	.	+	.	ID=AL1_46_000192-T1;Parent=AL1_46_000192;product=hypothetical protein;
scaffold_1	funannotate	exon	654508	654669	.	+	.	ID=AL1_46_000192-T1.exon1;Parent=AL1_46_000192-T1;
scaffold_1	funannotate	exon	654723	654759	.	+	.	ID=AL1_46_000192-T1.exon2;Parent=AL1_46_000192-T1;
scaffold_1	funannotate	exon	654818	654862	.	+	.	ID=AL1_46_000192-T1.exon3;Parent=AL1_46_000192-T1;
scaffold_1	funannotate	exon	655004	655400	.	+	.	ID=AL1_46_000192-T1.exon4;Parent=AL1_46_000192-T1;
scaffold_1	funannotate	exon	655457	655943	.	+	.	ID=AL1_46_000192-T1.exon5;Parent=AL1_46_000192-T1;
scaffold_1	funannotate	CDS	654508	654669	.	+	0	ID=AL1_46_000192-T1.cds;Parent=AL1_46_000192-T1;
scaffold_1	funannotate	CDS	654723	654759	.	+	0	ID=AL1_46_000192-T1.cds;Parent=AL1_46_000192-T1;
scaffold_1	funannotate	CDS	654818	654862	.	+	2	ID=AL1_46_000192-T1.cds;Parent=AL1_46_000192-T1;
scaffold_1	funannotate	CDS	655004	655400	.	+	2	ID=AL1_46_000192-T1.cds;Parent=AL1_46_000192-T1;
scaffold_1	funannotate	CDS	655457	655943	.	+	1	ID=AL1_46_000192-T1.cds;Parent=AL1_46_000192-T1;
scaffold_1	funannotate	gene	657841	659913	.	-	.	ID=AL1_46_000193;
scaffold_1	funannotate	mRNA	657841	659913	.	-	.	ID=AL1_46_000193-T1;Parent=AL1_46_000193;product=hypothetical protein;
scaffold_1	funannotate	exon	657841	659913	.	-	.	ID=AL1_46_000193-T1.exon1;Parent=AL1_46_000193-T1;
scaffold_1	funannotate	CDS	657841	659913	.	-	0	ID=AL1_46_000193-T1.cds;Parent=AL1_46_000193-T1;
scaffold_1	funannotate	gene	660191	660602	.	+	.	ID=AL1_46_000194;
scaffold_1	funannotate	mRNA	660191	660602	.	+	.	ID=AL1_46_000194-T1;Parent=AL1_46_000194;product=hypothetical protein;
scaffold_1	funannotate	exon	660191	660261	.	+	.	ID=AL1_46_000194-T1.exon1;Parent=AL1_46_000194-T1;
scaffold_1	funannotate	exon	660354	660385	.	+	.	ID=AL1_46_000194-T1.exon2;Parent=AL1_46_000194-T1;
scaffold_1	funannotate	exon	660499	660602	.	+	.	ID=AL1_46_000194-T1.exon3;Parent=AL1_46_000194-T1;
scaffold_1	funannotate	CDS	660191	660261	.	+	0	ID=AL1_46_000194-T1.cds;Parent=AL1_46_000194-T1;
scaffold_1	funannotate	CDS	660354	660385	.	+	1	ID=AL1_46_000194-T1.cds;Parent=AL1_46_000194-T1;
scaffold_1	funannotate	CDS	660499	660602	.	+	2	ID=AL1_46_000194-T1.cds;Parent=AL1_46_000194-T1;
scaffold_1	funannotate	gene	661283	662353	.	+	.	ID=AL1_46_000195;
scaffold_1	funannotate	mRNA	661283	662353	.	+	.	ID=AL1_46_000195-T1;Parent=AL1_46_000195;product=hypothetical protein;
scaffold_1	funannotate	exon	661283	661917	.	+	.	ID=AL1_46_000195-T1.exon1;Parent=AL1_46_000195-T1;
scaffold_1	funannotate	exon	662089	662353	.	+	.	ID=AL1_46_000195-T1.exon2;Parent=AL1_46_000195-T1;
scaffold_1	funannotate	CDS	661283	661917	.	+	0	ID=AL1_46_000195-T1.cds;Parent=AL1_46_000195-T1;
scaffold_1	funannotate	CDS	662089	662353	.	+	1	ID=AL1_46_000195-T1.cds;Parent=AL1_46_000195-T1;
scaffold_1	funannotate	gene	662966	664250	.	-	.	ID=AL1_46_000196;
scaffold_1	funannotate	mRNA	662966	664250	.	-	.	ID=AL1_46_000196-T1;Parent=AL1_46_000196;product=hypothetical protein;
scaffold_1	funannotate	exon	664222	664250	.	-	.	ID=AL1_46_000196-T1.exon1;Parent=AL1_46_000196-T1;
scaffold_1	funannotate	exon	662966	664064	.	-	.	ID=AL1_46_000196-T1.exon2;Parent=AL1_46_000196-T1;
scaffold_1	funannotate	CDS	664222	664250	.	-	0	ID=AL1_46_000196-T1.cds;Parent=AL1_46_000196-T1;
scaffold_1	funannotate	CDS	662966	664064	.	-	1	ID=AL1_46_000196-T1.cds;Parent=AL1_46_000196-T1;
scaffold_1	funannotate	gene	666198	666512	.	-	.	ID=AL1_46_000197;
scaffold_1	funannotate	mRNA	666198	666512	.	-	.	ID=AL1_46_000197-T1;Parent=AL1_46_000197;product=hypothetical protein;
scaffold_1	funannotate	exon	666473	666512	.	-	.	ID=AL1_46_000197-T1.exon1;Parent=AL1_46_000197-T1;
scaffold_1	funannotate	exon	666370	666413	.	-	.	ID=AL1_46_000197-T1.exon2;Parent=AL1_46_000197-T1;
scaffold_1	funannotate	exon	666198	666317	.	-	.	ID=AL1_46_000197-T1.exon3;Parent=AL1_46_000197-T1;
scaffold_1	funannotate	CDS	666473	666512	.	-	0	ID=AL1_46_000197-T1.cds;Parent=AL1_46_000197-T1;
scaffold_1	funannotate	CDS	666370	666413	.	-	2	ID=AL1_46_000197-T1.cds;Parent=AL1_46_000197-T1;
scaffold_1	funannotate	CDS	666198	666317	.	-	0	ID=AL1_46_000197-T1.cds;Parent=AL1_46_000197-T1;
scaffold_1	funannotate	gene	669602	671931	.	-	.	ID=AL1_46_000198;
scaffold_1	funannotate	mRNA	669602	671931	.	-	.	ID=AL1_46_000198-T1;Parent=AL1_46_000198;product=hypothetical protein;
scaffold_1	funannotate	exon	671521	671931	.	-	.	ID=AL1_46_000198-T1.exon1;Parent=AL1_46_000198-T1;
scaffold_1	funannotate	exon	669602	671443	.	-	.	ID=AL1_46_000198-T1.exon2;Parent=AL1_46_000198-T1;
scaffold_1	funannotate	CDS	671521	671931	.	-	0	ID=AL1_46_000198-T1.cds;Parent=AL1_46_000198-T1;
scaffold_1	funannotate	CDS	669602	671443	.	-	0	ID=AL1_46_000198-T1.cds;Parent=AL1_46_000198-T1;
scaffold_1	funannotate	gene	675249	675719	.	-	.	ID=AL1_46_000199;
scaffold_1	funannotate	mRNA	675249	675719	.	-	.	ID=AL1_46_000199-T1;Parent=AL1_46_000199;product=hypothetical protein;
scaffold_1	funannotate	exon	675249	675719	.	-	.	ID=AL1_46_000199-T1.exon1;Parent=AL1_46_000199-T1;
scaffold_1	funannotate	CDS	675249	675719	.	-	0	ID=AL1_46_000199-T1.cds;Parent=AL1_46_000199-T1;
scaffold_1	funannotate	gene	677143	677958	.	+	.	ID=AL1_46_000200;
scaffold_1	funannotate	mRNA	677143	677958	.	+	.	ID=AL1_46_000200-T1;Parent=AL1_46_000200;product=hypothetical protein;
scaffold_1	funannotate	exon	677143	677958	.	+	.	ID=AL1_46_000200-T1.exon1;Parent=AL1_46_000200-T1;
scaffold_1	funannotate	CDS	677143	677958	.	+	0	ID=AL1_46_000200-T1.cds;Parent=AL1_46_000200-T1;
scaffold_1	funannotate	gene	679072	679993	.	+	.	ID=AL1_46_000201;
scaffold_1	funannotate	mRNA	679072	679993	.	+	.	ID=AL1_46_000201-T1;Parent=AL1_46_000201;product=hypothetical protein;
scaffold_1	funannotate	exon	679072	679123	.	+	.	ID=AL1_46_000201-T1.exon1;Parent=AL1_46_000201-T1;
scaffold_1	funannotate	exon	679228	679563	.	+	.	ID=AL1_46_000201-T1.exon2;Parent=AL1_46_000201-T1;
scaffold_1	funannotate	exon	679707	679993	.	+	.	ID=AL1_46_000201-T1.exon3;Parent=AL1_46_000201-T1;
scaffold_1	funannotate	CDS	679072	679123	.	+	0	ID=AL1_46_000201-T1.cds;Parent=AL1_46_000201-T1;
scaffold_1	funannotate	CDS	679228	679563	.	+	2	ID=AL1_46_000201-T1.cds;Parent=AL1_46_000201-T1;
scaffold_1	funannotate	CDS	679707	679993	.	+	2	ID=AL1_46_000201-T1.cds;Parent=AL1_46_000201-T1;
scaffold_1	funannotate	gene	680823	681671	.	-	.	ID=AL1_46_000202;
scaffold_1	funannotate	mRNA	680823	681671	.	-	.	ID=AL1_46_000202-T1;Parent=AL1_46_000202;product=hypothetical protein;
scaffold_1	funannotate	exon	680823	681671	.	-	.	ID=AL1_46_000202-T1.exon1;Parent=AL1_46_000202-T1;
scaffold_1	funannotate	CDS	680823	681671	.	-	0	ID=AL1_46_000202-T1.cds;Parent=AL1_46_000202-T1;
scaffold_1	funannotate	gene	682209	683372	.	-	.	ID=AL1_46_000203;
scaffold_1	funannotate	mRNA	682209	683372	.	-	.	ID=AL1_46_000203-T1;Parent=AL1_46_000203;product=hypothetical protein;
scaffold_1	funannotate	exon	682939	683372	.	-	.	ID=AL1_46_000203-T1.exon1;Parent=AL1_46_000203-T1;
scaffold_1	funannotate	exon	682209	682869	.	-	.	ID=AL1_46_000203-T1.exon2;Parent=AL1_46_000203-T1;
scaffold_1	funannotate	CDS	682939	683372	.	-	0	ID=AL1_46_000203-T1.cds;Parent=AL1_46_000203-T1;
scaffold_1	funannotate	CDS	682209	682869	.	-	1	ID=AL1_46_000203-T1.cds;Parent=AL1_46_000203-T1;
scaffold_1	funannotate	gene	683980	685411	.	-	.	ID=AL1_46_000204;
scaffold_1	funannotate	mRNA	683980	685411	.	-	.	ID=AL1_46_000204-T1;Parent=AL1_46_000204;product=hypothetical protein;
scaffold_1	funannotate	exon	685275	685411	.	-	.	ID=AL1_46_000204-T1.exon1;Parent=AL1_46_000204-T1;
scaffold_1	funannotate	exon	685173	685195	.	-	.	ID=AL1_46_000204-T1.exon2;Parent=AL1_46_000204-T1;
scaffold_1	funannotate	exon	684306	685020	.	-	.	ID=AL1_46_000204-T1.exon3;Parent=AL1_46_000204-T1;
scaffold_1	funannotate	exon	683980	684133	.	-	.	ID=AL1_46_000204-T1.exon4;Parent=AL1_46_000204-T1;
scaffold_1	funannotate	CDS	685275	685411	.	-	0	ID=AL1_46_000204-T1.cds;Parent=AL1_46_000204-T1;
scaffold_1	funannotate	CDS	685173	685195	.	-	1	ID=AL1_46_000204-T1.cds;Parent=AL1_46_000204-T1;
scaffold_1	funannotate	CDS	684306	685020	.	-	2	ID=AL1_46_000204-T1.cds;Parent=AL1_46_000204-T1;
scaffold_1	funannotate	CDS	683980	684133	.	-	1	ID=AL1_46_000204-T1.cds;Parent=AL1_46_000204-T1;
scaffold_1	funannotate	gene	687518	689243	.	-	.	ID=AL1_46_000205;
scaffold_1	funannotate	mRNA	687518	689243	.	-	.	ID=AL1_46_000205-T1;Parent=AL1_46_000205;product=hypothetical protein;
scaffold_1	funannotate	exon	688362	689243	.	-	.	ID=AL1_46_000205-T1.exon1;Parent=AL1_46_000205-T1;
scaffold_1	funannotate	exon	687518	688303	.	-	.	ID=AL1_46_000205-T1.exon2;Parent=AL1_46_000205-T1;
scaffold_1	funannotate	CDS	688362	689243	.	-	0	ID=AL1_46_000205-T1.cds;Parent=AL1_46_000205-T1;
scaffold_1	funannotate	CDS	687518	688303	.	-	0	ID=AL1_46_000205-T1.cds;Parent=AL1_46_000205-T1;
scaffold_1	funannotate	gene	692462	692923	.	-	.	ID=AL1_46_000206;
scaffold_1	funannotate	mRNA	692462	692923	.	-	.	ID=AL1_46_000206-T1;Parent=AL1_46_000206;product=hypothetical protein;
scaffold_1	funannotate	exon	692462	692923	.	-	.	ID=AL1_46_000206-T1.exon1;Parent=AL1_46_000206-T1;
scaffold_1	funannotate	CDS	692462	692923	.	-	0	ID=AL1_46_000206-T1.cds;Parent=AL1_46_000206-T1;
scaffold_1	funannotate	gene	693729	694725	.	+	.	ID=AL1_46_000207;
scaffold_1	funannotate	mRNA	693729	694725	.	+	.	ID=AL1_46_000207-T1;Parent=AL1_46_000207;product=hypothetical protein;
scaffold_1	funannotate	exon	693729	694052	.	+	.	ID=AL1_46_000207-T1.exon1;Parent=AL1_46_000207-T1;
scaffold_1	funannotate	exon	694108	694725	.	+	.	ID=AL1_46_000207-T1.exon2;Parent=AL1_46_000207-T1;
scaffold_1	funannotate	CDS	693729	694052	.	+	0	ID=AL1_46_000207-T1.cds;Parent=AL1_46_000207-T1;
scaffold_1	funannotate	CDS	694108	694725	.	+	0	ID=AL1_46_000207-T1.cds;Parent=AL1_46_000207-T1;
scaffold_1	funannotate	gene	698655	700421	.	+	.	ID=AL1_46_000208;
scaffold_1	funannotate	mRNA	698655	700421	.	+	.	ID=AL1_46_000208-T1;Parent=AL1_46_000208;product=hypothetical protein;
scaffold_1	funannotate	exon	698655	698785	.	+	.	ID=AL1_46_000208-T1.exon1;Parent=AL1_46_000208-T1;
scaffold_1	funannotate	exon	698870	698997	.	+	.	ID=AL1_46_000208-T1.exon2;Parent=AL1_46_000208-T1;
scaffold_1	funannotate	exon	699130	700421	.	+	.	ID=AL1_46_000208-T1.exon3;Parent=AL1_46_000208-T1;
scaffold_1	funannotate	CDS	698655	698785	.	+	0	ID=AL1_46_000208-T1.cds;Parent=AL1_46_000208-T1;
scaffold_1	funannotate	CDS	698870	698997	.	+	1	ID=AL1_46_000208-T1.cds;Parent=AL1_46_000208-T1;
scaffold_1	funannotate	CDS	699130	700421	.	+	2	ID=AL1_46_000208-T1.cds;Parent=AL1_46_000208-T1;
scaffold_1	funannotate	gene	704271	706130	.	+	.	ID=AL1_46_000209;
scaffold_1	funannotate	mRNA	704271	706130	.	+	.	ID=AL1_46_000209-T1;Parent=AL1_46_000209;product=hypothetical protein;
scaffold_1	funannotate	exon	704271	706130	.	+	.	ID=AL1_46_000209-T1.exon1;Parent=AL1_46_000209-T1;
scaffold_1	funannotate	CDS	704271	706130	.	+	0	ID=AL1_46_000209-T1.cds;Parent=AL1_46_000209-T1;
scaffold_1	funannotate	gene	707746	712732	.	+	.	ID=AL1_46_000210;
scaffold_1	funannotate	mRNA	707746	712732	.	+	.	ID=AL1_46_000210-T1;Parent=AL1_46_000210;product=hypothetical protein;
scaffold_1	funannotate	exon	707746	710292	.	+	.	ID=AL1_46_000210-T1.exon1;Parent=AL1_46_000210-T1;
scaffold_1	funannotate	exon	710344	710640	.	+	.	ID=AL1_46_000210-T1.exon2;Parent=AL1_46_000210-T1;
scaffold_1	funannotate	exon	710705	712732	.	+	.	ID=AL1_46_000210-T1.exon3;Parent=AL1_46_000210-T1;
scaffold_1	funannotate	CDS	707746	710292	.	+	0	ID=AL1_46_000210-T1.cds;Parent=AL1_46_000210-T1;
scaffold_1	funannotate	CDS	710344	710640	.	+	0	ID=AL1_46_000210-T1.cds;Parent=AL1_46_000210-T1;
scaffold_1	funannotate	CDS	710705	712732	.	+	0	ID=AL1_46_000210-T1.cds;Parent=AL1_46_000210-T1;
scaffold_1	funannotate	gene	713344	714558	.	-	.	ID=AL1_46_000211;
scaffold_1	funannotate	mRNA	713344	714558	.	-	.	ID=AL1_46_000211-T1;Parent=AL1_46_000211;product=hypothetical protein;
scaffold_1	funannotate	exon	714289	714558	.	-	.	ID=AL1_46_000211-T1.exon1;Parent=AL1_46_000211-T1;
scaffold_1	funannotate	exon	713344	714162	.	-	.	ID=AL1_46_000211-T1.exon2;Parent=AL1_46_000211-T1;
scaffold_1	funannotate	CDS	714289	714558	.	-	0	ID=AL1_46_000211-T1.cds;Parent=AL1_46_000211-T1;
scaffold_1	funannotate	CDS	713344	714162	.	-	0	ID=AL1_46_000211-T1.cds;Parent=AL1_46_000211-T1;
scaffold_1	funannotate	gene	715365	716789	.	-	.	ID=AL1_46_000212;
scaffold_1	funannotate	mRNA	715365	716789	.	-	.	ID=AL1_46_000212-T1;Parent=AL1_46_000212;product=hypothetical protein;
scaffold_1	funannotate	exon	716659	716789	.	-	.	ID=AL1_46_000212-T1.exon1;Parent=AL1_46_000212-T1;
scaffold_1	funannotate	exon	715365	716601	.	-	.	ID=AL1_46_000212-T1.exon2;Parent=AL1_46_000212-T1;
scaffold_1	funannotate	CDS	716659	716789	.	-	0	ID=AL1_46_000212-T1.cds;Parent=AL1_46_000212-T1;
scaffold_1	funannotate	CDS	715365	716601	.	-	1	ID=AL1_46_000212-T1.cds;Parent=AL1_46_000212-T1;
scaffold_1	funannotate	gene	718109	718513	.	+	.	ID=AL1_46_000213;
scaffold_1	funannotate	mRNA	718109	718513	.	+	.	ID=AL1_46_000213-T1;Parent=AL1_46_000213;product=hypothetical protein;
scaffold_1	funannotate	exon	718109	718513	.	+	.	ID=AL1_46_000213-T1.exon1;Parent=AL1_46_000213-T1;
scaffold_1	funannotate	CDS	718109	718513	.	+	0	ID=AL1_46_000213-T1.cds;Parent=AL1_46_000213-T1;
scaffold_1	funannotate	gene	719486	720136	.	-	.	ID=AL1_46_000214;
scaffold_1	funannotate	mRNA	719486	720136	.	-	.	ID=AL1_46_000214-T1;Parent=AL1_46_000214;product=hypothetical protein;
scaffold_1	funannotate	exon	719673	720136	.	-	.	ID=AL1_46_000214-T1.exon1;Parent=AL1_46_000214-T1;
scaffold_1	funannotate	exon	719486	719609	.	-	.	ID=AL1_46_000214-T1.exon2;Parent=AL1_46_000214-T1;
scaffold_1	funannotate	CDS	719673	720136	.	-	0	ID=AL1_46_000214-T1.cds;Parent=AL1_46_000214-T1;
scaffold_1	funannotate	CDS	719486	719609	.	-	1	ID=AL1_46_000214-T1.cds;Parent=AL1_46_000214-T1;
scaffold_1	funannotate	gene	720568	720801	.	-	.	ID=AL1_46_000215;
scaffold_1	funannotate	mRNA	720568	720801	.	-	.	ID=AL1_46_000215-T1;Parent=AL1_46_000215;product=hypothetical protein;
scaffold_1	funannotate	exon	720737	720801	.	-	.	ID=AL1_46_000215-T1.exon1;Parent=AL1_46_000215-T1;
scaffold_1	funannotate	exon	720568	720661	.	-	.	ID=AL1_46_000215-T1.exon2;Parent=AL1_46_000215-T1;
scaffold_1	funannotate	CDS	720737	720801	.	-	0	ID=AL1_46_000215-T1.cds;Parent=AL1_46_000215-T1;
scaffold_1	funannotate	CDS	720568	720661	.	-	1	ID=AL1_46_000215-T1.cds;Parent=AL1_46_000215-T1;
scaffold_1	funannotate	gene	721448	722800	.	-	.	ID=AL1_46_000216;
scaffold_1	funannotate	mRNA	721448	722800	.	-	.	ID=AL1_46_000216-T1;Parent=AL1_46_000216;product=hypothetical protein;
scaffold_1	funannotate	exon	721448	722800	.	-	.	ID=AL1_46_000216-T1.exon1;Parent=AL1_46_000216-T1;
scaffold_1	funannotate	CDS	721448	722800	.	-	0	ID=AL1_46_000216-T1.cds;Parent=AL1_46_000216-T1;
scaffold_1	funannotate	gene	727156	728383	.	+	.	ID=AL1_46_000217;
scaffold_1	funannotate	mRNA	727156	728383	.	+	.	ID=AL1_46_000217-T1;Parent=AL1_46_000217;product=hypothetical protein;
scaffold_1	funannotate	exon	727156	727933	.	+	.	ID=AL1_46_000217-T1.exon1;Parent=AL1_46_000217-T1;
scaffold_1	funannotate	exon	727992	728383	.	+	.	ID=AL1_46_000217-T1.exon2;Parent=AL1_46_000217-T1;
scaffold_1	funannotate	CDS	727156	727933	.	+	0	ID=AL1_46_000217-T1.cds;Parent=AL1_46_000217-T1;
scaffold_1	funannotate	CDS	727992	728383	.	+	2	ID=AL1_46_000217-T1.cds;Parent=AL1_46_000217-T1;
scaffold_1	funannotate	gene	729287	729529	.	+	.	ID=AL1_46_000218;
scaffold_1	funannotate	mRNA	729287	729529	.	+	.	ID=AL1_46_000218-T1;Parent=AL1_46_000218;product=hypothetical protein;
scaffold_1	funannotate	exon	729287	729529	.	+	.	ID=AL1_46_000218-T1.exon1;Parent=AL1_46_000218-T1;
scaffold_1	funannotate	CDS	729287	729529	.	+	0	ID=AL1_46_000218-T1.cds;Parent=AL1_46_000218-T1;
scaffold_1	funannotate	gene	730710	732036	.	-	.	ID=AL1_46_000219;
scaffold_1	funannotate	mRNA	730710	732036	.	-	.	ID=AL1_46_000219-T1;Parent=AL1_46_000219;product=hypothetical protein;
scaffold_1	funannotate	exon	731919	732036	.	-	.	ID=AL1_46_000219-T1.exon1;Parent=AL1_46_000219-T1;
scaffold_1	funannotate	exon	731851	731858	.	-	.	ID=AL1_46_000219-T1.exon2;Parent=AL1_46_000219-T1;
scaffold_1	funannotate	exon	731786	731793	.	-	.	ID=AL1_46_000219-T1.exon3;Parent=AL1_46_000219-T1;
scaffold_1	funannotate	exon	731528	731719	.	-	.	ID=AL1_46_000219-T1.exon4;Parent=AL1_46_000219-T1;
scaffold_1	funannotate	exon	731118	731472	.	-	.	ID=AL1_46_000219-T1.exon5;Parent=AL1_46_000219-T1;
scaffold_1	funannotate	exon	730710	731057	.	-	.	ID=AL1_46_000219-T1.exon6;Parent=AL1_46_000219-T1;
scaffold_1	funannotate	CDS	731919	732036	.	-	0	ID=AL1_46_000219-T1.cds;Parent=AL1_46_000219-T1;
scaffold_1	funannotate	CDS	731851	731858	.	-	2	ID=AL1_46_000219-T1.cds;Parent=AL1_46_000219-T1;
scaffold_1	funannotate	CDS	731786	731793	.	-	0	ID=AL1_46_000219-T1.cds;Parent=AL1_46_000219-T1;
scaffold_1	funannotate	CDS	731528	731719	.	-	1	ID=AL1_46_000219-T1.cds;Parent=AL1_46_000219-T1;
scaffold_1	funannotate	CDS	731118	731472	.	-	1	ID=AL1_46_000219-T1.cds;Parent=AL1_46_000219-T1;
scaffold_1	funannotate	CDS	730710	731057	.	-	0	ID=AL1_46_000219-T1.cds;Parent=AL1_46_000219-T1;
scaffold_1	funannotate	gene	732537	733656	.	+	.	ID=AL1_46_000220;
scaffold_1	funannotate	mRNA	732537	733656	.	+	.	ID=AL1_46_000220-T1;Parent=AL1_46_000220;product=hypothetical protein;
scaffold_1	funannotate	exon	732537	732748	.	+	.	ID=AL1_46_000220-T1.exon1;Parent=AL1_46_000220-T1;
scaffold_1	funannotate	exon	732838	732979	.	+	.	ID=AL1_46_000220-T1.exon2;Parent=AL1_46_000220-T1;
scaffold_1	funannotate	exon	733138	733656	.	+	.	ID=AL1_46_000220-T1.exon3;Parent=AL1_46_000220-T1;
scaffold_1	funannotate	CDS	732537	732748	.	+	0	ID=AL1_46_000220-T1.cds;Parent=AL1_46_000220-T1;
scaffold_1	funannotate	CDS	732838	732979	.	+	1	ID=AL1_46_000220-T1.cds;Parent=AL1_46_000220-T1;
scaffold_1	funannotate	CDS	733138	733656	.	+	0	ID=AL1_46_000220-T1.cds;Parent=AL1_46_000220-T1;
scaffold_1	funannotate	gene	733866	735201	.	-	.	ID=AL1_46_000221;
scaffold_1	funannotate	mRNA	733866	735201	.	-	.	ID=AL1_46_000221-T1;Parent=AL1_46_000221;product=hypothetical protein;
scaffold_1	funannotate	exon	734738	735201	.	-	.	ID=AL1_46_000221-T1.exon1;Parent=AL1_46_000221-T1;
scaffold_1	funannotate	exon	734466	734657	.	-	.	ID=AL1_46_000221-T1.exon2;Parent=AL1_46_000221-T1;
scaffold_1	funannotate	exon	733866	734280	.	-	.	ID=AL1_46_000221-T1.exon3;Parent=AL1_46_000221-T1;
scaffold_1	funannotate	CDS	734738	735201	.	-	0	ID=AL1_46_000221-T1.cds;Parent=AL1_46_000221-T1;
scaffold_1	funannotate	CDS	734466	734657	.	-	1	ID=AL1_46_000221-T1.cds;Parent=AL1_46_000221-T1;
scaffold_1	funannotate	CDS	733866	734280	.	-	1	ID=AL1_46_000221-T1.cds;Parent=AL1_46_000221-T1;
scaffold_1	funannotate	gene	737222	739089	.	+	.	ID=AL1_46_000222;
scaffold_1	funannotate	mRNA	737222	739089	.	+	.	ID=AL1_46_000222-T1;Parent=AL1_46_000222;product=hypothetical protein;
scaffold_1	funannotate	exon	737222	737733	.	+	.	ID=AL1_46_000222-T1.exon1;Parent=AL1_46_000222-T1;
scaffold_1	funannotate	exon	737790	739089	.	+	.	ID=AL1_46_000222-T1.exon2;Parent=AL1_46_000222-T1;
scaffold_1	funannotate	CDS	737222	737733	.	+	0	ID=AL1_46_000222-T1.cds;Parent=AL1_46_000222-T1;
scaffold_1	funannotate	CDS	737790	739089	.	+	1	ID=AL1_46_000222-T1.cds;Parent=AL1_46_000222-T1;
scaffold_1	funannotate	gene	739917	741568	.	-	.	ID=AL1_46_000223;
scaffold_1	funannotate	mRNA	739917	741568	.	-	.	ID=AL1_46_000223-T1;Parent=AL1_46_000223;product=hypothetical protein;
scaffold_1	funannotate	exon	741506	741568	.	-	.	ID=AL1_46_000223-T1.exon1;Parent=AL1_46_000223-T1;
scaffold_1	funannotate	exon	741258	741453	.	-	.	ID=AL1_46_000223-T1.exon2;Parent=AL1_46_000223-T1;
scaffold_1	funannotate	exon	740719	741198	.	-	.	ID=AL1_46_000223-T1.exon3;Parent=AL1_46_000223-T1;
scaffold_1	funannotate	exon	740374	740664	.	-	.	ID=AL1_46_000223-T1.exon4;Parent=AL1_46_000223-T1;
scaffold_1	funannotate	exon	739917	740320	.	-	.	ID=AL1_46_000223-T1.exon5;Parent=AL1_46_000223-T1;
scaffold_1	funannotate	CDS	741506	741568	.	-	0	ID=AL1_46_000223-T1.cds;Parent=AL1_46_000223-T1;
scaffold_1	funannotate	CDS	741258	741453	.	-	0	ID=AL1_46_000223-T1.cds;Parent=AL1_46_000223-T1;
scaffold_1	funannotate	CDS	740719	741198	.	-	2	ID=AL1_46_000223-T1.cds;Parent=AL1_46_000223-T1;
scaffold_1	funannotate	CDS	740374	740664	.	-	2	ID=AL1_46_000223-T1.cds;Parent=AL1_46_000223-T1;
scaffold_1	funannotate	CDS	739917	740320	.	-	2	ID=AL1_46_000223-T1.cds;Parent=AL1_46_000223-T1;
scaffold_1	funannotate	gene	742299	743678	.	+	.	ID=AL1_46_000224;
scaffold_1	funannotate	mRNA	742299	743678	.	+	.	ID=AL1_46_000224-T1;Parent=AL1_46_000224;product=hypothetical protein;
scaffold_1	funannotate	exon	742299	742717	.	+	.	ID=AL1_46_000224-T1.exon1;Parent=AL1_46_000224-T1;
scaffold_1	funannotate	exon	743119	743500	.	+	.	ID=AL1_46_000224-T1.exon2;Parent=AL1_46_000224-T1;
scaffold_1	funannotate	exon	743556	743678	.	+	.	ID=AL1_46_000224-T1.exon3;Parent=AL1_46_000224-T1;
scaffold_1	funannotate	CDS	742299	742717	.	+	0	ID=AL1_46_000224-T1.cds;Parent=AL1_46_000224-T1;
scaffold_1	funannotate	CDS	743119	743500	.	+	1	ID=AL1_46_000224-T1.cds;Parent=AL1_46_000224-T1;
scaffold_1	funannotate	CDS	743556	743678	.	+	0	ID=AL1_46_000224-T1.cds;Parent=AL1_46_000224-T1;
scaffold_1	funannotate	gene	745500	746645	.	+	.	ID=AL1_46_000225;
scaffold_1	funannotate	mRNA	745500	746645	.	+	.	ID=AL1_46_000225-T1;Parent=AL1_46_000225;product=hypothetical protein;
scaffold_1	funannotate	exon	745500	746645	.	+	.	ID=AL1_46_000225-T1.exon1;Parent=AL1_46_000225-T1;
scaffold_1	funannotate	CDS	745500	746645	.	+	0	ID=AL1_46_000225-T1.cds;Parent=AL1_46_000225-T1;
scaffold_1	funannotate	gene	747848	749260	.	-	.	ID=AL1_46_000226;
scaffold_1	funannotate	mRNA	747848	749260	.	-	.	ID=AL1_46_000226-T1;Parent=AL1_46_000226;product=hypothetical protein;
scaffold_1	funannotate	exon	747848	749260	.	-	.	ID=AL1_46_000226-T1.exon1;Parent=AL1_46_000226-T1;
scaffold_1	funannotate	CDS	747848	749260	.	-	0	ID=AL1_46_000226-T1.cds;Parent=AL1_46_000226-T1;
scaffold_1	funannotate	gene	750633	751495	.	-	.	ID=AL1_46_000227;
scaffold_1	funannotate	mRNA	750633	751495	.	-	.	ID=AL1_46_000227-T1;Parent=AL1_46_000227;product=hypothetical protein;
scaffold_1	funannotate	exon	751176	751495	.	-	.	ID=AL1_46_000227-T1.exon1;Parent=AL1_46_000227-T1;
scaffold_1	funannotate	exon	750633	751113	.	-	.	ID=AL1_46_000227-T1.exon2;Parent=AL1_46_000227-T1;
scaffold_1	funannotate	CDS	751176	751495	.	-	0	ID=AL1_46_000227-T1.cds;Parent=AL1_46_000227-T1;
scaffold_1	funannotate	CDS	750633	751113	.	-	1	ID=AL1_46_000227-T1.cds;Parent=AL1_46_000227-T1;
scaffold_1	funannotate	gene	751555	755002	.	-	.	ID=AL1_46_000228;
scaffold_1	funannotate	mRNA	751555	755002	.	-	.	ID=AL1_46_000228-T1;Parent=AL1_46_000228;product=hypothetical protein;
scaffold_1	funannotate	exon	753516	755002	.	-	.	ID=AL1_46_000228-T1.exon1;Parent=AL1_46_000228-T1;
scaffold_1	funannotate	exon	751981	753264	.	-	.	ID=AL1_46_000228-T1.exon2;Parent=AL1_46_000228-T1;
scaffold_1	funannotate	exon	751869	751886	.	-	.	ID=AL1_46_000228-T1.exon3;Parent=AL1_46_000228-T1;
scaffold_1	funannotate	exon	751555	751741	.	-	.	ID=AL1_46_000228-T1.exon4;Parent=AL1_46_000228-T1;
scaffold_1	funannotate	CDS	753516	755002	.	-	0	ID=AL1_46_000228-T1.cds;Parent=AL1_46_000228-T1;
scaffold_1	funannotate	CDS	751981	753264	.	-	1	ID=AL1_46_000228-T1.cds;Parent=AL1_46_000228-T1;
scaffold_1	funannotate	CDS	751869	751886	.	-	1	ID=AL1_46_000228-T1.cds;Parent=AL1_46_000228-T1;
scaffold_1	funannotate	CDS	751555	751741	.	-	1	ID=AL1_46_000228-T1.cds;Parent=AL1_46_000228-T1;
scaffold_1	funannotate	gene	756833	758522	.	+	.	ID=AL1_46_000229;
scaffold_1	funannotate	mRNA	756833	758522	.	+	.	ID=AL1_46_000229-T1;Parent=AL1_46_000229;product=hypothetical protein;
scaffold_1	funannotate	exon	756833	757416	.	+	.	ID=AL1_46_000229-T1.exon1;Parent=AL1_46_000229-T1;
scaffold_1	funannotate	exon	757474	757779	.	+	.	ID=AL1_46_000229-T1.exon2;Parent=AL1_46_000229-T1;
scaffold_1	funannotate	exon	757877	758522	.	+	.	ID=AL1_46_000229-T1.exon3;Parent=AL1_46_000229-T1;
scaffold_1	funannotate	CDS	756833	757416	.	+	0	ID=AL1_46_000229-T1.cds;Parent=AL1_46_000229-T1;
scaffold_1	funannotate	CDS	757474	757779	.	+	1	ID=AL1_46_000229-T1.cds;Parent=AL1_46_000229-T1;
scaffold_1	funannotate	CDS	757877	758522	.	+	1	ID=AL1_46_000229-T1.cds;Parent=AL1_46_000229-T1;
scaffold_1	funannotate	gene	758726	759898	.	+	.	ID=AL1_46_000230;
scaffold_1	funannotate	mRNA	758726	759898	.	+	.	ID=AL1_46_000230-T1;Parent=AL1_46_000230;product=hypothetical protein;
scaffold_1	funannotate	exon	758726	759898	.	+	.	ID=AL1_46_000230-T1.exon1;Parent=AL1_46_000230-T1;
scaffold_1	funannotate	CDS	758726	759898	.	+	0	ID=AL1_46_000230-T1.cds;Parent=AL1_46_000230-T1;
scaffold_1	funannotate	gene	761022	762261	.	-	.	ID=AL1_46_000231;
scaffold_1	funannotate	mRNA	761022	762261	.	-	.	ID=AL1_46_000231-T1;Parent=AL1_46_000231;product=hypothetical protein;
scaffold_1	funannotate	exon	762084	762261	.	-	.	ID=AL1_46_000231-T1.exon1;Parent=AL1_46_000231-T1;
scaffold_1	funannotate	exon	761022	762031	.	-	.	ID=AL1_46_000231-T1.exon2;Parent=AL1_46_000231-T1;
scaffold_1	funannotate	CDS	762084	762261	.	-	0	ID=AL1_46_000231-T1.cds;Parent=AL1_46_000231-T1;
scaffold_1	funannotate	CDS	761022	762031	.	-	2	ID=AL1_46_000231-T1.cds;Parent=AL1_46_000231-T1;
scaffold_1	funannotate	gene	763890	766393	.	-	.	ID=AL1_46_000232;
scaffold_1	funannotate	mRNA	763890	766393	.	-	.	ID=AL1_46_000232-T1;Parent=AL1_46_000232;product=hypothetical protein;
scaffold_1	funannotate	exon	765408	766393	.	-	.	ID=AL1_46_000232-T1.exon1;Parent=AL1_46_000232-T1;
scaffold_1	funannotate	exon	763890	765357	.	-	.	ID=AL1_46_000232-T1.exon2;Parent=AL1_46_000232-T1;
scaffold_1	funannotate	CDS	765408	766393	.	-	0	ID=AL1_46_000232-T1.cds;Parent=AL1_46_000232-T1;
scaffold_1	funannotate	CDS	763890	765357	.	-	1	ID=AL1_46_000232-T1.cds;Parent=AL1_46_000232-T1;
scaffold_1	funannotate	gene	767783	769326	.	-	.	ID=AL1_46_000233;
scaffold_1	funannotate	mRNA	767783	769326	.	-	.	ID=AL1_46_000233-T1;Parent=AL1_46_000233;product=hypothetical protein;
scaffold_1	funannotate	exon	769234	769326	.	-	.	ID=AL1_46_000233-T1.exon1;Parent=AL1_46_000233-T1;
scaffold_1	funannotate	exon	768361	769093	.	-	.	ID=AL1_46_000233-T1.exon2;Parent=AL1_46_000233-T1;
scaffold_1	funannotate	exon	767783	768246	.	-	.	ID=AL1_46_000233-T1.exon3;Parent=AL1_46_000233-T1;
scaffold_1	funannotate	CDS	769234	769326	.	-	0	ID=AL1_46_000233-T1.cds;Parent=AL1_46_000233-T1;
scaffold_1	funannotate	CDS	768361	769093	.	-	0	ID=AL1_46_000233-T1.cds;Parent=AL1_46_000233-T1;
scaffold_1	funannotate	CDS	767783	768246	.	-	2	ID=AL1_46_000233-T1.cds;Parent=AL1_46_000233-T1;
scaffold_1	funannotate	gene	769921	770653	.	-	.	ID=AL1_46_000234;
scaffold_1	funannotate	mRNA	769921	770653	.	-	.	ID=AL1_46_000234-T1;Parent=AL1_46_000234;product=hypothetical protein;
scaffold_1	funannotate	exon	770631	770653	.	-	.	ID=AL1_46_000234-T1.exon1;Parent=AL1_46_000234-T1;
scaffold_1	funannotate	exon	770403	770563	.	-	.	ID=AL1_46_000234-T1.exon2;Parent=AL1_46_000234-T1;
scaffold_1	funannotate	exon	769921	770312	.	-	.	ID=AL1_46_000234-T1.exon3;Parent=AL1_46_000234-T1;
scaffold_1	funannotate	CDS	770631	770653	.	-	0	ID=AL1_46_000234-T1.cds;Parent=AL1_46_000234-T1;
scaffold_1	funannotate	CDS	770403	770563	.	-	1	ID=AL1_46_000234-T1.cds;Parent=AL1_46_000234-T1;
scaffold_1	funannotate	CDS	769921	770312	.	-	2	ID=AL1_46_000234-T1.cds;Parent=AL1_46_000234-T1;
scaffold_1	funannotate	gene	771699	772364	.	+	.	ID=AL1_46_000235;
scaffold_1	funannotate	mRNA	771699	772364	.	+	.	ID=AL1_46_000235-T1;Parent=AL1_46_000235;product=hypothetical protein;
scaffold_1	funannotate	exon	771699	772364	.	+	.	ID=AL1_46_000235-T1.exon1;Parent=AL1_46_000235-T1;
scaffold_1	funannotate	CDS	771699	772364	.	+	0	ID=AL1_46_000235-T1.cds;Parent=AL1_46_000235-T1;
scaffold_1	funannotate	gene	772649	774514	.	-	.	ID=AL1_46_000236;
scaffold_1	funannotate	mRNA	772649	774514	.	-	.	ID=AL1_46_000236-T1;Parent=AL1_46_000236;product=hypothetical protein;
scaffold_1	funannotate	exon	772649	774514	.	-	.	ID=AL1_46_000236-T1.exon1;Parent=AL1_46_000236-T1;
scaffold_1	funannotate	CDS	772649	774514	.	-	0	ID=AL1_46_000236-T1.cds;Parent=AL1_46_000236-T1;
scaffold_1	funannotate	gene	777992	781976	.	+	.	ID=AL1_46_000237;
scaffold_1	funannotate	mRNA	777992	781976	.	+	.	ID=AL1_46_000237-T1;Parent=AL1_46_000237;product=hypothetical protein;
scaffold_1	funannotate	exon	777992	778121	.	+	.	ID=AL1_46_000237-T1.exon1;Parent=AL1_46_000237-T1;
scaffold_1	funannotate	exon	778188	778306	.	+	.	ID=AL1_46_000237-T1.exon2;Parent=AL1_46_000237-T1;
scaffold_1	funannotate	exon	778369	778404	.	+	.	ID=AL1_46_000237-T1.exon3;Parent=AL1_46_000237-T1;
scaffold_1	funannotate	exon	778462	778484	.	+	.	ID=AL1_46_000237-T1.exon4;Parent=AL1_46_000237-T1;
scaffold_1	funannotate	exon	778583	778645	.	+	.	ID=AL1_46_000237-T1.exon5;Parent=AL1_46_000237-T1;
scaffold_1	funannotate	exon	778754	778811	.	+	.	ID=AL1_46_000237-T1.exon6;Parent=AL1_46_000237-T1;
scaffold_1	funannotate	exon	778973	779512	.	+	.	ID=AL1_46_000237-T1.exon7;Parent=AL1_46_000237-T1;
scaffold_1	funannotate	exon	779614	780990	.	+	.	ID=AL1_46_000237-T1.exon8;Parent=AL1_46_000237-T1;
scaffold_1	funannotate	exon	781052	781236	.	+	.	ID=AL1_46_000237-T1.exon9;Parent=AL1_46_000237-T1;
scaffold_1	funannotate	exon	781301	781976	.	+	.	ID=AL1_46_000237-T1.exon10;Parent=AL1_46_000237-T1;
scaffold_1	funannotate	CDS	777992	778121	.	+	0	ID=AL1_46_000237-T1.cds;Parent=AL1_46_000237-T1;
scaffold_1	funannotate	CDS	778188	778306	.	+	2	ID=AL1_46_000237-T1.cds;Parent=AL1_46_000237-T1;
scaffold_1	funannotate	CDS	778369	778404	.	+	0	ID=AL1_46_000237-T1.cds;Parent=AL1_46_000237-T1;
scaffold_1	funannotate	CDS	778462	778484	.	+	0	ID=AL1_46_000237-T1.cds;Parent=AL1_46_000237-T1;
scaffold_1	funannotate	CDS	778583	778645	.	+	1	ID=AL1_46_000237-T1.cds;Parent=AL1_46_000237-T1;
scaffold_1	funannotate	CDS	778754	778811	.	+	1	ID=AL1_46_000237-T1.cds;Parent=AL1_46_000237-T1;
scaffold_1	funannotate	CDS	778973	779512	.	+	0	ID=AL1_46_000237-T1.cds;Parent=AL1_46_000237-T1;
scaffold_1	funannotate	CDS	779614	780990	.	+	0	ID=AL1_46_000237-T1.cds;Parent=AL1_46_000237-T1;
scaffold_1	funannotate	CDS	781052	781236	.	+	0	ID=AL1_46_000237-T1.cds;Parent=AL1_46_000237-T1;
scaffold_1	funannotate	CDS	781301	781976	.	+	1	ID=AL1_46_000237-T1.cds;Parent=AL1_46_000237-T1;
scaffold_1	funannotate	gene	782802	784430	.	+	.	ID=AL1_46_000238;
scaffold_1	funannotate	mRNA	782802	784430	.	+	.	ID=AL1_46_000238-T1;Parent=AL1_46_000238;product=hypothetical protein;
scaffold_1	funannotate	exon	782802	784430	.	+	.	ID=AL1_46_000238-T1.exon1;Parent=AL1_46_000238-T1;
scaffold_1	funannotate	CDS	782802	784430	.	+	0	ID=AL1_46_000238-T1.cds;Parent=AL1_46_000238-T1;
scaffold_1	funannotate	gene	787883	790117	.	+	.	ID=AL1_46_000239;
scaffold_1	funannotate	mRNA	787883	790117	.	+	.	ID=AL1_46_000239-T1;Parent=AL1_46_000239;product=hypothetical protein;
scaffold_1	funannotate	exon	787883	790117	.	+	.	ID=AL1_46_000239-T1.exon1;Parent=AL1_46_000239-T1;
scaffold_1	funannotate	CDS	787883	790117	.	+	0	ID=AL1_46_000239-T1.cds;Parent=AL1_46_000239-T1;
scaffold_1	funannotate	gene	791642	794656	.	-	.	ID=AL1_46_000240;
scaffold_1	funannotate	mRNA	791642	794656	.	-	.	ID=AL1_46_000240-T1;Parent=AL1_46_000240;product=hypothetical protein;
scaffold_1	funannotate	exon	794139	794656	.	-	.	ID=AL1_46_000240-T1.exon1;Parent=AL1_46_000240-T1;
scaffold_1	funannotate	exon	792619	793992	.	-	.	ID=AL1_46_000240-T1.exon2;Parent=AL1_46_000240-T1;
scaffold_1	funannotate	exon	791642	792533	.	-	.	ID=AL1_46_000240-T1.exon3;Parent=AL1_46_000240-T1;
scaffold_1	funannotate	CDS	794139	794656	.	-	0	ID=AL1_46_000240-T1.cds;Parent=AL1_46_000240-T1;
scaffold_1	funannotate	CDS	792619	793992	.	-	1	ID=AL1_46_000240-T1.cds;Parent=AL1_46_000240-T1;
scaffold_1	funannotate	CDS	791642	792533	.	-	1	ID=AL1_46_000240-T1.cds;Parent=AL1_46_000240-T1;
scaffold_1	funannotate	gene	804758	807170	.	-	.	ID=AL1_46_000241;
scaffold_1	funannotate	mRNA	804758	807170	.	-	.	ID=AL1_46_000241-T1;Parent=AL1_46_000241;product=hypothetical protein;
scaffold_1	funannotate	exon	806853	807170	.	-	.	ID=AL1_46_000241-T1.exon1;Parent=AL1_46_000241-T1;
scaffold_1	funannotate	exon	806041	806796	.	-	.	ID=AL1_46_000241-T1.exon2;Parent=AL1_46_000241-T1;
scaffold_1	funannotate	exon	805477	805975	.	-	.	ID=AL1_46_000241-T1.exon3;Parent=AL1_46_000241-T1;
scaffold_1	funannotate	exon	804758	805413	.	-	.	ID=AL1_46_000241-T1.exon4;Parent=AL1_46_000241-T1;
scaffold_1	funannotate	CDS	806853	807170	.	-	0	ID=AL1_46_000241-T1.cds;Parent=AL1_46_000241-T1;
scaffold_1	funannotate	CDS	806041	806796	.	-	0	ID=AL1_46_000241-T1.cds;Parent=AL1_46_000241-T1;
scaffold_1	funannotate	CDS	805477	805975	.	-	0	ID=AL1_46_000241-T1.cds;Parent=AL1_46_000241-T1;
scaffold_1	funannotate	CDS	804758	805413	.	-	2	ID=AL1_46_000241-T1.cds;Parent=AL1_46_000241-T1;
scaffold_1	funannotate	gene	810579	811249	.	+	.	ID=AL1_46_000242;
scaffold_1	funannotate	mRNA	810579	811249	.	+	.	ID=AL1_46_000242-T1;Parent=AL1_46_000242;product=hypothetical protein;
scaffold_1	funannotate	exon	810579	810606	.	+	.	ID=AL1_46_000242-T1.exon1;Parent=AL1_46_000242-T1;
scaffold_1	funannotate	exon	810708	810944	.	+	.	ID=AL1_46_000242-T1.exon2;Parent=AL1_46_000242-T1;
scaffold_1	funannotate	exon	811050	811249	.	+	.	ID=AL1_46_000242-T1.exon3;Parent=AL1_46_000242-T1;
scaffold_1	funannotate	CDS	810579	810606	.	+	0	ID=AL1_46_000242-T1.cds;Parent=AL1_46_000242-T1;
scaffold_1	funannotate	CDS	810708	810944	.	+	2	ID=AL1_46_000242-T1.cds;Parent=AL1_46_000242-T1;
scaffold_1	funannotate	CDS	811050	811249	.	+	2	ID=AL1_46_000242-T1.cds;Parent=AL1_46_000242-T1;
scaffold_1	funannotate	gene	813445	814375	.	-	.	ID=AL1_46_000243;
scaffold_1	funannotate	mRNA	813445	814375	.	-	.	ID=AL1_46_000243-T1;Parent=AL1_46_000243;product=hypothetical protein;
scaffold_1	funannotate	exon	814026	814375	.	-	.	ID=AL1_46_000243-T1.exon1;Parent=AL1_46_000243-T1;
scaffold_1	funannotate	exon	813912	813966	.	-	.	ID=AL1_46_000243-T1.exon2;Parent=AL1_46_000243-T1;
scaffold_1	funannotate	exon	813445	813783	.	-	.	ID=AL1_46_000243-T1.exon3;Parent=AL1_46_000243-T1;
scaffold_1	funannotate	CDS	814026	814375	.	-	0	ID=AL1_46_000243-T1.cds;Parent=AL1_46_000243-T1;
scaffold_1	funannotate	CDS	813912	813966	.	-	1	ID=AL1_46_000243-T1.cds;Parent=AL1_46_000243-T1;
scaffold_1	funannotate	CDS	813445	813783	.	-	0	ID=AL1_46_000243-T1.cds;Parent=AL1_46_000243-T1;
scaffold_1	funannotate	gene	816657	818559	.	-	.	ID=AL1_46_000244;
scaffold_1	funannotate	mRNA	816657	818559	.	-	.	ID=AL1_46_000244-T1;Parent=AL1_46_000244;product=hypothetical protein;
scaffold_1	funannotate	exon	818250	818559	.	-	.	ID=AL1_46_000244-T1.exon1;Parent=AL1_46_000244-T1;
scaffold_1	funannotate	exon	818149	818177	.	-	.	ID=AL1_46_000244-T1.exon2;Parent=AL1_46_000244-T1;
scaffold_1	funannotate	exon	817851	818089	.	-	.	ID=AL1_46_000244-T1.exon3;Parent=AL1_46_000244-T1;
scaffold_1	funannotate	exon	817765	817790	.	-	.	ID=AL1_46_000244-T1.exon4;Parent=AL1_46_000244-T1;
scaffold_1	funannotate	exon	817420	817700	.	-	.	ID=AL1_46_000244-T1.exon5;Parent=AL1_46_000244-T1;
scaffold_1	funannotate	exon	817153	817337	.	-	.	ID=AL1_46_000244-T1.exon6;Parent=AL1_46_000244-T1;
scaffold_1	funannotate	exon	816657	817047	.	-	.	ID=AL1_46_000244-T1.exon7;Parent=AL1_46_000244-T1;
scaffold_1	funannotate	CDS	818250	818559	.	-	0	ID=AL1_46_000244-T1.cds;Parent=AL1_46_000244-T1;
scaffold_1	funannotate	CDS	818149	818177	.	-	2	ID=AL1_46_000244-T1.cds;Parent=AL1_46_000244-T1;
scaffold_1	funannotate	CDS	817851	818089	.	-	0	ID=AL1_46_000244-T1.cds;Parent=AL1_46_000244-T1;
scaffold_1	funannotate	CDS	817765	817790	.	-	1	ID=AL1_46_000244-T1.cds;Parent=AL1_46_000244-T1;
scaffold_1	funannotate	CDS	817420	817700	.	-	2	ID=AL1_46_000244-T1.cds;Parent=AL1_46_000244-T1;
scaffold_1	funannotate	CDS	817153	817337	.	-	0	ID=AL1_46_000244-T1.cds;Parent=AL1_46_000244-T1;
scaffold_1	funannotate	CDS	816657	817047	.	-	1	ID=AL1_46_000244-T1.cds;Parent=AL1_46_000244-T1;
scaffold_1	funannotate	gene	820524	822211	.	+	.	ID=AL1_46_000245;
scaffold_1	funannotate	mRNA	820524	822211	.	+	.	ID=AL1_46_000245-T1;Parent=AL1_46_000245;product=hypothetical protein;
scaffold_1	funannotate	exon	820524	820662	.	+	.	ID=AL1_46_000245-T1.exon1;Parent=AL1_46_000245-T1;
scaffold_1	funannotate	exon	820740	820975	.	+	.	ID=AL1_46_000245-T1.exon2;Parent=AL1_46_000245-T1;
scaffold_1	funannotate	exon	821044	821154	.	+	.	ID=AL1_46_000245-T1.exon3;Parent=AL1_46_000245-T1;
scaffold_1	funannotate	exon	821230	821312	.	+	.	ID=AL1_46_000245-T1.exon4;Parent=AL1_46_000245-T1;
scaffold_1	funannotate	exon	821381	821723	.	+	.	ID=AL1_46_000245-T1.exon5;Parent=AL1_46_000245-T1;
scaffold_1	funannotate	exon	821791	821911	.	+	.	ID=AL1_46_000245-T1.exon6;Parent=AL1_46_000245-T1;
scaffold_1	funannotate	exon	822009	822211	.	+	.	ID=AL1_46_000245-T1.exon7;Parent=AL1_46_000245-T1;
scaffold_1	funannotate	CDS	820524	820662	.	+	0	ID=AL1_46_000245-T1.cds;Parent=AL1_46_000245-T1;
scaffold_1	funannotate	CDS	820740	820975	.	+	2	ID=AL1_46_000245-T1.cds;Parent=AL1_46_000245-T1;
scaffold_1	funannotate	CDS	821044	821154	.	+	0	ID=AL1_46_000245-T1.cds;Parent=AL1_46_000245-T1;
scaffold_1	funannotate	CDS	821230	821312	.	+	0	ID=AL1_46_000245-T1.cds;Parent=AL1_46_000245-T1;
scaffold_1	funannotate	CDS	821381	821723	.	+	1	ID=AL1_46_000245-T1.cds;Parent=AL1_46_000245-T1;
scaffold_1	funannotate	CDS	821791	821911	.	+	0	ID=AL1_46_000245-T1.cds;Parent=AL1_46_000245-T1;
scaffold_1	funannotate	CDS	822009	822211	.	+	2	ID=AL1_46_000245-T1.cds;Parent=AL1_46_000245-T1;
scaffold_1	funannotate	gene	822875	824807	.	-	.	ID=AL1_46_000246;
scaffold_1	funannotate	mRNA	822875	824807	.	-	.	ID=AL1_46_000246-T1;Parent=AL1_46_000246;product=hypothetical protein;
scaffold_1	funannotate	exon	824615	824807	.	-	.	ID=AL1_46_000246-T1.exon1;Parent=AL1_46_000246-T1;
scaffold_1	funannotate	exon	824488	824559	.	-	.	ID=AL1_46_000246-T1.exon2;Parent=AL1_46_000246-T1;
scaffold_1	funannotate	exon	823649	824371	.	-	.	ID=AL1_46_000246-T1.exon3;Parent=AL1_46_000246-T1;
scaffold_1	funannotate	exon	822875	823461	.	-	.	ID=AL1_46_000246-T1.exon4;Parent=AL1_46_000246-T1;
scaffold_1	funannotate	CDS	824615	824807	.	-	0	ID=AL1_46_000246-T1.cds;Parent=AL1_46_000246-T1;
scaffold_1	funannotate	CDS	824488	824559	.	-	2	ID=AL1_46_000246-T1.cds;Parent=AL1_46_000246-T1;
scaffold_1	funannotate	CDS	823649	824371	.	-	2	ID=AL1_46_000246-T1.cds;Parent=AL1_46_000246-T1;
scaffold_1	funannotate	CDS	822875	823461	.	-	2	ID=AL1_46_000246-T1.cds;Parent=AL1_46_000246-T1;
scaffold_1	funannotate	gene	826124	829374	.	-	.	ID=AL1_46_000247;
scaffold_1	funannotate	mRNA	826124	829374	.	-	.	ID=AL1_46_000247-T1;Parent=AL1_46_000247;product=hypothetical protein;
scaffold_1	funannotate	exon	829284	829374	.	-	.	ID=AL1_46_000247-T1.exon1;Parent=AL1_46_000247-T1;
scaffold_1	funannotate	exon	828663	829213	.	-	.	ID=AL1_46_000247-T1.exon2;Parent=AL1_46_000247-T1;
scaffold_1	funannotate	exon	828036	828603	.	-	.	ID=AL1_46_000247-T1.exon3;Parent=AL1_46_000247-T1;
scaffold_1	funannotate	exon	827537	827986	.	-	.	ID=AL1_46_000247-T1.exon4;Parent=AL1_46_000247-T1;
scaffold_1	funannotate	exon	826124	827355	.	-	.	ID=AL1_46_000247-T1.exon5;Parent=AL1_46_000247-T1;
scaffold_1	funannotate	CDS	829284	829374	.	-	0	ID=AL1_46_000247-T1.cds;Parent=AL1_46_000247-T1;
scaffold_1	funannotate	CDS	828663	829213	.	-	2	ID=AL1_46_000247-T1.cds;Parent=AL1_46_000247-T1;
scaffold_1	funannotate	CDS	828036	828603	.	-	0	ID=AL1_46_000247-T1.cds;Parent=AL1_46_000247-T1;
scaffold_1	funannotate	CDS	827537	827986	.	-	2	ID=AL1_46_000247-T1.cds;Parent=AL1_46_000247-T1;
scaffold_1	funannotate	CDS	826124	827355	.	-	2	ID=AL1_46_000247-T1.cds;Parent=AL1_46_000247-T1;
scaffold_1	funannotate	gene	831939	833682	.	+	.	ID=AL1_46_000248;
scaffold_1	funannotate	mRNA	831939	833682	.	+	.	ID=AL1_46_000248-T1;Parent=AL1_46_000248;product=hypothetical protein;
scaffold_1	funannotate	exon	831939	832000	.	+	.	ID=AL1_46_000248-T1.exon1;Parent=AL1_46_000248-T1;
scaffold_1	funannotate	exon	832115	832514	.	+	.	ID=AL1_46_000248-T1.exon2;Parent=AL1_46_000248-T1;
scaffold_1	funannotate	exon	832578	833466	.	+	.	ID=AL1_46_000248-T1.exon3;Parent=AL1_46_000248-T1;
scaffold_1	funannotate	exon	833543	833682	.	+	.	ID=AL1_46_000248-T1.exon4;Parent=AL1_46_000248-T1;
scaffold_1	funannotate	CDS	831939	832000	.	+	0	ID=AL1_46_000248-T1.cds;Parent=AL1_46_000248-T1;
scaffold_1	funannotate	CDS	832115	832514	.	+	1	ID=AL1_46_000248-T1.cds;Parent=AL1_46_000248-T1;
scaffold_1	funannotate	CDS	832578	833466	.	+	0	ID=AL1_46_000248-T1.cds;Parent=AL1_46_000248-T1;
scaffold_1	funannotate	CDS	833543	833682	.	+	2	ID=AL1_46_000248-T1.cds;Parent=AL1_46_000248-T1;
scaffold_1	funannotate	gene	834192	835095	.	+	.	ID=AL1_46_000249;
scaffold_1	funannotate	mRNA	834192	835095	.	+	.	ID=AL1_46_000249-T1;Parent=AL1_46_000249;product=hypothetical protein;
scaffold_1	funannotate	exon	834192	834512	.	+	.	ID=AL1_46_000249-T1.exon1;Parent=AL1_46_000249-T1;
scaffold_1	funannotate	exon	834572	834674	.	+	.	ID=AL1_46_000249-T1.exon2;Parent=AL1_46_000249-T1;
scaffold_1	funannotate	exon	834749	835095	.	+	.	ID=AL1_46_000249-T1.exon3;Parent=AL1_46_000249-T1;
scaffold_1	funannotate	CDS	834192	834512	.	+	0	ID=AL1_46_000249-T1.cds;Parent=AL1_46_000249-T1;
scaffold_1	funannotate	CDS	834572	834674	.	+	0	ID=AL1_46_000249-T1.cds;Parent=AL1_46_000249-T1;
scaffold_1	funannotate	CDS	834749	835095	.	+	2	ID=AL1_46_000249-T1.cds;Parent=AL1_46_000249-T1;
scaffold_1	funannotate	gene	835585	838013	.	+	.	ID=AL1_46_000250;
scaffold_1	funannotate	mRNA	835585	838013	.	+	.	ID=AL1_46_000250-T1;Parent=AL1_46_000250;product=hypothetical protein;
scaffold_1	funannotate	exon	835585	836003	.	+	.	ID=AL1_46_000250-T1.exon1;Parent=AL1_46_000250-T1;
scaffold_1	funannotate	exon	836060	838013	.	+	.	ID=AL1_46_000250-T1.exon2;Parent=AL1_46_000250-T1;
scaffold_1	funannotate	CDS	835585	836003	.	+	0	ID=AL1_46_000250-T1.cds;Parent=AL1_46_000250-T1;
scaffold_1	funannotate	CDS	836060	838013	.	+	1	ID=AL1_46_000250-T1.cds;Parent=AL1_46_000250-T1;
scaffold_1	funannotate	gene	839711	841247	.	+	.	ID=AL1_46_000251;
scaffold_1	funannotate	mRNA	839711	841247	.	+	.	ID=AL1_46_000251-T1;Parent=AL1_46_000251;product=hypothetical protein;
scaffold_1	funannotate	exon	839711	840018	.	+	.	ID=AL1_46_000251-T1.exon1;Parent=AL1_46_000251-T1;
scaffold_1	funannotate	exon	840107	841247	.	+	.	ID=AL1_46_000251-T1.exon2;Parent=AL1_46_000251-T1;
scaffold_1	funannotate	CDS	839711	840018	.	+	0	ID=AL1_46_000251-T1.cds;Parent=AL1_46_000251-T1;
scaffold_1	funannotate	CDS	840107	841247	.	+	1	ID=AL1_46_000251-T1.cds;Parent=AL1_46_000251-T1;
scaffold_1	funannotate	gene	842734	843913	.	+	.	ID=AL1_46_000252;
scaffold_1	funannotate	mRNA	842734	843913	.	+	.	ID=AL1_46_000252-T1;Parent=AL1_46_000252;product=hypothetical protein;
scaffold_1	funannotate	exon	842734	843040	.	+	.	ID=AL1_46_000252-T1.exon1;Parent=AL1_46_000252-T1;
scaffold_1	funannotate	exon	843183	843913	.	+	.	ID=AL1_46_000252-T1.exon2;Parent=AL1_46_000252-T1;
scaffold_1	funannotate	CDS	842734	843040	.	+	0	ID=AL1_46_000252-T1.cds;Parent=AL1_46_000252-T1;
scaffold_1	funannotate	CDS	843183	843913	.	+	2	ID=AL1_46_000252-T1.cds;Parent=AL1_46_000252-T1;
scaffold_1	funannotate	gene	847820	848686	.	+	.	ID=AL1_46_000253;
scaffold_1	funannotate	mRNA	847820	848686	.	+	.	ID=AL1_46_000253-T1;Parent=AL1_46_000253;product=hypothetical protein;
scaffold_1	funannotate	exon	847820	848686	.	+	.	ID=AL1_46_000253-T1.exon1;Parent=AL1_46_000253-T1;
scaffold_1	funannotate	CDS	847820	848686	.	+	0	ID=AL1_46_000253-T1.cds;Parent=AL1_46_000253-T1;
scaffold_1	funannotate	gene	849310	850164	.	+	.	ID=AL1_46_000254;
scaffold_1	funannotate	mRNA	849310	850164	.	+	.	ID=AL1_46_000254-T1;Parent=AL1_46_000254;product=hypothetical protein;
scaffold_1	funannotate	exon	849310	850164	.	+	.	ID=AL1_46_000254-T1.exon1;Parent=AL1_46_000254-T1;
scaffold_1	funannotate	CDS	849310	850164	.	+	0	ID=AL1_46_000254-T1.cds;Parent=AL1_46_000254-T1;
scaffold_1	funannotate	gene	850796	852592	.	-	.	ID=AL1_46_000255;
scaffold_1	funannotate	mRNA	850796	852592	.	-	.	ID=AL1_46_000255-T1;Parent=AL1_46_000255;product=hypothetical protein;
scaffold_1	funannotate	exon	852200	852592	.	-	.	ID=AL1_46_000255-T1.exon1;Parent=AL1_46_000255-T1;
scaffold_1	funannotate	exon	851650	852140	.	-	.	ID=AL1_46_000255-T1.exon2;Parent=AL1_46_000255-T1;
scaffold_1	funannotate	exon	850796	851579	.	-	.	ID=AL1_46_000255-T1.exon3;Parent=AL1_46_000255-T1;
scaffold_1	funannotate	CDS	852200	852592	.	-	0	ID=AL1_46_000255-T1.cds;Parent=AL1_46_000255-T1;
scaffold_1	funannotate	CDS	851650	852140	.	-	0	ID=AL1_46_000255-T1.cds;Parent=AL1_46_000255-T1;
scaffold_1	funannotate	CDS	850796	851579	.	-	1	ID=AL1_46_000255-T1.cds;Parent=AL1_46_000255-T1;
scaffold_1	funannotate	gene	852959	854068	.	+	.	ID=AL1_46_000256;
scaffold_1	funannotate	mRNA	852959	854068	.	+	.	ID=AL1_46_000256-T1;Parent=AL1_46_000256;product=hypothetical protein;
scaffold_1	funannotate	exon	852959	854068	.	+	.	ID=AL1_46_000256-T1.exon1;Parent=AL1_46_000256-T1;
scaffold_1	funannotate	CDS	852959	854068	.	+	0	ID=AL1_46_000256-T1.cds;Parent=AL1_46_000256-T1;
scaffold_1	funannotate	gene	854303	855886	.	+	.	ID=AL1_46_000257;
scaffold_1	funannotate	mRNA	854303	855886	.	+	.	ID=AL1_46_000257-T1;Parent=AL1_46_000257;product=hypothetical protein;
scaffold_1	funannotate	exon	854303	855886	.	+	.	ID=AL1_46_000257-T1.exon1;Parent=AL1_46_000257-T1;
scaffold_1	funannotate	CDS	854303	855886	.	+	0	ID=AL1_46_000257-T1.cds;Parent=AL1_46_000257-T1;
scaffold_1	funannotate	gene	856244	856796	.	-	.	ID=AL1_46_000258;
scaffold_1	funannotate	mRNA	856244	856796	.	-	.	ID=AL1_46_000258-T1;Parent=AL1_46_000258;product=hypothetical protein;
scaffold_1	funannotate	exon	856617	856796	.	-	.	ID=AL1_46_000258-T1.exon1;Parent=AL1_46_000258-T1;
scaffold_1	funannotate	exon	856534	856558	.	-	.	ID=AL1_46_000258-T1.exon2;Parent=AL1_46_000258-T1;
scaffold_1	funannotate	exon	856445	856450	.	-	.	ID=AL1_46_000258-T1.exon3;Parent=AL1_46_000258-T1;
scaffold_1	funannotate	exon	856244	856371	.	-	.	ID=AL1_46_000258-T1.exon4;Parent=AL1_46_000258-T1;
scaffold_1	funannotate	CDS	856617	856796	.	-	0	ID=AL1_46_000258-T1.cds;Parent=AL1_46_000258-T1;
scaffold_1	funannotate	CDS	856534	856558	.	-	0	ID=AL1_46_000258-T1.cds;Parent=AL1_46_000258-T1;
scaffold_1	funannotate	CDS	856445	856450	.	-	2	ID=AL1_46_000258-T1.cds;Parent=AL1_46_000258-T1;
scaffold_1	funannotate	CDS	856244	856371	.	-	2	ID=AL1_46_000258-T1.cds;Parent=AL1_46_000258-T1;
scaffold_1	funannotate	gene	856829	857638	.	-	.	ID=AL1_46_000259;
scaffold_1	funannotate	mRNA	856829	857638	.	-	.	ID=AL1_46_000259-T1;Parent=AL1_46_000259;product=hypothetical protein;
scaffold_1	funannotate	exon	857325	857638	.	-	.	ID=AL1_46_000259-T1.exon1;Parent=AL1_46_000259-T1;
scaffold_1	funannotate	exon	857170	857267	.	-	.	ID=AL1_46_000259-T1.exon2;Parent=AL1_46_000259-T1;
scaffold_1	funannotate	exon	856829	857082	.	-	.	ID=AL1_46_000259-T1.exon3;Parent=AL1_46_000259-T1;
scaffold_1	funannotate	CDS	857325	857638	.	-	0	ID=AL1_46_000259-T1.cds;Parent=AL1_46_000259-T1;
scaffold_1	funannotate	CDS	857170	857267	.	-	1	ID=AL1_46_000259-T1.cds;Parent=AL1_46_000259-T1;
scaffold_1	funannotate	CDS	856829	857082	.	-	2	ID=AL1_46_000259-T1.cds;Parent=AL1_46_000259-T1;
scaffold_1	funannotate	gene	861311	862847	.	+	.	ID=AL1_46_000260;
scaffold_1	funannotate	mRNA	861311	862847	.	+	.	ID=AL1_46_000260-T1;Parent=AL1_46_000260;product=hypothetical protein;
scaffold_1	funannotate	exon	861311	862376	.	+	.	ID=AL1_46_000260-T1.exon1;Parent=AL1_46_000260-T1;
scaffold_1	funannotate	exon	862468	862847	.	+	.	ID=AL1_46_000260-T1.exon2;Parent=AL1_46_000260-T1;
scaffold_1	funannotate	CDS	861311	862376	.	+	0	ID=AL1_46_000260-T1.cds;Parent=AL1_46_000260-T1;
scaffold_1	funannotate	CDS	862468	862847	.	+	2	ID=AL1_46_000260-T1.cds;Parent=AL1_46_000260-T1;
scaffold_1	funannotate	gene	863060	863818	.	-	.	ID=AL1_46_000261;
scaffold_1	funannotate	mRNA	863060	863818	.	-	.	ID=AL1_46_000261-T1;Parent=AL1_46_000261;product=hypothetical protein;
scaffold_1	funannotate	exon	863060	863818	.	-	.	ID=AL1_46_000261-T1.exon1;Parent=AL1_46_000261-T1;
scaffold_1	funannotate	CDS	863060	863818	.	-	0	ID=AL1_46_000261-T1.cds;Parent=AL1_46_000261-T1;
scaffold_1	funannotate	gene	865048	866676	.	+	.	ID=AL1_46_000262;
scaffold_1	funannotate	mRNA	865048	866676	.	+	.	ID=AL1_46_000262-T1;Parent=AL1_46_000262;product=hypothetical protein;
scaffold_1	funannotate	exon	865048	865099	.	+	.	ID=AL1_46_000262-T1.exon1;Parent=AL1_46_000262-T1;
scaffold_1	funannotate	exon	865176	865450	.	+	.	ID=AL1_46_000262-T1.exon2;Parent=AL1_46_000262-T1;
scaffold_1	funannotate	exon	865642	866676	.	+	.	ID=AL1_46_000262-T1.exon3;Parent=AL1_46_000262-T1;
scaffold_1	funannotate	CDS	865048	865099	.	+	0	ID=AL1_46_000262-T1.cds;Parent=AL1_46_000262-T1;
scaffold_1	funannotate	CDS	865176	865450	.	+	2	ID=AL1_46_000262-T1.cds;Parent=AL1_46_000262-T1;
scaffold_1	funannotate	CDS	865642	866676	.	+	0	ID=AL1_46_000262-T1.cds;Parent=AL1_46_000262-T1;
scaffold_1	funannotate	gene	868338	871012	.	-	.	ID=AL1_46_000263;
scaffold_1	funannotate	mRNA	868338	871012	.	-	.	ID=AL1_46_000263-T1;Parent=AL1_46_000263;product=hypothetical protein;
scaffold_1	funannotate	exon	868907	871012	.	-	.	ID=AL1_46_000263-T1.exon1;Parent=AL1_46_000263-T1;
scaffold_1	funannotate	exon	868338	868745	.	-	.	ID=AL1_46_000263-T1.exon2;Parent=AL1_46_000263-T1;
scaffold_1	funannotate	CDS	868907	871012	.	-	0	ID=AL1_46_000263-T1.cds;Parent=AL1_46_000263-T1;
scaffold_1	funannotate	CDS	868338	868745	.	-	0	ID=AL1_46_000263-T1.cds;Parent=AL1_46_000263-T1;
scaffold_1	funannotate	gene	873319	874405	.	-	.	ID=AL1_46_000264;
scaffold_1	funannotate	mRNA	873319	874405	.	-	.	ID=AL1_46_000264-T1;Parent=AL1_46_000264;product=hypothetical protein;
scaffold_1	funannotate	exon	873950	874405	.	-	.	ID=AL1_46_000264-T1.exon1;Parent=AL1_46_000264-T1;
scaffold_1	funannotate	exon	873319	873885	.	-	.	ID=AL1_46_000264-T1.exon2;Parent=AL1_46_000264-T1;
scaffold_1	funannotate	CDS	873950	874405	.	-	0	ID=AL1_46_000264-T1.cds;Parent=AL1_46_000264-T1;
scaffold_1	funannotate	CDS	873319	873885	.	-	0	ID=AL1_46_000264-T1.cds;Parent=AL1_46_000264-T1;
scaffold_1	funannotate	gene	875225	876221	.	-	.	ID=AL1_46_000265;
scaffold_1	funannotate	mRNA	875225	876221	.	-	.	ID=AL1_46_000265-T1;Parent=AL1_46_000265;product=hypothetical protein;
scaffold_1	funannotate	exon	875634	876221	.	-	.	ID=AL1_46_000265-T1.exon1;Parent=AL1_46_000265-T1;
scaffold_1	funannotate	exon	875225	875578	.	-	.	ID=AL1_46_000265-T1.exon2;Parent=AL1_46_000265-T1;
scaffold_1	funannotate	CDS	875634	876221	.	-	0	ID=AL1_46_000265-T1.cds;Parent=AL1_46_000265-T1;
scaffold_1	funannotate	CDS	875225	875578	.	-	0	ID=AL1_46_000265-T1.cds;Parent=AL1_46_000265-T1;
scaffold_1	funannotate	gene	877116	878428	.	-	.	ID=AL1_46_000266;
scaffold_1	funannotate	mRNA	877116	878428	.	-	.	ID=AL1_46_000266-T1;Parent=AL1_46_000266;product=hypothetical protein;
scaffold_1	funannotate	exon	877508	878428	.	-	.	ID=AL1_46_000266-T1.exon1;Parent=AL1_46_000266-T1;
scaffold_1	funannotate	exon	877229	877444	.	-	.	ID=AL1_46_000266-T1.exon2;Parent=AL1_46_000266-T1;
scaffold_1	funannotate	exon	877116	877151	.	-	.	ID=AL1_46_000266-T1.exon3;Parent=AL1_46_000266-T1;
scaffold_1	funannotate	CDS	877508	878428	.	-	0	ID=AL1_46_000266-T1.cds;Parent=AL1_46_000266-T1;
scaffold_1	funannotate	CDS	877229	877444	.	-	0	ID=AL1_46_000266-T1.cds;Parent=AL1_46_000266-T1;
scaffold_1	funannotate	CDS	877116	877151	.	-	0	ID=AL1_46_000266-T1.cds;Parent=AL1_46_000266-T1;
scaffold_1	funannotate	gene	884207	886322	.	-	.	ID=AL1_46_000267;
scaffold_1	funannotate	mRNA	884207	886322	.	-	.	ID=AL1_46_000267-T1;Parent=AL1_46_000267;product=hypothetical protein;
scaffold_1	funannotate	exon	886066	886322	.	-	.	ID=AL1_46_000267-T1.exon1;Parent=AL1_46_000267-T1;
scaffold_1	funannotate	exon	884207	886007	.	-	.	ID=AL1_46_000267-T1.exon2;Parent=AL1_46_000267-T1;
scaffold_1	funannotate	CDS	886066	886322	.	-	0	ID=AL1_46_000267-T1.cds;Parent=AL1_46_000267-T1;
scaffold_1	funannotate	CDS	884207	886007	.	-	1	ID=AL1_46_000267-T1.cds;Parent=AL1_46_000267-T1;
scaffold_1	funannotate	gene	888348	891967	.	-	.	ID=AL1_46_000268;
scaffold_1	funannotate	mRNA	888348	891967	.	-	.	ID=AL1_46_000268-T1;Parent=AL1_46_000268;product=hypothetical protein;
scaffold_1	funannotate	exon	891841	891967	.	-	.	ID=AL1_46_000268-T1.exon1;Parent=AL1_46_000268-T1;
[truncated: 114,104 more rows]
