# Supplementary material for: Population genomics of the grapevine pathogen Eutypa lata reveals evidence for population expansion and intraspecific differences in secondary metabolite gene clusters
Source: PLoS Genet. 2022 Apr 1;18(4):e1010153. doi: 10.1371/journal.pgen.1010153 (PMC9007359; doi:10.1371/journal.pgen.1010153)
Supplement: S1 Data — (ZIP) [file pgen.1010153.s010.zip › Eutypa_lata_AL1_65.gff3]

##gff-version 3
scaffold_1	funannotate	gene	26220	27332	.	-	.	ID=AL1_65_000001;
scaffold_1	funannotate	mRNA	26220	27332	.	-	.	ID=AL1_65_000001-T1;Parent=AL1_65_000001;product=hypothetical protein;
scaffold_1	funannotate	exon	26220	27332	.	-	.	ID=AL1_65_000001-T1.exon1;Parent=AL1_65_000001-T1;
scaffold_1	funannotate	CDS	26220	27332	.	-	0	ID=AL1_65_000001-T1.cds;Parent=AL1_65_000001-T1;
scaffold_1	funannotate	gene	39886	41988	.	-	.	ID=AL1_65_000002;
scaffold_1	funannotate	mRNA	39886	41988	.	-	.	ID=AL1_65_000002-T1;Parent=AL1_65_000002;product=hypothetical protein;
scaffold_1	funannotate	exon	39886	41988	.	-	.	ID=AL1_65_000002-T1.exon1;Parent=AL1_65_000002-T1;
scaffold_1	funannotate	CDS	39886	41988	.	-	0	ID=AL1_65_000002-T1.cds;Parent=AL1_65_000002-T1;
scaffold_1	funannotate	gene	43002	45197	.	+	.	ID=AL1_65_000003;
scaffold_1	funannotate	mRNA	43002	45197	.	+	.	ID=AL1_65_000003-T1;Parent=AL1_65_000003;product=hypothetical protein;
scaffold_1	funannotate	exon	43002	43248	.	+	.	ID=AL1_65_000003-T1.exon1;Parent=AL1_65_000003-T1;
scaffold_1	funannotate	exon	43312	45197	.	+	.	ID=AL1_65_000003-T1.exon2;Parent=AL1_65_000003-T1;
scaffold_1	funannotate	CDS	43002	43248	.	+	0	ID=AL1_65_000003-T1.cds;Parent=AL1_65_000003-T1;
scaffold_1	funannotate	CDS	43312	45197	.	+	2	ID=AL1_65_000003-T1.cds;Parent=AL1_65_000003-T1;
scaffold_1	funannotate	gene	46457	47983	.	+	.	ID=AL1_65_000004;
scaffold_1	funannotate	mRNA	46457	47983	.	+	.	ID=AL1_65_000004-T1;Parent=AL1_65_000004;product=hypothetical protein;
scaffold_1	funannotate	exon	46457	47983	.	+	.	ID=AL1_65_000004-T1.exon1;Parent=AL1_65_000004-T1;
scaffold_1	funannotate	CDS	46457	47983	.	+	0	ID=AL1_65_000004-T1.cds;Parent=AL1_65_000004-T1;
scaffold_1	funannotate	gene	48460	49800	.	-	.	ID=AL1_65_000005;
scaffold_1	funannotate	mRNA	48460	49800	.	-	.	ID=AL1_65_000005-T1;Parent=AL1_65_000005;product=hypothetical protein;
scaffold_1	funannotate	exon	48460	49800	.	-	.	ID=AL1_65_000005-T1.exon1;Parent=AL1_65_000005-T1;
scaffold_1	funannotate	CDS	48460	49800	.	-	0	ID=AL1_65_000005-T1.cds;Parent=AL1_65_000005-T1;
scaffold_1	funannotate	gene	50225	52294	.	+	.	ID=AL1_65_000006;
scaffold_1	funannotate	mRNA	50225	52294	.	+	.	ID=AL1_65_000006-T1;Parent=AL1_65_000006;product=hypothetical protein;
scaffold_1	funannotate	exon	50225	52294	.	+	.	ID=AL1_65_000006-T1.exon1;Parent=AL1_65_000006-T1;
scaffold_1	funannotate	CDS	50225	52294	.	+	0	ID=AL1_65_000006-T1.cds;Parent=AL1_65_000006-T1;
scaffold_1	funannotate	gene	54562	55971	.	-	.	ID=AL1_65_000007;
scaffold_1	funannotate	mRNA	54562	55971	.	-	.	ID=AL1_65_000007-T1;Parent=AL1_65_000007;product=hypothetical protein;
scaffold_1	funannotate	exon	54562	55971	.	-	.	ID=AL1_65_000007-T1.exon1;Parent=AL1_65_000007-T1;
scaffold_1	funannotate	CDS	54562	55971	.	-	0	ID=AL1_65_000007-T1.cds;Parent=AL1_65_000007-T1;
scaffold_1	funannotate	gene	56642	57892	.	+	.	ID=AL1_65_000008;
scaffold_1	funannotate	mRNA	56642	57892	.	+	.	ID=AL1_65_000008-T1;Parent=AL1_65_000008;product=hypothetical protein;
scaffold_1	funannotate	exon	56642	57892	.	+	.	ID=AL1_65_000008-T1.exon1;Parent=AL1_65_000008-T1;
scaffold_1	funannotate	CDS	56642	57892	.	+	0	ID=AL1_65_000008-T1.cds;Parent=AL1_65_000008-T1;
scaffold_1	funannotate	gene	60305	62395	.	-	.	ID=AL1_65_000009;
scaffold_1	funannotate	mRNA	60305	62395	.	-	.	ID=AL1_65_000009-T1;Parent=AL1_65_000009;product=hypothetical protein;
scaffold_1	funannotate	exon	60305	62395	.	-	.	ID=AL1_65_000009-T1.exon1;Parent=AL1_65_000009-T1;
scaffold_1	funannotate	CDS	60305	62395	.	-	0	ID=AL1_65_000009-T1.cds;Parent=AL1_65_000009-T1;
scaffold_1	funannotate	gene	63928	66570	.	-	.	ID=AL1_65_000010;
scaffold_1	funannotate	mRNA	63928	66570	.	-	.	ID=AL1_65_000010-T1;Parent=AL1_65_000010;product=hypothetical protein;
scaffold_1	funannotate	exon	63928	66570	.	-	.	ID=AL1_65_000010-T1.exon1;Parent=AL1_65_000010-T1;
scaffold_1	funannotate	CDS	63928	66570	.	-	0	ID=AL1_65_000010-T1.cds;Parent=AL1_65_000010-T1;
scaffold_1	funannotate	gene	71414	71842	.	+	.	ID=AL1_65_000011;
scaffold_1	funannotate	mRNA	71414	71842	.	+	.	ID=AL1_65_000011-T1;Parent=AL1_65_000011;product=hypothetical protein;
scaffold_1	funannotate	exon	71414	71842	.	+	.	ID=AL1_65_000011-T1.exon1;Parent=AL1_65_000011-T1;
scaffold_1	funannotate	CDS	71414	71842	.	+	0	ID=AL1_65_000011-T1.cds;Parent=AL1_65_000011-T1;
scaffold_1	funannotate	gene	74726	76795	.	+	.	ID=AL1_65_000012;
scaffold_1	funannotate	mRNA	74726	76795	.	+	.	ID=AL1_65_000012-T1;Parent=AL1_65_000012;product=hypothetical protein;
scaffold_1	funannotate	exon	74726	76795	.	+	.	ID=AL1_65_000012-T1.exon1;Parent=AL1_65_000012-T1;
scaffold_1	funannotate	CDS	74726	76795	.	+	0	ID=AL1_65_000012-T1.cds;Parent=AL1_65_000012-T1;
scaffold_1	funannotate	gene	77485	79224	.	+	.	ID=AL1_65_000013;
scaffold_1	funannotate	mRNA	77485	79224	.	+	.	ID=AL1_65_000013-T1;Parent=AL1_65_000013;product=hypothetical protein;
scaffold_1	funannotate	exon	77485	79224	.	+	.	ID=AL1_65_000013-T1.exon1;Parent=AL1_65_000013-T1;
scaffold_1	funannotate	CDS	77485	79224	.	+	0	ID=AL1_65_000013-T1.cds;Parent=AL1_65_000013-T1;
scaffold_1	funannotate	gene	79845	81686	.	+	.	ID=AL1_65_000014;
scaffold_1	funannotate	mRNA	79845	81686	.	+	.	ID=AL1_65_000014-T1;Parent=AL1_65_000014;product=hypothetical protein;
scaffold_1	funannotate	exon	79845	81686	.	+	.	ID=AL1_65_000014-T1.exon1;Parent=AL1_65_000014-T1;
scaffold_1	funannotate	CDS	79845	81686	.	+	0	ID=AL1_65_000014-T1.cds;Parent=AL1_65_000014-T1;
scaffold_1	funannotate	gene	82535	84469	.	-	.	ID=AL1_65_000015;
scaffold_1	funannotate	mRNA	82535	84469	.	-	.	ID=AL1_65_000015-T1;Parent=AL1_65_000015;product=hypothetical protein;
scaffold_1	funannotate	exon	82535	84469	.	-	.	ID=AL1_65_000015-T1.exon1;Parent=AL1_65_000015-T1;
scaffold_1	funannotate	CDS	82535	84469	.	-	0	ID=AL1_65_000015-T1.cds;Parent=AL1_65_000015-T1;
scaffold_1	funannotate	gene	91392	92096	.	+	.	ID=AL1_65_000016;
scaffold_1	funannotate	mRNA	91392	92096	.	+	.	ID=AL1_65_000016-T1;Parent=AL1_65_000016;product=hypothetical protein;
scaffold_1	funannotate	exon	91392	92096	.	+	.	ID=AL1_65_000016-T1.exon1;Parent=AL1_65_000016-T1;
scaffold_1	funannotate	CDS	91392	92096	.	+	0	ID=AL1_65_000016-T1.cds;Parent=AL1_65_000016-T1;
scaffold_1	funannotate	gene	93420	95932	.	+	.	ID=AL1_65_000017;
scaffold_1	funannotate	mRNA	93420	95932	.	+	.	ID=AL1_65_000017-T1;Parent=AL1_65_000017;product=hypothetical protein;
scaffold_1	funannotate	exon	93420	93536	.	+	.	ID=AL1_65_000017-T1.exon1;Parent=AL1_65_000017-T1;
scaffold_1	funannotate	exon	93593	93746	.	+	.	ID=AL1_65_000017-T1.exon2;Parent=AL1_65_000017-T1;
scaffold_1	funannotate	exon	93797	94310	.	+	.	ID=AL1_65_000017-T1.exon3;Parent=AL1_65_000017-T1;
scaffold_1	funannotate	exon	94370	94512	.	+	.	ID=AL1_65_000017-T1.exon4;Parent=AL1_65_000017-T1;
scaffold_1	funannotate	exon	94587	94969	.	+	.	ID=AL1_65_000017-T1.exon5;Parent=AL1_65_000017-T1;
scaffold_1	funannotate	exon	95036	95272	.	+	.	ID=AL1_65_000017-T1.exon6;Parent=AL1_65_000017-T1;
scaffold_1	funannotate	exon	95486	95525	.	+	.	ID=AL1_65_000017-T1.exon7;Parent=AL1_65_000017-T1;
scaffold_1	funannotate	exon	95582	95775	.	+	.	ID=AL1_65_000017-T1.exon8;Parent=AL1_65_000017-T1;
scaffold_1	funannotate	exon	95849	95932	.	+	.	ID=AL1_65_000017-T1.exon9;Parent=AL1_65_000017-T1;
scaffold_1	funannotate	CDS	93420	93536	.	+	0	ID=AL1_65_000017-T1.cds;Parent=AL1_65_000017-T1;
scaffold_1	funannotate	CDS	93593	93746	.	+	0	ID=AL1_65_000017-T1.cds;Parent=AL1_65_000017-T1;
scaffold_1	funannotate	CDS	93797	94310	.	+	2	ID=AL1_65_000017-T1.cds;Parent=AL1_65_000017-T1;
scaffold_1	funannotate	CDS	94370	94512	.	+	1	ID=AL1_65_000017-T1.cds;Parent=AL1_65_000017-T1;
scaffold_1	funannotate	CDS	94587	94969	.	+	2	ID=AL1_65_000017-T1.cds;Parent=AL1_65_000017-T1;
scaffold_1	funannotate	CDS	95036	95272	.	+	0	ID=AL1_65_000017-T1.cds;Parent=AL1_65_000017-T1;
scaffold_1	funannotate	CDS	95486	95525	.	+	0	ID=AL1_65_000017-T1.cds;Parent=AL1_65_000017-T1;
scaffold_1	funannotate	CDS	95582	95775	.	+	2	ID=AL1_65_000017-T1.cds;Parent=AL1_65_000017-T1;
scaffold_1	funannotate	CDS	95849	95932	.	+	0	ID=AL1_65_000017-T1.cds;Parent=AL1_65_000017-T1;
scaffold_1	funannotate	gene	97736	99153	.	+	.	ID=AL1_65_000018;
scaffold_1	funannotate	mRNA	97736	99153	.	+	.	ID=AL1_65_000018-T1;Parent=AL1_65_000018;product=hypothetical protein;
scaffold_1	funannotate	exon	97736	98229	.	+	.	ID=AL1_65_000018-T1.exon1;Parent=AL1_65_000018-T1;
scaffold_1	funannotate	exon	98382	99153	.	+	.	ID=AL1_65_000018-T1.exon2;Parent=AL1_65_000018-T1;
scaffold_1	funannotate	CDS	97736	98229	.	+	0	ID=AL1_65_000018-T1.cds;Parent=AL1_65_000018-T1;
scaffold_1	funannotate	CDS	98382	99153	.	+	1	ID=AL1_65_000018-T1.cds;Parent=AL1_65_000018-T1;
scaffold_1	funannotate	gene	100121	101506	.	+	.	ID=AL1_65_000019;
scaffold_1	funannotate	mRNA	100121	101506	.	+	.	ID=AL1_65_000019-T1;Parent=AL1_65_000019;product=hypothetical protein;
scaffold_1	funannotate	exon	100121	101362	.	+	.	ID=AL1_65_000019-T1.exon1;Parent=AL1_65_000019-T1;
scaffold_1	funannotate	exon	101459	101506	.	+	.	ID=AL1_65_000019-T1.exon2;Parent=AL1_65_000019-T1;
scaffold_1	funannotate	CDS	100121	101362	.	+	0	ID=AL1_65_000019-T1.cds;Parent=AL1_65_000019-T1;
scaffold_1	funannotate	CDS	101459	101506	.	+	0	ID=AL1_65_000019-T1.cds;Parent=AL1_65_000019-T1;
scaffold_1	funannotate	gene	102174	107207	.	+	.	ID=AL1_65_000020;
scaffold_1	funannotate	mRNA	102174	107207	.	+	.	ID=AL1_65_000020-T1;Parent=AL1_65_000020;product=hypothetical protein;
scaffold_1	funannotate	exon	102174	107207	.	+	.	ID=AL1_65_000020-T1.exon1;Parent=AL1_65_000020-T1;
scaffold_1	funannotate	CDS	102174	107207	.	+	0	ID=AL1_65_000020-T1.cds;Parent=AL1_65_000020-T1;
scaffold_1	funannotate	gene	108076	108558	.	-	.	ID=AL1_65_000021;
scaffold_1	funannotate	mRNA	108076	108558	.	-	.	ID=AL1_65_000021-T1;Parent=AL1_65_000021;product=hypothetical protein;
scaffold_1	funannotate	exon	108525	108558	.	-	.	ID=AL1_65_000021-T1.exon1;Parent=AL1_65_000021-T1;
scaffold_1	funannotate	exon	108276	108400	.	-	.	ID=AL1_65_000021-T1.exon2;Parent=AL1_65_000021-T1;
scaffold_1	funannotate	exon	108076	108180	.	-	.	ID=AL1_65_000021-T1.exon3;Parent=AL1_65_000021-T1;
scaffold_1	funannotate	CDS	108525	108558	.	-	0	ID=AL1_65_000021-T1.cds;Parent=AL1_65_000021-T1;
scaffold_1	funannotate	CDS	108276	108400	.	-	2	ID=AL1_65_000021-T1.cds;Parent=AL1_65_000021-T1;
scaffold_1	funannotate	CDS	108076	108180	.	-	0	ID=AL1_65_000021-T1.cds;Parent=AL1_65_000021-T1;
scaffold_1	funannotate	gene	110554	112655	.	+	.	ID=AL1_65_000022;
scaffold_1	funannotate	mRNA	110554	112655	.	+	.	ID=AL1_65_000022-T1;Parent=AL1_65_000022;product=hypothetical protein;
scaffold_1	funannotate	exon	110554	111084	.	+	.	ID=AL1_65_000022-T1.exon1;Parent=AL1_65_000022-T1;
scaffold_1	funannotate	exon	111157	111213	.	+	.	ID=AL1_65_000022-T1.exon2;Parent=AL1_65_000022-T1;
scaffold_1	funannotate	exon	111284	111376	.	+	.	ID=AL1_65_000022-T1.exon3;Parent=AL1_65_000022-T1;
scaffold_1	funannotate	exon	111449	111643	.	+	.	ID=AL1_65_000022-T1.exon4;Parent=AL1_65_000022-T1;
scaffold_1	funannotate	exon	111712	111859	.	+	.	ID=AL1_65_000022-T1.exon5;Parent=AL1_65_000022-T1;
scaffold_1	funannotate	exon	111967	112132	.	+	.	ID=AL1_65_000022-T1.exon6;Parent=AL1_65_000022-T1;
scaffold_1	funannotate	exon	112205	112655	.	+	.	ID=AL1_65_000022-T1.exon7;Parent=AL1_65_000022-T1;
scaffold_1	funannotate	CDS	110554	111084	.	+	0	ID=AL1_65_000022-T1.cds;Parent=AL1_65_000022-T1;
scaffold_1	funannotate	CDS	111157	111213	.	+	0	ID=AL1_65_000022-T1.cds;Parent=AL1_65_000022-T1;
scaffold_1	funannotate	CDS	111284	111376	.	+	0	ID=AL1_65_000022-T1.cds;Parent=AL1_65_000022-T1;
scaffold_1	funannotate	CDS	111449	111643	.	+	0	ID=AL1_65_000022-T1.cds;Parent=AL1_65_000022-T1;
scaffold_1	funannotate	CDS	111712	111859	.	+	0	ID=AL1_65_000022-T1.cds;Parent=AL1_65_000022-T1;
scaffold_1	funannotate	CDS	111967	112132	.	+	2	ID=AL1_65_000022-T1.cds;Parent=AL1_65_000022-T1;
scaffold_1	funannotate	CDS	112205	112655	.	+	1	ID=AL1_65_000022-T1.cds;Parent=AL1_65_000022-T1;
scaffold_1	funannotate	gene	113175	114892	.	-	.	ID=AL1_65_000023;
scaffold_1	funannotate	mRNA	113175	114892	.	-	.	ID=AL1_65_000023-T1;Parent=AL1_65_000023;product=hypothetical protein;
scaffold_1	funannotate	exon	114450	114892	.	-	.	ID=AL1_65_000023-T1.exon1;Parent=AL1_65_000023-T1;
scaffold_1	funannotate	exon	113806	114363	.	-	.	ID=AL1_65_000023-T1.exon2;Parent=AL1_65_000023-T1;
scaffold_1	funannotate	exon	113175	113745	.	-	.	ID=AL1_65_000023-T1.exon3;Parent=AL1_65_000023-T1;
scaffold_1	funannotate	CDS	114450	114892	.	-	0	ID=AL1_65_000023-T1.cds;Parent=AL1_65_000023-T1;
scaffold_1	funannotate	CDS	113806	114363	.	-	1	ID=AL1_65_000023-T1.cds;Parent=AL1_65_000023-T1;
scaffold_1	funannotate	CDS	113175	113745	.	-	1	ID=AL1_65_000023-T1.cds;Parent=AL1_65_000023-T1;
scaffold_1	funannotate	gene	119882	121311	.	-	.	ID=AL1_65_000024;
scaffold_1	funannotate	mRNA	119882	121311	.	-	.	ID=AL1_65_000024-T1;Parent=AL1_65_000024;product=hypothetical protein;
scaffold_1	funannotate	exon	121252	121311	.	-	.	ID=AL1_65_000024-T1.exon1;Parent=AL1_65_000024-T1;
scaffold_1	funannotate	exon	119882	120994	.	-	.	ID=AL1_65_000024-T1.exon2;Parent=AL1_65_000024-T1;
scaffold_1	funannotate	CDS	121252	121311	.	-	0	ID=AL1_65_000024-T1.cds;Parent=AL1_65_000024-T1;
scaffold_1	funannotate	CDS	119882	120994	.	-	0	ID=AL1_65_000024-T1.cds;Parent=AL1_65_000024-T1;
scaffold_1	funannotate	gene	130033	131679	.	-	.	ID=AL1_65_000025;
scaffold_1	funannotate	mRNA	130033	131679	.	-	.	ID=AL1_65_000025-T1;Parent=AL1_65_000025;product=hypothetical protein;
scaffold_1	funannotate	exon	131600	131679	.	-	.	ID=AL1_65_000025-T1.exon1;Parent=AL1_65_000025-T1;
scaffold_1	funannotate	exon	130033	131500	.	-	.	ID=AL1_65_000025-T1.exon2;Parent=AL1_65_000025-T1;
scaffold_1	funannotate	CDS	131600	131679	.	-	0	ID=AL1_65_000025-T1.cds;Parent=AL1_65_000025-T1;
scaffold_1	funannotate	CDS	130033	131500	.	-	1	ID=AL1_65_000025-T1.cds;Parent=AL1_65_000025-T1;
scaffold_1	funannotate	gene	133218	133823	.	-	.	ID=AL1_65_000026;
scaffold_1	funannotate	mRNA	133218	133823	.	-	.	ID=AL1_65_000026-T1;Parent=AL1_65_000026;product=hypothetical protein;
scaffold_1	funannotate	exon	133218	133823	.	-	.	ID=AL1_65_000026-T1.exon1;Parent=AL1_65_000026-T1;
scaffold_1	funannotate	CDS	133218	133823	.	-	0	ID=AL1_65_000026-T1.cds;Parent=AL1_65_000026-T1;
scaffold_1	funannotate	gene	138766	139812	.	+	.	ID=AL1_65_000027;
scaffold_1	funannotate	mRNA	138766	139812	.	+	.	ID=AL1_65_000027-T1;Parent=AL1_65_000027;product=hypothetical protein;
scaffold_1	funannotate	exon	138766	139373	.	+	.	ID=AL1_65_000027-T1.exon1;Parent=AL1_65_000027-T1;
scaffold_1	funannotate	exon	139461	139812	.	+	.	ID=AL1_65_000027-T1.exon2;Parent=AL1_65_000027-T1;
scaffold_1	funannotate	CDS	138766	139373	.	+	0	ID=AL1_65_000027-T1.cds;Parent=AL1_65_000027-T1;
scaffold_1	funannotate	CDS	139461	139812	.	+	1	ID=AL1_65_000027-T1.cds;Parent=AL1_65_000027-T1;
scaffold_1	funannotate	gene	140232	141620	.	+	.	ID=AL1_65_000028;
scaffold_1	funannotate	mRNA	140232	141620	.	+	.	ID=AL1_65_000028-T1;Parent=AL1_65_000028;product=hypothetical protein;
scaffold_1	funannotate	exon	140232	141620	.	+	.	ID=AL1_65_000028-T1.exon1;Parent=AL1_65_000028-T1;
scaffold_1	funannotate	CDS	140232	141620	.	+	0	ID=AL1_65_000028-T1.cds;Parent=AL1_65_000028-T1;
scaffold_1	funannotate	gene	142813	144294	.	-	.	ID=AL1_65_000029;
scaffold_1	funannotate	mRNA	142813	144294	.	-	.	ID=AL1_65_000029-T1;Parent=AL1_65_000029;product=hypothetical protein;
scaffold_1	funannotate	exon	142813	144294	.	-	.	ID=AL1_65_000029-T1.exon1;Parent=AL1_65_000029-T1;
scaffold_1	funannotate	CDS	142813	144294	.	-	0	ID=AL1_65_000029-T1.cds;Parent=AL1_65_000029-T1;
scaffold_1	funannotate	gene	145592	147307	.	+	.	ID=AL1_65_000030;
scaffold_1	funannotate	mRNA	145592	147307	.	+	.	ID=AL1_65_000030-T1;Parent=AL1_65_000030;product=hypothetical protein;
scaffold_1	funannotate	exon	145592	145696	.	+	.	ID=AL1_65_000030-T1.exon1;Parent=AL1_65_000030-T1;
scaffold_1	funannotate	exon	145802	147307	.	+	.	ID=AL1_65_000030-T1.exon2;Parent=AL1_65_000030-T1;
scaffold_1	funannotate	CDS	145592	145696	.	+	0	ID=AL1_65_000030-T1.cds;Parent=AL1_65_000030-T1;
scaffold_1	funannotate	CDS	145802	147307	.	+	0	ID=AL1_65_000030-T1.cds;Parent=AL1_65_000030-T1;
scaffold_1	funannotate	gene	147563	148459	.	-	.	ID=AL1_65_000031;
scaffold_1	funannotate	mRNA	147563	148459	.	-	.	ID=AL1_65_000031-T1;Parent=AL1_65_000031;product=hypothetical protein;
scaffold_1	funannotate	exon	147563	148459	.	-	.	ID=AL1_65_000031-T1.exon1;Parent=AL1_65_000031-T1;
scaffold_1	funannotate	CDS	147563	148459	.	-	0	ID=AL1_65_000031-T1.cds;Parent=AL1_65_000031-T1;
scaffold_1	funannotate	gene	149154	150791	.	+	.	ID=AL1_65_000032;
scaffold_1	funannotate	mRNA	149154	150791	.	+	.	ID=AL1_65_000032-T1;Parent=AL1_65_000032;product=hypothetical protein;
scaffold_1	funannotate	exon	149154	149175	.	+	.	ID=AL1_65_000032-T1.exon1;Parent=AL1_65_000032-T1;
scaffold_1	funannotate	exon	149370	149798	.	+	.	ID=AL1_65_000032-T1.exon2;Parent=AL1_65_000032-T1;
scaffold_1	funannotate	exon	150061	150791	.	+	.	ID=AL1_65_000032-T1.exon3;Parent=AL1_65_000032-T1;
scaffold_1	funannotate	CDS	149154	149175	.	+	0	ID=AL1_65_000032-T1.cds;Parent=AL1_65_000032-T1;
scaffold_1	funannotate	CDS	149370	149798	.	+	2	ID=AL1_65_000032-T1.cds;Parent=AL1_65_000032-T1;
scaffold_1	funannotate	CDS	150061	150791	.	+	2	ID=AL1_65_000032-T1.cds;Parent=AL1_65_000032-T1;
scaffold_1	funannotate	gene	152391	154158	.	+	.	ID=AL1_65_000033;
scaffold_1	funannotate	mRNA	152391	154158	.	+	.	ID=AL1_65_000033-T1;Parent=AL1_65_000033;product=hypothetical protein;
scaffold_1	funannotate	exon	152391	152652	.	+	.	ID=AL1_65_000033-T1.exon1;Parent=AL1_65_000033-T1;
scaffold_1	funannotate	exon	152723	154158	.	+	.	ID=AL1_65_000033-T1.exon2;Parent=AL1_65_000033-T1;
scaffold_1	funannotate	CDS	152391	152652	.	+	0	ID=AL1_65_000033-T1.cds;Parent=AL1_65_000033-T1;
scaffold_1	funannotate	CDS	152723	154158	.	+	2	ID=AL1_65_000033-T1.cds;Parent=AL1_65_000033-T1;
scaffold_1	funannotate	gene	155854	156598	.	-	.	ID=AL1_65_000034;
scaffold_1	funannotate	mRNA	155854	156598	.	-	.	ID=AL1_65_000034-T1;Parent=AL1_65_000034;product=hypothetical protein;
scaffold_1	funannotate	exon	156349	156598	.	-	.	ID=AL1_65_000034-T1.exon1;Parent=AL1_65_000034-T1;
scaffold_1	funannotate	exon	156120	156266	.	-	.	ID=AL1_65_000034-T1.exon2;Parent=AL1_65_000034-T1;
scaffold_1	funannotate	exon	155854	156017	.	-	.	ID=AL1_65_000034-T1.exon3;Parent=AL1_65_000034-T1;
scaffold_1	funannotate	CDS	156349	156598	.	-	0	ID=AL1_65_000034-T1.cds;Parent=AL1_65_000034-T1;
scaffold_1	funannotate	CDS	156120	156266	.	-	2	ID=AL1_65_000034-T1.cds;Parent=AL1_65_000034-T1;
scaffold_1	funannotate	CDS	155854	156017	.	-	2	ID=AL1_65_000034-T1.cds;Parent=AL1_65_000034-T1;
scaffold_1	funannotate	gene	158184	160563	.	-	.	ID=AL1_65_000035;
scaffold_1	funannotate	mRNA	158184	160563	.	-	.	ID=AL1_65_000035-T1;Parent=AL1_65_000035;product=hypothetical protein;
scaffold_1	funannotate	exon	159551	160563	.	-	.	ID=AL1_65_000035-T1.exon1;Parent=AL1_65_000035-T1;
scaffold_1	funannotate	exon	158184	159465	.	-	.	ID=AL1_65_000035-T1.exon2;Parent=AL1_65_000035-T1;
scaffold_1	funannotate	CDS	159551	160563	.	-	0	ID=AL1_65_000035-T1.cds;Parent=AL1_65_000035-T1;
scaffold_1	funannotate	CDS	158184	159465	.	-	1	ID=AL1_65_000035-T1.cds;Parent=AL1_65_000035-T1;
scaffold_1	funannotate	gene	163565	164854	.	-	.	ID=AL1_65_000036;
scaffold_1	funannotate	mRNA	163565	164854	.	-	.	ID=AL1_65_000036-T1;Parent=AL1_65_000036;product=hypothetical protein;
scaffold_1	funannotate	exon	163565	164854	.	-	.	ID=AL1_65_000036-T1.exon1;Parent=AL1_65_000036-T1;
scaffold_1	funannotate	CDS	163565	164854	.	-	0	ID=AL1_65_000036-T1.cds;Parent=AL1_65_000036-T1;
scaffold_1	funannotate	gene	167056	168433	.	-	.	ID=AL1_65_000037;
scaffold_1	funannotate	mRNA	167056	168433	.	-	.	ID=AL1_65_000037-T1;Parent=AL1_65_000037;product=hypothetical protein;
scaffold_1	funannotate	exon	168296	168433	.	-	.	ID=AL1_65_000037-T1.exon1;Parent=AL1_65_000037-T1;
scaffold_1	funannotate	exon	168137	168238	.	-	.	ID=AL1_65_000037-T1.exon2;Parent=AL1_65_000037-T1;
scaffold_1	funannotate	exon	167773	168075	.	-	.	ID=AL1_65_000037-T1.exon3;Parent=AL1_65_000037-T1;
scaffold_1	funannotate	exon	167630	167715	.	-	.	ID=AL1_65_000037-T1.exon4;Parent=AL1_65_000037-T1;
scaffold_1	funannotate	exon	167056	167389	.	-	.	ID=AL1_65_000037-T1.exon5;Parent=AL1_65_000037-T1;
scaffold_1	funannotate	CDS	168296	168433	.	-	0	ID=AL1_65_000037-T1.cds;Parent=AL1_65_000037-T1;
scaffold_1	funannotate	CDS	168137	168238	.	-	0	ID=AL1_65_000037-T1.cds;Parent=AL1_65_000037-T1;
scaffold_1	funannotate	CDS	167773	168075	.	-	0	ID=AL1_65_000037-T1.cds;Parent=AL1_65_000037-T1;
scaffold_1	funannotate	CDS	167630	167715	.	-	0	ID=AL1_65_000037-T1.cds;Parent=AL1_65_000037-T1;
scaffold_1	funannotate	CDS	167056	167389	.	-	1	ID=AL1_65_000037-T1.cds;Parent=AL1_65_000037-T1;
scaffold_1	funannotate	gene	170520	171602	.	+	.	ID=AL1_65_000038;
scaffold_1	funannotate	mRNA	170520	171602	.	+	.	ID=AL1_65_000038-T1;Parent=AL1_65_000038;product=hypothetical protein;
scaffold_1	funannotate	exon	170520	171602	.	+	.	ID=AL1_65_000038-T1.exon1;Parent=AL1_65_000038-T1;
scaffold_1	funannotate	CDS	170520	171602	.	+	0	ID=AL1_65_000038-T1.cds;Parent=AL1_65_000038-T1;
scaffold_1	funannotate	gene	173328	174263	.	-	.	ID=AL1_65_000039;
scaffold_1	funannotate	mRNA	173328	174263	.	-	.	ID=AL1_65_000039-T1;Parent=AL1_65_000039;product=hypothetical protein;
scaffold_1	funannotate	exon	173328	174263	.	-	.	ID=AL1_65_000039-T1.exon1;Parent=AL1_65_000039-T1;
scaffold_1	funannotate	CDS	173328	174263	.	-	0	ID=AL1_65_000039-T1.cds;Parent=AL1_65_000039-T1;
scaffold_1	funannotate	gene	174778	175826	.	-	.	ID=AL1_65_000040;
scaffold_1	funannotate	mRNA	174778	175826	.	-	.	ID=AL1_65_000040-T1;Parent=AL1_65_000040;product=hypothetical protein;
scaffold_1	funannotate	exon	175631	175826	.	-	.	ID=AL1_65_000040-T1.exon1;Parent=AL1_65_000040-T1;
scaffold_1	funannotate	exon	174778	175568	.	-	.	ID=AL1_65_000040-T1.exon2;Parent=AL1_65_000040-T1;
scaffold_1	funannotate	CDS	175631	175826	.	-	0	ID=AL1_65_000040-T1.cds;Parent=AL1_65_000040-T1;
scaffold_1	funannotate	CDS	174778	175568	.	-	2	ID=AL1_65_000040-T1.cds;Parent=AL1_65_000040-T1;
scaffold_1	funannotate	gene	176879	178342	.	+	.	ID=AL1_65_000041;
scaffold_1	funannotate	mRNA	176879	178342	.	+	.	ID=AL1_65_000041-T1;Parent=AL1_65_000041;product=hypothetical protein;
scaffold_1	funannotate	exon	176879	177025	.	+	.	ID=AL1_65_000041-T1.exon1;Parent=AL1_65_000041-T1;
scaffold_1	funannotate	exon	177116	178342	.	+	.	ID=AL1_65_000041-T1.exon2;Parent=AL1_65_000041-T1;
scaffold_1	funannotate	CDS	176879	177025	.	+	0	ID=AL1_65_000041-T1.cds;Parent=AL1_65_000041-T1;
scaffold_1	funannotate	CDS	177116	178342	.	+	0	ID=AL1_65_000041-T1.cds;Parent=AL1_65_000041-T1;
scaffold_1	funannotate	gene	178777	181271	.	-	.	ID=AL1_65_000042;
scaffold_1	funannotate	mRNA	178777	181271	.	-	.	ID=AL1_65_000042-T1;Parent=AL1_65_000042;product=hypothetical protein;
scaffold_1	funannotate	exon	180844	181271	.	-	.	ID=AL1_65_000042-T1.exon1;Parent=AL1_65_000042-T1;
scaffold_1	funannotate	exon	180765	180792	.	-	.	ID=AL1_65_000042-T1.exon2;Parent=AL1_65_000042-T1;
scaffold_1	funannotate	exon	178777	180687	.	-	.	ID=AL1_65_000042-T1.exon3;Parent=AL1_65_000042-T1;
scaffold_1	funannotate	CDS	180844	181271	.	-	0	ID=AL1_65_000042-T1.cds;Parent=AL1_65_000042-T1;
scaffold_1	funannotate	CDS	180765	180792	.	-	1	ID=AL1_65_000042-T1.cds;Parent=AL1_65_000042-T1;
scaffold_1	funannotate	CDS	178777	180687	.	-	0	ID=AL1_65_000042-T1.cds;Parent=AL1_65_000042-T1;
scaffold_1	funannotate	gene	182176	183420	.	+	.	ID=AL1_65_000043;
scaffold_1	funannotate	mRNA	182176	183420	.	+	.	ID=AL1_65_000043-T1;Parent=AL1_65_000043;product=hypothetical protein;
scaffold_1	funannotate	exon	182176	183420	.	+	.	ID=AL1_65_000043-T1.exon1;Parent=AL1_65_000043-T1;
scaffold_1	funannotate	CDS	182176	183420	.	+	0	ID=AL1_65_000043-T1.cds;Parent=AL1_65_000043-T1;
scaffold_1	funannotate	gene	183701	184728	.	-	.	ID=AL1_65_000044;
scaffold_1	funannotate	mRNA	183701	184728	.	-	.	ID=AL1_65_000044-T1;Parent=AL1_65_000044;product=hypothetical protein;
scaffold_1	funannotate	exon	184652	184728	.	-	.	ID=AL1_65_000044-T1.exon1;Parent=AL1_65_000044-T1;
scaffold_1	funannotate	exon	184406	184592	.	-	.	ID=AL1_65_000044-T1.exon2;Parent=AL1_65_000044-T1;
scaffold_1	funannotate	exon	184017	184300	.	-	.	ID=AL1_65_000044-T1.exon3;Parent=AL1_65_000044-T1;
scaffold_1	funannotate	exon	183701	183950	.	-	.	ID=AL1_65_000044-T1.exon4;Parent=AL1_65_000044-T1;
scaffold_1	funannotate	CDS	184652	184728	.	-	0	ID=AL1_65_000044-T1.cds;Parent=AL1_65_000044-T1;
scaffold_1	funannotate	CDS	184406	184592	.	-	1	ID=AL1_65_000044-T1.cds;Parent=AL1_65_000044-T1;
scaffold_1	funannotate	CDS	184017	184300	.	-	0	ID=AL1_65_000044-T1.cds;Parent=AL1_65_000044-T1;
scaffold_1	funannotate	CDS	183701	183950	.	-	1	ID=AL1_65_000044-T1.cds;Parent=AL1_65_000044-T1;
scaffold_1	funannotate	gene	187455	188110	.	+	.	ID=AL1_65_000045;
scaffold_1	funannotate	mRNA	187455	188110	.	+	.	ID=AL1_65_000045-T1;Parent=AL1_65_000045;product=hypothetical protein;
scaffold_1	funannotate	exon	187455	187686	.	+	.	ID=AL1_65_000045-T1.exon1;Parent=AL1_65_000045-T1;
scaffold_1	funannotate	exon	187863	188110	.	+	.	ID=AL1_65_000045-T1.exon2;Parent=AL1_65_000045-T1;
scaffold_1	funannotate	CDS	187455	187686	.	+	0	ID=AL1_65_000045-T1.cds;Parent=AL1_65_000045-T1;
scaffold_1	funannotate	CDS	187863	188110	.	+	2	ID=AL1_65_000045-T1.cds;Parent=AL1_65_000045-T1;
scaffold_1	funannotate	gene	188483	189614	.	-	.	ID=AL1_65_000046;
scaffold_1	funannotate	mRNA	188483	189614	.	-	.	ID=AL1_65_000046-T1;Parent=AL1_65_000046;product=hypothetical protein;
scaffold_1	funannotate	exon	189408	189614	.	-	.	ID=AL1_65_000046-T1.exon1;Parent=AL1_65_000046-T1;
scaffold_1	funannotate	exon	188483	189313	.	-	.	ID=AL1_65_000046-T1.exon2;Parent=AL1_65_000046-T1;
scaffold_1	funannotate	CDS	189408	189614	.	-	0	ID=AL1_65_000046-T1.cds;Parent=AL1_65_000046-T1;
scaffold_1	funannotate	CDS	188483	189313	.	-	0	ID=AL1_65_000046-T1.cds;Parent=AL1_65_000046-T1;
scaffold_1	funannotate	gene	190715	191590	.	-	.	ID=AL1_65_000047;
scaffold_1	funannotate	mRNA	190715	191590	.	-	.	ID=AL1_65_000047-T1;Parent=AL1_65_000047;product=hypothetical protein;
scaffold_1	funannotate	exon	190715	191590	.	-	.	ID=AL1_65_000047-T1.exon1;Parent=AL1_65_000047-T1;
scaffold_1	funannotate	CDS	190715	191590	.	-	0	ID=AL1_65_000047-T1.cds;Parent=AL1_65_000047-T1;
scaffold_1	funannotate	gene	194757	196350	.	-	.	ID=AL1_65_000048;
scaffold_1	funannotate	mRNA	194757	196350	.	-	.	ID=AL1_65_000048-T1;Parent=AL1_65_000048;product=hypothetical protein;
scaffold_1	funannotate	exon	195946	196350	.	-	.	ID=AL1_65_000048-T1.exon1;Parent=AL1_65_000048-T1;
scaffold_1	funannotate	exon	195155	195831	.	-	.	ID=AL1_65_000048-T1.exon2;Parent=AL1_65_000048-T1;
scaffold_1	funannotate	exon	194757	195096	.	-	.	ID=AL1_65_000048-T1.exon3;Parent=AL1_65_000048-T1;
scaffold_1	funannotate	CDS	195946	196350	.	-	0	ID=AL1_65_000048-T1.cds;Parent=AL1_65_000048-T1;
scaffold_1	funannotate	CDS	195155	195831	.	-	0	ID=AL1_65_000048-T1.cds;Parent=AL1_65_000048-T1;
scaffold_1	funannotate	CDS	194757	195096	.	-	1	ID=AL1_65_000048-T1.cds;Parent=AL1_65_000048-T1;
scaffold_1	funannotate	gene	197760	199127	.	+	.	ID=AL1_65_000049;
scaffold_1	funannotate	mRNA	197760	199127	.	+	.	ID=AL1_65_000049-T1;Parent=AL1_65_000049;product=hypothetical protein;
scaffold_1	funannotate	exon	197760	197765	.	+	.	ID=AL1_65_000049-T1.exon1;Parent=AL1_65_000049-T1;
scaffold_1	funannotate	exon	197793	199127	.	+	.	ID=AL1_65_000049-T1.exon2;Parent=AL1_65_000049-T1;
scaffold_1	funannotate	CDS	197760	197765	.	+	0	ID=AL1_65_000049-T1.cds;Parent=AL1_65_000049-T1;
scaffold_1	funannotate	CDS	197793	199127	.	+	0	ID=AL1_65_000049-T1.cds;Parent=AL1_65_000049-T1;
scaffold_1	funannotate	gene	200279	200488	.	-	.	ID=AL1_65_000050;
scaffold_1	funannotate	mRNA	200279	200488	.	-	.	ID=AL1_65_000050-T1;Parent=AL1_65_000050;product=hypothetical protein;
scaffold_1	funannotate	exon	200279	200488	.	-	.	ID=AL1_65_000050-T1.exon1;Parent=AL1_65_000050-T1;
scaffold_1	funannotate	CDS	200279	200488	.	-	0	ID=AL1_65_000050-T1.cds;Parent=AL1_65_000050-T1;
scaffold_1	funannotate	gene	205035	205756	.	-	.	ID=AL1_65_000051;
scaffold_1	funannotate	mRNA	205035	205756	.	-	.	ID=AL1_65_000051-T1;Parent=AL1_65_000051;product=hypothetical protein;
scaffold_1	funannotate	exon	205718	205756	.	-	.	ID=AL1_65_000051-T1.exon1;Parent=AL1_65_000051-T1;
scaffold_1	funannotate	exon	205035	205634	.	-	.	ID=AL1_65_000051-T1.exon2;Parent=AL1_65_000051-T1;
scaffold_1	funannotate	CDS	205718	205756	.	-	0	ID=AL1_65_000051-T1.cds;Parent=AL1_65_000051-T1;
scaffold_1	funannotate	CDS	205035	205634	.	-	0	ID=AL1_65_000051-T1.cds;Parent=AL1_65_000051-T1;
scaffold_1	funannotate	gene	207925	209213	.	+	.	ID=AL1_65_000052;
scaffold_1	funannotate	mRNA	207925	209213	.	+	.	ID=AL1_65_000052-T1;Parent=AL1_65_000052;product=hypothetical protein;
scaffold_1	funannotate	exon	207925	207963	.	+	.	ID=AL1_65_000052-T1.exon1;Parent=AL1_65_000052-T1;
scaffold_1	funannotate	exon	208042	208221	.	+	.	ID=AL1_65_000052-T1.exon2;Parent=AL1_65_000052-T1;
scaffold_1	funannotate	exon	208327	208452	.	+	.	ID=AL1_65_000052-T1.exon3;Parent=AL1_65_000052-T1;
scaffold_1	funannotate	exon	208629	208800	.	+	.	ID=AL1_65_000052-T1.exon4;Parent=AL1_65_000052-T1;
scaffold_1	funannotate	exon	208881	208924	.	+	.	ID=AL1_65_000052-T1.exon5;Parent=AL1_65_000052-T1;
scaffold_1	funannotate	exon	209043	209213	.	+	.	ID=AL1_65_000052-T1.exon6;Parent=AL1_65_000052-T1;
scaffold_1	funannotate	CDS	207925	207963	.	+	0	ID=AL1_65_000052-T1.cds;Parent=AL1_65_000052-T1;
scaffold_1	funannotate	CDS	208042	208221	.	+	0	ID=AL1_65_000052-T1.cds;Parent=AL1_65_000052-T1;
scaffold_1	funannotate	CDS	208327	208452	.	+	0	ID=AL1_65_000052-T1.cds;Parent=AL1_65_000052-T1;
scaffold_1	funannotate	CDS	208629	208800	.	+	0	ID=AL1_65_000052-T1.cds;Parent=AL1_65_000052-T1;
scaffold_1	funannotate	CDS	208881	208924	.	+	2	ID=AL1_65_000052-T1.cds;Parent=AL1_65_000052-T1;
scaffold_1	funannotate	CDS	209043	209213	.	+	0	ID=AL1_65_000052-T1.cds;Parent=AL1_65_000052-T1;
scaffold_1	funannotate	gene	210676	212293	.	+	.	ID=AL1_65_000053;
scaffold_1	funannotate	mRNA	210676	212293	.	+	.	ID=AL1_65_000053-T1;Parent=AL1_65_000053;product=hypothetical protein;
scaffold_1	funannotate	exon	210676	211031	.	+	.	ID=AL1_65_000053-T1.exon1;Parent=AL1_65_000053-T1;
scaffold_1	funannotate	exon	211130	211450	.	+	.	ID=AL1_65_000053-T1.exon2;Parent=AL1_65_000053-T1;
scaffold_1	funannotate	exon	211539	212103	.	+	.	ID=AL1_65_000053-T1.exon3;Parent=AL1_65_000053-T1;
scaffold_1	funannotate	exon	212177	212293	.	+	.	ID=AL1_65_000053-T1.exon4;Parent=AL1_65_000053-T1;
scaffold_1	funannotate	CDS	210676	211031	.	+	0	ID=AL1_65_000053-T1.cds;Parent=AL1_65_000053-T1;
scaffold_1	funannotate	CDS	211130	211450	.	+	1	ID=AL1_65_000053-T1.cds;Parent=AL1_65_000053-T1;
scaffold_1	funannotate	CDS	211539	212103	.	+	1	ID=AL1_65_000053-T1.cds;Parent=AL1_65_000053-T1;
scaffold_1	funannotate	CDS	212177	212293	.	+	0	ID=AL1_65_000053-T1.cds;Parent=AL1_65_000053-T1;
scaffold_1	funannotate	gene	213428	214899	.	+	.	ID=AL1_65_000054;
scaffold_1	funannotate	mRNA	213428	214899	.	+	.	ID=AL1_65_000054-T1;Parent=AL1_65_000054;product=hypothetical protein;
scaffold_1	funannotate	exon	213428	213612	.	+	.	ID=AL1_65_000054-T1.exon1;Parent=AL1_65_000054-T1;
scaffold_1	funannotate	exon	213681	214037	.	+	.	ID=AL1_65_000054-T1.exon2;Parent=AL1_65_000054-T1;
scaffold_1	funannotate	exon	214130	214486	.	+	.	ID=AL1_65_000054-T1.exon3;Parent=AL1_65_000054-T1;
scaffold_1	funannotate	exon	214614	214899	.	+	.	ID=AL1_65_000054-T1.exon4;Parent=AL1_65_000054-T1;
scaffold_1	funannotate	CDS	213428	213612	.	+	0	ID=AL1_65_000054-T1.cds;Parent=AL1_65_000054-T1;
scaffold_1	funannotate	CDS	213681	214037	.	+	1	ID=AL1_65_000054-T1.cds;Parent=AL1_65_000054-T1;
scaffold_1	funannotate	CDS	214130	214486	.	+	1	ID=AL1_65_000054-T1.cds;Parent=AL1_65_000054-T1;
scaffold_1	funannotate	CDS	214614	214899	.	+	1	ID=AL1_65_000054-T1.cds;Parent=AL1_65_000054-T1;
scaffold_1	funannotate	gene	217721	218774	.	-	.	ID=AL1_65_000055;
scaffold_1	funannotate	mRNA	217721	218774	.	-	.	ID=AL1_65_000055-T1;Parent=AL1_65_000055;product=hypothetical protein;
scaffold_1	funannotate	exon	218422	218774	.	-	.	ID=AL1_65_000055-T1.exon1;Parent=AL1_65_000055-T1;
scaffold_1	funannotate	exon	217721	218315	.	-	.	ID=AL1_65_000055-T1.exon2;Parent=AL1_65_000055-T1;
scaffold_1	funannotate	CDS	218422	218774	.	-	0	ID=AL1_65_000055-T1.cds;Parent=AL1_65_000055-T1;
scaffold_1	funannotate	CDS	217721	218315	.	-	1	ID=AL1_65_000055-T1.cds;Parent=AL1_65_000055-T1;
scaffold_1	funannotate	gene	223935	224802	.	+	.	ID=AL1_65_000056;
scaffold_1	funannotate	mRNA	223935	224802	.	+	.	ID=AL1_65_000056-T1;Parent=AL1_65_000056;product=hypothetical protein;
scaffold_1	funannotate	exon	223935	224088	.	+	.	ID=AL1_65_000056-T1.exon1;Parent=AL1_65_000056-T1;
scaffold_1	funannotate	exon	224153	224802	.	+	.	ID=AL1_65_000056-T1.exon2;Parent=AL1_65_000056-T1;
scaffold_1	funannotate	CDS	223935	224088	.	+	0	ID=AL1_65_000056-T1.cds;Parent=AL1_65_000056-T1;
scaffold_1	funannotate	CDS	224153	224802	.	+	2	ID=AL1_65_000056-T1.cds;Parent=AL1_65_000056-T1;
scaffold_1	funannotate	gene	227790	229530	.	-	.	ID=AL1_65_000057;
scaffold_1	funannotate	mRNA	227790	229530	.	-	.	ID=AL1_65_000057-T1;Parent=AL1_65_000057;product=hypothetical protein;
scaffold_1	funannotate	exon	229418	229530	.	-	.	ID=AL1_65_000057-T1.exon1;Parent=AL1_65_000057-T1;
scaffold_1	funannotate	exon	229080	229212	.	-	.	ID=AL1_65_000057-T1.exon2;Parent=AL1_65_000057-T1;
scaffold_1	funannotate	exon	228925	228991	.	-	.	ID=AL1_65_000057-T1.exon3;Parent=AL1_65_000057-T1;
scaffold_1	funannotate	exon	228518	228832	.	-	.	ID=AL1_65_000057-T1.exon4;Parent=AL1_65_000057-T1;
scaffold_1	funannotate	exon	227790	228433	.	-	.	ID=AL1_65_000057-T1.exon5;Parent=AL1_65_000057-T1;
scaffold_1	funannotate	CDS	229418	229530	.	-	0	ID=AL1_65_000057-T1.cds;Parent=AL1_65_000057-T1;
scaffold_1	funannotate	CDS	229080	229212	.	-	1	ID=AL1_65_000057-T1.cds;Parent=AL1_65_000057-T1;
scaffold_1	funannotate	CDS	228925	228991	.	-	0	ID=AL1_65_000057-T1.cds;Parent=AL1_65_000057-T1;
scaffold_1	funannotate	CDS	228518	228832	.	-	2	ID=AL1_65_000057-T1.cds;Parent=AL1_65_000057-T1;
scaffold_1	funannotate	CDS	227790	228433	.	-	2	ID=AL1_65_000057-T1.cds;Parent=AL1_65_000057-T1;
scaffold_1	funannotate	gene	231976	232665	.	-	.	ID=AL1_65_000058;
scaffold_1	funannotate	mRNA	231976	232665	.	-	.	ID=AL1_65_000058-T1;Parent=AL1_65_000058;product=hypothetical protein;
scaffold_1	funannotate	exon	232488	232665	.	-	.	ID=AL1_65_000058-T1.exon1;Parent=AL1_65_000058-T1;
scaffold_1	funannotate	exon	232313	232404	.	-	.	ID=AL1_65_000058-T1.exon2;Parent=AL1_65_000058-T1;
scaffold_1	funannotate	exon	231976	232251	.	-	.	ID=AL1_65_000058-T1.exon3;Parent=AL1_65_000058-T1;
scaffold_1	funannotate	CDS	232488	232665	.	-	0	ID=AL1_65_000058-T1.cds;Parent=AL1_65_000058-T1;
scaffold_1	funannotate	CDS	232313	232404	.	-	2	ID=AL1_65_000058-T1.cds;Parent=AL1_65_000058-T1;
scaffold_1	funannotate	CDS	231976	232251	.	-	0	ID=AL1_65_000058-T1.cds;Parent=AL1_65_000058-T1;
scaffold_1	funannotate	gene	234620	236068	.	+	.	ID=AL1_65_000059;
scaffold_1	funannotate	mRNA	234620	236068	.	+	.	ID=AL1_65_000059-T1;Parent=AL1_65_000059;product=hypothetical protein;
scaffold_1	funannotate	exon	234620	234829	.	+	.	ID=AL1_65_000059-T1.exon1;Parent=AL1_65_000059-T1;
scaffold_1	funannotate	exon	234965	236068	.	+	.	ID=AL1_65_000059-T1.exon2;Parent=AL1_65_000059-T1;
scaffold_1	funannotate	CDS	234620	234829	.	+	0	ID=AL1_65_000059-T1.cds;Parent=AL1_65_000059-T1;
scaffold_1	funannotate	CDS	234965	236068	.	+	0	ID=AL1_65_000059-T1.cds;Parent=AL1_65_000059-T1;
scaffold_1	funannotate	gene	238506	239288	.	+	.	ID=AL1_65_000060;
scaffold_1	funannotate	mRNA	238506	239288	.	+	.	ID=AL1_65_000060-T1;Parent=AL1_65_000060;product=hypothetical protein;
scaffold_1	funannotate	exon	238506	239288	.	+	.	ID=AL1_65_000060-T1.exon1;Parent=AL1_65_000060-T1;
scaffold_1	funannotate	CDS	238506	239288	.	+	0	ID=AL1_65_000060-T1.cds;Parent=AL1_65_000060-T1;
scaffold_1	funannotate	gene	239600	240936	.	-	.	ID=AL1_65_000061;
scaffold_1	funannotate	mRNA	239600	240936	.	-	.	ID=AL1_65_000061-T1;Parent=AL1_65_000061;product=hypothetical protein;
scaffold_1	funannotate	exon	240219	240936	.	-	.	ID=AL1_65_000061-T1.exon1;Parent=AL1_65_000061-T1;
scaffold_1	funannotate	exon	239600	240153	.	-	.	ID=AL1_65_000061-T1.exon2;Parent=AL1_65_000061-T1;
scaffold_1	funannotate	CDS	240219	240936	.	-	0	ID=AL1_65_000061-T1.cds;Parent=AL1_65_000061-T1;
scaffold_1	funannotate	CDS	239600	240153	.	-	2	ID=AL1_65_000061-T1.cds;Parent=AL1_65_000061-T1;
scaffold_1	funannotate	gene	241735	242706	.	-	.	ID=AL1_65_000062;
scaffold_1	funannotate	mRNA	241735	242706	.	-	.	ID=AL1_65_000062-T1;Parent=AL1_65_000062;product=hypothetical protein;
scaffold_1	funannotate	exon	242511	242706	.	-	.	ID=AL1_65_000062-T1.exon1;Parent=AL1_65_000062-T1;
scaffold_1	funannotate	exon	242129	242442	.	-	.	ID=AL1_65_000062-T1.exon2;Parent=AL1_65_000062-T1;
scaffold_1	funannotate	exon	241735	242037	.	-	.	ID=AL1_65_000062-T1.exon3;Parent=AL1_65_000062-T1;
scaffold_1	funannotate	CDS	242511	242706	.	-	0	ID=AL1_65_000062-T1.cds;Parent=AL1_65_000062-T1;
scaffold_1	funannotate	CDS	242129	242442	.	-	2	ID=AL1_65_000062-T1.cds;Parent=AL1_65_000062-T1;
scaffold_1	funannotate	CDS	241735	242037	.	-	0	ID=AL1_65_000062-T1.cds;Parent=AL1_65_000062-T1;
scaffold_1	funannotate	gene	243485	245887	.	+	.	ID=AL1_65_000063;
scaffold_1	funannotate	mRNA	243485	245887	.	+	.	ID=AL1_65_000063-T1;Parent=AL1_65_000063;product=hypothetical protein;
scaffold_1	funannotate	exon	243485	244127	.	+	.	ID=AL1_65_000063-T1.exon1;Parent=AL1_65_000063-T1;
scaffold_1	funannotate	exon	244182	245887	.	+	.	ID=AL1_65_000063-T1.exon2;Parent=AL1_65_000063-T1;
scaffold_1	funannotate	CDS	243485	244127	.	+	0	ID=AL1_65_000063-T1.cds;Parent=AL1_65_000063-T1;
scaffold_1	funannotate	CDS	244182	245887	.	+	2	ID=AL1_65_000063-T1.cds;Parent=AL1_65_000063-T1;
scaffold_1	funannotate	gene	246703	248810	.	+	.	ID=AL1_65_000064;
scaffold_1	funannotate	mRNA	246703	248810	.	+	.	ID=AL1_65_000064-T1;Parent=AL1_65_000064;product=hypothetical protein;
scaffold_1	funannotate	exon	246703	247141	.	+	.	ID=AL1_65_000064-T1.exon1;Parent=AL1_65_000064-T1;
scaffold_1	funannotate	exon	247228	248810	.	+	.	ID=AL1_65_000064-T1.exon2;Parent=AL1_65_000064-T1;
scaffold_1	funannotate	CDS	246703	247141	.	+	0	ID=AL1_65_000064-T1.cds;Parent=AL1_65_000064-T1;
scaffold_1	funannotate	CDS	247228	248810	.	+	2	ID=AL1_65_000064-T1.cds;Parent=AL1_65_000064-T1;
scaffold_1	funannotate	gene	250370	253131	.	-	.	ID=AL1_65_000065;
scaffold_1	funannotate	mRNA	250370	253131	.	-	.	ID=AL1_65_000065-T1;Parent=AL1_65_000065;product=hypothetical protein;
scaffold_1	funannotate	exon	250666	253131	.	-	.	ID=AL1_65_000065-T1.exon1;Parent=AL1_65_000065-T1;
scaffold_1	funannotate	exon	250370	250519	.	-	.	ID=AL1_65_000065-T1.exon2;Parent=AL1_65_000065-T1;
scaffold_1	funannotate	CDS	250666	253131	.	-	0	ID=AL1_65_000065-T1.cds;Parent=AL1_65_000065-T1;
scaffold_1	funannotate	CDS	250370	250519	.	-	0	ID=AL1_65_000065-T1.cds;Parent=AL1_65_000065-T1;
scaffold_1	funannotate	gene	261776	262783	.	+	.	ID=AL1_65_000066;
scaffold_1	funannotate	mRNA	261776	262783	.	+	.	ID=AL1_65_000066-T1;Parent=AL1_65_000066;product=hypothetical protein;
scaffold_1	funannotate	exon	261776	262783	.	+	.	ID=AL1_65_000066-T1.exon1;Parent=AL1_65_000066-T1;
scaffold_1	funannotate	CDS	261776	262783	.	+	0	ID=AL1_65_000066-T1.cds;Parent=AL1_65_000066-T1;
scaffold_1	funannotate	gene	267236	269436	.	+	.	ID=AL1_65_000067;
scaffold_1	funannotate	mRNA	267236	269436	.	+	.	ID=AL1_65_000067-T1;Parent=AL1_65_000067;product=hypothetical protein;
scaffold_1	funannotate	exon	267236	267973	.	+	.	ID=AL1_65_000067-T1.exon1;Parent=AL1_65_000067-T1;
scaffold_1	funannotate	exon	268032	269110	.	+	.	ID=AL1_65_000067-T1.exon2;Parent=AL1_65_000067-T1;
scaffold_1	funannotate	exon	269178	269436	.	+	.	ID=AL1_65_000067-T1.exon3;Parent=AL1_65_000067-T1;
scaffold_1	funannotate	CDS	267236	267973	.	+	0	ID=AL1_65_000067-T1.cds;Parent=AL1_65_000067-T1;
scaffold_1	funannotate	CDS	268032	269110	.	+	0	ID=AL1_65_000067-T1.cds;Parent=AL1_65_000067-T1;
scaffold_1	funannotate	CDS	269178	269436	.	+	1	ID=AL1_65_000067-T1.cds;Parent=AL1_65_000067-T1;
scaffold_1	funannotate	gene	269645	270641	.	-	.	ID=AL1_65_000068;
scaffold_1	funannotate	mRNA	269645	270641	.	-	.	ID=AL1_65_000068-T1;Parent=AL1_65_000068;product=hypothetical protein;
scaffold_1	funannotate	exon	270424	270641	.	-	.	ID=AL1_65_000068-T1.exon1;Parent=AL1_65_000068-T1;
scaffold_1	funannotate	exon	269645	270227	.	-	.	ID=AL1_65_000068-T1.exon2;Parent=AL1_65_000068-T1;
scaffold_1	funannotate	CDS	270424	270641	.	-	0	ID=AL1_65_000068-T1.cds;Parent=AL1_65_000068-T1;
scaffold_1	funannotate	CDS	269645	270227	.	-	1	ID=AL1_65_000068-T1.cds;Parent=AL1_65_000068-T1;
scaffold_1	funannotate	gene	273493	274803	.	+	.	ID=AL1_65_000069;
scaffold_1	funannotate	mRNA	273493	274803	.	+	.	ID=AL1_65_000069-T1;Parent=AL1_65_000069;product=hypothetical protein;
scaffold_1	funannotate	exon	273493	273848	.	+	.	ID=AL1_65_000069-T1.exon1;Parent=AL1_65_000069-T1;
scaffold_1	funannotate	exon	273911	274172	.	+	.	ID=AL1_65_000069-T1.exon2;Parent=AL1_65_000069-T1;
scaffold_1	funannotate	exon	274242	274537	.	+	.	ID=AL1_65_000069-T1.exon3;Parent=AL1_65_000069-T1;
scaffold_1	funannotate	exon	274602	274803	.	+	.	ID=AL1_65_000069-T1.exon4;Parent=AL1_65_000069-T1;
scaffold_1	funannotate	CDS	273493	273848	.	+	0	ID=AL1_65_000069-T1.cds;Parent=AL1_65_000069-T1;
scaffold_1	funannotate	CDS	273911	274172	.	+	1	ID=AL1_65_000069-T1.cds;Parent=AL1_65_000069-T1;
scaffold_1	funannotate	CDS	274242	274537	.	+	0	ID=AL1_65_000069-T1.cds;Parent=AL1_65_000069-T1;
scaffold_1	funannotate	CDS	274602	274803	.	+	1	ID=AL1_65_000069-T1.cds;Parent=AL1_65_000069-T1;
scaffold_1	funannotate	gene	275162	277253	.	-	.	ID=AL1_65_000070;
scaffold_1	funannotate	mRNA	275162	277253	.	-	.	ID=AL1_65_000070-T1;Parent=AL1_65_000070;product=hypothetical protein;
scaffold_1	funannotate	exon	277237	277253	.	-	.	ID=AL1_65_000070-T1.exon1;Parent=AL1_65_000070-T1;
scaffold_1	funannotate	exon	277114	277183	.	-	.	ID=AL1_65_000070-T1.exon2;Parent=AL1_65_000070-T1;
scaffold_1	funannotate	exon	276974	277054	.	-	.	ID=AL1_65_000070-T1.exon3;Parent=AL1_65_000070-T1;
scaffold_1	funannotate	exon	276554	276910	.	-	.	ID=AL1_65_000070-T1.exon4;Parent=AL1_65_000070-T1;
scaffold_1	funannotate	exon	276084	276333	.	-	.	ID=AL1_65_000070-T1.exon5;Parent=AL1_65_000070-T1;
scaffold_1	funannotate	exon	275851	276026	.	-	.	ID=AL1_65_000070-T1.exon6;Parent=AL1_65_000070-T1;
scaffold_1	funannotate	exon	275353	275789	.	-	.	ID=AL1_65_000070-T1.exon7;Parent=AL1_65_000070-T1;
scaffold_1	funannotate	exon	275162	275297	.	-	.	ID=AL1_65_000070-T1.exon8;Parent=AL1_65_000070-T1;
scaffold_1	funannotate	CDS	277237	277253	.	-	0	ID=AL1_65_000070-T1.cds;Parent=AL1_65_000070-T1;
scaffold_1	funannotate	CDS	277114	277183	.	-	1	ID=AL1_65_000070-T1.cds;Parent=AL1_65_000070-T1;
scaffold_1	funannotate	CDS	276974	277054	.	-	0	ID=AL1_65_000070-T1.cds;Parent=AL1_65_000070-T1;
scaffold_1	funannotate	CDS	276554	276910	.	-	0	ID=AL1_65_000070-T1.cds;Parent=AL1_65_000070-T1;
scaffold_1	funannotate	CDS	276084	276333	.	-	0	ID=AL1_65_000070-T1.cds;Parent=AL1_65_000070-T1;
scaffold_1	funannotate	CDS	275851	276026	.	-	2	ID=AL1_65_000070-T1.cds;Parent=AL1_65_000070-T1;
scaffold_1	funannotate	CDS	275353	275789	.	-	0	ID=AL1_65_000070-T1.cds;Parent=AL1_65_000070-T1;
scaffold_1	funannotate	CDS	275162	275297	.	-	1	ID=AL1_65_000070-T1.cds;Parent=AL1_65_000070-T1;
scaffold_1	funannotate	gene	278568	278999	.	-	.	ID=AL1_65_000071;
scaffold_1	funannotate	mRNA	278568	278999	.	-	.	ID=AL1_65_000071-T1;Parent=AL1_65_000071;product=hypothetical protein;
scaffold_1	funannotate	exon	278568	278999	.	-	.	ID=AL1_65_000071-T1.exon1;Parent=AL1_65_000071-T1;
scaffold_1	funannotate	CDS	278568	278999	.	-	0	ID=AL1_65_000071-T1.cds;Parent=AL1_65_000071-T1;
scaffold_1	funannotate	gene	282017	283490	.	+	.	ID=AL1_65_000072;
scaffold_1	funannotate	mRNA	282017	283490	.	+	.	ID=AL1_65_000072-T1;Parent=AL1_65_000072;product=hypothetical protein;
scaffold_1	funannotate	exon	282017	282263	.	+	.	ID=AL1_65_000072-T1.exon1;Parent=AL1_65_000072-T1;
scaffold_1	funannotate	exon	282326	282848	.	+	.	ID=AL1_65_000072-T1.exon2;Parent=AL1_65_000072-T1;
scaffold_1	funannotate	exon	282983	283251	.	+	.	ID=AL1_65_000072-T1.exon3;Parent=AL1_65_000072-T1;
scaffold_1	funannotate	exon	283327	283490	.	+	.	ID=AL1_65_000072-T1.exon4;Parent=AL1_65_000072-T1;
scaffold_1	funannotate	CDS	282017	282263	.	+	0	ID=AL1_65_000072-T1.cds;Parent=AL1_65_000072-T1;
scaffold_1	funannotate	CDS	282326	282848	.	+	2	ID=AL1_65_000072-T1.cds;Parent=AL1_65_000072-T1;
scaffold_1	funannotate	CDS	282983	283251	.	+	1	ID=AL1_65_000072-T1.cds;Parent=AL1_65_000072-T1;
scaffold_1	funannotate	CDS	283327	283490	.	+	2	ID=AL1_65_000072-T1.cds;Parent=AL1_65_000072-T1;
scaffold_1	funannotate	gene	284140	284777	.	-	.	ID=AL1_65_000073;
scaffold_1	funannotate	mRNA	284140	284777	.	-	.	ID=AL1_65_000073-T1;Parent=AL1_65_000073;product=hypothetical protein;
scaffold_1	funannotate	exon	284560	284777	.	-	.	ID=AL1_65_000073-T1.exon1;Parent=AL1_65_000073-T1;
scaffold_1	funannotate	exon	284321	284430	.	-	.	ID=AL1_65_000073-T1.exon2;Parent=AL1_65_000073-T1;
scaffold_1	funannotate	exon	284140	284210	.	-	.	ID=AL1_65_000073-T1.exon3;Parent=AL1_65_000073-T1;
scaffold_1	funannotate	CDS	284560	284777	.	-	0	ID=AL1_65_000073-T1.cds;Parent=AL1_65_000073-T1;
scaffold_1	funannotate	CDS	284321	284430	.	-	1	ID=AL1_65_000073-T1.cds;Parent=AL1_65_000073-T1;
scaffold_1	funannotate	CDS	284140	284210	.	-	2	ID=AL1_65_000073-T1.cds;Parent=AL1_65_000073-T1;
scaffold_1	funannotate	gene	287985	289724	.	-	.	ID=AL1_65_000074;
scaffold_1	funannotate	mRNA	287985	289724	.	-	.	ID=AL1_65_000074-T1;Parent=AL1_65_000074;product=hypothetical protein;
scaffold_1	funannotate	exon	287985	289724	.	-	.	ID=AL1_65_000074-T1.exon1;Parent=AL1_65_000074-T1;
scaffold_1	funannotate	CDS	287985	289724	.	-	0	ID=AL1_65_000074-T1.cds;Parent=AL1_65_000074-T1;
scaffold_1	funannotate	gene	296000	296725	.	-	.	ID=AL1_65_000075;
scaffold_1	funannotate	mRNA	296000	296725	.	-	.	ID=AL1_65_000075-T1;Parent=AL1_65_000075;product=hypothetical protein;
scaffold_1	funannotate	exon	296000	296725	.	-	.	ID=AL1_65_000075-T1.exon1;Parent=AL1_65_000075-T1;
scaffold_1	funannotate	CDS	296000	296725	.	-	0	ID=AL1_65_000075-T1.cds;Parent=AL1_65_000075-T1;
scaffold_1	funannotate	gene	297821	299700	.	-	.	ID=AL1_65_000076;
scaffold_1	funannotate	mRNA	297821	299700	.	-	.	ID=AL1_65_000076-T1;Parent=AL1_65_000076;product=hypothetical protein;
scaffold_1	funannotate	exon	299026	299700	.	-	.	ID=AL1_65_000076-T1.exon1;Parent=AL1_65_000076-T1;
scaffold_1	funannotate	exon	298929	298968	.	-	.	ID=AL1_65_000076-T1.exon2;Parent=AL1_65_000076-T1;
scaffold_1	funannotate	exon	298717	298874	.	-	.	ID=AL1_65_000076-T1.exon3;Parent=AL1_65_000076-T1;
scaffold_1	funannotate	exon	298126	298665	.	-	.	ID=AL1_65_000076-T1.exon4;Parent=AL1_65_000076-T1;
scaffold_1	funannotate	exon	297821	298063	.	-	.	ID=AL1_65_000076-T1.exon5;Parent=AL1_65_000076-T1;
scaffold_1	funannotate	CDS	299026	299700	.	-	0	ID=AL1_65_000076-T1.cds;Parent=AL1_65_000076-T1;
scaffold_1	funannotate	CDS	298929	298968	.	-	0	ID=AL1_65_000076-T1.cds;Parent=AL1_65_000076-T1;
scaffold_1	funannotate	CDS	298717	298874	.	-	2	ID=AL1_65_000076-T1.cds;Parent=AL1_65_000076-T1;
scaffold_1	funannotate	CDS	298126	298665	.	-	0	ID=AL1_65_000076-T1.cds;Parent=AL1_65_000076-T1;
scaffold_1	funannotate	CDS	297821	298063	.	-	0	ID=AL1_65_000076-T1.cds;Parent=AL1_65_000076-T1;
scaffold_1	funannotate	gene	300485	301815	.	+	.	ID=AL1_65_000077;
scaffold_1	funannotate	mRNA	300485	301815	.	+	.	ID=AL1_65_000077-T1;Parent=AL1_65_000077;product=hypothetical protein;
scaffold_1	funannotate	exon	300485	300586	.	+	.	ID=AL1_65_000077-T1.exon1;Parent=AL1_65_000077-T1;
scaffold_1	funannotate	exon	300650	300684	.	+	.	ID=AL1_65_000077-T1.exon2;Parent=AL1_65_000077-T1;
scaffold_1	funannotate	exon	300743	300813	.	+	.	ID=AL1_65_000077-T1.exon3;Parent=AL1_65_000077-T1;
scaffold_1	funannotate	exon	300868	300890	.	+	.	ID=AL1_65_000077-T1.exon4;Parent=AL1_65_000077-T1;
scaffold_1	funannotate	exon	300946	301084	.	+	.	ID=AL1_65_000077-T1.exon5;Parent=AL1_65_000077-T1;
scaffold_1	funannotate	exon	301144	301204	.	+	.	ID=AL1_65_000077-T1.exon6;Parent=AL1_65_000077-T1;
scaffold_1	funannotate	exon	301260	301815	.	+	.	ID=AL1_65_000077-T1.exon7;Parent=AL1_65_000077-T1;
scaffold_1	funannotate	CDS	300485	300586	.	+	0	ID=AL1_65_000077-T1.cds;Parent=AL1_65_000077-T1;
scaffold_1	funannotate	CDS	300650	300684	.	+	0	ID=AL1_65_000077-T1.cds;Parent=AL1_65_000077-T1;
scaffold_1	funannotate	CDS	300743	300813	.	+	1	ID=AL1_65_000077-T1.cds;Parent=AL1_65_000077-T1;
scaffold_1	funannotate	CDS	300868	300890	.	+	2	ID=AL1_65_000077-T1.cds;Parent=AL1_65_000077-T1;
scaffold_1	funannotate	CDS	300946	301084	.	+	0	ID=AL1_65_000077-T1.cds;Parent=AL1_65_000077-T1;
scaffold_1	funannotate	CDS	301144	301204	.	+	2	ID=AL1_65_000077-T1.cds;Parent=AL1_65_000077-T1;
scaffold_1	funannotate	CDS	301260	301815	.	+	1	ID=AL1_65_000077-T1.cds;Parent=AL1_65_000077-T1;
scaffold_1	funannotate	gene	302159	303535	.	-	.	ID=AL1_65_000078;
scaffold_1	funannotate	mRNA	302159	303535	.	-	.	ID=AL1_65_000078-T1;Parent=AL1_65_000078;product=hypothetical protein;
scaffold_1	funannotate	exon	302159	303535	.	-	.	ID=AL1_65_000078-T1.exon1;Parent=AL1_65_000078-T1;
scaffold_1	funannotate	CDS	302159	303535	.	-	0	ID=AL1_65_000078-T1.cds;Parent=AL1_65_000078-T1;
scaffold_1	funannotate	gene	304704	305718	.	+	.	ID=AL1_65_000079;
scaffold_1	funannotate	mRNA	304704	305718	.	+	.	ID=AL1_65_000079-T1;Parent=AL1_65_000079;product=hypothetical protein;
scaffold_1	funannotate	exon	304704	304856	.	+	.	ID=AL1_65_000079-T1.exon1;Parent=AL1_65_000079-T1;
scaffold_1	funannotate	exon	304912	305718	.	+	.	ID=AL1_65_000079-T1.exon2;Parent=AL1_65_000079-T1;
scaffold_1	funannotate	CDS	304704	304856	.	+	0	ID=AL1_65_000079-T1.cds;Parent=AL1_65_000079-T1;
scaffold_1	funannotate	CDS	304912	305718	.	+	0	ID=AL1_65_000079-T1.cds;Parent=AL1_65_000079-T1;
scaffold_1	funannotate	gene	307962	308657	.	-	.	ID=AL1_65_000080;
scaffold_1	funannotate	mRNA	307962	308657	.	-	.	ID=AL1_65_000080-T1;Parent=AL1_65_000080;product=hypothetical protein;
scaffold_1	funannotate	exon	308560	308657	.	-	.	ID=AL1_65_000080-T1.exon1;Parent=AL1_65_000080-T1;
scaffold_1	funannotate	exon	307962	308472	.	-	.	ID=AL1_65_000080-T1.exon2;Parent=AL1_65_000080-T1;
scaffold_1	funannotate	CDS	308560	308657	.	-	0	ID=AL1_65_000080-T1.cds;Parent=AL1_65_000080-T1;
scaffold_1	funannotate	CDS	307962	308472	.	-	1	ID=AL1_65_000080-T1.cds;Parent=AL1_65_000080-T1;
scaffold_1	funannotate	gene	314185	314886	.	-	.	ID=AL1_65_000081;
scaffold_1	funannotate	mRNA	314185	314886	.	-	.	ID=AL1_65_000081-T1;Parent=AL1_65_000081;product=hypothetical protein;
scaffold_1	funannotate	exon	314699	314886	.	-	.	ID=AL1_65_000081-T1.exon1;Parent=AL1_65_000081-T1;
scaffold_1	funannotate	exon	314185	314635	.	-	.	ID=AL1_65_000081-T1.exon2;Parent=AL1_65_000081-T1;
scaffold_1	funannotate	CDS	314699	314886	.	-	0	ID=AL1_65_000081-T1.cds;Parent=AL1_65_000081-T1;
scaffold_1	funannotate	CDS	314185	314635	.	-	1	ID=AL1_65_000081-T1.cds;Parent=AL1_65_000081-T1;
scaffold_1	funannotate	gene	315547	317392	.	+	.	ID=AL1_65_000082;
scaffold_1	funannotate	mRNA	315547	317392	.	+	.	ID=AL1_65_000082-T1;Parent=AL1_65_000082;product=hypothetical protein;
scaffold_1	funannotate	exon	315547	315757	.	+	.	ID=AL1_65_000082-T1.exon1;Parent=AL1_65_000082-T1;
scaffold_1	funannotate	exon	315868	317025	.	+	.	ID=AL1_65_000082-T1.exon2;Parent=AL1_65_000082-T1;
scaffold_1	funannotate	exon	317088	317392	.	+	.	ID=AL1_65_000082-T1.exon3;Parent=AL1_65_000082-T1;
scaffold_1	funannotate	CDS	315547	315757	.	+	0	ID=AL1_65_000082-T1.cds;Parent=AL1_65_000082-T1;
scaffold_1	funannotate	CDS	315868	317025	.	+	2	ID=AL1_65_000082-T1.cds;Parent=AL1_65_000082-T1;
scaffold_1	funannotate	CDS	317088	317392	.	+	2	ID=AL1_65_000082-T1.cds;Parent=AL1_65_000082-T1;
scaffold_1	funannotate	gene	318106	320112	.	-	.	ID=AL1_65_000083;
scaffold_1	funannotate	mRNA	318106	320112	.	-	.	ID=AL1_65_000083-T1;Parent=AL1_65_000083;product=hypothetical protein;
scaffold_1	funannotate	exon	319822	320112	.	-	.	ID=AL1_65_000083-T1.exon1;Parent=AL1_65_000083-T1;
scaffold_1	funannotate	exon	319495	319687	.	-	.	ID=AL1_65_000083-T1.exon2;Parent=AL1_65_000083-T1;
scaffold_1	funannotate	exon	319187	319427	.	-	.	ID=AL1_65_000083-T1.exon3;Parent=AL1_65_000083-T1;
scaffold_1	funannotate	exon	318600	319165	.	-	.	ID=AL1_65_000083-T1.exon4;Parent=AL1_65_000083-T1;
scaffold_1	funannotate	exon	318423	318528	.	-	.	ID=AL1_65_000083-T1.exon5;Parent=AL1_65_000083-T1;
scaffold_1	funannotate	exon	318106	318367	.	-	.	ID=AL1_65_000083-T1.exon6;Parent=AL1_65_000083-T1;
scaffold_1	funannotate	CDS	319822	320112	.	-	0	ID=AL1_65_000083-T1.cds;Parent=AL1_65_000083-T1;
scaffold_1	funannotate	CDS	319495	319687	.	-	0	ID=AL1_65_000083-T1.cds;Parent=AL1_65_000083-T1;
scaffold_1	funannotate	CDS	319187	319427	.	-	2	ID=AL1_65_000083-T1.cds;Parent=AL1_65_000083-T1;
scaffold_1	funannotate	CDS	318600	319165	.	-	1	ID=AL1_65_000083-T1.cds;Parent=AL1_65_000083-T1;
scaffold_1	funannotate	CDS	318423	318528	.	-	2	ID=AL1_65_000083-T1.cds;Parent=AL1_65_000083-T1;
scaffold_1	funannotate	CDS	318106	318367	.	-	1	ID=AL1_65_000083-T1.cds;Parent=AL1_65_000083-T1;
scaffold_1	funannotate	gene	323241	323723	.	-	.	ID=AL1_65_000084;
scaffold_1	funannotate	mRNA	323241	323723	.	-	.	ID=AL1_65_000084-T1;Parent=AL1_65_000084;product=hypothetical protein;
scaffold_1	funannotate	exon	323241	323723	.	-	.	ID=AL1_65_000084-T1.exon1;Parent=AL1_65_000084-T1;
scaffold_1	funannotate	CDS	323241	323723	.	-	0	ID=AL1_65_000084-T1.cds;Parent=AL1_65_000084-T1;
scaffold_1	funannotate	gene	326783	328909	.	+	.	ID=AL1_65_000085;
scaffold_1	funannotate	mRNA	326783	328909	.	+	.	ID=AL1_65_000085-T1;Parent=AL1_65_000085;product=hypothetical protein;
scaffold_1	funannotate	exon	326783	327170	.	+	.	ID=AL1_65_000085-T1.exon1;Parent=AL1_65_000085-T1;
scaffold_1	funannotate	exon	327231	327310	.	+	.	ID=AL1_65_000085-T1.exon2;Parent=AL1_65_000085-T1;
scaffold_1	funannotate	exon	327376	327482	.	+	.	ID=AL1_65_000085-T1.exon3;Parent=AL1_65_000085-T1;
scaffold_1	funannotate	exon	327541	328909	.	+	.	ID=AL1_65_000085-T1.exon4;Parent=AL1_65_000085-T1;
scaffold_1	funannotate	CDS	326783	327170	.	+	0	ID=AL1_65_000085-T1.cds;Parent=AL1_65_000085-T1;
scaffold_1	funannotate	CDS	327231	327310	.	+	2	ID=AL1_65_000085-T1.cds;Parent=AL1_65_000085-T1;
scaffold_1	funannotate	CDS	327376	327482	.	+	0	ID=AL1_65_000085-T1.cds;Parent=AL1_65_000085-T1;
scaffold_1	funannotate	CDS	327541	328909	.	+	1	ID=AL1_65_000085-T1.cds;Parent=AL1_65_000085-T1;
scaffold_1	funannotate	gene	330056	331337	.	+	.	ID=AL1_65_000086;
scaffold_1	funannotate	mRNA	330056	331337	.	+	.	ID=AL1_65_000086-T1;Parent=AL1_65_000086;product=hypothetical protein;
scaffold_1	funannotate	exon	330056	330226	.	+	.	ID=AL1_65_000086-T1.exon1;Parent=AL1_65_000086-T1;
scaffold_1	funannotate	exon	330318	330461	.	+	.	ID=AL1_65_000086-T1.exon2;Parent=AL1_65_000086-T1;
scaffold_1	funannotate	exon	330552	331337	.	+	.	ID=AL1_65_000086-T1.exon3;Parent=AL1_65_000086-T1;
scaffold_1	funannotate	CDS	330056	330226	.	+	0	ID=AL1_65_000086-T1.cds;Parent=AL1_65_000086-T1;
scaffold_1	funannotate	CDS	330318	330461	.	+	0	ID=AL1_65_000086-T1.cds;Parent=AL1_65_000086-T1;
scaffold_1	funannotate	CDS	330552	331337	.	+	0	ID=AL1_65_000086-T1.cds;Parent=AL1_65_000086-T1;
scaffold_1	funannotate	gene	332304	334103	.	-	.	ID=AL1_65_000087;
scaffold_1	funannotate	mRNA	332304	334103	.	-	.	ID=AL1_65_000087-T1;Parent=AL1_65_000087;product=hypothetical protein;
scaffold_1	funannotate	exon	332304	334103	.	-	.	ID=AL1_65_000087-T1.exon1;Parent=AL1_65_000087-T1;
scaffold_1	funannotate	CDS	332304	334103	.	-	0	ID=AL1_65_000087-T1.cds;Parent=AL1_65_000087-T1;
scaffold_1	funannotate	gene	335455	336658	.	-	.	ID=AL1_65_000088;
scaffold_1	funannotate	mRNA	335455	336658	.	-	.	ID=AL1_65_000088-T1;Parent=AL1_65_000088;product=hypothetical protein;
scaffold_1	funannotate	exon	336320	336658	.	-	.	ID=AL1_65_000088-T1.exon1;Parent=AL1_65_000088-T1;
scaffold_1	funannotate	exon	335455	336189	.	-	.	ID=AL1_65_000088-T1.exon2;Parent=AL1_65_000088-T1;
scaffold_1	funannotate	CDS	336320	336658	.	-	0	ID=AL1_65_000088-T1.cds;Parent=AL1_65_000088-T1;
scaffold_1	funannotate	CDS	335455	336189	.	-	0	ID=AL1_65_000088-T1.cds;Parent=AL1_65_000088-T1;
scaffold_1	funannotate	gene	337702	339796	.	-	.	ID=AL1_65_000089;
scaffold_1	funannotate	mRNA	337702	339796	.	-	.	ID=AL1_65_000089-T1;Parent=AL1_65_000089;product=hypothetical protein;
scaffold_1	funannotate	exon	339161	339796	.	-	.	ID=AL1_65_000089-T1.exon1;Parent=AL1_65_000089-T1;
scaffold_1	funannotate	exon	337702	339096	.	-	.	ID=AL1_65_000089-T1.exon2;Parent=AL1_65_000089-T1;
scaffold_1	funannotate	CDS	339161	339796	.	-	0	ID=AL1_65_000089-T1.cds;Parent=AL1_65_000089-T1;
scaffold_1	funannotate	CDS	337702	339096	.	-	0	ID=AL1_65_000089-T1.cds;Parent=AL1_65_000089-T1;
scaffold_1	funannotate	gene	340918	341567	.	+	.	ID=AL1_65_000090;
scaffold_1	funannotate	mRNA	340918	341567	.	+	.	ID=AL1_65_000090-T1;Parent=AL1_65_000090;product=hypothetical protein;
scaffold_1	funannotate	exon	340918	341403	.	+	.	ID=AL1_65_000090-T1.exon1;Parent=AL1_65_000090-T1;
scaffold_1	funannotate	exon	341538	341567	.	+	.	ID=AL1_65_000090-T1.exon2;Parent=AL1_65_000090-T1;
scaffold_1	funannotate	CDS	340918	341403	.	+	0	ID=AL1_65_000090-T1.cds;Parent=AL1_65_000090-T1;
scaffold_1	funannotate	CDS	341538	341567	.	+	0	ID=AL1_65_000090-T1.cds;Parent=AL1_65_000090-T1;
scaffold_1	funannotate	gene	344045	344359	.	+	.	ID=AL1_65_000091;
scaffold_1	funannotate	mRNA	344045	344359	.	+	.	ID=AL1_65_000091-T1;Parent=AL1_65_000091;product=hypothetical protein;
scaffold_1	funannotate	exon	344045	344359	.	+	.	ID=AL1_65_000091-T1.exon1;Parent=AL1_65_000091-T1;
scaffold_1	funannotate	CDS	344045	344359	.	+	0	ID=AL1_65_000091-T1.cds;Parent=AL1_65_000091-T1;
scaffold_1	funannotate	gene	345397	346737	.	-	.	ID=AL1_65_000092;
scaffold_1	funannotate	mRNA	345397	346737	.	-	.	ID=AL1_65_000092-T1;Parent=AL1_65_000092;product=hypothetical protein;
scaffold_1	funannotate	exon	345397	346737	.	-	.	ID=AL1_65_000092-T1.exon1;Parent=AL1_65_000092-T1;
scaffold_1	funannotate	CDS	345397	346737	.	-	0	ID=AL1_65_000092-T1.cds;Parent=AL1_65_000092-T1;
scaffold_1	funannotate	gene	347884	349914	.	-	.	ID=AL1_65_000093;
scaffold_1	funannotate	mRNA	347884	349914	.	-	.	ID=AL1_65_000093-T1;Parent=AL1_65_000093;product=hypothetical protein;
scaffold_1	funannotate	exon	349508	349914	.	-	.	ID=AL1_65_000093-T1.exon1;Parent=AL1_65_000093-T1;
scaffold_1	funannotate	exon	349249	349460	.	-	.	ID=AL1_65_000093-T1.exon2;Parent=AL1_65_000093-T1;
scaffold_1	funannotate	exon	347884	349196	.	-	.	ID=AL1_65_000093-T1.exon3;Parent=AL1_65_000093-T1;
scaffold_1	funannotate	CDS	349508	349914	.	-	0	ID=AL1_65_000093-T1.cds;Parent=AL1_65_000093-T1;
scaffold_1	funannotate	CDS	349249	349460	.	-	1	ID=AL1_65_000093-T1.cds;Parent=AL1_65_000093-T1;
scaffold_1	funannotate	CDS	347884	349196	.	-	2	ID=AL1_65_000093-T1.cds;Parent=AL1_65_000093-T1;
scaffold_1	funannotate	gene	351924	354293	.	+	.	ID=AL1_65_000094;
scaffold_1	funannotate	mRNA	351924	354293	.	+	.	ID=AL1_65_000094-T1;Parent=AL1_65_000094;product=hypothetical protein;
scaffold_1	funannotate	exon	351924	352964	.	+	.	ID=AL1_65_000094-T1.exon1;Parent=AL1_65_000094-T1;
scaffold_1	funannotate	exon	353015	353417	.	+	.	ID=AL1_65_000094-T1.exon2;Parent=AL1_65_000094-T1;
scaffold_1	funannotate	exon	353468	353671	.	+	.	ID=AL1_65_000094-T1.exon3;Parent=AL1_65_000094-T1;
scaffold_1	funannotate	exon	353716	354293	.	+	.	ID=AL1_65_000094-T1.exon4;Parent=AL1_65_000094-T1;
scaffold_1	funannotate	CDS	351924	352964	.	+	0	ID=AL1_65_000094-T1.cds;Parent=AL1_65_000094-T1;
scaffold_1	funannotate	CDS	353015	353417	.	+	0	ID=AL1_65_000094-T1.cds;Parent=AL1_65_000094-T1;
scaffold_1	funannotate	CDS	353468	353671	.	+	2	ID=AL1_65_000094-T1.cds;Parent=AL1_65_000094-T1;
scaffold_1	funannotate	CDS	353716	354293	.	+	2	ID=AL1_65_000094-T1.cds;Parent=AL1_65_000094-T1;
scaffold_1	funannotate	gene	354482	356421	.	-	.	ID=AL1_65_000095;
scaffold_1	funannotate	mRNA	354482	356421	.	-	.	ID=AL1_65_000095-T1;Parent=AL1_65_000095;product=hypothetical protein;
scaffold_1	funannotate	exon	356250	356421	.	-	.	ID=AL1_65_000095-T1.exon1;Parent=AL1_65_000095-T1;
scaffold_1	funannotate	exon	355945	356143	.	-	.	ID=AL1_65_000095-T1.exon2;Parent=AL1_65_000095-T1;
scaffold_1	funannotate	exon	355781	355873	.	-	.	ID=AL1_65_000095-T1.exon3;Parent=AL1_65_000095-T1;
scaffold_1	funannotate	exon	355001	355713	.	-	.	ID=AL1_65_000095-T1.exon4;Parent=AL1_65_000095-T1;
scaffold_1	funannotate	exon	354482	354792	.	-	.	ID=AL1_65_000095-T1.exon5;Parent=AL1_65_000095-T1;
scaffold_1	funannotate	CDS	356250	356421	.	-	0	ID=AL1_65_000095-T1.cds;Parent=AL1_65_000095-T1;
scaffold_1	funannotate	CDS	355945	356143	.	-	2	ID=AL1_65_000095-T1.cds;Parent=AL1_65_000095-T1;
scaffold_1	funannotate	CDS	355781	355873	.	-	1	ID=AL1_65_000095-T1.cds;Parent=AL1_65_000095-T1;
scaffold_1	funannotate	CDS	355001	355713	.	-	1	ID=AL1_65_000095-T1.cds;Parent=AL1_65_000095-T1;
scaffold_1	funannotate	CDS	354482	354792	.	-	2	ID=AL1_65_000095-T1.cds;Parent=AL1_65_000095-T1;
scaffold_1	funannotate	gene	357946	359451	.	+	.	ID=AL1_65_000096;
scaffold_1	funannotate	mRNA	357946	359451	.	+	.	ID=AL1_65_000096-T1;Parent=AL1_65_000096;product=hypothetical protein;
scaffold_1	funannotate	exon	357946	358140	.	+	.	ID=AL1_65_000096-T1.exon1;Parent=AL1_65_000096-T1;
scaffold_1	funannotate	exon	358208	358330	.	+	.	ID=AL1_65_000096-T1.exon2;Parent=AL1_65_000096-T1;
scaffold_1	funannotate	exon	358397	358889	.	+	.	ID=AL1_65_000096-T1.exon3;Parent=AL1_65_000096-T1;
scaffold_1	funannotate	exon	358961	359451	.	+	.	ID=AL1_65_000096-T1.exon4;Parent=AL1_65_000096-T1;
scaffold_1	funannotate	CDS	357946	358140	.	+	0	ID=AL1_65_000096-T1.cds;Parent=AL1_65_000096-T1;
scaffold_1	funannotate	CDS	358208	358330	.	+	0	ID=AL1_65_000096-T1.cds;Parent=AL1_65_000096-T1;
scaffold_1	funannotate	CDS	358397	358889	.	+	0	ID=AL1_65_000096-T1.cds;Parent=AL1_65_000096-T1;
scaffold_1	funannotate	CDS	358961	359451	.	+	2	ID=AL1_65_000096-T1.cds;Parent=AL1_65_000096-T1;
scaffold_1	funannotate	gene	359909	361888	.	-	.	ID=AL1_65_000097;
scaffold_1	funannotate	mRNA	359909	361888	.	-	.	ID=AL1_65_000097-T1;Parent=AL1_65_000097;product=hypothetical protein;
scaffold_1	funannotate	exon	361828	361888	.	-	.	ID=AL1_65_000097-T1.exon1;Parent=AL1_65_000097-T1;
scaffold_1	funannotate	exon	361436	361776	.	-	.	ID=AL1_65_000097-T1.exon2;Parent=AL1_65_000097-T1;
scaffold_1	funannotate	exon	359909	361369	.	-	.	ID=AL1_65_000097-T1.exon3;Parent=AL1_65_000097-T1;
scaffold_1	funannotate	CDS	361828	361888	.	-	0	ID=AL1_65_000097-T1.cds;Parent=AL1_65_000097-T1;
scaffold_1	funannotate	CDS	361436	361776	.	-	2	ID=AL1_65_000097-T1.cds;Parent=AL1_65_000097-T1;
scaffold_1	funannotate	CDS	359909	361369	.	-	0	ID=AL1_65_000097-T1.cds;Parent=AL1_65_000097-T1;
scaffold_1	funannotate	gene	362492	365640	.	+	.	ID=AL1_65_000098;
scaffold_1	funannotate	mRNA	362492	365640	.	+	.	ID=AL1_65_000098-T1;Parent=AL1_65_000098;product=hypothetical protein;
scaffold_1	funannotate	exon	362492	363046	.	+	.	ID=AL1_65_000098-T1.exon1;Parent=AL1_65_000098-T1;
scaffold_1	funannotate	exon	363112	364420	.	+	.	ID=AL1_65_000098-T1.exon2;Parent=AL1_65_000098-T1;
scaffold_1	funannotate	exon	364754	365640	.	+	.	ID=AL1_65_000098-T1.exon3;Parent=AL1_65_000098-T1;
scaffold_1	funannotate	CDS	362492	363046	.	+	0	ID=AL1_65_000098-T1.cds;Parent=AL1_65_000098-T1;
scaffold_1	funannotate	CDS	363112	364420	.	+	0	ID=AL1_65_000098-T1.cds;Parent=AL1_65_000098-T1;
scaffold_1	funannotate	CDS	364754	365640	.	+	2	ID=AL1_65_000098-T1.cds;Parent=AL1_65_000098-T1;
scaffold_1	funannotate	gene	367066	368389	.	+	.	ID=AL1_65_000099;
scaffold_1	funannotate	mRNA	367066	368389	.	+	.	ID=AL1_65_000099-T1;Parent=AL1_65_000099;product=hypothetical protein;
scaffold_1	funannotate	exon	367066	367354	.	+	.	ID=AL1_65_000099-T1.exon1;Parent=AL1_65_000099-T1;
scaffold_1	funannotate	exon	367424	367738	.	+	.	ID=AL1_65_000099-T1.exon2;Parent=AL1_65_000099-T1;
scaffold_1	funannotate	exon	367827	368389	.	+	.	ID=AL1_65_000099-T1.exon3;Parent=AL1_65_000099-T1;
scaffold_1	funannotate	CDS	367066	367354	.	+	0	ID=AL1_65_000099-T1.cds;Parent=AL1_65_000099-T1;
scaffold_1	funannotate	CDS	367424	367738	.	+	2	ID=AL1_65_000099-T1.cds;Parent=AL1_65_000099-T1;
scaffold_1	funannotate	CDS	367827	368389	.	+	2	ID=AL1_65_000099-T1.cds;Parent=AL1_65_000099-T1;
scaffold_1	funannotate	gene	369207	370962	.	-	.	ID=AL1_65_000100;
scaffold_1	funannotate	mRNA	369207	370962	.	-	.	ID=AL1_65_000100-T1;Parent=AL1_65_000100;product=hypothetical protein;
scaffold_1	funannotate	exon	370365	370962	.	-	.	ID=AL1_65_000100-T1.exon1;Parent=AL1_65_000100-T1;
scaffold_1	funannotate	exon	370259	370324	.	-	.	ID=AL1_65_000100-T1.exon2;Parent=AL1_65_000100-T1;
scaffold_1	funannotate	exon	369207	370204	.	-	.	ID=AL1_65_000100-T1.exon3;Parent=AL1_65_000100-T1;
scaffold_1	funannotate	CDS	370365	370962	.	-	0	ID=AL1_65_000100-T1.cds;Parent=AL1_65_000100-T1;
scaffold_1	funannotate	CDS	370259	370324	.	-	2	ID=AL1_65_000100-T1.cds;Parent=AL1_65_000100-T1;
scaffold_1	funannotate	CDS	369207	370204	.	-	2	ID=AL1_65_000100-T1.cds;Parent=AL1_65_000100-T1;
scaffold_1	funannotate	gene	371944	373795	.	+	.	ID=AL1_65_000101;
scaffold_1	funannotate	mRNA	371944	373795	.	+	.	ID=AL1_65_000101-T1;Parent=AL1_65_000101;product=hypothetical protein;
scaffold_1	funannotate	exon	371944	372969	.	+	.	ID=AL1_65_000101-T1.exon1;Parent=AL1_65_000101-T1;
scaffold_1	funannotate	exon	373028	373349	.	+	.	ID=AL1_65_000101-T1.exon2;Parent=AL1_65_000101-T1;
scaffold_1	funannotate	exon	373401	373543	.	+	.	ID=AL1_65_000101-T1.exon3;Parent=AL1_65_000101-T1;
scaffold_1	funannotate	exon	373607	373795	.	+	.	ID=AL1_65_000101-T1.exon4;Parent=AL1_65_000101-T1;
scaffold_1	funannotate	CDS	371944	372969	.	+	0	ID=AL1_65_000101-T1.cds;Parent=AL1_65_000101-T1;
scaffold_1	funannotate	CDS	373028	373349	.	+	0	ID=AL1_65_000101-T1.cds;Parent=AL1_65_000101-T1;
scaffold_1	funannotate	CDS	373401	373543	.	+	2	ID=AL1_65_000101-T1.cds;Parent=AL1_65_000101-T1;
scaffold_1	funannotate	CDS	373607	373795	.	+	0	ID=AL1_65_000101-T1.cds;Parent=AL1_65_000101-T1;
scaffold_1	funannotate	gene	374566	376790	.	+	.	ID=AL1_65_000102;
scaffold_1	funannotate	mRNA	374566	376790	.	+	.	ID=AL1_65_000102-T1;Parent=AL1_65_000102;product=hypothetical protein;
scaffold_1	funannotate	exon	374566	374833	.	+	.	ID=AL1_65_000102-T1.exon1;Parent=AL1_65_000102-T1;
scaffold_1	funannotate	exon	374994	375049	.	+	.	ID=AL1_65_000102-T1.exon2;Parent=AL1_65_000102-T1;
scaffold_1	funannotate	exon	375105	376790	.	+	.	ID=AL1_65_000102-T1.exon3;Parent=AL1_65_000102-T1;
scaffold_1	funannotate	CDS	374566	374833	.	+	0	ID=AL1_65_000102-T1.cds;Parent=AL1_65_000102-T1;
scaffold_1	funannotate	CDS	374994	375049	.	+	2	ID=AL1_65_000102-T1.cds;Parent=AL1_65_000102-T1;
scaffold_1	funannotate	CDS	375105	376790	.	+	0	ID=AL1_65_000102-T1.cds;Parent=AL1_65_000102-T1;
scaffold_1	funannotate	gene	381136	382140	.	+	.	ID=AL1_65_000103;
scaffold_1	funannotate	mRNA	381136	382140	.	+	.	ID=AL1_65_000103-T1;Parent=AL1_65_000103;product=hypothetical protein;
scaffold_1	funannotate	exon	381136	382140	.	+	.	ID=AL1_65_000103-T1.exon1;Parent=AL1_65_000103-T1;
scaffold_1	funannotate	CDS	381136	382140	.	+	0	ID=AL1_65_000103-T1.cds;Parent=AL1_65_000103-T1;
scaffold_1	funannotate	gene	384867	385991	.	+	.	ID=AL1_65_000104;
scaffold_1	funannotate	mRNA	384867	385991	.	+	.	ID=AL1_65_000104-T1;Parent=AL1_65_000104;product=hypothetical protein;
scaffold_1	funannotate	exon	384867	385991	.	+	.	ID=AL1_65_000104-T1.exon1;Parent=AL1_65_000104-T1;
scaffold_1	funannotate	CDS	384867	385991	.	+	0	ID=AL1_65_000104-T1.cds;Parent=AL1_65_000104-T1;
scaffold_1	funannotate	gene	386763	387434	.	-	.	ID=AL1_65_000105;
scaffold_1	funannotate	mRNA	386763	387434	.	-	.	ID=AL1_65_000105-T1;Parent=AL1_65_000105;product=hypothetical protein;
scaffold_1	funannotate	exon	386763	387434	.	-	.	ID=AL1_65_000105-T1.exon1;Parent=AL1_65_000105-T1;
scaffold_1	funannotate	CDS	386763	387434	.	-	0	ID=AL1_65_000105-T1.cds;Parent=AL1_65_000105-T1;
scaffold_1	funannotate	gene	389559	390282	.	-	.	ID=AL1_65_000106;
scaffold_1	funannotate	mRNA	389559	390282	.	-	.	ID=AL1_65_000106-T1;Parent=AL1_65_000106;product=hypothetical protein;
scaffold_1	funannotate	exon	389779	390282	.	-	.	ID=AL1_65_000106-T1.exon1;Parent=AL1_65_000106-T1;
scaffold_1	funannotate	exon	389616	389683	.	-	.	ID=AL1_65_000106-T1.exon2;Parent=AL1_65_000106-T1;
scaffold_1	funannotate	exon	389559	389562	.	-	.	ID=AL1_65_000106-T1.exon3;Parent=AL1_65_000106-T1;
scaffold_1	funannotate	CDS	389779	390282	.	-	0	ID=AL1_65_000106-T1.cds;Parent=AL1_65_000106-T1;
scaffold_1	funannotate	CDS	389616	389683	.	-	0	ID=AL1_65_000106-T1.cds;Parent=AL1_65_000106-T1;
scaffold_1	funannotate	CDS	389559	389562	.	-	1	ID=AL1_65_000106-T1.cds;Parent=AL1_65_000106-T1;
scaffold_1	funannotate	gene	392018	392632	.	-	.	ID=AL1_65_000107;
scaffold_1	funannotate	mRNA	392018	392632	.	-	.	ID=AL1_65_000107-T1;Parent=AL1_65_000107;product=hypothetical protein;
scaffold_1	funannotate	exon	392018	392632	.	-	.	ID=AL1_65_000107-T1.exon1;Parent=AL1_65_000107-T1;
scaffold_1	funannotate	CDS	392018	392632	.	-	0	ID=AL1_65_000107-T1.cds;Parent=AL1_65_000107-T1;
scaffold_1	funannotate	gene	393513	394677	.	-	.	ID=AL1_65_000108;
scaffold_1	funannotate	mRNA	393513	394677	.	-	.	ID=AL1_65_000108-T1;Parent=AL1_65_000108;product=hypothetical protein;
scaffold_1	funannotate	exon	394423	394677	.	-	.	ID=AL1_65_000108-T1.exon1;Parent=AL1_65_000108-T1;
scaffold_1	funannotate	exon	393513	394295	.	-	.	ID=AL1_65_000108-T1.exon2;Parent=AL1_65_000108-T1;
scaffold_1	funannotate	CDS	394423	394677	.	-	0	ID=AL1_65_000108-T1.cds;Parent=AL1_65_000108-T1;
scaffold_1	funannotate	CDS	393513	394295	.	-	0	ID=AL1_65_000108-T1.cds;Parent=AL1_65_000108-T1;
scaffold_1	funannotate	gene	395142	395923	.	+	.	ID=AL1_65_000109;
scaffold_1	funannotate	mRNA	395142	395923	.	+	.	ID=AL1_65_000109-T1;Parent=AL1_65_000109;product=hypothetical protein;
scaffold_1	funannotate	exon	395142	395224	.	+	.	ID=AL1_65_000109-T1.exon1;Parent=AL1_65_000109-T1;
scaffold_1	funannotate	exon	395443	395690	.	+	.	ID=AL1_65_000109-T1.exon2;Parent=AL1_65_000109-T1;
scaffold_1	funannotate	exon	395844	395923	.	+	.	ID=AL1_65_000109-T1.exon3;Parent=AL1_65_000109-T1;
scaffold_1	funannotate	CDS	395142	395224	.	+	0	ID=AL1_65_000109-T1.cds;Parent=AL1_65_000109-T1;
scaffold_1	funannotate	CDS	395443	395690	.	+	1	ID=AL1_65_000109-T1.cds;Parent=AL1_65_000109-T1;
scaffold_1	funannotate	CDS	395844	395923	.	+	2	ID=AL1_65_000109-T1.cds;Parent=AL1_65_000109-T1;
scaffold_1	funannotate	gene	396623	397312	.	-	.	ID=AL1_65_000110;
scaffold_1	funannotate	mRNA	396623	397312	.	-	.	ID=AL1_65_000110-T1;Parent=AL1_65_000110;product=hypothetical protein;
scaffold_1	funannotate	exon	396623	397312	.	-	.	ID=AL1_65_000110-T1.exon1;Parent=AL1_65_000110-T1;
scaffold_1	funannotate	CDS	396623	397312	.	-	0	ID=AL1_65_000110-T1.cds;Parent=AL1_65_000110-T1;
scaffold_1	funannotate	gene	399406	400242	.	-	.	ID=AL1_65_000111;
scaffold_1	funannotate	mRNA	399406	400242	.	-	.	ID=AL1_65_000111-T1;Parent=AL1_65_000111;product=hypothetical protein;
scaffold_1	funannotate	exon	399406	400242	.	-	.	ID=AL1_65_000111-T1.exon1;Parent=AL1_65_000111-T1;
scaffold_1	funannotate	CDS	399406	400242	.	-	0	ID=AL1_65_000111-T1.cds;Parent=AL1_65_000111-T1;
scaffold_1	funannotate	gene	402513	403310	.	+	.	ID=AL1_65_000112;
scaffold_1	funannotate	mRNA	402513	403310	.	+	.	ID=AL1_65_000112-T1;Parent=AL1_65_000112;product=hypothetical protein;
scaffold_1	funannotate	exon	402513	403310	.	+	.	ID=AL1_65_000112-T1.exon1;Parent=AL1_65_000112-T1;
scaffold_1	funannotate	CDS	402513	403310	.	+	0	ID=AL1_65_000112-T1.cds;Parent=AL1_65_000112-T1;
scaffold_1	funannotate	gene	405908	406792	.	-	.	ID=AL1_65_000113;
scaffold_1	funannotate	mRNA	405908	406792	.	-	.	ID=AL1_65_000113-T1;Parent=AL1_65_000113;product=hypothetical protein;
scaffold_1	funannotate	exon	405908	406792	.	-	.	ID=AL1_65_000113-T1.exon1;Parent=AL1_65_000113-T1;
scaffold_1	funannotate	CDS	405908	406792	.	-	0	ID=AL1_65_000113-T1.cds;Parent=AL1_65_000113-T1;
scaffold_1	funannotate	gene	407691	408570	.	+	.	ID=AL1_65_000114;
scaffold_1	funannotate	mRNA	407691	408570	.	+	.	ID=AL1_65_000114-T1;Parent=AL1_65_000114;product=hypothetical protein;
scaffold_1	funannotate	exon	407691	407796	.	+	.	ID=AL1_65_000114-T1.exon1;Parent=AL1_65_000114-T1;
scaffold_1	funannotate	exon	407858	408570	.	+	.	ID=AL1_65_000114-T1.exon2;Parent=AL1_65_000114-T1;
scaffold_1	funannotate	CDS	407691	407796	.	+	0	ID=AL1_65_000114-T1.cds;Parent=AL1_65_000114-T1;
scaffold_1	funannotate	CDS	407858	408570	.	+	2	ID=AL1_65_000114-T1.cds;Parent=AL1_65_000114-T1;
scaffold_1	funannotate	gene	411766	412118	.	-	.	ID=AL1_65_000115;
scaffold_1	funannotate	mRNA	411766	412118	.	-	.	ID=AL1_65_000115-T1;Parent=AL1_65_000115;product=hypothetical protein;
scaffold_1	funannotate	exon	412113	412118	.	-	.	ID=AL1_65_000115-T1.exon1;Parent=AL1_65_000115-T1;
scaffold_1	funannotate	exon	412052	412057	.	-	.	ID=AL1_65_000115-T1.exon2;Parent=AL1_65_000115-T1;
scaffold_1	funannotate	exon	411766	411972	.	-	.	ID=AL1_65_000115-T1.exon3;Parent=AL1_65_000115-T1;
scaffold_1	funannotate	CDS	412113	412118	.	-	0	ID=AL1_65_000115-T1.cds;Parent=AL1_65_000115-T1;
scaffold_1	funannotate	CDS	412052	412057	.	-	0	ID=AL1_65_000115-T1.cds;Parent=AL1_65_000115-T1;
scaffold_1	funannotate	CDS	411766	411972	.	-	0	ID=AL1_65_000115-T1.cds;Parent=AL1_65_000115-T1;
scaffold_1	funannotate	gene	414073	418050	.	+	.	ID=AL1_65_000116;
scaffold_1	funannotate	mRNA	414073	418050	.	+	.	ID=AL1_65_000116-T1;Parent=AL1_65_000116;product=hypothetical protein;
scaffold_1	funannotate	exon	414073	418050	.	+	.	ID=AL1_65_000116-T1.exon1;Parent=AL1_65_000116-T1;
scaffold_1	funannotate	CDS	414073	418050	.	+	0	ID=AL1_65_000116-T1.cds;Parent=AL1_65_000116-T1;
scaffold_1	funannotate	gene	418970	419890	.	+	.	ID=AL1_65_000117;
scaffold_1	funannotate	mRNA	418970	419890	.	+	.	ID=AL1_65_000117-T1;Parent=AL1_65_000117;product=hypothetical protein;
scaffold_1	funannotate	exon	418970	419890	.	+	.	ID=AL1_65_000117-T1.exon1;Parent=AL1_65_000117-T1;
scaffold_1	funannotate	CDS	418970	419890	.	+	0	ID=AL1_65_000117-T1.cds;Parent=AL1_65_000117-T1;
scaffold_1	funannotate	gene	421044	422219	.	+	.	ID=AL1_65_000118;
scaffold_1	funannotate	mRNA	421044	422219	.	+	.	ID=AL1_65_000118-T1;Parent=AL1_65_000118;product=hypothetical protein;
scaffold_1	funannotate	exon	421044	421686	.	+	.	ID=AL1_65_000118-T1.exon1;Parent=AL1_65_000118-T1;
scaffold_1	funannotate	exon	421762	421880	.	+	.	ID=AL1_65_000118-T1.exon2;Parent=AL1_65_000118-T1;
scaffold_1	funannotate	exon	421944	422219	.	+	.	ID=AL1_65_000118-T1.exon3;Parent=AL1_65_000118-T1;
scaffold_1	funannotate	CDS	421044	421686	.	+	0	ID=AL1_65_000118-T1.cds;Parent=AL1_65_000118-T1;
scaffold_1	funannotate	CDS	421762	421880	.	+	2	ID=AL1_65_000118-T1.cds;Parent=AL1_65_000118-T1;
scaffold_1	funannotate	CDS	421944	422219	.	+	0	ID=AL1_65_000118-T1.cds;Parent=AL1_65_000118-T1;
scaffold_1	funannotate	gene	424059	425528	.	+	.	ID=AL1_65_000119;
scaffold_1	funannotate	mRNA	424059	425528	.	+	.	ID=AL1_65_000119-T1;Parent=AL1_65_000119;product=hypothetical protein;
scaffold_1	funannotate	exon	424059	424110	.	+	.	ID=AL1_65_000119-T1.exon1;Parent=AL1_65_000119-T1;
scaffold_1	funannotate	exon	424261	425528	.	+	.	ID=AL1_65_000119-T1.exon2;Parent=AL1_65_000119-T1;
scaffold_1	funannotate	CDS	424059	424110	.	+	0	ID=AL1_65_000119-T1.cds;Parent=AL1_65_000119-T1;
scaffold_1	funannotate	CDS	424261	425528	.	+	2	ID=AL1_65_000119-T1.cds;Parent=AL1_65_000119-T1;
scaffold_1	funannotate	gene	426782	427867	.	-	.	ID=AL1_65_000120;
scaffold_1	funannotate	mRNA	426782	427867	.	-	.	ID=AL1_65_000120-T1;Parent=AL1_65_000120;product=hypothetical protein;
scaffold_1	funannotate	exon	426782	427867	.	-	.	ID=AL1_65_000120-T1.exon1;Parent=AL1_65_000120-T1;
scaffold_1	funannotate	CDS	426782	427867	.	-	0	ID=AL1_65_000120-T1.cds;Parent=AL1_65_000120-T1;
scaffold_1	funannotate	gene	427920	428741	.	-	.	ID=AL1_65_000121;
scaffold_1	funannotate	mRNA	427920	428741	.	-	.	ID=AL1_65_000121-T1;Parent=AL1_65_000121;product=hypothetical protein;
scaffold_1	funannotate	exon	427920	428741	.	-	.	ID=AL1_65_000121-T1.exon1;Parent=AL1_65_000121-T1;
scaffold_1	funannotate	CDS	427920	428741	.	-	0	ID=AL1_65_000121-T1.cds;Parent=AL1_65_000121-T1;
scaffold_1	funannotate	gene	429183	431363	.	-	.	ID=AL1_65_000122;
scaffold_1	funannotate	mRNA	429183	431363	.	-	.	ID=AL1_65_000122-T1;Parent=AL1_65_000122;product=hypothetical protein;
scaffold_1	funannotate	exon	431120	431363	.	-	.	ID=AL1_65_000122-T1.exon1;Parent=AL1_65_000122-T1;
scaffold_1	funannotate	exon	430171	431063	.	-	.	ID=AL1_65_000122-T1.exon2;Parent=AL1_65_000122-T1;
scaffold_1	funannotate	exon	429183	430118	.	-	.	ID=AL1_65_000122-T1.exon3;Parent=AL1_65_000122-T1;
scaffold_1	funannotate	CDS	431120	431363	.	-	0	ID=AL1_65_000122-T1.cds;Parent=AL1_65_000122-T1;
scaffold_1	funannotate	CDS	430171	431063	.	-	2	ID=AL1_65_000122-T1.cds;Parent=AL1_65_000122-T1;
scaffold_1	funannotate	CDS	429183	430118	.	-	0	ID=AL1_65_000122-T1.cds;Parent=AL1_65_000122-T1;
scaffold_1	funannotate	gene	433867	434777	.	+	.	ID=AL1_65_000123;
scaffold_1	funannotate	mRNA	433867	434777	.	+	.	ID=AL1_65_000123-T1;Parent=AL1_65_000123;product=hypothetical protein;
scaffold_1	funannotate	exon	433867	434522	.	+	.	ID=AL1_65_000123-T1.exon1;Parent=AL1_65_000123-T1;
scaffold_1	funannotate	exon	434582	434777	.	+	.	ID=AL1_65_000123-T1.exon2;Parent=AL1_65_000123-T1;
scaffold_1	funannotate	CDS	433867	434522	.	+	0	ID=AL1_65_000123-T1.cds;Parent=AL1_65_000123-T1;
scaffold_1	funannotate	CDS	434582	434777	.	+	1	ID=AL1_65_000123-T1.cds;Parent=AL1_65_000123-T1;
scaffold_1	funannotate	gene	439250	440999	.	-	.	ID=AL1_65_000124;
scaffold_1	funannotate	mRNA	439250	440999	.	-	.	ID=AL1_65_000124-T1;Parent=AL1_65_000124;product=hypothetical protein;
scaffold_1	funannotate	exon	440784	440999	.	-	.	ID=AL1_65_000124-T1.exon1;Parent=AL1_65_000124-T1;
scaffold_1	funannotate	exon	440547	440718	.	-	.	ID=AL1_65_000124-T1.exon2;Parent=AL1_65_000124-T1;
scaffold_1	funannotate	exon	440164	440480	.	-	.	ID=AL1_65_000124-T1.exon3;Parent=AL1_65_000124-T1;
scaffold_1	funannotate	exon	439250	440110	.	-	.	ID=AL1_65_000124-T1.exon4;Parent=AL1_65_000124-T1;
scaffold_1	funannotate	CDS	440784	440999	.	-	0	ID=AL1_65_000124-T1.cds;Parent=AL1_65_000124-T1;
scaffold_1	funannotate	CDS	440547	440718	.	-	0	ID=AL1_65_000124-T1.cds;Parent=AL1_65_000124-T1;
scaffold_1	funannotate	CDS	440164	440480	.	-	2	ID=AL1_65_000124-T1.cds;Parent=AL1_65_000124-T1;
scaffold_1	funannotate	CDS	439250	440110	.	-	0	ID=AL1_65_000124-T1.cds;Parent=AL1_65_000124-T1;
scaffold_1	funannotate	gene	441835	442989	.	+	.	ID=AL1_65_000125;
scaffold_1	funannotate	mRNA	441835	442989	.	+	.	ID=AL1_65_000125-T1;Parent=AL1_65_000125;product=hypothetical protein;
scaffold_1	funannotate	exon	441835	442027	.	+	.	ID=AL1_65_000125-T1.exon1;Parent=AL1_65_000125-T1;
scaffold_1	funannotate	exon	442081	442739	.	+	.	ID=AL1_65_000125-T1.exon2;Parent=AL1_65_000125-T1;
scaffold_1	funannotate	exon	442816	442989	.	+	.	ID=AL1_65_000125-T1.exon3;Parent=AL1_65_000125-T1;
scaffold_1	funannotate	CDS	441835	442027	.	+	0	ID=AL1_65_000125-T1.cds;Parent=AL1_65_000125-T1;
scaffold_1	funannotate	CDS	442081	442739	.	+	2	ID=AL1_65_000125-T1.cds;Parent=AL1_65_000125-T1;
scaffold_1	funannotate	CDS	442816	442989	.	+	0	ID=AL1_65_000125-T1.cds;Parent=AL1_65_000125-T1;
scaffold_1	funannotate	gene	444032	445868	.	-	.	ID=AL1_65_000126;
scaffold_1	funannotate	mRNA	444032	445868	.	-	.	ID=AL1_65_000126-T1;Parent=AL1_65_000126;product=hypothetical protein;
scaffold_1	funannotate	exon	445835	445868	.	-	.	ID=AL1_65_000126-T1.exon1;Parent=AL1_65_000126-T1;
scaffold_1	funannotate	exon	445639	445769	.	-	.	ID=AL1_65_000126-T1.exon2;Parent=AL1_65_000126-T1;
scaffold_1	funannotate	exon	445172	445585	.	-	.	ID=AL1_65_000126-T1.exon3;Parent=AL1_65_000126-T1;
scaffold_1	funannotate	exon	444976	445105	.	-	.	ID=AL1_65_000126-T1.exon4;Parent=AL1_65_000126-T1;
scaffold_1	funannotate	exon	444679	444924	.	-	.	ID=AL1_65_000126-T1.exon5;Parent=AL1_65_000126-T1;
scaffold_1	funannotate	exon	444571	444618	.	-	.	ID=AL1_65_000126-T1.exon6;Parent=AL1_65_000126-T1;
scaffold_1	funannotate	exon	444032	444510	.	-	.	ID=AL1_65_000126-T1.exon7;Parent=AL1_65_000126-T1;
scaffold_1	funannotate	CDS	445835	445868	.	-	0	ID=AL1_65_000126-T1.cds;Parent=AL1_65_000126-T1;
scaffold_1	funannotate	CDS	445639	445769	.	-	2	ID=AL1_65_000126-T1.cds;Parent=AL1_65_000126-T1;
scaffold_1	funannotate	CDS	445172	445585	.	-	0	ID=AL1_65_000126-T1.cds;Parent=AL1_65_000126-T1;
scaffold_1	funannotate	CDS	444976	445105	.	-	0	ID=AL1_65_000126-T1.cds;Parent=AL1_65_000126-T1;
scaffold_1	funannotate	CDS	444679	444924	.	-	2	ID=AL1_65_000126-T1.cds;Parent=AL1_65_000126-T1;
scaffold_1	funannotate	CDS	444571	444618	.	-	2	ID=AL1_65_000126-T1.cds;Parent=AL1_65_000126-T1;
scaffold_1	funannotate	CDS	444032	444510	.	-	2	ID=AL1_65_000126-T1.cds;Parent=AL1_65_000126-T1;
scaffold_1	funannotate	gene	446668	447029	.	+	.	ID=AL1_65_000127;
scaffold_1	funannotate	mRNA	446668	447029	.	+	.	ID=AL1_65_000127-T1;Parent=AL1_65_000127;product=hypothetical protein;
scaffold_1	funannotate	exon	446668	446844	.	+	.	ID=AL1_65_000127-T1.exon1;Parent=AL1_65_000127-T1;
scaffold_1	funannotate	exon	446952	447029	.	+	.	ID=AL1_65_000127-T1.exon2;Parent=AL1_65_000127-T1;
scaffold_1	funannotate	CDS	446668	446844	.	+	0	ID=AL1_65_000127-T1.cds;Parent=AL1_65_000127-T1;
scaffold_1	funannotate	CDS	446952	447029	.	+	0	ID=AL1_65_000127-T1.cds;Parent=AL1_65_000127-T1;
scaffold_1	funannotate	gene	447896	448868	.	+	.	ID=AL1_65_000128;
scaffold_1	funannotate	mRNA	447896	448868	.	+	.	ID=AL1_65_000128-T1;Parent=AL1_65_000128;product=hypothetical protein;
scaffold_1	funannotate	exon	447896	448097	.	+	.	ID=AL1_65_000128-T1.exon1;Parent=AL1_65_000128-T1;
scaffold_1	funannotate	exon	448157	448324	.	+	.	ID=AL1_65_000128-T1.exon2;Parent=AL1_65_000128-T1;
scaffold_1	funannotate	exon	448383	448457	.	+	.	ID=AL1_65_000128-T1.exon3;Parent=AL1_65_000128-T1;
scaffold_1	funannotate	exon	448579	448868	.	+	.	ID=AL1_65_000128-T1.exon4;Parent=AL1_65_000128-T1;
scaffold_1	funannotate	CDS	447896	448097	.	+	0	ID=AL1_65_000128-T1.cds;Parent=AL1_65_000128-T1;
scaffold_1	funannotate	CDS	448157	448324	.	+	2	ID=AL1_65_000128-T1.cds;Parent=AL1_65_000128-T1;
scaffold_1	funannotate	CDS	448383	448457	.	+	2	ID=AL1_65_000128-T1.cds;Parent=AL1_65_000128-T1;
scaffold_1	funannotate	CDS	448579	448868	.	+	2	ID=AL1_65_000128-T1.cds;Parent=AL1_65_000128-T1;
scaffold_1	funannotate	gene	449585	450791	.	+	.	ID=AL1_65_000129;
scaffold_1	funannotate	mRNA	449585	450791	.	+	.	ID=AL1_65_000129-T1;Parent=AL1_65_000129;product=hypothetical protein;
scaffold_1	funannotate	exon	449585	449878	.	+	.	ID=AL1_65_000129-T1.exon1;Parent=AL1_65_000129-T1;
scaffold_1	funannotate	exon	449935	450144	.	+	.	ID=AL1_65_000129-T1.exon2;Parent=AL1_65_000129-T1;
scaffold_1	funannotate	exon	450216	450791	.	+	.	ID=AL1_65_000129-T1.exon3;Parent=AL1_65_000129-T1;
scaffold_1	funannotate	CDS	449585	449878	.	+	0	ID=AL1_65_000129-T1.cds;Parent=AL1_65_000129-T1;
scaffold_1	funannotate	CDS	449935	450144	.	+	0	ID=AL1_65_000129-T1.cds;Parent=AL1_65_000129-T1;
scaffold_1	funannotate	CDS	450216	450791	.	+	0	ID=AL1_65_000129-T1.cds;Parent=AL1_65_000129-T1;
scaffold_1	funannotate	gene	450827	453586	.	+	.	ID=AL1_65_000130;
scaffold_1	funannotate	mRNA	450827	453586	.	+	.	ID=AL1_65_000130-T1;Parent=AL1_65_000130;product=hypothetical protein;
scaffold_1	funannotate	exon	450827	453586	.	+	.	ID=AL1_65_000130-T1.exon1;Parent=AL1_65_000130-T1;
scaffold_1	funannotate	CDS	450827	453586	.	+	0	ID=AL1_65_000130-T1.cds;Parent=AL1_65_000130-T1;
scaffold_1	funannotate	gene	454119	454219	.	+	.	ID=AL1_65_000131;
scaffold_1	funannotate	tRNA	454119	454219	.	+	.	ID=AL1_65_000131-T1;Parent=AL1_65_000131;product=tRNA-Ser;
scaffold_1	funannotate	exon	454119	454219	.	+	.	ID=AL1_65_000131-T1.exon1;Parent=AL1_65_000131-T1;
scaffold_1	funannotate	gene	454788	457034	.	-	.	ID=AL1_65_000132;
scaffold_1	funannotate	mRNA	454788	457034	.	-	.	ID=AL1_65_000132-T1;Parent=AL1_65_000132;product=hypothetical protein;
scaffold_1	funannotate	exon	456977	457034	.	-	.	ID=AL1_65_000132-T1.exon1;Parent=AL1_65_000132-T1;
scaffold_1	funannotate	exon	455884	456839	.	-	.	ID=AL1_65_000132-T1.exon2;Parent=AL1_65_000132-T1;
scaffold_1	funannotate	exon	454788	455807	.	-	.	ID=AL1_65_000132-T1.exon3;Parent=AL1_65_000132-T1;
scaffold_1	funannotate	CDS	456977	457034	.	-	0	ID=AL1_65_000132-T1.cds;Parent=AL1_65_000132-T1;
scaffold_1	funannotate	CDS	455884	456839	.	-	2	ID=AL1_65_000132-T1.cds;Parent=AL1_65_000132-T1;
scaffold_1	funannotate	CDS	454788	455807	.	-	0	ID=AL1_65_000132-T1.cds;Parent=AL1_65_000132-T1;
scaffold_1	funannotate	gene	457650	458650	.	+	.	ID=AL1_65_000133;
scaffold_1	funannotate	mRNA	457650	458650	.	+	.	ID=AL1_65_000133-T1;Parent=AL1_65_000133;product=hypothetical protein;
scaffold_1	funannotate	exon	457650	458295	.	+	.	ID=AL1_65_000133-T1.exon1;Parent=AL1_65_000133-T1;
scaffold_1	funannotate	exon	458361	458650	.	+	.	ID=AL1_65_000133-T1.exon2;Parent=AL1_65_000133-T1;
scaffold_1	funannotate	CDS	457650	458295	.	+	0	ID=AL1_65_000133-T1.cds;Parent=AL1_65_000133-T1;
scaffold_1	funannotate	CDS	458361	458650	.	+	2	ID=AL1_65_000133-T1.cds;Parent=AL1_65_000133-T1;
scaffold_1	funannotate	gene	459426	460483	.	-	.	ID=AL1_65_000134;
scaffold_1	funannotate	mRNA	459426	460483	.	-	.	ID=AL1_65_000134-T1;Parent=AL1_65_000134;product=hypothetical protein;
scaffold_1	funannotate	exon	460026	460483	.	-	.	ID=AL1_65_000134-T1.exon1;Parent=AL1_65_000134-T1;
scaffold_1	funannotate	exon	459725	459952	.	-	.	ID=AL1_65_000134-T1.exon2;Parent=AL1_65_000134-T1;
scaffold_1	funannotate	exon	459426	459651	.	-	.	ID=AL1_65_000134-T1.exon3;Parent=AL1_65_000134-T1;
scaffold_1	funannotate	CDS	460026	460483	.	-	0	ID=AL1_65_000134-T1.cds;Parent=AL1_65_000134-T1;
scaffold_1	funannotate	CDS	459725	459952	.	-	1	ID=AL1_65_000134-T1.cds;Parent=AL1_65_000134-T1;
scaffold_1	funannotate	CDS	459426	459651	.	-	1	ID=AL1_65_000134-T1.cds;Parent=AL1_65_000134-T1;
scaffold_1	funannotate	gene	463108	463377	.	+	.	ID=AL1_65_000135;
scaffold_1	funannotate	mRNA	463108	463377	.	+	.	ID=AL1_65_000135-T1;Parent=AL1_65_000135;product=hypothetical protein;
scaffold_1	funannotate	exon	463108	463377	.	+	.	ID=AL1_65_000135-T1.exon1;Parent=AL1_65_000135-T1;
scaffold_1	funannotate	CDS	463108	463377	.	+	0	ID=AL1_65_000135-T1.cds;Parent=AL1_65_000135-T1;
scaffold_1	funannotate	gene	463439	464242	.	-	.	ID=AL1_65_000136;
scaffold_1	funannotate	mRNA	463439	464242	.	-	.	ID=AL1_65_000136-T1;Parent=AL1_65_000136;product=hypothetical protein;
scaffold_1	funannotate	exon	463439	464242	.	-	.	ID=AL1_65_000136-T1.exon1;Parent=AL1_65_000136-T1;
scaffold_1	funannotate	CDS	463439	464242	.	-	0	ID=AL1_65_000136-T1.cds;Parent=AL1_65_000136-T1;
scaffold_1	funannotate	gene	465215	466819	.	+	.	ID=AL1_65_000137;
scaffold_1	funannotate	mRNA	465215	466819	.	+	.	ID=AL1_65_000137-T1;Parent=AL1_65_000137;product=hypothetical protein;
scaffold_1	funannotate	exon	465215	466819	.	+	.	ID=AL1_65_000137-T1.exon1;Parent=AL1_65_000137-T1;
scaffold_1	funannotate	CDS	465215	466819	.	+	0	ID=AL1_65_000137-T1.cds;Parent=AL1_65_000137-T1;
scaffold_1	funannotate	gene	468938	469883	.	-	.	ID=AL1_65_000138;
scaffold_1	funannotate	mRNA	468938	469883	.	-	.	ID=AL1_65_000138-T1;Parent=AL1_65_000138;product=hypothetical protein;
scaffold_1	funannotate	exon	469809	469883	.	-	.	ID=AL1_65_000138-T1.exon1;Parent=AL1_65_000138-T1;
scaffold_1	funannotate	exon	469408	469740	.	-	.	ID=AL1_65_000138-T1.exon2;Parent=AL1_65_000138-T1;
scaffold_1	funannotate	exon	468938	469354	.	-	.	ID=AL1_65_000138-T1.exon3;Parent=AL1_65_000138-T1;
scaffold_1	funannotate	CDS	469809	469883	.	-	0	ID=AL1_65_000138-T1.cds;Parent=AL1_65_000138-T1;
scaffold_1	funannotate	CDS	469408	469740	.	-	0	ID=AL1_65_000138-T1.cds;Parent=AL1_65_000138-T1;
scaffold_1	funannotate	CDS	468938	469354	.	-	0	ID=AL1_65_000138-T1.cds;Parent=AL1_65_000138-T1;
scaffold_1	funannotate	gene	471915	473080	.	-	.	ID=AL1_65_000139;
scaffold_1	funannotate	mRNA	471915	473080	.	-	.	ID=AL1_65_000139-T1;Parent=AL1_65_000139;product=hypothetical protein;
scaffold_1	funannotate	exon	473071	473080	.	-	.	ID=AL1_65_000139-T1.exon1;Parent=AL1_65_000139-T1;
scaffold_1	funannotate	exon	472954	473019	.	-	.	ID=AL1_65_000139-T1.exon2;Parent=AL1_65_000139-T1;
scaffold_1	funannotate	exon	472819	472886	.	-	.	ID=AL1_65_000139-T1.exon3;Parent=AL1_65_000139-T1;
scaffold_1	funannotate	exon	472382	472758	.	-	.	ID=AL1_65_000139-T1.exon4;Parent=AL1_65_000139-T1;
scaffold_1	funannotate	exon	472239	472328	.	-	.	ID=AL1_65_000139-T1.exon5;Parent=AL1_65_000139-T1;
scaffold_1	funannotate	exon	471915	472176	.	-	.	ID=AL1_65_000139-T1.exon6;Parent=AL1_65_000139-T1;
scaffold_1	funannotate	CDS	473071	473080	.	-	0	ID=AL1_65_000139-T1.cds;Parent=AL1_65_000139-T1;
scaffold_1	funannotate	CDS	472954	473019	.	-	2	ID=AL1_65_000139-T1.cds;Parent=AL1_65_000139-T1;
scaffold_1	funannotate	CDS	472819	472886	.	-	2	ID=AL1_65_000139-T1.cds;Parent=AL1_65_000139-T1;
scaffold_1	funannotate	CDS	472382	472758	.	-	0	ID=AL1_65_000139-T1.cds;Parent=AL1_65_000139-T1;
scaffold_1	funannotate	CDS	472239	472328	.	-	1	ID=AL1_65_000139-T1.cds;Parent=AL1_65_000139-T1;
scaffold_1	funannotate	CDS	471915	472176	.	-	1	ID=AL1_65_000139-T1.cds;Parent=AL1_65_000139-T1;
scaffold_1	funannotate	gene	473858	475816	.	+	.	ID=AL1_65_000140;
scaffold_1	funannotate	mRNA	473858	475816	.	+	.	ID=AL1_65_000140-T1;Parent=AL1_65_000140;product=hypothetical protein;
scaffold_1	funannotate	exon	473858	473875	.	+	.	ID=AL1_65_000140-T1.exon1;Parent=AL1_65_000140-T1;
scaffold_1	funannotate	exon	473934	474017	.	+	.	ID=AL1_65_000140-T1.exon2;Parent=AL1_65_000140-T1;
scaffold_1	funannotate	exon	474070	474385	.	+	.	ID=AL1_65_000140-T1.exon3;Parent=AL1_65_000140-T1;
scaffold_1	funannotate	exon	474590	474686	.	+	.	ID=AL1_65_000140-T1.exon4;Parent=AL1_65_000140-T1;
scaffold_1	funannotate	exon	474738	474867	.	+	.	ID=AL1_65_000140-T1.exon5;Parent=AL1_65_000140-T1;
scaffold_1	funannotate	exon	474923	475039	.	+	.	ID=AL1_65_000140-T1.exon6;Parent=AL1_65_000140-T1;
scaffold_1	funannotate	exon	475101	475266	.	+	.	ID=AL1_65_000140-T1.exon7;Parent=AL1_65_000140-T1;
scaffold_1	funannotate	exon	475314	475581	.	+	.	ID=AL1_65_000140-T1.exon8;Parent=AL1_65_000140-T1;
scaffold_1	funannotate	exon	475636	475816	.	+	.	ID=AL1_65_000140-T1.exon9;Parent=AL1_65_000140-T1;
scaffold_1	funannotate	CDS	473858	473875	.	+	0	ID=AL1_65_000140-T1.cds;Parent=AL1_65_000140-T1;
scaffold_1	funannotate	CDS	473934	474017	.	+	0	ID=AL1_65_000140-T1.cds;Parent=AL1_65_000140-T1;
scaffold_1	funannotate	CDS	474070	474385	.	+	0	ID=AL1_65_000140-T1.cds;Parent=AL1_65_000140-T1;
scaffold_1	funannotate	CDS	474590	474686	.	+	2	ID=AL1_65_000140-T1.cds;Parent=AL1_65_000140-T1;
scaffold_1	funannotate	CDS	474738	474867	.	+	1	ID=AL1_65_000140-T1.cds;Parent=AL1_65_000140-T1;
scaffold_1	funannotate	CDS	474923	475039	.	+	0	ID=AL1_65_000140-T1.cds;Parent=AL1_65_000140-T1;
scaffold_1	funannotate	CDS	475101	475266	.	+	0	ID=AL1_65_000140-T1.cds;Parent=AL1_65_000140-T1;
scaffold_1	funannotate	CDS	475314	475581	.	+	2	ID=AL1_65_000140-T1.cds;Parent=AL1_65_000140-T1;
scaffold_1	funannotate	CDS	475636	475816	.	+	1	ID=AL1_65_000140-T1.cds;Parent=AL1_65_000140-T1;
scaffold_1	funannotate	gene	476354	476775	.	-	.	ID=AL1_65_000141;
scaffold_1	funannotate	mRNA	476354	476775	.	-	.	ID=AL1_65_000141-T1;Parent=AL1_65_000141;product=hypothetical protein;
scaffold_1	funannotate	exon	476770	476775	.	-	.	ID=AL1_65_000141-T1.exon1;Parent=AL1_65_000141-T1;
scaffold_1	funannotate	exon	476354	476581	.	-	.	ID=AL1_65_000141-T1.exon2;Parent=AL1_65_000141-T1;
scaffold_1	funannotate	CDS	476770	476775	.	-	0	ID=AL1_65_000141-T1.cds;Parent=AL1_65_000141-T1;
scaffold_1	funannotate	CDS	476354	476581	.	-	0	ID=AL1_65_000141-T1.cds;Parent=AL1_65_000141-T1;
scaffold_1	funannotate	gene	477471	478982	.	+	.	ID=AL1_65_000142;
scaffold_1	funannotate	mRNA	477471	478982	.	+	.	ID=AL1_65_000142-T1;Parent=AL1_65_000142;product=hypothetical protein;
scaffold_1	funannotate	exon	477471	478982	.	+	.	ID=AL1_65_000142-T1.exon1;Parent=AL1_65_000142-T1;
scaffold_1	funannotate	CDS	477471	478982	.	+	0	ID=AL1_65_000142-T1.cds;Parent=AL1_65_000142-T1;
scaffold_1	funannotate	gene	481982	482811	.	+	.	ID=AL1_65_000143;
scaffold_1	funannotate	mRNA	481982	482811	.	+	.	ID=AL1_65_000143-T1;Parent=AL1_65_000143;product=hypothetical protein;
scaffold_1	funannotate	exon	481982	481986	.	+	.	ID=AL1_65_000143-T1.exon1;Parent=AL1_65_000143-T1;
scaffold_1	funannotate	exon	482087	482093	.	+	.	ID=AL1_65_000143-T1.exon2;Parent=AL1_65_000143-T1;
scaffold_1	funannotate	exon	482263	482811	.	+	.	ID=AL1_65_000143-T1.exon3;Parent=AL1_65_000143-T1;
scaffold_1	funannotate	CDS	481982	481986	.	+	0	ID=AL1_65_000143-T1.cds;Parent=AL1_65_000143-T1;
scaffold_1	funannotate	CDS	482087	482093	.	+	1	ID=AL1_65_000143-T1.cds;Parent=AL1_65_000143-T1;
scaffold_1	funannotate	CDS	482263	482811	.	+	0	ID=AL1_65_000143-T1.cds;Parent=AL1_65_000143-T1;
scaffold_1	funannotate	gene	486741	487121	.	-	.	ID=AL1_65_000144;
scaffold_1	funannotate	mRNA	486741	487121	.	-	.	ID=AL1_65_000144-T1;Parent=AL1_65_000144;product=hypothetical protein;
scaffold_1	funannotate	exon	486741	487121	.	-	.	ID=AL1_65_000144-T1.exon1;Parent=AL1_65_000144-T1;
scaffold_1	funannotate	CDS	486741	487121	.	-	0	ID=AL1_65_000144-T1.cds;Parent=AL1_65_000144-T1;
scaffold_1	funannotate	gene	489142	489846	.	+	.	ID=AL1_65_000145;
scaffold_1	funannotate	mRNA	489142	489846	.	+	.	ID=AL1_65_000145-T1;Parent=AL1_65_000145;product=hypothetical protein;
scaffold_1	funannotate	exon	489142	489846	.	+	.	ID=AL1_65_000145-T1.exon1;Parent=AL1_65_000145-T1;
scaffold_1	funannotate	CDS	489142	489846	.	+	0	ID=AL1_65_000145-T1.cds;Parent=AL1_65_000145-T1;
scaffold_1	funannotate	gene	491491	493148	.	-	.	ID=AL1_65_000146;
scaffold_1	funannotate	mRNA	491491	493148	.	-	.	ID=AL1_65_000146-T1;Parent=AL1_65_000146;product=hypothetical protein;
scaffold_1	funannotate	exon	492584	493148	.	-	.	ID=AL1_65_000146-T1.exon1;Parent=AL1_65_000146-T1;
scaffold_1	funannotate	exon	491491	492494	.	-	.	ID=AL1_65_000146-T1.exon2;Parent=AL1_65_000146-T1;
scaffold_1	funannotate	CDS	492584	493148	.	-	0	ID=AL1_65_000146-T1.cds;Parent=AL1_65_000146-T1;
scaffold_1	funannotate	CDS	491491	492494	.	-	2	ID=AL1_65_000146-T1.cds;Parent=AL1_65_000146-T1;
scaffold_1	funannotate	gene	494276	495454	.	+	.	ID=AL1_65_000147;
scaffold_1	funannotate	mRNA	494276	495454	.	+	.	ID=AL1_65_000147-T1;Parent=AL1_65_000147;product=hypothetical protein;
scaffold_1	funannotate	exon	494276	495454	.	+	.	ID=AL1_65_000147-T1.exon1;Parent=AL1_65_000147-T1;
scaffold_1	funannotate	CDS	494276	495454	.	+	0	ID=AL1_65_000147-T1.cds;Parent=AL1_65_000147-T1;
scaffold_1	funannotate	gene	495532	496249	.	-	.	ID=AL1_65_000148;
scaffold_1	funannotate	mRNA	495532	496249	.	-	.	ID=AL1_65_000148-T1;Parent=AL1_65_000148;product=hypothetical protein;
scaffold_1	funannotate	exon	496019	496249	.	-	.	ID=AL1_65_000148-T1.exon1;Parent=AL1_65_000148-T1;
scaffold_1	funannotate	exon	495532	495900	.	-	.	ID=AL1_65_000148-T1.exon2;Parent=AL1_65_000148-T1;
scaffold_1	funannotate	CDS	496019	496249	.	-	0	ID=AL1_65_000148-T1.cds;Parent=AL1_65_000148-T1;
scaffold_1	funannotate	CDS	495532	495900	.	-	0	ID=AL1_65_000148-T1.cds;Parent=AL1_65_000148-T1;
scaffold_1	funannotate	gene	496316	496495	.	-	.	ID=AL1_65_000149;
scaffold_1	funannotate	mRNA	496316	496495	.	-	.	ID=AL1_65_000149-T1;Parent=AL1_65_000149;product=hypothetical protein;
scaffold_1	funannotate	exon	496316	496495	.	-	.	ID=AL1_65_000149-T1.exon1;Parent=AL1_65_000149-T1;
scaffold_1	funannotate	CDS	496316	496495	.	-	0	ID=AL1_65_000149-T1.cds;Parent=AL1_65_000149-T1;
scaffold_1	funannotate	gene	498128	500171	.	-	.	ID=AL1_65_000150;
scaffold_1	funannotate	mRNA	498128	500171	.	-	.	ID=AL1_65_000150-T1;Parent=AL1_65_000150;product=hypothetical protein;
scaffold_1	funannotate	exon	499988	500171	.	-	.	ID=AL1_65_000150-T1.exon1;Parent=AL1_65_000150-T1;
scaffold_1	funannotate	exon	499751	499926	.	-	.	ID=AL1_65_000150-T1.exon2;Parent=AL1_65_000150-T1;
scaffold_1	funannotate	exon	498128	499594	.	-	.	ID=AL1_65_000150-T1.exon3;Parent=AL1_65_000150-T1;
scaffold_1	funannotate	CDS	499988	500171	.	-	0	ID=AL1_65_000150-T1.cds;Parent=AL1_65_000150-T1;
scaffold_1	funannotate	CDS	499751	499926	.	-	2	ID=AL1_65_000150-T1.cds;Parent=AL1_65_000150-T1;
scaffold_1	funannotate	CDS	498128	499594	.	-	0	ID=AL1_65_000150-T1.cds;Parent=AL1_65_000150-T1;
scaffold_1	funannotate	gene	501449	502288	.	-	.	ID=AL1_65_000151;
scaffold_1	funannotate	mRNA	501449	502288	.	-	.	ID=AL1_65_000151-T1;Parent=AL1_65_000151;product=hypothetical protein;
scaffold_1	funannotate	exon	501449	502288	.	-	.	ID=AL1_65_000151-T1.exon1;Parent=AL1_65_000151-T1;
scaffold_1	funannotate	CDS	501449	502288	.	-	0	ID=AL1_65_000151-T1.cds;Parent=AL1_65_000151-T1;
scaffold_1	funannotate	gene	503578	507803	.	+	.	ID=AL1_65_000152;
scaffold_1	funannotate	mRNA	503578	507803	.	+	.	ID=AL1_65_000152-T1;Parent=AL1_65_000152;product=hypothetical protein;
scaffold_1	funannotate	exon	503578	504469	.	+	.	ID=AL1_65_000152-T1.exon1;Parent=AL1_65_000152-T1;
scaffold_1	funannotate	exon	504523	507803	.	+	.	ID=AL1_65_000152-T1.exon2;Parent=AL1_65_000152-T1;
scaffold_1	funannotate	CDS	503578	504469	.	+	0	ID=AL1_65_000152-T1.cds;Parent=AL1_65_000152-T1;
scaffold_1	funannotate	CDS	504523	507803	.	+	2	ID=AL1_65_000152-T1.cds;Parent=AL1_65_000152-T1;
scaffold_1	funannotate	gene	508107	509775	.	-	.	ID=AL1_65_000153;
scaffold_1	funannotate	mRNA	508107	509775	.	-	.	ID=AL1_65_000153-T1;Parent=AL1_65_000153;product=hypothetical protein;
scaffold_1	funannotate	exon	509313	509775	.	-	.	ID=AL1_65_000153-T1.exon1;Parent=AL1_65_000153-T1;
scaffold_1	funannotate	exon	508860	509182	.	-	.	ID=AL1_65_000153-T1.exon2;Parent=AL1_65_000153-T1;
scaffold_1	funannotate	exon	508543	508738	.	-	.	ID=AL1_65_000153-T1.exon3;Parent=AL1_65_000153-T1;
scaffold_1	funannotate	exon	508107	508321	.	-	.	ID=AL1_65_000153-T1.exon4;Parent=AL1_65_000153-T1;
scaffold_1	funannotate	CDS	509313	509775	.	-	0	ID=AL1_65_000153-T1.cds;Parent=AL1_65_000153-T1;
scaffold_1	funannotate	CDS	508860	509182	.	-	2	ID=AL1_65_000153-T1.cds;Parent=AL1_65_000153-T1;
scaffold_1	funannotate	CDS	508543	508738	.	-	0	ID=AL1_65_000153-T1.cds;Parent=AL1_65_000153-T1;
scaffold_1	funannotate	CDS	508107	508321	.	-	2	ID=AL1_65_000153-T1.cds;Parent=AL1_65_000153-T1;
scaffold_1	funannotate	gene	512785	513564	.	-	.	ID=AL1_65_000154;
scaffold_1	funannotate	mRNA	512785	513564	.	-	.	ID=AL1_65_000154-T1;Parent=AL1_65_000154;product=hypothetical protein;
scaffold_1	funannotate	exon	512785	513564	.	-	.	ID=AL1_65_000154-T1.exon1;Parent=AL1_65_000154-T1;
scaffold_1	funannotate	CDS	512785	513564	.	-	0	ID=AL1_65_000154-T1.cds;Parent=AL1_65_000154-T1;
scaffold_1	funannotate	gene	515174	516517	.	+	.	ID=AL1_65_000155;
scaffold_1	funannotate	mRNA	515174	516517	.	+	.	ID=AL1_65_000155-T1;Parent=AL1_65_000155;product=hypothetical protein;
scaffold_1	funannotate	exon	515174	516517	.	+	.	ID=AL1_65_000155-T1.exon1;Parent=AL1_65_000155-T1;
scaffold_1	funannotate	CDS	515174	516517	.	+	0	ID=AL1_65_000155-T1.cds;Parent=AL1_65_000155-T1;
scaffold_1	funannotate	gene	517474	518811	.	+	.	ID=AL1_65_000156;
scaffold_1	funannotate	mRNA	517474	518811	.	+	.	ID=AL1_65_000156-T1;Parent=AL1_65_000156;product=hypothetical protein;
scaffold_1	funannotate	exon	517474	517755	.	+	.	ID=AL1_65_000156-T1.exon1;Parent=AL1_65_000156-T1;
scaffold_1	funannotate	exon	517846	518811	.	+	.	ID=AL1_65_000156-T1.exon2;Parent=AL1_65_000156-T1;
scaffold_1	funannotate	CDS	517474	517755	.	+	0	ID=AL1_65_000156-T1.cds;Parent=AL1_65_000156-T1;
scaffold_1	funannotate	CDS	517846	518811	.	+	0	ID=AL1_65_000156-T1.cds;Parent=AL1_65_000156-T1;
scaffold_1	funannotate	gene	520096	522199	.	+	.	ID=AL1_65_000157;
scaffold_1	funannotate	mRNA	520096	522199	.	+	.	ID=AL1_65_000157-T1;Parent=AL1_65_000157;product=hypothetical protein;
scaffold_1	funannotate	exon	520096	520410	.	+	.	ID=AL1_65_000157-T1.exon1;Parent=AL1_65_000157-T1;
scaffold_1	funannotate	exon	520461	520870	.	+	.	ID=AL1_65_000157-T1.exon2;Parent=AL1_65_000157-T1;
scaffold_1	funannotate	exon	520920	521455	.	+	.	ID=AL1_65_000157-T1.exon3;Parent=AL1_65_000157-T1;
scaffold_1	funannotate	exon	521524	521947	.	+	.	ID=AL1_65_000157-T1.exon4;Parent=AL1_65_000157-T1;
scaffold_1	funannotate	exon	522013	522199	.	+	.	ID=AL1_65_000157-T1.exon5;Parent=AL1_65_000157-T1;
scaffold_1	funannotate	CDS	520096	520410	.	+	0	ID=AL1_65_000157-T1.cds;Parent=AL1_65_000157-T1;
scaffold_1	funannotate	CDS	520461	520870	.	+	0	ID=AL1_65_000157-T1.cds;Parent=AL1_65_000157-T1;
scaffold_1	funannotate	CDS	520920	521455	.	+	1	ID=AL1_65_000157-T1.cds;Parent=AL1_65_000157-T1;
scaffold_1	funannotate	CDS	521524	521947	.	+	2	ID=AL1_65_000157-T1.cds;Parent=AL1_65_000157-T1;
scaffold_1	funannotate	CDS	522013	522199	.	+	1	ID=AL1_65_000157-T1.cds;Parent=AL1_65_000157-T1;
scaffold_1	funannotate	gene	522804	524107	.	+	.	ID=AL1_65_000158;
scaffold_1	funannotate	mRNA	522804	524107	.	+	.	ID=AL1_65_000158-T1;Parent=AL1_65_000158;product=hypothetical protein;
scaffold_1	funannotate	exon	522804	522860	.	+	.	ID=AL1_65_000158-T1.exon1;Parent=AL1_65_000158-T1;
scaffold_1	funannotate	exon	522910	523396	.	+	.	ID=AL1_65_000158-T1.exon2;Parent=AL1_65_000158-T1;
scaffold_1	funannotate	exon	523446	524107	.	+	.	ID=AL1_65_000158-T1.exon3;Parent=AL1_65_000158-T1;
scaffold_1	funannotate	CDS	522804	522860	.	+	0	ID=AL1_65_000158-T1.cds;Parent=AL1_65_000158-T1;
scaffold_1	funannotate	CDS	522910	523396	.	+	0	ID=AL1_65_000158-T1.cds;Parent=AL1_65_000158-T1;
scaffold_1	funannotate	CDS	523446	524107	.	+	2	ID=AL1_65_000158-T1.cds;Parent=AL1_65_000158-T1;
scaffold_1	funannotate	gene	524732	526601	.	-	.	ID=AL1_65_000159;
scaffold_1	funannotate	mRNA	524732	526601	.	-	.	ID=AL1_65_000159-T1;Parent=AL1_65_000159;product=hypothetical protein;
scaffold_1	funannotate	exon	525438	526601	.	-	.	ID=AL1_65_000159-T1.exon1;Parent=AL1_65_000159-T1;
scaffold_1	funannotate	exon	524732	525379	.	-	.	ID=AL1_65_000159-T1.exon2;Parent=AL1_65_000159-T1;
scaffold_1	funannotate	CDS	525438	526601	.	-	0	ID=AL1_65_000159-T1.cds;Parent=AL1_65_000159-T1;
scaffold_1	funannotate	CDS	524732	525379	.	-	0	ID=AL1_65_000159-T1.cds;Parent=AL1_65_000159-T1;
scaffold_1	funannotate	gene	527296	528365	.	+	.	ID=AL1_65_000160;
scaffold_1	funannotate	mRNA	527296	528365	.	+	.	ID=AL1_65_000160-T1;Parent=AL1_65_000160;product=hypothetical protein;
scaffold_1	funannotate	exon	527296	527798	.	+	.	ID=AL1_65_000160-T1.exon1;Parent=AL1_65_000160-T1;
scaffold_1	funannotate	exon	527897	528365	.	+	.	ID=AL1_65_000160-T1.exon2;Parent=AL1_65_000160-T1;
scaffold_1	funannotate	CDS	527296	527798	.	+	0	ID=AL1_65_000160-T1.cds;Parent=AL1_65_000160-T1;
scaffold_1	funannotate	CDS	527897	528365	.	+	1	ID=AL1_65_000160-T1.cds;Parent=AL1_65_000160-T1;
scaffold_1	funannotate	gene	530343	532334	.	+	.	ID=AL1_65_000161;
scaffold_1	funannotate	mRNA	530343	532334	.	+	.	ID=AL1_65_000161-T1;Parent=AL1_65_000161;product=hypothetical protein;
scaffold_1	funannotate	exon	530343	531095	.	+	.	ID=AL1_65_000161-T1.exon1;Parent=AL1_65_000161-T1;
scaffold_1	funannotate	exon	531165	531932	.	+	.	ID=AL1_65_000161-T1.exon2;Parent=AL1_65_000161-T1;
scaffold_1	funannotate	exon	531990	532334	.	+	.	ID=AL1_65_000161-T1.exon3;Parent=AL1_65_000161-T1;
scaffold_1	funannotate	CDS	530343	531095	.	+	0	ID=AL1_65_000161-T1.cds;Parent=AL1_65_000161-T1;
scaffold_1	funannotate	CDS	531165	531932	.	+	0	ID=AL1_65_000161-T1.cds;Parent=AL1_65_000161-T1;
scaffold_1	funannotate	CDS	531990	532334	.	+	0	ID=AL1_65_000161-T1.cds;Parent=AL1_65_000161-T1;
scaffold_1	funannotate	gene	534389	535221	.	+	.	ID=AL1_65_000162;
scaffold_1	funannotate	mRNA	534389	535221	.	+	.	ID=AL1_65_000162-T1;Parent=AL1_65_000162;product=hypothetical protein;
scaffold_1	funannotate	exon	534389	534425	.	+	.	ID=AL1_65_000162-T1.exon1;Parent=AL1_65_000162-T1;
scaffold_1	funannotate	exon	534479	535221	.	+	.	ID=AL1_65_000162-T1.exon2;Parent=AL1_65_000162-T1;
scaffold_1	funannotate	CDS	534389	534425	.	+	0	ID=AL1_65_000162-T1.cds;Parent=AL1_65_000162-T1;
scaffold_1	funannotate	CDS	534479	535221	.	+	2	ID=AL1_65_000162-T1.cds;Parent=AL1_65_000162-T1;
scaffold_1	funannotate	gene	539805	542481	.	+	.	ID=AL1_65_000163;
scaffold_1	funannotate	mRNA	539805	542481	.	+	.	ID=AL1_65_000163-T1;Parent=AL1_65_000163;product=hypothetical protein;
scaffold_1	funannotate	exon	539805	539879	.	+	.	ID=AL1_65_000163-T1.exon1;Parent=AL1_65_000163-T1;
scaffold_1	funannotate	exon	539951	540694	.	+	.	ID=AL1_65_000163-T1.exon2;Parent=AL1_65_000163-T1;
scaffold_1	funannotate	exon	540754	541527	.	+	.	ID=AL1_65_000163-T1.exon3;Parent=AL1_65_000163-T1;
scaffold_1	funannotate	exon	541612	542481	.	+	.	ID=AL1_65_000163-T1.exon4;Parent=AL1_65_000163-T1;
scaffold_1	funannotate	CDS	539805	539879	.	+	0	ID=AL1_65_000163-T1.cds;Parent=AL1_65_000163-T1;
scaffold_1	funannotate	CDS	539951	540694	.	+	0	ID=AL1_65_000163-T1.cds;Parent=AL1_65_000163-T1;
scaffold_1	funannotate	CDS	540754	541527	.	+	0	ID=AL1_65_000163-T1.cds;Parent=AL1_65_000163-T1;
scaffold_1	funannotate	CDS	541612	542481	.	+	0	ID=AL1_65_000163-T1.cds;Parent=AL1_65_000163-T1;
scaffold_1	funannotate	gene	542930	545356	.	-	.	ID=AL1_65_000164;
scaffold_1	funannotate	mRNA	542930	545356	.	-	.	ID=AL1_65_000164-T1;Parent=AL1_65_000164;product=hypothetical protein;
scaffold_1	funannotate	exon	545209	545356	.	-	.	ID=AL1_65_000164-T1.exon1;Parent=AL1_65_000164-T1;
scaffold_1	funannotate	exon	542930	545145	.	-	.	ID=AL1_65_000164-T1.exon2;Parent=AL1_65_000164-T1;
scaffold_1	funannotate	CDS	545209	545356	.	-	0	ID=AL1_65_000164-T1.cds;Parent=AL1_65_000164-T1;
scaffold_1	funannotate	CDS	542930	545145	.	-	2	ID=AL1_65_000164-T1.cds;Parent=AL1_65_000164-T1;
scaffold_1	funannotate	gene	545755	547412	.	-	.	ID=AL1_65_000165;
scaffold_1	funannotate	mRNA	545755	547412	.	-	.	ID=AL1_65_000165-T1;Parent=AL1_65_000165;product=hypothetical protein;
scaffold_1	funannotate	exon	546991	547412	.	-	.	ID=AL1_65_000165-T1.exon1;Parent=AL1_65_000165-T1;
scaffold_1	funannotate	exon	546165	546930	.	-	.	ID=AL1_65_000165-T1.exon2;Parent=AL1_65_000165-T1;
scaffold_1	funannotate	exon	545755	546105	.	-	.	ID=AL1_65_000165-T1.exon3;Parent=AL1_65_000165-T1;
scaffold_1	funannotate	CDS	546991	547412	.	-	0	ID=AL1_65_000165-T1.cds;Parent=AL1_65_000165-T1;
scaffold_1	funannotate	CDS	546165	546930	.	-	1	ID=AL1_65_000165-T1.cds;Parent=AL1_65_000165-T1;
scaffold_1	funannotate	CDS	545755	546105	.	-	0	ID=AL1_65_000165-T1.cds;Parent=AL1_65_000165-T1;
scaffold_1	funannotate	gene	555748	556980	.	+	.	ID=AL1_65_000166;
scaffold_1	funannotate	mRNA	555748	556980	.	+	.	ID=AL1_65_000166-T1;Parent=AL1_65_000166;product=hypothetical protein;
scaffold_1	funannotate	exon	555748	556980	.	+	.	ID=AL1_65_000166-T1.exon1;Parent=AL1_65_000166-T1;
scaffold_1	funannotate	CDS	555748	556980	.	+	0	ID=AL1_65_000166-T1.cds;Parent=AL1_65_000166-T1;
scaffold_1	funannotate	gene	557369	559591	.	+	.	ID=AL1_65_000167;
scaffold_1	funannotate	mRNA	557369	559591	.	+	.	ID=AL1_65_000167-T1;Parent=AL1_65_000167;product=hypothetical protein;
scaffold_1	funannotate	exon	557369	558385	.	+	.	ID=AL1_65_000167-T1.exon1;Parent=AL1_65_000167-T1;
scaffold_1	funannotate	exon	558658	559365	.	+	.	ID=AL1_65_000167-T1.exon2;Parent=AL1_65_000167-T1;
scaffold_1	funannotate	exon	559427	559591	.	+	.	ID=AL1_65_000167-T1.exon3;Parent=AL1_65_000167-T1;
scaffold_1	funannotate	CDS	557369	558385	.	+	0	ID=AL1_65_000167-T1.cds;Parent=AL1_65_000167-T1;
scaffold_1	funannotate	CDS	558658	559365	.	+	0	ID=AL1_65_000167-T1.cds;Parent=AL1_65_000167-T1;
scaffold_1	funannotate	CDS	559427	559591	.	+	0	ID=AL1_65_000167-T1.cds;Parent=AL1_65_000167-T1;
scaffold_1	funannotate	gene	559966	560373	.	+	.	ID=AL1_65_000168;
scaffold_1	funannotate	mRNA	559966	560373	.	+	.	ID=AL1_65_000168-T1;Parent=AL1_65_000168;product=hypothetical protein;
scaffold_1	funannotate	exon	559966	560373	.	+	.	ID=AL1_65_000168-T1.exon1;Parent=AL1_65_000168-T1;
scaffold_1	funannotate	CDS	559966	560373	.	+	0	ID=AL1_65_000168-T1.cds;Parent=AL1_65_000168-T1;
scaffold_1	funannotate	gene	566594	569416	.	-	.	ID=AL1_65_000169;
scaffold_1	funannotate	mRNA	566594	569416	.	-	.	ID=AL1_65_000169-T1;Parent=AL1_65_000169;product=hypothetical protein;
scaffold_1	funannotate	exon	569206	569416	.	-	.	ID=AL1_65_000169-T1.exon1;Parent=AL1_65_000169-T1;
scaffold_1	funannotate	exon	568901	569131	.	-	.	ID=AL1_65_000169-T1.exon2;Parent=AL1_65_000169-T1;
scaffold_1	funannotate	exon	568590	568811	.	-	.	ID=AL1_65_000169-T1.exon3;Parent=AL1_65_000169-T1;
scaffold_1	funannotate	exon	568480	568533	.	-	.	ID=AL1_65_000169-T1.exon4;Parent=AL1_65_000169-T1;
scaffold_1	funannotate	exon	568268	568427	.	-	.	ID=AL1_65_000169-T1.exon5;Parent=AL1_65_000169-T1;
scaffold_1	funannotate	exon	567896	568089	.	-	.	ID=AL1_65_000169-T1.exon6;Parent=AL1_65_000169-T1;
scaffold_1	funannotate	exon	567737	567846	.	-	.	ID=AL1_65_000169-T1.exon7;Parent=AL1_65_000169-T1;
scaffold_1	funannotate	exon	567350	567678	.	-	.	ID=AL1_65_000169-T1.exon8;Parent=AL1_65_000169-T1;
scaffold_1	funannotate	exon	566594	567281	.	-	.	ID=AL1_65_000169-T1.exon9;Parent=AL1_65_000169-T1;
scaffold_1	funannotate	CDS	569206	569416	.	-	0	ID=AL1_65_000169-T1.cds;Parent=AL1_65_000169-T1;
scaffold_1	funannotate	CDS	568901	569131	.	-	2	ID=AL1_65_000169-T1.cds;Parent=AL1_65_000169-T1;
scaffold_1	funannotate	CDS	568590	568811	.	-	2	ID=AL1_65_000169-T1.cds;Parent=AL1_65_000169-T1;
scaffold_1	funannotate	CDS	568480	568533	.	-	2	ID=AL1_65_000169-T1.cds;Parent=AL1_65_000169-T1;
scaffold_1	funannotate	CDS	568268	568427	.	-	2	ID=AL1_65_000169-T1.cds;Parent=AL1_65_000169-T1;
scaffold_1	funannotate	CDS	567896	568089	.	-	1	ID=AL1_65_000169-T1.cds;Parent=AL1_65_000169-T1;
scaffold_1	funannotate	CDS	567737	567846	.	-	2	ID=AL1_65_000169-T1.cds;Parent=AL1_65_000169-T1;
scaffold_1	funannotate	CDS	567350	567678	.	-	0	ID=AL1_65_000169-T1.cds;Parent=AL1_65_000169-T1;
scaffold_1	funannotate	CDS	566594	567281	.	-	1	ID=AL1_65_000169-T1.cds;Parent=AL1_65_000169-T1;
scaffold_1	funannotate	gene	572722	577064	.	+	.	ID=AL1_65_000170;
scaffold_1	funannotate	mRNA	572722	577064	.	+	.	ID=AL1_65_000170-T1;Parent=AL1_65_000170;product=hypothetical protein;
scaffold_1	funannotate	exon	572722	573760	.	+	.	ID=AL1_65_000170-T1.exon1;Parent=AL1_65_000170-T1;
scaffold_1	funannotate	exon	573841	573941	.	+	.	ID=AL1_65_000170-T1.exon2;Parent=AL1_65_000170-T1;
scaffold_1	funannotate	exon	574218	577064	.	+	.	ID=AL1_65_000170-T1.exon3;Parent=AL1_65_000170-T1;
scaffold_1	funannotate	CDS	572722	573760	.	+	0	ID=AL1_65_000170-T1.cds;Parent=AL1_65_000170-T1;
scaffold_1	funannotate	CDS	573841	573941	.	+	2	ID=AL1_65_000170-T1.cds;Parent=AL1_65_000170-T1;
scaffold_1	funannotate	CDS	574218	577064	.	+	0	ID=AL1_65_000170-T1.cds;Parent=AL1_65_000170-T1;
scaffold_1	funannotate	gene	578159	579770	.	-	.	ID=AL1_65_000171;
scaffold_1	funannotate	mRNA	578159	579770	.	-	.	ID=AL1_65_000171-T1;Parent=AL1_65_000171;product=hypothetical protein;
scaffold_1	funannotate	exon	579692	579770	.	-	.	ID=AL1_65_000171-T1.exon1;Parent=AL1_65_000171-T1;
scaffold_1	funannotate	exon	579570	579624	.	-	.	ID=AL1_65_000171-T1.exon2;Parent=AL1_65_000171-T1;
scaffold_1	funannotate	exon	579243	579470	.	-	.	ID=AL1_65_000171-T1.exon3;Parent=AL1_65_000171-T1;
scaffold_1	funannotate	exon	578818	579142	.	-	.	ID=AL1_65_000171-T1.exon4;Parent=AL1_65_000171-T1;
scaffold_1	funannotate	exon	578336	578618	.	-	.	ID=AL1_65_000171-T1.exon5;Parent=AL1_65_000171-T1;
scaffold_1	funannotate	exon	578159	578220	.	-	.	ID=AL1_65_000171-T1.exon6;Parent=AL1_65_000171-T1;
scaffold_1	funannotate	CDS	579692	579770	.	-	0	ID=AL1_65_000171-T1.cds;Parent=AL1_65_000171-T1;
scaffold_1	funannotate	CDS	579570	579624	.	-	2	ID=AL1_65_000171-T1.cds;Parent=AL1_65_000171-T1;
scaffold_1	funannotate	CDS	579243	579470	.	-	1	ID=AL1_65_000171-T1.cds;Parent=AL1_65_000171-T1;
scaffold_1	funannotate	CDS	578818	579142	.	-	1	ID=AL1_65_000171-T1.cds;Parent=AL1_65_000171-T1;
scaffold_1	funannotate	CDS	578336	578618	.	-	0	ID=AL1_65_000171-T1.cds;Parent=AL1_65_000171-T1;
scaffold_1	funannotate	CDS	578159	578220	.	-	2	ID=AL1_65_000171-T1.cds;Parent=AL1_65_000171-T1;
scaffold_1	funannotate	gene	580306	581030	.	+	.	ID=AL1_65_000172;
scaffold_1	funannotate	mRNA	580306	581030	.	+	.	ID=AL1_65_000172-T1;Parent=AL1_65_000172;product=hypothetical protein;
scaffold_1	funannotate	exon	580306	580332	.	+	.	ID=AL1_65_000172-T1.exon1;Parent=AL1_65_000172-T1;
scaffold_1	funannotate	exon	580430	580727	.	+	.	ID=AL1_65_000172-T1.exon2;Parent=AL1_65_000172-T1;
scaffold_1	funannotate	exon	580843	581030	.	+	.	ID=AL1_65_000172-T1.exon3;Parent=AL1_65_000172-T1;
scaffold_1	funannotate	CDS	580306	580332	.	+	0	ID=AL1_65_000172-T1.cds;Parent=AL1_65_000172-T1;
scaffold_1	funannotate	CDS	580430	580727	.	+	0	ID=AL1_65_000172-T1.cds;Parent=AL1_65_000172-T1;
scaffold_1	funannotate	CDS	580843	581030	.	+	2	ID=AL1_65_000172-T1.cds;Parent=AL1_65_000172-T1;
scaffold_1	funannotate	gene	581515	583788	.	-	.	ID=AL1_65_000173;
scaffold_1	funannotate	mRNA	581515	583788	.	-	.	ID=AL1_65_000173-T1;Parent=AL1_65_000173;product=hypothetical protein;
scaffold_1	funannotate	exon	583621	583788	.	-	.	ID=AL1_65_000173-T1.exon1;Parent=AL1_65_000173-T1;
scaffold_1	funannotate	exon	583495	583513	.	-	.	ID=AL1_65_000173-T1.exon2;Parent=AL1_65_000173-T1;
scaffold_1	funannotate	exon	583007	583371	.	-	.	ID=AL1_65_000173-T1.exon3;Parent=AL1_65_000173-T1;
scaffold_1	funannotate	exon	581515	582876	.	-	.	ID=AL1_65_000173-T1.exon4;Parent=AL1_65_000173-T1;
scaffold_1	funannotate	CDS	583621	583788	.	-	0	ID=AL1_65_000173-T1.cds;Parent=AL1_65_000173-T1;
scaffold_1	funannotate	CDS	583495	583513	.	-	0	ID=AL1_65_000173-T1.cds;Parent=AL1_65_000173-T1;
scaffold_1	funannotate	CDS	583007	583371	.	-	2	ID=AL1_65_000173-T1.cds;Parent=AL1_65_000173-T1;
scaffold_1	funannotate	CDS	581515	582876	.	-	0	ID=AL1_65_000173-T1.cds;Parent=AL1_65_000173-T1;
scaffold_1	funannotate	gene	585222	585491	.	-	.	ID=AL1_65_000174;
scaffold_1	funannotate	mRNA	585222	585491	.	-	.	ID=AL1_65_000174-T1;Parent=AL1_65_000174;product=hypothetical protein;
scaffold_1	funannotate	exon	585394	585491	.	-	.	ID=AL1_65_000174-T1.exon1;Parent=AL1_65_000174-T1;
scaffold_1	funannotate	exon	585222	585330	.	-	.	ID=AL1_65_000174-T1.exon2;Parent=AL1_65_000174-T1;
scaffold_1	funannotate	CDS	585394	585491	.	-	0	ID=AL1_65_000174-T1.cds;Parent=AL1_65_000174-T1;
scaffold_1	funannotate	CDS	585222	585330	.	-	1	ID=AL1_65_000174-T1.cds;Parent=AL1_65_000174-T1;
scaffold_1	funannotate	gene	589832	590601	.	+	.	ID=AL1_65_000175;
scaffold_1	funannotate	mRNA	589832	590601	.	+	.	ID=AL1_65_000175-T1;Parent=AL1_65_000175;product=hypothetical protein;
scaffold_1	funannotate	exon	589832	590422	.	+	.	ID=AL1_65_000175-T1.exon1;Parent=AL1_65_000175-T1;
scaffold_1	funannotate	exon	590497	590601	.	+	.	ID=AL1_65_000175-T1.exon2;Parent=AL1_65_000175-T1;
scaffold_1	funannotate	CDS	589832	590422	.	+	0	ID=AL1_65_000175-T1.cds;Parent=AL1_65_000175-T1;
scaffold_1	funannotate	CDS	590497	590601	.	+	0	ID=AL1_65_000175-T1.cds;Parent=AL1_65_000175-T1;
scaffold_1	funannotate	gene	591350	592330	.	-	.	ID=AL1_65_000176;
scaffold_1	funannotate	mRNA	591350	592330	.	-	.	ID=AL1_65_000176-T1;Parent=AL1_65_000176;product=hypothetical protein;
scaffold_1	funannotate	exon	591350	592330	.	-	.	ID=AL1_65_000176-T1.exon1;Parent=AL1_65_000176-T1;
scaffold_1	funannotate	CDS	591350	592330	.	-	0	ID=AL1_65_000176-T1.cds;Parent=AL1_65_000176-T1;
scaffold_1	funannotate	gene	592370	594724	.	-	.	ID=AL1_65_000177;
scaffold_1	funannotate	mRNA	592370	594724	.	-	.	ID=AL1_65_000177-T1;Parent=AL1_65_000177;product=hypothetical protein;
scaffold_1	funannotate	exon	594693	594724	.	-	.	ID=AL1_65_000177-T1.exon1;Parent=AL1_65_000177-T1;
scaffold_1	funannotate	exon	592370	594635	.	-	.	ID=AL1_65_000177-T1.exon2;Parent=AL1_65_000177-T1;
scaffold_1	funannotate	CDS	594693	594724	.	-	0	ID=AL1_65_000177-T1.cds;Parent=AL1_65_000177-T1;
scaffold_1	funannotate	CDS	592370	594635	.	-	1	ID=AL1_65_000177-T1.cds;Parent=AL1_65_000177-T1;
scaffold_1	funannotate	gene	595670	596200	.	+	.	ID=AL1_65_000178;
scaffold_1	funannotate	mRNA	595670	596200	.	+	.	ID=AL1_65_000178-T1;Parent=AL1_65_000178;product=hypothetical protein;
scaffold_1	funannotate	exon	595670	595913	.	+	.	ID=AL1_65_000178-T1.exon1;Parent=AL1_65_000178-T1;
scaffold_1	funannotate	exon	595977	596200	.	+	.	ID=AL1_65_000178-T1.exon2;Parent=AL1_65_000178-T1;
scaffold_1	funannotate	CDS	595670	595913	.	+	0	ID=AL1_65_000178-T1.cds;Parent=AL1_65_000178-T1;
scaffold_1	funannotate	CDS	595977	596200	.	+	2	ID=AL1_65_000178-T1.cds;Parent=AL1_65_000178-T1;
scaffold_1	funannotate	gene	597936	600412	.	+	.	ID=AL1_65_000179;
scaffold_1	funannotate	mRNA	597936	600412	.	+	.	ID=AL1_65_000179-T1;Parent=AL1_65_000179;product=hypothetical protein;
scaffold_1	funannotate	exon	597936	598146	.	+	.	ID=AL1_65_000179-T1.exon1;Parent=AL1_65_000179-T1;
scaffold_1	funannotate	exon	598207	598239	.	+	.	ID=AL1_65_000179-T1.exon2;Parent=AL1_65_000179-T1;
scaffold_1	funannotate	exon	598301	598563	.	+	.	ID=AL1_65_000179-T1.exon3;Parent=AL1_65_000179-T1;
scaffold_1	funannotate	exon	598617	598743	.	+	.	ID=AL1_65_000179-T1.exon4;Parent=AL1_65_000179-T1;
scaffold_1	funannotate	exon	598808	599260	.	+	.	ID=AL1_65_000179-T1.exon5;Parent=AL1_65_000179-T1;
scaffold_1	funannotate	exon	599348	599443	.	+	.	ID=AL1_65_000179-T1.exon6;Parent=AL1_65_000179-T1;
scaffold_1	funannotate	exon	599500	599648	.	+	.	ID=AL1_65_000179-T1.exon7;Parent=AL1_65_000179-T1;
scaffold_1	funannotate	exon	599761	600300	.	+	.	ID=AL1_65_000179-T1.exon8;Parent=AL1_65_000179-T1;
scaffold_1	funannotate	exon	600383	600412	.	+	.	ID=AL1_65_000179-T1.exon9;Parent=AL1_65_000179-T1;
scaffold_1	funannotate	CDS	597936	598146	.	+	0	ID=AL1_65_000179-T1.cds;Parent=AL1_65_000179-T1;
scaffold_1	funannotate	CDS	598207	598239	.	+	2	ID=AL1_65_000179-T1.cds;Parent=AL1_65_000179-T1;
scaffold_1	funannotate	CDS	598301	598563	.	+	2	ID=AL1_65_000179-T1.cds;Parent=AL1_65_000179-T1;
scaffold_1	funannotate	CDS	598617	598743	.	+	0	ID=AL1_65_000179-T1.cds;Parent=AL1_65_000179-T1;
scaffold_1	funannotate	CDS	598808	599260	.	+	2	ID=AL1_65_000179-T1.cds;Parent=AL1_65_000179-T1;
scaffold_1	funannotate	CDS	599348	599443	.	+	2	ID=AL1_65_000179-T1.cds;Parent=AL1_65_000179-T1;
scaffold_1	funannotate	CDS	599500	599648	.	+	2	ID=AL1_65_000179-T1.cds;Parent=AL1_65_000179-T1;
scaffold_1	funannotate	CDS	599761	600300	.	+	0	ID=AL1_65_000179-T1.cds;Parent=AL1_65_000179-T1;
scaffold_1	funannotate	CDS	600383	600412	.	+	0	ID=AL1_65_000179-T1.cds;Parent=AL1_65_000179-T1;
scaffold_1	funannotate	gene	600715	601521	.	-	.	ID=AL1_65_000180;
scaffold_1	funannotate	mRNA	600715	601521	.	-	.	ID=AL1_65_000180-T1;Parent=AL1_65_000180;product=hypothetical protein;
scaffold_1	funannotate	exon	600715	601521	.	-	.	ID=AL1_65_000180-T1.exon1;Parent=AL1_65_000180-T1;
scaffold_1	funannotate	CDS	600715	601521	.	-	0	ID=AL1_65_000180-T1.cds;Parent=AL1_65_000180-T1;
scaffold_1	funannotate	gene	604139	605229	.	+	.	ID=AL1_65_000181;
scaffold_1	funannotate	mRNA	604139	605229	.	+	.	ID=AL1_65_000181-T1;Parent=AL1_65_000181;product=hypothetical protein;
scaffold_1	funannotate	exon	604139	604727	.	+	.	ID=AL1_65_000181-T1.exon1;Parent=AL1_65_000181-T1;
scaffold_1	funannotate	exon	604799	605229	.	+	.	ID=AL1_65_000181-T1.exon2;Parent=AL1_65_000181-T1;
scaffold_1	funannotate	CDS	604139	604727	.	+	0	ID=AL1_65_000181-T1.cds;Parent=AL1_65_000181-T1;
scaffold_1	funannotate	CDS	604799	605229	.	+	2	ID=AL1_65_000181-T1.cds;Parent=AL1_65_000181-T1;
scaffold_1	funannotate	gene	609077	611826	.	+	.	ID=AL1_65_000182;
scaffold_1	funannotate	mRNA	609077	611826	.	+	.	ID=AL1_65_000182-T1;Parent=AL1_65_000182;product=hypothetical protein;
scaffold_1	funannotate	exon	609077	611058	.	+	.	ID=AL1_65_000182-T1.exon1;Parent=AL1_65_000182-T1;
scaffold_1	funannotate	exon	611118	611826	.	+	.	ID=AL1_65_000182-T1.exon2;Parent=AL1_65_000182-T1;
scaffold_1	funannotate	CDS	609077	611058	.	+	0	ID=AL1_65_000182-T1.cds;Parent=AL1_65_000182-T1;
scaffold_1	funannotate	CDS	611118	611826	.	+	1	ID=AL1_65_000182-T1.cds;Parent=AL1_65_000182-T1;
scaffold_1	funannotate	gene	615261	615545	.	-	.	ID=AL1_65_000183;
scaffold_1	funannotate	mRNA	615261	615545	.	-	.	ID=AL1_65_000183-T1;Parent=AL1_65_000183;product=hypothetical protein;
scaffold_1	funannotate	exon	615261	615545	.	-	.	ID=AL1_65_000183-T1.exon1;Parent=AL1_65_000183-T1;
scaffold_1	funannotate	CDS	615261	615545	.	-	0	ID=AL1_65_000183-T1.cds;Parent=AL1_65_000183-T1;
scaffold_1	funannotate	gene	615987	617027	.	-	.	ID=AL1_65_000184;
scaffold_1	funannotate	mRNA	615987	617027	.	-	.	ID=AL1_65_000184-T1;Parent=AL1_65_000184;product=hypothetical protein;
scaffold_1	funannotate	exon	616709	617027	.	-	.	ID=AL1_65_000184-T1.exon1;Parent=AL1_65_000184-T1;
scaffold_1	funannotate	exon	616241	616651	.	-	.	ID=AL1_65_000184-T1.exon2;Parent=AL1_65_000184-T1;
scaffold_1	funannotate	exon	615987	616225	.	-	.	ID=AL1_65_000184-T1.exon3;Parent=AL1_65_000184-T1;
scaffold_1	funannotate	CDS	616709	617027	.	-	0	ID=AL1_65_000184-T1.cds;Parent=AL1_65_000184-T1;
scaffold_1	funannotate	CDS	616241	616651	.	-	2	ID=AL1_65_000184-T1.cds;Parent=AL1_65_000184-T1;
scaffold_1	funannotate	CDS	615987	616225	.	-	2	ID=AL1_65_000184-T1.cds;Parent=AL1_65_000184-T1;
scaffold_1	funannotate	gene	617547	618675	.	-	.	ID=AL1_65_000185;
scaffold_1	funannotate	mRNA	617547	618675	.	-	.	ID=AL1_65_000185-T1;Parent=AL1_65_000185;product=hypothetical protein;
scaffold_1	funannotate	exon	618075	618675	.	-	.	ID=AL1_65_000185-T1.exon1;Parent=AL1_65_000185-T1;
scaffold_1	funannotate	exon	617873	617991	.	-	.	ID=AL1_65_000185-T1.exon2;Parent=AL1_65_000185-T1;
scaffold_1	funannotate	exon	617547	617807	.	-	.	ID=AL1_65_000185-T1.exon3;Parent=AL1_65_000185-T1;
scaffold_1	funannotate	CDS	618075	618675	.	-	0	ID=AL1_65_000185-T1.cds;Parent=AL1_65_000185-T1;
scaffold_1	funannotate	CDS	617873	617991	.	-	2	ID=AL1_65_000185-T1.cds;Parent=AL1_65_000185-T1;
scaffold_1	funannotate	CDS	617547	617807	.	-	0	ID=AL1_65_000185-T1.cds;Parent=AL1_65_000185-T1;
scaffold_1	funannotate	gene	620449	621638	.	+	.	ID=AL1_65_000186;
scaffold_1	funannotate	mRNA	620449	621638	.	+	.	ID=AL1_65_000186-T1;Parent=AL1_65_000186;product=hypothetical protein;
scaffold_1	funannotate	exon	620449	620925	.	+	.	ID=AL1_65_000186-T1.exon1;Parent=AL1_65_000186-T1;
scaffold_1	funannotate	exon	621024	621638	.	+	.	ID=AL1_65_000186-T1.exon2;Parent=AL1_65_000186-T1;
scaffold_1	funannotate	CDS	620449	620925	.	+	0	ID=AL1_65_000186-T1.cds;Parent=AL1_65_000186-T1;
scaffold_1	funannotate	CDS	621024	621638	.	+	0	ID=AL1_65_000186-T1.cds;Parent=AL1_65_000186-T1;
scaffold_1	funannotate	gene	624695	625475	.	+	.	ID=AL1_65_000187;
scaffold_1	funannotate	mRNA	624695	625475	.	+	.	ID=AL1_65_000187-T1;Parent=AL1_65_000187;product=hypothetical protein;
scaffold_1	funannotate	exon	624695	624699	.	+	.	ID=AL1_65_000187-T1.exon1;Parent=AL1_65_000187-T1;
scaffold_1	funannotate	exon	624818	625475	.	+	.	ID=AL1_65_000187-T1.exon2;Parent=AL1_65_000187-T1;
scaffold_1	funannotate	CDS	624695	624699	.	+	0	ID=AL1_65_000187-T1.cds;Parent=AL1_65_000187-T1;
scaffold_1	funannotate	CDS	624818	625475	.	+	1	ID=AL1_65_000187-T1.cds;Parent=AL1_65_000187-T1;
scaffold_1	funannotate	gene	632793	633867	.	+	.	ID=AL1_65_000188;
scaffold_1	funannotate	mRNA	632793	633867	.	+	.	ID=AL1_65_000188-T1;Parent=AL1_65_000188;product=hypothetical protein;
scaffold_1	funannotate	exon	632793	632971	.	+	.	ID=AL1_65_000188-T1.exon1;Parent=AL1_65_000188-T1;
scaffold_1	funannotate	exon	633054	633317	.	+	.	ID=AL1_65_000188-T1.exon2;Parent=AL1_65_000188-T1;
scaffold_1	funannotate	exon	633396	633867	.	+	.	ID=AL1_65_000188-T1.exon3;Parent=AL1_65_000188-T1;
scaffold_1	funannotate	CDS	632793	632971	.	+	0	ID=AL1_65_000188-T1.cds;Parent=AL1_65_000188-T1;
scaffold_1	funannotate	CDS	633054	633317	.	+	1	ID=AL1_65_000188-T1.cds;Parent=AL1_65_000188-T1;
scaffold_1	funannotate	CDS	633396	633867	.	+	1	ID=AL1_65_000188-T1.cds;Parent=AL1_65_000188-T1;
scaffold_1	funannotate	gene	642982	647988	.	-	.	ID=AL1_65_000189;
scaffold_1	funannotate	mRNA	642982	647988	.	-	.	ID=AL1_65_000189-T1;Parent=AL1_65_000189;product=hypothetical protein;
scaffold_1	funannotate	exon	647892	647988	.	-	.	ID=AL1_65_000189-T1.exon1;Parent=AL1_65_000189-T1;
scaffold_1	funannotate	exon	647682	647841	.	-	.	ID=AL1_65_000189-T1.exon2;Parent=AL1_65_000189-T1;
scaffold_1	funannotate	exon	642982	647635	.	-	.	ID=AL1_65_000189-T1.exon3;Parent=AL1_65_000189-T1;
scaffold_1	funannotate	CDS	647892	647988	.	-	0	ID=AL1_65_000189-T1.cds;Parent=AL1_65_000189-T1;
scaffold_1	funannotate	CDS	647682	647841	.	-	2	ID=AL1_65_000189-T1.cds;Parent=AL1_65_000189-T1;
scaffold_1	funannotate	CDS	642982	647635	.	-	1	ID=AL1_65_000189-T1.cds;Parent=AL1_65_000189-T1;
scaffold_1	funannotate	gene	650662	651503	.	+	.	ID=AL1_65_000190;
scaffold_1	funannotate	mRNA	650662	651503	.	+	.	ID=AL1_65_000190-T1;Parent=AL1_65_000190;product=hypothetical protein;
scaffold_1	funannotate	exon	650662	651084	.	+	.	ID=AL1_65_000190-T1.exon1;Parent=AL1_65_000190-T1;
scaffold_1	funannotate	exon	651135	651503	.	+	.	ID=AL1_65_000190-T1.exon2;Parent=AL1_65_000190-T1;
scaffold_1	funannotate	CDS	650662	651084	.	+	0	ID=AL1_65_000190-T1.cds;Parent=AL1_65_000190-T1;
scaffold_1	funannotate	CDS	651135	651503	.	+	0	ID=AL1_65_000190-T1.cds;Parent=AL1_65_000190-T1;
scaffold_1	funannotate	gene	652158	653903	.	-	.	ID=AL1_65_000191;
scaffold_1	funannotate	mRNA	652158	653903	.	-	.	ID=AL1_65_000191-T1;Parent=AL1_65_000191;product=hypothetical protein;
scaffold_1	funannotate	exon	653580	653903	.	-	.	ID=AL1_65_000191-T1.exon1;Parent=AL1_65_000191-T1;
scaffold_1	funannotate	exon	652158	653519	.	-	.	ID=AL1_65_000191-T1.exon2;Parent=AL1_65_000191-T1;
scaffold_1	funannotate	CDS	653580	653903	.	-	0	ID=AL1_65_000191-T1.cds;Parent=AL1_65_000191-T1;
scaffold_1	funannotate	CDS	652158	653519	.	-	0	ID=AL1_65_000191-T1.cds;Parent=AL1_65_000191-T1;
scaffold_1	funannotate	gene	661120	662225	.	+	.	ID=AL1_65_000192;
scaffold_1	funannotate	mRNA	661120	662225	.	+	.	ID=AL1_65_000192-T1;Parent=AL1_65_000192;product=hypothetical protein;
scaffold_1	funannotate	exon	661120	661275	.	+	.	ID=AL1_65_000192-T1.exon1;Parent=AL1_65_000192-T1;
scaffold_1	funannotate	exon	661338	662225	.	+	.	ID=AL1_65_000192-T1.exon2;Parent=AL1_65_000192-T1;
scaffold_1	funannotate	CDS	661120	661275	.	+	0	ID=AL1_65_000192-T1.cds;Parent=AL1_65_000192-T1;
scaffold_1	funannotate	CDS	661338	662225	.	+	0	ID=AL1_65_000192-T1.cds;Parent=AL1_65_000192-T1;
scaffold_1	funannotate	gene	662427	663932	.	-	.	ID=AL1_65_000193;
scaffold_1	funannotate	mRNA	662427	663932	.	-	.	ID=AL1_65_000193-T1;Parent=AL1_65_000193;product=hypothetical protein;
scaffold_1	funannotate	exon	662427	663932	.	-	.	ID=AL1_65_000193-T1.exon1;Parent=AL1_65_000193-T1;
scaffold_1	funannotate	CDS	662427	663932	.	-	0	ID=AL1_65_000193-T1.cds;Parent=AL1_65_000193-T1;
scaffold_1	funannotate	gene	664555	666045	.	-	.	ID=AL1_65_000194;
scaffold_1	funannotate	mRNA	664555	666045	.	-	.	ID=AL1_65_000194-T1;Parent=AL1_65_000194;product=hypothetical protein;
scaffold_1	funannotate	exon	664555	666045	.	-	.	ID=AL1_65_000194-T1.exon1;Parent=AL1_65_000194-T1;
scaffold_1	funannotate	CDS	664555	666045	.	-	0	ID=AL1_65_000194-T1.cds;Parent=AL1_65_000194-T1;
scaffold_1	funannotate	gene	669944	670438	.	+	.	ID=AL1_65_000195;
scaffold_1	funannotate	mRNA	669944	670438	.	+	.	ID=AL1_65_000195-T1;Parent=AL1_65_000195;product=hypothetical protein;
scaffold_1	funannotate	exon	669944	670438	.	+	.	ID=AL1_65_000195-T1.exon1;Parent=AL1_65_000195-T1;
scaffold_1	funannotate	CDS	669944	670438	.	+	0	ID=AL1_65_000195-T1.cds;Parent=AL1_65_000195-T1;
scaffold_1	funannotate	gene	671927	673403	.	-	.	ID=AL1_65_000196;
scaffold_1	funannotate	mRNA	671927	673403	.	-	.	ID=AL1_65_000196-T1;Parent=AL1_65_000196;product=hypothetical protein;
scaffold_1	funannotate	exon	673095	673403	.	-	.	ID=AL1_65_000196-T1.exon1;Parent=AL1_65_000196-T1;
scaffold_1	funannotate	exon	672161	672931	.	-	.	ID=AL1_65_000196-T1.exon2;Parent=AL1_65_000196-T1;
scaffold_1	funannotate	exon	671927	671989	.	-	.	ID=AL1_65_000196-T1.exon3;Parent=AL1_65_000196-T1;
scaffold_1	funannotate	CDS	673095	673403	.	-	0	ID=AL1_65_000196-T1.cds;Parent=AL1_65_000196-T1;
scaffold_1	funannotate	CDS	672161	672931	.	-	0	ID=AL1_65_000196-T1.cds;Parent=AL1_65_000196-T1;
scaffold_1	funannotate	CDS	671927	671989	.	-	0	ID=AL1_65_000196-T1.cds;Parent=AL1_65_000196-T1;
scaffold_1	funannotate	gene	674394	675790	.	+	.	ID=AL1_65_000197;
scaffold_1	funannotate	mRNA	674394	675790	.	+	.	ID=AL1_65_000197-T1;Parent=AL1_65_000197;product=hypothetical protein;
scaffold_1	funannotate	exon	674394	675392	.	+	.	ID=AL1_65_000197-T1.exon1;Parent=AL1_65_000197-T1;
scaffold_1	funannotate	exon	675470	675790	.	+	.	ID=AL1_65_000197-T1.exon2;Parent=AL1_65_000197-T1;
scaffold_1	funannotate	CDS	674394	675392	.	+	0	ID=AL1_65_000197-T1.cds;Parent=AL1_65_000197-T1;
scaffold_1	funannotate	CDS	675470	675790	.	+	0	ID=AL1_65_000197-T1.cds;Parent=AL1_65_000197-T1;
scaffold_1	funannotate	gene	677105	678740	.	+	.	ID=AL1_65_000198;
scaffold_1	funannotate	mRNA	677105	678740	.	+	.	ID=AL1_65_000198-T1;Parent=AL1_65_000198;product=hypothetical protein;
scaffold_1	funannotate	exon	677105	677854	.	+	.	ID=AL1_65_000198-T1.exon1;Parent=AL1_65_000198-T1;
scaffold_1	funannotate	exon	678054	678740	.	+	.	ID=AL1_65_000198-T1.exon2;Parent=AL1_65_000198-T1;
scaffold_1	funannotate	CDS	677105	677854	.	+	0	ID=AL1_65_000198-T1.cds;Parent=AL1_65_000198-T1;
scaffold_1	funannotate	CDS	678054	678740	.	+	0	ID=AL1_65_000198-T1.cds;Parent=AL1_65_000198-T1;
scaffold_1	funannotate	gene	682487	684910	.	+	.	ID=AL1_65_000199;
scaffold_1	funannotate	mRNA	682487	684910	.	+	.	ID=AL1_65_000199-T1;Parent=AL1_65_000199;product=hypothetical protein;
scaffold_1	funannotate	exon	682487	684910	.	+	.	ID=AL1_65_000199-T1.exon1;Parent=AL1_65_000199-T1;
scaffold_1	funannotate	CDS	682487	684910	.	+	0	ID=AL1_65_000199-T1.cds;Parent=AL1_65_000199-T1;
scaffold_1	funannotate	gene	686349	688799	.	-	.	ID=AL1_65_000200;
scaffold_1	funannotate	mRNA	686349	688799	.	-	.	ID=AL1_65_000200-T1;Parent=AL1_65_000200;product=hypothetical protein;
scaffold_1	funannotate	exon	686349	688799	.	-	.	ID=AL1_65_000200-T1.exon1;Parent=AL1_65_000200-T1;
scaffold_1	funannotate	CDS	686349	688799	.	-	0	ID=AL1_65_000200-T1.cds;Parent=AL1_65_000200-T1;
scaffold_1	funannotate	gene	689363	690442	.	-	.	ID=AL1_65_000201;
scaffold_1	funannotate	mRNA	689363	690442	.	-	.	ID=AL1_65_000201-T1;Parent=AL1_65_000201;product=hypothetical protein;
scaffold_1	funannotate	exon	689363	690442	.	-	.	ID=AL1_65_000201-T1.exon1;Parent=AL1_65_000201-T1;
scaffold_1	funannotate	CDS	689363	690442	.	-	0	ID=AL1_65_000201-T1.cds;Parent=AL1_65_000201-T1;
scaffold_1	funannotate	gene	690835	692552	.	-	.	ID=AL1_65_000202;
scaffold_1	funannotate	mRNA	690835	692552	.	-	.	ID=AL1_65_000202-T1;Parent=AL1_65_000202;product=hypothetical protein;
scaffold_1	funannotate	exon	692522	692552	.	-	.	ID=AL1_65_000202-T1.exon1;Parent=AL1_65_000202-T1;
scaffold_1	funannotate	exon	692137	692372	.	-	.	ID=AL1_65_000202-T1.exon2;Parent=AL1_65_000202-T1;
scaffold_1	funannotate	exon	690835	691368	.	-	.	ID=AL1_65_000202-T1.exon3;Parent=AL1_65_000202-T1;
scaffold_1	funannotate	CDS	692522	692552	.	-	0	ID=AL1_65_000202-T1.cds;Parent=AL1_65_000202-T1;
scaffold_1	funannotate	CDS	692137	692372	.	-	2	ID=AL1_65_000202-T1.cds;Parent=AL1_65_000202-T1;
scaffold_1	funannotate	CDS	690835	691368	.	-	0	ID=AL1_65_000202-T1.cds;Parent=AL1_65_000202-T1;
scaffold_1	funannotate	gene	700614	701978	.	+	.	ID=AL1_65_000203;
scaffold_1	funannotate	mRNA	700614	701978	.	+	.	ID=AL1_65_000203-T1;Parent=AL1_65_000203;product=hypothetical protein;
scaffold_1	funannotate	exon	700614	700943	.	+	.	ID=AL1_65_000203-T1.exon1;Parent=AL1_65_000203-T1;
scaffold_1	funannotate	exon	701073	701978	.	+	.	ID=AL1_65_000203-T1.exon2;Parent=AL1_65_000203-T1;
scaffold_1	funannotate	CDS	700614	700943	.	+	0	ID=AL1_65_000203-T1.cds;Parent=AL1_65_000203-T1;
scaffold_1	funannotate	CDS	701073	701978	.	+	0	ID=AL1_65_000203-T1.cds;Parent=AL1_65_000203-T1;
scaffold_1	funannotate	gene	702106	703702	.	-	.	ID=AL1_65_000204;
scaffold_1	funannotate	mRNA	702106	703702	.	-	.	ID=AL1_65_000204-T1;Parent=AL1_65_000204;product=hypothetical protein;
scaffold_1	funannotate	exon	702802	703702	.	-	.	ID=AL1_65_000204-T1.exon1;Parent=AL1_65_000204-T1;
scaffold_1	funannotate	exon	702106	702671	.	-	.	ID=AL1_65_000204-T1.exon2;Parent=AL1_65_000204-T1;
scaffold_1	funannotate	CDS	702802	703702	.	-	0	ID=AL1_65_000204-T1.cds;Parent=AL1_65_000204-T1;
scaffold_1	funannotate	CDS	702106	702671	.	-	2	ID=AL1_65_000204-T1.cds;Parent=AL1_65_000204-T1;
scaffold_1	funannotate	gene	704260	707157	.	+	.	ID=AL1_65_000205;
scaffold_1	funannotate	mRNA	704260	707157	.	+	.	ID=AL1_65_000205-T1;Parent=AL1_65_000205;product=hypothetical protein;
scaffold_1	funannotate	exon	704260	704447	.	+	.	ID=AL1_65_000205-T1.exon1;Parent=AL1_65_000205-T1;
scaffold_1	funannotate	exon	704609	704705	.	+	.	ID=AL1_65_000205-T1.exon2;Parent=AL1_65_000205-T1;
scaffold_1	funannotate	exon	704781	706171	.	+	.	ID=AL1_65_000205-T1.exon3;Parent=AL1_65_000205-T1;
scaffold_1	funannotate	exon	706266	707157	.	+	.	ID=AL1_65_000205-T1.exon4;Parent=AL1_65_000205-T1;
scaffold_1	funannotate	CDS	704260	704447	.	+	0	ID=AL1_65_000205-T1.cds;Parent=AL1_65_000205-T1;
scaffold_1	funannotate	CDS	704609	704705	.	+	1	ID=AL1_65_000205-T1.cds;Parent=AL1_65_000205-T1;
scaffold_1	funannotate	CDS	704781	706171	.	+	0	ID=AL1_65_000205-T1.cds;Parent=AL1_65_000205-T1;
scaffold_1	funannotate	CDS	706266	707157	.	+	1	ID=AL1_65_000205-T1.cds;Parent=AL1_65_000205-T1;
scaffold_1	funannotate	gene	707267	708589	.	-	.	ID=AL1_65_000206;
scaffold_1	funannotate	mRNA	707267	708589	.	-	.	ID=AL1_65_000206-T1;Parent=AL1_65_000206;product=hypothetical protein;
scaffold_1	funannotate	exon	708586	708589	.	-	.	ID=AL1_65_000206-T1.exon1;Parent=AL1_65_000206-T1;
scaffold_1	funannotate	exon	707267	708522	.	-	.	ID=AL1_65_000206-T1.exon2;Parent=AL1_65_000206-T1;
scaffold_1	funannotate	CDS	708586	708589	.	-	0	ID=AL1_65_000206-T1.cds;Parent=AL1_65_000206-T1;
scaffold_1	funannotate	CDS	707267	708522	.	-	2	ID=AL1_65_000206-T1.cds;Parent=AL1_65_000206-T1;
scaffold_1	funannotate	gene	708811	709619	.	-	.	ID=AL1_65_000207;
scaffold_1	funannotate	mRNA	708811	709619	.	-	.	ID=AL1_65_000207-T1;Parent=AL1_65_000207;product=hypothetical protein;
scaffold_1	funannotate	exon	709616	709619	.	-	.	ID=AL1_65_000207-T1.exon1;Parent=AL1_65_000207-T1;
scaffold_1	funannotate	exon	708811	709556	.	-	.	ID=AL1_65_000207-T1.exon2;Parent=AL1_65_000207-T1;
scaffold_1	funannotate	CDS	709616	709619	.	-	0	ID=AL1_65_000207-T1.cds;Parent=AL1_65_000207-T1;
scaffold_1	funannotate	CDS	708811	709556	.	-	2	ID=AL1_65_000207-T1.cds;Parent=AL1_65_000207-T1;
scaffold_1	funannotate	gene	709984	711134	.	-	.	ID=AL1_65_000208;
scaffold_1	funannotate	mRNA	709984	711134	.	-	.	ID=AL1_65_000208-T1;Parent=AL1_65_000208;product=hypothetical protein;
scaffold_1	funannotate	exon	711129	711134	.	-	.	ID=AL1_65_000208-T1.exon1;Parent=AL1_65_000208-T1;
scaffold_1	funannotate	exon	709984	711111	.	-	.	ID=AL1_65_000208-T1.exon2;Parent=AL1_65_000208-T1;
scaffold_1	funannotate	CDS	711129	711134	.	-	0	ID=AL1_65_000208-T1.cds;Parent=AL1_65_000208-T1;
scaffold_1	funannotate	CDS	709984	711111	.	-	0	ID=AL1_65_000208-T1.cds;Parent=AL1_65_000208-T1;
scaffold_1	funannotate	gene	712613	714322	.	+	.	ID=AL1_65_000209;
scaffold_1	funannotate	mRNA	712613	714322	.	+	.	ID=AL1_65_000209-T1;Parent=AL1_65_000209;product=hypothetical protein;
scaffold_1	funannotate	exon	712613	712879	.	+	.	ID=AL1_65_000209-T1.exon1;Parent=AL1_65_000209-T1;
scaffold_1	funannotate	exon	712944	713033	.	+	.	ID=AL1_65_000209-T1.exon2;Parent=AL1_65_000209-T1;
scaffold_1	funannotate	exon	713092	713752	.	+	.	ID=AL1_65_000209-T1.exon3;Parent=AL1_65_000209-T1;
scaffold_1	funannotate	exon	713856	714322	.	+	.	ID=AL1_65_000209-T1.exon4;Parent=AL1_65_000209-T1;
scaffold_1	funannotate	CDS	712613	712879	.	+	0	ID=AL1_65_000209-T1.cds;Parent=AL1_65_000209-T1;
scaffold_1	funannotate	CDS	712944	713033	.	+	0	ID=AL1_65_000209-T1.cds;Parent=AL1_65_000209-T1;
scaffold_1	funannotate	CDS	713092	713752	.	+	0	ID=AL1_65_000209-T1.cds;Parent=AL1_65_000209-T1;
scaffold_1	funannotate	CDS	713856	714322	.	+	2	ID=AL1_65_000209-T1.cds;Parent=AL1_65_000209-T1;
scaffold_1	funannotate	gene	715789	717951	.	+	.	ID=AL1_65_000210;
scaffold_1	funannotate	mRNA	715789	717951	.	+	.	ID=AL1_65_000210-T1;Parent=AL1_65_000210;product=hypothetical protein;
scaffold_1	funannotate	exon	715789	717951	.	+	.	ID=AL1_65_000210-T1.exon1;Parent=AL1_65_000210-T1;
scaffold_1	funannotate	CDS	715789	717951	.	+	0	ID=AL1_65_000210-T1.cds;Parent=AL1_65_000210-T1;
scaffold_1	funannotate	gene	718637	719320	.	+	.	ID=AL1_65_000211;
scaffold_1	funannotate	mRNA	718637	719320	.	+	.	ID=AL1_65_000211-T1;Parent=AL1_65_000211;product=hypothetical protein;
scaffold_1	funannotate	exon	718637	719320	.	+	.	ID=AL1_65_000211-T1.exon1;Parent=AL1_65_000211-T1;
scaffold_1	funannotate	CDS	718637	719320	.	+	0	ID=AL1_65_000211-T1.cds;Parent=AL1_65_000211-T1;
scaffold_1	funannotate	gene	720554	721711	.	-	.	ID=AL1_65_000212;
scaffold_1	funannotate	mRNA	720554	721711	.	-	.	ID=AL1_65_000212-T1;Parent=AL1_65_000212;product=hypothetical protein;
scaffold_1	funannotate	exon	721708	721711	.	-	.	ID=AL1_65_000212-T1.exon1;Parent=AL1_65_000212-T1;
scaffold_1	funannotate	exon	720554	721638	.	-	.	ID=AL1_65_000212-T1.exon2;Parent=AL1_65_000212-T1;
scaffold_1	funannotate	CDS	721708	721711	.	-	0	ID=AL1_65_000212-T1.cds;Parent=AL1_65_000212-T1;
scaffold_1	funannotate	CDS	720554	721638	.	-	2	ID=AL1_65_000212-T1.cds;Parent=AL1_65_000212-T1;
scaffold_1	funannotate	gene	724506	725294	.	+	.	ID=AL1_65_000213;
scaffold_1	funannotate	mRNA	724506	725294	.	+	.	ID=AL1_65_000213-T1;Parent=AL1_65_000213;product=hypothetical protein;
scaffold_1	funannotate	exon	724506	725294	.	+	.	ID=AL1_65_000213-T1.exon1;Parent=AL1_65_000213-T1;
scaffold_1	funannotate	CDS	724506	725294	.	+	0	ID=AL1_65_000213-T1.cds;Parent=AL1_65_000213-T1;
scaffold_1	funannotate	gene	726576	728612	.	-	.	ID=AL1_65_000214;
scaffold_1	funannotate	mRNA	726576	728612	.	-	.	ID=AL1_65_000214-T1;Parent=AL1_65_000214;product=hypothetical protein;
scaffold_1	funannotate	exon	728604	728612	.	-	.	ID=AL1_65_000214-T1.exon1;Parent=AL1_65_000214-T1;
scaffold_1	funannotate	exon	726576	728363	.	-	.	ID=AL1_65_000214-T1.exon2;Parent=AL1_65_000214-T1;
scaffold_1	funannotate	CDS	728604	728612	.	-	0	ID=AL1_65_000214-T1.cds;Parent=AL1_65_000214-T1;
scaffold_1	funannotate	CDS	726576	728363	.	-	0	ID=AL1_65_000214-T1.cds;Parent=AL1_65_000214-T1;
scaffold_1	funannotate	gene	730733	731629	.	-	.	ID=AL1_65_000215;
scaffold_1	funannotate	mRNA	730733	731629	.	-	.	ID=AL1_65_000215-T1;Parent=AL1_65_000215;product=hypothetical protein;
scaffold_1	funannotate	exon	730733	731629	.	-	.	ID=AL1_65_000215-T1.exon1;Parent=AL1_65_000215-T1;
scaffold_1	funannotate	CDS	730733	731629	.	-	0	ID=AL1_65_000215-T1.cds;Parent=AL1_65_000215-T1;
scaffold_2	funannotate	gene	7881	9416	.	-	.	ID=AL1_65_000216;
scaffold_2	funannotate	mRNA	7881	9416	.	-	.	ID=AL1_65_000216-T1;Parent=AL1_65_000216;product=hypothetical protein;
scaffold_2	funannotate	exon	7881	9416	.	-	.	ID=AL1_65_000216-T1.exon1;Parent=AL1_65_000216-T1;
scaffold_2	funannotate	CDS	7881	9416	.	-	0	ID=AL1_65_000216-T1.cds;Parent=AL1_65_000216-T1;
scaffold_2	funannotate	gene	10692	11349	.	-	.	ID=AL1_65_000217;
scaffold_2	funannotate	mRNA	10692	11349	.	-	.	ID=AL1_65_000217-T1;Parent=AL1_65_000217;product=hypothetical protein;
scaffold_2	funannotate	exon	11216	11349	.	-	.	ID=AL1_65_000217-T1.exon1;Parent=AL1_65_000217-T1;
scaffold_2	funannotate	exon	10968	11092	.	-	.	ID=AL1_65_000217-T1.exon2;Parent=AL1_65_000217-T1;
scaffold_2	funannotate	exon	10692	10915	.	-	.	ID=AL1_65_000217-T1.exon3;Parent=AL1_65_000217-T1;
scaffold_2	funannotate	CDS	11216	11349	.	-	0	ID=AL1_65_000217-T1.cds;Parent=AL1_65_000217-T1;
scaffold_2	funannotate	CDS	10968	11092	.	-	1	ID=AL1_65_000217-T1.cds;Parent=AL1_65_000217-T1;
scaffold_2	funannotate	CDS	10692	10915	.	-	2	ID=AL1_65_000217-T1.cds;Parent=AL1_65_000217-T1;
scaffold_2	funannotate	gene	12766	14169	.	-	.	ID=AL1_65_000218;
scaffold_2	funannotate	mRNA	12766	14169	.	-	.	ID=AL1_65_000218-T1;Parent=AL1_65_000218;product=hypothetical protein;
scaffold_2	funannotate	exon	14023	14169	.	-	.	ID=AL1_65_000218-T1.exon1;Parent=AL1_65_000218-T1;
scaffold_2	funannotate	exon	13888	13958	.	-	.	ID=AL1_65_000218-T1.exon2;Parent=AL1_65_000218-T1;
scaffold_2	funannotate	exon	13804	13840	.	-	.	ID=AL1_65_000218-T1.exon3;Parent=AL1_65_000218-T1;
scaffold_2	funannotate	exon	13592	13750	.	-	.	ID=AL1_65_000218-T1.exon4;Parent=AL1_65_000218-T1;
scaffold_2	funannotate	exon	13316	13527	.	-	.	ID=AL1_65_000218-T1.exon5;Parent=AL1_65_000218-T1;
scaffold_2	funannotate	exon	13168	13259	.	-	.	ID=AL1_65_000218-T1.exon6;Parent=AL1_65_000218-T1;
scaffold_2	funannotate	exon	12766	13100	.	-	.	ID=AL1_65_000218-T1.exon7;Parent=AL1_65_000218-T1;
scaffold_2	funannotate	CDS	14023	14169	.	-	0	ID=AL1_65_000218-T1.cds;Parent=AL1_65_000218-T1;
scaffold_2	funannotate	CDS	13888	13958	.	-	0	ID=AL1_65_000218-T1.cds;Parent=AL1_65_000218-T1;
scaffold_2	funannotate	CDS	13804	13840	.	-	1	ID=AL1_65_000218-T1.cds;Parent=AL1_65_000218-T1;
scaffold_2	funannotate	CDS	13592	13750	.	-	0	ID=AL1_65_000218-T1.cds;Parent=AL1_65_000218-T1;
scaffold_2	funannotate	CDS	13316	13527	.	-	0	ID=AL1_65_000218-T1.cds;Parent=AL1_65_000218-T1;
scaffold_2	funannotate	CDS	13168	13259	.	-	1	ID=AL1_65_000218-T1.cds;Parent=AL1_65_000218-T1;
scaffold_2	funannotate	CDS	12766	13100	.	-	2	ID=AL1_65_000218-T1.cds;Parent=AL1_65_000218-T1;
scaffold_2	funannotate	gene	15521	17149	.	-	.	ID=AL1_65_000219;
scaffold_2	funannotate	mRNA	15521	17149	.	-	.	ID=AL1_65_000219-T1;Parent=AL1_65_000219;product=hypothetical protein;
scaffold_2	funannotate	exon	16592	17149	.	-	.	ID=AL1_65_000219-T1.exon1;Parent=AL1_65_000219-T1;
scaffold_2	funannotate	exon	16008	16536	.	-	.	ID=AL1_65_000219-T1.exon2;Parent=AL1_65_000219-T1;
scaffold_2	funannotate	exon	15521	15951	.	-	.	ID=AL1_65_000219-T1.exon3;Parent=AL1_65_000219-T1;
scaffold_2	funannotate	CDS	16592	17149	.	-	0	ID=AL1_65_000219-T1.cds;Parent=AL1_65_000219-T1;
scaffold_2	funannotate	CDS	16008	16536	.	-	0	ID=AL1_65_000219-T1.cds;Parent=AL1_65_000219-T1;
scaffold_2	funannotate	CDS	15521	15951	.	-	2	ID=AL1_65_000219-T1.cds;Parent=AL1_65_000219-T1;
scaffold_2	funannotate	gene	17572	18978	.	-	.	ID=AL1_65_000220;
scaffold_2	funannotate	mRNA	17572	18978	.	-	.	ID=AL1_65_000220-T1;Parent=AL1_65_000220;product=hypothetical protein;
scaffold_2	funannotate	exon	18724	18978	.	-	.	ID=AL1_65_000220-T1.exon1;Parent=AL1_65_000220-T1;
scaffold_2	funannotate	exon	18316	18651	.	-	.	ID=AL1_65_000220-T1.exon2;Parent=AL1_65_000220-T1;
scaffold_2	funannotate	exon	17572	18258	.	-	.	ID=AL1_65_000220-T1.exon3;Parent=AL1_65_000220-T1;
scaffold_2	funannotate	CDS	18724	18978	.	-	0	ID=AL1_65_000220-T1.cds;Parent=AL1_65_000220-T1;
scaffold_2	funannotate	CDS	18316	18651	.	-	0	ID=AL1_65_000220-T1.cds;Parent=AL1_65_000220-T1;
scaffold_2	funannotate	CDS	17572	18258	.	-	0	ID=AL1_65_000220-T1.cds;Parent=AL1_65_000220-T1;
scaffold_2	funannotate	gene	19105	19973	.	-	.	ID=AL1_65_000221;
scaffold_2	funannotate	mRNA	19105	19973	.	-	.	ID=AL1_65_000221-T1;Parent=AL1_65_000221;product=hypothetical protein;
scaffold_2	funannotate	exon	19754	19973	.	-	.	ID=AL1_65_000221-T1.exon1;Parent=AL1_65_000221-T1;
scaffold_2	funannotate	exon	19511	19683	.	-	.	ID=AL1_65_000221-T1.exon2;Parent=AL1_65_000221-T1;
scaffold_2	funannotate	exon	19105	19443	.	-	.	ID=AL1_65_000221-T1.exon3;Parent=AL1_65_000221-T1;
scaffold_2	funannotate	CDS	19754	19973	.	-	0	ID=AL1_65_000221-T1.cds;Parent=AL1_65_000221-T1;
scaffold_2	funannotate	CDS	19511	19683	.	-	2	ID=AL1_65_000221-T1.cds;Parent=AL1_65_000221-T1;
scaffold_2	funannotate	CDS	19105	19443	.	-	0	ID=AL1_65_000221-T1.cds;Parent=AL1_65_000221-T1;
scaffold_2	funannotate	gene	20285	21197	.	+	.	ID=AL1_65_000222;
scaffold_2	funannotate	mRNA	20285	21197	.	+	.	ID=AL1_65_000222-T1;Parent=AL1_65_000222;product=hypothetical protein;
scaffold_2	funannotate	exon	20285	20477	.	+	.	ID=AL1_65_000222-T1.exon1;Parent=AL1_65_000222-T1;
scaffold_2	funannotate	exon	20528	20763	.	+	.	ID=AL1_65_000222-T1.exon2;Parent=AL1_65_000222-T1;
scaffold_2	funannotate	exon	20827	20911	.	+	.	ID=AL1_65_000222-T1.exon3;Parent=AL1_65_000222-T1;
scaffold_2	funannotate	exon	20971	21197	.	+	.	ID=AL1_65_000222-T1.exon4;Parent=AL1_65_000222-T1;
scaffold_2	funannotate	CDS	20285	20477	.	+	0	ID=AL1_65_000222-T1.cds;Parent=AL1_65_000222-T1;
scaffold_2	funannotate	CDS	20528	20763	.	+	2	ID=AL1_65_000222-T1.cds;Parent=AL1_65_000222-T1;
scaffold_2	funannotate	CDS	20827	20911	.	+	0	ID=AL1_65_000222-T1.cds;Parent=AL1_65_000222-T1;
scaffold_2	funannotate	CDS	20971	21197	.	+	2	ID=AL1_65_000222-T1.cds;Parent=AL1_65_000222-T1;
scaffold_2	funannotate	gene	21503	22501	.	+	.	ID=AL1_65_000223;
scaffold_2	funannotate	mRNA	21503	22501	.	+	.	ID=AL1_65_000223-T1;Parent=AL1_65_000223;product=hypothetical protein;
scaffold_2	funannotate	exon	21503	21707	.	+	.	ID=AL1_65_000223-T1.exon1;Parent=AL1_65_000223-T1;
scaffold_2	funannotate	exon	21780	22501	.	+	.	ID=AL1_65_000223-T1.exon2;Parent=AL1_65_000223-T1;
scaffold_2	funannotate	CDS	21503	21707	.	+	0	ID=AL1_65_000223-T1.cds;Parent=AL1_65_000223-T1;
scaffold_2	funannotate	CDS	21780	22501	.	+	2	ID=AL1_65_000223-T1.cds;Parent=AL1_65_000223-T1;
scaffold_2	funannotate	gene	23659	23908	.	+	.	ID=AL1_65_000224;
scaffold_2	funannotate	mRNA	23659	23908	.	+	.	ID=AL1_65_000224-T1;Parent=AL1_65_000224;product=hypothetical protein;
scaffold_2	funannotate	exon	23659	23728	.	+	.	ID=AL1_65_000224-T1.exon1;Parent=AL1_65_000224-T1;
scaffold_2	funannotate	exon	23787	23908	.	+	.	ID=AL1_65_000224-T1.exon2;Parent=AL1_65_000224-T1;
scaffold_2	funannotate	CDS	23659	23728	.	+	0	ID=AL1_65_000224-T1.cds;Parent=AL1_65_000224-T1;
scaffold_2	funannotate	CDS	23787	23908	.	+	2	ID=AL1_65_000224-T1.cds;Parent=AL1_65_000224-T1;
scaffold_2	funannotate	gene	27228	29123	.	-	.	ID=AL1_65_000225;
scaffold_2	funannotate	mRNA	27228	29123	.	-	.	ID=AL1_65_000225-T1;Parent=AL1_65_000225;product=hypothetical protein;
scaffold_2	funannotate	exon	29088	29123	.	-	.	ID=AL1_65_000225-T1.exon1;Parent=AL1_65_000225-T1;
scaffold_2	funannotate	exon	27799	28953	.	-	.	ID=AL1_65_000225-T1.exon2;Parent=AL1_65_000225-T1;
scaffold_2	funannotate	exon	27228	27725	.	-	.	ID=AL1_65_000225-T1.exon3;Parent=AL1_65_000225-T1;
scaffold_2	funannotate	CDS	29088	29123	.	-	0	ID=AL1_65_000225-T1.cds;Parent=AL1_65_000225-T1;
scaffold_2	funannotate	CDS	27799	28953	.	-	0	ID=AL1_65_000225-T1.cds;Parent=AL1_65_000225-T1;
scaffold_2	funannotate	CDS	27228	27725	.	-	0	ID=AL1_65_000225-T1.cds;Parent=AL1_65_000225-T1;
scaffold_2	funannotate	gene	33625	35057	.	+	.	ID=AL1_65_000226;
scaffold_2	funannotate	mRNA	33625	35057	.	+	.	ID=AL1_65_000226-T1;Parent=AL1_65_000226;product=hypothetical protein;
scaffold_2	funannotate	exon	33625	33648	.	+	.	ID=AL1_65_000226-T1.exon1;Parent=AL1_65_000226-T1;
scaffold_2	funannotate	exon	33886	33897	.	+	.	ID=AL1_65_000226-T1.exon2;Parent=AL1_65_000226-T1;
scaffold_2	funannotate	exon	33955	34194	.	+	.	ID=AL1_65_000226-T1.exon3;Parent=AL1_65_000226-T1;
scaffold_2	funannotate	exon	34257	34459	.	+	.	ID=AL1_65_000226-T1.exon4;Parent=AL1_65_000226-T1;
scaffold_2	funannotate	exon	34512	34730	.	+	.	ID=AL1_65_000226-T1.exon5;Parent=AL1_65_000226-T1;
scaffold_2	funannotate	exon	34793	34965	.	+	.	ID=AL1_65_000226-T1.exon6;Parent=AL1_65_000226-T1;
scaffold_2	funannotate	exon	35029	35057	.	+	.	ID=AL1_65_000226-T1.exon7;Parent=AL1_65_000226-T1;
scaffold_2	funannotate	CDS	33625	33648	.	+	0	ID=AL1_65_000226-T1.cds;Parent=AL1_65_000226-T1;
scaffold_2	funannotate	CDS	33886	33897	.	+	0	ID=AL1_65_000226-T1.cds;Parent=AL1_65_000226-T1;
scaffold_2	funannotate	CDS	33955	34194	.	+	0	ID=AL1_65_000226-T1.cds;Parent=AL1_65_000226-T1;
scaffold_2	funannotate	CDS	34257	34459	.	+	0	ID=AL1_65_000226-T1.cds;Parent=AL1_65_000226-T1;
scaffold_2	funannotate	CDS	34512	34730	.	+	1	ID=AL1_65_000226-T1.cds;Parent=AL1_65_000226-T1;
scaffold_2	funannotate	CDS	34793	34965	.	+	1	ID=AL1_65_000226-T1.cds;Parent=AL1_65_000226-T1;
scaffold_2	funannotate	CDS	35029	35057	.	+	2	ID=AL1_65_000226-T1.cds;Parent=AL1_65_000226-T1;
scaffold_2	funannotate	gene	37974	41788	.	-	.	ID=AL1_65_000227;
scaffold_2	funannotate	mRNA	37974	41788	.	-	.	ID=AL1_65_000227-T1;Parent=AL1_65_000227;product=hypothetical protein;
scaffold_2	funannotate	exon	41472	41788	.	-	.	ID=AL1_65_000227-T1.exon1;Parent=AL1_65_000227-T1;
scaffold_2	funannotate	exon	41285	41417	.	-	.	ID=AL1_65_000227-T1.exon2;Parent=AL1_65_000227-T1;
scaffold_2	funannotate	exon	40990	41207	.	-	.	ID=AL1_65_000227-T1.exon3;Parent=AL1_65_000227-T1;
scaffold_2	funannotate	exon	40907	40931	.	-	.	ID=AL1_65_000227-T1.exon4;Parent=AL1_65_000227-T1;
scaffold_2	funannotate	exon	40411	40839	.	-	.	ID=AL1_65_000227-T1.exon5;Parent=AL1_65_000227-T1;
scaffold_2	funannotate	exon	39600	39737	.	-	.	ID=AL1_65_000227-T1.exon6;Parent=AL1_65_000227-T1;
scaffold_2	funannotate	exon	39484	39531	.	-	.	ID=AL1_65_000227-T1.exon7;Parent=AL1_65_000227-T1;
scaffold_2	funannotate	exon	39292	39413	.	-	.	ID=AL1_65_000227-T1.exon8;Parent=AL1_65_000227-T1;
scaffold_2	funannotate	exon	37974	39201	.	-	.	ID=AL1_65_000227-T1.exon9;Parent=AL1_65_000227-T1;
scaffold_2	funannotate	CDS	41472	41788	.	-	0	ID=AL1_65_000227-T1.cds;Parent=AL1_65_000227-T1;
scaffold_2	funannotate	CDS	41285	41417	.	-	1	ID=AL1_65_000227-T1.cds;Parent=AL1_65_000227-T1;
scaffold_2	funannotate	CDS	40990	41207	.	-	0	ID=AL1_65_000227-T1.cds;Parent=AL1_65_000227-T1;
scaffold_2	funannotate	CDS	40907	40931	.	-	1	ID=AL1_65_000227-T1.cds;Parent=AL1_65_000227-T1;
scaffold_2	funannotate	CDS	40411	40839	.	-	0	ID=AL1_65_000227-T1.cds;Parent=AL1_65_000227-T1;
scaffold_2	funannotate	CDS	39600	39737	.	-	0	ID=AL1_65_000227-T1.cds;Parent=AL1_65_000227-T1;
scaffold_2	funannotate	CDS	39484	39531	.	-	0	ID=AL1_65_000227-T1.cds;Parent=AL1_65_000227-T1;
scaffold_2	funannotate	CDS	39292	39413	.	-	0	ID=AL1_65_000227-T1.cds;Parent=AL1_65_000227-T1;
scaffold_2	funannotate	CDS	37974	39201	.	-	1	ID=AL1_65_000227-T1.cds;Parent=AL1_65_000227-T1;
scaffold_2	funannotate	gene	43379	44440	.	-	.	ID=AL1_65_000228;
scaffold_2	funannotate	mRNA	43379	44440	.	-	.	ID=AL1_65_000228-T1;Parent=AL1_65_000228;product=hypothetical protein;
scaffold_2	funannotate	exon	43379	44440	.	-	.	ID=AL1_65_000228-T1.exon1;Parent=AL1_65_000228-T1;
scaffold_2	funannotate	CDS	43379	44440	.	-	0	ID=AL1_65_000228-T1.cds;Parent=AL1_65_000228-T1;
scaffold_2	funannotate	gene	49724	51612	.	-	.	ID=AL1_65_000229;
scaffold_2	funannotate	mRNA	49724	51612	.	-	.	ID=AL1_65_000229-T1;Parent=AL1_65_000229;product=hypothetical protein;
scaffold_2	funannotate	exon	51173	51612	.	-	.	ID=AL1_65_000229-T1.exon1;Parent=AL1_65_000229-T1;
scaffold_2	funannotate	exon	50946	51030	.	-	.	ID=AL1_65_000229-T1.exon2;Parent=AL1_65_000229-T1;
scaffold_2	funannotate	exon	50810	50831	.	-	.	ID=AL1_65_000229-T1.exon3;Parent=AL1_65_000229-T1;
scaffold_2	funannotate	exon	50370	50755	.	-	.	ID=AL1_65_000229-T1.exon4;Parent=AL1_65_000229-T1;
scaffold_2	funannotate	exon	49724	50305	.	-	.	ID=AL1_65_000229-T1.exon5;Parent=AL1_65_000229-T1;
scaffold_2	funannotate	CDS	51173	51612	.	-	0	ID=AL1_65_000229-T1.cds;Parent=AL1_65_000229-T1;
scaffold_2	funannotate	CDS	50946	51030	.	-	1	ID=AL1_65_000229-T1.cds;Parent=AL1_65_000229-T1;
scaffold_2	funannotate	CDS	50810	50831	.	-	0	ID=AL1_65_000229-T1.cds;Parent=AL1_65_000229-T1;
scaffold_2	funannotate	CDS	50370	50755	.	-	2	ID=AL1_65_000229-T1.cds;Parent=AL1_65_000229-T1;
scaffold_2	funannotate	CDS	49724	50305	.	-	0	ID=AL1_65_000229-T1.cds;Parent=AL1_65_000229-T1;
scaffold_2	funannotate	gene	54436	54672	.	+	.	ID=AL1_65_000230;
scaffold_2	funannotate	mRNA	54436	54672	.	+	.	ID=AL1_65_000230-T1;Parent=AL1_65_000230;product=hypothetical protein;
scaffold_2	funannotate	exon	54436	54672	.	+	.	ID=AL1_65_000230-T1.exon1;Parent=AL1_65_000230-T1;
scaffold_2	funannotate	CDS	54436	54672	.	+	0	ID=AL1_65_000230-T1.cds;Parent=AL1_65_000230-T1;
scaffold_2	funannotate	gene	55647	56594	.	-	.	ID=AL1_65_000231;
scaffold_2	funannotate	mRNA	55647	56594	.	-	.	ID=AL1_65_000231-T1;Parent=AL1_65_000231;product=hypothetical protein;
scaffold_2	funannotate	exon	56391	56594	.	-	.	ID=AL1_65_000231-T1.exon1;Parent=AL1_65_000231-T1;
scaffold_2	funannotate	exon	55647	56333	.	-	.	ID=AL1_65_000231-T1.exon2;Parent=AL1_65_000231-T1;
scaffold_2	funannotate	CDS	56391	56594	.	-	0	ID=AL1_65_000231-T1.cds;Parent=AL1_65_000231-T1;
scaffold_2	funannotate	CDS	55647	56333	.	-	0	ID=AL1_65_000231-T1.cds;Parent=AL1_65_000231-T1;
scaffold_2	funannotate	gene	57385	58770	.	+	.	ID=AL1_65_000232;
scaffold_2	funannotate	mRNA	57385	58770	.	+	.	ID=AL1_65_000232-T1;Parent=AL1_65_000232;product=hypothetical protein;
scaffold_2	funannotate	exon	57385	58770	.	+	.	ID=AL1_65_000232-T1.exon1;Parent=AL1_65_000232-T1;
scaffold_2	funannotate	CDS	57385	58770	.	+	0	ID=AL1_65_000232-T1.cds;Parent=AL1_65_000232-T1;
scaffold_2	funannotate	gene	59663	60605	.	-	.	ID=AL1_65_000233;
scaffold_2	funannotate	mRNA	59663	60605	.	-	.	ID=AL1_65_000233-T1;Parent=AL1_65_000233;product=hypothetical protein;
scaffold_2	funannotate	exon	59787	60605	.	-	.	ID=AL1_65_000233-T1.exon1;Parent=AL1_65_000233-T1;
scaffold_2	funannotate	exon	59663	59716	.	-	.	ID=AL1_65_000233-T1.exon2;Parent=AL1_65_000233-T1;
scaffold_2	funannotate	CDS	59787	60605	.	-	0	ID=AL1_65_000233-T1.cds;Parent=AL1_65_000233-T1;
scaffold_2	funannotate	CDS	59663	59716	.	-	0	ID=AL1_65_000233-T1.cds;Parent=AL1_65_000233-T1;
scaffold_2	funannotate	gene	61969	63834	.	+	.	ID=AL1_65_000234;
scaffold_2	funannotate	mRNA	61969	63834	.	+	.	ID=AL1_65_000234-T1;Parent=AL1_65_000234;product=hypothetical protein;
scaffold_2	funannotate	exon	61969	63834	.	+	.	ID=AL1_65_000234-T1.exon1;Parent=AL1_65_000234-T1;
scaffold_2	funannotate	CDS	61969	63834	.	+	0	ID=AL1_65_000234-T1.cds;Parent=AL1_65_000234-T1;
scaffold_2	funannotate	gene	65149	66048	.	-	.	ID=AL1_65_000235;
scaffold_2	funannotate	mRNA	65149	66048	.	-	.	ID=AL1_65_000235-T1;Parent=AL1_65_000235;product=hypothetical protein;
scaffold_2	funannotate	exon	65149	66048	.	-	.	ID=AL1_65_000235-T1.exon1;Parent=AL1_65_000235-T1;
scaffold_2	funannotate	CDS	65149	66048	.	-	0	ID=AL1_65_000235-T1.cds;Parent=AL1_65_000235-T1;
scaffold_2	funannotate	gene	71329	74488	.	-	.	ID=AL1_65_000236;
scaffold_2	funannotate	mRNA	71329	74488	.	-	.	ID=AL1_65_000236-T1;Parent=AL1_65_000236;product=hypothetical protein;
scaffold_2	funannotate	exon	74230	74488	.	-	.	ID=AL1_65_000236-T1.exon1;Parent=AL1_65_000236-T1;
scaffold_2	funannotate	exon	73916	74155	.	-	.	ID=AL1_65_000236-T1.exon2;Parent=AL1_65_000236-T1;
scaffold_2	funannotate	exon	73645	73839	.	-	.	ID=AL1_65_000236-T1.exon3;Parent=AL1_65_000236-T1;
scaffold_2	funannotate	exon	73465	73555	.	-	.	ID=AL1_65_000236-T1.exon4;Parent=AL1_65_000236-T1;
scaffold_2	funannotate	exon	72941	73320	.	-	.	ID=AL1_65_000236-T1.exon5;Parent=AL1_65_000236-T1;
scaffold_2	funannotate	exon	71329	72842	.	-	.	ID=AL1_65_000236-T1.exon6;Parent=AL1_65_000236-T1;
scaffold_2	funannotate	CDS	74230	74488	.	-	0	ID=AL1_65_000236-T1.cds;Parent=AL1_65_000236-T1;
scaffold_2	funannotate	CDS	73916	74155	.	-	2	ID=AL1_65_000236-T1.cds;Parent=AL1_65_000236-T1;
scaffold_2	funannotate	CDS	73645	73839	.	-	2	ID=AL1_65_000236-T1.cds;Parent=AL1_65_000236-T1;
scaffold_2	funannotate	CDS	73465	73555	.	-	2	ID=AL1_65_000236-T1.cds;Parent=AL1_65_000236-T1;
scaffold_2	funannotate	CDS	72941	73320	.	-	1	ID=AL1_65_000236-T1.cds;Parent=AL1_65_000236-T1;
scaffold_2	funannotate	CDS	71329	72842	.	-	2	ID=AL1_65_000236-T1.cds;Parent=AL1_65_000236-T1;
scaffold_2	funannotate	gene	75339	76163	.	-	.	ID=AL1_65_000237;
scaffold_2	funannotate	mRNA	75339	76163	.	-	.	ID=AL1_65_000237-T1;Parent=AL1_65_000237;product=hypothetical protein;
scaffold_2	funannotate	exon	75339	76163	.	-	.	ID=AL1_65_000237-T1.exon1;Parent=AL1_65_000237-T1;
scaffold_2	funannotate	CDS	75339	76163	.	-	0	ID=AL1_65_000237-T1.cds;Parent=AL1_65_000237-T1;
scaffold_2	funannotate	gene	77321	78673	.	-	.	ID=AL1_65_000238;
scaffold_2	funannotate	mRNA	77321	78673	.	-	.	ID=AL1_65_000238-T1;Parent=AL1_65_000238;product=hypothetical protein;
scaffold_2	funannotate	exon	77321	78673	.	-	.	ID=AL1_65_000238-T1.exon1;Parent=AL1_65_000238-T1;
scaffold_2	funannotate	CDS	77321	78673	.	-	0	ID=AL1_65_000238-T1.cds;Parent=AL1_65_000238-T1;
scaffold_2	funannotate	gene	80149	80429	.	+	.	ID=AL1_65_000239;
scaffold_2	funannotate	mRNA	80149	80429	.	+	.	ID=AL1_65_000239-T1;Parent=AL1_65_000239;product=hypothetical protein;
scaffold_2	funannotate	exon	80149	80206	.	+	.	ID=AL1_65_000239-T1.exon1;Parent=AL1_65_000239-T1;
scaffold_2	funannotate	exon	80266	80429	.	+	.	ID=AL1_65_000239-T1.exon2;Parent=AL1_65_000239-T1;
scaffold_2	funannotate	CDS	80149	80206	.	+	0	ID=AL1_65_000239-T1.cds;Parent=AL1_65_000239-T1;
scaffold_2	funannotate	CDS	80266	80429	.	+	2	ID=AL1_65_000239-T1.cds;Parent=AL1_65_000239-T1;
scaffold_2	funannotate	gene	81841	82270	.	-	.	ID=AL1_65_000240;
scaffold_2	funannotate	mRNA	81841	82270	.	-	.	ID=AL1_65_000240-T1;Parent=AL1_65_000240;product=hypothetical protein;
scaffold_2	funannotate	exon	82098	82270	.	-	.	ID=AL1_65_000240-T1.exon1;Parent=AL1_65_000240-T1;
scaffold_2	funannotate	exon	81841	82030	.	-	.	ID=AL1_65_000240-T1.exon2;Parent=AL1_65_000240-T1;
scaffold_2	funannotate	CDS	82098	82270	.	-	0	ID=AL1_65_000240-T1.cds;Parent=AL1_65_000240-T1;
scaffold_2	funannotate	CDS	81841	82030	.	-	1	ID=AL1_65_000240-T1.cds;Parent=AL1_65_000240-T1;
scaffold_2	funannotate	gene	82999	84384	.	-	.	ID=AL1_65_000241;
scaffold_2	funannotate	mRNA	82999	84384	.	-	.	ID=AL1_65_000241-T1;Parent=AL1_65_000241;product=hypothetical protein;
scaffold_2	funannotate	exon	84191	84384	.	-	.	ID=AL1_65_000241-T1.exon1;Parent=AL1_65_000241-T1;
scaffold_2	funannotate	exon	83909	84133	.	-	.	ID=AL1_65_000241-T1.exon2;Parent=AL1_65_000241-T1;
scaffold_2	funannotate	exon	82999	83854	.	-	.	ID=AL1_65_000241-T1.exon3;Parent=AL1_65_000241-T1;
scaffold_2	funannotate	CDS	84191	84384	.	-	0	ID=AL1_65_000241-T1.cds;Parent=AL1_65_000241-T1;
scaffold_2	funannotate	CDS	83909	84133	.	-	1	ID=AL1_65_000241-T1.cds;Parent=AL1_65_000241-T1;
scaffold_2	funannotate	CDS	82999	83854	.	-	1	ID=AL1_65_000241-T1.cds;Parent=AL1_65_000241-T1;
scaffold_2	funannotate	gene	88591	89569	.	+	.	ID=AL1_65_000242;
scaffold_2	funannotate	mRNA	88591	89569	.	+	.	ID=AL1_65_000242-T1;Parent=AL1_65_000242;product=hypothetical protein;
scaffold_2	funannotate	exon	88591	88877	.	+	.	ID=AL1_65_000242-T1.exon1;Parent=AL1_65_000242-T1;
scaffold_2	funannotate	exon	88939	89569	.	+	.	ID=AL1_65_000242-T1.exon2;Parent=AL1_65_000242-T1;
scaffold_2	funannotate	CDS	88591	88877	.	+	0	ID=AL1_65_000242-T1.cds;Parent=AL1_65_000242-T1;
scaffold_2	funannotate	CDS	88939	89569	.	+	1	ID=AL1_65_000242-T1.cds;Parent=AL1_65_000242-T1;
scaffold_2	funannotate	gene	93303	96779	.	-	.	ID=AL1_65_000243;
scaffold_2	funannotate	mRNA	93303	96779	.	-	.	ID=AL1_65_000243-T1;Parent=AL1_65_000243;product=hypothetical protein;
scaffold_2	funannotate	exon	96495	96779	.	-	.	ID=AL1_65_000243-T1.exon1;Parent=AL1_65_000243-T1;
scaffold_2	funannotate	exon	96242	96364	.	-	.	ID=AL1_65_000243-T1.exon2;Parent=AL1_65_000243-T1;
scaffold_2	funannotate	exon	96055	96191	.	-	.	ID=AL1_65_000243-T1.exon3;Parent=AL1_65_000243-T1;
scaffold_2	funannotate	exon	95794	95984	.	-	.	ID=AL1_65_000243-T1.exon4;Parent=AL1_65_000243-T1;
scaffold_2	funannotate	exon	95596	95744	.	-	.	ID=AL1_65_000243-T1.exon5;Parent=AL1_65_000243-T1;
scaffold_2	funannotate	exon	95406	95535	.	-	.	ID=AL1_65_000243-T1.exon6;Parent=AL1_65_000243-T1;
scaffold_2	funannotate	exon	94938	95347	.	-	.	ID=AL1_65_000243-T1.exon7;Parent=AL1_65_000243-T1;
scaffold_2	funannotate	exon	93303	94880	.	-	.	ID=AL1_65_000243-T1.exon8;Parent=AL1_65_000243-T1;
scaffold_2	funannotate	CDS	96495	96779	.	-	0	ID=AL1_65_000243-T1.cds;Parent=AL1_65_000243-T1;
scaffold_2	funannotate	CDS	96242	96364	.	-	0	ID=AL1_65_000243-T1.cds;Parent=AL1_65_000243-T1;
scaffold_2	funannotate	CDS	96055	96191	.	-	0	ID=AL1_65_000243-T1.cds;Parent=AL1_65_000243-T1;
scaffold_2	funannotate	CDS	95794	95984	.	-	1	ID=AL1_65_000243-T1.cds;Parent=AL1_65_000243-T1;
scaffold_2	funannotate	CDS	95596	95744	.	-	2	ID=AL1_65_000243-T1.cds;Parent=AL1_65_000243-T1;
scaffold_2	funannotate	CDS	95406	95535	.	-	0	ID=AL1_65_000243-T1.cds;Parent=AL1_65_000243-T1;
scaffold_2	funannotate	CDS	94938	95347	.	-	2	ID=AL1_65_000243-T1.cds;Parent=AL1_65_000243-T1;
scaffold_2	funannotate	CDS	93303	94880	.	-	0	ID=AL1_65_000243-T1.cds;Parent=AL1_65_000243-T1;
scaffold_2	funannotate	gene	103369	106773	.	-	.	ID=AL1_65_000244;
scaffold_2	funannotate	mRNA	103369	106773	.	-	.	ID=AL1_65_000244-T1;Parent=AL1_65_000244;product=hypothetical protein;
scaffold_2	funannotate	exon	106024	106773	.	-	.	ID=AL1_65_000244-T1.exon1;Parent=AL1_65_000244-T1;
scaffold_2	funannotate	exon	105540	105968	.	-	.	ID=AL1_65_000244-T1.exon2;Parent=AL1_65_000244-T1;
scaffold_2	funannotate	exon	104479	105487	.	-	.	ID=AL1_65_000244-T1.exon3;Parent=AL1_65_000244-T1;
scaffold_2	funannotate	exon	103369	104420	.	-	.	ID=AL1_65_000244-T1.exon4;Parent=AL1_65_000244-T1;
scaffold_2	funannotate	CDS	106024	106773	.	-	0	ID=AL1_65_000244-T1.cds;Parent=AL1_65_000244-T1;
scaffold_2	funannotate	CDS	105540	105968	.	-	0	ID=AL1_65_000244-T1.cds;Parent=AL1_65_000244-T1;
scaffold_2	funannotate	CDS	104479	105487	.	-	0	ID=AL1_65_000244-T1.cds;Parent=AL1_65_000244-T1;
scaffold_2	funannotate	CDS	103369	104420	.	-	2	ID=AL1_65_000244-T1.cds;Parent=AL1_65_000244-T1;
scaffold_2	funannotate	gene	107906	109009	.	+	.	ID=AL1_65_000245;
scaffold_2	funannotate	mRNA	107906	109009	.	+	.	ID=AL1_65_000245-T1;Parent=AL1_65_000245;product=hypothetical protein;
scaffold_2	funannotate	exon	107906	108014	.	+	.	ID=AL1_65_000245-T1.exon1;Parent=AL1_65_000245-T1;
scaffold_2	funannotate	exon	108119	108158	.	+	.	ID=AL1_65_000245-T1.exon2;Parent=AL1_65_000245-T1;
scaffold_2	funannotate	exon	108222	108530	.	+	.	ID=AL1_65_000245-T1.exon3;Parent=AL1_65_000245-T1;
scaffold_2	funannotate	exon	108622	109009	.	+	.	ID=AL1_65_000245-T1.exon4;Parent=AL1_65_000245-T1;
scaffold_2	funannotate	CDS	107906	108014	.	+	0	ID=AL1_65_000245-T1.cds;Parent=AL1_65_000245-T1;
scaffold_2	funannotate	CDS	108119	108158	.	+	2	ID=AL1_65_000245-T1.cds;Parent=AL1_65_000245-T1;
scaffold_2	funannotate	CDS	108222	108530	.	+	1	ID=AL1_65_000245-T1.cds;Parent=AL1_65_000245-T1;
scaffold_2	funannotate	CDS	108622	109009	.	+	1	ID=AL1_65_000245-T1.cds;Parent=AL1_65_000245-T1;
scaffold_2	funannotate	gene	114562	117542	.	+	.	ID=AL1_65_000246;
scaffold_2	funannotate	mRNA	114562	117542	.	+	.	ID=AL1_65_000246-T1;Parent=AL1_65_000246;product=hypothetical protein;
scaffold_2	funannotate	exon	114562	114868	.	+	.	ID=AL1_65_000246-T1.exon1;Parent=AL1_65_000246-T1;
scaffold_2	funannotate	exon	114951	114995	.	+	.	ID=AL1_65_000246-T1.exon2;Parent=AL1_65_000246-T1;
scaffold_2	funannotate	exon	115055	115162	.	+	.	ID=AL1_65_000246-T1.exon3;Parent=AL1_65_000246-T1;
scaffold_2	funannotate	exon	115316	115702	.	+	.	ID=AL1_65_000246-T1.exon4;Parent=AL1_65_000246-T1;
scaffold_2	funannotate	exon	115860	116062	.	+	.	ID=AL1_65_000246-T1.exon5;Parent=AL1_65_000246-T1;
scaffold_2	funannotate	exon	116202	116524	.	+	.	ID=AL1_65_000246-T1.exon6;Parent=AL1_65_000246-T1;
scaffold_2	funannotate	exon	116681	116828	.	+	.	ID=AL1_65_000246-T1.exon7;Parent=AL1_65_000246-T1;
scaffold_2	funannotate	exon	116976	117542	.	+	.	ID=AL1_65_000246-T1.exon8;Parent=AL1_65_000246-T1;
scaffold_2	funannotate	CDS	114562	114868	.	+	0	ID=AL1_65_000246-T1.cds;Parent=AL1_65_000246-T1;
scaffold_2	funannotate	CDS	114951	114995	.	+	2	ID=AL1_65_000246-T1.cds;Parent=AL1_65_000246-T1;
scaffold_2	funannotate	CDS	115055	115162	.	+	2	ID=AL1_65_000246-T1.cds;Parent=AL1_65_000246-T1;
scaffold_2	funannotate	CDS	115316	115702	.	+	2	ID=AL1_65_000246-T1.cds;Parent=AL1_65_000246-T1;
scaffold_2	funannotate	CDS	115860	116062	.	+	2	ID=AL1_65_000246-T1.cds;Parent=AL1_65_000246-T1;
scaffold_2	funannotate	CDS	116202	116524	.	+	0	ID=AL1_65_000246-T1.cds;Parent=AL1_65_000246-T1;
scaffold_2	funannotate	CDS	116681	116828	.	+	1	ID=AL1_65_000246-T1.cds;Parent=AL1_65_000246-T1;
scaffold_2	funannotate	CDS	116976	117542	.	+	0	ID=AL1_65_000246-T1.cds;Parent=AL1_65_000246-T1;
scaffold_2	funannotate	gene	119316	122222	.	+	.	ID=AL1_65_000247;
scaffold_2	funannotate	mRNA	119316	122222	.	+	.	ID=AL1_65_000247-T1;Parent=AL1_65_000247;product=hypothetical protein;
scaffold_2	funannotate	exon	119316	119657	.	+	.	ID=AL1_65_000247-T1.exon1;Parent=AL1_65_000247-T1;
scaffold_2	funannotate	exon	119741	120418	.	+	.	ID=AL1_65_000247-T1.exon2;Parent=AL1_65_000247-T1;
scaffold_2	funannotate	exon	120475	120756	.	+	.	ID=AL1_65_000247-T1.exon3;Parent=AL1_65_000247-T1;
scaffold_2	funannotate	exon	120825	120948	.	+	.	ID=AL1_65_000247-T1.exon4;Parent=AL1_65_000247-T1;
scaffold_2	funannotate	exon	121083	121222	.	+	.	ID=AL1_65_000247-T1.exon5;Parent=AL1_65_000247-T1;
scaffold_2	funannotate	exon	121281	121458	.	+	.	ID=AL1_65_000247-T1.exon6;Parent=AL1_65_000247-T1;
scaffold_2	funannotate	exon	121512	121801	.	+	.	ID=AL1_65_000247-T1.exon7;Parent=AL1_65_000247-T1;
scaffold_2	funannotate	exon	121884	122222	.	+	.	ID=AL1_65_000247-T1.exon8;Parent=AL1_65_000247-T1;
scaffold_2	funannotate	CDS	119316	119657	.	+	0	ID=AL1_65_000247-T1.cds;Parent=AL1_65_000247-T1;
scaffold_2	funannotate	CDS	119741	120418	.	+	0	ID=AL1_65_000247-T1.cds;Parent=AL1_65_000247-T1;
scaffold_2	funannotate	CDS	120475	120756	.	+	0	ID=AL1_65_000247-T1.cds;Parent=AL1_65_000247-T1;
scaffold_2	funannotate	CDS	120825	120948	.	+	0	ID=AL1_65_000247-T1.cds;Parent=AL1_65_000247-T1;
scaffold_2	funannotate	CDS	121083	121222	.	+	2	ID=AL1_65_000247-T1.cds;Parent=AL1_65_000247-T1;
scaffold_2	funannotate	CDS	121281	121458	.	+	0	ID=AL1_65_000247-T1.cds;Parent=AL1_65_000247-T1;
scaffold_2	funannotate	CDS	121512	121801	.	+	2	ID=AL1_65_000247-T1.cds;Parent=AL1_65_000247-T1;
scaffold_2	funannotate	CDS	121884	122222	.	+	0	ID=AL1_65_000247-T1.cds;Parent=AL1_65_000247-T1;
scaffold_2	funannotate	gene	124359	126414	.	+	.	ID=AL1_65_000248;
scaffold_2	funannotate	mRNA	124359	126414	.	+	.	ID=AL1_65_000248-T1;Parent=AL1_65_000248;product=hypothetical protein;
scaffold_2	funannotate	exon	124359	124582	.	+	.	ID=AL1_65_000248-T1.exon1;Parent=AL1_65_000248-T1;
scaffold_2	funannotate	exon	124693	124850	.	+	.	ID=AL1_65_000248-T1.exon2;Parent=AL1_65_000248-T1;
scaffold_2	funannotate	exon	124947	124983	.	+	.	ID=AL1_65_000248-T1.exon3;Parent=AL1_65_000248-T1;
scaffold_2	funannotate	exon	125059	125126	.	+	.	ID=AL1_65_000248-T1.exon4;Parent=AL1_65_000248-T1;
scaffold_2	funannotate	exon	125183	125298	.	+	.	ID=AL1_65_000248-T1.exon5;Parent=AL1_65_000248-T1;
scaffold_2	funannotate	exon	125380	125708	.	+	.	ID=AL1_65_000248-T1.exon6;Parent=AL1_65_000248-T1;
scaffold_2	funannotate	exon	125777	125908	.	+	.	ID=AL1_65_000248-T1.exon7;Parent=AL1_65_000248-T1;
scaffold_2	funannotate	exon	125965	126073	.	+	.	ID=AL1_65_000248-T1.exon8;Parent=AL1_65_000248-T1;
scaffold_2	funannotate	exon	126154	126414	.	+	.	ID=AL1_65_000248-T1.exon9;Parent=AL1_65_000248-T1;
scaffold_2	funannotate	CDS	124359	124582	.	+	0	ID=AL1_65_000248-T1.cds;Parent=AL1_65_000248-T1;
scaffold_2	funannotate	CDS	124693	124850	.	+	1	ID=AL1_65_000248-T1.cds;Parent=AL1_65_000248-T1;
scaffold_2	funannotate	CDS	124947	124983	.	+	2	ID=AL1_65_000248-T1.cds;Parent=AL1_65_000248-T1;
scaffold_2	funannotate	CDS	125059	125126	.	+	1	ID=AL1_65_000248-T1.cds;Parent=AL1_65_000248-T1;
scaffold_2	funannotate	CDS	125183	125298	.	+	2	ID=AL1_65_000248-T1.cds;Parent=AL1_65_000248-T1;
scaffold_2	funannotate	CDS	125380	125708	.	+	0	ID=AL1_65_000248-T1.cds;Parent=AL1_65_000248-T1;
scaffold_2	funannotate	CDS	125777	125908	.	+	1	ID=AL1_65_000248-T1.cds;Parent=AL1_65_000248-T1;
scaffold_2	funannotate	CDS	125965	126073	.	+	1	ID=AL1_65_000248-T1.cds;Parent=AL1_65_000248-T1;
scaffold_2	funannotate	CDS	126154	126414	.	+	0	ID=AL1_65_000248-T1.cds;Parent=AL1_65_000248-T1;
scaffold_2	funannotate	gene	126769	127962	.	-	.	ID=AL1_65_000249;
scaffold_2	funannotate	mRNA	126769	127962	.	-	.	ID=AL1_65_000249-T1;Parent=AL1_65_000249;product=hypothetical protein;
scaffold_2	funannotate	exon	127761	127962	.	-	.	ID=AL1_65_000249-T1.exon1;Parent=AL1_65_000249-T1;
scaffold_2	funannotate	exon	127593	127675	.	-	.	ID=AL1_65_000249-T1.exon2;Parent=AL1_65_000249-T1;
scaffold_2	funannotate	exon	127145	127518	.	-	.	ID=AL1_65_000249-T1.exon3;Parent=AL1_65_000249-T1;
scaffold_2	funannotate	exon	126769	127075	.	-	.	ID=AL1_65_000249-T1.exon4;Parent=AL1_65_000249-T1;
scaffold_2	funannotate	CDS	127761	127962	.	-	0	ID=AL1_65_000249-T1.cds;Parent=AL1_65_000249-T1;
scaffold_2	funannotate	CDS	127593	127675	.	-	2	ID=AL1_65_000249-T1.cds;Parent=AL1_65_000249-T1;
scaffold_2	funannotate	CDS	127145	127518	.	-	0	ID=AL1_65_000249-T1.cds;Parent=AL1_65_000249-T1;
scaffold_2	funannotate	CDS	126769	127075	.	-	1	ID=AL1_65_000249-T1.cds;Parent=AL1_65_000249-T1;
scaffold_2	funannotate	gene	129020	129904	.	-	.	ID=AL1_65_000250;
scaffold_2	funannotate	mRNA	129020	129904	.	-	.	ID=AL1_65_000250-T1;Parent=AL1_65_000250;product=hypothetical protein;
scaffold_2	funannotate	exon	129788	129904	.	-	.	ID=AL1_65_000250-T1.exon1;Parent=AL1_65_000250-T1;
scaffold_2	funannotate	exon	129020	129631	.	-	.	ID=AL1_65_000250-T1.exon2;Parent=AL1_65_000250-T1;
scaffold_2	funannotate	CDS	129788	129904	.	-	0	ID=AL1_65_000250-T1.cds;Parent=AL1_65_000250-T1;
scaffold_2	funannotate	CDS	129020	129631	.	-	0	ID=AL1_65_000250-T1.cds;Parent=AL1_65_000250-T1;
scaffold_2	funannotate	gene	130063	131300	.	-	.	ID=AL1_65_000251;
scaffold_2	funannotate	mRNA	130063	131300	.	-	.	ID=AL1_65_000251-T1;Parent=AL1_65_000251;product=hypothetical protein;
scaffold_2	funannotate	exon	131202	131300	.	-	.	ID=AL1_65_000251-T1.exon1;Parent=AL1_65_000251-T1;
scaffold_2	funannotate	exon	130477	130864	.	-	.	ID=AL1_65_000251-T1.exon2;Parent=AL1_65_000251-T1;
scaffold_2	funannotate	exon	130063	130226	.	-	.	ID=AL1_65_000251-T1.exon3;Parent=AL1_65_000251-T1;
scaffold_2	funannotate	CDS	131202	131300	.	-	0	ID=AL1_65_000251-T1.cds;Parent=AL1_65_000251-T1;
scaffold_2	funannotate	CDS	130477	130864	.	-	0	ID=AL1_65_000251-T1.cds;Parent=AL1_65_000251-T1;
scaffold_2	funannotate	CDS	130063	130226	.	-	2	ID=AL1_65_000251-T1.cds;Parent=AL1_65_000251-T1;
scaffold_2	funannotate	gene	132626	135102	.	-	.	ID=AL1_65_000252;
scaffold_2	funannotate	mRNA	132626	135102	.	-	.	ID=AL1_65_000252-T1;Parent=AL1_65_000252;product=hypothetical protein;
scaffold_2	funannotate	exon	134979	135102	.	-	.	ID=AL1_65_000252-T1.exon1;Parent=AL1_65_000252-T1;
scaffold_2	funannotate	exon	134792	134925	.	-	.	ID=AL1_65_000252-T1.exon2;Parent=AL1_65_000252-T1;
scaffold_2	funannotate	exon	134491	134739	.	-	.	ID=AL1_65_000252-T1.exon3;Parent=AL1_65_000252-T1;
scaffold_2	funannotate	exon	132842	134435	.	-	.	ID=AL1_65_000252-T1.exon4;Parent=AL1_65_000252-T1;
scaffold_2	funannotate	exon	132626	132786	.	-	.	ID=AL1_65_000252-T1.exon5;Parent=AL1_65_000252-T1;
scaffold_2	funannotate	CDS	134979	135102	.	-	0	ID=AL1_65_000252-T1.cds;Parent=AL1_65_000252-T1;
scaffold_2	funannotate	CDS	134792	134925	.	-	2	ID=AL1_65_000252-T1.cds;Parent=AL1_65_000252-T1;
scaffold_2	funannotate	CDS	134491	134739	.	-	0	ID=AL1_65_000252-T1.cds;Parent=AL1_65_000252-T1;
scaffold_2	funannotate	CDS	132842	134435	.	-	0	ID=AL1_65_000252-T1.cds;Parent=AL1_65_000252-T1;
scaffold_2	funannotate	CDS	132626	132786	.	-	2	ID=AL1_65_000252-T1.cds;Parent=AL1_65_000252-T1;
scaffold_2	funannotate	gene	141580	142167	.	-	.	ID=AL1_65_000253;
scaffold_2	funannotate	mRNA	141580	142167	.	-	.	ID=AL1_65_000253-T1;Parent=AL1_65_000253;product=hypothetical protein;
scaffold_2	funannotate	exon	141887	142167	.	-	.	ID=AL1_65_000253-T1.exon1;Parent=AL1_65_000253-T1;
scaffold_2	funannotate	exon	141580	141820	.	-	.	ID=AL1_65_000253-T1.exon2;Parent=AL1_65_000253-T1;
scaffold_2	funannotate	CDS	141887	142167	.	-	0	ID=AL1_65_000253-T1.cds;Parent=AL1_65_000253-T1;
scaffold_2	funannotate	CDS	141580	141820	.	-	1	ID=AL1_65_000253-T1.cds;Parent=AL1_65_000253-T1;
scaffold_2	funannotate	gene	142313	143290	.	-	.	ID=AL1_65_000254;
scaffold_2	funannotate	mRNA	142313	143290	.	-	.	ID=AL1_65_000254-T1;Parent=AL1_65_000254;product=hypothetical protein;
scaffold_2	funannotate	exon	143054	143290	.	-	.	ID=AL1_65_000254-T1.exon1;Parent=AL1_65_000254-T1;
scaffold_2	funannotate	exon	142779	142995	.	-	.	ID=AL1_65_000254-T1.exon2;Parent=AL1_65_000254-T1;
scaffold_2	funannotate	exon	142313	142719	.	-	.	ID=AL1_65_000254-T1.exon3;Parent=AL1_65_000254-T1;
scaffold_2	funannotate	CDS	143054	143290	.	-	0	ID=AL1_65_000254-T1.cds;Parent=AL1_65_000254-T1;
scaffold_2	funannotate	CDS	142779	142995	.	-	0	ID=AL1_65_000254-T1.cds;Parent=AL1_65_000254-T1;
scaffold_2	funannotate	CDS	142313	142719	.	-	2	ID=AL1_65_000254-T1.cds;Parent=AL1_65_000254-T1;
scaffold_2	funannotate	gene	144482	145328	.	-	.	ID=AL1_65_000255;
scaffold_2	funannotate	mRNA	144482	145328	.	-	.	ID=AL1_65_000255-T1;Parent=AL1_65_000255;product=hypothetical protein;
scaffold_2	funannotate	exon	145073	145328	.	-	.	ID=AL1_65_000255-T1.exon1;Parent=AL1_65_000255-T1;
scaffold_2	funannotate	exon	144482	145008	.	-	.	ID=AL1_65_000255-T1.exon2;Parent=AL1_65_000255-T1;
scaffold_2	funannotate	CDS	145073	145328	.	-	0	ID=AL1_65_000255-T1.cds;Parent=AL1_65_000255-T1;
scaffold_2	funannotate	CDS	144482	145008	.	-	2	ID=AL1_65_000255-T1.cds;Parent=AL1_65_000255-T1;
scaffold_2	funannotate	gene	146656	147870	.	-	.	ID=AL1_65_000256;
scaffold_2	funannotate	mRNA	146656	147870	.	-	.	ID=AL1_65_000256-T1;Parent=AL1_65_000256;product=hypothetical protein;
scaffold_2	funannotate	exon	146656	147870	.	-	.	ID=AL1_65_000256-T1.exon1;Parent=AL1_65_000256-T1;
scaffold_2	funannotate	CDS	146656	147870	.	-	0	ID=AL1_65_000256-T1.cds;Parent=AL1_65_000256-T1;
scaffold_2	funannotate	gene	148399	149001	.	-	.	ID=AL1_65_000257;
scaffold_2	funannotate	mRNA	148399	149001	.	-	.	ID=AL1_65_000257-T1;Parent=AL1_65_000257;product=hypothetical protein;
scaffold_2	funannotate	exon	148399	149001	.	-	.	ID=AL1_65_000257-T1.exon1;Parent=AL1_65_000257-T1;
scaffold_2	funannotate	CDS	148399	149001	.	-	0	ID=AL1_65_000257-T1.cds;Parent=AL1_65_000257-T1;
scaffold_2	funannotate	gene	149951	151057	.	+	.	ID=AL1_65_000258;
scaffold_2	funannotate	mRNA	149951	151057	.	+	.	ID=AL1_65_000258-T1;Parent=AL1_65_000258;product=hypothetical protein;
scaffold_2	funannotate	exon	149951	151057	.	+	.	ID=AL1_65_000258-T1.exon1;Parent=AL1_65_000258-T1;
scaffold_2	funannotate	CDS	149951	151057	.	+	0	ID=AL1_65_000258-T1.cds;Parent=AL1_65_000258-T1;
scaffold_2	funannotate	gene	155575	157688	.	+	.	ID=AL1_65_000259;
scaffold_2	funannotate	mRNA	155575	157688	.	+	.	ID=AL1_65_000259-T1;Parent=AL1_65_000259;product=hypothetical protein;
scaffold_2	funannotate	exon	155575	155585	.	+	.	ID=AL1_65_000259-T1.exon1;Parent=AL1_65_000259-T1;
scaffold_2	funannotate	exon	155660	155719	.	+	.	ID=AL1_65_000259-T1.exon2;Parent=AL1_65_000259-T1;
scaffold_2	funannotate	exon	155825	156130	.	+	.	ID=AL1_65_000259-T1.exon3;Parent=AL1_65_000259-T1;
scaffold_2	funannotate	exon	156211	156425	.	+	.	ID=AL1_65_000259-T1.exon4;Parent=AL1_65_000259-T1;
scaffold_2	funannotate	exon	156480	156746	.	+	.	ID=AL1_65_000259-T1.exon5;Parent=AL1_65_000259-T1;
scaffold_2	funannotate	exon	156806	157015	.	+	.	ID=AL1_65_000259-T1.exon6;Parent=AL1_65_000259-T1;
scaffold_2	funannotate	exon	157093	157356	.	+	.	ID=AL1_65_000259-T1.exon7;Parent=AL1_65_000259-T1;
scaffold_2	funannotate	exon	157429	157688	.	+	.	ID=AL1_65_000259-T1.exon8;Parent=AL1_65_000259-T1;
scaffold_2	funannotate	CDS	155575	155585	.	+	0	ID=AL1_65_000259-T1.cds;Parent=AL1_65_000259-T1;
scaffold_2	funannotate	CDS	155660	155719	.	+	1	ID=AL1_65_000259-T1.cds;Parent=AL1_65_000259-T1;
scaffold_2	funannotate	CDS	155825	156130	.	+	1	ID=AL1_65_000259-T1.cds;Parent=AL1_65_000259-T1;
scaffold_2	funannotate	CDS	156211	156425	.	+	1	ID=AL1_65_000259-T1.cds;Parent=AL1_65_000259-T1;
scaffold_2	funannotate	CDS	156480	156746	.	+	2	ID=AL1_65_000259-T1.cds;Parent=AL1_65_000259-T1;
scaffold_2	funannotate	CDS	156806	157015	.	+	2	ID=AL1_65_000259-T1.cds;Parent=AL1_65_000259-T1;
scaffold_2	funannotate	CDS	157093	157356	.	+	2	ID=AL1_65_000259-T1.cds;Parent=AL1_65_000259-T1;
scaffold_2	funannotate	CDS	157429	157688	.	+	2	ID=AL1_65_000259-T1.cds;Parent=AL1_65_000259-T1;
scaffold_2	funannotate	gene	159571	162165	.	+	.	ID=AL1_65_000260;
scaffold_2	funannotate	mRNA	159571	162165	.	+	.	ID=AL1_65_000260-T1;Parent=AL1_65_000260;product=hypothetical protein;
scaffold_2	funannotate	exon	159571	162165	.	+	.	ID=AL1_65_000260-T1.exon1;Parent=AL1_65_000260-T1;
scaffold_2	funannotate	CDS	159571	162165	.	+	0	ID=AL1_65_000260-T1.cds;Parent=AL1_65_000260-T1;
scaffold_2	funannotate	gene	164783	166522	.	-	.	ID=AL1_65_000261;
scaffold_2	funannotate	mRNA	164783	166522	.	-	.	ID=AL1_65_000261-T1;Parent=AL1_65_000261;product=hypothetical protein;
scaffold_2	funannotate	exon	164783	166522	.	-	.	ID=AL1_65_000261-T1.exon1;Parent=AL1_65_000261-T1;
scaffold_2	funannotate	CDS	164783	166522	.	-	0	ID=AL1_65_000261-T1.cds;Parent=AL1_65_000261-T1;
scaffold_2	funannotate	gene	169349	170899	.	+	.	ID=AL1_65_000262;
scaffold_2	funannotate	mRNA	169349	170899	.	+	.	ID=AL1_65_000262-T1;Parent=AL1_65_000262;product=hypothetical protein;
scaffold_2	funannotate	exon	169349	170899	.	+	.	ID=AL1_65_000262-T1.exon1;Parent=AL1_65_000262-T1;
scaffold_2	funannotate	CDS	169349	170899	.	+	0	ID=AL1_65_000262-T1.cds;Parent=AL1_65_000262-T1;
scaffold_2	funannotate	gene	172312	173683	.	-	.	ID=AL1_65_000263;
scaffold_2	funannotate	mRNA	172312	173683	.	-	.	ID=AL1_65_000263-T1;Parent=AL1_65_000263;product=hypothetical protein;
scaffold_2	funannotate	exon	173444	173683	.	-	.	ID=AL1_65_000263-T1.exon1;Parent=AL1_65_000263-T1;
scaffold_2	funannotate	exon	173139	173314	.	-	.	ID=AL1_65_000263-T1.exon2;Parent=AL1_65_000263-T1;
scaffold_2	funannotate	exon	172312	173053	.	-	.	ID=AL1_65_000263-T1.exon3;Parent=AL1_65_000263-T1;
scaffold_2	funannotate	CDS	173444	173683	.	-	0	ID=AL1_65_000263-T1.cds;Parent=AL1_65_000263-T1;
scaffold_2	funannotate	CDS	173139	173314	.	-	0	ID=AL1_65_000263-T1.cds;Parent=AL1_65_000263-T1;
scaffold_2	funannotate	CDS	172312	173053	.	-	1	ID=AL1_65_000263-T1.cds;Parent=AL1_65_000263-T1;
scaffold_2	funannotate	gene	176706	178574	.	+	.	ID=AL1_65_000264;
scaffold_2	funannotate	mRNA	176706	178574	.	+	.	ID=AL1_65_000264-T1;Parent=AL1_65_000264;product=hypothetical protein;
scaffold_2	funannotate	exon	176706	176774	.	+	.	ID=AL1_65_000264-T1.exon1;Parent=AL1_65_000264-T1;
scaffold_2	funannotate	exon	177063	178574	.	+	.	ID=AL1_65_000264-T1.exon2;Parent=AL1_65_000264-T1;
scaffold_2	funannotate	CDS	176706	176774	.	+	0	ID=AL1_65_000264-T1.cds;Parent=AL1_65_000264-T1;
scaffold_2	funannotate	CDS	177063	178574	.	+	0	ID=AL1_65_000264-T1.cds;Parent=AL1_65_000264-T1;
scaffold_2	funannotate	gene	182116	183967	.	-	.	ID=AL1_65_000265;
scaffold_2	funannotate	mRNA	182116	183967	.	-	.	ID=AL1_65_000265-T1;Parent=AL1_65_000265;product=hypothetical protein;
scaffold_2	funannotate	exon	183953	183967	.	-	.	ID=AL1_65_000265-T1.exon1;Parent=AL1_65_000265-T1;
scaffold_2	funannotate	exon	183228	183899	.	-	.	ID=AL1_65_000265-T1.exon2;Parent=AL1_65_000265-T1;
scaffold_2	funannotate	exon	182799	183177	.	-	.	ID=AL1_65_000265-T1.exon3;Parent=AL1_65_000265-T1;
scaffold_2	funannotate	exon	182366	182743	.	-	.	ID=AL1_65_000265-T1.exon4;Parent=AL1_65_000265-T1;
scaffold_2	funannotate	exon	182116	182303	.	-	.	ID=AL1_65_000265-T1.exon5;Parent=AL1_65_000265-T1;
scaffold_2	funannotate	CDS	183953	183967	.	-	0	ID=AL1_65_000265-T1.cds;Parent=AL1_65_000265-T1;
scaffold_2	funannotate	CDS	183228	183899	.	-	0	ID=AL1_65_000265-T1.cds;Parent=AL1_65_000265-T1;
scaffold_2	funannotate	CDS	182799	183177	.	-	0	ID=AL1_65_000265-T1.cds;Parent=AL1_65_000265-T1;
scaffold_2	funannotate	CDS	182366	182743	.	-	2	ID=AL1_65_000265-T1.cds;Parent=AL1_65_000265-T1;
scaffold_2	funannotate	CDS	182116	182303	.	-	2	ID=AL1_65_000265-T1.cds;Parent=AL1_65_000265-T1;
scaffold_2	funannotate	gene	187707	189004	.	+	.	ID=AL1_65_000266;
scaffold_2	funannotate	mRNA	187707	189004	.	+	.	ID=AL1_65_000266-T1;Parent=AL1_65_000266;product=hypothetical protein;
scaffold_2	funannotate	exon	187707	188306	.	+	.	ID=AL1_65_000266-T1.exon1;Parent=AL1_65_000266-T1;
scaffold_2	funannotate	exon	188429	189004	.	+	.	ID=AL1_65_000266-T1.exon2;Parent=AL1_65_000266-T1;
scaffold_2	funannotate	CDS	187707	188306	.	+	0	ID=AL1_65_000266-T1.cds;Parent=AL1_65_000266-T1;
scaffold_2	funannotate	CDS	188429	189004	.	+	0	ID=AL1_65_000266-T1.cds;Parent=AL1_65_000266-T1;
scaffold_2	funannotate	gene	189213	189650	.	-	.	ID=AL1_65_000267;
scaffold_2	funannotate	mRNA	189213	189650	.	-	.	ID=AL1_65_000267-T1;Parent=AL1_65_000267;product=hypothetical protein;
scaffold_2	funannotate	exon	189213	189650	.	-	.	ID=AL1_65_000267-T1.exon1;Parent=AL1_65_000267-T1;
scaffold_2	funannotate	CDS	189213	189650	.	-	0	ID=AL1_65_000267-T1.cds;Parent=AL1_65_000267-T1;
scaffold_2	funannotate	gene	190419	192023	.	-	.	ID=AL1_65_000268;
scaffold_2	funannotate	mRNA	190419	192023	.	-	.	ID=AL1_65_000268-T1;Parent=AL1_65_000268;product=hypothetical protein;
scaffold_2	funannotate	exon	191101	192023	.	-	.	ID=AL1_65_000268-T1.exon1;Parent=AL1_65_000268-T1;
scaffold_2	funannotate	exon	190419	191001	.	-	.	ID=AL1_65_000268-T1.exon2;Parent=AL1_65_000268-T1;
scaffold_2	funannotate	CDS	191101	192023	.	-	0	ID=AL1_65_000268-T1.cds;Parent=AL1_65_000268-T1;
scaffold_2	funannotate	CDS	190419	191001	.	-	1	ID=AL1_65_000268-T1.cds;Parent=AL1_65_000268-T1;
scaffold_2	funannotate	gene	194236	194790	.	-	.	ID=AL1_65_000269;
scaffold_2	funannotate	mRNA	194236	194790	.	-	.	ID=AL1_65_000269-T1;Parent=AL1_65_000269;product=hypothetical protein;
scaffold_2	funannotate	exon	194236	194790	.	-	.	ID=AL1_65_000269-T1.exon1;Parent=AL1_65_000269-T1;
scaffold_2	funannotate	CDS	194236	194790	.	-	0	ID=AL1_65_000269-T1.cds;Parent=AL1_65_000269-T1;
scaffold_2	funannotate	gene	195406	197170	.	+	.	ID=AL1_65_000270;
scaffold_2	funannotate	mRNA	195406	197170	.	+	.	ID=AL1_65_000270-T1;Parent=AL1_65_000270;product=hypothetical protein;
scaffold_2	funannotate	exon	195406	195753	.	+	.	ID=AL1_65_000270-T1.exon1;Parent=AL1_65_000270-T1;
scaffold_2	funannotate	exon	195815	196102	.	+	.	ID=AL1_65_000270-T1.exon2;Parent=AL1_65_000270-T1;
scaffold_2	funannotate	exon	196165	196423	.	+	.	ID=AL1_65_000270-T1.exon3;Parent=AL1_65_000270-T1;
scaffold_2	funannotate	exon	196491	197170	.	+	.	ID=AL1_65_000270-T1.exon4;Parent=AL1_65_000270-T1;
scaffold_2	funannotate	CDS	195406	195753	.	+	0	ID=AL1_65_000270-T1.cds;Parent=AL1_65_000270-T1;
scaffold_2	funannotate	CDS	195815	196102	.	+	0	ID=AL1_65_000270-T1.cds;Parent=AL1_65_000270-T1;
scaffold_2	funannotate	CDS	196165	196423	.	+	0	ID=AL1_65_000270-T1.cds;Parent=AL1_65_000270-T1;
scaffold_2	funannotate	CDS	196491	197170	.	+	2	ID=AL1_65_000270-T1.cds;Parent=AL1_65_000270-T1;
scaffold_2	funannotate	gene	198311	198695	.	-	.	ID=AL1_65_000271;
scaffold_2	funannotate	mRNA	198311	198695	.	-	.	ID=AL1_65_000271-T1;Parent=AL1_65_000271;product=hypothetical protein;
scaffold_2	funannotate	exon	198443	198695	.	-	.	ID=AL1_65_000271-T1.exon1;Parent=AL1_65_000271-T1;
scaffold_2	funannotate	exon	198311	198330	.	-	.	ID=AL1_65_000271-T1.exon2;Parent=AL1_65_000271-T1;
scaffold_2	funannotate	CDS	198443	198695	.	-	0	ID=AL1_65_000271-T1.cds;Parent=AL1_65_000271-T1;
scaffold_2	funannotate	CDS	198311	198330	.	-	2	ID=AL1_65_000271-T1.cds;Parent=AL1_65_000271-T1;
scaffold_2	funannotate	gene	199151	200047	.	-	.	ID=AL1_65_000272;
scaffold_2	funannotate	mRNA	199151	200047	.	-	.	ID=AL1_65_000272-T1;Parent=AL1_65_000272;product=hypothetical protein;
scaffold_2	funannotate	exon	199151	200047	.	-	.	ID=AL1_65_000272-T1.exon1;Parent=AL1_65_000272-T1;
scaffold_2	funannotate	CDS	199151	200047	.	-	0	ID=AL1_65_000272-T1.cds;Parent=AL1_65_000272-T1;
scaffold_2	funannotate	gene	200820	201910	.	-	.	ID=AL1_65_000273;
scaffold_2	funannotate	mRNA	200820	201910	.	-	.	ID=AL1_65_000273-T1;Parent=AL1_65_000273;product=hypothetical protein;
scaffold_2	funannotate	exon	201242	201910	.	-	.	ID=AL1_65_000273-T1.exon1;Parent=AL1_65_000273-T1;
scaffold_2	funannotate	exon	200820	201188	.	-	.	ID=AL1_65_000273-T1.exon2;Parent=AL1_65_000273-T1;
scaffold_2	funannotate	CDS	201242	201910	.	-	0	ID=AL1_65_000273-T1.cds;Parent=AL1_65_000273-T1;
scaffold_2	funannotate	CDS	200820	201188	.	-	0	ID=AL1_65_000273-T1.cds;Parent=AL1_65_000273-T1;
scaffold_2	funannotate	gene	206012	206974	.	-	.	ID=AL1_65_000274;
scaffold_2	funannotate	mRNA	206012	206974	.	-	.	ID=AL1_65_000274-T1;Parent=AL1_65_000274;product=hypothetical protein;
scaffold_2	funannotate	exon	206012	206974	.	-	.	ID=AL1_65_000274-T1.exon1;Parent=AL1_65_000274-T1;
scaffold_2	funannotate	CDS	206012	206974	.	-	0	ID=AL1_65_000274-T1.cds;Parent=AL1_65_000274-T1;
scaffold_2	funannotate	gene	208785	209568	.	+	.	ID=AL1_65_000275;
scaffold_2	funannotate	mRNA	208785	209568	.	+	.	ID=AL1_65_000275-T1;Parent=AL1_65_000275;product=hypothetical protein;
scaffold_2	funannotate	exon	208785	208832	.	+	.	ID=AL1_65_000275-T1.exon1;Parent=AL1_65_000275-T1;
scaffold_2	funannotate	exon	208909	209568	.	+	.	ID=AL1_65_000275-T1.exon2;Parent=AL1_65_000275-T1;
scaffold_2	funannotate	CDS	208785	208832	.	+	0	ID=AL1_65_000275-T1.cds;Parent=AL1_65_000275-T1;
scaffold_2	funannotate	CDS	208909	209568	.	+	0	ID=AL1_65_000275-T1.cds;Parent=AL1_65_000275-T1;
scaffold_2	funannotate	gene	209736	210602	.	-	.	ID=AL1_65_000276;
scaffold_2	funannotate	mRNA	209736	210602	.	-	.	ID=AL1_65_000276-T1;Parent=AL1_65_000276;product=hypothetical protein;
scaffold_2	funannotate	exon	210538	210602	.	-	.	ID=AL1_65_000276-T1.exon1;Parent=AL1_65_000276-T1;
scaffold_2	funannotate	exon	209736	210468	.	-	.	ID=AL1_65_000276-T1.exon2;Parent=AL1_65_000276-T1;
scaffold_2	funannotate	CDS	210538	210602	.	-	0	ID=AL1_65_000276-T1.cds;Parent=AL1_65_000276-T1;
scaffold_2	funannotate	CDS	209736	210468	.	-	1	ID=AL1_65_000276-T1.cds;Parent=AL1_65_000276-T1;
scaffold_2	funannotate	gene	213670	214608	.	+	.	ID=AL1_65_000277;
scaffold_2	funannotate	mRNA	213670	214608	.	+	.	ID=AL1_65_000277-T1;Parent=AL1_65_000277;product=hypothetical protein;
scaffold_2	funannotate	exon	213670	214608	.	+	.	ID=AL1_65_000277-T1.exon1;Parent=AL1_65_000277-T1;
scaffold_2	funannotate	CDS	213670	214608	.	+	0	ID=AL1_65_000277-T1.cds;Parent=AL1_65_000277-T1;
scaffold_2	funannotate	gene	216529	219148	.	+	.	ID=AL1_65_000278;
scaffold_2	funannotate	mRNA	216529	219148	.	+	.	ID=AL1_65_000278-T1;Parent=AL1_65_000278;product=hypothetical protein;
scaffold_2	funannotate	exon	216529	218376	.	+	.	ID=AL1_65_000278-T1.exon1;Parent=AL1_65_000278-T1;
scaffold_2	funannotate	exon	218522	218752	.	+	.	ID=AL1_65_000278-T1.exon2;Parent=AL1_65_000278-T1;
scaffold_2	funannotate	exon	218783	219148	.	+	.	ID=AL1_65_000278-T1.exon3;Parent=AL1_65_000278-T1;
scaffold_2	funannotate	CDS	216529	218376	.	+	0	ID=AL1_65_000278-T1.cds;Parent=AL1_65_000278-T1;
scaffold_2	funannotate	CDS	218522	218752	.	+	0	ID=AL1_65_000278-T1.cds;Parent=AL1_65_000278-T1;
scaffold_2	funannotate	CDS	218783	219148	.	+	0	ID=AL1_65_000278-T1.cds;Parent=AL1_65_000278-T1;
scaffold_2	funannotate	gene	221580	223500	.	+	.	ID=AL1_65_000279;
scaffold_2	funannotate	mRNA	221580	223500	.	+	.	ID=AL1_65_000279-T1;Parent=AL1_65_000279;product=hypothetical protein;
scaffold_2	funannotate	exon	221580	221859	.	+	.	ID=AL1_65_000279-T1.exon1;Parent=AL1_65_000279-T1;
scaffold_2	funannotate	exon	221951	223278	.	+	.	ID=AL1_65_000279-T1.exon2;Parent=AL1_65_000279-T1;
scaffold_2	funannotate	exon	223357	223500	.	+	.	ID=AL1_65_000279-T1.exon3;Parent=AL1_65_000279-T1;
scaffold_2	funannotate	CDS	221580	221859	.	+	0	ID=AL1_65_000279-T1.cds;Parent=AL1_65_000279-T1;
scaffold_2	funannotate	CDS	221951	223278	.	+	2	ID=AL1_65_000279-T1.cds;Parent=AL1_65_000279-T1;
scaffold_2	funannotate	CDS	223357	223500	.	+	0	ID=AL1_65_000279-T1.cds;Parent=AL1_65_000279-T1;
scaffold_2	funannotate	gene	225599	227797	.	+	.	ID=AL1_65_000280;
scaffold_2	funannotate	mRNA	225599	227797	.	+	.	ID=AL1_65_000280-T1;Parent=AL1_65_000280;product=hypothetical protein;
scaffold_2	funannotate	exon	225599	226663	.	+	.	ID=AL1_65_000280-T1.exon1;Parent=AL1_65_000280-T1;
scaffold_2	funannotate	exon	226724	227797	.	+	.	ID=AL1_65_000280-T1.exon2;Parent=AL1_65_000280-T1;
scaffold_2	funannotate	CDS	225599	226663	.	+	0	ID=AL1_65_000280-T1.cds;Parent=AL1_65_000280-T1;
scaffold_2	funannotate	CDS	226724	227797	.	+	0	ID=AL1_65_000280-T1.cds;Parent=AL1_65_000280-T1;
scaffold_2	funannotate	gene	228257	228847	.	-	.	ID=AL1_65_000281;
scaffold_2	funannotate	mRNA	228257	228847	.	-	.	ID=AL1_65_000281-T1;Parent=AL1_65_000281;product=hypothetical protein;
scaffold_2	funannotate	exon	228257	228847	.	-	.	ID=AL1_65_000281-T1.exon1;Parent=AL1_65_000281-T1;
scaffold_2	funannotate	CDS	228257	228847	.	-	0	ID=AL1_65_000281-T1.cds;Parent=AL1_65_000281-T1;
scaffold_2	funannotate	gene	230538	232562	.	+	.	ID=AL1_65_000282;
scaffold_2	funannotate	mRNA	230538	232562	.	+	.	ID=AL1_65_000282-T1;Parent=AL1_65_000282;product=hypothetical protein;
scaffold_2	funannotate	exon	230538	231201	.	+	.	ID=AL1_65_000282-T1.exon1;Parent=AL1_65_000282-T1;
scaffold_2	funannotate	exon	231278	231306	.	+	.	ID=AL1_65_000282-T1.exon2;Parent=AL1_65_000282-T1;
scaffold_2	funannotate	exon	231364	232016	.	+	.	ID=AL1_65_000282-T1.exon3;Parent=AL1_65_000282-T1;
scaffold_2	funannotate	exon	232084	232160	.	+	.	ID=AL1_65_000282-T1.exon4;Parent=AL1_65_000282-T1;
scaffold_2	funannotate	exon	232228	232562	.	+	.	ID=AL1_65_000282-T1.exon5;Parent=AL1_65_000282-T1;
scaffold_2	funannotate	CDS	230538	231201	.	+	0	ID=AL1_65_000282-T1.cds;Parent=AL1_65_000282-T1;
scaffold_2	funannotate	CDS	231278	231306	.	+	2	ID=AL1_65_000282-T1.cds;Parent=AL1_65_000282-T1;
scaffold_2	funannotate	CDS	231364	232016	.	+	0	ID=AL1_65_000282-T1.cds;Parent=AL1_65_000282-T1;
scaffold_2	funannotate	CDS	232084	232160	.	+	1	ID=AL1_65_000282-T1.cds;Parent=AL1_65_000282-T1;
scaffold_2	funannotate	CDS	232228	232562	.	+	2	ID=AL1_65_000282-T1.cds;Parent=AL1_65_000282-T1;
scaffold_2	funannotate	gene	233398	235162	.	+	.	ID=AL1_65_000283;
scaffold_2	funannotate	mRNA	233398	235162	.	+	.	ID=AL1_65_000283-T1;Parent=AL1_65_000283;product=hypothetical protein;
scaffold_2	funannotate	exon	233398	233683	.	+	.	ID=AL1_65_000283-T1.exon1;Parent=AL1_65_000283-T1;
scaffold_2	funannotate	exon	233742	235162	.	+	.	ID=AL1_65_000283-T1.exon2;Parent=AL1_65_000283-T1;
scaffold_2	funannotate	CDS	233398	233683	.	+	0	ID=AL1_65_000283-T1.cds;Parent=AL1_65_000283-T1;
scaffold_2	funannotate	CDS	233742	235162	.	+	2	ID=AL1_65_000283-T1.cds;Parent=AL1_65_000283-T1;
scaffold_2	funannotate	gene	243899	244395	.	+	.	ID=AL1_65_000284;
scaffold_2	funannotate	mRNA	243899	244395	.	+	.	ID=AL1_65_000284-T1;Parent=AL1_65_000284;product=hypothetical protein;
scaffold_2	funannotate	exon	243899	244048	.	+	.	ID=AL1_65_000284-T1.exon1;Parent=AL1_65_000284-T1;
scaffold_2	funannotate	exon	244267	244395	.	+	.	ID=AL1_65_000284-T1.exon2;Parent=AL1_65_000284-T1;
scaffold_2	funannotate	CDS	243899	244048	.	+	0	ID=AL1_65_000284-T1.cds;Parent=AL1_65_000284-T1;
scaffold_2	funannotate	CDS	244267	244395	.	+	0	ID=AL1_65_000284-T1.cds;Parent=AL1_65_000284-T1;
scaffold_2	funannotate	gene	248488	249148	.	-	.	ID=AL1_65_000285;
scaffold_2	funannotate	mRNA	248488	249148	.	-	.	ID=AL1_65_000285-T1;Parent=AL1_65_000285;product=hypothetical protein;
scaffold_2	funannotate	exon	249034	249148	.	-	.	ID=AL1_65_000285-T1.exon1;Parent=AL1_65_000285-T1;
scaffold_2	funannotate	exon	248561	248889	.	-	.	ID=AL1_65_000285-T1.exon2;Parent=AL1_65_000285-T1;
scaffold_2	funannotate	exon	248488	248493	.	-	.	ID=AL1_65_000285-T1.exon3;Parent=AL1_65_000285-T1;
scaffold_2	funannotate	CDS	249034	249148	.	-	0	ID=AL1_65_000285-T1.cds;Parent=AL1_65_000285-T1;
scaffold_2	funannotate	CDS	248561	248889	.	-	2	ID=AL1_65_000285-T1.cds;Parent=AL1_65_000285-T1;
scaffold_2	funannotate	CDS	248488	248493	.	-	0	ID=AL1_65_000285-T1.cds;Parent=AL1_65_000285-T1;
scaffold_2	funannotate	gene	256724	257750	.	+	.	ID=AL1_65_000286;
scaffold_2	funannotate	mRNA	256724	257750	.	+	.	ID=AL1_65_000286-T1;Parent=AL1_65_000286;product=hypothetical protein;
[truncated: 111,535 more rows]
