# Supplementary material for: Population genomics of the grapevine pathogen Eutypa lata reveals evidence for population expansion and intraspecific differences in secondary metabolite gene clusters
Source: PLoS Genet. 2022 Apr 1;18(4):e1010153. doi: 10.1371/journal.pgen.1010153 (PMC9007359; doi:10.1371/journal.pgen.1010153)
Supplement: S1 Data — (ZIP) [file pgen.1010153.s010.zip › Eutypa_lata_AL2_124.gff3]

##gff-version 3
scaffold_1	funannotate	gene	4524	4604	.	-	.	ID=AL2124_000001;
scaffold_1	funannotate	tRNA	4524	4604	.	-	.	ID=AL2124_000001-T1;Parent=AL2124_000001;product=tRNA-Arg;
scaffold_1	funannotate	exon	4524	4604	.	-	.	ID=AL2124_000001-T1.exon1;Parent=AL2124_000001-T1;
scaffold_1	funannotate	gene	6139	9433	.	-	.	ID=AL2124_000002;
scaffold_1	funannotate	mRNA	6139	9433	.	-	.	ID=AL2124_000002-T1;Parent=AL2124_000002;product=hypothetical protein;
scaffold_1	funannotate	exon	9390	9433	.	-	.	ID=AL2124_000002-T1.exon1;Parent=AL2124_000002-T1;
scaffold_1	funannotate	exon	9194	9307	.	-	.	ID=AL2124_000002-T1.exon2;Parent=AL2124_000002-T1;
scaffold_1	funannotate	exon	6139	9133	.	-	.	ID=AL2124_000002-T1.exon3;Parent=AL2124_000002-T1;
scaffold_1	funannotate	CDS	9390	9433	.	-	0	ID=AL2124_000002-T1.cds;Parent=AL2124_000002-T1;
scaffold_1	funannotate	CDS	9194	9307	.	-	1	ID=AL2124_000002-T1.cds;Parent=AL2124_000002-T1;
scaffold_1	funannotate	CDS	6139	9133	.	-	1	ID=AL2124_000002-T1.cds;Parent=AL2124_000002-T1;
scaffold_1	funannotate	gene	11184	12211	.	+	.	ID=AL2124_000003;
scaffold_1	funannotate	mRNA	11184	12211	.	+	.	ID=AL2124_000003-T1;Parent=AL2124_000003;product=hypothetical protein;
scaffold_1	funannotate	exon	11184	11588	.	+	.	ID=AL2124_000003-T1.exon1;Parent=AL2124_000003-T1;
scaffold_1	funannotate	exon	11726	12211	.	+	.	ID=AL2124_000003-T1.exon2;Parent=AL2124_000003-T1;
scaffold_1	funannotate	CDS	11184	11588	.	+	0	ID=AL2124_000003-T1.cds;Parent=AL2124_000003-T1;
scaffold_1	funannotate	CDS	11726	12211	.	+	0	ID=AL2124_000003-T1.cds;Parent=AL2124_000003-T1;
scaffold_1	funannotate	gene	12594	14507	.	-	.	ID=AL2124_000004;
scaffold_1	funannotate	mRNA	12594	14507	.	-	.	ID=AL2124_000004-T1;Parent=AL2124_000004;product=hypothetical protein;
scaffold_1	funannotate	exon	14445	14507	.	-	.	ID=AL2124_000004-T1.exon1;Parent=AL2124_000004-T1;
scaffold_1	funannotate	exon	14201	14374	.	-	.	ID=AL2124_000004-T1.exon2;Parent=AL2124_000004-T1;
scaffold_1	funannotate	exon	13958	14033	.	-	.	ID=AL2124_000004-T1.exon3;Parent=AL2124_000004-T1;
scaffold_1	funannotate	exon	13870	13889	.	-	.	ID=AL2124_000004-T1.exon4;Parent=AL2124_000004-T1;
scaffold_1	funannotate	exon	13749	13798	.	-	.	ID=AL2124_000004-T1.exon5;Parent=AL2124_000004-T1;
scaffold_1	funannotate	exon	12594	13677	.	-	.	ID=AL2124_000004-T1.exon6;Parent=AL2124_000004-T1;
scaffold_1	funannotate	CDS	14445	14507	.	-	0	ID=AL2124_000004-T1.cds;Parent=AL2124_000004-T1;
scaffold_1	funannotate	CDS	14201	14374	.	-	0	ID=AL2124_000004-T1.cds;Parent=AL2124_000004-T1;
scaffold_1	funannotate	CDS	13958	14033	.	-	0	ID=AL2124_000004-T1.cds;Parent=AL2124_000004-T1;
scaffold_1	funannotate	CDS	13870	13889	.	-	2	ID=AL2124_000004-T1.cds;Parent=AL2124_000004-T1;
scaffold_1	funannotate	CDS	13749	13798	.	-	0	ID=AL2124_000004-T1.cds;Parent=AL2124_000004-T1;
scaffold_1	funannotate	CDS	12594	13677	.	-	1	ID=AL2124_000004-T1.cds;Parent=AL2124_000004-T1;
scaffold_1	funannotate	gene	17584	18732	.	+	.	ID=AL2124_000005;
scaffold_1	funannotate	mRNA	17584	18732	.	+	.	ID=AL2124_000005-T1;Parent=AL2124_000005;product=hypothetical protein;
scaffold_1	funannotate	exon	17584	18358	.	+	.	ID=AL2124_000005-T1.exon1;Parent=AL2124_000005-T1;
scaffold_1	funannotate	exon	18413	18732	.	+	.	ID=AL2124_000005-T1.exon2;Parent=AL2124_000005-T1;
scaffold_1	funannotate	CDS	17584	18358	.	+	0	ID=AL2124_000005-T1.cds;Parent=AL2124_000005-T1;
scaffold_1	funannotate	CDS	18413	18732	.	+	2	ID=AL2124_000005-T1.cds;Parent=AL2124_000005-T1;
scaffold_1	funannotate	gene	18809	30365	.	-	.	ID=AL2124_000006;
scaffold_1	funannotate	mRNA	18809	30365	.	-	.	ID=AL2124_000006-T1;Parent=AL2124_000006;product=hypothetical protein;
scaffold_1	funannotate	exon	29971	30365	.	-	.	ID=AL2124_000006-T1.exon1;Parent=AL2124_000006-T1;
scaffold_1	funannotate	exon	29187	29611	.	-	.	ID=AL2124_000006-T1.exon2;Parent=AL2124_000006-T1;
scaffold_1	funannotate	exon	28549	29070	.	-	.	ID=AL2124_000006-T1.exon3;Parent=AL2124_000006-T1;
scaffold_1	funannotate	exon	18809	28461	.	-	.	ID=AL2124_000006-T1.exon4;Parent=AL2124_000006-T1;
scaffold_1	funannotate	CDS	29971	30365	.	-	0	ID=AL2124_000006-T1.cds;Parent=AL2124_000006-T1;
scaffold_1	funannotate	CDS	29187	29611	.	-	1	ID=AL2124_000006-T1.cds;Parent=AL2124_000006-T1;
scaffold_1	funannotate	CDS	28549	29070	.	-	2	ID=AL2124_000006-T1.cds;Parent=AL2124_000006-T1;
scaffold_1	funannotate	CDS	18809	28461	.	-	2	ID=AL2124_000006-T1.cds;Parent=AL2124_000006-T1;
scaffold_1	funannotate	gene	38904	39468	.	-	.	ID=AL2124_000007;
scaffold_1	funannotate	mRNA	38904	39468	.	-	.	ID=AL2124_000007-T1;Parent=AL2124_000007;product=hypothetical protein;
scaffold_1	funannotate	exon	39163	39468	.	-	.	ID=AL2124_000007-T1.exon1;Parent=AL2124_000007-T1;
scaffold_1	funannotate	exon	38904	39047	.	-	.	ID=AL2124_000007-T1.exon2;Parent=AL2124_000007-T1;
scaffold_1	funannotate	CDS	39163	39468	.	-	0	ID=AL2124_000007-T1.cds;Parent=AL2124_000007-T1;
scaffold_1	funannotate	CDS	38904	39047	.	-	0	ID=AL2124_000007-T1.cds;Parent=AL2124_000007-T1;
scaffold_1	funannotate	gene	39937	40697	.	+	.	ID=AL2124_000008;
scaffold_1	funannotate	mRNA	39937	40697	.	+	.	ID=AL2124_000008-T1;Parent=AL2124_000008;product=hypothetical protein;
scaffold_1	funannotate	exon	39937	39979	.	+	.	ID=AL2124_000008-T1.exon1;Parent=AL2124_000008-T1;
scaffold_1	funannotate	exon	40038	40099	.	+	.	ID=AL2124_000008-T1.exon2;Parent=AL2124_000008-T1;
scaffold_1	funannotate	exon	40219	40365	.	+	.	ID=AL2124_000008-T1.exon3;Parent=AL2124_000008-T1;
scaffold_1	funannotate	exon	40502	40612	.	+	.	ID=AL2124_000008-T1.exon4;Parent=AL2124_000008-T1;
scaffold_1	funannotate	exon	40686	40697	.	+	.	ID=AL2124_000008-T1.exon5;Parent=AL2124_000008-T1;
scaffold_1	funannotate	CDS	39937	39979	.	+	0	ID=AL2124_000008-T1.cds;Parent=AL2124_000008-T1;
scaffold_1	funannotate	CDS	40038	40099	.	+	2	ID=AL2124_000008-T1.cds;Parent=AL2124_000008-T1;
scaffold_1	funannotate	CDS	40219	40365	.	+	0	ID=AL2124_000008-T1.cds;Parent=AL2124_000008-T1;
scaffold_1	funannotate	CDS	40502	40612	.	+	0	ID=AL2124_000008-T1.cds;Parent=AL2124_000008-T1;
scaffold_1	funannotate	CDS	40686	40697	.	+	0	ID=AL2124_000008-T1.cds;Parent=AL2124_000008-T1;
scaffold_1	funannotate	gene	40933	41684	.	-	.	ID=AL2124_000009;
scaffold_1	funannotate	mRNA	40933	41684	.	-	.	ID=AL2124_000009-T1;Parent=AL2124_000009;product=hypothetical protein;
scaffold_1	funannotate	exon	41487	41684	.	-	.	ID=AL2124_000009-T1.exon1;Parent=AL2124_000009-T1;
scaffold_1	funannotate	exon	41307	41398	.	-	.	ID=AL2124_000009-T1.exon2;Parent=AL2124_000009-T1;
scaffold_1	funannotate	exon	41127	41203	.	-	.	ID=AL2124_000009-T1.exon3;Parent=AL2124_000009-T1;
scaffold_1	funannotate	exon	40933	41051	.	-	.	ID=AL2124_000009-T1.exon4;Parent=AL2124_000009-T1;
scaffold_1	funannotate	CDS	41487	41684	.	-	0	ID=AL2124_000009-T1.cds;Parent=AL2124_000009-T1;
scaffold_1	funannotate	CDS	41307	41398	.	-	0	ID=AL2124_000009-T1.cds;Parent=AL2124_000009-T1;
scaffold_1	funannotate	CDS	41127	41203	.	-	1	ID=AL2124_000009-T1.cds;Parent=AL2124_000009-T1;
scaffold_1	funannotate	CDS	40933	41051	.	-	2	ID=AL2124_000009-T1.cds;Parent=AL2124_000009-T1;
scaffold_1	funannotate	gene	50662	52119	.	+	.	ID=AL2124_000010;
scaffold_1	funannotate	mRNA	50662	52119	.	+	.	ID=AL2124_000010-T1;Parent=AL2124_000010;product=hypothetical protein;
scaffold_1	funannotate	exon	50662	50948	.	+	.	ID=AL2124_000010-T1.exon1;Parent=AL2124_000010-T1;
scaffold_1	funannotate	exon	51030	52119	.	+	.	ID=AL2124_000010-T1.exon2;Parent=AL2124_000010-T1;
scaffold_1	funannotate	CDS	50662	50948	.	+	0	ID=AL2124_000010-T1.cds;Parent=AL2124_000010-T1;
scaffold_1	funannotate	CDS	51030	52119	.	+	1	ID=AL2124_000010-T1.cds;Parent=AL2124_000010-T1;
scaffold_1	funannotate	gene	57847	59403	.	-	.	ID=AL2124_000011;
scaffold_1	funannotate	mRNA	57847	59403	.	-	.	ID=AL2124_000011-T1;Parent=AL2124_000011;product=hypothetical protein;
scaffold_1	funannotate	exon	58042	59403	.	-	.	ID=AL2124_000011-T1.exon1;Parent=AL2124_000011-T1;
scaffold_1	funannotate	exon	57847	57978	.	-	.	ID=AL2124_000011-T1.exon2;Parent=AL2124_000011-T1;
scaffold_1	funannotate	CDS	58042	59403	.	-	0	ID=AL2124_000011-T1.cds;Parent=AL2124_000011-T1;
scaffold_1	funannotate	CDS	57847	57978	.	-	0	ID=AL2124_000011-T1.cds;Parent=AL2124_000011-T1;
scaffold_1	funannotate	gene	68646	73618	.	-	.	ID=AL2124_000012;
scaffold_1	funannotate	mRNA	68646	73618	.	-	.	ID=AL2124_000012-T1;Parent=AL2124_000012;product=hypothetical protein;
scaffold_1	funannotate	exon	73360	73618	.	-	.	ID=AL2124_000012-T1.exon1;Parent=AL2124_000012-T1;
scaffold_1	funannotate	exon	73137	73306	.	-	.	ID=AL2124_000012-T1.exon2;Parent=AL2124_000012-T1;
scaffold_1	funannotate	exon	72459	72800	.	-	.	ID=AL2124_000012-T1.exon3;Parent=AL2124_000012-T1;
scaffold_1	funannotate	exon	72153	72227	.	-	.	ID=AL2124_000012-T1.exon4;Parent=AL2124_000012-T1;
scaffold_1	funannotate	exon	71895	71997	.	-	.	ID=AL2124_000012-T1.exon5;Parent=AL2124_000012-T1;
scaffold_1	funannotate	exon	69814	71841	.	-	.	ID=AL2124_000012-T1.exon6;Parent=AL2124_000012-T1;
scaffold_1	funannotate	exon	68646	69661	.	-	.	ID=AL2124_000012-T1.exon7;Parent=AL2124_000012-T1;
scaffold_1	funannotate	CDS	73360	73618	.	-	0	ID=AL2124_000012-T1.cds;Parent=AL2124_000012-T1;
scaffold_1	funannotate	CDS	73137	73306	.	-	2	ID=AL2124_000012-T1.cds;Parent=AL2124_000012-T1;
scaffold_1	funannotate	CDS	72459	72800	.	-	0	ID=AL2124_000012-T1.cds;Parent=AL2124_000012-T1;
scaffold_1	funannotate	CDS	72153	72227	.	-	0	ID=AL2124_000012-T1.cds;Parent=AL2124_000012-T1;
scaffold_1	funannotate	CDS	71895	71997	.	-	0	ID=AL2124_000012-T1.cds;Parent=AL2124_000012-T1;
scaffold_1	funannotate	CDS	69814	71841	.	-	2	ID=AL2124_000012-T1.cds;Parent=AL2124_000012-T1;
scaffold_1	funannotate	CDS	68646	69661	.	-	2	ID=AL2124_000012-T1.cds;Parent=AL2124_000012-T1;
scaffold_1	funannotate	gene	76817	77715	.	-	.	ID=AL2124_000013;
scaffold_1	funannotate	mRNA	76817	77715	.	-	.	ID=AL2124_000013-T1;Parent=AL2124_000013;product=hypothetical protein;
scaffold_1	funannotate	exon	77697	77715	.	-	.	ID=AL2124_000013-T1.exon1;Parent=AL2124_000013-T1;
scaffold_1	funannotate	exon	77523	77604	.	-	.	ID=AL2124_000013-T1.exon2;Parent=AL2124_000013-T1;
scaffold_1	funannotate	exon	77161	77450	.	-	.	ID=AL2124_000013-T1.exon3;Parent=AL2124_000013-T1;
scaffold_1	funannotate	exon	76817	77079	.	-	.	ID=AL2124_000013-T1.exon4;Parent=AL2124_000013-T1;
scaffold_1	funannotate	CDS	77697	77715	.	-	0	ID=AL2124_000013-T1.cds;Parent=AL2124_000013-T1;
scaffold_1	funannotate	CDS	77523	77604	.	-	2	ID=AL2124_000013-T1.cds;Parent=AL2124_000013-T1;
scaffold_1	funannotate	CDS	77161	77450	.	-	1	ID=AL2124_000013-T1.cds;Parent=AL2124_000013-T1;
scaffold_1	funannotate	CDS	76817	77079	.	-	2	ID=AL2124_000013-T1.cds;Parent=AL2124_000013-T1;
scaffold_1	funannotate	gene	79794	81526	.	-	.	ID=AL2124_000014;
scaffold_1	funannotate	mRNA	79794	81526	.	-	.	ID=AL2124_000014-T1;Parent=AL2124_000014;product=hypothetical protein;
scaffold_1	funannotate	exon	80796	81526	.	-	.	ID=AL2124_000014-T1.exon1;Parent=AL2124_000014-T1;
scaffold_1	funannotate	exon	80486	80725	.	-	.	ID=AL2124_000014-T1.exon2;Parent=AL2124_000014-T1;
scaffold_1	funannotate	exon	79794	80427	.	-	.	ID=AL2124_000014-T1.exon3;Parent=AL2124_000014-T1;
scaffold_1	funannotate	CDS	80796	81526	.	-	0	ID=AL2124_000014-T1.cds;Parent=AL2124_000014-T1;
scaffold_1	funannotate	CDS	80486	80725	.	-	1	ID=AL2124_000014-T1.cds;Parent=AL2124_000014-T1;
scaffold_1	funannotate	CDS	79794	80427	.	-	1	ID=AL2124_000014-T1.cds;Parent=AL2124_000014-T1;
scaffold_1	funannotate	gene	84724	85458	.	-	.	ID=AL2124_000015;
scaffold_1	funannotate	mRNA	84724	85458	.	-	.	ID=AL2124_000015-T1;Parent=AL2124_000015;product=hypothetical protein;
scaffold_1	funannotate	exon	85454	85458	.	-	.	ID=AL2124_000015-T1.exon1;Parent=AL2124_000015-T1;
scaffold_1	funannotate	exon	84724	85432	.	-	.	ID=AL2124_000015-T1.exon2;Parent=AL2124_000015-T1;
scaffold_1	funannotate	CDS	85454	85458	.	-	0	ID=AL2124_000015-T1.cds;Parent=AL2124_000015-T1;
scaffold_1	funannotate	CDS	84724	85432	.	-	1	ID=AL2124_000015-T1.cds;Parent=AL2124_000015-T1;
scaffold_1	funannotate	gene	90552	91867	.	+	.	ID=AL2124_000016;
scaffold_1	funannotate	mRNA	90552	91867	.	+	.	ID=AL2124_000016-T1;Parent=AL2124_000016;product=hypothetical protein;
scaffold_1	funannotate	exon	90552	90603	.	+	.	ID=AL2124_000016-T1.exon1;Parent=AL2124_000016-T1;
scaffold_1	funannotate	exon	90692	91257	.	+	.	ID=AL2124_000016-T1.exon2;Parent=AL2124_000016-T1;
scaffold_1	funannotate	exon	91387	91578	.	+	.	ID=AL2124_000016-T1.exon3;Parent=AL2124_000016-T1;
scaffold_1	funannotate	exon	91724	91867	.	+	.	ID=AL2124_000016-T1.exon4;Parent=AL2124_000016-T1;
scaffold_1	funannotate	CDS	90552	90603	.	+	0	ID=AL2124_000016-T1.cds;Parent=AL2124_000016-T1;
scaffold_1	funannotate	CDS	90692	91257	.	+	2	ID=AL2124_000016-T1.cds;Parent=AL2124_000016-T1;
scaffold_1	funannotate	CDS	91387	91578	.	+	0	ID=AL2124_000016-T1.cds;Parent=AL2124_000016-T1;
scaffold_1	funannotate	CDS	91724	91867	.	+	0	ID=AL2124_000016-T1.cds;Parent=AL2124_000016-T1;
scaffold_1	funannotate	gene	94012	96464	.	+	.	ID=AL2124_000017;
scaffold_1	funannotate	mRNA	94012	96464	.	+	.	ID=AL2124_000017-T1;Parent=AL2124_000017;product=hypothetical protein;
scaffold_1	funannotate	exon	94012	94375	.	+	.	ID=AL2124_000017-T1.exon1;Parent=AL2124_000017-T1;
scaffold_1	funannotate	exon	94437	95002	.	+	.	ID=AL2124_000017-T1.exon2;Parent=AL2124_000017-T1;
scaffold_1	funannotate	exon	95056	95583	.	+	.	ID=AL2124_000017-T1.exon3;Parent=AL2124_000017-T1;
scaffold_1	funannotate	exon	95642	96236	.	+	.	ID=AL2124_000017-T1.exon4;Parent=AL2124_000017-T1;
scaffold_1	funannotate	exon	96307	96464	.	+	.	ID=AL2124_000017-T1.exon5;Parent=AL2124_000017-T1;
scaffold_1	funannotate	CDS	94012	94375	.	+	0	ID=AL2124_000017-T1.cds;Parent=AL2124_000017-T1;
scaffold_1	funannotate	CDS	94437	95002	.	+	2	ID=AL2124_000017-T1.cds;Parent=AL2124_000017-T1;
scaffold_1	funannotate	CDS	95056	95583	.	+	0	ID=AL2124_000017-T1.cds;Parent=AL2124_000017-T1;
scaffold_1	funannotate	CDS	95642	96236	.	+	0	ID=AL2124_000017-T1.cds;Parent=AL2124_000017-T1;
scaffold_1	funannotate	CDS	96307	96464	.	+	2	ID=AL2124_000017-T1.cds;Parent=AL2124_000017-T1;
scaffold_1	funannotate	gene	98515	99429	.	+	.	ID=AL2124_000018;
scaffold_1	funannotate	mRNA	98515	99429	.	+	.	ID=AL2124_000018-T1;Parent=AL2124_000018;product=hypothetical protein;
scaffold_1	funannotate	exon	98515	98669	.	+	.	ID=AL2124_000018-T1.exon1;Parent=AL2124_000018-T1;
scaffold_1	funannotate	exon	98766	99429	.	+	.	ID=AL2124_000018-T1.exon2;Parent=AL2124_000018-T1;
scaffold_1	funannotate	CDS	98515	98669	.	+	0	ID=AL2124_000018-T1.cds;Parent=AL2124_000018-T1;
scaffold_1	funannotate	CDS	98766	99429	.	+	1	ID=AL2124_000018-T1.cds;Parent=AL2124_000018-T1;
scaffold_1	funannotate	gene	101236	102076	.	+	.	ID=AL2124_000019;
scaffold_1	funannotate	mRNA	101236	102076	.	+	.	ID=AL2124_000019-T1;Parent=AL2124_000019;product=hypothetical protein;
scaffold_1	funannotate	exon	101236	101527	.	+	.	ID=AL2124_000019-T1.exon1;Parent=AL2124_000019-T1;
scaffold_1	funannotate	exon	101670	102076	.	+	.	ID=AL2124_000019-T1.exon2;Parent=AL2124_000019-T1;
scaffold_1	funannotate	CDS	101236	101527	.	+	0	ID=AL2124_000019-T1.cds;Parent=AL2124_000019-T1;
scaffold_1	funannotate	CDS	101670	102076	.	+	2	ID=AL2124_000019-T1.cds;Parent=AL2124_000019-T1;
scaffold_1	funannotate	gene	103174	104262	.	+	.	ID=AL2124_000020;
scaffold_1	funannotate	mRNA	103174	104262	.	+	.	ID=AL2124_000020-T1;Parent=AL2124_000020;product=hypothetical protein;
scaffold_1	funannotate	exon	103174	103744	.	+	.	ID=AL2124_000020-T1.exon1;Parent=AL2124_000020-T1;
scaffold_1	funannotate	exon	103984	104065	.	+	.	ID=AL2124_000020-T1.exon2;Parent=AL2124_000020-T1;
scaffold_1	funannotate	exon	104157	104262	.	+	.	ID=AL2124_000020-T1.exon3;Parent=AL2124_000020-T1;
scaffold_1	funannotate	CDS	103174	103744	.	+	0	ID=AL2124_000020-T1.cds;Parent=AL2124_000020-T1;
scaffold_1	funannotate	CDS	103984	104065	.	+	2	ID=AL2124_000020-T1.cds;Parent=AL2124_000020-T1;
scaffold_1	funannotate	CDS	104157	104262	.	+	1	ID=AL2124_000020-T1.cds;Parent=AL2124_000020-T1;
scaffold_1	funannotate	gene	104684	107307	.	-	.	ID=AL2124_000021;
scaffold_1	funannotate	mRNA	104684	107307	.	-	.	ID=AL2124_000021-T1;Parent=AL2124_000021;product=hypothetical protein;
scaffold_1	funannotate	exon	107233	107307	.	-	.	ID=AL2124_000021-T1.exon1;Parent=AL2124_000021-T1;
scaffold_1	funannotate	exon	106738	107175	.	-	.	ID=AL2124_000021-T1.exon2;Parent=AL2124_000021-T1;
scaffold_1	funannotate	exon	104684	106375	.	-	.	ID=AL2124_000021-T1.exon3;Parent=AL2124_000021-T1;
scaffold_1	funannotate	CDS	107233	107307	.	-	0	ID=AL2124_000021-T1.cds;Parent=AL2124_000021-T1;
scaffold_1	funannotate	CDS	106738	107175	.	-	0	ID=AL2124_000021-T1.cds;Parent=AL2124_000021-T1;
scaffold_1	funannotate	CDS	104684	106375	.	-	0	ID=AL2124_000021-T1.cds;Parent=AL2124_000021-T1;
scaffold_1	funannotate	gene	109763	111890	.	+	.	ID=AL2124_000022;
scaffold_1	funannotate	mRNA	109763	111890	.	+	.	ID=AL2124_000022-T1;Parent=AL2124_000022;product=hypothetical protein;
scaffold_1	funannotate	exon	109763	110091	.	+	.	ID=AL2124_000022-T1.exon1;Parent=AL2124_000022-T1;
scaffold_1	funannotate	exon	110228	111890	.	+	.	ID=AL2124_000022-T1.exon2;Parent=AL2124_000022-T1;
scaffold_1	funannotate	CDS	109763	110091	.	+	0	ID=AL2124_000022-T1.cds;Parent=AL2124_000022-T1;
scaffold_1	funannotate	CDS	110228	111890	.	+	1	ID=AL2124_000022-T1.cds;Parent=AL2124_000022-T1;
scaffold_1	funannotate	gene	112270	113311	.	-	.	ID=AL2124_000023;
scaffold_1	funannotate	mRNA	112270	113311	.	-	.	ID=AL2124_000023-T1;Parent=AL2124_000023;product=hypothetical protein;
scaffold_1	funannotate	exon	113153	113311	.	-	.	ID=AL2124_000023-T1.exon1;Parent=AL2124_000023-T1;
scaffold_1	funannotate	exon	112707	112789	.	-	.	ID=AL2124_000023-T1.exon2;Parent=AL2124_000023-T1;
scaffold_1	funannotate	exon	112270	112636	.	-	.	ID=AL2124_000023-T1.exon3;Parent=AL2124_000023-T1;
scaffold_1	funannotate	CDS	113153	113311	.	-	0	ID=AL2124_000023-T1.cds;Parent=AL2124_000023-T1;
scaffold_1	funannotate	CDS	112707	112789	.	-	0	ID=AL2124_000023-T1.cds;Parent=AL2124_000023-T1;
scaffold_1	funannotate	CDS	112270	112636	.	-	1	ID=AL2124_000023-T1.cds;Parent=AL2124_000023-T1;
scaffold_1	funannotate	gene	113967	115129	.	-	.	ID=AL2124_000024;
scaffold_1	funannotate	mRNA	113967	115129	.	-	.	ID=AL2124_000024-T1;Parent=AL2124_000024;product=hypothetical protein;
scaffold_1	funannotate	exon	115076	115129	.	-	.	ID=AL2124_000024-T1.exon1;Parent=AL2124_000024-T1;
scaffold_1	funannotate	exon	114397	114931	.	-	.	ID=AL2124_000024-T1.exon2;Parent=AL2124_000024-T1;
scaffold_1	funannotate	exon	113967	114337	.	-	.	ID=AL2124_000024-T1.exon3;Parent=AL2124_000024-T1;
scaffold_1	funannotate	CDS	115076	115129	.	-	0	ID=AL2124_000024-T1.cds;Parent=AL2124_000024-T1;
scaffold_1	funannotate	CDS	114397	114931	.	-	0	ID=AL2124_000024-T1.cds;Parent=AL2124_000024-T1;
scaffold_1	funannotate	CDS	113967	114337	.	-	2	ID=AL2124_000024-T1.cds;Parent=AL2124_000024-T1;
scaffold_1	funannotate	gene	116425	116904	.	+	.	ID=AL2124_000025;
scaffold_1	funannotate	mRNA	116425	116904	.	+	.	ID=AL2124_000025-T1;Parent=AL2124_000025;product=hypothetical protein;
scaffold_1	funannotate	exon	116425	116904	.	+	.	ID=AL2124_000025-T1.exon1;Parent=AL2124_000025-T1;
scaffold_1	funannotate	CDS	116425	116904	.	+	0	ID=AL2124_000025-T1.cds;Parent=AL2124_000025-T1;
scaffold_1	funannotate	gene	117788	118933	.	+	.	ID=AL2124_000026;
scaffold_1	funannotate	mRNA	117788	118933	.	+	.	ID=AL2124_000026-T1;Parent=AL2124_000026;product=hypothetical protein;
scaffold_1	funannotate	exon	117788	118221	.	+	.	ID=AL2124_000026-T1.exon1;Parent=AL2124_000026-T1;
scaffold_1	funannotate	exon	118282	118933	.	+	.	ID=AL2124_000026-T1.exon2;Parent=AL2124_000026-T1;
scaffold_1	funannotate	CDS	117788	118221	.	+	0	ID=AL2124_000026-T1.cds;Parent=AL2124_000026-T1;
scaffold_1	funannotate	CDS	118282	118933	.	+	1	ID=AL2124_000026-T1.cds;Parent=AL2124_000026-T1;
scaffold_1	funannotate	gene	122839	125007	.	+	.	ID=AL2124_000027;
scaffold_1	funannotate	mRNA	122839	125007	.	+	.	ID=AL2124_000027-T1;Parent=AL2124_000027;product=hypothetical protein;
scaffold_1	funannotate	exon	122839	123956	.	+	.	ID=AL2124_000027-T1.exon1;Parent=AL2124_000027-T1;
scaffold_1	funannotate	exon	124014	125007	.	+	.	ID=AL2124_000027-T1.exon2;Parent=AL2124_000027-T1;
scaffold_1	funannotate	CDS	122839	123956	.	+	0	ID=AL2124_000027-T1.cds;Parent=AL2124_000027-T1;
scaffold_1	funannotate	CDS	124014	125007	.	+	1	ID=AL2124_000027-T1.cds;Parent=AL2124_000027-T1;
scaffold_1	funannotate	gene	126933	129671	.	+	.	ID=AL2124_000028;
scaffold_1	funannotate	mRNA	126933	129671	.	+	.	ID=AL2124_000028-T1;Parent=AL2124_000028;product=hypothetical protein;
scaffold_1	funannotate	exon	126933	127972	.	+	.	ID=AL2124_000028-T1.exon1;Parent=AL2124_000028-T1;
scaffold_1	funannotate	exon	128066	128583	.	+	.	ID=AL2124_000028-T1.exon2;Parent=AL2124_000028-T1;
scaffold_1	funannotate	exon	128677	129671	.	+	.	ID=AL2124_000028-T1.exon3;Parent=AL2124_000028-T1;
scaffold_1	funannotate	CDS	126933	127972	.	+	0	ID=AL2124_000028-T1.cds;Parent=AL2124_000028-T1;
scaffold_1	funannotate	CDS	128066	128583	.	+	1	ID=AL2124_000028-T1.cds;Parent=AL2124_000028-T1;
scaffold_1	funannotate	CDS	128677	129671	.	+	2	ID=AL2124_000028-T1.cds;Parent=AL2124_000028-T1;
scaffold_1	funannotate	gene	131018	132676	.	+	.	ID=AL2124_000029;
scaffold_1	funannotate	mRNA	131018	132676	.	+	.	ID=AL2124_000029-T1;Parent=AL2124_000029;product=hypothetical protein;
scaffold_1	funannotate	exon	131018	132676	.	+	.	ID=AL2124_000029-T1.exon1;Parent=AL2124_000029-T1;
scaffold_1	funannotate	CDS	131018	132676	.	+	0	ID=AL2124_000029-T1.cds;Parent=AL2124_000029-T1;
scaffold_1	funannotate	gene	133486	133968	.	+	.	ID=AL2124_000030;
scaffold_1	funannotate	mRNA	133486	133968	.	+	.	ID=AL2124_000030-T1;Parent=AL2124_000030;product=hypothetical protein;
scaffold_1	funannotate	exon	133486	133597	.	+	.	ID=AL2124_000030-T1.exon1;Parent=AL2124_000030-T1;
scaffold_1	funannotate	exon	133802	133968	.	+	.	ID=AL2124_000030-T1.exon2;Parent=AL2124_000030-T1;
scaffold_1	funannotate	CDS	133486	133597	.	+	0	ID=AL2124_000030-T1.cds;Parent=AL2124_000030-T1;
scaffold_1	funannotate	CDS	133802	133968	.	+	2	ID=AL2124_000030-T1.cds;Parent=AL2124_000030-T1;
scaffold_1	funannotate	gene	134477	135321	.	-	.	ID=AL2124_000031;
scaffold_1	funannotate	mRNA	134477	135321	.	-	.	ID=AL2124_000031-T1;Parent=AL2124_000031;product=hypothetical protein;
scaffold_1	funannotate	exon	135300	135321	.	-	.	ID=AL2124_000031-T1.exon1;Parent=AL2124_000031-T1;
scaffold_1	funannotate	exon	135045	135106	.	-	.	ID=AL2124_000031-T1.exon2;Parent=AL2124_000031-T1;
scaffold_1	funannotate	exon	134658	134950	.	-	.	ID=AL2124_000031-T1.exon3;Parent=AL2124_000031-T1;
scaffold_1	funannotate	exon	134477	134564	.	-	.	ID=AL2124_000031-T1.exon4;Parent=AL2124_000031-T1;
scaffold_1	funannotate	CDS	135300	135321	.	-	0	ID=AL2124_000031-T1.cds;Parent=AL2124_000031-T1;
scaffold_1	funannotate	CDS	135045	135106	.	-	2	ID=AL2124_000031-T1.cds;Parent=AL2124_000031-T1;
scaffold_1	funannotate	CDS	134658	134950	.	-	0	ID=AL2124_000031-T1.cds;Parent=AL2124_000031-T1;
scaffold_1	funannotate	CDS	134477	134564	.	-	1	ID=AL2124_000031-T1.cds;Parent=AL2124_000031-T1;
scaffold_1	funannotate	gene	135814	136692	.	+	.	ID=AL2124_000032;
scaffold_1	funannotate	mRNA	135814	136692	.	+	.	ID=AL2124_000032-T1;Parent=AL2124_000032;product=hypothetical protein;
scaffold_1	funannotate	exon	135814	136692	.	+	.	ID=AL2124_000032-T1.exon1;Parent=AL2124_000032-T1;
scaffold_1	funannotate	CDS	135814	136692	.	+	0	ID=AL2124_000032-T1.cds;Parent=AL2124_000032-T1;
scaffold_1	funannotate	gene	137001	138109	.	-	.	ID=AL2124_000033;
scaffold_1	funannotate	mRNA	137001	138109	.	-	.	ID=AL2124_000033-T1;Parent=AL2124_000033;product=hypothetical protein;
scaffold_1	funannotate	exon	138022	138109	.	-	.	ID=AL2124_000033-T1.exon1;Parent=AL2124_000033-T1;
scaffold_1	funannotate	exon	137237	137896	.	-	.	ID=AL2124_000033-T1.exon2;Parent=AL2124_000033-T1;
scaffold_1	funannotate	exon	137001	137176	.	-	.	ID=AL2124_000033-T1.exon3;Parent=AL2124_000033-T1;
scaffold_1	funannotate	CDS	138022	138109	.	-	0	ID=AL2124_000033-T1.cds;Parent=AL2124_000033-T1;
scaffold_1	funannotate	CDS	137237	137896	.	-	2	ID=AL2124_000033-T1.cds;Parent=AL2124_000033-T1;
scaffold_1	funannotate	CDS	137001	137176	.	-	2	ID=AL2124_000033-T1.cds;Parent=AL2124_000033-T1;
scaffold_1	funannotate	gene	139424	140594	.	-	.	ID=AL2124_000034;
scaffold_1	funannotate	mRNA	139424	140594	.	-	.	ID=AL2124_000034-T1;Parent=AL2124_000034;product=hypothetical protein;
scaffold_1	funannotate	exon	140552	140594	.	-	.	ID=AL2124_000034-T1.exon1;Parent=AL2124_000034-T1;
scaffold_1	funannotate	exon	140388	140428	.	-	.	ID=AL2124_000034-T1.exon2;Parent=AL2124_000034-T1;
scaffold_1	funannotate	exon	139424	140065	.	-	.	ID=AL2124_000034-T1.exon3;Parent=AL2124_000034-T1;
scaffold_1	funannotate	CDS	140552	140594	.	-	0	ID=AL2124_000034-T1.cds;Parent=AL2124_000034-T1;
scaffold_1	funannotate	CDS	140388	140428	.	-	2	ID=AL2124_000034-T1.cds;Parent=AL2124_000034-T1;
scaffold_1	funannotate	CDS	139424	140065	.	-	0	ID=AL2124_000034-T1.cds;Parent=AL2124_000034-T1;
scaffold_1	funannotate	gene	146631	148496	.	+	.	ID=AL2124_000035;
scaffold_1	funannotate	mRNA	146631	148496	.	+	.	ID=AL2124_000035-T1;Parent=AL2124_000035;product=hypothetical protein;
scaffold_1	funannotate	exon	146631	148496	.	+	.	ID=AL2124_000035-T1.exon1;Parent=AL2124_000035-T1;
scaffold_1	funannotate	CDS	146631	148496	.	+	0	ID=AL2124_000035-T1.cds;Parent=AL2124_000035-T1;
scaffold_1	funannotate	gene	152188	154836	.	-	.	ID=AL2124_000036;
scaffold_1	funannotate	mRNA	152188	154836	.	-	.	ID=AL2124_000036-T1;Parent=AL2124_000036;product=hypothetical protein;
scaffold_1	funannotate	exon	154655	154836	.	-	.	ID=AL2124_000036-T1.exon1;Parent=AL2124_000036-T1;
scaffold_1	funannotate	exon	153771	154526	.	-	.	ID=AL2124_000036-T1.exon2;Parent=AL2124_000036-T1;
scaffold_1	funannotate	exon	153345	153651	.	-	.	ID=AL2124_000036-T1.exon3;Parent=AL2124_000036-T1;
scaffold_1	funannotate	exon	152409	152803	.	-	.	ID=AL2124_000036-T1.exon4;Parent=AL2124_000036-T1;
scaffold_1	funannotate	exon	152188	152341	.	-	.	ID=AL2124_000036-T1.exon5;Parent=AL2124_000036-T1;
scaffold_1	funannotate	CDS	154655	154836	.	-	0	ID=AL2124_000036-T1.cds;Parent=AL2124_000036-T1;
scaffold_1	funannotate	CDS	153771	154526	.	-	1	ID=AL2124_000036-T1.cds;Parent=AL2124_000036-T1;
scaffold_1	funannotate	CDS	153345	153651	.	-	1	ID=AL2124_000036-T1.cds;Parent=AL2124_000036-T1;
scaffold_1	funannotate	CDS	152409	152803	.	-	0	ID=AL2124_000036-T1.cds;Parent=AL2124_000036-T1;
scaffold_1	funannotate	CDS	152188	152341	.	-	1	ID=AL2124_000036-T1.cds;Parent=AL2124_000036-T1;
scaffold_1	funannotate	gene	158500	161241	.	+	.	ID=AL2124_000037;
scaffold_1	funannotate	mRNA	158500	161241	.	+	.	ID=AL2124_000037-T1;Parent=AL2124_000037;product=hypothetical protein;
scaffold_1	funannotate	exon	158500	158540	.	+	.	ID=AL2124_000037-T1.exon1;Parent=AL2124_000037-T1;
scaffold_1	funannotate	exon	158594	158621	.	+	.	ID=AL2124_000037-T1.exon2;Parent=AL2124_000037-T1;
scaffold_1	funannotate	exon	158679	158734	.	+	.	ID=AL2124_000037-T1.exon3;Parent=AL2124_000037-T1;
scaffold_1	funannotate	exon	158792	159041	.	+	.	ID=AL2124_000037-T1.exon4;Parent=AL2124_000037-T1;
scaffold_1	funannotate	exon	159112	160603	.	+	.	ID=AL2124_000037-T1.exon5;Parent=AL2124_000037-T1;
scaffold_1	funannotate	exon	160658	161241	.	+	.	ID=AL2124_000037-T1.exon6;Parent=AL2124_000037-T1;
scaffold_1	funannotate	CDS	158500	158540	.	+	0	ID=AL2124_000037-T1.cds;Parent=AL2124_000037-T1;
scaffold_1	funannotate	CDS	158594	158621	.	+	1	ID=AL2124_000037-T1.cds;Parent=AL2124_000037-T1;
scaffold_1	funannotate	CDS	158679	158734	.	+	0	ID=AL2124_000037-T1.cds;Parent=AL2124_000037-T1;
scaffold_1	funannotate	CDS	158792	159041	.	+	1	ID=AL2124_000037-T1.cds;Parent=AL2124_000037-T1;
scaffold_1	funannotate	CDS	159112	160603	.	+	0	ID=AL2124_000037-T1.cds;Parent=AL2124_000037-T1;
scaffold_1	funannotate	CDS	160658	161241	.	+	2	ID=AL2124_000037-T1.cds;Parent=AL2124_000037-T1;
scaffold_1	funannotate	gene	162659	163580	.	-	.	ID=AL2124_000038;
scaffold_1	funannotate	mRNA	162659	163580	.	-	.	ID=AL2124_000038-T1;Parent=AL2124_000038;product=hypothetical protein;
scaffold_1	funannotate	exon	163453	163580	.	-	.	ID=AL2124_000038-T1.exon1;Parent=AL2124_000038-T1;
scaffold_1	funannotate	exon	162659	163274	.	-	.	ID=AL2124_000038-T1.exon2;Parent=AL2124_000038-T1;
scaffold_1	funannotate	CDS	163453	163580	.	-	0	ID=AL2124_000038-T1.cds;Parent=AL2124_000038-T1;
scaffold_1	funannotate	CDS	162659	163274	.	-	1	ID=AL2124_000038-T1.cds;Parent=AL2124_000038-T1;
scaffold_1	funannotate	gene	175490	178525	.	+	.	ID=AL2124_000039;
scaffold_1	funannotate	mRNA	175490	178525	.	+	.	ID=AL2124_000039-T1;Parent=AL2124_000039;product=hypothetical protein;
scaffold_1	funannotate	exon	175490	175873	.	+	.	ID=AL2124_000039-T1.exon1;Parent=AL2124_000039-T1;
scaffold_1	funannotate	exon	175941	178123	.	+	.	ID=AL2124_000039-T1.exon2;Parent=AL2124_000039-T1;
scaffold_1	funannotate	exon	178180	178525	.	+	.	ID=AL2124_000039-T1.exon3;Parent=AL2124_000039-T1;
scaffold_1	funannotate	CDS	175490	175873	.	+	0	ID=AL2124_000039-T1.cds;Parent=AL2124_000039-T1;
scaffold_1	funannotate	CDS	175941	178123	.	+	0	ID=AL2124_000039-T1.cds;Parent=AL2124_000039-T1;
scaffold_1	funannotate	CDS	178180	178525	.	+	1	ID=AL2124_000039-T1.cds;Parent=AL2124_000039-T1;
scaffold_1	funannotate	gene	181964	183540	.	-	.	ID=AL2124_000040;
scaffold_1	funannotate	mRNA	181964	183540	.	-	.	ID=AL2124_000040-T1;Parent=AL2124_000040;product=hypothetical protein;
scaffold_1	funannotate	exon	182575	183540	.	-	.	ID=AL2124_000040-T1.exon1;Parent=AL2124_000040-T1;
scaffold_1	funannotate	exon	181964	182482	.	-	.	ID=AL2124_000040-T1.exon2;Parent=AL2124_000040-T1;
scaffold_1	funannotate	CDS	182575	183540	.	-	0	ID=AL2124_000040-T1.cds;Parent=AL2124_000040-T1;
scaffold_1	funannotate	CDS	181964	182482	.	-	0	ID=AL2124_000040-T1.cds;Parent=AL2124_000040-T1;
scaffold_1	funannotate	gene	185126	187519	.	-	.	ID=AL2124_000041;
scaffold_1	funannotate	mRNA	185126	187519	.	-	.	ID=AL2124_000041-T1;Parent=AL2124_000041;product=hypothetical protein;
scaffold_1	funannotate	exon	186925	187519	.	-	.	ID=AL2124_000041-T1.exon1;Parent=AL2124_000041-T1;
scaffold_1	funannotate	exon	185126	186543	.	-	.	ID=AL2124_000041-T1.exon2;Parent=AL2124_000041-T1;
scaffold_1	funannotate	CDS	186925	187519	.	-	0	ID=AL2124_000041-T1.cds;Parent=AL2124_000041-T1;
scaffold_1	funannotate	CDS	185126	186543	.	-	2	ID=AL2124_000041-T1.cds;Parent=AL2124_000041-T1;
scaffold_1	funannotate	gene	192233	194040	.	+	.	ID=AL2124_000042;
scaffold_1	funannotate	mRNA	192233	194040	.	+	.	ID=AL2124_000042-T1;Parent=AL2124_000042;product=hypothetical protein;
scaffold_1	funannotate	exon	192233	192703	.	+	.	ID=AL2124_000042-T1.exon1;Parent=AL2124_000042-T1;
scaffold_1	funannotate	exon	192856	194040	.	+	.	ID=AL2124_000042-T1.exon2;Parent=AL2124_000042-T1;
scaffold_1	funannotate	CDS	192233	192703	.	+	0	ID=AL2124_000042-T1.cds;Parent=AL2124_000042-T1;
scaffold_1	funannotate	CDS	192856	194040	.	+	0	ID=AL2124_000042-T1.cds;Parent=AL2124_000042-T1;
scaffold_1	funannotate	gene	194529	195689	.	-	.	ID=AL2124_000043;
scaffold_1	funannotate	mRNA	194529	195689	.	-	.	ID=AL2124_000043-T1;Parent=AL2124_000043;product=hypothetical protein;
scaffold_1	funannotate	exon	194529	195689	.	-	.	ID=AL2124_000043-T1.exon1;Parent=AL2124_000043-T1;
scaffold_1	funannotate	CDS	194529	195689	.	-	0	ID=AL2124_000043-T1.cds;Parent=AL2124_000043-T1;
scaffold_1	funannotate	gene	196717	199298	.	-	.	ID=AL2124_000044;
scaffold_1	funannotate	mRNA	196717	199298	.	-	.	ID=AL2124_000044-T1;Parent=AL2124_000044;product=hypothetical protein;
scaffold_1	funannotate	exon	199218	199298	.	-	.	ID=AL2124_000044-T1.exon1;Parent=AL2124_000044-T1;
scaffold_1	funannotate	exon	196717	199164	.	-	.	ID=AL2124_000044-T1.exon2;Parent=AL2124_000044-T1;
scaffold_1	funannotate	CDS	199218	199298	.	-	0	ID=AL2124_000044-T1.cds;Parent=AL2124_000044-T1;
scaffold_1	funannotate	CDS	196717	199164	.	-	0	ID=AL2124_000044-T1.cds;Parent=AL2124_000044-T1;
scaffold_1	funannotate	gene	200246	201045	.	-	.	ID=AL2124_000045;
scaffold_1	funannotate	mRNA	200246	201045	.	-	.	ID=AL2124_000045-T1;Parent=AL2124_000045;product=hypothetical protein;
scaffold_1	funannotate	exon	200941	201045	.	-	.	ID=AL2124_000045-T1.exon1;Parent=AL2124_000045-T1;
scaffold_1	funannotate	exon	200854	200883	.	-	.	ID=AL2124_000045-T1.exon2;Parent=AL2124_000045-T1;
scaffold_1	funannotate	exon	200569	200722	.	-	.	ID=AL2124_000045-T1.exon3;Parent=AL2124_000045-T1;
scaffold_1	funannotate	exon	200329	200507	.	-	.	ID=AL2124_000045-T1.exon4;Parent=AL2124_000045-T1;
scaffold_1	funannotate	exon	200246	200278	.	-	.	ID=AL2124_000045-T1.exon5;Parent=AL2124_000045-T1;
scaffold_1	funannotate	CDS	200941	201045	.	-	0	ID=AL2124_000045-T1.cds;Parent=AL2124_000045-T1;
scaffold_1	funannotate	CDS	200854	200883	.	-	0	ID=AL2124_000045-T1.cds;Parent=AL2124_000045-T1;
scaffold_1	funannotate	CDS	200569	200722	.	-	0	ID=AL2124_000045-T1.cds;Parent=AL2124_000045-T1;
scaffold_1	funannotate	CDS	200329	200507	.	-	2	ID=AL2124_000045-T1.cds;Parent=AL2124_000045-T1;
scaffold_1	funannotate	CDS	200246	200278	.	-	0	ID=AL2124_000045-T1.cds;Parent=AL2124_000045-T1;
scaffold_1	funannotate	gene	202002	202907	.	+	.	ID=AL2124_000046;
scaffold_1	funannotate	mRNA	202002	202907	.	+	.	ID=AL2124_000046-T1;Parent=AL2124_000046;product=hypothetical protein;
scaffold_1	funannotate	exon	202002	202907	.	+	.	ID=AL2124_000046-T1.exon1;Parent=AL2124_000046-T1;
scaffold_1	funannotate	CDS	202002	202907	.	+	0	ID=AL2124_000046-T1.cds;Parent=AL2124_000046-T1;
scaffold_1	funannotate	gene	210581	212938	.	+	.	ID=AL2124_000047;
scaffold_1	funannotate	mRNA	210581	212938	.	+	.	ID=AL2124_000047-T1;Parent=AL2124_000047;product=hypothetical protein;
scaffold_1	funannotate	exon	210581	212938	.	+	.	ID=AL2124_000047-T1.exon1;Parent=AL2124_000047-T1;
scaffold_1	funannotate	CDS	210581	212938	.	+	0	ID=AL2124_000047-T1.cds;Parent=AL2124_000047-T1;
scaffold_1	funannotate	gene	214165	216805	.	+	.	ID=AL2124_000048;
scaffold_1	funannotate	mRNA	214165	216805	.	+	.	ID=AL2124_000048-T1;Parent=AL2124_000048;product=hypothetical protein;
scaffold_1	funannotate	exon	214165	215931	.	+	.	ID=AL2124_000048-T1.exon1;Parent=AL2124_000048-T1;
scaffold_1	funannotate	exon	216025	216300	.	+	.	ID=AL2124_000048-T1.exon2;Parent=AL2124_000048-T1;
scaffold_1	funannotate	exon	216392	216805	.	+	.	ID=AL2124_000048-T1.exon3;Parent=AL2124_000048-T1;
scaffold_1	funannotate	CDS	214165	215931	.	+	0	ID=AL2124_000048-T1.cds;Parent=AL2124_000048-T1;
scaffold_1	funannotate	CDS	216025	216300	.	+	0	ID=AL2124_000048-T1.cds;Parent=AL2124_000048-T1;
scaffold_1	funannotate	CDS	216392	216805	.	+	0	ID=AL2124_000048-T1.cds;Parent=AL2124_000048-T1;
scaffold_1	funannotate	gene	217530	218447	.	+	.	ID=AL2124_000049;
scaffold_1	funannotate	mRNA	217530	218447	.	+	.	ID=AL2124_000049-T1;Parent=AL2124_000049;product=hypothetical protein;
scaffold_1	funannotate	exon	217530	217548	.	+	.	ID=AL2124_000049-T1.exon1;Parent=AL2124_000049-T1;
scaffold_1	funannotate	exon	217631	217734	.	+	.	ID=AL2124_000049-T1.exon2;Parent=AL2124_000049-T1;
scaffold_1	funannotate	exon	217796	217835	.	+	.	ID=AL2124_000049-T1.exon3;Parent=AL2124_000049-T1;
scaffold_1	funannotate	exon	217918	217983	.	+	.	ID=AL2124_000049-T1.exon4;Parent=AL2124_000049-T1;
scaffold_1	funannotate	exon	218046	218345	.	+	.	ID=AL2124_000049-T1.exon5;Parent=AL2124_000049-T1;
scaffold_1	funannotate	exon	218407	218447	.	+	.	ID=AL2124_000049-T1.exon6;Parent=AL2124_000049-T1;
scaffold_1	funannotate	CDS	217530	217548	.	+	0	ID=AL2124_000049-T1.cds;Parent=AL2124_000049-T1;
scaffold_1	funannotate	CDS	217631	217734	.	+	2	ID=AL2124_000049-T1.cds;Parent=AL2124_000049-T1;
scaffold_1	funannotate	CDS	217796	217835	.	+	0	ID=AL2124_000049-T1.cds;Parent=AL2124_000049-T1;
scaffold_1	funannotate	CDS	217918	217983	.	+	2	ID=AL2124_000049-T1.cds;Parent=AL2124_000049-T1;
scaffold_1	funannotate	CDS	218046	218345	.	+	2	ID=AL2124_000049-T1.cds;Parent=AL2124_000049-T1;
scaffold_1	funannotate	CDS	218407	218447	.	+	2	ID=AL2124_000049-T1.cds;Parent=AL2124_000049-T1;
scaffold_1	funannotate	gene	219510	221958	.	+	.	ID=AL2124_000050;
scaffold_1	funannotate	mRNA	219510	221958	.	+	.	ID=AL2124_000050-T1;Parent=AL2124_000050;product=hypothetical protein;
scaffold_1	funannotate	exon	219510	220503	.	+	.	ID=AL2124_000050-T1.exon1;Parent=AL2124_000050-T1;
scaffold_1	funannotate	exon	220574	221958	.	+	.	ID=AL2124_000050-T1.exon2;Parent=AL2124_000050-T1;
scaffold_1	funannotate	CDS	219510	220503	.	+	0	ID=AL2124_000050-T1.cds;Parent=AL2124_000050-T1;
scaffold_1	funannotate	CDS	220574	221958	.	+	2	ID=AL2124_000050-T1.cds;Parent=AL2124_000050-T1;
scaffold_1	funannotate	gene	223717	225500	.	+	.	ID=AL2124_000051;
scaffold_1	funannotate	mRNA	223717	225500	.	+	.	ID=AL2124_000051-T1;Parent=AL2124_000051;product=hypothetical protein;
scaffold_1	funannotate	exon	223717	223938	.	+	.	ID=AL2124_000051-T1.exon1;Parent=AL2124_000051-T1;
scaffold_1	funannotate	exon	224388	225500	.	+	.	ID=AL2124_000051-T1.exon2;Parent=AL2124_000051-T1;
scaffold_1	funannotate	CDS	223717	223938	.	+	0	ID=AL2124_000051-T1.cds;Parent=AL2124_000051-T1;
scaffold_1	funannotate	CDS	224388	225500	.	+	0	ID=AL2124_000051-T1.cds;Parent=AL2124_000051-T1;
scaffold_1	funannotate	gene	226379	228361	.	-	.	ID=AL2124_000052;
scaffold_1	funannotate	mRNA	226379	228361	.	-	.	ID=AL2124_000052-T1;Parent=AL2124_000052;product=hypothetical protein;
scaffold_1	funannotate	exon	228230	228361	.	-	.	ID=AL2124_000052-T1.exon1;Parent=AL2124_000052-T1;
scaffold_1	funannotate	exon	226379	228109	.	-	.	ID=AL2124_000052-T1.exon2;Parent=AL2124_000052-T1;
scaffold_1	funannotate	CDS	228230	228361	.	-	0	ID=AL2124_000052-T1.cds;Parent=AL2124_000052-T1;
scaffold_1	funannotate	CDS	226379	228109	.	-	0	ID=AL2124_000052-T1.cds;Parent=AL2124_000052-T1;
scaffold_1	funannotate	gene	230310	231728	.	-	.	ID=AL2124_000053;
scaffold_1	funannotate	mRNA	230310	231728	.	-	.	ID=AL2124_000053-T1;Parent=AL2124_000053;product=hypothetical protein;
scaffold_1	funannotate	exon	231565	231728	.	-	.	ID=AL2124_000053-T1.exon1;Parent=AL2124_000053-T1;
scaffold_1	funannotate	exon	230310	231480	.	-	.	ID=AL2124_000053-T1.exon2;Parent=AL2124_000053-T1;
scaffold_1	funannotate	CDS	231565	231728	.	-	0	ID=AL2124_000053-T1.cds;Parent=AL2124_000053-T1;
scaffold_1	funannotate	CDS	230310	231480	.	-	1	ID=AL2124_000053-T1.cds;Parent=AL2124_000053-T1;
scaffold_1	funannotate	gene	233785	234741	.	+	.	ID=AL2124_000054;
scaffold_1	funannotate	mRNA	233785	234741	.	+	.	ID=AL2124_000054-T1;Parent=AL2124_000054;product=hypothetical protein;
scaffold_1	funannotate	exon	233785	234275	.	+	.	ID=AL2124_000054-T1.exon1;Parent=AL2124_000054-T1;
scaffold_1	funannotate	exon	234339	234741	.	+	.	ID=AL2124_000054-T1.exon2;Parent=AL2124_000054-T1;
scaffold_1	funannotate	CDS	233785	234275	.	+	0	ID=AL2124_000054-T1.cds;Parent=AL2124_000054-T1;
scaffold_1	funannotate	CDS	234339	234741	.	+	1	ID=AL2124_000054-T1.cds;Parent=AL2124_000054-T1;
scaffold_1	funannotate	gene	235032	236488	.	+	.	ID=AL2124_000055;
scaffold_1	funannotate	mRNA	235032	236488	.	+	.	ID=AL2124_000055-T1;Parent=AL2124_000055;product=hypothetical protein;
scaffold_1	funannotate	exon	235032	235402	.	+	.	ID=AL2124_000055-T1.exon1;Parent=AL2124_000055-T1;
scaffold_1	funannotate	exon	235954	236488	.	+	.	ID=AL2124_000055-T1.exon2;Parent=AL2124_000055-T1;
scaffold_1	funannotate	CDS	235032	235402	.	+	0	ID=AL2124_000055-T1.cds;Parent=AL2124_000055-T1;
scaffold_1	funannotate	CDS	235954	236488	.	+	1	ID=AL2124_000055-T1.cds;Parent=AL2124_000055-T1;
scaffold_1	funannotate	gene	238275	242407	.	-	.	ID=AL2124_000056;
scaffold_1	funannotate	mRNA	238275	242407	.	-	.	ID=AL2124_000056-T1;Parent=AL2124_000056;product=hypothetical protein;
scaffold_1	funannotate	exon	240017	242407	.	-	.	ID=AL2124_000056-T1.exon1;Parent=AL2124_000056-T1;
scaffold_1	funannotate	exon	238275	239963	.	-	.	ID=AL2124_000056-T1.exon2;Parent=AL2124_000056-T1;
scaffold_1	funannotate	CDS	240017	242407	.	-	0	ID=AL2124_000056-T1.cds;Parent=AL2124_000056-T1;
scaffold_1	funannotate	CDS	238275	239963	.	-	0	ID=AL2124_000056-T1.cds;Parent=AL2124_000056-T1;
scaffold_1	funannotate	gene	243817	244596	.	-	.	ID=AL2124_000057;
scaffold_1	funannotate	mRNA	243817	244596	.	-	.	ID=AL2124_000057-T1;Parent=AL2124_000057;product=hypothetical protein;
scaffold_1	funannotate	exon	243817	244596	.	-	.	ID=AL2124_000057-T1.exon1;Parent=AL2124_000057-T1;
scaffold_1	funannotate	CDS	243817	244596	.	-	0	ID=AL2124_000057-T1.cds;Parent=AL2124_000057-T1;
scaffold_1	funannotate	gene	247720	248686	.	+	.	ID=AL2124_000058;
scaffold_1	funannotate	mRNA	247720	248686	.	+	.	ID=AL2124_000058-T1;Parent=AL2124_000058;product=hypothetical protein;
scaffold_1	funannotate	exon	247720	248500	.	+	.	ID=AL2124_000058-T1.exon1;Parent=AL2124_000058-T1;
scaffold_1	funannotate	exon	248580	248686	.	+	.	ID=AL2124_000058-T1.exon2;Parent=AL2124_000058-T1;
scaffold_1	funannotate	CDS	247720	248500	.	+	0	ID=AL2124_000058-T1.cds;Parent=AL2124_000058-T1;
scaffold_1	funannotate	CDS	248580	248686	.	+	2	ID=AL2124_000058-T1.cds;Parent=AL2124_000058-T1;
scaffold_1	funannotate	gene	249252	249887	.	-	.	ID=AL2124_000059;
scaffold_1	funannotate	mRNA	249252	249887	.	-	.	ID=AL2124_000059-T1;Parent=AL2124_000059;product=hypothetical protein;
scaffold_1	funannotate	exon	249867	249887	.	-	.	ID=AL2124_000059-T1.exon1;Parent=AL2124_000059-T1;
scaffold_1	funannotate	exon	249252	249770	.	-	.	ID=AL2124_000059-T1.exon2;Parent=AL2124_000059-T1;
scaffold_1	funannotate	CDS	249867	249887	.	-	0	ID=AL2124_000059-T1.cds;Parent=AL2124_000059-T1;
scaffold_1	funannotate	CDS	249252	249770	.	-	0	ID=AL2124_000059-T1.cds;Parent=AL2124_000059-T1;
scaffold_1	funannotate	gene	250606	251820	.	+	.	ID=AL2124_000060;
scaffold_1	funannotate	mRNA	250606	251820	.	+	.	ID=AL2124_000060-T1;Parent=AL2124_000060;product=hypothetical protein;
scaffold_1	funannotate	exon	250606	250644	.	+	.	ID=AL2124_000060-T1.exon1;Parent=AL2124_000060-T1;
scaffold_1	funannotate	exon	250711	250840	.	+	.	ID=AL2124_000060-T1.exon2;Parent=AL2124_000060-T1;
scaffold_1	funannotate	exon	250990	251049	.	+	.	ID=AL2124_000060-T1.exon3;Parent=AL2124_000060-T1;
scaffold_1	funannotate	exon	251231	251820	.	+	.	ID=AL2124_000060-T1.exon4;Parent=AL2124_000060-T1;
scaffold_1	funannotate	CDS	250606	250644	.	+	0	ID=AL2124_000060-T1.cds;Parent=AL2124_000060-T1;
scaffold_1	funannotate	CDS	250711	250840	.	+	0	ID=AL2124_000060-T1.cds;Parent=AL2124_000060-T1;
scaffold_1	funannotate	CDS	250990	251049	.	+	2	ID=AL2124_000060-T1.cds;Parent=AL2124_000060-T1;
scaffold_1	funannotate	CDS	251231	251820	.	+	2	ID=AL2124_000060-T1.cds;Parent=AL2124_000060-T1;
scaffold_1	funannotate	gene	255822	257662	.	+	.	ID=AL2124_000061;
scaffold_1	funannotate	mRNA	255822	257662	.	+	.	ID=AL2124_000061-T1;Parent=AL2124_000061;product=hypothetical protein;
scaffold_1	funannotate	exon	255822	255836	.	+	.	ID=AL2124_000061-T1.exon1;Parent=AL2124_000061-T1;
scaffold_1	funannotate	exon	255899	256048	.	+	.	ID=AL2124_000061-T1.exon2;Parent=AL2124_000061-T1;
scaffold_1	funannotate	exon	256101	256436	.	+	.	ID=AL2124_000061-T1.exon3;Parent=AL2124_000061-T1;
scaffold_1	funannotate	exon	256488	257525	.	+	.	ID=AL2124_000061-T1.exon4;Parent=AL2124_000061-T1;
scaffold_1	funannotate	exon	257642	257662	.	+	.	ID=AL2124_000061-T1.exon5;Parent=AL2124_000061-T1;
scaffold_1	funannotate	CDS	255822	255836	.	+	0	ID=AL2124_000061-T1.cds;Parent=AL2124_000061-T1;
scaffold_1	funannotate	CDS	255899	256048	.	+	0	ID=AL2124_000061-T1.cds;Parent=AL2124_000061-T1;
scaffold_1	funannotate	CDS	256101	256436	.	+	0	ID=AL2124_000061-T1.cds;Parent=AL2124_000061-T1;
scaffold_1	funannotate	CDS	256488	257525	.	+	0	ID=AL2124_000061-T1.cds;Parent=AL2124_000061-T1;
scaffold_1	funannotate	CDS	257642	257662	.	+	0	ID=AL2124_000061-T1.cds;Parent=AL2124_000061-T1;
scaffold_1	funannotate	gene	259040	259900	.	-	.	ID=AL2124_000062;
scaffold_1	funannotate	mRNA	259040	259900	.	-	.	ID=AL2124_000062-T1;Parent=AL2124_000062;product=hypothetical protein;
scaffold_1	funannotate	exon	259858	259900	.	-	.	ID=AL2124_000062-T1.exon1;Parent=AL2124_000062-T1;
scaffold_1	funannotate	exon	259696	259798	.	-	.	ID=AL2124_000062-T1.exon2;Parent=AL2124_000062-T1;
scaffold_1	funannotate	exon	259040	259595	.	-	.	ID=AL2124_000062-T1.exon3;Parent=AL2124_000062-T1;
scaffold_1	funannotate	CDS	259858	259900	.	-	0	ID=AL2124_000062-T1.cds;Parent=AL2124_000062-T1;
scaffold_1	funannotate	CDS	259696	259798	.	-	2	ID=AL2124_000062-T1.cds;Parent=AL2124_000062-T1;
scaffold_1	funannotate	CDS	259040	259595	.	-	1	ID=AL2124_000062-T1.cds;Parent=AL2124_000062-T1;
scaffold_1	funannotate	gene	259947	260714	.	-	.	ID=AL2124_000063;
scaffold_1	funannotate	mRNA	259947	260714	.	-	.	ID=AL2124_000063-T1;Parent=AL2124_000063;product=hypothetical protein;
scaffold_1	funannotate	exon	260510	260714	.	-	.	ID=AL2124_000063-T1.exon1;Parent=AL2124_000063-T1;
scaffold_1	funannotate	exon	260414	260435	.	-	.	ID=AL2124_000063-T1.exon2;Parent=AL2124_000063-T1;
scaffold_1	funannotate	exon	260117	260357	.	-	.	ID=AL2124_000063-T1.exon3;Parent=AL2124_000063-T1;
scaffold_1	funannotate	exon	259947	260048	.	-	.	ID=AL2124_000063-T1.exon4;Parent=AL2124_000063-T1;
scaffold_1	funannotate	CDS	260510	260714	.	-	0	ID=AL2124_000063-T1.cds;Parent=AL2124_000063-T1;
scaffold_1	funannotate	CDS	260414	260435	.	-	2	ID=AL2124_000063-T1.cds;Parent=AL2124_000063-T1;
scaffold_1	funannotate	CDS	260117	260357	.	-	1	ID=AL2124_000063-T1.cds;Parent=AL2124_000063-T1;
scaffold_1	funannotate	CDS	259947	260048	.	-	0	ID=AL2124_000063-T1.cds;Parent=AL2124_000063-T1;
scaffold_1	funannotate	gene	264651	266141	.	+	.	ID=AL2124_000064;
scaffold_1	funannotate	mRNA	264651	266141	.	+	.	ID=AL2124_000064-T1;Parent=AL2124_000064;product=hypothetical protein;
scaffold_1	funannotate	exon	264651	264754	.	+	.	ID=AL2124_000064-T1.exon1;Parent=AL2124_000064-T1;
scaffold_1	funannotate	exon	264828	265009	.	+	.	ID=AL2124_000064-T1.exon2;Parent=AL2124_000064-T1;
scaffold_1	funannotate	exon	265067	265149	.	+	.	ID=AL2124_000064-T1.exon3;Parent=AL2124_000064-T1;
scaffold_1	funannotate	exon	265303	265850	.	+	.	ID=AL2124_000064-T1.exon4;Parent=AL2124_000064-T1;
scaffold_1	funannotate	exon	265901	266141	.	+	.	ID=AL2124_000064-T1.exon5;Parent=AL2124_000064-T1;
scaffold_1	funannotate	CDS	264651	264754	.	+	0	ID=AL2124_000064-T1.cds;Parent=AL2124_000064-T1;
scaffold_1	funannotate	CDS	264828	265009	.	+	1	ID=AL2124_000064-T1.cds;Parent=AL2124_000064-T1;
scaffold_1	funannotate	CDS	265067	265149	.	+	2	ID=AL2124_000064-T1.cds;Parent=AL2124_000064-T1;
scaffold_1	funannotate	CDS	265303	265850	.	+	0	ID=AL2124_000064-T1.cds;Parent=AL2124_000064-T1;
scaffold_1	funannotate	CDS	265901	266141	.	+	1	ID=AL2124_000064-T1.cds;Parent=AL2124_000064-T1;
scaffold_1	funannotate	gene	266153	266825	.	+	.	ID=AL2124_000065;
scaffold_1	funannotate	mRNA	266153	266825	.	+	.	ID=AL2124_000065-T1;Parent=AL2124_000065;product=hypothetical protein;
scaffold_1	funannotate	exon	266153	266279	.	+	.	ID=AL2124_000065-T1.exon1;Parent=AL2124_000065-T1;
scaffold_1	funannotate	exon	266372	266554	.	+	.	ID=AL2124_000065-T1.exon2;Parent=AL2124_000065-T1;
scaffold_1	funannotate	exon	266639	266718	.	+	.	ID=AL2124_000065-T1.exon3;Parent=AL2124_000065-T1;
scaffold_1	funannotate	exon	266781	266825	.	+	.	ID=AL2124_000065-T1.exon4;Parent=AL2124_000065-T1;
scaffold_1	funannotate	CDS	266153	266279	.	+	0	ID=AL2124_000065-T1.cds;Parent=AL2124_000065-T1;
scaffold_1	funannotate	CDS	266372	266554	.	+	2	ID=AL2124_000065-T1.cds;Parent=AL2124_000065-T1;
scaffold_1	funannotate	CDS	266639	266718	.	+	2	ID=AL2124_000065-T1.cds;Parent=AL2124_000065-T1;
scaffold_1	funannotate	CDS	266781	266825	.	+	0	ID=AL2124_000065-T1.cds;Parent=AL2124_000065-T1;
scaffold_1	funannotate	gene	267805	270237	.	+	.	ID=AL2124_000066;
scaffold_1	funannotate	mRNA	267805	270237	.	+	.	ID=AL2124_000066-T1;Parent=AL2124_000066;product=hypothetical protein;
scaffold_1	funannotate	exon	267805	267932	.	+	.	ID=AL2124_000066-T1.exon1;Parent=AL2124_000066-T1;
scaffold_1	funannotate	exon	268043	268137	.	+	.	ID=AL2124_000066-T1.exon2;Parent=AL2124_000066-T1;
scaffold_1	funannotate	exon	268203	269171	.	+	.	ID=AL2124_000066-T1.exon3;Parent=AL2124_000066-T1;
scaffold_1	funannotate	exon	269228	269335	.	+	.	ID=AL2124_000066-T1.exon4;Parent=AL2124_000066-T1;
scaffold_1	funannotate	exon	269781	269909	.	+	.	ID=AL2124_000066-T1.exon5;Parent=AL2124_000066-T1;
scaffold_1	funannotate	exon	269961	270116	.	+	.	ID=AL2124_000066-T1.exon6;Parent=AL2124_000066-T1;
scaffold_1	funannotate	exon	270182	270237	.	+	.	ID=AL2124_000066-T1.exon7;Parent=AL2124_000066-T1;
scaffold_1	funannotate	CDS	267805	267932	.	+	0	ID=AL2124_000066-T1.cds;Parent=AL2124_000066-T1;
scaffold_1	funannotate	CDS	268043	268137	.	+	1	ID=AL2124_000066-T1.cds;Parent=AL2124_000066-T1;
scaffold_1	funannotate	CDS	268203	269171	.	+	2	ID=AL2124_000066-T1.cds;Parent=AL2124_000066-T1;
scaffold_1	funannotate	CDS	269228	269335	.	+	2	ID=AL2124_000066-T1.cds;Parent=AL2124_000066-T1;
scaffold_1	funannotate	CDS	269781	269909	.	+	2	ID=AL2124_000066-T1.cds;Parent=AL2124_000066-T1;
scaffold_1	funannotate	CDS	269961	270116	.	+	2	ID=AL2124_000066-T1.cds;Parent=AL2124_000066-T1;
scaffold_1	funannotate	CDS	270182	270237	.	+	2	ID=AL2124_000066-T1.cds;Parent=AL2124_000066-T1;
scaffold_1	funannotate	gene	271317	272911	.	+	.	ID=AL2124_000067;
scaffold_1	funannotate	mRNA	271317	272911	.	+	.	ID=AL2124_000067-T1;Parent=AL2124_000067;product=hypothetical protein;
scaffold_1	funannotate	exon	271317	271374	.	+	.	ID=AL2124_000067-T1.exon1;Parent=AL2124_000067-T1;
scaffold_1	funannotate	exon	271620	271740	.	+	.	ID=AL2124_000067-T1.exon2;Parent=AL2124_000067-T1;
scaffold_1	funannotate	exon	271973	272190	.	+	.	ID=AL2124_000067-T1.exon3;Parent=AL2124_000067-T1;
scaffold_1	funannotate	exon	272439	272536	.	+	.	ID=AL2124_000067-T1.exon4;Parent=AL2124_000067-T1;
scaffold_1	funannotate	exon	272756	272911	.	+	.	ID=AL2124_000067-T1.exon5;Parent=AL2124_000067-T1;
scaffold_1	funannotate	CDS	271317	271374	.	+	0	ID=AL2124_000067-T1.cds;Parent=AL2124_000067-T1;
scaffold_1	funannotate	CDS	271620	271740	.	+	2	ID=AL2124_000067-T1.cds;Parent=AL2124_000067-T1;
scaffold_1	funannotate	CDS	271973	272190	.	+	1	ID=AL2124_000067-T1.cds;Parent=AL2124_000067-T1;
scaffold_1	funannotate	CDS	272439	272536	.	+	2	ID=AL2124_000067-T1.cds;Parent=AL2124_000067-T1;
scaffold_1	funannotate	CDS	272756	272911	.	+	0	ID=AL2124_000067-T1.cds;Parent=AL2124_000067-T1;
scaffold_1	funannotate	gene	287386	288950	.	+	.	ID=AL2124_000068;
scaffold_1	funannotate	mRNA	287386	288950	.	+	.	ID=AL2124_000068-T1;Parent=AL2124_000068;product=hypothetical protein;
scaffold_1	funannotate	exon	287386	287985	.	+	.	ID=AL2124_000068-T1.exon1;Parent=AL2124_000068-T1;
scaffold_1	funannotate	exon	288115	288310	.	+	.	ID=AL2124_000068-T1.exon2;Parent=AL2124_000068-T1;
scaffold_1	funannotate	exon	288580	288915	.	+	.	ID=AL2124_000068-T1.exon3;Parent=AL2124_000068-T1;
scaffold_1	funannotate	exon	288934	288950	.	+	.	ID=AL2124_000068-T1.exon4;Parent=AL2124_000068-T1;
scaffold_1	funannotate	CDS	287386	287985	.	+	0	ID=AL2124_000068-T1.cds;Parent=AL2124_000068-T1;
scaffold_1	funannotate	CDS	288115	288310	.	+	0	ID=AL2124_000068-T1.cds;Parent=AL2124_000068-T1;
scaffold_1	funannotate	CDS	288580	288915	.	+	2	ID=AL2124_000068-T1.cds;Parent=AL2124_000068-T1;
scaffold_1	funannotate	CDS	288934	288950	.	+	2	ID=AL2124_000068-T1.cds;Parent=AL2124_000068-T1;
scaffold_1	funannotate	gene	293320	295026	.	+	.	ID=AL2124_000069;
scaffold_1	funannotate	mRNA	293320	295026	.	+	.	ID=AL2124_000069-T1;Parent=AL2124_000069;product=hypothetical protein;
scaffold_1	funannotate	exon	293320	295026	.	+	.	ID=AL2124_000069-T1.exon1;Parent=AL2124_000069-T1;
scaffold_1	funannotate	CDS	293320	295026	.	+	0	ID=AL2124_000069-T1.cds;Parent=AL2124_000069-T1;
scaffold_1	funannotate	gene	297785	298555	.	-	.	ID=AL2124_000070;
scaffold_1	funannotate	mRNA	297785	298555	.	-	.	ID=AL2124_000070-T1;Parent=AL2124_000070;product=hypothetical protein;
scaffold_1	funannotate	exon	298493	298555	.	-	.	ID=AL2124_000070-T1.exon1;Parent=AL2124_000070-T1;
scaffold_1	funannotate	exon	298326	298397	.	-	.	ID=AL2124_000070-T1.exon2;Parent=AL2124_000070-T1;
scaffold_1	funannotate	exon	297993	298149	.	-	.	ID=AL2124_000070-T1.exon3;Parent=AL2124_000070-T1;
scaffold_1	funannotate	exon	297785	297918	.	-	.	ID=AL2124_000070-T1.exon4;Parent=AL2124_000070-T1;
scaffold_1	funannotate	CDS	298493	298555	.	-	0	ID=AL2124_000070-T1.cds;Parent=AL2124_000070-T1;
scaffold_1	funannotate	CDS	298326	298397	.	-	0	ID=AL2124_000070-T1.cds;Parent=AL2124_000070-T1;
scaffold_1	funannotate	CDS	297993	298149	.	-	0	ID=AL2124_000070-T1.cds;Parent=AL2124_000070-T1;
scaffold_1	funannotate	CDS	297785	297918	.	-	2	ID=AL2124_000070-T1.cds;Parent=AL2124_000070-T1;
scaffold_1	funannotate	gene	299256	300282	.	+	.	ID=AL2124_000071;
scaffold_1	funannotate	mRNA	299256	300282	.	+	.	ID=AL2124_000071-T1;Parent=AL2124_000071;product=hypothetical protein;
scaffold_1	funannotate	exon	299256	299716	.	+	.	ID=AL2124_000071-T1.exon1;Parent=AL2124_000071-T1;
scaffold_1	funannotate	exon	299895	300282	.	+	.	ID=AL2124_000071-T1.exon2;Parent=AL2124_000071-T1;
scaffold_1	funannotate	CDS	299256	299716	.	+	0	ID=AL2124_000071-T1.cds;Parent=AL2124_000071-T1;
scaffold_1	funannotate	CDS	299895	300282	.	+	1	ID=AL2124_000071-T1.cds;Parent=AL2124_000071-T1;
scaffold_1	funannotate	gene	301435	306929	.	-	.	ID=AL2124_000072;
scaffold_1	funannotate	mRNA	301435	306929	.	-	.	ID=AL2124_000072-T1;Parent=AL2124_000072;product=hypothetical protein;
scaffold_1	funannotate	exon	302067	306929	.	-	.	ID=AL2124_000072-T1.exon1;Parent=AL2124_000072-T1;
scaffold_1	funannotate	exon	301435	301977	.	-	.	ID=AL2124_000072-T1.exon2;Parent=AL2124_000072-T1;
scaffold_1	funannotate	CDS	302067	306929	.	-	0	ID=AL2124_000072-T1.cds;Parent=AL2124_000072-T1;
scaffold_1	funannotate	CDS	301435	301977	.	-	0	ID=AL2124_000072-T1.cds;Parent=AL2124_000072-T1;
scaffold_1	funannotate	gene	307553	310228	.	+	.	ID=AL2124_000073;
scaffold_1	funannotate	mRNA	307553	310228	.	+	.	ID=AL2124_000073-T1;Parent=AL2124_000073;product=hypothetical protein;
scaffold_1	funannotate	exon	307553	307765	.	+	.	ID=AL2124_000073-T1.exon1;Parent=AL2124_000073-T1;
scaffold_1	funannotate	exon	307813	309914	.	+	.	ID=AL2124_000073-T1.exon2;Parent=AL2124_000073-T1;
scaffold_1	funannotate	exon	309970	310228	.	+	.	ID=AL2124_000073-T1.exon3;Parent=AL2124_000073-T1;
scaffold_1	funannotate	CDS	307553	307765	.	+	0	ID=AL2124_000073-T1.cds;Parent=AL2124_000073-T1;
scaffold_1	funannotate	CDS	307813	309914	.	+	0	ID=AL2124_000073-T1.cds;Parent=AL2124_000073-T1;
scaffold_1	funannotate	CDS	309970	310228	.	+	1	ID=AL2124_000073-T1.cds;Parent=AL2124_000073-T1;
scaffold_1	funannotate	gene	311778	320702	.	+	.	ID=AL2124_000074;
scaffold_1	funannotate	mRNA	311778	320702	.	+	.	ID=AL2124_000074-T1;Parent=AL2124_000074;product=hypothetical protein;
scaffold_1	funannotate	exon	311778	320702	.	+	.	ID=AL2124_000074-T1.exon1;Parent=AL2124_000074-T1;
scaffold_1	funannotate	CDS	311778	320702	.	+	0	ID=AL2124_000074-T1.cds;Parent=AL2124_000074-T1;
scaffold_1	funannotate	gene	321797	323101	.	+	.	ID=AL2124_000075;
scaffold_1	funannotate	mRNA	321797	323101	.	+	.	ID=AL2124_000075-T1;Parent=AL2124_000075;product=hypothetical protein;
scaffold_1	funannotate	exon	321797	323101	.	+	.	ID=AL2124_000075-T1.exon1;Parent=AL2124_000075-T1;
scaffold_1	funannotate	CDS	321797	323101	.	+	0	ID=AL2124_000075-T1.cds;Parent=AL2124_000075-T1;
scaffold_1	funannotate	gene	323179	324597	.	-	.	ID=AL2124_000076;
scaffold_1	funannotate	mRNA	323179	324597	.	-	.	ID=AL2124_000076-T1;Parent=AL2124_000076;product=hypothetical protein;
scaffold_1	funannotate	exon	323179	324597	.	-	.	ID=AL2124_000076-T1.exon1;Parent=AL2124_000076-T1;
scaffold_1	funannotate	CDS	323179	324597	.	-	0	ID=AL2124_000076-T1.cds;Parent=AL2124_000076-T1;
scaffold_1	funannotate	gene	325499	325999	.	+	.	ID=AL2124_000077;
scaffold_1	funannotate	mRNA	325499	325999	.	+	.	ID=AL2124_000077-T1;Parent=AL2124_000077;product=hypothetical protein;
scaffold_1	funannotate	exon	325499	325999	.	+	.	ID=AL2124_000077-T1.exon1;Parent=AL2124_000077-T1;
scaffold_1	funannotate	CDS	325499	325999	.	+	0	ID=AL2124_000077-T1.cds;Parent=AL2124_000077-T1;
scaffold_1	funannotate	gene	329105	330484	.	-	.	ID=AL2124_000078;
scaffold_1	funannotate	mRNA	329105	330484	.	-	.	ID=AL2124_000078-T1;Parent=AL2124_000078;product=hypothetical protein;
scaffold_1	funannotate	exon	330128	330484	.	-	.	ID=AL2124_000078-T1.exon1;Parent=AL2124_000078-T1;
scaffold_1	funannotate	exon	329105	330049	.	-	.	ID=AL2124_000078-T1.exon2;Parent=AL2124_000078-T1;
scaffold_1	funannotate	CDS	330128	330484	.	-	0	ID=AL2124_000078-T1.cds;Parent=AL2124_000078-T1;
scaffold_1	funannotate	CDS	329105	330049	.	-	0	ID=AL2124_000078-T1.cds;Parent=AL2124_000078-T1;
scaffold_1	funannotate	gene	336982	339372	.	+	.	ID=AL2124_000079;
scaffold_1	funannotate	mRNA	336982	339372	.	+	.	ID=AL2124_000079-T1;Parent=AL2124_000079;product=hypothetical protein;
scaffold_1	funannotate	exon	336982	339372	.	+	.	ID=AL2124_000079-T1.exon1;Parent=AL2124_000079-T1;
scaffold_1	funannotate	CDS	336982	339372	.	+	0	ID=AL2124_000079-T1.cds;Parent=AL2124_000079-T1;
scaffold_1	funannotate	gene	343803	345032	.	+	.	ID=AL2124_000080;
scaffold_1	funannotate	mRNA	343803	345032	.	+	.	ID=AL2124_000080-T1;Parent=AL2124_000080;product=hypothetical protein;
scaffold_1	funannotate	exon	343803	345032	.	+	.	ID=AL2124_000080-T1.exon1;Parent=AL2124_000080-T1;
scaffold_1	funannotate	CDS	343803	345032	.	+	0	ID=AL2124_000080-T1.cds;Parent=AL2124_000080-T1;
scaffold_1	funannotate	gene	346245	348381	.	-	.	ID=AL2124_000081;
scaffold_1	funannotate	mRNA	346245	348381	.	-	.	ID=AL2124_000081-T1;Parent=AL2124_000081;product=hypothetical protein;
scaffold_1	funannotate	exon	347550	348381	.	-	.	ID=AL2124_000081-T1.exon1;Parent=AL2124_000081-T1;
scaffold_1	funannotate	exon	346245	347494	.	-	.	ID=AL2124_000081-T1.exon2;Parent=AL2124_000081-T1;
scaffold_1	funannotate	CDS	347550	348381	.	-	0	ID=AL2124_000081-T1.cds;Parent=AL2124_000081-T1;
scaffold_1	funannotate	CDS	346245	347494	.	-	2	ID=AL2124_000081-T1.cds;Parent=AL2124_000081-T1;
scaffold_1	funannotate	gene	349967	351685	.	+	.	ID=AL2124_000082;
scaffold_1	funannotate	mRNA	349967	351685	.	+	.	ID=AL2124_000082-T1;Parent=AL2124_000082;product=hypothetical protein;
scaffold_1	funannotate	exon	349967	351685	.	+	.	ID=AL2124_000082-T1.exon1;Parent=AL2124_000082-T1;
scaffold_1	funannotate	CDS	349967	351685	.	+	0	ID=AL2124_000082-T1.cds;Parent=AL2124_000082-T1;
scaffold_1	funannotate	gene	353094	357527	.	+	.	ID=AL2124_000083;
scaffold_1	funannotate	mRNA	353094	357527	.	+	.	ID=AL2124_000083-T1;Parent=AL2124_000083;product=hypothetical protein;
scaffold_1	funannotate	exon	353094	353189	.	+	.	ID=AL2124_000083-T1.exon1;Parent=AL2124_000083-T1;
scaffold_1	funannotate	exon	353251	357264	.	+	.	ID=AL2124_000083-T1.exon2;Parent=AL2124_000083-T1;
scaffold_1	funannotate	exon	357318	357527	.	+	.	ID=AL2124_000083-T1.exon3;Parent=AL2124_000083-T1;
scaffold_1	funannotate	CDS	353094	353189	.	+	0	ID=AL2124_000083-T1.cds;Parent=AL2124_000083-T1;
scaffold_1	funannotate	CDS	353251	357264	.	+	0	ID=AL2124_000083-T1.cds;Parent=AL2124_000083-T1;
scaffold_1	funannotate	CDS	357318	357527	.	+	0	ID=AL2124_000083-T1.cds;Parent=AL2124_000083-T1;
scaffold_1	funannotate	gene	358728	360040	.	-	.	ID=AL2124_000084;
scaffold_1	funannotate	mRNA	358728	360040	.	-	.	ID=AL2124_000084-T1;Parent=AL2124_000084;product=hypothetical protein;
scaffold_1	funannotate	exon	359983	360040	.	-	.	ID=AL2124_000084-T1.exon1;Parent=AL2124_000084-T1;
scaffold_1	funannotate	exon	359810	359928	.	-	.	ID=AL2124_000084-T1.exon2;Parent=AL2124_000084-T1;
scaffold_1	funannotate	exon	358953	359725	.	-	.	ID=AL2124_000084-T1.exon3;Parent=AL2124_000084-T1;
scaffold_1	funannotate	exon	358728	358866	.	-	.	ID=AL2124_000084-T1.exon4;Parent=AL2124_000084-T1;
scaffold_1	funannotate	CDS	359983	360040	.	-	0	ID=AL2124_000084-T1.cds;Parent=AL2124_000084-T1;
scaffold_1	funannotate	CDS	359810	359928	.	-	2	ID=AL2124_000084-T1.cds;Parent=AL2124_000084-T1;
scaffold_1	funannotate	CDS	358953	359725	.	-	0	ID=AL2124_000084-T1.cds;Parent=AL2124_000084-T1;
scaffold_1	funannotate	CDS	358728	358866	.	-	1	ID=AL2124_000084-T1.cds;Parent=AL2124_000084-T1;
scaffold_1	funannotate	gene	361134	366138	.	+	.	ID=AL2124_000085;
scaffold_1	funannotate	mRNA	361134	366138	.	+	.	ID=AL2124_000085-T1;Parent=AL2124_000085;product=hypothetical protein;
scaffold_1	funannotate	exon	361134	361136	.	+	.	ID=AL2124_000085-T1.exon1;Parent=AL2124_000085-T1;
scaffold_1	funannotate	exon	361199	361265	.	+	.	ID=AL2124_000085-T1.exon2;Parent=AL2124_000085-T1;
scaffold_1	funannotate	exon	361347	361726	.	+	.	ID=AL2124_000085-T1.exon3;Parent=AL2124_000085-T1;
scaffold_1	funannotate	exon	361786	362076	.	+	.	ID=AL2124_000085-T1.exon4;Parent=AL2124_000085-T1;
scaffold_1	funannotate	exon	362132	363094	.	+	.	ID=AL2124_000085-T1.exon5;Parent=AL2124_000085-T1;
scaffold_1	funannotate	exon	363148	366138	.	+	.	ID=AL2124_000085-T1.exon6;Parent=AL2124_000085-T1;
scaffold_1	funannotate	CDS	361134	361136	.	+	0	ID=AL2124_000085-T1.cds;Parent=AL2124_000085-T1;
scaffold_1	funannotate	CDS	361199	361265	.	+	0	ID=AL2124_000085-T1.cds;Parent=AL2124_000085-T1;
scaffold_1	funannotate	CDS	361347	361726	.	+	2	ID=AL2124_000085-T1.cds;Parent=AL2124_000085-T1;
scaffold_1	funannotate	CDS	361786	362076	.	+	0	ID=AL2124_000085-T1.cds;Parent=AL2124_000085-T1;
scaffold_1	funannotate	CDS	362132	363094	.	+	0	ID=AL2124_000085-T1.cds;Parent=AL2124_000085-T1;
scaffold_1	funannotate	CDS	363148	366138	.	+	0	ID=AL2124_000085-T1.cds;Parent=AL2124_000085-T1;
scaffold_1	funannotate	gene	366741	370148	.	+	.	ID=AL2124_000086;
scaffold_1	funannotate	mRNA	366741	370148	.	+	.	ID=AL2124_000086-T1;Parent=AL2124_000086;product=hypothetical protein;
scaffold_1	funannotate	exon	366741	370148	.	+	.	ID=AL2124_000086-T1.exon1;Parent=AL2124_000086-T1;
scaffold_1	funannotate	CDS	366741	370148	.	+	0	ID=AL2124_000086-T1.cds;Parent=AL2124_000086-T1;
scaffold_1	funannotate	gene	371599	374283	.	-	.	ID=AL2124_000087;
scaffold_1	funannotate	mRNA	371599	374283	.	-	.	ID=AL2124_000087-T1;Parent=AL2124_000087;product=hypothetical protein;
scaffold_1	funannotate	exon	373702	374283	.	-	.	ID=AL2124_000087-T1.exon1;Parent=AL2124_000087-T1;
scaffold_1	funannotate	exon	373479	373652	.	-	.	ID=AL2124_000087-T1.exon2;Parent=AL2124_000087-T1;
scaffold_1	funannotate	exon	373162	373422	.	-	.	ID=AL2124_000087-T1.exon3;Parent=AL2124_000087-T1;
scaffold_1	funannotate	exon	372554	373105	.	-	.	ID=AL2124_000087-T1.exon4;Parent=AL2124_000087-T1;
scaffold_1	funannotate	exon	372379	372500	.	-	.	ID=AL2124_000087-T1.exon5;Parent=AL2124_000087-T1;
scaffold_1	funannotate	exon	372296	372326	.	-	.	ID=AL2124_000087-T1.exon6;Parent=AL2124_000087-T1;
scaffold_1	funannotate	exon	372227	372244	.	-	.	ID=AL2124_000087-T1.exon7;Parent=AL2124_000087-T1;
scaffold_1	funannotate	exon	371806	371920	.	-	.	ID=AL2124_000087-T1.exon8;Parent=AL2124_000087-T1;
scaffold_1	funannotate	exon	371599	371744	.	-	.	ID=AL2124_000087-T1.exon9;Parent=AL2124_000087-T1;
scaffold_1	funannotate	CDS	373702	374283	.	-	0	ID=AL2124_000087-T1.cds;Parent=AL2124_000087-T1;
scaffold_1	funannotate	CDS	373479	373652	.	-	0	ID=AL2124_000087-T1.cds;Parent=AL2124_000087-T1;
scaffold_1	funannotate	CDS	373162	373422	.	-	0	ID=AL2124_000087-T1.cds;Parent=AL2124_000087-T1;
scaffold_1	funannotate	CDS	372554	373105	.	-	0	ID=AL2124_000087-T1.cds;Parent=AL2124_000087-T1;
scaffold_1	funannotate	CDS	372379	372500	.	-	0	ID=AL2124_000087-T1.cds;Parent=AL2124_000087-T1;
scaffold_1	funannotate	CDS	372296	372326	.	-	1	ID=AL2124_000087-T1.cds;Parent=AL2124_000087-T1;
scaffold_1	funannotate	CDS	372227	372244	.	-	0	ID=AL2124_000087-T1.cds;Parent=AL2124_000087-T1;
scaffold_1	funannotate	CDS	371806	371920	.	-	0	ID=AL2124_000087-T1.cds;Parent=AL2124_000087-T1;
scaffold_1	funannotate	CDS	371599	371744	.	-	2	ID=AL2124_000087-T1.cds;Parent=AL2124_000087-T1;
scaffold_1	funannotate	gene	378931	381811	.	+	.	ID=AL2124_000088;
scaffold_1	funannotate	mRNA	378931	381811	.	+	.	ID=AL2124_000088-T1;Parent=AL2124_000088;product=hypothetical protein;
scaffold_1	funannotate	exon	378931	379752	.	+	.	ID=AL2124_000088-T1.exon1;Parent=AL2124_000088-T1;
scaffold_1	funannotate	exon	379817	380059	.	+	.	ID=AL2124_000088-T1.exon2;Parent=AL2124_000088-T1;
scaffold_1	funannotate	exon	380110	380241	.	+	.	ID=AL2124_000088-T1.exon3;Parent=AL2124_000088-T1;
scaffold_1	funannotate	exon	380296	380397	.	+	.	ID=AL2124_000088-T1.exon4;Parent=AL2124_000088-T1;
scaffold_1	funannotate	exon	380451	380563	.	+	.	ID=AL2124_000088-T1.exon5;Parent=AL2124_000088-T1;
scaffold_1	funannotate	exon	380670	380748	.	+	.	ID=AL2124_000088-T1.exon6;Parent=AL2124_000088-T1;
scaffold_1	funannotate	exon	380833	381282	.	+	.	ID=AL2124_000088-T1.exon7;Parent=AL2124_000088-T1;
scaffold_1	funannotate	exon	381396	381649	.	+	.	ID=AL2124_000088-T1.exon8;Parent=AL2124_000088-T1;
scaffold_1	funannotate	exon	381721	381811	.	+	.	ID=AL2124_000088-T1.exon9;Parent=AL2124_000088-T1;
scaffold_1	funannotate	CDS	378931	379752	.	+	0	ID=AL2124_000088-T1.cds;Parent=AL2124_000088-T1;
scaffold_1	funannotate	CDS	379817	380059	.	+	0	ID=AL2124_000088-T1.cds;Parent=AL2124_000088-T1;
scaffold_1	funannotate	CDS	380110	380241	.	+	0	ID=AL2124_000088-T1.cds;Parent=AL2124_000088-T1;
scaffold_1	funannotate	CDS	380296	380397	.	+	0	ID=AL2124_000088-T1.cds;Parent=AL2124_000088-T1;
scaffold_1	funannotate	CDS	380451	380563	.	+	0	ID=AL2124_000088-T1.cds;Parent=AL2124_000088-T1;
scaffold_1	funannotate	CDS	380670	380748	.	+	1	ID=AL2124_000088-T1.cds;Parent=AL2124_000088-T1;
scaffold_1	funannotate	CDS	380833	381282	.	+	0	ID=AL2124_000088-T1.cds;Parent=AL2124_000088-T1;
scaffold_1	funannotate	CDS	381396	381649	.	+	0	ID=AL2124_000088-T1.cds;Parent=AL2124_000088-T1;
scaffold_1	funannotate	CDS	381721	381811	.	+	1	ID=AL2124_000088-T1.cds;Parent=AL2124_000088-T1;
scaffold_1	funannotate	gene	382155	383217	.	-	.	ID=AL2124_000089;
scaffold_1	funannotate	mRNA	382155	383217	.	-	.	ID=AL2124_000089-T1;Parent=AL2124_000089;product=hypothetical protein;
scaffold_1	funannotate	exon	383133	383217	.	-	.	ID=AL2124_000089-T1.exon1;Parent=AL2124_000089-T1;
scaffold_1	funannotate	exon	383007	383020	.	-	.	ID=AL2124_000089-T1.exon2;Parent=AL2124_000089-T1;
scaffold_1	funannotate	exon	382155	382862	.	-	.	ID=AL2124_000089-T1.exon3;Parent=AL2124_000089-T1;
scaffold_1	funannotate	CDS	383133	383217	.	-	0	ID=AL2124_000089-T1.cds;Parent=AL2124_000089-T1;
scaffold_1	funannotate	CDS	383007	383020	.	-	2	ID=AL2124_000089-T1.cds;Parent=AL2124_000089-T1;
scaffold_1	funannotate	CDS	382155	382862	.	-	0	ID=AL2124_000089-T1.cds;Parent=AL2124_000089-T1;
scaffold_1	funannotate	gene	385186	386103	.	+	.	ID=AL2124_000090;
scaffold_1	funannotate	mRNA	385186	386103	.	+	.	ID=AL2124_000090-T1;Parent=AL2124_000090;product=hypothetical protein;
scaffold_1	funannotate	exon	385186	385443	.	+	.	ID=AL2124_000090-T1.exon1;Parent=AL2124_000090-T1;
scaffold_1	funannotate	exon	385665	385780	.	+	.	ID=AL2124_000090-T1.exon2;Parent=AL2124_000090-T1;
scaffold_1	funannotate	exon	385842	386103	.	+	.	ID=AL2124_000090-T1.exon3;Parent=AL2124_000090-T1;
scaffold_1	funannotate	CDS	385186	385443	.	+	0	ID=AL2124_000090-T1.cds;Parent=AL2124_000090-T1;
scaffold_1	funannotate	CDS	385665	385780	.	+	0	ID=AL2124_000090-T1.cds;Parent=AL2124_000090-T1;
scaffold_1	funannotate	CDS	385842	386103	.	+	1	ID=AL2124_000090-T1.cds;Parent=AL2124_000090-T1;
scaffold_1	funannotate	gene	387285	390429	.	+	.	ID=AL2124_000091;
scaffold_1	funannotate	mRNA	387285	390429	.	+	.	ID=AL2124_000091-T1;Parent=AL2124_000091;product=hypothetical protein;
scaffold_1	funannotate	exon	387285	387432	.	+	.	ID=AL2124_000091-T1.exon1;Parent=AL2124_000091-T1;
scaffold_1	funannotate	exon	387720	388484	.	+	.	ID=AL2124_000091-T1.exon2;Parent=AL2124_000091-T1;
scaffold_1	funannotate	exon	388552	389821	.	+	.	ID=AL2124_000091-T1.exon3;Parent=AL2124_000091-T1;
scaffold_1	funannotate	exon	389997	390078	.	+	.	ID=AL2124_000091-T1.exon4;Parent=AL2124_000091-T1;
scaffold_1	funannotate	exon	390178	390429	.	+	.	ID=AL2124_000091-T1.exon5;Parent=AL2124_000091-T1;
scaffold_1	funannotate	CDS	387285	387432	.	+	0	ID=AL2124_000091-T1.cds;Parent=AL2124_000091-T1;
scaffold_1	funannotate	CDS	387720	388484	.	+	2	ID=AL2124_000091-T1.cds;Parent=AL2124_000091-T1;
scaffold_1	funannotate	CDS	388552	389821	.	+	2	ID=AL2124_000091-T1.cds;Parent=AL2124_000091-T1;
scaffold_1	funannotate	CDS	389997	390078	.	+	1	ID=AL2124_000091-T1.cds;Parent=AL2124_000091-T1;
scaffold_1	funannotate	CDS	390178	390429	.	+	0	ID=AL2124_000091-T1.cds;Parent=AL2124_000091-T1;
scaffold_1	funannotate	gene	391375	393650	.	-	.	ID=AL2124_000092;
scaffold_1	funannotate	mRNA	391375	393650	.	-	.	ID=AL2124_000092-T1;Parent=AL2124_000092;product=hypothetical protein;
scaffold_1	funannotate	exon	393647	393650	.	-	.	ID=AL2124_000092-T1.exon1;Parent=AL2124_000092-T1;
scaffold_1	funannotate	exon	393476	393535	.	-	.	ID=AL2124_000092-T1.exon2;Parent=AL2124_000092-T1;
scaffold_1	funannotate	exon	393314	393355	.	-	.	ID=AL2124_000092-T1.exon3;Parent=AL2124_000092-T1;
scaffold_1	funannotate	exon	393177	393254	.	-	.	ID=AL2124_000092-T1.exon4;Parent=AL2124_000092-T1;
scaffold_1	funannotate	exon	392823	393107	.	-	.	ID=AL2124_000092-T1.exon5;Parent=AL2124_000092-T1;
scaffold_1	funannotate	exon	391375	392771	.	-	.	ID=AL2124_000092-T1.exon6;Parent=AL2124_000092-T1;
scaffold_1	funannotate	CDS	393647	393650	.	-	0	ID=AL2124_000092-T1.cds;Parent=AL2124_000092-T1;
scaffold_1	funannotate	CDS	393476	393535	.	-	2	ID=AL2124_000092-T1.cds;Parent=AL2124_000092-T1;
scaffold_1	funannotate	CDS	393314	393355	.	-	2	ID=AL2124_000092-T1.cds;Parent=AL2124_000092-T1;
scaffold_1	funannotate	CDS	393177	393254	.	-	2	ID=AL2124_000092-T1.cds;Parent=AL2124_000092-T1;
scaffold_1	funannotate	CDS	392823	393107	.	-	2	ID=AL2124_000092-T1.cds;Parent=AL2124_000092-T1;
scaffold_1	funannotate	CDS	391375	392771	.	-	2	ID=AL2124_000092-T1.cds;Parent=AL2124_000092-T1;
scaffold_1	funannotate	gene	395584	396449	.	+	.	ID=AL2124_000093;
scaffold_1	funannotate	mRNA	395584	396449	.	+	.	ID=AL2124_000093-T1;Parent=AL2124_000093;product=hypothetical protein;
scaffold_1	funannotate	exon	395584	395755	.	+	.	ID=AL2124_000093-T1.exon1;Parent=AL2124_000093-T1;
scaffold_1	funannotate	exon	395809	395922	.	+	.	ID=AL2124_000093-T1.exon2;Parent=AL2124_000093-T1;
scaffold_1	funannotate	exon	395975	396091	.	+	.	ID=AL2124_000093-T1.exon3;Parent=AL2124_000093-T1;
scaffold_1	funannotate	exon	396148	396449	.	+	.	ID=AL2124_000093-T1.exon4;Parent=AL2124_000093-T1;
scaffold_1	funannotate	CDS	395584	395755	.	+	0	ID=AL2124_000093-T1.cds;Parent=AL2124_000093-T1;
scaffold_1	funannotate	CDS	395809	395922	.	+	2	ID=AL2124_000093-T1.cds;Parent=AL2124_000093-T1;
scaffold_1	funannotate	CDS	395975	396091	.	+	2	ID=AL2124_000093-T1.cds;Parent=AL2124_000093-T1;
scaffold_1	funannotate	CDS	396148	396449	.	+	2	ID=AL2124_000093-T1.cds;Parent=AL2124_000093-T1;
scaffold_1	funannotate	gene	397613	399177	.	+	.	ID=AL2124_000094;
scaffold_1	funannotate	mRNA	397613	399177	.	+	.	ID=AL2124_000094-T1;Parent=AL2124_000094;product=hypothetical protein;
scaffold_1	funannotate	exon	397613	397847	.	+	.	ID=AL2124_000094-T1.exon1;Parent=AL2124_000094-T1;
scaffold_1	funannotate	exon	397902	398087	.	+	.	ID=AL2124_000094-T1.exon2;Parent=AL2124_000094-T1;
scaffold_1	funannotate	exon	398143	398581	.	+	.	ID=AL2124_000094-T1.exon3;Parent=AL2124_000094-T1;
scaffold_1	funannotate	exon	398631	399177	.	+	.	ID=AL2124_000094-T1.exon4;Parent=AL2124_000094-T1;
scaffold_1	funannotate	CDS	397613	397847	.	+	0	ID=AL2124_000094-T1.cds;Parent=AL2124_000094-T1;
scaffold_1	funannotate	CDS	397902	398087	.	+	2	ID=AL2124_000094-T1.cds;Parent=AL2124_000094-T1;
scaffold_1	funannotate	CDS	398143	398581	.	+	2	ID=AL2124_000094-T1.cds;Parent=AL2124_000094-T1;
scaffold_1	funannotate	CDS	398631	399177	.	+	1	ID=AL2124_000094-T1.cds;Parent=AL2124_000094-T1;
scaffold_1	funannotate	gene	400750	401517	.	+	.	ID=AL2124_000095;
scaffold_1	funannotate	mRNA	400750	401517	.	+	.	ID=AL2124_000095-T1;Parent=AL2124_000095;product=hypothetical protein;
scaffold_1	funannotate	exon	400750	400807	.	+	.	ID=AL2124_000095-T1.exon1;Parent=AL2124_000095-T1;
scaffold_1	funannotate	exon	400943	401517	.	+	.	ID=AL2124_000095-T1.exon2;Parent=AL2124_000095-T1;
scaffold_1	funannotate	CDS	400750	400807	.	+	0	ID=AL2124_000095-T1.cds;Parent=AL2124_000095-T1;
scaffold_1	funannotate	CDS	400943	401517	.	+	2	ID=AL2124_000095-T1.cds;Parent=AL2124_000095-T1;
scaffold_1	funannotate	gene	402968	404509	.	+	.	ID=AL2124_000096;
scaffold_1	funannotate	mRNA	402968	404509	.	+	.	ID=AL2124_000096-T1;Parent=AL2124_000096;product=hypothetical protein;
scaffold_1	funannotate	exon	402968	403011	.	+	.	ID=AL2124_000096-T1.exon1;Parent=AL2124_000096-T1;
scaffold_1	funannotate	exon	403123	404509	.	+	.	ID=AL2124_000096-T1.exon2;Parent=AL2124_000096-T1;
scaffold_1	funannotate	CDS	402968	403011	.	+	0	ID=AL2124_000096-T1.cds;Parent=AL2124_000096-T1;
scaffold_1	funannotate	CDS	403123	404509	.	+	1	ID=AL2124_000096-T1.cds;Parent=AL2124_000096-T1;
scaffold_1	funannotate	gene	404924	406956	.	-	.	ID=AL2124_000097;
scaffold_1	funannotate	mRNA	404924	406956	.	-	.	ID=AL2124_000097-T1;Parent=AL2124_000097;product=hypothetical protein;
scaffold_1	funannotate	exon	406626	406956	.	-	.	ID=AL2124_000097-T1.exon1;Parent=AL2124_000097-T1;
scaffold_1	funannotate	exon	404924	406563	.	-	.	ID=AL2124_000097-T1.exon2;Parent=AL2124_000097-T1;
scaffold_1	funannotate	CDS	406626	406956	.	-	0	ID=AL2124_000097-T1.cds;Parent=AL2124_000097-T1;
scaffold_1	funannotate	CDS	404924	406563	.	-	2	ID=AL2124_000097-T1.cds;Parent=AL2124_000097-T1;
scaffold_1	funannotate	gene	408441	409139	.	-	.	ID=AL2124_000098;
scaffold_1	funannotate	mRNA	408441	409139	.	-	.	ID=AL2124_000098-T1;Parent=AL2124_000098;product=hypothetical protein;
scaffold_1	funannotate	exon	408929	409139	.	-	.	ID=AL2124_000098-T1.exon1;Parent=AL2124_000098-T1;
scaffold_1	funannotate	exon	408647	408863	.	-	.	ID=AL2124_000098-T1.exon2;Parent=AL2124_000098-T1;
scaffold_1	funannotate	exon	408441	408579	.	-	.	ID=AL2124_000098-T1.exon3;Parent=AL2124_000098-T1;
scaffold_1	funannotate	CDS	408929	409139	.	-	0	ID=AL2124_000098-T1.cds;Parent=AL2124_000098-T1;
scaffold_1	funannotate	CDS	408647	408863	.	-	2	ID=AL2124_000098-T1.cds;Parent=AL2124_000098-T1;
scaffold_1	funannotate	CDS	408441	408579	.	-	1	ID=AL2124_000098-T1.cds;Parent=AL2124_000098-T1;
scaffold_1	funannotate	gene	414129	417458	.	+	.	ID=AL2124_000099;
scaffold_1	funannotate	mRNA	414129	417458	.	+	.	ID=AL2124_000099-T1;Parent=AL2124_000099;product=hypothetical protein;
scaffold_1	funannotate	exon	414129	417458	.	+	.	ID=AL2124_000099-T1.exon1;Parent=AL2124_000099-T1;
scaffold_1	funannotate	CDS	414129	417458	.	+	0	ID=AL2124_000099-T1.cds;Parent=AL2124_000099-T1;
scaffold_1	funannotate	gene	418433	419667	.	+	.	ID=AL2124_000100;
scaffold_1	funannotate	mRNA	418433	419667	.	+	.	ID=AL2124_000100-T1;Parent=AL2124_000100;product=hypothetical protein;
scaffold_1	funannotate	exon	418433	418533	.	+	.	ID=AL2124_000100-T1.exon1;Parent=AL2124_000100-T1;
scaffold_1	funannotate	exon	418647	419667	.	+	.	ID=AL2124_000100-T1.exon2;Parent=AL2124_000100-T1;
scaffold_1	funannotate	CDS	418433	418533	.	+	0	ID=AL2124_000100-T1.cds;Parent=AL2124_000100-T1;
scaffold_1	funannotate	CDS	418647	419667	.	+	1	ID=AL2124_000100-T1.cds;Parent=AL2124_000100-T1;
scaffold_1	funannotate	gene	420443	422746	.	-	.	ID=AL2124_000101;
scaffold_1	funannotate	mRNA	420443	422746	.	-	.	ID=AL2124_000101-T1;Parent=AL2124_000101;product=hypothetical protein;
scaffold_1	funannotate	exon	422681	422746	.	-	.	ID=AL2124_000101-T1.exon1;Parent=AL2124_000101-T1;
scaffold_1	funannotate	exon	422498	422603	.	-	.	ID=AL2124_000101-T1.exon2;Parent=AL2124_000101-T1;
scaffold_1	funannotate	exon	422263	422414	.	-	.	ID=AL2124_000101-T1.exon3;Parent=AL2124_000101-T1;
scaffold_1	funannotate	exon	421714	422205	.	-	.	ID=AL2124_000101-T1.exon4;Parent=AL2124_000101-T1;
scaffold_1	funannotate	exon	421398	421657	.	-	.	ID=AL2124_000101-T1.exon5;Parent=AL2124_000101-T1;
scaffold_1	funannotate	exon	421245	421345	.	-	.	ID=AL2124_000101-T1.exon6;Parent=AL2124_000101-T1;
scaffold_1	funannotate	exon	420851	421188	.	-	.	ID=AL2124_000101-T1.exon7;Parent=AL2124_000101-T1;
scaffold_1	funannotate	exon	420443	420796	.	-	.	ID=AL2124_000101-T1.exon8;Parent=AL2124_000101-T1;
scaffold_1	funannotate	CDS	422681	422746	.	-	0	ID=AL2124_000101-T1.cds;Parent=AL2124_000101-T1;
scaffold_1	funannotate	CDS	422498	422603	.	-	0	ID=AL2124_000101-T1.cds;Parent=AL2124_000101-T1;
scaffold_1	funannotate	CDS	422263	422414	.	-	2	ID=AL2124_000101-T1.cds;Parent=AL2124_000101-T1;
scaffold_1	funannotate	CDS	421714	422205	.	-	0	ID=AL2124_000101-T1.cds;Parent=AL2124_000101-T1;
scaffold_1	funannotate	CDS	421398	421657	.	-	0	ID=AL2124_000101-T1.cds;Parent=AL2124_000101-T1;
scaffold_1	funannotate	CDS	421245	421345	.	-	1	ID=AL2124_000101-T1.cds;Parent=AL2124_000101-T1;
scaffold_1	funannotate	CDS	420851	421188	.	-	2	ID=AL2124_000101-T1.cds;Parent=AL2124_000101-T1;
scaffold_1	funannotate	CDS	420443	420796	.	-	0	ID=AL2124_000101-T1.cds;Parent=AL2124_000101-T1;
scaffold_1	funannotate	gene	424501	426619	.	+	.	ID=AL2124_000102;
scaffold_1	funannotate	mRNA	424501	426619	.	+	.	ID=AL2124_000102-T1;Parent=AL2124_000102;product=hypothetical protein;
scaffold_1	funannotate	exon	424501	424553	.	+	.	ID=AL2124_000102-T1.exon1;Parent=AL2124_000102-T1;
scaffold_1	funannotate	exon	424627	425999	.	+	.	ID=AL2124_000102-T1.exon2;Parent=AL2124_000102-T1;
scaffold_1	funannotate	exon	426098	426455	.	+	.	ID=AL2124_000102-T1.exon3;Parent=AL2124_000102-T1;
scaffold_1	funannotate	exon	426562	426619	.	+	.	ID=AL2124_000102-T1.exon4;Parent=AL2124_000102-T1;
scaffold_1	funannotate	CDS	424501	424553	.	+	0	ID=AL2124_000102-T1.cds;Parent=AL2124_000102-T1;
scaffold_1	funannotate	CDS	424627	425999	.	+	1	ID=AL2124_000102-T1.cds;Parent=AL2124_000102-T1;
scaffold_1	funannotate	CDS	426098	426455	.	+	2	ID=AL2124_000102-T1.cds;Parent=AL2124_000102-T1;
scaffold_1	funannotate	CDS	426562	426619	.	+	1	ID=AL2124_000102-T1.cds;Parent=AL2124_000102-T1;
scaffold_1	funannotate	gene	427675	430416	.	-	.	ID=AL2124_000103;
scaffold_1	funannotate	mRNA	427675	430416	.	-	.	ID=AL2124_000103-T1;Parent=AL2124_000103;product=hypothetical protein;
scaffold_1	funannotate	exon	427675	430416	.	-	.	ID=AL2124_000103-T1.exon1;Parent=AL2124_000103-T1;
scaffold_1	funannotate	CDS	427675	430416	.	-	0	ID=AL2124_000103-T1.cds;Parent=AL2124_000103-T1;
scaffold_1	funannotate	gene	431504	432545	.	+	.	ID=AL2124_000104;
scaffold_1	funannotate	mRNA	431504	432545	.	+	.	ID=AL2124_000104-T1;Parent=AL2124_000104;product=hypothetical protein;
scaffold_1	funannotate	exon	431504	431526	.	+	.	ID=AL2124_000104-T1.exon1;Parent=AL2124_000104-T1;
scaffold_1	funannotate	exon	431783	432545	.	+	.	ID=AL2124_000104-T1.exon2;Parent=AL2124_000104-T1;
scaffold_1	funannotate	CDS	431504	431526	.	+	0	ID=AL2124_000104-T1.cds;Parent=AL2124_000104-T1;
scaffold_1	funannotate	CDS	431783	432545	.	+	1	ID=AL2124_000104-T1.cds;Parent=AL2124_000104-T1;
scaffold_1	funannotate	gene	434325	435600	.	-	.	ID=AL2124_000105;
scaffold_1	funannotate	mRNA	434325	435600	.	-	.	ID=AL2124_000105-T1;Parent=AL2124_000105;product=hypothetical protein;
scaffold_1	funannotate	exon	435576	435600	.	-	.	ID=AL2124_000105-T1.exon1;Parent=AL2124_000105-T1;
scaffold_1	funannotate	exon	435223	435474	.	-	.	ID=AL2124_000105-T1.exon2;Parent=AL2124_000105-T1;
scaffold_1	funannotate	exon	434861	435152	.	-	.	ID=AL2124_000105-T1.exon3;Parent=AL2124_000105-T1;
scaffold_1	funannotate	exon	434325	434802	.	-	.	ID=AL2124_000105-T1.exon4;Parent=AL2124_000105-T1;
scaffold_1	funannotate	CDS	435576	435600	.	-	0	ID=AL2124_000105-T1.cds;Parent=AL2124_000105-T1;
scaffold_1	funannotate	CDS	435223	435474	.	-	2	ID=AL2124_000105-T1.cds;Parent=AL2124_000105-T1;
scaffold_1	funannotate	CDS	434861	435152	.	-	2	ID=AL2124_000105-T1.cds;Parent=AL2124_000105-T1;
scaffold_1	funannotate	CDS	434325	434802	.	-	1	ID=AL2124_000105-T1.cds;Parent=AL2124_000105-T1;
scaffold_1	funannotate	gene	440261	442993	.	-	.	ID=AL2124_000106;
scaffold_1	funannotate	mRNA	440261	442993	.	-	.	ID=AL2124_000106-T1;Parent=AL2124_000106;product=hypothetical protein;
scaffold_1	funannotate	exon	441638	442993	.	-	.	ID=AL2124_000106-T1.exon1;Parent=AL2124_000106-T1;
scaffold_1	funannotate	exon	441019	441580	.	-	.	ID=AL2124_000106-T1.exon2;Parent=AL2124_000106-T1;
scaffold_1	funannotate	exon	440261	440730	.	-	.	ID=AL2124_000106-T1.exon3;Parent=AL2124_000106-T1;
scaffold_1	funannotate	CDS	441638	442993	.	-	0	ID=AL2124_000106-T1.cds;Parent=AL2124_000106-T1;
scaffold_1	funannotate	CDS	441019	441580	.	-	0	ID=AL2124_000106-T1.cds;Parent=AL2124_000106-T1;
scaffold_1	funannotate	CDS	440261	440730	.	-	2	ID=AL2124_000106-T1.cds;Parent=AL2124_000106-T1;
scaffold_1	funannotate	gene	444583	446230	.	+	.	ID=AL2124_000107;
scaffold_1	funannotate	mRNA	444583	446230	.	+	.	ID=AL2124_000107-T1;Parent=AL2124_000107;product=hypothetical protein;
scaffold_1	funannotate	exon	444583	444960	.	+	.	ID=AL2124_000107-T1.exon1;Parent=AL2124_000107-T1;
scaffold_1	funannotate	exon	445028	445218	.	+	.	ID=AL2124_000107-T1.exon2;Parent=AL2124_000107-T1;
scaffold_1	funannotate	exon	445273	446080	.	+	.	ID=AL2124_000107-T1.exon3;Parent=AL2124_000107-T1;
scaffold_1	funannotate	exon	446141	446230	.	+	.	ID=AL2124_000107-T1.exon4;Parent=AL2124_000107-T1;
scaffold_1	funannotate	CDS	444583	444960	.	+	0	ID=AL2124_000107-T1.cds;Parent=AL2124_000107-T1;
scaffold_1	funannotate	CDS	445028	445218	.	+	0	ID=AL2124_000107-T1.cds;Parent=AL2124_000107-T1;
scaffold_1	funannotate	CDS	445273	446080	.	+	1	ID=AL2124_000107-T1.cds;Parent=AL2124_000107-T1;
scaffold_1	funannotate	CDS	446141	446230	.	+	0	ID=AL2124_000107-T1.cds;Parent=AL2124_000107-T1;
scaffold_1	funannotate	gene	446832	449584	.	+	.	ID=AL2124_000108;
scaffold_1	funannotate	mRNA	446832	449584	.	+	.	ID=AL2124_000108-T1;Parent=AL2124_000108;product=hypothetical protein;
scaffold_1	funannotate	exon	446832	447057	.	+	.	ID=AL2124_000108-T1.exon1;Parent=AL2124_000108-T1;
scaffold_1	funannotate	exon	447126	447444	.	+	.	ID=AL2124_000108-T1.exon2;Parent=AL2124_000108-T1;
scaffold_1	funannotate	exon	447509	448100	.	+	.	ID=AL2124_000108-T1.exon3;Parent=AL2124_000108-T1;
scaffold_1	funannotate	exon	448181	448888	.	+	.	ID=AL2124_000108-T1.exon4;Parent=AL2124_000108-T1;
scaffold_1	funannotate	exon	448946	449003	.	+	.	ID=AL2124_000108-T1.exon5;Parent=AL2124_000108-T1;
scaffold_1	funannotate	exon	449054	449203	.	+	.	ID=AL2124_000108-T1.exon6;Parent=AL2124_000108-T1;
scaffold_1	funannotate	exon	449262	449584	.	+	.	ID=AL2124_000108-T1.exon7;Parent=AL2124_000108-T1;
scaffold_1	funannotate	CDS	446832	447057	.	+	0	ID=AL2124_000108-T1.cds;Parent=AL2124_000108-T1;
scaffold_1	funannotate	CDS	447126	447444	.	+	2	ID=AL2124_000108-T1.cds;Parent=AL2124_000108-T1;
scaffold_1	funannotate	CDS	447509	448100	.	+	1	ID=AL2124_000108-T1.cds;Parent=AL2124_000108-T1;
scaffold_1	funannotate	CDS	448181	448888	.	+	0	ID=AL2124_000108-T1.cds;Parent=AL2124_000108-T1;
scaffold_1	funannotate	CDS	448946	449003	.	+	0	ID=AL2124_000108-T1.cds;Parent=AL2124_000108-T1;
scaffold_1	funannotate	CDS	449054	449203	.	+	2	ID=AL2124_000108-T1.cds;Parent=AL2124_000108-T1;
scaffold_1	funannotate	CDS	449262	449584	.	+	2	ID=AL2124_000108-T1.cds;Parent=AL2124_000108-T1;
scaffold_1	funannotate	gene	449822	452371	.	-	.	ID=AL2124_000109;
scaffold_1	funannotate	mRNA	449822	452371	.	-	.	ID=AL2124_000109-T1;Parent=AL2124_000109;product=hypothetical protein;
scaffold_1	funannotate	exon	452188	452371	.	-	.	ID=AL2124_000109-T1.exon1;Parent=AL2124_000109-T1;
scaffold_1	funannotate	exon	451831	452029	.	-	.	ID=AL2124_000109-T1.exon2;Parent=AL2124_000109-T1;
scaffold_1	funannotate	exon	451625	451757	.	-	.	ID=AL2124_000109-T1.exon3;Parent=AL2124_000109-T1;
scaffold_1	funannotate	exon	451256	451542	.	-	.	ID=AL2124_000109-T1.exon4;Parent=AL2124_000109-T1;
scaffold_1	funannotate	exon	451136	451162	.	-	.	ID=AL2124_000109-T1.exon5;Parent=AL2124_000109-T1;
scaffold_1	funannotate	exon	450844	451063	.	-	.	ID=AL2124_000109-T1.exon6;Parent=AL2124_000109-T1;
scaffold_1	funannotate	exon	450307	450718	.	-	.	ID=AL2124_000109-T1.exon7;Parent=AL2124_000109-T1;
scaffold_1	funannotate	exon	449822	450132	.	-	.	ID=AL2124_000109-T1.exon8;Parent=AL2124_000109-T1;
scaffold_1	funannotate	CDS	452188	452371	.	-	0	ID=AL2124_000109-T1.cds;Parent=AL2124_000109-T1;
scaffold_1	funannotate	CDS	451831	452029	.	-	2	ID=AL2124_000109-T1.cds;Parent=AL2124_000109-T1;
scaffold_1	funannotate	CDS	451625	451757	.	-	1	ID=AL2124_000109-T1.cds;Parent=AL2124_000109-T1;
scaffold_1	funannotate	CDS	451256	451542	.	-	0	ID=AL2124_000109-T1.cds;Parent=AL2124_000109-T1;
scaffold_1	funannotate	CDS	451136	451162	.	-	1	ID=AL2124_000109-T1.cds;Parent=AL2124_000109-T1;
scaffold_1	funannotate	CDS	450844	451063	.	-	1	ID=AL2124_000109-T1.cds;Parent=AL2124_000109-T1;
scaffold_1	funannotate	CDS	450307	450718	.	-	0	ID=AL2124_000109-T1.cds;Parent=AL2124_000109-T1;
scaffold_1	funannotate	CDS	449822	450132	.	-	2	ID=AL2124_000109-T1.cds;Parent=AL2124_000109-T1;
scaffold_1	funannotate	gene	453452	454544	.	-	.	ID=AL2124_000110;
scaffold_1	funannotate	mRNA	453452	454544	.	-	.	ID=AL2124_000110-T1;Parent=AL2124_000110;product=hypothetical protein;
scaffold_1	funannotate	exon	454539	454544	.	-	.	ID=AL2124_000110-T1.exon1;Parent=AL2124_000110-T1;
scaffold_1	funannotate	exon	453452	454459	.	-	.	ID=AL2124_000110-T1.exon2;Parent=AL2124_000110-T1;
scaffold_1	funannotate	CDS	454539	454544	.	-	0	ID=AL2124_000110-T1.cds;Parent=AL2124_000110-T1;
scaffold_1	funannotate	CDS	453452	454459	.	-	0	ID=AL2124_000110-T1.cds;Parent=AL2124_000110-T1;
scaffold_1	funannotate	gene	455170	456628	.	-	.	ID=AL2124_000111;
scaffold_1	funannotate	mRNA	455170	456628	.	-	.	ID=AL2124_000111-T1;Parent=AL2124_000111;product=hypothetical protein;
scaffold_1	funannotate	exon	456415	456628	.	-	.	ID=AL2124_000111-T1.exon1;Parent=AL2124_000111-T1;
scaffold_1	funannotate	exon	455524	456337	.	-	.	ID=AL2124_000111-T1.exon2;Parent=AL2124_000111-T1;
scaffold_1	funannotate	exon	455367	455462	.	-	.	ID=AL2124_000111-T1.exon3;Parent=AL2124_000111-T1;
scaffold_1	funannotate	exon	455170	455260	.	-	.	ID=AL2124_000111-T1.exon4;Parent=AL2124_000111-T1;
scaffold_1	funannotate	CDS	456415	456628	.	-	0	ID=AL2124_000111-T1.cds;Parent=AL2124_000111-T1;
scaffold_1	funannotate	CDS	455524	456337	.	-	2	ID=AL2124_000111-T1.cds;Parent=AL2124_000111-T1;
scaffold_1	funannotate	CDS	455367	455462	.	-	1	ID=AL2124_000111-T1.cds;Parent=AL2124_000111-T1;
scaffold_1	funannotate	CDS	455170	455260	.	-	1	ID=AL2124_000111-T1.cds;Parent=AL2124_000111-T1;
scaffold_1	funannotate	gene	458001	458867	.	-	.	ID=AL2124_000112;
scaffold_1	funannotate	mRNA	458001	458867	.	-	.	ID=AL2124_000112-T1;Parent=AL2124_000112;product=hypothetical protein;
scaffold_1	funannotate	exon	458001	458867	.	-	.	ID=AL2124_000112-T1.exon1;Parent=AL2124_000112-T1;
scaffold_1	funannotate	CDS	458001	458867	.	-	0	ID=AL2124_000112-T1.cds;Parent=AL2124_000112-T1;
scaffold_1	funannotate	gene	461491	463517	.	-	.	ID=AL2124_000113;
scaffold_1	funannotate	mRNA	461491	463517	.	-	.	ID=AL2124_000113-T1;Parent=AL2124_000113;product=hypothetical protein;
scaffold_1	funannotate	exon	463437	463517	.	-	.	ID=AL2124_000113-T1.exon1;Parent=AL2124_000113-T1;
scaffold_1	funannotate	exon	463338	463371	.	-	.	ID=AL2124_000113-T1.exon2;Parent=AL2124_000113-T1;
scaffold_1	funannotate	exon	463113	463279	.	-	.	ID=AL2124_000113-T1.exon3;Parent=AL2124_000113-T1;
scaffold_1	funannotate	exon	462731	463053	.	-	.	ID=AL2124_000113-T1.exon4;Parent=AL2124_000113-T1;
scaffold_1	funannotate	exon	462642	462682	.	-	.	ID=AL2124_000113-T1.exon5;Parent=AL2124_000113-T1;
scaffold_1	funannotate	exon	462516	462590	.	-	.	ID=AL2124_000113-T1.exon6;Parent=AL2124_000113-T1;
scaffold_1	funannotate	exon	462221	462463	.	-	.	ID=AL2124_000113-T1.exon7;Parent=AL2124_000113-T1;
scaffold_1	funannotate	exon	461491	462164	.	-	.	ID=AL2124_000113-T1.exon8;Parent=AL2124_000113-T1;
scaffold_1	funannotate	CDS	463437	463517	.	-	0	ID=AL2124_000113-T1.cds;Parent=AL2124_000113-T1;
scaffold_1	funannotate	CDS	463338	463371	.	-	0	ID=AL2124_000113-T1.cds;Parent=AL2124_000113-T1;
scaffold_1	funannotate	CDS	463113	463279	.	-	2	ID=AL2124_000113-T1.cds;Parent=AL2124_000113-T1;
scaffold_1	funannotate	CDS	462731	463053	.	-	0	ID=AL2124_000113-T1.cds;Parent=AL2124_000113-T1;
scaffold_1	funannotate	CDS	462642	462682	.	-	1	ID=AL2124_000113-T1.cds;Parent=AL2124_000113-T1;
scaffold_1	funannotate	CDS	462516	462590	.	-	2	ID=AL2124_000113-T1.cds;Parent=AL2124_000113-T1;
scaffold_1	funannotate	CDS	462221	462463	.	-	2	ID=AL2124_000113-T1.cds;Parent=AL2124_000113-T1;
scaffold_1	funannotate	CDS	461491	462164	.	-	2	ID=AL2124_000113-T1.cds;Parent=AL2124_000113-T1;
scaffold_1	funannotate	gene	464486	466249	.	+	.	ID=AL2124_000114;
scaffold_1	funannotate	mRNA	464486	466249	.	+	.	ID=AL2124_000114-T1;Parent=AL2124_000114;product=hypothetical protein;
scaffold_1	funannotate	exon	464486	466249	.	+	.	ID=AL2124_000114-T1.exon1;Parent=AL2124_000114-T1;
scaffold_1	funannotate	CDS	464486	466249	.	+	0	ID=AL2124_000114-T1.cds;Parent=AL2124_000114-T1;
scaffold_1	funannotate	gene	466605	468253	.	-	.	ID=AL2124_000115;
scaffold_1	funannotate	mRNA	466605	468253	.	-	.	ID=AL2124_000115-T1;Parent=AL2124_000115;product=hypothetical protein;
scaffold_1	funannotate	exon	468056	468253	.	-	.	ID=AL2124_000115-T1.exon1;Parent=AL2124_000115-T1;
scaffold_1	funannotate	exon	467734	468003	.	-	.	ID=AL2124_000115-T1.exon2;Parent=AL2124_000115-T1;
scaffold_1	funannotate	exon	466605	467669	.	-	.	ID=AL2124_000115-T1.exon3;Parent=AL2124_000115-T1;
scaffold_1	funannotate	CDS	468056	468253	.	-	0	ID=AL2124_000115-T1.cds;Parent=AL2124_000115-T1;
scaffold_1	funannotate	CDS	467734	468003	.	-	0	ID=AL2124_000115-T1.cds;Parent=AL2124_000115-T1;
scaffold_1	funannotate	CDS	466605	467669	.	-	0	ID=AL2124_000115-T1.cds;Parent=AL2124_000115-T1;
scaffold_1	funannotate	gene	468844	470409	.	+	.	ID=AL2124_000116;
scaffold_1	funannotate	mRNA	468844	470409	.	+	.	ID=AL2124_000116-T1;Parent=AL2124_000116;product=hypothetical protein;
scaffold_1	funannotate	exon	468844	470409	.	+	.	ID=AL2124_000116-T1.exon1;Parent=AL2124_000116-T1;
scaffold_1	funannotate	CDS	468844	470409	.	+	0	ID=AL2124_000116-T1.cds;Parent=AL2124_000116-T1;
scaffold_1	funannotate	gene	470986	471933	.	-	.	ID=AL2124_000117;
scaffold_1	funannotate	mRNA	470986	471933	.	-	.	ID=AL2124_000117-T1;Parent=AL2124_000117;product=hypothetical protein;
scaffold_1	funannotate	exon	470986	471933	.	-	.	ID=AL2124_000117-T1.exon1;Parent=AL2124_000117-T1;
scaffold_1	funannotate	CDS	470986	471933	.	-	0	ID=AL2124_000117-T1.cds;Parent=AL2124_000117-T1;
scaffold_1	funannotate	gene	473861	474835	.	-	.	ID=AL2124_000118;
scaffold_1	funannotate	mRNA	473861	474835	.	-	.	ID=AL2124_000118-T1;Parent=AL2124_000118;product=hypothetical protein;
scaffold_1	funannotate	exon	473861	474835	.	-	.	ID=AL2124_000118-T1.exon1;Parent=AL2124_000118-T1;
scaffold_1	funannotate	CDS	473861	474835	.	-	0	ID=AL2124_000118-T1.cds;Parent=AL2124_000118-T1;
scaffold_1	funannotate	gene	476741	480184	.	-	.	ID=AL2124_000119;
scaffold_1	funannotate	mRNA	476741	480184	.	-	.	ID=AL2124_000119-T1;Parent=AL2124_000119;product=hypothetical protein;
scaffold_1	funannotate	exon	480062	480184	.	-	.	ID=AL2124_000119-T1.exon1;Parent=AL2124_000119-T1;
scaffold_1	funannotate	exon	479912	479970	.	-	.	ID=AL2124_000119-T1.exon2;Parent=AL2124_000119-T1;
scaffold_1	funannotate	exon	479826	479844	.	-	.	ID=AL2124_000119-T1.exon3;Parent=AL2124_000119-T1;
scaffold_1	funannotate	exon	479686	479751	.	-	.	ID=AL2124_000119-T1.exon4;Parent=AL2124_000119-T1;
scaffold_1	funannotate	exon	477865	479624	.	-	.	ID=AL2124_000119-T1.exon5;Parent=AL2124_000119-T1;
scaffold_1	funannotate	exon	476741	477809	.	-	.	ID=AL2124_000119-T1.exon6;Parent=AL2124_000119-T1;
scaffold_1	funannotate	CDS	480062	480184	.	-	0	ID=AL2124_000119-T1.cds;Parent=AL2124_000119-T1;
scaffold_1	funannotate	CDS	479912	479970	.	-	0	ID=AL2124_000119-T1.cds;Parent=AL2124_000119-T1;
scaffold_1	funannotate	CDS	479826	479844	.	-	1	ID=AL2124_000119-T1.cds;Parent=AL2124_000119-T1;
scaffold_1	funannotate	CDS	479686	479751	.	-	0	ID=AL2124_000119-T1.cds;Parent=AL2124_000119-T1;
scaffold_1	funannotate	CDS	477865	479624	.	-	0	ID=AL2124_000119-T1.cds;Parent=AL2124_000119-T1;
scaffold_1	funannotate	CDS	476741	477809	.	-	1	ID=AL2124_000119-T1.cds;Parent=AL2124_000119-T1;
scaffold_1	funannotate	gene	482011	483691	.	-	.	ID=AL2124_000120;
scaffold_1	funannotate	mRNA	482011	483691	.	-	.	ID=AL2124_000120-T1;Parent=AL2124_000120;product=hypothetical protein;
scaffold_1	funannotate	exon	483615	483691	.	-	.	ID=AL2124_000120-T1.exon1;Parent=AL2124_000120-T1;
scaffold_1	funannotate	exon	483281	483553	.	-	.	ID=AL2124_000120-T1.exon2;Parent=AL2124_000120-T1;
scaffold_1	funannotate	exon	482731	483224	.	-	.	ID=AL2124_000120-T1.exon3;Parent=AL2124_000120-T1;
scaffold_1	funannotate	exon	482011	482672	.	-	.	ID=AL2124_000120-T1.exon4;Parent=AL2124_000120-T1;
scaffold_1	funannotate	CDS	483615	483691	.	-	0	ID=AL2124_000120-T1.cds;Parent=AL2124_000120-T1;
scaffold_1	funannotate	CDS	483281	483553	.	-	1	ID=AL2124_000120-T1.cds;Parent=AL2124_000120-T1;
scaffold_1	funannotate	CDS	482731	483224	.	-	1	ID=AL2124_000120-T1.cds;Parent=AL2124_000120-T1;
scaffold_1	funannotate	CDS	482011	482672	.	-	2	ID=AL2124_000120-T1.cds;Parent=AL2124_000120-T1;
scaffold_1	funannotate	gene	484916	486381	.	+	.	ID=AL2124_000121;
scaffold_1	funannotate	mRNA	484916	486381	.	+	.	ID=AL2124_000121-T1;Parent=AL2124_000121;product=hypothetical protein;
scaffold_1	funannotate	exon	484916	485028	.	+	.	ID=AL2124_000121-T1.exon1;Parent=AL2124_000121-T1;
scaffold_1	funannotate	exon	485103	486381	.	+	.	ID=AL2124_000121-T1.exon2;Parent=AL2124_000121-T1;
scaffold_1	funannotate	CDS	484916	485028	.	+	0	ID=AL2124_000121-T1.cds;Parent=AL2124_000121-T1;
scaffold_1	funannotate	CDS	485103	486381	.	+	1	ID=AL2124_000121-T1.cds;Parent=AL2124_000121-T1;
scaffold_1	funannotate	gene	487029	490157	.	-	.	ID=AL2124_000122;
scaffold_1	funannotate	mRNA	487029	490157	.	-	.	ID=AL2124_000122-T1;Parent=AL2124_000122;product=hypothetical protein;
scaffold_1	funannotate	exon	490105	490157	.	-	.	ID=AL2124_000122-T1.exon1;Parent=AL2124_000122-T1;
scaffold_1	funannotate	exon	489810	489874	.	-	.	ID=AL2124_000122-T1.exon2;Parent=AL2124_000122-T1;
scaffold_1	funannotate	exon	489293	489406	.	-	.	ID=AL2124_000122-T1.exon3;Parent=AL2124_000122-T1;
scaffold_1	funannotate	exon	488903	489229	.	-	.	ID=AL2124_000122-T1.exon4;Parent=AL2124_000122-T1;
scaffold_1	funannotate	exon	488453	488703	.	-	.	ID=AL2124_000122-T1.exon5;Parent=AL2124_000122-T1;
scaffold_1	funannotate	exon	487732	488174	.	-	.	ID=AL2124_000122-T1.exon6;Parent=AL2124_000122-T1;
scaffold_1	funannotate	exon	487029	487665	.	-	.	ID=AL2124_000122-T1.exon7;Parent=AL2124_000122-T1;
scaffold_1	funannotate	CDS	490105	490157	.	-	0	ID=AL2124_000122-T1.cds;Parent=AL2124_000122-T1;
scaffold_1	funannotate	CDS	489810	489874	.	-	1	ID=AL2124_000122-T1.cds;Parent=AL2124_000122-T1;
scaffold_1	funannotate	CDS	489293	489406	.	-	2	ID=AL2124_000122-T1.cds;Parent=AL2124_000122-T1;
scaffold_1	funannotate	CDS	488903	489229	.	-	2	ID=AL2124_000122-T1.cds;Parent=AL2124_000122-T1;
scaffold_1	funannotate	CDS	488453	488703	.	-	2	ID=AL2124_000122-T1.cds;Parent=AL2124_000122-T1;
scaffold_1	funannotate	CDS	487732	488174	.	-	0	ID=AL2124_000122-T1.cds;Parent=AL2124_000122-T1;
scaffold_1	funannotate	CDS	487029	487665	.	-	1	ID=AL2124_000122-T1.cds;Parent=AL2124_000122-T1;
scaffold_1	funannotate	gene	491766	495258	.	-	.	ID=AL2124_000123;
scaffold_1	funannotate	mRNA	491766	495258	.	-	.	ID=AL2124_000123-T1;Parent=AL2124_000123;product=hypothetical protein;
scaffold_1	funannotate	exon	495010	495258	.	-	.	ID=AL2124_000123-T1.exon1;Parent=AL2124_000123-T1;
scaffold_1	funannotate	exon	493890	494629	.	-	.	ID=AL2124_000123-T1.exon2;Parent=AL2124_000123-T1;
scaffold_1	funannotate	exon	493184	493822	.	-	.	ID=AL2124_000123-T1.exon3;Parent=AL2124_000123-T1;
scaffold_1	funannotate	exon	492699	493083	.	-	.	ID=AL2124_000123-T1.exon4;Parent=AL2124_000123-T1;
scaffold_1	funannotate	exon	491766	492638	.	-	.	ID=AL2124_000123-T1.exon5;Parent=AL2124_000123-T1;
scaffold_1	funannotate	CDS	495010	495258	.	-	0	ID=AL2124_000123-T1.cds;Parent=AL2124_000123-T1;
scaffold_1	funannotate	CDS	493890	494629	.	-	0	ID=AL2124_000123-T1.cds;Parent=AL2124_000123-T1;
scaffold_1	funannotate	CDS	493184	493822	.	-	1	ID=AL2124_000123-T1.cds;Parent=AL2124_000123-T1;
scaffold_1	funannotate	CDS	492699	493083	.	-	1	ID=AL2124_000123-T1.cds;Parent=AL2124_000123-T1;
scaffold_1	funannotate	CDS	491766	492638	.	-	0	ID=AL2124_000123-T1.cds;Parent=AL2124_000123-T1;
scaffold_1	funannotate	gene	499796	501493	.	+	.	ID=AL2124_000124;
scaffold_1	funannotate	mRNA	499796	501493	.	+	.	ID=AL2124_000124-T1;Parent=AL2124_000124;product=hypothetical protein;
scaffold_1	funannotate	exon	499796	499826	.	+	.	ID=AL2124_000124-T1.exon1;Parent=AL2124_000124-T1;
scaffold_1	funannotate	exon	499909	499953	.	+	.	ID=AL2124_000124-T1.exon2;Parent=AL2124_000124-T1;
scaffold_1	funannotate	exon	500092	500372	.	+	.	ID=AL2124_000124-T1.exon3;Parent=AL2124_000124-T1;
scaffold_1	funannotate	exon	500428	501192	.	+	.	ID=AL2124_000124-T1.exon4;Parent=AL2124_000124-T1;
scaffold_1	funannotate	exon	501266	501493	.	+	.	ID=AL2124_000124-T1.exon5;Parent=AL2124_000124-T1;
scaffold_1	funannotate	CDS	499796	499826	.	+	0	ID=AL2124_000124-T1.cds;Parent=AL2124_000124-T1;
scaffold_1	funannotate	CDS	499909	499953	.	+	2	ID=AL2124_000124-T1.cds;Parent=AL2124_000124-T1;
scaffold_1	funannotate	CDS	500092	500372	.	+	2	ID=AL2124_000124-T1.cds;Parent=AL2124_000124-T1;
scaffold_1	funannotate	CDS	500428	501192	.	+	0	ID=AL2124_000124-T1.cds;Parent=AL2124_000124-T1;
scaffold_1	funannotate	CDS	501266	501493	.	+	0	ID=AL2124_000124-T1.cds;Parent=AL2124_000124-T1;
scaffold_1	funannotate	gene	501874	503001	.	-	.	ID=AL2124_000125;
scaffold_1	funannotate	mRNA	501874	503001	.	-	.	ID=AL2124_000125-T1;Parent=AL2124_000125;product=hypothetical protein;
scaffold_1	funannotate	exon	501874	503001	.	-	.	ID=AL2124_000125-T1.exon1;Parent=AL2124_000125-T1;
scaffold_1	funannotate	CDS	501874	503001	.	-	0	ID=AL2124_000125-T1.cds;Parent=AL2124_000125-T1;
scaffold_1	funannotate	gene	503733	504790	.	+	.	ID=AL2124_000126;
scaffold_1	funannotate	mRNA	503733	504790	.	+	.	ID=AL2124_000126-T1;Parent=AL2124_000126;product=hypothetical protein;
scaffold_1	funannotate	exon	503733	503757	.	+	.	ID=AL2124_000126-T1.exon1;Parent=AL2124_000126-T1;
scaffold_1	funannotate	exon	503940	504790	.	+	.	ID=AL2124_000126-T1.exon2;Parent=AL2124_000126-T1;
scaffold_1	funannotate	CDS	503733	503757	.	+	0	ID=AL2124_000126-T1.cds;Parent=AL2124_000126-T1;
scaffold_1	funannotate	CDS	503940	504790	.	+	2	ID=AL2124_000126-T1.cds;Parent=AL2124_000126-T1;
scaffold_1	funannotate	gene	505348	505418	.	+	.	ID=AL2124_000127;
scaffold_1	funannotate	tRNA	505348	505418	.	+	.	ID=AL2124_000127-T1;Parent=AL2124_000127;product=tRNA-Gly;
scaffold_1	funannotate	exon	505348	505418	.	+	.	ID=AL2124_000127-T1.exon1;Parent=AL2124_000127-T1;
scaffold_1	funannotate	gene	506672	507163	.	-	.	ID=AL2124_000128;
scaffold_1	funannotate	mRNA	506672	507163	.	-	.	ID=AL2124_000128-T1;Parent=AL2124_000128;product=hypothetical protein;
scaffold_1	funannotate	exon	507142	507163	.	-	.	ID=AL2124_000128-T1.exon1;Parent=AL2124_000128-T1;
scaffold_1	funannotate	exon	507037	507072	.	-	.	ID=AL2124_000128-T1.exon2;Parent=AL2124_000128-T1;
scaffold_1	funannotate	exon	506801	506916	.	-	.	ID=AL2124_000128-T1.exon3;Parent=AL2124_000128-T1;
scaffold_1	funannotate	exon	506672	506725	.	-	.	ID=AL2124_000128-T1.exon4;Parent=AL2124_000128-T1;
scaffold_1	funannotate	CDS	507142	507163	.	-	0	ID=AL2124_000128-T1.cds;Parent=AL2124_000128-T1;
scaffold_1	funannotate	CDS	507037	507072	.	-	2	ID=AL2124_000128-T1.cds;Parent=AL2124_000128-T1;
scaffold_1	funannotate	CDS	506801	506916	.	-	2	ID=AL2124_000128-T1.cds;Parent=AL2124_000128-T1;
scaffold_1	funannotate	CDS	506672	506725	.	-	0	ID=AL2124_000128-T1.cds;Parent=AL2124_000128-T1;
scaffold_1	funannotate	gene	508071	508932	.	+	.	ID=AL2124_000129;
scaffold_1	funannotate	mRNA	508071	508932	.	+	.	ID=AL2124_000129-T1;Parent=AL2124_000129;product=hypothetical protein;
scaffold_1	funannotate	exon	508071	508108	.	+	.	ID=AL2124_000129-T1.exon1;Parent=AL2124_000129-T1;
scaffold_1	funannotate	exon	508173	508932	.	+	.	ID=AL2124_000129-T1.exon2;Parent=AL2124_000129-T1;
scaffold_1	funannotate	CDS	508071	508108	.	+	0	ID=AL2124_000129-T1.cds;Parent=AL2124_000129-T1;
scaffold_1	funannotate	CDS	508173	508932	.	+	1	ID=AL2124_000129-T1.cds;Parent=AL2124_000129-T1;
scaffold_1	funannotate	gene	510172	512847	.	+	.	ID=AL2124_000130;
scaffold_1	funannotate	mRNA	510172	512847	.	+	.	ID=AL2124_000130-T1;Parent=AL2124_000130;product=hypothetical protein;
scaffold_1	funannotate	exon	510172	512847	.	+	.	ID=AL2124_000130-T1.exon1;Parent=AL2124_000130-T1;
scaffold_1	funannotate	CDS	510172	512847	.	+	0	ID=AL2124_000130-T1.cds;Parent=AL2124_000130-T1;
scaffold_1	funannotate	gene	513660	514946	.	-	.	ID=AL2124_000131;
scaffold_1	funannotate	mRNA	513660	514946	.	-	.	ID=AL2124_000131-T1;Parent=AL2124_000131;product=hypothetical protein;
scaffold_1	funannotate	exon	514472	514946	.	-	.	ID=AL2124_000131-T1.exon1;Parent=AL2124_000131-T1;
scaffold_1	funannotate	exon	514192	514417	.	-	.	ID=AL2124_000131-T1.exon2;Parent=AL2124_000131-T1;
scaffold_1	funannotate	exon	513660	514137	.	-	.	ID=AL2124_000131-T1.exon3;Parent=AL2124_000131-T1;
scaffold_1	funannotate	CDS	514472	514946	.	-	0	ID=AL2124_000131-T1.cds;Parent=AL2124_000131-T1;
scaffold_1	funannotate	CDS	514192	514417	.	-	2	ID=AL2124_000131-T1.cds;Parent=AL2124_000131-T1;
scaffold_1	funannotate	CDS	513660	514137	.	-	1	ID=AL2124_000131-T1.cds;Parent=AL2124_000131-T1;
scaffold_1	funannotate	gene	516608	518773	.	+	.	ID=AL2124_000132;
scaffold_1	funannotate	mRNA	516608	518773	.	+	.	ID=AL2124_000132-T1;Parent=AL2124_000132;product=hypothetical protein;
scaffold_1	funannotate	exon	516608	517629	.	+	.	ID=AL2124_000132-T1.exon1;Parent=AL2124_000132-T1;
scaffold_1	funannotate	exon	517695	518293	.	+	.	ID=AL2124_000132-T1.exon2;Parent=AL2124_000132-T1;
scaffold_1	funannotate	exon	518445	518773	.	+	.	ID=AL2124_000132-T1.exon3;Parent=AL2124_000132-T1;
scaffold_1	funannotate	CDS	516608	517629	.	+	0	ID=AL2124_000132-T1.cds;Parent=AL2124_000132-T1;
scaffold_1	funannotate	CDS	517695	518293	.	+	1	ID=AL2124_000132-T1.cds;Parent=AL2124_000132-T1;
scaffold_1	funannotate	CDS	518445	518773	.	+	2	ID=AL2124_000132-T1.cds;Parent=AL2124_000132-T1;
scaffold_1	funannotate	gene	520413	521181	.	+	.	ID=AL2124_000133;
scaffold_1	funannotate	mRNA	520413	521181	.	+	.	ID=AL2124_000133-T1;Parent=AL2124_000133;product=hypothetical protein;
scaffold_1	funannotate	exon	520413	520742	.	+	.	ID=AL2124_000133-T1.exon1;Parent=AL2124_000133-T1;
scaffold_1	funannotate	exon	520840	521181	.	+	.	ID=AL2124_000133-T1.exon2;Parent=AL2124_000133-T1;
scaffold_1	funannotate	CDS	520413	520742	.	+	0	ID=AL2124_000133-T1.cds;Parent=AL2124_000133-T1;
scaffold_1	funannotate	CDS	520840	521181	.	+	0	ID=AL2124_000133-T1.cds;Parent=AL2124_000133-T1;
scaffold_1	funannotate	gene	523349	524763	.	+	.	ID=AL2124_000134;
scaffold_1	funannotate	mRNA	523349	524763	.	+	.	ID=AL2124_000134-T1;Parent=AL2124_000134;product=hypothetical protein;
scaffold_1	funannotate	exon	523349	523882	.	+	.	ID=AL2124_000134-T1.exon1;Parent=AL2124_000134-T1;
scaffold_1	funannotate	exon	523999	524346	.	+	.	ID=AL2124_000134-T1.exon2;Parent=AL2124_000134-T1;
scaffold_1	funannotate	exon	524491	524763	.	+	.	ID=AL2124_000134-T1.exon3;Parent=AL2124_000134-T1;
scaffold_1	funannotate	CDS	523349	523882	.	+	0	ID=AL2124_000134-T1.cds;Parent=AL2124_000134-T1;
scaffold_1	funannotate	CDS	523999	524346	.	+	0	ID=AL2124_000134-T1.cds;Parent=AL2124_000134-T1;
scaffold_1	funannotate	CDS	524491	524763	.	+	0	ID=AL2124_000134-T1.cds;Parent=AL2124_000134-T1;
scaffold_1	funannotate	gene	527843	529134	.	+	.	ID=AL2124_000135;
scaffold_1	funannotate	mRNA	527843	529134	.	+	.	ID=AL2124_000135-T1;Parent=AL2124_000135;product=hypothetical protein;
scaffold_1	funannotate	exon	527843	528063	.	+	.	ID=AL2124_000135-T1.exon1;Parent=AL2124_000135-T1;
scaffold_1	funannotate	exon	528124	528225	.	+	.	ID=AL2124_000135-T1.exon2;Parent=AL2124_000135-T1;
scaffold_1	funannotate	exon	528276	529134	.	+	.	ID=AL2124_000135-T1.exon3;Parent=AL2124_000135-T1;
scaffold_1	funannotate	CDS	527843	528063	.	+	0	ID=AL2124_000135-T1.cds;Parent=AL2124_000135-T1;
scaffold_1	funannotate	CDS	528124	528225	.	+	1	ID=AL2124_000135-T1.cds;Parent=AL2124_000135-T1;
scaffold_1	funannotate	CDS	528276	529134	.	+	1	ID=AL2124_000135-T1.cds;Parent=AL2124_000135-T1;
scaffold_1	funannotate	gene	536914	538449	.	+	.	ID=AL2124_000136;
scaffold_1	funannotate	mRNA	536914	538449	.	+	.	ID=AL2124_000136-T1;Parent=AL2124_000136;product=hypothetical protein;
scaffold_1	funannotate	exon	536914	537266	.	+	.	ID=AL2124_000136-T1.exon1;Parent=AL2124_000136-T1;
scaffold_1	funannotate	exon	537330	538449	.	+	.	ID=AL2124_000136-T1.exon2;Parent=AL2124_000136-T1;
scaffold_1	funannotate	CDS	536914	537266	.	+	0	ID=AL2124_000136-T1.cds;Parent=AL2124_000136-T1;
scaffold_1	funannotate	CDS	537330	538449	.	+	1	ID=AL2124_000136-T1.cds;Parent=AL2124_000136-T1;
scaffold_1	funannotate	gene	540883	541679	.	-	.	ID=AL2124_000137;
scaffold_1	funannotate	mRNA	540883	541679	.	-	.	ID=AL2124_000137-T1;Parent=AL2124_000137;product=hypothetical protein;
scaffold_1	funannotate	exon	541608	541679	.	-	.	ID=AL2124_000137-T1.exon1;Parent=AL2124_000137-T1;
scaffold_1	funannotate	exon	541108	541548	.	-	.	ID=AL2124_000137-T1.exon2;Parent=AL2124_000137-T1;
scaffold_1	funannotate	exon	540883	540948	.	-	.	ID=AL2124_000137-T1.exon3;Parent=AL2124_000137-T1;
scaffold_1	funannotate	CDS	541608	541679	.	-	0	ID=AL2124_000137-T1.cds;Parent=AL2124_000137-T1;
scaffold_1	funannotate	CDS	541108	541548	.	-	0	ID=AL2124_000137-T1.cds;Parent=AL2124_000137-T1;
scaffold_1	funannotate	CDS	540883	540948	.	-	0	ID=AL2124_000137-T1.cds;Parent=AL2124_000137-T1;
scaffold_1	funannotate	gene	542561	544399	.	-	.	ID=AL2124_000138;
scaffold_1	funannotate	mRNA	542561	544399	.	-	.	ID=AL2124_000138-T1;Parent=AL2124_000138;product=hypothetical protein;
scaffold_1	funannotate	exon	544108	544399	.	-	.	ID=AL2124_000138-T1.exon1;Parent=AL2124_000138-T1;
scaffold_1	funannotate	exon	543977	544003	.	-	.	ID=AL2124_000138-T1.exon2;Parent=AL2124_000138-T1;
scaffold_1	funannotate	exon	543807	543922	.	-	.	ID=AL2124_000138-T1.exon3;Parent=AL2124_000138-T1;
scaffold_1	funannotate	exon	543176	543630	.	-	.	ID=AL2124_000138-T1.exon4;Parent=AL2124_000138-T1;
scaffold_1	funannotate	exon	542561	543095	.	-	.	ID=AL2124_000138-T1.exon5;Parent=AL2124_000138-T1;
scaffold_1	funannotate	CDS	544108	544399	.	-	0	ID=AL2124_000138-T1.cds;Parent=AL2124_000138-T1;
scaffold_1	funannotate	CDS	543977	544003	.	-	2	ID=AL2124_000138-T1.cds;Parent=AL2124_000138-T1;
scaffold_1	funannotate	CDS	543807	543922	.	-	2	ID=AL2124_000138-T1.cds;Parent=AL2124_000138-T1;
scaffold_1	funannotate	CDS	543176	543630	.	-	0	ID=AL2124_000138-T1.cds;Parent=AL2124_000138-T1;
scaffold_1	funannotate	CDS	542561	543095	.	-	1	ID=AL2124_000138-T1.cds;Parent=AL2124_000138-T1;
scaffold_1	funannotate	gene	546132	546509	.	-	.	ID=AL2124_000139;
scaffold_1	funannotate	mRNA	546132	546509	.	-	.	ID=AL2124_000139-T1;Parent=AL2124_000139;product=hypothetical protein;
scaffold_1	funannotate	exon	546307	546509	.	-	.	ID=AL2124_000139-T1.exon1;Parent=AL2124_000139-T1;
scaffold_1	funannotate	exon	546132	546225	.	-	.	ID=AL2124_000139-T1.exon2;Parent=AL2124_000139-T1;
scaffold_1	funannotate	CDS	546307	546509	.	-	0	ID=AL2124_000139-T1.cds;Parent=AL2124_000139-T1;
scaffold_1	funannotate	CDS	546132	546225	.	-	1	ID=AL2124_000139-T1.cds;Parent=AL2124_000139-T1;
scaffold_1	funannotate	gene	547740	549045	.	-	.	ID=AL2124_000140;
scaffold_1	funannotate	mRNA	547740	549045	.	-	.	ID=AL2124_000140-T1;Parent=AL2124_000140;product=hypothetical protein;
scaffold_1	funannotate	exon	548866	549045	.	-	.	ID=AL2124_000140-T1.exon1;Parent=AL2124_000140-T1;
scaffold_1	funannotate	exon	547937	548809	.	-	.	ID=AL2124_000140-T1.exon2;Parent=AL2124_000140-T1;
scaffold_1	funannotate	exon	547740	547877	.	-	.	ID=AL2124_000140-T1.exon3;Parent=AL2124_000140-T1;
scaffold_1	funannotate	CDS	548866	549045	.	-	0	ID=AL2124_000140-T1.cds;Parent=AL2124_000140-T1;
scaffold_1	funannotate	CDS	547937	548809	.	-	0	ID=AL2124_000140-T1.cds;Parent=AL2124_000140-T1;
scaffold_1	funannotate	CDS	547740	547877	.	-	0	ID=AL2124_000140-T1.cds;Parent=AL2124_000140-T1;
scaffold_1	funannotate	gene	549876	550897	.	-	.	ID=AL2124_000141;
scaffold_1	funannotate	mRNA	549876	550897	.	-	.	ID=AL2124_000141-T1;Parent=AL2124_000141;product=hypothetical protein;
scaffold_1	funannotate	exon	550742	550897	.	-	.	ID=AL2124_000141-T1.exon1;Parent=AL2124_000141-T1;
scaffold_1	funannotate	exon	550402	550668	.	-	.	ID=AL2124_000141-T1.exon2;Parent=AL2124_000141-T1;
scaffold_1	funannotate	exon	550148	550348	.	-	.	ID=AL2124_000141-T1.exon3;Parent=AL2124_000141-T1;
scaffold_1	funannotate	exon	549876	550082	.	-	.	ID=AL2124_000141-T1.exon4;Parent=AL2124_000141-T1;
scaffold_1	funannotate	CDS	550742	550897	.	-	0	ID=AL2124_000141-T1.cds;Parent=AL2124_000141-T1;
scaffold_1	funannotate	CDS	550402	550668	.	-	0	ID=AL2124_000141-T1.cds;Parent=AL2124_000141-T1;
scaffold_1	funannotate	CDS	550148	550348	.	-	0	ID=AL2124_000141-T1.cds;Parent=AL2124_000141-T1;
scaffold_1	funannotate	CDS	549876	550082	.	-	0	ID=AL2124_000141-T1.cds;Parent=AL2124_000141-T1;
scaffold_1	funannotate	gene	552259	553927	.	+	.	ID=AL2124_000142;
scaffold_1	funannotate	mRNA	552259	553927	.	+	.	ID=AL2124_000142-T1;Parent=AL2124_000142;product=hypothetical protein;
scaffold_1	funannotate	exon	552259	552459	.	+	.	ID=AL2124_000142-T1.exon1;Parent=AL2124_000142-T1;
scaffold_1	funannotate	exon	552519	553495	.	+	.	ID=AL2124_000142-T1.exon2;Parent=AL2124_000142-T1;
scaffold_1	funannotate	exon	553546	553927	.	+	.	ID=AL2124_000142-T1.exon3;Parent=AL2124_000142-T1;
scaffold_1	funannotate	CDS	552259	552459	.	+	0	ID=AL2124_000142-T1.cds;Parent=AL2124_000142-T1;
scaffold_1	funannotate	CDS	552519	553495	.	+	0	ID=AL2124_000142-T1.cds;Parent=AL2124_000142-T1;
scaffold_1	funannotate	CDS	553546	553927	.	+	1	ID=AL2124_000142-T1.cds;Parent=AL2124_000142-T1;
scaffold_1	funannotate	gene	554254	555875	.	-	.	ID=AL2124_000143;
scaffold_1	funannotate	mRNA	554254	555875	.	-	.	ID=AL2124_000143-T1;Parent=AL2124_000143;product=hypothetical protein;
scaffold_1	funannotate	exon	555684	555875	.	-	.	ID=AL2124_000143-T1.exon1;Parent=AL2124_000143-T1;
scaffold_1	funannotate	exon	554254	555615	.	-	.	ID=AL2124_000143-T1.exon2;Parent=AL2124_000143-T1;
scaffold_1	funannotate	CDS	555684	555875	.	-	0	ID=AL2124_000143-T1.cds;Parent=AL2124_000143-T1;
scaffold_1	funannotate	CDS	554254	555615	.	-	0	ID=AL2124_000143-T1.cds;Parent=AL2124_000143-T1;
scaffold_1	funannotate	gene	558295	560151	.	+	.	ID=AL2124_000144;
scaffold_1	funannotate	mRNA	558295	560151	.	+	.	ID=AL2124_000144-T1;Parent=AL2124_000144;product=hypothetical protein;
scaffold_1	funannotate	exon	558295	558936	.	+	.	ID=AL2124_000144-T1.exon1;Parent=AL2124_000144-T1;
scaffold_1	funannotate	exon	559009	559714	.	+	.	ID=AL2124_000144-T1.exon2;Parent=AL2124_000144-T1;
scaffold_1	funannotate	exon	559769	560151	.	+	.	ID=AL2124_000144-T1.exon3;Parent=AL2124_000144-T1;
scaffold_1	funannotate	CDS	558295	558936	.	+	0	ID=AL2124_000144-T1.cds;Parent=AL2124_000144-T1;
scaffold_1	funannotate	CDS	559009	559714	.	+	0	ID=AL2124_000144-T1.cds;Parent=AL2124_000144-T1;
scaffold_1	funannotate	CDS	559769	560151	.	+	2	ID=AL2124_000144-T1.cds;Parent=AL2124_000144-T1;
scaffold_1	funannotate	gene	560964	562556	.	+	.	ID=AL2124_000145;
scaffold_1	funannotate	mRNA	560964	562556	.	+	.	ID=AL2124_000145-T1;Parent=AL2124_000145;product=hypothetical protein;
scaffold_1	funannotate	exon	560964	561090	.	+	.	ID=AL2124_000145-T1.exon1;Parent=AL2124_000145-T1;
scaffold_1	funannotate	exon	561149	561156	.	+	.	ID=AL2124_000145-T1.exon2;Parent=AL2124_000145-T1;
scaffold_1	funannotate	exon	561252	561259	.	+	.	ID=AL2124_000145-T1.exon3;Parent=AL2124_000145-T1;
scaffold_1	funannotate	exon	561313	561504	.	+	.	ID=AL2124_000145-T1.exon4;Parent=AL2124_000145-T1;
scaffold_1	funannotate	exon	561563	561941	.	+	.	ID=AL2124_000145-T1.exon5;Parent=AL2124_000145-T1;
scaffold_1	funannotate	exon	562001	562275	.	+	.	ID=AL2124_000145-T1.exon6;Parent=AL2124_000145-T1;
scaffold_1	funannotate	exon	562409	562556	.	+	.	ID=AL2124_000145-T1.exon7;Parent=AL2124_000145-T1;
scaffold_1	funannotate	CDS	560964	561090	.	+	0	ID=AL2124_000145-T1.cds;Parent=AL2124_000145-T1;
scaffold_1	funannotate	CDS	561149	561156	.	+	2	ID=AL2124_000145-T1.cds;Parent=AL2124_000145-T1;
scaffold_1	funannotate	CDS	561252	561259	.	+	0	ID=AL2124_000145-T1.cds;Parent=AL2124_000145-T1;
scaffold_1	funannotate	CDS	561313	561504	.	+	1	ID=AL2124_000145-T1.cds;Parent=AL2124_000145-T1;
scaffold_1	funannotate	CDS	561563	561941	.	+	1	ID=AL2124_000145-T1.cds;Parent=AL2124_000145-T1;
scaffold_1	funannotate	CDS	562001	562275	.	+	0	ID=AL2124_000145-T1.cds;Parent=AL2124_000145-T1;
scaffold_1	funannotate	CDS	562409	562556	.	+	1	ID=AL2124_000145-T1.cds;Parent=AL2124_000145-T1;
scaffold_1	funannotate	gene	562966	565278	.	-	.	ID=AL2124_000146;
scaffold_1	funannotate	mRNA	562966	565278	.	-	.	ID=AL2124_000146-T1;Parent=AL2124_000146;product=hypothetical protein;
scaffold_1	funannotate	exon	562966	565278	.	-	.	ID=AL2124_000146-T1.exon1;Parent=AL2124_000146-T1;
scaffold_1	funannotate	CDS	562966	565278	.	-	0	ID=AL2124_000146-T1.cds;Parent=AL2124_000146-T1;
scaffold_1	funannotate	gene	569795	570493	.	+	.	ID=AL2124_000147;
scaffold_1	funannotate	mRNA	569795	570493	.	+	.	ID=AL2124_000147-T1;Parent=AL2124_000147;product=hypothetical protein;
scaffold_1	funannotate	exon	569795	569840	.	+	.	ID=AL2124_000147-T1.exon1;Parent=AL2124_000147-T1;
scaffold_1	funannotate	exon	569895	570493	.	+	.	ID=AL2124_000147-T1.exon2;Parent=AL2124_000147-T1;
scaffold_1	funannotate	CDS	569795	569840	.	+	0	ID=AL2124_000147-T1.cds;Parent=AL2124_000147-T1;
scaffold_1	funannotate	CDS	569895	570493	.	+	2	ID=AL2124_000147-T1.cds;Parent=AL2124_000147-T1;
scaffold_1	funannotate	gene	570621	571319	.	-	.	ID=AL2124_000148;
scaffold_1	funannotate	mRNA	570621	571319	.	-	.	ID=AL2124_000148-T1;Parent=AL2124_000148;product=hypothetical protein;
scaffold_1	funannotate	exon	570621	571319	.	-	.	ID=AL2124_000148-T1.exon1;Parent=AL2124_000148-T1;
scaffold_1	funannotate	CDS	570621	571319	.	-	0	ID=AL2124_000148-T1.cds;Parent=AL2124_000148-T1;
scaffold_1	funannotate	gene	574307	575824	.	-	.	ID=AL2124_000149;
scaffold_1	funannotate	mRNA	574307	575824	.	-	.	ID=AL2124_000149-T1;Parent=AL2124_000149;product=hypothetical protein;
scaffold_1	funannotate	exon	575477	575824	.	-	.	ID=AL2124_000149-T1.exon1;Parent=AL2124_000149-T1;
scaffold_1	funannotate	exon	575089	575334	.	-	.	ID=AL2124_000149-T1.exon2;Parent=AL2124_000149-T1;
scaffold_1	funannotate	exon	574307	574987	.	-	.	ID=AL2124_000149-T1.exon3;Parent=AL2124_000149-T1;
scaffold_1	funannotate	CDS	575477	575824	.	-	0	ID=AL2124_000149-T1.cds;Parent=AL2124_000149-T1;
scaffold_1	funannotate	CDS	575089	575334	.	-	0	ID=AL2124_000149-T1.cds;Parent=AL2124_000149-T1;
scaffold_1	funannotate	CDS	574307	574987	.	-	0	ID=AL2124_000149-T1.cds;Parent=AL2124_000149-T1;
scaffold_1	funannotate	gene	577209	581815	.	-	.	ID=AL2124_000150;
scaffold_1	funannotate	mRNA	577209	581815	.	-	.	ID=AL2124_000150-T1;Parent=AL2124_000150;product=hypothetical protein;
scaffold_1	funannotate	exon	581649	581815	.	-	.	ID=AL2124_000150-T1.exon1;Parent=AL2124_000150-T1;
scaffold_1	funannotate	exon	578708	581360	.	-	.	ID=AL2124_000150-T1.exon2;Parent=AL2124_000150-T1;
scaffold_1	funannotate	exon	577209	578657	.	-	.	ID=AL2124_000150-T1.exon3;Parent=AL2124_000150-T1;
scaffold_1	funannotate	CDS	581649	581815	.	-	0	ID=AL2124_000150-T1.cds;Parent=AL2124_000150-T1;
scaffold_1	funannotate	CDS	578708	581360	.	-	1	ID=AL2124_000150-T1.cds;Parent=AL2124_000150-T1;
scaffold_1	funannotate	CDS	577209	578657	.	-	0	ID=AL2124_000150-T1.cds;Parent=AL2124_000150-T1;
scaffold_1	funannotate	gene	592062	593648	.	+	.	ID=AL2124_000151;
scaffold_1	funannotate	mRNA	592062	593648	.	+	.	ID=AL2124_000151-T1;Parent=AL2124_000151;product=hypothetical protein;
scaffold_1	funannotate	exon	592062	592119	.	+	.	ID=AL2124_000151-T1.exon1;Parent=AL2124_000151-T1;
scaffold_1	funannotate	exon	592213	593648	.	+	.	ID=AL2124_000151-T1.exon2;Parent=AL2124_000151-T1;
scaffold_1	funannotate	CDS	592062	592119	.	+	0	ID=AL2124_000151-T1.cds;Parent=AL2124_000151-T1;
scaffold_1	funannotate	CDS	592213	593648	.	+	2	ID=AL2124_000151-T1.cds;Parent=AL2124_000151-T1;
scaffold_1	funannotate	gene	594908	597322	.	+	.	ID=AL2124_000152;
scaffold_1	funannotate	mRNA	594908	597322	.	+	.	ID=AL2124_000152-T1;Parent=AL2124_000152;product=hypothetical protein;
scaffold_1	funannotate	exon	594908	597322	.	+	.	ID=AL2124_000152-T1.exon1;Parent=AL2124_000152-T1;
scaffold_1	funannotate	CDS	594908	597322	.	+	0	ID=AL2124_000152-T1.cds;Parent=AL2124_000152-T1;
scaffold_1	funannotate	gene	598385	598896	.	-	.	ID=AL2124_000153;
scaffold_1	funannotate	mRNA	598385	598896	.	-	.	ID=AL2124_000153-T1;Parent=AL2124_000153;product=hypothetical protein;
scaffold_1	funannotate	exon	598849	598896	.	-	.	ID=AL2124_000153-T1.exon1;Parent=AL2124_000153-T1;
scaffold_1	funannotate	exon	598385	598765	.	-	.	ID=AL2124_000153-T1.exon2;Parent=AL2124_000153-T1;
scaffold_1	funannotate	CDS	598849	598896	.	-	0	ID=AL2124_000153-T1.cds;Parent=AL2124_000153-T1;
scaffold_1	funannotate	CDS	598385	598765	.	-	0	ID=AL2124_000153-T1.cds;Parent=AL2124_000153-T1;
scaffold_1	funannotate	gene	599523	602781	.	-	.	ID=AL2124_000154;
scaffold_1	funannotate	mRNA	599523	602781	.	-	.	ID=AL2124_000154-T1;Parent=AL2124_000154;product=hypothetical protein;
scaffold_1	funannotate	exon	602770	602781	.	-	.	ID=AL2124_000154-T1.exon1;Parent=AL2124_000154-T1;
scaffold_1	funannotate	exon	601109	602657	.	-	.	ID=AL2124_000154-T1.exon2;Parent=AL2124_000154-T1;
scaffold_1	funannotate	exon	599523	601057	.	-	.	ID=AL2124_000154-T1.exon3;Parent=AL2124_000154-T1;
scaffold_1	funannotate	CDS	602770	602781	.	-	0	ID=AL2124_000154-T1.cds;Parent=AL2124_000154-T1;
scaffold_1	funannotate	CDS	601109	602657	.	-	0	ID=AL2124_000154-T1.cds;Parent=AL2124_000154-T1;
scaffold_1	funannotate	CDS	599523	601057	.	-	2	ID=AL2124_000154-T1.cds;Parent=AL2124_000154-T1;
scaffold_1	funannotate	gene	607773	608559	.	+	.	ID=AL2124_000155;
scaffold_1	funannotate	mRNA	607773	608559	.	+	.	ID=AL2124_000155-T1;Parent=AL2124_000155;product=hypothetical protein;
scaffold_1	funannotate	exon	607773	608325	.	+	.	ID=AL2124_000155-T1.exon1;Parent=AL2124_000155-T1;
scaffold_1	funannotate	exon	608378	608559	.	+	.	ID=AL2124_000155-T1.exon2;Parent=AL2124_000155-T1;
scaffold_1	funannotate	CDS	607773	608325	.	+	0	ID=AL2124_000155-T1.cds;Parent=AL2124_000155-T1;
scaffold_1	funannotate	CDS	608378	608559	.	+	2	ID=AL2124_000155-T1.cds;Parent=AL2124_000155-T1;
scaffold_1	funannotate	gene	617879	618977	.	-	.	ID=AL2124_000156;
scaffold_1	funannotate	mRNA	617879	618977	.	-	.	ID=AL2124_000156-T1;Parent=AL2124_000156;product=hypothetical protein;
scaffold_1	funannotate	exon	618966	618977	.	-	.	ID=AL2124_000156-T1.exon1;Parent=AL2124_000156-T1;
scaffold_1	funannotate	exon	617879	618901	.	-	.	ID=AL2124_000156-T1.exon2;Parent=AL2124_000156-T1;
scaffold_1	funannotate	CDS	618966	618977	.	-	0	ID=AL2124_000156-T1.cds;Parent=AL2124_000156-T1;
scaffold_1	funannotate	CDS	617879	618901	.	-	0	ID=AL2124_000156-T1.cds;Parent=AL2124_000156-T1;
scaffold_1	funannotate	gene	621186	621876	.	+	.	ID=AL2124_000157;
scaffold_1	funannotate	mRNA	621186	621876	.	+	.	ID=AL2124_000157-T1;Parent=AL2124_000157;product=hypothetical protein;
scaffold_1	funannotate	exon	621186	621417	.	+	.	ID=AL2124_000157-T1.exon1;Parent=AL2124_000157-T1;
scaffold_1	funannotate	exon	621491	621876	.	+	.	ID=AL2124_000157-T1.exon2;Parent=AL2124_000157-T1;
scaffold_1	funannotate	CDS	621186	621417	.	+	0	ID=AL2124_000157-T1.cds;Parent=AL2124_000157-T1;
scaffold_1	funannotate	CDS	621491	621876	.	+	2	ID=AL2124_000157-T1.cds;Parent=AL2124_000157-T1;
scaffold_1	funannotate	gene	624856	626267	.	+	.	ID=AL2124_000158;
scaffold_1	funannotate	mRNA	624856	626267	.	+	.	ID=AL2124_000158-T1;Parent=AL2124_000158;product=hypothetical protein;
scaffold_1	funannotate	exon	624856	626233	.	+	.	ID=AL2124_000158-T1.exon1;Parent=AL2124_000158-T1;
scaffold_1	funannotate	exon	626257	626267	.	+	.	ID=AL2124_000158-T1.exon2;Parent=AL2124_000158-T1;
scaffold_1	funannotate	CDS	624856	626233	.	+	0	ID=AL2124_000158-T1.cds;Parent=AL2124_000158-T1;
scaffold_1	funannotate	CDS	626257	626267	.	+	2	ID=AL2124_000158-T1.cds;Parent=AL2124_000158-T1;
scaffold_1	funannotate	gene	628136	629739	.	+	.	ID=AL2124_000159;
scaffold_1	funannotate	mRNA	628136	629739	.	+	.	ID=AL2124_000159-T1;Parent=AL2124_000159;product=hypothetical protein;
scaffold_1	funannotate	exon	628136	629636	.	+	.	ID=AL2124_000159-T1.exon1;Parent=AL2124_000159-T1;
scaffold_1	funannotate	exon	629708	629739	.	+	.	ID=AL2124_000159-T1.exon2;Parent=AL2124_000159-T1;
scaffold_1	funannotate	CDS	628136	629636	.	+	0	ID=AL2124_000159-T1.cds;Parent=AL2124_000159-T1;
scaffold_1	funannotate	CDS	629708	629739	.	+	2	ID=AL2124_000159-T1.cds;Parent=AL2124_000159-T1;
scaffold_1	funannotate	gene	632876	633879	.	+	.	ID=AL2124_000160;
scaffold_1	funannotate	mRNA	632876	633879	.	+	.	ID=AL2124_000160-T1;Parent=AL2124_000160;product=hypothetical protein;
scaffold_1	funannotate	exon	632876	632915	.	+	.	ID=AL2124_000160-T1.exon1;Parent=AL2124_000160-T1;
scaffold_1	funannotate	exon	633014	633240	.	+	.	ID=AL2124_000160-T1.exon2;Parent=AL2124_000160-T1;
scaffold_1	funannotate	exon	633298	633879	.	+	.	ID=AL2124_000160-T1.exon3;Parent=AL2124_000160-T1;
scaffold_1	funannotate	CDS	632876	632915	.	+	0	ID=AL2124_000160-T1.cds;Parent=AL2124_000160-T1;
scaffold_1	funannotate	CDS	633014	633240	.	+	2	ID=AL2124_000160-T1.cds;Parent=AL2124_000160-T1;
scaffold_1	funannotate	CDS	633298	633879	.	+	0	ID=AL2124_000160-T1.cds;Parent=AL2124_000160-T1;
scaffold_1	funannotate	gene	634851	636531	.	+	.	ID=AL2124_000161;
scaffold_1	funannotate	mRNA	634851	636531	.	+	.	ID=AL2124_000161-T1;Parent=AL2124_000161;product=hypothetical protein;
scaffold_1	funannotate	exon	634851	634898	.	+	.	ID=AL2124_000161-T1.exon1;Parent=AL2124_000161-T1;
scaffold_1	funannotate	exon	634984	636531	.	+	.	ID=AL2124_000161-T1.exon2;Parent=AL2124_000161-T1;
scaffold_1	funannotate	CDS	634851	634898	.	+	0	ID=AL2124_000161-T1.cds;Parent=AL2124_000161-T1;
scaffold_1	funannotate	CDS	634984	636531	.	+	0	ID=AL2124_000161-T1.cds;Parent=AL2124_000161-T1;
scaffold_1	funannotate	gene	637327	639012	.	+	.	ID=AL2124_000162;
scaffold_1	funannotate	mRNA	637327	639012	.	+	.	ID=AL2124_000162-T1;Parent=AL2124_000162;product=hypothetical protein;
scaffold_1	funannotate	exon	637327	637783	.	+	.	ID=AL2124_000162-T1.exon1;Parent=AL2124_000162-T1;
scaffold_1	funannotate	exon	637958	639012	.	+	.	ID=AL2124_000162-T1.exon2;Parent=AL2124_000162-T1;
scaffold_1	funannotate	CDS	637327	637783	.	+	0	ID=AL2124_000162-T1.cds;Parent=AL2124_000162-T1;
scaffold_1	funannotate	CDS	637958	639012	.	+	2	ID=AL2124_000162-T1.cds;Parent=AL2124_000162-T1;
scaffold_1	funannotate	gene	640463	642367	.	-	.	ID=AL2124_000163;
scaffold_1	funannotate	mRNA	640463	642367	.	-	.	ID=AL2124_000163-T1;Parent=AL2124_000163;product=hypothetical protein;
scaffold_1	funannotate	exon	642324	642367	.	-	.	ID=AL2124_000163-T1.exon1;Parent=AL2124_000163-T1;
scaffold_1	funannotate	exon	641813	641874	.	-	.	ID=AL2124_000163-T1.exon2;Parent=AL2124_000163-T1;
scaffold_1	funannotate	exon	640463	641613	.	-	.	ID=AL2124_000163-T1.exon3;Parent=AL2124_000163-T1;
scaffold_1	funannotate	CDS	642324	642367	.	-	0	ID=AL2124_000163-T1.cds;Parent=AL2124_000163-T1;
scaffold_1	funannotate	CDS	641813	641874	.	-	1	ID=AL2124_000163-T1.cds;Parent=AL2124_000163-T1;
scaffold_1	funannotate	CDS	640463	641613	.	-	2	ID=AL2124_000163-T1.cds;Parent=AL2124_000163-T1;
scaffold_1	funannotate	gene	643007	644916	.	+	.	ID=AL2124_000164;
scaffold_1	funannotate	mRNA	643007	644916	.	+	.	ID=AL2124_000164-T1;Parent=AL2124_000164;product=hypothetical protein;
scaffold_1	funannotate	exon	643007	643873	.	+	.	ID=AL2124_000164-T1.exon1;Parent=AL2124_000164-T1;
scaffold_1	funannotate	exon	643933	644550	.	+	.	ID=AL2124_000164-T1.exon2;Parent=AL2124_000164-T1;
scaffold_1	funannotate	exon	644626	644916	.	+	.	ID=AL2124_000164-T1.exon3;Parent=AL2124_000164-T1;
scaffold_1	funannotate	CDS	643007	643873	.	+	0	ID=AL2124_000164-T1.cds;Parent=AL2124_000164-T1;
scaffold_1	funannotate	CDS	643933	644550	.	+	0	ID=AL2124_000164-T1.cds;Parent=AL2124_000164-T1;
scaffold_1	funannotate	CDS	644626	644916	.	+	0	ID=AL2124_000164-T1.cds;Parent=AL2124_000164-T1;
scaffold_1	funannotate	gene	647238	648640	.	+	.	ID=AL2124_000165;
scaffold_1	funannotate	mRNA	647238	648640	.	+	.	ID=AL2124_000165-T1;Parent=AL2124_000165;product=hypothetical protein;
scaffold_1	funannotate	exon	647238	647405	.	+	.	ID=AL2124_000165-T1.exon1;Parent=AL2124_000165-T1;
scaffold_1	funannotate	exon	647467	647529	.	+	.	ID=AL2124_000165-T1.exon2;Parent=AL2124_000165-T1;
scaffold_1	funannotate	exon	647611	647994	.	+	.	ID=AL2124_000165-T1.exon3;Parent=AL2124_000165-T1;
scaffold_1	funannotate	exon	648077	648640	.	+	.	ID=AL2124_000165-T1.exon4;Parent=AL2124_000165-T1;
scaffold_1	funannotate	CDS	647238	647405	.	+	0	ID=AL2124_000165-T1.cds;Parent=AL2124_000165-T1;
scaffold_1	funannotate	CDS	647467	647529	.	+	0	ID=AL2124_000165-T1.cds;Parent=AL2124_000165-T1;
scaffold_1	funannotate	CDS	647611	647994	.	+	0	ID=AL2124_000165-T1.cds;Parent=AL2124_000165-T1;
scaffold_1	funannotate	CDS	648077	648640	.	+	0	ID=AL2124_000165-T1.cds;Parent=AL2124_000165-T1;
scaffold_1	funannotate	gene	649306	649779	.	+	.	ID=AL2124_000166;
scaffold_1	funannotate	mRNA	649306	649779	.	+	.	ID=AL2124_000166-T1;Parent=AL2124_000166;product=hypothetical protein;
scaffold_1	funannotate	exon	649306	649779	.	+	.	ID=AL2124_000166-T1.exon1;Parent=AL2124_000166-T1;
scaffold_1	funannotate	CDS	649306	649779	.	+	0	ID=AL2124_000166-T1.cds;Parent=AL2124_000166-T1;
scaffold_1	funannotate	gene	650536	653078	.	+	.	ID=AL2124_000167;
scaffold_1	funannotate	mRNA	650536	653078	.	+	.	ID=AL2124_000167-T1;Parent=AL2124_000167;product=hypothetical protein;
scaffold_1	funannotate	exon	650536	650684	.	+	.	ID=AL2124_000167-T1.exon1;Parent=AL2124_000167-T1;
scaffold_1	funannotate	exon	650762	651381	.	+	.	ID=AL2124_000167-T1.exon2;Parent=AL2124_000167-T1;
scaffold_1	funannotate	exon	651496	651527	.	+	.	ID=AL2124_000167-T1.exon3;Parent=AL2124_000167-T1;
scaffold_1	funannotate	exon	651634	651982	.	+	.	ID=AL2124_000167-T1.exon4;Parent=AL2124_000167-T1;
scaffold_1	funannotate	exon	652087	653078	.	+	.	ID=AL2124_000167-T1.exon5;Parent=AL2124_000167-T1;
scaffold_1	funannotate	CDS	650536	650684	.	+	0	ID=AL2124_000167-T1.cds;Parent=AL2124_000167-T1;
scaffold_1	funannotate	CDS	650762	651381	.	+	1	ID=AL2124_000167-T1.cds;Parent=AL2124_000167-T1;
scaffold_1	funannotate	CDS	651496	651527	.	+	2	ID=AL2124_000167-T1.cds;Parent=AL2124_000167-T1;
scaffold_1	funannotate	CDS	651634	651982	.	+	0	ID=AL2124_000167-T1.cds;Parent=AL2124_000167-T1;
scaffold_1	funannotate	CDS	652087	653078	.	+	2	ID=AL2124_000167-T1.cds;Parent=AL2124_000167-T1;
scaffold_1	funannotate	gene	653942	655551	.	+	.	ID=AL2124_000168;
scaffold_1	funannotate	mRNA	653942	655551	.	+	.	ID=AL2124_000168-T1;Parent=AL2124_000168;product=hypothetical protein;
scaffold_1	funannotate	exon	653942	654109	.	+	.	ID=AL2124_000168-T1.exon1;Parent=AL2124_000168-T1;
scaffold_1	funannotate	exon	654297	654621	.	+	.	ID=AL2124_000168-T1.exon2;Parent=AL2124_000168-T1;
scaffold_1	funannotate	exon	654782	655551	.	+	.	ID=AL2124_000168-T1.exon3;Parent=AL2124_000168-T1;
scaffold_1	funannotate	CDS	653942	654109	.	+	0	ID=AL2124_000168-T1.cds;Parent=AL2124_000168-T1;
scaffold_1	funannotate	CDS	654297	654621	.	+	0	ID=AL2124_000168-T1.cds;Parent=AL2124_000168-T1;
scaffold_1	funannotate	CDS	654782	655551	.	+	2	ID=AL2124_000168-T1.cds;Parent=AL2124_000168-T1;
scaffold_1	funannotate	gene	656434	657286	.	-	.	ID=AL2124_000169;
scaffold_1	funannotate	mRNA	656434	657286	.	-	.	ID=AL2124_000169-T1;Parent=AL2124_000169;product=hypothetical protein;
scaffold_1	funannotate	exon	657116	657286	.	-	.	ID=AL2124_000169-T1.exon1;Parent=AL2124_000169-T1;
scaffold_1	funannotate	exon	656569	657065	.	-	.	ID=AL2124_000169-T1.exon2;Parent=AL2124_000169-T1;
scaffold_1	funannotate	exon	656434	656515	.	-	.	ID=AL2124_000169-T1.exon3;Parent=AL2124_000169-T1;
scaffold_1	funannotate	CDS	657116	657286	.	-	0	ID=AL2124_000169-T1.cds;Parent=AL2124_000169-T1;
scaffold_1	funannotate	CDS	656569	657065	.	-	0	ID=AL2124_000169-T1.cds;Parent=AL2124_000169-T1;
scaffold_1	funannotate	CDS	656434	656515	.	-	1	ID=AL2124_000169-T1.cds;Parent=AL2124_000169-T1;
scaffold_2	funannotate	gene	4046	4398	.	+	.	ID=AL2124_000170;
scaffold_2	funannotate	mRNA	4046	4398	.	+	.	ID=AL2124_000170-T1;Parent=AL2124_000170;product=hypothetical protein;
scaffold_2	funannotate	exon	4046	4398	.	+	.	ID=AL2124_000170-T1.exon1;Parent=AL2124_000170-T1;
scaffold_2	funannotate	CDS	4046	4398	.	+	2	ID=AL2124_000170-T1.cds;Parent=AL2124_000170-T1;
scaffold_2	funannotate	gene	5905	7889	.	+	.	ID=AL2124_000171;
scaffold_2	funannotate	mRNA	5905	7889	.	+	.	ID=AL2124_000171-T1;Parent=AL2124_000171;product=hypothetical protein;
scaffold_2	funannotate	exon	5905	6189	.	+	.	ID=AL2124_000171-T1.exon1;Parent=AL2124_000171-T1;
scaffold_2	funannotate	exon	6252	6527	.	+	.	ID=AL2124_000171-T1.exon2;Parent=AL2124_000171-T1;
scaffold_2	funannotate	exon	6585	6877	.	+	.	ID=AL2124_000171-T1.exon3;Parent=AL2124_000171-T1;
scaffold_2	funannotate	exon	6931	7201	.	+	.	ID=AL2124_000171-T1.exon4;Parent=AL2124_000171-T1;
scaffold_2	funannotate	exon	7255	7295	.	+	.	ID=AL2124_000171-T1.exon5;Parent=AL2124_000171-T1;
scaffold_2	funannotate	exon	7362	7449	.	+	.	ID=AL2124_000171-T1.exon6;Parent=AL2124_000171-T1;
scaffold_2	funannotate	exon	7557	7889	.	+	.	ID=AL2124_000171-T1.exon7;Parent=AL2124_000171-T1;
scaffold_2	funannotate	CDS	5905	6189	.	+	0	ID=AL2124_000171-T1.cds;Parent=AL2124_000171-T1;
scaffold_2	funannotate	CDS	6252	6527	.	+	0	ID=AL2124_000171-T1.cds;Parent=AL2124_000171-T1;
scaffold_2	funannotate	CDS	6585	6877	.	+	0	ID=AL2124_000171-T1.cds;Parent=AL2124_000171-T1;
scaffold_2	funannotate	CDS	6931	7201	.	+	1	ID=AL2124_000171-T1.cds;Parent=AL2124_000171-T1;
scaffold_2	funannotate	CDS	7255	7295	.	+	0	ID=AL2124_000171-T1.cds;Parent=AL2124_000171-T1;
scaffold_2	funannotate	CDS	7362	7449	.	+	1	ID=AL2124_000171-T1.cds;Parent=AL2124_000171-T1;
scaffold_2	funannotate	CDS	7557	7889	.	+	0	ID=AL2124_000171-T1.cds;Parent=AL2124_000171-T1;
scaffold_2	funannotate	gene	8628	10265	.	+	.	ID=AL2124_000172;
scaffold_2	funannotate	mRNA	8628	10265	.	+	.	ID=AL2124_000172-T1;Parent=AL2124_000172;product=hypothetical protein;
scaffold_2	funannotate	exon	8628	10265	.	+	.	ID=AL2124_000172-T1.exon1;Parent=AL2124_000172-T1;
scaffold_2	funannotate	CDS	8628	10265	.	+	0	ID=AL2124_000172-T1.cds;Parent=AL2124_000172-T1;
scaffold_2	funannotate	gene	14695	16740	.	-	.	ID=AL2124_000173;
scaffold_2	funannotate	mRNA	14695	16740	.	-	.	ID=AL2124_000173-T1;Parent=AL2124_000173;product=hypothetical protein;
scaffold_2	funannotate	exon	16571	16740	.	-	.	ID=AL2124_000173-T1.exon1;Parent=AL2124_000173-T1;
scaffold_2	funannotate	exon	16366	16499	.	-	.	ID=AL2124_000173-T1.exon2;Parent=AL2124_000173-T1;
scaffold_2	funannotate	exon	16180	16303	.	-	.	ID=AL2124_000173-T1.exon3;Parent=AL2124_000173-T1;
scaffold_2	funannotate	exon	15912	16118	.	-	.	ID=AL2124_000173-T1.exon4;Parent=AL2124_000173-T1;
scaffold_2	funannotate	exon	15479	15850	.	-	.	ID=AL2124_000173-T1.exon5;Parent=AL2124_000173-T1;
scaffold_2	funannotate	exon	15053	15420	.	-	.	ID=AL2124_000173-T1.exon6;Parent=AL2124_000173-T1;
scaffold_2	funannotate	exon	14695	15005	.	-	.	ID=AL2124_000173-T1.exon7;Parent=AL2124_000173-T1;
scaffold_2	funannotate	CDS	16571	16740	.	-	0	ID=AL2124_000173-T1.cds;Parent=AL2124_000173-T1;
scaffold_2	funannotate	CDS	16366	16499	.	-	1	ID=AL2124_000173-T1.cds;Parent=AL2124_000173-T1;
scaffold_2	funannotate	CDS	16180	16303	.	-	2	ID=AL2124_000173-T1.cds;Parent=AL2124_000173-T1;
scaffold_2	funannotate	CDS	15912	16118	.	-	1	ID=AL2124_000173-T1.cds;Parent=AL2124_000173-T1;
scaffold_2	funannotate	CDS	15479	15850	.	-	1	ID=AL2124_000173-T1.cds;Parent=AL2124_000173-T1;
scaffold_2	funannotate	CDS	15053	15420	.	-	1	ID=AL2124_000173-T1.cds;Parent=AL2124_000173-T1;
scaffold_2	funannotate	CDS	14695	15005	.	-	2	ID=AL2124_000173-T1.cds;Parent=AL2124_000173-T1;
scaffold_2	funannotate	gene	18611	19605	.	+	.	ID=AL2124_000174;
scaffold_2	funannotate	mRNA	18611	19605	.	+	.	ID=AL2124_000174-T1;Parent=AL2124_000174;product=hypothetical protein;
scaffold_2	funannotate	exon	18611	18887	.	+	.	ID=AL2124_000174-T1.exon1;Parent=AL2124_000174-T1;
scaffold_2	funannotate	exon	18950	19605	.	+	.	ID=AL2124_000174-T1.exon2;Parent=AL2124_000174-T1;
scaffold_2	funannotate	CDS	18611	18887	.	+	0	ID=AL2124_000174-T1.cds;Parent=AL2124_000174-T1;
scaffold_2	funannotate	CDS	18950	19605	.	+	2	ID=AL2124_000174-T1.cds;Parent=AL2124_000174-T1;
scaffold_2	funannotate	gene	22981	23902	.	-	.	ID=AL2124_000175;
scaffold_2	funannotate	mRNA	22981	23902	.	-	.	ID=AL2124_000175-T1;Parent=AL2124_000175;product=hypothetical protein;
scaffold_2	funannotate	exon	23713	23902	.	-	.	ID=AL2124_000175-T1.exon1;Parent=AL2124_000175-T1;
scaffold_2	funannotate	exon	22981	23645	.	-	.	ID=AL2124_000175-T1.exon2;Parent=AL2124_000175-T1;
scaffold_2	funannotate	CDS	23713	23902	.	-	0	ID=AL2124_000175-T1.cds;Parent=AL2124_000175-T1;
scaffold_2	funannotate	CDS	22981	23645	.	-	2	ID=AL2124_000175-T1.cds;Parent=AL2124_000175-T1;
scaffold_2	funannotate	gene	24696	26125	.	+	.	ID=AL2124_000176;
scaffold_2	funannotate	mRNA	24696	26125	.	+	.	ID=AL2124_000176-T1;Parent=AL2124_000176;product=hypothetical protein;
scaffold_2	funannotate	exon	24696	24764	.	+	.	ID=AL2124_000176-T1.exon1;Parent=AL2124_000176-T1;
scaffold_2	funannotate	exon	24854	26125	.	+	.	ID=AL2124_000176-T1.exon2;Parent=AL2124_000176-T1;
scaffold_2	funannotate	CDS	24696	24764	.	+	0	ID=AL2124_000176-T1.cds;Parent=AL2124_000176-T1;
scaffold_2	funannotate	CDS	24854	26125	.	+	0	ID=AL2124_000176-T1.cds;Parent=AL2124_000176-T1;
scaffold_2	funannotate	gene	26645	28717	.	-	.	ID=AL2124_000177;
scaffold_2	funannotate	mRNA	26645	28717	.	-	.	ID=AL2124_000177-T1;Parent=AL2124_000177;product=hypothetical protein;
scaffold_2	funannotate	exon	26645	28717	.	-	.	ID=AL2124_000177-T1.exon1;Parent=AL2124_000177-T1;
scaffold_2	funannotate	CDS	26645	28717	.	-	0	ID=AL2124_000177-T1.cds;Parent=AL2124_000177-T1;
scaffold_2	funannotate	gene	30208	32785	.	-	.	ID=AL2124_000178;
scaffold_2	funannotate	mRNA	30208	32785	.	-	.	ID=AL2124_000178-T1;Parent=AL2124_000178;product=hypothetical protein;
scaffold_2	funannotate	exon	32032	32785	.	-	.	ID=AL2124_000178-T1.exon1;Parent=AL2124_000178-T1;
scaffold_2	funannotate	exon	30815	31976	.	-	.	ID=AL2124_000178-T1.exon2;Parent=AL2124_000178-T1;
scaffold_2	funannotate	exon	30501	30757	.	-	.	ID=AL2124_000178-T1.exon3;Parent=AL2124_000178-T1;
scaffold_2	funannotate	exon	30208	30488	.	-	.	ID=AL2124_000178-T1.exon4;Parent=AL2124_000178-T1;
scaffold_2	funannotate	CDS	32032	32785	.	-	0	ID=AL2124_000178-T1.cds;Parent=AL2124_000178-T1;
scaffold_2	funannotate	CDS	30815	31976	.	-	2	ID=AL2124_000178-T1.cds;Parent=AL2124_000178-T1;
scaffold_2	funannotate	CDS	30501	30757	.	-	1	ID=AL2124_000178-T1.cds;Parent=AL2124_000178-T1;
scaffold_2	funannotate	CDS	30208	30488	.	-	2	ID=AL2124_000178-T1.cds;Parent=AL2124_000178-T1;
scaffold_2	funannotate	gene	35637	37738	.	+	.	ID=AL2124_000179;
scaffold_2	funannotate	mRNA	35637	37738	.	+	.	ID=AL2124_000179-T1;Parent=AL2124_000179;product=hypothetical protein;
scaffold_2	funannotate	exon	35637	36638	.	+	.	ID=AL2124_000179-T1.exon1;Parent=AL2124_000179-T1;
scaffold_2	funannotate	exon	36725	36963	.	+	.	ID=AL2124_000179-T1.exon2;Parent=AL2124_000179-T1;
scaffold_2	funannotate	exon	37035	37187	.	+	.	ID=AL2124_000179-T1.exon3;Parent=AL2124_000179-T1;
scaffold_2	funannotate	exon	37273	37738	.	+	.	ID=AL2124_000179-T1.exon4;Parent=AL2124_000179-T1;
scaffold_2	funannotate	CDS	35637	36638	.	+	0	ID=AL2124_000179-T1.cds;Parent=AL2124_000179-T1;
scaffold_2	funannotate	CDS	36725	36963	.	+	0	ID=AL2124_000179-T1.cds;Parent=AL2124_000179-T1;
scaffold_2	funannotate	CDS	37035	37187	.	+	1	ID=AL2124_000179-T1.cds;Parent=AL2124_000179-T1;
scaffold_2	funannotate	CDS	37273	37738	.	+	1	ID=AL2124_000179-T1.cds;Parent=AL2124_000179-T1;
scaffold_2	funannotate	gene	40182	40484	.	+	.	ID=AL2124_000180;
scaffold_2	funannotate	mRNA	40182	40484	.	+	.	ID=AL2124_000180-T1;Parent=AL2124_000180;product=hypothetical protein;
scaffold_2	funannotate	exon	40182	40234	.	+	.	ID=AL2124_000180-T1.exon1;Parent=AL2124_000180-T1;
scaffold_2	funannotate	exon	40295	40484	.	+	.	ID=AL2124_000180-T1.exon2;Parent=AL2124_000180-T1;
scaffold_2	funannotate	CDS	40182	40234	.	+	0	ID=AL2124_000180-T1.cds;Parent=AL2124_000180-T1;
scaffold_2	funannotate	CDS	40295	40484	.	+	1	ID=AL2124_000180-T1.cds;Parent=AL2124_000180-T1;
scaffold_2	funannotate	gene	40885	41522	.	-	.	ID=AL2124_000181;
scaffold_2	funannotate	mRNA	40885	41522	.	-	.	ID=AL2124_000181-T1;Parent=AL2124_000181;product=hypothetical protein;
scaffold_2	funannotate	exon	41085	41522	.	-	.	ID=AL2124_000181-T1.exon1;Parent=AL2124_000181-T1;
scaffold_2	funannotate	exon	40885	41013	.	-	.	ID=AL2124_000181-T1.exon2;Parent=AL2124_000181-T1;
scaffold_2	funannotate	CDS	41085	41522	.	-	0	ID=AL2124_000181-T1.cds;Parent=AL2124_000181-T1;
scaffold_2	funannotate	CDS	40885	41013	.	-	0	ID=AL2124_000181-T1.cds;Parent=AL2124_000181-T1;
scaffold_2	funannotate	gene	43888	46830	.	+	.	ID=AL2124_000182;
scaffold_2	funannotate	mRNA	43888	46830	.	+	.	ID=AL2124_000182-T1;Parent=AL2124_000182;product=hypothetical protein;
scaffold_2	funannotate	exon	43888	46830	.	+	.	ID=AL2124_000182-T1.exon1;Parent=AL2124_000182-T1;
scaffold_2	funannotate	CDS	43888	46830	.	+	0	ID=AL2124_000182-T1.cds;Parent=AL2124_000182-T1;
scaffold_2	funannotate	gene	48111	48753	.	-	.	ID=AL2124_000183;
scaffold_2	funannotate	mRNA	48111	48753	.	-	.	ID=AL2124_000183-T1;Parent=AL2124_000183;product=hypothetical protein;
scaffold_2	funannotate	exon	48739	48753	.	-	.	ID=AL2124_000183-T1.exon1;Parent=AL2124_000183-T1;
scaffold_2	funannotate	exon	48111	48596	.	-	.	ID=AL2124_000183-T1.exon2;Parent=AL2124_000183-T1;
scaffold_2	funannotate	CDS	48739	48753	.	-	0	ID=AL2124_000183-T1.cds;Parent=AL2124_000183-T1;
scaffold_2	funannotate	CDS	48111	48596	.	-	0	ID=AL2124_000183-T1.cds;Parent=AL2124_000183-T1;
scaffold_2	funannotate	gene	48783	49110	.	-	.	ID=AL2124_000184;
scaffold_2	funannotate	mRNA	48783	49110	.	-	.	ID=AL2124_000184-T1;Parent=AL2124_000184;product=hypothetical protein;
scaffold_2	funannotate	exon	49033	49110	.	-	.	ID=AL2124_000184-T1.exon1;Parent=AL2124_000184-T1;
scaffold_2	funannotate	exon	48783	48968	.	-	.	ID=AL2124_000184-T1.exon2;Parent=AL2124_000184-T1;
scaffold_2	funannotate	CDS	49033	49110	.	-	0	ID=AL2124_000184-T1.cds;Parent=AL2124_000184-T1;
scaffold_2	funannotate	CDS	48783	48968	.	-	0	ID=AL2124_000184-T1.cds;Parent=AL2124_000184-T1;
scaffold_2	funannotate	gene	50510	51263	.	+	.	ID=AL2124_000185;
scaffold_2	funannotate	mRNA	50510	51263	.	+	.	ID=AL2124_000185-T1;Parent=AL2124_000185;product=hypothetical protein;
scaffold_2	funannotate	exon	50510	50605	.	+	.	ID=AL2124_000185-T1.exon1;Parent=AL2124_000185-T1;
scaffold_2	funannotate	exon	50664	50731	.	+	.	ID=AL2124_000185-T1.exon2;Parent=AL2124_000185-T1;
scaffold_2	funannotate	exon	50786	51263	.	+	.	ID=AL2124_000185-T1.exon3;Parent=AL2124_000185-T1;
scaffold_2	funannotate	CDS	50510	50605	.	+	0	ID=AL2124_000185-T1.cds;Parent=AL2124_000185-T1;
scaffold_2	funannotate	CDS	50664	50731	.	+	0	ID=AL2124_000185-T1.cds;Parent=AL2124_000185-T1;
scaffold_2	funannotate	CDS	50786	51263	.	+	1	ID=AL2124_000185-T1.cds;Parent=AL2124_000185-T1;
scaffold_2	funannotate	gene	56801	59390	.	+	.	ID=AL2124_000186;
scaffold_2	funannotate	mRNA	56801	59390	.	+	.	ID=AL2124_000186-T1;Parent=AL2124_000186;product=hypothetical protein;
scaffold_2	funannotate	exon	56801	57484	.	+	.	ID=AL2124_000186-T1.exon1;Parent=AL2124_000186-T1;
scaffold_2	funannotate	exon	57537	59390	.	+	.	ID=AL2124_000186-T1.exon2;Parent=AL2124_000186-T1;
scaffold_2	funannotate	CDS	56801	57484	.	+	0	ID=AL2124_000186-T1.cds;Parent=AL2124_000186-T1;
scaffold_2	funannotate	CDS	57537	59390	.	+	0	ID=AL2124_000186-T1.cds;Parent=AL2124_000186-T1;
scaffold_2	funannotate	gene	60564	63904	.	-	.	ID=AL2124_000187;
scaffold_2	funannotate	mRNA	60564	63904	.	-	.	ID=AL2124_000187-T1;Parent=AL2124_000187;product=hypothetical protein;
scaffold_2	funannotate	exon	63827	63904	.	-	.	ID=AL2124_000187-T1.exon1;Parent=AL2124_000187-T1;
scaffold_2	funannotate	exon	63424	63751	.	-	.	ID=AL2124_000187-T1.exon2;Parent=AL2124_000187-T1;
scaffold_2	funannotate	exon	60564	63355	.	-	.	ID=AL2124_000187-T1.exon3;Parent=AL2124_000187-T1;
scaffold_2	funannotate	CDS	63827	63904	.	-	0	ID=AL2124_000187-T1.cds;Parent=AL2124_000187-T1;
scaffold_2	funannotate	CDS	63424	63751	.	-	0	ID=AL2124_000187-T1.cds;Parent=AL2124_000187-T1;
scaffold_2	funannotate	CDS	60564	63355	.	-	2	ID=AL2124_000187-T1.cds;Parent=AL2124_000187-T1;
scaffold_2	funannotate	gene	64637	65697	.	-	.	ID=AL2124_000188;
scaffold_2	funannotate	mRNA	64637	65697	.	-	.	ID=AL2124_000188-T1;Parent=AL2124_000188;product=hypothetical protein;
scaffold_2	funannotate	exon	65257	65697	.	-	.	ID=AL2124_000188-T1.exon1;Parent=AL2124_000188-T1;
scaffold_2	funannotate	exon	64637	65146	.	-	.	ID=AL2124_000188-T1.exon2;Parent=AL2124_000188-T1;
scaffold_2	funannotate	CDS	65257	65697	.	-	0	ID=AL2124_000188-T1.cds;Parent=AL2124_000188-T1;
scaffold_2	funannotate	CDS	64637	65146	.	-	0	ID=AL2124_000188-T1.cds;Parent=AL2124_000188-T1;
scaffold_2	funannotate	gene	67279	68996	.	-	.	ID=AL2124_000189;
scaffold_2	funannotate	mRNA	67279	68996	.	-	.	ID=AL2124_000189-T1;Parent=AL2124_000189;product=hypothetical protein;
scaffold_2	funannotate	exon	68579	68996	.	-	.	ID=AL2124_000189-T1.exon1;Parent=AL2124_000189-T1;
scaffold_2	funannotate	exon	67279	68525	.	-	.	ID=AL2124_000189-T1.exon2;Parent=AL2124_000189-T1;
scaffold_2	funannotate	CDS	68579	68996	.	-	0	ID=AL2124_000189-T1.cds;Parent=AL2124_000189-T1;
scaffold_2	funannotate	CDS	67279	68525	.	-	2	ID=AL2124_000189-T1.cds;Parent=AL2124_000189-T1;
scaffold_2	funannotate	gene	71964	73407	.	-	.	ID=AL2124_000190;
scaffold_2	funannotate	mRNA	71964	73407	.	-	.	ID=AL2124_000190-T1;Parent=AL2124_000190;product=hypothetical protein;
scaffold_2	funannotate	exon	73072	73407	.	-	.	ID=AL2124_000190-T1.exon1;Parent=AL2124_000190-T1;
scaffold_2	funannotate	exon	72830	72994	.	-	.	ID=AL2124_000190-T1.exon2;Parent=AL2124_000190-T1;
scaffold_2	funannotate	exon	72247	72663	.	-	.	ID=AL2124_000190-T1.exon3;Parent=AL2124_000190-T1;
scaffold_2	funannotate	exon	71964	72152	.	-	.	ID=AL2124_000190-T1.exon4;Parent=AL2124_000190-T1;
scaffold_2	funannotate	CDS	73072	73407	.	-	0	ID=AL2124_000190-T1.cds;Parent=AL2124_000190-T1;
scaffold_2	funannotate	CDS	72830	72994	.	-	0	ID=AL2124_000190-T1.cds;Parent=AL2124_000190-T1;
scaffold_2	funannotate	CDS	72247	72663	.	-	0	ID=AL2124_000190-T1.cds;Parent=AL2124_000190-T1;
scaffold_2	funannotate	CDS	71964	72152	.	-	0	ID=AL2124_000190-T1.cds;Parent=AL2124_000190-T1;
scaffold_2	funannotate	gene	79452	80723	.	-	.	ID=AL2124_000191;
scaffold_2	funannotate	mRNA	79452	80723	.	-	.	ID=AL2124_000191-T1;Parent=AL2124_000191;product=hypothetical protein;
scaffold_2	funannotate	exon	79452	80723	.	-	.	ID=AL2124_000191-T1.exon1;Parent=AL2124_000191-T1;
scaffold_2	funannotate	CDS	79452	80723	.	-	0	ID=AL2124_000191-T1.cds;Parent=AL2124_000191-T1;
scaffold_2	funannotate	gene	88700	90898	.	-	.	ID=AL2124_000192;
scaffold_2	funannotate	mRNA	88700	90898	.	-	.	ID=AL2124_000192-T1;Parent=AL2124_000192;product=hypothetical protein;
scaffold_2	funannotate	exon	90592	90898	.	-	.	ID=AL2124_000192-T1.exon1;Parent=AL2124_000192-T1;
scaffold_2	funannotate	exon	90434	90519	.	-	.	ID=AL2124_000192-T1.exon2;Parent=AL2124_000192-T1;
scaffold_2	funannotate	exon	89838	90357	.	-	.	ID=AL2124_000192-T1.exon3;Parent=AL2124_000192-T1;
scaffold_2	funannotate	exon	89389	89676	.	-	.	ID=AL2124_000192-T1.exon4;Parent=AL2124_000192-T1;
scaffold_2	funannotate	exon	89098	89291	.	-	.	ID=AL2124_000192-T1.exon5;Parent=AL2124_000192-T1;
scaffold_2	funannotate	exon	88970	89035	.	-	.	ID=AL2124_000192-T1.exon6;Parent=AL2124_000192-T1;
scaffold_2	funannotate	exon	88700	88825	.	-	.	ID=AL2124_000192-T1.exon7;Parent=AL2124_000192-T1;
scaffold_2	funannotate	CDS	90592	90898	.	-	0	ID=AL2124_000192-T1.cds;Parent=AL2124_000192-T1;
scaffold_2	funannotate	CDS	90434	90519	.	-	2	ID=AL2124_000192-T1.cds;Parent=AL2124_000192-T1;
scaffold_2	funannotate	CDS	89838	90357	.	-	0	ID=AL2124_000192-T1.cds;Parent=AL2124_000192-T1;
scaffold_2	funannotate	CDS	89389	89676	.	-	2	ID=AL2124_000192-T1.cds;Parent=AL2124_000192-T1;
scaffold_2	funannotate	CDS	89098	89291	.	-	2	ID=AL2124_000192-T1.cds;Parent=AL2124_000192-T1;
scaffold_2	funannotate	CDS	88970	89035	.	-	0	ID=AL2124_000192-T1.cds;Parent=AL2124_000192-T1;
scaffold_2	funannotate	CDS	88700	88825	.	-	0	ID=AL2124_000192-T1.cds;Parent=AL2124_000192-T1;
scaffold_2	funannotate	gene	92494	93559	.	+	.	ID=AL2124_000193;
scaffold_2	funannotate	mRNA	92494	93559	.	+	.	ID=AL2124_000193-T1;Parent=AL2124_000193;product=hypothetical protein;
scaffold_2	funannotate	exon	92494	92529	.	+	.	ID=AL2124_000193-T1.exon1;Parent=AL2124_000193-T1;
scaffold_2	funannotate	exon	92592	92731	.	+	.	ID=AL2124_000193-T1.exon2;Parent=AL2124_000193-T1;
scaffold_2	funannotate	exon	92820	93056	.	+	.	ID=AL2124_000193-T1.exon3;Parent=AL2124_000193-T1;
scaffold_2	funannotate	exon	93148	93559	.	+	.	ID=AL2124_000193-T1.exon4;Parent=AL2124_000193-T1;
scaffold_2	funannotate	CDS	92494	92529	.	+	0	ID=AL2124_000193-T1.cds;Parent=AL2124_000193-T1;
scaffold_2	funannotate	CDS	92592	92731	.	+	0	ID=AL2124_000193-T1.cds;Parent=AL2124_000193-T1;
scaffold_2	funannotate	CDS	92820	93056	.	+	1	ID=AL2124_000193-T1.cds;Parent=AL2124_000193-T1;
scaffold_2	funannotate	CDS	93148	93559	.	+	1	ID=AL2124_000193-T1.cds;Parent=AL2124_000193-T1;
scaffold_2	funannotate	gene	94470	96700	.	+	.	ID=AL2124_000194;
scaffold_2	funannotate	mRNA	94470	96700	.	+	.	ID=AL2124_000194-T1;Parent=AL2124_000194;product=hypothetical protein;
scaffold_2	funannotate	exon	94470	94655	.	+	.	ID=AL2124_000194-T1.exon1;Parent=AL2124_000194-T1;
scaffold_2	funannotate	exon	94706	96700	.	+	.	ID=AL2124_000194-T1.exon2;Parent=AL2124_000194-T1;
scaffold_2	funannotate	CDS	94470	94655	.	+	0	ID=AL2124_000194-T1.cds;Parent=AL2124_000194-T1;
scaffold_2	funannotate	CDS	94706	96700	.	+	0	ID=AL2124_000194-T1.cds;Parent=AL2124_000194-T1;
scaffold_2	funannotate	gene	97857	98461	.	-	.	ID=AL2124_000195;
scaffold_2	funannotate	mRNA	97857	98461	.	-	.	ID=AL2124_000195-T1;Parent=AL2124_000195;product=hypothetical protein;
scaffold_2	funannotate	exon	98378	98461	.	-	.	ID=AL2124_000195-T1.exon1;Parent=AL2124_000195-T1;
scaffold_2	funannotate	exon	97857	98294	.	-	.	ID=AL2124_000195-T1.exon2;Parent=AL2124_000195-T1;
scaffold_2	funannotate	CDS	98378	98461	.	-	0	ID=AL2124_000195-T1.cds;Parent=AL2124_000195-T1;
scaffold_2	funannotate	CDS	97857	98294	.	-	0	ID=AL2124_000195-T1.cds;Parent=AL2124_000195-T1;
scaffold_2	funannotate	gene	101993	102484	.	+	.	ID=AL2124_000196;
scaffold_2	funannotate	mRNA	101993	102484	.	+	.	ID=AL2124_000196-T1;Parent=AL2124_000196;product=hypothetical protein;
scaffold_2	funannotate	exon	101993	102484	.	+	.	ID=AL2124_000196-T1.exon1;Parent=AL2124_000196-T1;
scaffold_2	funannotate	CDS	101993	102484	.	+	0	ID=AL2124_000196-T1.cds;Parent=AL2124_000196-T1;
scaffold_2	funannotate	gene	103586	104258	.	-	.	ID=AL2124_000197;
scaffold_2	funannotate	mRNA	103586	104258	.	-	.	ID=AL2124_000197-T1;Parent=AL2124_000197;product=hypothetical protein;
scaffold_2	funannotate	exon	104096	104258	.	-	.	ID=AL2124_000197-T1.exon1;Parent=AL2124_000197-T1;
scaffold_2	funannotate	exon	103586	104034	.	-	.	ID=AL2124_000197-T1.exon2;Parent=AL2124_000197-T1;
scaffold_2	funannotate	CDS	104096	104258	.	-	0	ID=AL2124_000197-T1.cds;Parent=AL2124_000197-T1;
scaffold_2	funannotate	CDS	103586	104034	.	-	2	ID=AL2124_000197-T1.cds;Parent=AL2124_000197-T1;
scaffold_2	funannotate	gene	105894	107899	.	-	.	ID=AL2124_000198;
scaffold_2	funannotate	mRNA	105894	107899	.	-	.	ID=AL2124_000198-T1;Parent=AL2124_000198;product=hypothetical protein;
scaffold_2	funannotate	exon	107879	107899	.	-	.	ID=AL2124_000198-T1.exon1;Parent=AL2124_000198-T1;
scaffold_2	funannotate	exon	107423	107744	.	-	.	ID=AL2124_000198-T1.exon2;Parent=AL2124_000198-T1;
scaffold_2	funannotate	exon	107288	107368	.	-	.	ID=AL2124_000198-T1.exon3;Parent=AL2124_000198-T1;
scaffold_2	funannotate	exon	106765	107010	.	-	.	ID=AL2124_000198-T1.exon4;Parent=AL2124_000198-T1;
scaffold_2	funannotate	exon	106566	106709	.	-	.	ID=AL2124_000198-T1.exon5;Parent=AL2124_000198-T1;
scaffold_2	funannotate	exon	106377	106503	.	-	.	ID=AL2124_000198-T1.exon6;Parent=AL2124_000198-T1;
scaffold_2	funannotate	exon	106093	106321	.	-	.	ID=AL2124_000198-T1.exon7;Parent=AL2124_000198-T1;
scaffold_2	funannotate	exon	105894	106037	.	-	.	ID=AL2124_000198-T1.exon8;Parent=AL2124_000198-T1;
scaffold_2	funannotate	CDS	107879	107899	.	-	0	ID=AL2124_000198-T1.cds;Parent=AL2124_000198-T1;
scaffold_2	funannotate	CDS	107423	107744	.	-	0	ID=AL2124_000198-T1.cds;Parent=AL2124_000198-T1;
scaffold_2	funannotate	CDS	107288	107368	.	-	2	ID=AL2124_000198-T1.cds;Parent=AL2124_000198-T1;
scaffold_2	funannotate	CDS	106765	107010	.	-	2	ID=AL2124_000198-T1.cds;Parent=AL2124_000198-T1;
scaffold_2	funannotate	CDS	106566	106709	.	-	2	ID=AL2124_000198-T1.cds;Parent=AL2124_000198-T1;
scaffold_2	funannotate	CDS	106377	106503	.	-	2	ID=AL2124_000198-T1.cds;Parent=AL2124_000198-T1;
scaffold_2	funannotate	CDS	106093	106321	.	-	1	ID=AL2124_000198-T1.cds;Parent=AL2124_000198-T1;
scaffold_2	funannotate	CDS	105894	106037	.	-	0	ID=AL2124_000198-T1.cds;Parent=AL2124_000198-T1;
scaffold_2	funannotate	gene	108890	109951	.	+	.	ID=AL2124_000199;
scaffold_2	funannotate	mRNA	108890	109951	.	+	.	ID=AL2124_000199-T1;Parent=AL2124_000199;product=hypothetical protein;
scaffold_2	funannotate	exon	108890	109951	.	+	.	ID=AL2124_000199-T1.exon1;Parent=AL2124_000199-T1;
scaffold_2	funannotate	CDS	108890	109951	.	+	0	ID=AL2124_000199-T1.cds;Parent=AL2124_000199-T1;
scaffold_2	funannotate	gene	111157	112144	.	+	.	ID=AL2124_000200;
scaffold_2	funannotate	mRNA	111157	112144	.	+	.	ID=AL2124_000200-T1;Parent=AL2124_000200;product=hypothetical protein;
scaffold_2	funannotate	exon	111157	111188	.	+	.	ID=AL2124_000200-T1.exon1;Parent=AL2124_000200-T1;
scaffold_2	funannotate	exon	111274	112144	.	+	.	ID=AL2124_000200-T1.exon2;Parent=AL2124_000200-T1;
scaffold_2	funannotate	CDS	111157	111188	.	+	0	ID=AL2124_000200-T1.cds;Parent=AL2124_000200-T1;
scaffold_2	funannotate	CDS	111274	112144	.	+	1	ID=AL2124_000200-T1.cds;Parent=AL2124_000200-T1;
scaffold_2	funannotate	gene	114451	115185	.	-	.	ID=AL2124_000201;
scaffold_2	funannotate	mRNA	114451	115185	.	-	.	ID=AL2124_000201-T1;Parent=AL2124_000201;product=hypothetical protein;
scaffold_2	funannotate	exon	114451	115185	.	-	.	ID=AL2124_000201-T1.exon1;Parent=AL2124_000201-T1;
scaffold_2	funannotate	CDS	114451	115185	.	-	0	ID=AL2124_000201-T1.cds;Parent=AL2124_000201-T1;
scaffold_2	funannotate	gene	115753	116465	.	-	.	ID=AL2124_000202;
scaffold_2	funannotate	mRNA	115753	116465	.	-	.	ID=AL2124_000202-T1;Parent=AL2124_000202;product=hypothetical protein;
scaffold_2	funannotate	exon	116355	116465	.	-	.	ID=AL2124_000202-T1.exon1;Parent=AL2124_000202-T1;
scaffold_2	funannotate	exon	115753	116262	.	-	.	ID=AL2124_000202-T1.exon2;Parent=AL2124_000202-T1;
scaffold_2	funannotate	CDS	116355	116465	.	-	0	ID=AL2124_000202-T1.cds;Parent=AL2124_000202-T1;
scaffold_2	funannotate	CDS	115753	116262	.	-	0	ID=AL2124_000202-T1.cds;Parent=AL2124_000202-T1;
scaffold_2	funannotate	gene	117434	117913	.	-	.	ID=AL2124_000203;
scaffold_2	funannotate	mRNA	117434	117913	.	-	.	ID=AL2124_000203-T1;Parent=AL2124_000203;product=hypothetical protein;
scaffold_2	funannotate	exon	117827	117913	.	-	.	ID=AL2124_000203-T1.exon1;Parent=AL2124_000203-T1;
scaffold_2	funannotate	exon	117434	117706	.	-	.	ID=AL2124_000203-T1.exon2;Parent=AL2124_000203-T1;
scaffold_2	funannotate	CDS	117827	117913	.	-	0	ID=AL2124_000203-T1.cds;Parent=AL2124_000203-T1;
scaffold_2	funannotate	CDS	117434	117706	.	-	0	ID=AL2124_000203-T1.cds;Parent=AL2124_000203-T1;
scaffold_2	funannotate	gene	118993	121443	.	-	.	ID=AL2124_000204;
scaffold_2	funannotate	mRNA	118993	121443	.	-	.	ID=AL2124_000204-T1;Parent=AL2124_000204;product=hypothetical protein;
scaffold_2	funannotate	exon	121345	121443	.	-	.	ID=AL2124_000204-T1.exon1;Parent=AL2124_000204-T1;
scaffold_2	funannotate	exon	118993	121266	.	-	.	ID=AL2124_000204-T1.exon2;Parent=AL2124_000204-T1;
scaffold_2	funannotate	CDS	121345	121443	.	-	0	ID=AL2124_000204-T1.cds;Parent=AL2124_000204-T1;
scaffold_2	funannotate	CDS	118993	121266	.	-	0	ID=AL2124_000204-T1.cds;Parent=AL2124_000204-T1;
scaffold_2	funannotate	gene	122750	123371	.	+	.	ID=AL2124_000205;
scaffold_2	funannotate	mRNA	122750	123371	.	+	.	ID=AL2124_000205-T1;Parent=AL2124_000205;product=hypothetical protein;
scaffold_2	funannotate	exon	122750	122764	.	+	.	ID=AL2124_000205-T1.exon1;Parent=AL2124_000205-T1;
scaffold_2	funannotate	exon	122893	122977	.	+	.	ID=AL2124_000205-T1.exon2;Parent=AL2124_000205-T1;
scaffold_2	funannotate	exon	123073	123371	.	+	.	ID=AL2124_000205-T1.exon3;Parent=AL2124_000205-T1;
scaffold_2	funannotate	CDS	122750	122764	.	+	0	ID=AL2124_000205-T1.cds;Parent=AL2124_000205-T1;
scaffold_2	funannotate	CDS	122893	122977	.	+	0	ID=AL2124_000205-T1.cds;Parent=AL2124_000205-T1;
scaffold_2	funannotate	CDS	123073	123371	.	+	2	ID=AL2124_000205-T1.cds;Parent=AL2124_000205-T1;
scaffold_2	funannotate	gene	124933	125610	.	-	.	ID=AL2124_000206;
scaffold_2	funannotate	mRNA	124933	125610	.	-	.	ID=AL2124_000206-T1;Parent=AL2124_000206;product=hypothetical protein;
scaffold_2	funannotate	exon	124933	125610	.	-	.	ID=AL2124_000206-T1.exon1;Parent=AL2124_000206-T1;
scaffold_2	funannotate	CDS	124933	125610	.	-	0	ID=AL2124_000206-T1.cds;Parent=AL2124_000206-T1;
scaffold_2	funannotate	gene	127296	127981	.	+	.	ID=AL2124_000207;
scaffold_2	funannotate	mRNA	127296	127981	.	+	.	ID=AL2124_000207-T1;Parent=AL2124_000207;product=hypothetical protein;
scaffold_2	funannotate	exon	127296	127298	.	+	.	ID=AL2124_000207-T1.exon1;Parent=AL2124_000207-T1;
scaffold_2	funannotate	exon	127406	127981	.	+	.	ID=AL2124_000207-T1.exon2;Parent=AL2124_000207-T1;
scaffold_2	funannotate	CDS	127296	127298	.	+	0	ID=AL2124_000207-T1.cds;Parent=AL2124_000207-T1;
scaffold_2	funannotate	CDS	127406	127981	.	+	0	ID=AL2124_000207-T1.cds;Parent=AL2124_000207-T1;
scaffold_2	funannotate	gene	130130	131862	.	-	.	ID=AL2124_000208;
scaffold_2	funannotate	mRNA	130130	131862	.	-	.	ID=AL2124_000208-T1;Parent=AL2124_000208;product=hypothetical protein;
scaffold_2	funannotate	exon	131487	131862	.	-	.	ID=AL2124_000208-T1.exon1;Parent=AL2124_000208-T1;
scaffold_2	funannotate	exon	130130	131436	.	-	.	ID=AL2124_000208-T1.exon2;Parent=AL2124_000208-T1;
scaffold_2	funannotate	CDS	131487	131862	.	-	0	ID=AL2124_000208-T1.cds;Parent=AL2124_000208-T1;
scaffold_2	funannotate	CDS	130130	131436	.	-	2	ID=AL2124_000208-T1.cds;Parent=AL2124_000208-T1;
scaffold_2	funannotate	gene	133988	135980	.	+	.	ID=AL2124_000209;
scaffold_2	funannotate	mRNA	133988	135980	.	+	.	ID=AL2124_000209-T1;Parent=AL2124_000209;product=hypothetical protein;
scaffold_2	funannotate	exon	133988	134187	.	+	.	ID=AL2124_000209-T1.exon1;Parent=AL2124_000209-T1;
scaffold_2	funannotate	exon	134245	134536	.	+	.	ID=AL2124_000209-T1.exon2;Parent=AL2124_000209-T1;
scaffold_2	funannotate	exon	134602	134824	.	+	.	ID=AL2124_000209-T1.exon3;Parent=AL2124_000209-T1;
scaffold_2	funannotate	exon	134908	135176	.	+	.	ID=AL2124_000209-T1.exon4;Parent=AL2124_000209-T1;
scaffold_2	funannotate	exon	135237	135980	.	+	.	ID=AL2124_000209-T1.exon5;Parent=AL2124_000209-T1;
scaffold_2	funannotate	CDS	133988	134187	.	+	0	ID=AL2124_000209-T1.cds;Parent=AL2124_000209-T1;
scaffold_2	funannotate	CDS	134245	134536	.	+	1	ID=AL2124_000209-T1.cds;Parent=AL2124_000209-T1;
scaffold_2	funannotate	CDS	134602	134824	.	+	0	ID=AL2124_000209-T1.cds;Parent=AL2124_000209-T1;
scaffold_2	funannotate	CDS	134908	135176	.	+	2	ID=AL2124_000209-T1.cds;Parent=AL2124_000209-T1;
scaffold_2	funannotate	CDS	135237	135980	.	+	0	ID=AL2124_000209-T1.cds;Parent=AL2124_000209-T1;
scaffold_2	funannotate	gene	136638	136847	.	+	.	ID=AL2124_000210;
scaffold_2	funannotate	mRNA	136638	136847	.	+	.	ID=AL2124_000210-T1;Parent=AL2124_000210;product=hypothetical protein;
scaffold_2	funannotate	exon	136638	136847	.	+	.	ID=AL2124_000210-T1.exon1;Parent=AL2124_000210-T1;
scaffold_2	funannotate	CDS	136638	136847	.	+	0	ID=AL2124_000210-T1.cds;Parent=AL2124_000210-T1;
scaffold_2	funannotate	gene	137313	138089	.	-	.	ID=AL2124_000211;
scaffold_2	funannotate	mRNA	137313	138089	.	-	.	ID=AL2124_000211-T1;Parent=AL2124_000211;product=hypothetical protein;
scaffold_2	funannotate	exon	137313	138089	.	-	.	ID=AL2124_000211-T1.exon1;Parent=AL2124_000211-T1;
scaffold_2	funannotate	CDS	137313	138089	.	-	0	ID=AL2124_000211-T1.cds;Parent=AL2124_000211-T1;
scaffold_2	funannotate	gene	140486	141040	.	+	.	ID=AL2124_000212;
scaffold_2	funannotate	mRNA	140486	141040	.	+	.	ID=AL2124_000212-T1;Parent=AL2124_000212;product=hypothetical protein;
scaffold_2	funannotate	exon	140486	141040	.	+	.	ID=AL2124_000212-T1.exon1;Parent=AL2124_000212-T1;
scaffold_2	funannotate	CDS	140486	141040	.	+	0	ID=AL2124_000212-T1.cds;Parent=AL2124_000212-T1;
scaffold_2	funannotate	gene	144105	144781	.	+	.	ID=AL2124_000213;
scaffold_2	funannotate	mRNA	144105	144781	.	+	.	ID=AL2124_000213-T1;Parent=AL2124_000213;product=hypothetical protein;
scaffold_2	funannotate	exon	144105	144523	.	+	.	ID=AL2124_000213-T1.exon1;Parent=AL2124_000213-T1;
scaffold_2	funannotate	exon	144589	144781	.	+	.	ID=AL2124_000213-T1.exon2;Parent=AL2124_000213-T1;
scaffold_2	funannotate	CDS	144105	144523	.	+	0	ID=AL2124_000213-T1.cds;Parent=AL2124_000213-T1;
scaffold_2	funannotate	CDS	144589	144781	.	+	1	ID=AL2124_000213-T1.cds;Parent=AL2124_000213-T1;
scaffold_2	funannotate	gene	145267	146169	.	+	.	ID=AL2124_000214;
scaffold_2	funannotate	mRNA	145267	146169	.	+	.	ID=AL2124_000214-T1;Parent=AL2124_000214;product=hypothetical protein;
scaffold_2	funannotate	exon	145267	146169	.	+	.	ID=AL2124_000214-T1.exon1;Parent=AL2124_000214-T1;
scaffold_2	funannotate	CDS	145267	146169	.	+	0	ID=AL2124_000214-T1.cds;Parent=AL2124_000214-T1;
scaffold_2	funannotate	gene	147245	150073	.	+	.	ID=AL2124_000215;
scaffold_2	funannotate	mRNA	147245	150073	.	+	.	ID=AL2124_000215-T1;Parent=AL2124_000215;product=hypothetical protein;
scaffold_2	funannotate	exon	147245	147283	.	+	.	ID=AL2124_000215-T1.exon1;Parent=AL2124_000215-T1;
scaffold_2	funannotate	exon	147340	147561	.	+	.	ID=AL2124_000215-T1.exon2;Parent=AL2124_000215-T1;
scaffold_2	funannotate	exon	147635	147863	.	+	.	ID=AL2124_000215-T1.exon3;Parent=AL2124_000215-T1;
scaffold_2	funannotate	exon	148549	148598	.	+	.	ID=AL2124_000215-T1.exon4;Parent=AL2124_000215-T1;
scaffold_2	funannotate	exon	148630	148708	.	+	.	ID=AL2124_000215-T1.exon5;Parent=AL2124_000215-T1;
scaffold_2	funannotate	exon	148769	149503	.	+	.	ID=AL2124_000215-T1.exon6;Parent=AL2124_000215-T1;
scaffold_2	funannotate	exon	149670	150073	.	+	.	ID=AL2124_000215-T1.exon7;Parent=AL2124_000215-T1;
scaffold_2	funannotate	CDS	147245	147283	.	+	0	ID=AL2124_000215-T1.cds;Parent=AL2124_000215-T1;
scaffold_2	funannotate	CDS	147340	147561	.	+	0	ID=AL2124_000215-T1.cds;Parent=AL2124_000215-T1;
scaffold_2	funannotate	CDS	147635	147863	.	+	0	ID=AL2124_000215-T1.cds;Parent=AL2124_000215-T1;
scaffold_2	funannotate	CDS	148549	148598	.	+	2	ID=AL2124_000215-T1.cds;Parent=AL2124_000215-T1;
scaffold_2	funannotate	CDS	148630	148708	.	+	0	ID=AL2124_000215-T1.cds;Parent=AL2124_000215-T1;
scaffold_2	funannotate	CDS	148769	149503	.	+	2	ID=AL2124_000215-T1.cds;Parent=AL2124_000215-T1;
scaffold_2	funannotate	CDS	149670	150073	.	+	2	ID=AL2124_000215-T1.cds;Parent=AL2124_000215-T1;
scaffold_2	funannotate	gene	151403	152302	.	-	.	ID=AL2124_000216;
scaffold_2	funannotate	mRNA	151403	152302	.	-	.	ID=AL2124_000216-T1;Parent=AL2124_000216;product=hypothetical protein;
scaffold_2	funannotate	exon	151403	152302	.	-	.	ID=AL2124_000216-T1.exon1;Parent=AL2124_000216-T1;
scaffold_2	funannotate	CDS	151403	152302	.	-	0	ID=AL2124_000216-T1.cds;Parent=AL2124_000216-T1;
scaffold_2	funannotate	gene	154656	155346	.	+	.	ID=AL2124_000217;
scaffold_2	funannotate	mRNA	154656	155346	.	+	.	ID=AL2124_000217-T1;Parent=AL2124_000217;product=hypothetical protein;
scaffold_2	funannotate	exon	154656	154905	.	+	.	ID=AL2124_000217-T1.exon1;Parent=AL2124_000217-T1;
scaffold_2	funannotate	exon	155039	155346	.	+	.	ID=AL2124_000217-T1.exon2;Parent=AL2124_000217-T1;
scaffold_2	funannotate	CDS	154656	154905	.	+	0	ID=AL2124_000217-T1.cds;Parent=AL2124_000217-T1;
scaffold_2	funannotate	CDS	155039	155346	.	+	2	ID=AL2124_000217-T1.cds;Parent=AL2124_000217-T1;
scaffold_2	funannotate	gene	155823	157931	.	-	.	ID=AL2124_000218;
scaffold_2	funannotate	mRNA	155823	157931	.	-	.	ID=AL2124_000218-T1;Parent=AL2124_000218;product=hypothetical protein;
scaffold_2	funannotate	exon	157081	157931	.	-	.	ID=AL2124_000218-T1.exon1;Parent=AL2124_000218-T1;
scaffold_2	funannotate	exon	155823	157026	.	-	.	ID=AL2124_000218-T1.exon2;Parent=AL2124_000218-T1;
scaffold_2	funannotate	CDS	157081	157931	.	-	0	ID=AL2124_000218-T1.cds;Parent=AL2124_000218-T1;
scaffold_2	funannotate	CDS	155823	157026	.	-	1	ID=AL2124_000218-T1.cds;Parent=AL2124_000218-T1;
scaffold_2	funannotate	gene	158716	160089	.	+	.	ID=AL2124_000219;
scaffold_2	funannotate	mRNA	158716	160089	.	+	.	ID=AL2124_000219-T1;Parent=AL2124_000219;product=hypothetical protein;
scaffold_2	funannotate	exon	158716	160089	.	+	.	ID=AL2124_000219-T1.exon1;Parent=AL2124_000219-T1;
scaffold_2	funannotate	CDS	158716	160089	.	+	0	ID=AL2124_000219-T1.cds;Parent=AL2124_000219-T1;
scaffold_2	funannotate	gene	161033	161794	.	-	.	ID=AL2124_000220;
scaffold_2	funannotate	mRNA	161033	161794	.	-	.	ID=AL2124_000220-T1;Parent=AL2124_000220;product=hypothetical protein;
scaffold_2	funannotate	exon	161033	161794	.	-	.	ID=AL2124_000220-T1.exon1;Parent=AL2124_000220-T1;
scaffold_2	funannotate	CDS	161033	161794	.	-	0	ID=AL2124_000220-T1.cds;Parent=AL2124_000220-T1;
scaffold_2	funannotate	gene	163639	165467	.	+	.	ID=AL2124_000221;
scaffold_2	funannotate	mRNA	163639	165467	.	+	.	ID=AL2124_000221-T1;Parent=AL2124_000221;product=hypothetical protein;
scaffold_2	funannotate	exon	163639	165282	.	+	.	ID=AL2124_000221-T1.exon1;Parent=AL2124_000221-T1;
scaffold_2	funannotate	exon	165348	165467	.	+	.	ID=AL2124_000221-T1.exon2;Parent=AL2124_000221-T1;
scaffold_2	funannotate	CDS	163639	165282	.	+	0	ID=AL2124_000221-T1.cds;Parent=AL2124_000221-T1;
scaffold_2	funannotate	CDS	165348	165467	.	+	0	ID=AL2124_000221-T1.cds;Parent=AL2124_000221-T1;
scaffold_2	funannotate	gene	168712	170955	.	+	.	ID=AL2124_000222;
scaffold_2	funannotate	mRNA	168712	170955	.	+	.	ID=AL2124_000222-T1;Parent=AL2124_000222;product=hypothetical protein;
scaffold_2	funannotate	exon	168712	169155	.	+	.	ID=AL2124_000222-T1.exon1;Parent=AL2124_000222-T1;
scaffold_2	funannotate	exon	169225	170955	.	+	.	ID=AL2124_000222-T1.exon2;Parent=AL2124_000222-T1;
scaffold_2	funannotate	CDS	168712	169155	.	+	0	ID=AL2124_000222-T1.cds;Parent=AL2124_000222-T1;
scaffold_2	funannotate	CDS	169225	170955	.	+	0	ID=AL2124_000222-T1.cds;Parent=AL2124_000222-T1;
scaffold_2	funannotate	gene	174025	175310	.	+	.	ID=AL2124_000223;
scaffold_2	funannotate	mRNA	174025	175310	.	+	.	ID=AL2124_000223-T1;Parent=AL2124_000223;product=hypothetical protein;
scaffold_2	funannotate	exon	174025	174088	.	+	.	ID=AL2124_000223-T1.exon1;Parent=AL2124_000223-T1;
scaffold_2	funannotate	exon	174330	175050	.	+	.	ID=AL2124_000223-T1.exon2;Parent=AL2124_000223-T1;
scaffold_2	funannotate	exon	175154	175310	.	+	.	ID=AL2124_000223-T1.exon3;Parent=AL2124_000223-T1;
scaffold_2	funannotate	CDS	174025	174088	.	+	0	ID=AL2124_000223-T1.cds;Parent=AL2124_000223-T1;
scaffold_2	funannotate	CDS	174330	175050	.	+	2	ID=AL2124_000223-T1.cds;Parent=AL2124_000223-T1;
scaffold_2	funannotate	CDS	175154	175310	.	+	1	ID=AL2124_000223-T1.cds;Parent=AL2124_000223-T1;
scaffold_2	funannotate	gene	175602	176689	.	-	.	ID=AL2124_000224;
scaffold_2	funannotate	mRNA	175602	176689	.	-	.	ID=AL2124_000224-T1;Parent=AL2124_000224;product=hypothetical protein;
scaffold_2	funannotate	exon	176063	176689	.	-	.	ID=AL2124_000224-T1.exon1;Parent=AL2124_000224-T1;
scaffold_2	funannotate	exon	175602	175994	.	-	.	ID=AL2124_000224-T1.exon2;Parent=AL2124_000224-T1;
scaffold_2	funannotate	CDS	176063	176689	.	-	0	ID=AL2124_000224-T1.cds;Parent=AL2124_000224-T1;
scaffold_2	funannotate	CDS	175602	175994	.	-	0	ID=AL2124_000224-T1.cds;Parent=AL2124_000224-T1;
scaffold_2	funannotate	gene	178529	180161	.	+	.	ID=AL2124_000225;
scaffold_2	funannotate	mRNA	178529	180161	.	+	.	ID=AL2124_000225-T1;Parent=AL2124_000225;product=hypothetical protein;
scaffold_2	funannotate	exon	178529	178843	.	+	.	ID=AL2124_000225-T1.exon1;Parent=AL2124_000225-T1;
scaffold_2	funannotate	exon	178933	179170	.	+	.	ID=AL2124_000225-T1.exon2;Parent=AL2124_000225-T1;
scaffold_2	funannotate	exon	179328	179558	.	+	.	ID=AL2124_000225-T1.exon3;Parent=AL2124_000225-T1;
scaffold_2	funannotate	exon	179645	179761	.	+	.	ID=AL2124_000225-T1.exon4;Parent=AL2124_000225-T1;
scaffold_2	funannotate	exon	179824	180161	.	+	.	ID=AL2124_000225-T1.exon5;Parent=AL2124_000225-T1;
scaffold_2	funannotate	CDS	178529	178843	.	+	0	ID=AL2124_000225-T1.cds;Parent=AL2124_000225-T1;
scaffold_2	funannotate	CDS	178933	179170	.	+	0	ID=AL2124_000225-T1.cds;Parent=AL2124_000225-T1;
scaffold_2	funannotate	CDS	179328	179558	.	+	2	ID=AL2124_000225-T1.cds;Parent=AL2124_000225-T1;
scaffold_2	funannotate	CDS	179645	179761	.	+	2	ID=AL2124_000225-T1.cds;Parent=AL2124_000225-T1;
scaffold_2	funannotate	CDS	179824	180161	.	+	2	ID=AL2124_000225-T1.cds;Parent=AL2124_000225-T1;
scaffold_2	funannotate	gene	180331	182455	.	-	.	ID=AL2124_000226;
scaffold_2	funannotate	mRNA	180331	182455	.	-	.	ID=AL2124_000226-T1;Parent=AL2124_000226;product=hypothetical protein;
scaffold_2	funannotate	exon	181651	182455	.	-	.	ID=AL2124_000226-T1.exon1;Parent=AL2124_000226-T1;
scaffold_2	funannotate	exon	180331	181598	.	-	.	ID=AL2124_000226-T1.exon2;Parent=AL2124_000226-T1;
scaffold_2	funannotate	CDS	181651	182455	.	-	0	ID=AL2124_000226-T1.cds;Parent=AL2124_000226-T1;
scaffold_2	funannotate	CDS	180331	181598	.	-	2	ID=AL2124_000226-T1.cds;Parent=AL2124_000226-T1;
scaffold_2	funannotate	gene	184072	184957	.	-	.	ID=AL2124_000227;
scaffold_2	funannotate	mRNA	184072	184957	.	-	.	ID=AL2124_000227-T1;Parent=AL2124_000227;product=hypothetical protein;
scaffold_2	funannotate	exon	184747	184957	.	-	.	ID=AL2124_000227-T1.exon1;Parent=AL2124_000227-T1;
scaffold_2	funannotate	exon	184556	184676	.	-	.	ID=AL2124_000227-T1.exon2;Parent=AL2124_000227-T1;
scaffold_2	funannotate	exon	184072	184504	.	-	.	ID=AL2124_000227-T1.exon3;Parent=AL2124_000227-T1;
scaffold_2	funannotate	CDS	184747	184957	.	-	0	ID=AL2124_000227-T1.cds;Parent=AL2124_000227-T1;
scaffold_2	funannotate	CDS	184556	184676	.	-	2	ID=AL2124_000227-T1.cds;Parent=AL2124_000227-T1;
scaffold_2	funannotate	CDS	184072	184504	.	-	1	ID=AL2124_000227-T1.cds;Parent=AL2124_000227-T1;
scaffold_2	funannotate	gene	185627	187108	.	+	.	ID=AL2124_000228;
scaffold_2	funannotate	mRNA	185627	187108	.	+	.	ID=AL2124_000228-T1;Parent=AL2124_000228;product=hypothetical protein;
scaffold_2	funannotate	exon	185627	187108	.	+	.	ID=AL2124_000228-T1.exon1;Parent=AL2124_000228-T1;
scaffold_2	funannotate	CDS	185627	187108	.	+	0	ID=AL2124_000228-T1.cds;Parent=AL2124_000228-T1;
scaffold_2	funannotate	gene	188133	189545	.	+	.	ID=AL2124_000229;
scaffold_2	funannotate	mRNA	188133	189545	.	+	.	ID=AL2124_000229-T1;Parent=AL2124_000229;product=hypothetical protein;
scaffold_2	funannotate	exon	188133	188369	.	+	.	ID=AL2124_000229-T1.exon1;Parent=AL2124_000229-T1;
scaffold_2	funannotate	exon	188432	188590	.	+	.	ID=AL2124_000229-T1.exon2;Parent=AL2124_000229-T1;
scaffold_2	funannotate	exon	188641	189014	.	+	.	ID=AL2124_000229-T1.exon3;Parent=AL2124_000229-T1;
scaffold_2	funannotate	exon	189065	189545	.	+	.	ID=AL2124_000229-T1.exon4;Parent=AL2124_000229-T1;
scaffold_2	funannotate	CDS	188133	188369	.	+	0	ID=AL2124_000229-T1.cds;Parent=AL2124_000229-T1;
scaffold_2	funannotate	CDS	188432	188590	.	+	0	ID=AL2124_000229-T1.cds;Parent=AL2124_000229-T1;
scaffold_2	funannotate	CDS	188641	189014	.	+	0	ID=AL2124_000229-T1.cds;Parent=AL2124_000229-T1;
scaffold_2	funannotate	CDS	189065	189545	.	+	1	ID=AL2124_000229-T1.cds;Parent=AL2124_000229-T1;
scaffold_2	funannotate	gene	189994	191369	.	+	.	ID=AL2124_000230;
scaffold_2	funannotate	mRNA	189994	191369	.	+	.	ID=AL2124_000230-T1;Parent=AL2124_000230;product=hypothetical protein;
scaffold_2	funannotate	exon	189994	190557	.	+	.	ID=AL2124_000230-T1.exon1;Parent=AL2124_000230-T1;
scaffold_2	funannotate	exon	190752	191369	.	+	.	ID=AL2124_000230-T1.exon2;Parent=AL2124_000230-T1;
scaffold_2	funannotate	CDS	189994	190557	.	+	0	ID=AL2124_000230-T1.cds;Parent=AL2124_000230-T1;
scaffold_2	funannotate	CDS	190752	191369	.	+	0	ID=AL2124_000230-T1.cds;Parent=AL2124_000230-T1;
scaffold_2	funannotate	gene	191876	193550	.	+	.	ID=AL2124_000231;
scaffold_2	funannotate	mRNA	191876	193550	.	+	.	ID=AL2124_000231-T1;Parent=AL2124_000231;product=hypothetical protein;
scaffold_2	funannotate	exon	191876	191911	.	+	.	ID=AL2124_000231-T1.exon1;Parent=AL2124_000231-T1;
scaffold_2	funannotate	exon	191970	193550	.	+	.	ID=AL2124_000231-T1.exon2;Parent=AL2124_000231-T1;
scaffold_2	funannotate	CDS	191876	191911	.	+	0	ID=AL2124_000231-T1.cds;Parent=AL2124_000231-T1;
scaffold_2	funannotate	CDS	191970	193550	.	+	0	ID=AL2124_000231-T1.cds;Parent=AL2124_000231-T1;
scaffold_2	funannotate	gene	194729	196407	.	-	.	ID=AL2124_000232;
scaffold_2	funannotate	mRNA	194729	196407	.	-	.	ID=AL2124_000232-T1;Parent=AL2124_000232;product=hypothetical protein;
scaffold_2	funannotate	exon	196355	196407	.	-	.	ID=AL2124_000232-T1.exon1;Parent=AL2124_000232-T1;
scaffold_2	funannotate	exon	195758	196299	.	-	.	ID=AL2124_000232-T1.exon2;Parent=AL2124_000232-T1;
scaffold_2	funannotate	exon	195308	195694	.	-	.	ID=AL2124_000232-T1.exon3;Parent=AL2124_000232-T1;
scaffold_2	funannotate	exon	194729	195246	.	-	.	ID=AL2124_000232-T1.exon4;Parent=AL2124_000232-T1;
scaffold_2	funannotate	CDS	196355	196407	.	-	0	ID=AL2124_000232-T1.cds;Parent=AL2124_000232-T1;
scaffold_2	funannotate	CDS	195758	196299	.	-	1	ID=AL2124_000232-T1.cds;Parent=AL2124_000232-T1;
scaffold_2	funannotate	CDS	195308	195694	.	-	2	ID=AL2124_000232-T1.cds;Parent=AL2124_000232-T1;
scaffold_2	funannotate	CDS	194729	195246	.	-	2	ID=AL2124_000232-T1.cds;Parent=AL2124_000232-T1;
scaffold_2	funannotate	gene	196800	200125	.	+	.	ID=AL2124_000233;
scaffold_2	funannotate	mRNA	196800	200125	.	+	.	ID=AL2124_000233-T1;Parent=AL2124_000233;product=hypothetical protein;
scaffold_2	funannotate	exon	196800	197218	.	+	.	ID=AL2124_000233-T1.exon1;Parent=AL2124_000233-T1;
scaffold_2	funannotate	exon	197278	198160	.	+	.	ID=AL2124_000233-T1.exon2;Parent=AL2124_000233-T1;
scaffold_2	funannotate	exon	198221	200125	.	+	.	ID=AL2124_000233-T1.exon3;Parent=AL2124_000233-T1;
scaffold_2	funannotate	CDS	196800	197218	.	+	0	ID=AL2124_000233-T1.cds;Parent=AL2124_000233-T1;
scaffold_2	funannotate	CDS	197278	198160	.	+	1	ID=AL2124_000233-T1.cds;Parent=AL2124_000233-T1;
scaffold_2	funannotate	CDS	198221	200125	.	+	0	ID=AL2124_000233-T1.cds;Parent=AL2124_000233-T1;
scaffold_2	funannotate	gene	200970	201683	.	-	.	ID=AL2124_000234;
scaffold_2	funannotate	mRNA	200970	201683	.	-	.	ID=AL2124_000234-T1;Parent=AL2124_000234;product=hypothetical protein;
scaffold_2	funannotate	exon	200970	201683	.	-	.	ID=AL2124_000234-T1.exon1;Parent=AL2124_000234-T1;
scaffold_2	funannotate	CDS	200970	201683	.	-	0	ID=AL2124_000234-T1.cds;Parent=AL2124_000234-T1;
scaffold_2	funannotate	gene	202603	204344	.	-	.	ID=AL2124_000235;
scaffold_2	funannotate	mRNA	202603	204344	.	-	.	ID=AL2124_000235-T1;Parent=AL2124_000235;product=hypothetical protein;
scaffold_2	funannotate	exon	203969	204344	.	-	.	ID=AL2124_000235-T1.exon1;Parent=AL2124_000235-T1;
scaffold_2	funannotate	exon	203461	203895	.	-	.	ID=AL2124_000235-T1.exon2;Parent=AL2124_000235-T1;
scaffold_2	funannotate	exon	202603	203408	.	-	.	ID=AL2124_000235-T1.exon3;Parent=AL2124_000235-T1;
scaffold_2	funannotate	CDS	203969	204344	.	-	0	ID=AL2124_000235-T1.cds;Parent=AL2124_000235-T1;
scaffold_2	funannotate	CDS	203461	203895	.	-	2	ID=AL2124_000235-T1.cds;Parent=AL2124_000235-T1;
scaffold_2	funannotate	CDS	202603	203408	.	-	2	ID=AL2124_000235-T1.cds;Parent=AL2124_000235-T1;
scaffold_2	funannotate	gene	204949	207344	.	-	.	ID=AL2124_000236;
scaffold_2	funannotate	mRNA	204949	207344	.	-	.	ID=AL2124_000236-T1;Parent=AL2124_000236;product=hypothetical protein;
scaffold_2	funannotate	exon	206908	207344	.	-	.	ID=AL2124_000236-T1.exon1;Parent=AL2124_000236-T1;
scaffold_2	funannotate	exon	206822	206849	.	-	.	ID=AL2124_000236-T1.exon2;Parent=AL2124_000236-T1;
scaffold_2	funannotate	exon	206286	206768	.	-	.	ID=AL2124_000236-T1.exon3;Parent=AL2124_000236-T1;
scaffold_2	funannotate	exon	204949	206229	.	-	.	ID=AL2124_000236-T1.exon4;Parent=AL2124_000236-T1;
scaffold_2	funannotate	CDS	206908	207344	.	-	0	ID=AL2124_000236-T1.cds;Parent=AL2124_000236-T1;
scaffold_2	funannotate	CDS	206822	206849	.	-	1	ID=AL2124_000236-T1.cds;Parent=AL2124_000236-T1;
scaffold_2	funannotate	CDS	206286	206768	.	-	0	ID=AL2124_000236-T1.cds;Parent=AL2124_000236-T1;
scaffold_2	funannotate	CDS	204949	206229	.	-	0	ID=AL2124_000236-T1.cds;Parent=AL2124_000236-T1;
scaffold_2	funannotate	gene	208212	208898	.	+	.	ID=AL2124_000237;
scaffold_2	funannotate	mRNA	208212	208898	.	+	.	ID=AL2124_000237-T1;Parent=AL2124_000237;product=hypothetical protein;
scaffold_2	funannotate	exon	208212	208898	.	+	.	ID=AL2124_000237-T1.exon1;Parent=AL2124_000237-T1;
scaffold_2	funannotate	CDS	208212	208898	.	+	0	ID=AL2124_000237-T1.cds;Parent=AL2124_000237-T1;
scaffold_2	funannotate	gene	210184	212229	.	+	.	ID=AL2124_000238;
scaffold_2	funannotate	mRNA	210184	212229	.	+	.	ID=AL2124_000238-T1;Parent=AL2124_000238;product=hypothetical protein;
scaffold_2	funannotate	exon	210184	212229	.	+	.	ID=AL2124_000238-T1.exon1;Parent=AL2124_000238-T1;
scaffold_2	funannotate	CDS	210184	212229	.	+	0	ID=AL2124_000238-T1.cds;Parent=AL2124_000238-T1;
scaffold_2	funannotate	gene	212640	214472	.	-	.	ID=AL2124_000239;
scaffold_2	funannotate	mRNA	212640	214472	.	-	.	ID=AL2124_000239-T1;Parent=AL2124_000239;product=hypothetical protein;
scaffold_2	funannotate	exon	212640	214472	.	-	.	ID=AL2124_000239-T1.exon1;Parent=AL2124_000239-T1;
scaffold_2	funannotate	CDS	212640	214472	.	-	0	ID=AL2124_000239-T1.cds;Parent=AL2124_000239-T1;
scaffold_2	funannotate	gene	215793	217450	.	+	.	ID=AL2124_000240;
scaffold_2	funannotate	mRNA	215793	217450	.	+	.	ID=AL2124_000240-T1;Parent=AL2124_000240;product=hypothetical protein;
scaffold_2	funannotate	exon	215793	216320	.	+	.	ID=AL2124_000240-T1.exon1;Parent=AL2124_000240-T1;
scaffold_2	funannotate	exon	216398	217450	.	+	.	ID=AL2124_000240-T1.exon2;Parent=AL2124_000240-T1;
scaffold_2	funannotate	CDS	215793	216320	.	+	0	ID=AL2124_000240-T1.cds;Parent=AL2124_000240-T1;
scaffold_2	funannotate	CDS	216398	217450	.	+	0	ID=AL2124_000240-T1.cds;Parent=AL2124_000240-T1;
scaffold_2	funannotate	gene	218530	226955	.	-	.	ID=AL2124_000241;
scaffold_2	funannotate	mRNA	218530	226955	.	-	.	ID=AL2124_000241-T1;Parent=AL2124_000241;product=hypothetical protein;
scaffold_2	funannotate	exon	226785	226955	.	-	.	ID=AL2124_000241-T1.exon1;Parent=AL2124_000241-T1;
scaffold_2	funannotate	exon	226584	226728	.	-	.	ID=AL2124_000241-T1.exon2;Parent=AL2124_000241-T1;
scaffold_2	funannotate	exon	226254	226522	.	-	.	ID=AL2124_000241-T1.exon3;Parent=AL2124_000241-T1;
scaffold_2	funannotate	exon	225857	226199	.	-	.	ID=AL2124_000241-T1.exon4;Parent=AL2124_000241-T1;
scaffold_2	funannotate	exon	225642	225732	.	-	.	ID=AL2124_000241-T1.exon5;Parent=AL2124_000241-T1;
scaffold_2	funannotate	exon	225419	225575	.	-	.	ID=AL2124_000241-T1.exon6;Parent=AL2124_000241-T1;
scaffold_2	funannotate	exon	224673	225360	.	-	.	ID=AL2124_000241-T1.exon7;Parent=AL2124_000241-T1;
scaffold_2	funannotate	exon	224465	224615	.	-	.	ID=AL2124_000241-T1.exon8;Parent=AL2124_000241-T1;
scaffold_2	funannotate	exon	223398	224394	.	-	.	ID=AL2124_000241-T1.exon9;Parent=AL2124_000241-T1;
scaffold_2	funannotate	exon	219777	223313	.	-	.	ID=AL2124_000241-T1.exon10;Parent=AL2124_000241-T1;
scaffold_2	funannotate	exon	218530	219354	.	-	.	ID=AL2124_000241-T1.exon11;Parent=AL2124_000241-T1;
scaffold_2	funannotate	CDS	226785	226955	.	-	0	ID=AL2124_000241-T1.cds;Parent=AL2124_000241-T1;
scaffold_2	funannotate	CDS	226584	226728	.	-	0	ID=AL2124_000241-T1.cds;Parent=AL2124_000241-T1;
scaffold_2	funannotate	CDS	226254	226522	.	-	2	ID=AL2124_000241-T1.cds;Parent=AL2124_000241-T1;
scaffold_2	funannotate	CDS	225857	226199	.	-	0	ID=AL2124_000241-T1.cds;Parent=AL2124_000241-T1;
scaffold_2	funannotate	CDS	225642	225732	.	-	2	ID=AL2124_000241-T1.cds;Parent=AL2124_000241-T1;
scaffold_2	funannotate	CDS	225419	225575	.	-	1	ID=AL2124_000241-T1.cds;Parent=AL2124_000241-T1;
scaffold_2	funannotate	CDS	224673	225360	.	-	0	ID=AL2124_000241-T1.cds;Parent=AL2124_000241-T1;
scaffold_2	funannotate	CDS	224465	224615	.	-	2	ID=AL2124_000241-T1.cds;Parent=AL2124_000241-T1;
scaffold_2	funannotate	CDS	223398	224394	.	-	1	ID=AL2124_000241-T1.cds;Parent=AL2124_000241-T1;
scaffold_2	funannotate	CDS	219777	223313	.	-	0	ID=AL2124_000241-T1.cds;Parent=AL2124_000241-T1;
scaffold_2	funannotate	CDS	218530	219354	.	-	0	ID=AL2124_000241-T1.cds;Parent=AL2124_000241-T1;
scaffold_2	funannotate	gene	228933	229908	.	+	.	ID=AL2124_000242;
scaffold_2	funannotate	mRNA	228933	229908	.	+	.	ID=AL2124_000242-T1;Parent=AL2124_000242;product=hypothetical protein;
scaffold_2	funannotate	exon	228933	229300	.	+	.	ID=AL2124_000242-T1.exon1;Parent=AL2124_000242-T1;
scaffold_2	funannotate	exon	229401	229908	.	+	.	ID=AL2124_000242-T1.exon2;Parent=AL2124_000242-T1;
scaffold_2	funannotate	CDS	228933	229300	.	+	0	ID=AL2124_000242-T1.cds;Parent=AL2124_000242-T1;
scaffold_2	funannotate	CDS	229401	229908	.	+	1	ID=AL2124_000242-T1.cds;Parent=AL2124_000242-T1;
scaffold_2	funannotate	gene	231060	233216	.	+	.	ID=AL2124_000243;
scaffold_2	funannotate	mRNA	231060	233216	.	+	.	ID=AL2124_000243-T1;Parent=AL2124_000243;product=hypothetical protein;
scaffold_2	funannotate	exon	231060	231120	.	+	.	ID=AL2124_000243-T1.exon1;Parent=AL2124_000243-T1;
scaffold_2	funannotate	exon	231222	231565	.	+	.	ID=AL2124_000243-T1.exon2;Parent=AL2124_000243-T1;
scaffold_2	funannotate	exon	231642	232462	.	+	.	ID=AL2124_000243-T1.exon3;Parent=AL2124_000243-T1;
scaffold_2	funannotate	exon	232530	232617	.	+	.	ID=AL2124_000243-T1.exon4;Parent=AL2124_000243-T1;
scaffold_2	funannotate	exon	232710	233216	.	+	.	ID=AL2124_000243-T1.exon5;Parent=AL2124_000243-T1;
scaffold_2	funannotate	CDS	231060	231120	.	+	0	ID=AL2124_000243-T1.cds;Parent=AL2124_000243-T1;
scaffold_2	funannotate	CDS	231222	231565	.	+	2	ID=AL2124_000243-T1.cds;Parent=AL2124_000243-T1;
scaffold_2	funannotate	CDS	231642	232462	.	+	0	ID=AL2124_000243-T1.cds;Parent=AL2124_000243-T1;
scaffold_2	funannotate	CDS	232530	232617	.	+	1	ID=AL2124_000243-T1.cds;Parent=AL2124_000243-T1;
scaffold_2	funannotate	CDS	232710	233216	.	+	0	ID=AL2124_000243-T1.cds;Parent=AL2124_000243-T1;
scaffold_2	funannotate	gene	233663	234570	.	-	.	ID=AL2124_000244;
scaffold_2	funannotate	mRNA	233663	234570	.	-	.	ID=AL2124_000244-T1;Parent=AL2124_000244;product=hypothetical protein;
scaffold_2	funannotate	exon	234185	234570	.	-	.	ID=AL2124_000244-T1.exon1;Parent=AL2124_000244-T1;
scaffold_2	funannotate	exon	234011	234118	.	-	.	ID=AL2124_000244-T1.exon2;Parent=AL2124_000244-T1;
scaffold_2	funannotate	exon	233663	233843	.	-	.	ID=AL2124_000244-T1.exon3;Parent=AL2124_000244-T1;
scaffold_2	funannotate	CDS	234185	234570	.	-	0	ID=AL2124_000244-T1.cds;Parent=AL2124_000244-T1;
scaffold_2	funannotate	CDS	234011	234118	.	-	1	ID=AL2124_000244-T1.cds;Parent=AL2124_000244-T1;
scaffold_2	funannotate	CDS	233663	233843	.	-	1	ID=AL2124_000244-T1.cds;Parent=AL2124_000244-T1;
scaffold_2	funannotate	gene	234967	236369	.	-	.	ID=AL2124_000245;
scaffold_2	funannotate	mRNA	234967	236369	.	-	.	ID=AL2124_000245-T1;Parent=AL2124_000245;product=hypothetical protein;
scaffold_2	funannotate	exon	235856	236369	.	-	.	ID=AL2124_000245-T1.exon1;Parent=AL2124_000245-T1;
scaffold_2	funannotate	exon	235479	235798	.	-	.	ID=AL2124_000245-T1.exon2;Parent=AL2124_000245-T1;
scaffold_2	funannotate	exon	234967	235338	.	-	.	ID=AL2124_000245-T1.exon3;Parent=AL2124_000245-T1;
scaffold_2	funannotate	CDS	235856	236369	.	-	0	ID=AL2124_000245-T1.cds;Parent=AL2124_000245-T1;
scaffold_2	funannotate	CDS	235479	235798	.	-	2	ID=AL2124_000245-T1.cds;Parent=AL2124_000245-T1;
scaffold_2	funannotate	CDS	234967	235338	.	-	0	ID=AL2124_000245-T1.cds;Parent=AL2124_000245-T1;
scaffold_2	funannotate	gene	237311	237960	.	+	.	ID=AL2124_000246;
scaffold_2	funannotate	mRNA	237311	237960	.	+	.	ID=AL2124_000246-T1;Parent=AL2124_000246;product=hypothetical protein;
scaffold_2	funannotate	exon	237311	237604	.	+	.	ID=AL2124_000246-T1.exon1;Parent=AL2124_000246-T1;
scaffold_2	funannotate	exon	237715	237960	.	+	.	ID=AL2124_000246-T1.exon2;Parent=AL2124_000246-T1;
scaffold_2	funannotate	CDS	237311	237604	.	+	0	ID=AL2124_000246-T1.cds;Parent=AL2124_000246-T1;
scaffold_2	funannotate	CDS	237715	237960	.	+	0	ID=AL2124_000246-T1.cds;Parent=AL2124_000246-T1;
scaffold_2	funannotate	gene	238244	240810	.	+	.	ID=AL2124_000247;
scaffold_2	funannotate	mRNA	238244	240810	.	+	.	ID=AL2124_000247-T1;Parent=AL2124_000247;product=hypothetical protein;
scaffold_2	funannotate	exon	238244	238390	.	+	.	ID=AL2124_000247-T1.exon1;Parent=AL2124_000247-T1;
scaffold_2	funannotate	exon	238450	240810	.	+	.	ID=AL2124_000247-T1.exon2;Parent=AL2124_000247-T1;
scaffold_2	funannotate	CDS	238244	238390	.	+	0	ID=AL2124_000247-T1.cds;Parent=AL2124_000247-T1;
scaffold_2	funannotate	CDS	238450	240810	.	+	0	ID=AL2124_000247-T1.cds;Parent=AL2124_000247-T1;
scaffold_2	funannotate	gene	241742	242362	.	-	.	ID=AL2124_000248;
scaffold_2	funannotate	mRNA	241742	242362	.	-	.	ID=AL2124_000248-T1;Parent=AL2124_000248;product=hypothetical protein;
scaffold_2	funannotate	exon	241742	242362	.	-	.	ID=AL2124_000248-T1.exon1;Parent=AL2124_000248-T1;
scaffold_2	funannotate	CDS	241742	242362	.	-	0	ID=AL2124_000248-T1.cds;Parent=AL2124_000248-T1;
scaffold_2	funannotate	gene	245633	246076	.	+	.	ID=AL2124_000249;
scaffold_2	funannotate	mRNA	245633	246076	.	+	.	ID=AL2124_000249-T1;Parent=AL2124_000249;product=hypothetical protein;
scaffold_2	funannotate	exon	245633	245893	.	+	.	ID=AL2124_000249-T1.exon1;Parent=AL2124_000249-T1;
scaffold_2	funannotate	exon	245984	246076	.	+	.	ID=AL2124_000249-T1.exon2;Parent=AL2124_000249-T1;
scaffold_2	funannotate	CDS	245633	245893	.	+	0	ID=AL2124_000249-T1.cds;Parent=AL2124_000249-T1;
scaffold_2	funannotate	CDS	245984	246076	.	+	0	ID=AL2124_000249-T1.cds;Parent=AL2124_000249-T1;
scaffold_2	funannotate	gene	246363	247818	.	-	.	ID=AL2124_000250;
scaffold_2	funannotate	mRNA	246363	247818	.	-	.	ID=AL2124_000250-T1;Parent=AL2124_000250;product=hypothetical protein;
scaffold_2	funannotate	exon	247651	247818	.	-	.	ID=AL2124_000250-T1.exon1;Parent=AL2124_000250-T1;
scaffold_2	funannotate	exon	246363	247364	.	-	.	ID=AL2124_000250-T1.exon2;Parent=AL2124_000250-T1;
scaffold_2	funannotate	CDS	247651	247818	.	-	0	ID=AL2124_000250-T1.cds;Parent=AL2124_000250-T1;
scaffold_2	funannotate	CDS	246363	247364	.	-	0	ID=AL2124_000250-T1.cds;Parent=AL2124_000250-T1;
scaffold_2	funannotate	gene	249604	250437	.	+	.	ID=AL2124_000251;
scaffold_2	funannotate	mRNA	249604	250437	.	+	.	ID=AL2124_000251-T1;Parent=AL2124_000251;product=hypothetical protein;
scaffold_2	funannotate	exon	249604	250437	.	+	.	ID=AL2124_000251-T1.exon1;Parent=AL2124_000251-T1;
scaffold_2	funannotate	CDS	249604	250437	.	+	0	ID=AL2124_000251-T1.cds;Parent=AL2124_000251-T1;
scaffold_2	funannotate	gene	251699	255152	.	+	.	ID=AL2124_000252;
scaffold_2	funannotate	mRNA	251699	255152	.	+	.	ID=AL2124_000252-T1;Parent=AL2124_000252;product=hypothetical protein;
scaffold_2	funannotate	exon	251699	251886	.	+	.	ID=AL2124_000252-T1.exon1;Parent=AL2124_000252-T1;
scaffold_2	funannotate	exon	252032	252066	.	+	.	ID=AL2124_000252-T1.exon2;Parent=AL2124_000252-T1;
scaffold_2	funannotate	exon	252116	253870	.	+	.	ID=AL2124_000252-T1.exon3;Parent=AL2124_000252-T1;
scaffold_2	funannotate	exon	253924	255152	.	+	.	ID=AL2124_000252-T1.exon4;Parent=AL2124_000252-T1;
scaffold_2	funannotate	CDS	251699	251886	.	+	0	ID=AL2124_000252-T1.cds;Parent=AL2124_000252-T1;
scaffold_2	funannotate	CDS	252032	252066	.	+	1	ID=AL2124_000252-T1.cds;Parent=AL2124_000252-T1;
scaffold_2	funannotate	CDS	252116	253870	.	+	2	ID=AL2124_000252-T1.cds;Parent=AL2124_000252-T1;
scaffold_2	funannotate	CDS	253924	255152	.	+	2	ID=AL2124_000252-T1.cds;Parent=AL2124_000252-T1;
scaffold_2	funannotate	gene	255963	257180	.	-	.	ID=AL2124_000253;
scaffold_2	funannotate	mRNA	255963	257180	.	-	.	ID=AL2124_000253-T1;Parent=AL2124_000253;product=hypothetical protein;
scaffold_2	funannotate	exon	257074	257180	.	-	.	ID=AL2124_000253-T1.exon1;Parent=AL2124_000253-T1;
scaffold_2	funannotate	exon	256826	256988	.	-	.	ID=AL2124_000253-T1.exon2;Parent=AL2124_000253-T1;
scaffold_2	funannotate	exon	255963	256772	.	-	.	ID=AL2124_000253-T1.exon3;Parent=AL2124_000253-T1;
scaffold_2	funannotate	CDS	257074	257180	.	-	0	ID=AL2124_000253-T1.cds;Parent=AL2124_000253-T1;
scaffold_2	funannotate	CDS	256826	256988	.	-	1	ID=AL2124_000253-T1.cds;Parent=AL2124_000253-T1;
scaffold_2	funannotate	CDS	255963	256772	.	-	0	ID=AL2124_000253-T1.cds;Parent=AL2124_000253-T1;
scaffold_2	funannotate	gene	258947	259315	.	-	.	ID=AL2124_000254;
scaffold_2	funannotate	mRNA	258947	259315	.	-	.	ID=AL2124_000254-T1;Parent=AL2124_000254;product=hypothetical protein;
scaffold_2	funannotate	exon	259130	259315	.	-	.	ID=AL2124_000254-T1.exon1;Parent=AL2124_000254-T1;
scaffold_2	funannotate	exon	258947	259060	.	-	.	ID=AL2124_000254-T1.exon2;Parent=AL2124_000254-T1;
scaffold_2	funannotate	CDS	259130	259315	.	-	0	ID=AL2124_000254-T1.cds;Parent=AL2124_000254-T1;
scaffold_2	funannotate	CDS	258947	259060	.	-	0	ID=AL2124_000254-T1.cds;Parent=AL2124_000254-T1;
scaffold_2	funannotate	gene	259483	260895	.	-	.	ID=AL2124_000255;
scaffold_2	funannotate	mRNA	259483	260895	.	-	.	ID=AL2124_000255-T1;Parent=AL2124_000255;product=hypothetical protein;
scaffold_2	funannotate	exon	260740	260895	.	-	.	ID=AL2124_000255-T1.exon1;Parent=AL2124_000255-T1;
scaffold_2	funannotate	exon	260561	260581	.	-	.	ID=AL2124_000255-T1.exon2;Parent=AL2124_000255-T1;
scaffold_2	funannotate	exon	260170	260444	.	-	.	ID=AL2124_000255-T1.exon3;Parent=AL2124_000255-T1;
scaffold_2	funannotate	exon	259483	260095	.	-	.	ID=AL2124_000255-T1.exon4;Parent=AL2124_000255-T1;
scaffold_2	funannotate	CDS	260740	260895	.	-	0	ID=AL2124_000255-T1.cds;Parent=AL2124_000255-T1;
scaffold_2	funannotate	CDS	260561	260581	.	-	0	ID=AL2124_000255-T1.cds;Parent=AL2124_000255-T1;
scaffold_2	funannotate	CDS	260170	260444	.	-	0	ID=AL2124_000255-T1.cds;Parent=AL2124_000255-T1;
scaffold_2	funannotate	CDS	259483	260095	.	-	1	ID=AL2124_000255-T1.cds;Parent=AL2124_000255-T1;
scaffold_2	funannotate	gene	262535	269448	.	-	.	ID=AL2124_000256;
scaffold_2	funannotate	mRNA	262535	269448	.	-	.	ID=AL2124_000256-T1;Parent=AL2124_000256;product=hypothetical protein;
scaffold_2	funannotate	exon	269198	269448	.	-	.	ID=AL2124_000256-T1.exon1;Parent=AL2124_000256-T1;
scaffold_2	funannotate	exon	268594	269125	.	-	.	ID=AL2124_000256-T1.exon2;Parent=AL2124_000256-T1;
scaffold_2	funannotate	exon	267928	268534	.	-	.	ID=AL2124_000256-T1.exon3;Parent=AL2124_000256-T1;
scaffold_2	funannotate	exon	262535	267870	.	-	.	ID=AL2124_000256-T1.exon4;Parent=AL2124_000256-T1;
scaffold_2	funannotate	CDS	269198	269448	.	-	0	ID=AL2124_000256-T1.cds;Parent=AL2124_000256-T1;
scaffold_2	funannotate	CDS	268594	269125	.	-	1	ID=AL2124_000256-T1.cds;Parent=AL2124_000256-T1;
scaffold_2	funannotate	CDS	267928	268534	.	-	0	ID=AL2124_000256-T1.cds;Parent=AL2124_000256-T1;
scaffold_2	funannotate	CDS	262535	267870	.	-	2	ID=AL2124_000256-T1.cds;Parent=AL2124_000256-T1;
scaffold_2	funannotate	gene	270725	271555	.	-	.	ID=AL2124_000257;
scaffold_2	funannotate	mRNA	270725	271555	.	-	.	ID=AL2124_000257-T1;Parent=AL2124_000257;product=hypothetical protein;
scaffold_2	funannotate	exon	270725	271555	.	-	.	ID=AL2124_000257-T1.exon1;Parent=AL2124_000257-T1;
scaffold_2	funannotate	CDS	270725	271555	.	-	0	ID=AL2124_000257-T1.cds;Parent=AL2124_000257-T1;
scaffold_2	funannotate	gene	272214	272624	.	+	.	ID=AL2124_000258;
scaffold_2	funannotate	mRNA	272214	272624	.	+	.	ID=AL2124_000258-T1;Parent=AL2124_000258;product=hypothetical protein;
scaffold_2	funannotate	exon	272214	272624	.	+	.	ID=AL2124_000258-T1.exon1;Parent=AL2124_000258-T1;
scaffold_2	funannotate	CDS	272214	272624	.	+	0	ID=AL2124_000258-T1.cds;Parent=AL2124_000258-T1;
scaffold_2	funannotate	gene	278793	280623	.	+	.	ID=AL2124_000259;
scaffold_2	funannotate	mRNA	278793	280623	.	+	.	ID=AL2124_000259-T1;Parent=AL2124_000259;product=hypothetical protein;
scaffold_2	funannotate	exon	278793	278850	.	+	.	ID=AL2124_000259-T1.exon1;Parent=AL2124_000259-T1;
scaffold_2	funannotate	exon	278901	279314	.	+	.	ID=AL2124_000259-T1.exon2;Parent=AL2124_000259-T1;
scaffold_2	funannotate	exon	279370	279410	.	+	.	ID=AL2124_000259-T1.exon3;Parent=AL2124_000259-T1;
scaffold_2	funannotate	exon	279470	279833	.	+	.	ID=AL2124_000259-T1.exon4;Parent=AL2124_000259-T1;
scaffold_2	funannotate	exon	279892	280364	.	+	.	ID=AL2124_000259-T1.exon5;Parent=AL2124_000259-T1;
scaffold_2	funannotate	exon	280421	280541	.	+	.	ID=AL2124_000259-T1.exon6;Parent=AL2124_000259-T1;
scaffold_2	funannotate	exon	280601	280623	.	+	.	ID=AL2124_000259-T1.exon7;Parent=AL2124_000259-T1;
scaffold_2	funannotate	CDS	278793	278850	.	+	0	ID=AL2124_000259-T1.cds;Parent=AL2124_000259-T1;
scaffold_2	funannotate	CDS	278901	279314	.	+	2	ID=AL2124_000259-T1.cds;Parent=AL2124_000259-T1;
scaffold_2	funannotate	CDS	279370	279410	.	+	2	ID=AL2124_000259-T1.cds;Parent=AL2124_000259-T1;
scaffold_2	funannotate	CDS	279470	279833	.	+	0	ID=AL2124_000259-T1.cds;Parent=AL2124_000259-T1;
scaffold_2	funannotate	CDS	279892	280364	.	+	2	ID=AL2124_000259-T1.cds;Parent=AL2124_000259-T1;
scaffold_2	funannotate	CDS	280421	280541	.	+	0	ID=AL2124_000259-T1.cds;Parent=AL2124_000259-T1;
scaffold_2	funannotate	CDS	280601	280623	.	+	2	ID=AL2124_000259-T1.cds;Parent=AL2124_000259-T1;
scaffold_2	funannotate	gene	281195	281634	.	-	.	ID=AL2124_000260;
scaffold_2	funannotate	mRNA	281195	281634	.	-	.	ID=AL2124_000260-T1;Parent=AL2124_000260;product=hypothetical protein;
scaffold_2	funannotate	exon	281528	281634	.	-	.	ID=AL2124_000260-T1.exon1;Parent=AL2124_000260-T1;
scaffold_2	funannotate	exon	281412	281449	.	-	.	ID=AL2124_000260-T1.exon2;Parent=AL2124_000260-T1;
scaffold_2	funannotate	exon	281195	281346	.	-	.	ID=AL2124_000260-T1.exon3;Parent=AL2124_000260-T1;
scaffold_2	funannotate	CDS	281528	281634	.	-	0	ID=AL2124_000260-T1.cds;Parent=AL2124_000260-T1;
scaffold_2	funannotate	CDS	281412	281449	.	-	1	ID=AL2124_000260-T1.cds;Parent=AL2124_000260-T1;
scaffold_2	funannotate	CDS	281195	281346	.	-	2	ID=AL2124_000260-T1.cds;Parent=AL2124_000260-T1;
scaffold_2	funannotate	gene	287202	287801	.	-	.	ID=AL2124_000261;
scaffold_2	funannotate	mRNA	287202	287801	.	-	.	ID=AL2124_000261-T1;Parent=AL2124_000261;product=hypothetical protein;
scaffold_2	funannotate	exon	287202	287801	.	-	.	ID=AL2124_000261-T1.exon1;Parent=AL2124_000261-T1;
scaffold_2	funannotate	CDS	287202	287801	.	-	0	ID=AL2124_000261-T1.cds;Parent=AL2124_000261-T1;
scaffold_2	funannotate	gene	289114	291304	.	-	.	ID=AL2124_000262;
scaffold_2	funannotate	mRNA	289114	291304	.	-	.	ID=AL2124_000262-T1;Parent=AL2124_000262;product=hypothetical protein;
scaffold_2	funannotate	exon	290776	291304	.	-	.	ID=AL2124_000262-T1.exon1;Parent=AL2124_000262-T1;
[truncated: 114,145 more rows]
