# Supplementary material for: Population genomics of the grapevine pathogen Eutypa lata reveals evidence for population expansion and intraspecific differences in secondary metabolite gene clusters
Source: PLoS Genet. 2022 Apr 1;18(4):e1010153. doi: 10.1371/journal.pgen.1010153 (PMC9007359; doi:10.1371/journal.pgen.1010153)
Supplement: S1 Data — (ZIP) [file pgen.1010153.s010.zip › Eutypa_lata_B001.gff3]

##gff-version 3
scaffold_1	funannotate	gene	77026	79199	.	-	.	ID=B001_000001;
scaffold_1	funannotate	mRNA	77026	79199	.	-	.	ID=B001_000001-T1;Parent=B001_000001;product=hypothetical protein;
scaffold_1	funannotate	exon	79018	79199	.	-	.	ID=B001_000001-T1.exon1;Parent=B001_000001-T1;
scaffold_1	funannotate	exon	77026	78967	.	-	.	ID=B001_000001-T1.exon2;Parent=B001_000001-T1;
scaffold_1	funannotate	CDS	79018	79199	.	-	0	ID=B001_000001-T1.cds;Parent=B001_000001-T1;
scaffold_1	funannotate	CDS	77026	78967	.	-	1	ID=B001_000001-T1.cds;Parent=B001_000001-T1;
scaffold_1	funannotate	gene	81528	83809	.	+	.	ID=B001_000002;
scaffold_1	funannotate	mRNA	81528	83809	.	+	.	ID=B001_000002-T1;Parent=B001_000002;product=hypothetical protein;
scaffold_1	funannotate	exon	81528	82367	.	+	.	ID=B001_000002-T1.exon1;Parent=B001_000002-T1;
scaffold_1	funannotate	exon	82418	83809	.	+	.	ID=B001_000002-T1.exon2;Parent=B001_000002-T1;
scaffold_1	funannotate	CDS	81528	82367	.	+	0	ID=B001_000002-T1.cds;Parent=B001_000002-T1;
scaffold_1	funannotate	CDS	82418	83809	.	+	0	ID=B001_000002-T1.cds;Parent=B001_000002-T1;
scaffold_1	funannotate	gene	85064	88903	.	+	.	ID=B001_000003;
scaffold_1	funannotate	mRNA	85064	88903	.	+	.	ID=B001_000003-T1;Parent=B001_000003;product=hypothetical protein;
scaffold_1	funannotate	exon	85064	86098	.	+	.	ID=B001_000003-T1.exon1;Parent=B001_000003-T1;
scaffold_1	funannotate	exon	86161	86426	.	+	.	ID=B001_000003-T1.exon2;Parent=B001_000003-T1;
scaffold_1	funannotate	exon	86486	86794	.	+	.	ID=B001_000003-T1.exon3;Parent=B001_000003-T1;
scaffold_1	funannotate	exon	86854	86918	.	+	.	ID=B001_000003-T1.exon4;Parent=B001_000003-T1;
scaffold_1	funannotate	exon	87738	88212	.	+	.	ID=B001_000003-T1.exon5;Parent=B001_000003-T1;
scaffold_1	funannotate	exon	88271	88405	.	+	.	ID=B001_000003-T1.exon6;Parent=B001_000003-T1;
scaffold_1	funannotate	exon	88477	88903	.	+	.	ID=B001_000003-T1.exon7;Parent=B001_000003-T1;
scaffold_1	funannotate	CDS	85064	86098	.	+	0	ID=B001_000003-T1.cds;Parent=B001_000003-T1;
scaffold_1	funannotate	CDS	86161	86426	.	+	0	ID=B001_000003-T1.cds;Parent=B001_000003-T1;
scaffold_1	funannotate	CDS	86486	86794	.	+	1	ID=B001_000003-T1.cds;Parent=B001_000003-T1;
scaffold_1	funannotate	CDS	86854	86918	.	+	1	ID=B001_000003-T1.cds;Parent=B001_000003-T1;
scaffold_1	funannotate	CDS	87738	88212	.	+	2	ID=B001_000003-T1.cds;Parent=B001_000003-T1;
scaffold_1	funannotate	CDS	88271	88405	.	+	1	ID=B001_000003-T1.cds;Parent=B001_000003-T1;
scaffold_1	funannotate	CDS	88477	88903	.	+	1	ID=B001_000003-T1.cds;Parent=B001_000003-T1;
scaffold_1	funannotate	gene	92079	94402	.	+	.	ID=B001_000004;
scaffold_1	funannotate	mRNA	92079	94402	.	+	.	ID=B001_000004-T1;Parent=B001_000004;product=hypothetical protein;
scaffold_1	funannotate	exon	92079	92098	.	+	.	ID=B001_000004-T1.exon1;Parent=B001_000004-T1;
scaffold_1	funannotate	exon	92165	92923	.	+	.	ID=B001_000004-T1.exon2;Parent=B001_000004-T1;
scaffold_1	funannotate	exon	92995	94402	.	+	.	ID=B001_000004-T1.exon3;Parent=B001_000004-T1;
scaffold_1	funannotate	CDS	92079	92098	.	+	0	ID=B001_000004-T1.cds;Parent=B001_000004-T1;
scaffold_1	funannotate	CDS	92165	92923	.	+	1	ID=B001_000004-T1.cds;Parent=B001_000004-T1;
scaffold_1	funannotate	CDS	92995	94402	.	+	1	ID=B001_000004-T1.cds;Parent=B001_000004-T1;
scaffold_1	funannotate	gene	96190	97532	.	+	.	ID=B001_000005;
scaffold_1	funannotate	mRNA	96190	97532	.	+	.	ID=B001_000005-T1;Parent=B001_000005;product=hypothetical protein;
scaffold_1	funannotate	exon	96190	96369	.	+	.	ID=B001_000005-T1.exon1;Parent=B001_000005-T1;
scaffold_1	funannotate	exon	96445	96530	.	+	.	ID=B001_000005-T1.exon2;Parent=B001_000005-T1;
scaffold_1	funannotate	exon	96690	96733	.	+	.	ID=B001_000005-T1.exon3;Parent=B001_000005-T1;
scaffold_1	funannotate	exon	96885	96899	.	+	.	ID=B001_000005-T1.exon4;Parent=B001_000005-T1;
scaffold_1	funannotate	exon	97041	97104	.	+	.	ID=B001_000005-T1.exon5;Parent=B001_000005-T1;
scaffold_1	funannotate	exon	97166	97532	.	+	.	ID=B001_000005-T1.exon6;Parent=B001_000005-T1;
scaffold_1	funannotate	CDS	96190	96369	.	+	0	ID=B001_000005-T1.cds;Parent=B001_000005-T1;
scaffold_1	funannotate	CDS	96445	96530	.	+	0	ID=B001_000005-T1.cds;Parent=B001_000005-T1;
scaffold_1	funannotate	CDS	96690	96733	.	+	1	ID=B001_000005-T1.cds;Parent=B001_000005-T1;
scaffold_1	funannotate	CDS	96885	96899	.	+	2	ID=B001_000005-T1.cds;Parent=B001_000005-T1;
scaffold_1	funannotate	CDS	97041	97104	.	+	2	ID=B001_000005-T1.cds;Parent=B001_000005-T1;
scaffold_1	funannotate	CDS	97166	97532	.	+	1	ID=B001_000005-T1.cds;Parent=B001_000005-T1;
scaffold_1	funannotate	gene	98449	102310	.	-	.	ID=B001_000006;
scaffold_1	funannotate	mRNA	98449	102310	.	-	.	ID=B001_000006-T1;Parent=B001_000006;product=hypothetical protein;
scaffold_1	funannotate	exon	102293	102310	.	-	.	ID=B001_000006-T1.exon1;Parent=B001_000006-T1;
scaffold_1	funannotate	exon	101877	102212	.	-	.	ID=B001_000006-T1.exon2;Parent=B001_000006-T1;
scaffold_1	funannotate	exon	100494	101325	.	-	.	ID=B001_000006-T1.exon3;Parent=B001_000006-T1;
scaffold_1	funannotate	exon	98634	100426	.	-	.	ID=B001_000006-T1.exon4;Parent=B001_000006-T1;
scaffold_1	funannotate	exon	98449	98508	.	-	.	ID=B001_000006-T1.exon5;Parent=B001_000006-T1;
scaffold_1	funannotate	CDS	102293	102310	.	-	0	ID=B001_000006-T1.cds;Parent=B001_000006-T1;
scaffold_1	funannotate	CDS	101877	102212	.	-	0	ID=B001_000006-T1.cds;Parent=B001_000006-T1;
scaffold_1	funannotate	CDS	100494	101325	.	-	0	ID=B001_000006-T1.cds;Parent=B001_000006-T1;
scaffold_1	funannotate	CDS	98634	100426	.	-	2	ID=B001_000006-T1.cds;Parent=B001_000006-T1;
scaffold_1	funannotate	CDS	98449	98508	.	-	0	ID=B001_000006-T1.cds;Parent=B001_000006-T1;
scaffold_1	funannotate	gene	103574	104633	.	+	.	ID=B001_000007;
scaffold_1	funannotate	mRNA	103574	104633	.	+	.	ID=B001_000007-T1;Parent=B001_000007;product=hypothetical protein;
scaffold_1	funannotate	exon	103574	103604	.	+	.	ID=B001_000007-T1.exon1;Parent=B001_000007-T1;
scaffold_1	funannotate	exon	103693	104633	.	+	.	ID=B001_000007-T1.exon2;Parent=B001_000007-T1;
scaffold_1	funannotate	CDS	103574	103604	.	+	0	ID=B001_000007-T1.cds;Parent=B001_000007-T1;
scaffold_1	funannotate	CDS	103693	104633	.	+	2	ID=B001_000007-T1.cds;Parent=B001_000007-T1;
scaffold_1	funannotate	gene	104981	106878	.	-	.	ID=B001_000008;
scaffold_1	funannotate	mRNA	104981	106878	.	-	.	ID=B001_000008-T1;Parent=B001_000008;product=hypothetical protein;
scaffold_1	funannotate	exon	106784	106878	.	-	.	ID=B001_000008-T1.exon1;Parent=B001_000008-T1;
scaffold_1	funannotate	exon	104981	106721	.	-	.	ID=B001_000008-T1.exon2;Parent=B001_000008-T1;
scaffold_1	funannotate	CDS	106784	106878	.	-	0	ID=B001_000008-T1.cds;Parent=B001_000008-T1;
scaffold_1	funannotate	CDS	104981	106721	.	-	1	ID=B001_000008-T1.cds;Parent=B001_000008-T1;
scaffold_1	funannotate	gene	107861	108373	.	+	.	ID=B001_000009;
scaffold_1	funannotate	mRNA	107861	108373	.	+	.	ID=B001_000009-T1;Parent=B001_000009;product=hypothetical protein;
scaffold_1	funannotate	exon	107861	108373	.	+	.	ID=B001_000009-T1.exon1;Parent=B001_000009-T1;
scaffold_1	funannotate	CDS	107861	108373	.	+	0	ID=B001_000009-T1.cds;Parent=B001_000009-T1;
scaffold_1	funannotate	gene	108632	112500	.	-	.	ID=B001_000010;
scaffold_1	funannotate	mRNA	108632	112500	.	-	.	ID=B001_000010-T1;Parent=B001_000010;product=hypothetical protein;
scaffold_1	funannotate	exon	112413	112500	.	-	.	ID=B001_000010-T1.exon1;Parent=B001_000010-T1;
scaffold_1	funannotate	exon	112339	112357	.	-	.	ID=B001_000010-T1.exon2;Parent=B001_000010-T1;
scaffold_1	funannotate	exon	112204	112281	.	-	.	ID=B001_000010-T1.exon3;Parent=B001_000010-T1;
scaffold_1	funannotate	exon	111786	112104	.	-	.	ID=B001_000010-T1.exon4;Parent=B001_000010-T1;
scaffold_1	funannotate	exon	111473	111727	.	-	.	ID=B001_000010-T1.exon5;Parent=B001_000010-T1;
scaffold_1	funannotate	exon	110828	111424	.	-	.	ID=B001_000010-T1.exon6;Parent=B001_000010-T1;
scaffold_1	funannotate	exon	110065	110560	.	-	.	ID=B001_000010-T1.exon7;Parent=B001_000010-T1;
scaffold_1	funannotate	exon	109515	109705	.	-	.	ID=B001_000010-T1.exon8;Parent=B001_000010-T1;
scaffold_1	funannotate	exon	109421	109460	.	-	.	ID=B001_000010-T1.exon9;Parent=B001_000010-T1;
scaffold_1	funannotate	exon	109335	109371	.	-	.	ID=B001_000010-T1.exon10;Parent=B001_000010-T1;
scaffold_1	funannotate	exon	108775	109270	.	-	.	ID=B001_000010-T1.exon11;Parent=B001_000010-T1;
scaffold_1	funannotate	exon	108632	108658	.	-	.	ID=B001_000010-T1.exon12;Parent=B001_000010-T1;
scaffold_1	funannotate	CDS	112413	112500	.	-	0	ID=B001_000010-T1.cds;Parent=B001_000010-T1;
scaffold_1	funannotate	CDS	112339	112357	.	-	2	ID=B001_000010-T1.cds;Parent=B001_000010-T1;
scaffold_1	funannotate	CDS	112204	112281	.	-	1	ID=B001_000010-T1.cds;Parent=B001_000010-T1;
scaffold_1	funannotate	CDS	111786	112104	.	-	1	ID=B001_000010-T1.cds;Parent=B001_000010-T1;
scaffold_1	funannotate	CDS	111473	111727	.	-	0	ID=B001_000010-T1.cds;Parent=B001_000010-T1;
scaffold_1	funannotate	CDS	110828	111424	.	-	0	ID=B001_000010-T1.cds;Parent=B001_000010-T1;
scaffold_1	funannotate	CDS	110065	110560	.	-	0	ID=B001_000010-T1.cds;Parent=B001_000010-T1;
scaffold_1	funannotate	CDS	109515	109705	.	-	2	ID=B001_000010-T1.cds;Parent=B001_000010-T1;
scaffold_1	funannotate	CDS	109421	109460	.	-	0	ID=B001_000010-T1.cds;Parent=B001_000010-T1;
scaffold_1	funannotate	CDS	109335	109371	.	-	2	ID=B001_000010-T1.cds;Parent=B001_000010-T1;
scaffold_1	funannotate	CDS	108775	109270	.	-	1	ID=B001_000010-T1.cds;Parent=B001_000010-T1;
scaffold_1	funannotate	CDS	108632	108658	.	-	0	ID=B001_000010-T1.cds;Parent=B001_000010-T1;
scaffold_1	funannotate	gene	113075	113915	.	-	.	ID=B001_000011;
scaffold_1	funannotate	mRNA	113075	113915	.	-	.	ID=B001_000011-T1;Parent=B001_000011;product=hypothetical protein;
scaffold_1	funannotate	exon	113379	113915	.	-	.	ID=B001_000011-T1.exon1;Parent=B001_000011-T1;
scaffold_1	funannotate	exon	113224	113329	.	-	.	ID=B001_000011-T1.exon2;Parent=B001_000011-T1;
scaffold_1	funannotate	exon	113075	113169	.	-	.	ID=B001_000011-T1.exon3;Parent=B001_000011-T1;
scaffold_1	funannotate	CDS	113379	113915	.	-	0	ID=B001_000011-T1.cds;Parent=B001_000011-T1;
scaffold_1	funannotate	CDS	113224	113329	.	-	0	ID=B001_000011-T1.cds;Parent=B001_000011-T1;
scaffold_1	funannotate	CDS	113075	113169	.	-	2	ID=B001_000011-T1.cds;Parent=B001_000011-T1;
scaffold_1	funannotate	gene	114537	115542	.	-	.	ID=B001_000012;
scaffold_1	funannotate	mRNA	114537	115542	.	-	.	ID=B001_000012-T1;Parent=B001_000012;product=hypothetical protein;
scaffold_1	funannotate	exon	115501	115542	.	-	.	ID=B001_000012-T1.exon1;Parent=B001_000012-T1;
scaffold_1	funannotate	exon	115429	115447	.	-	.	ID=B001_000012-T1.exon2;Parent=B001_000012-T1;
scaffold_1	funannotate	exon	115192	115364	.	-	.	ID=B001_000012-T1.exon3;Parent=B001_000012-T1;
scaffold_1	funannotate	exon	114765	115110	.	-	.	ID=B001_000012-T1.exon4;Parent=B001_000012-T1;
scaffold_1	funannotate	exon	114537	114715	.	-	.	ID=B001_000012-T1.exon5;Parent=B001_000012-T1;
scaffold_1	funannotate	CDS	115501	115542	.	-	0	ID=B001_000012-T1.cds;Parent=B001_000012-T1;
scaffold_1	funannotate	CDS	115429	115447	.	-	0	ID=B001_000012-T1.cds;Parent=B001_000012-T1;
scaffold_1	funannotate	CDS	115192	115364	.	-	2	ID=B001_000012-T1.cds;Parent=B001_000012-T1;
scaffold_1	funannotate	CDS	114765	115110	.	-	0	ID=B001_000012-T1.cds;Parent=B001_000012-T1;
scaffold_1	funannotate	CDS	114537	114715	.	-	2	ID=B001_000012-T1.cds;Parent=B001_000012-T1;
scaffold_1	funannotate	gene	117274	124548	.	+	.	ID=B001_000013;
scaffold_1	funannotate	mRNA	117274	124548	.	+	.	ID=B001_000013-T1;Parent=B001_000013;product=hypothetical protein;
scaffold_1	funannotate	exon	117274	118027	.	+	.	ID=B001_000013-T1.exon1;Parent=B001_000013-T1;
scaffold_1	funannotate	exon	118076	118286	.	+	.	ID=B001_000013-T1.exon2;Parent=B001_000013-T1;
scaffold_1	funannotate	exon	118342	118408	.	+	.	ID=B001_000013-T1.exon3;Parent=B001_000013-T1;
scaffold_1	funannotate	exon	118550	118688	.	+	.	ID=B001_000013-T1.exon4;Parent=B001_000013-T1;
scaffold_1	funannotate	exon	118740	119059	.	+	.	ID=B001_000013-T1.exon5;Parent=B001_000013-T1;
scaffold_1	funannotate	exon	119110	123669	.	+	.	ID=B001_000013-T1.exon6;Parent=B001_000013-T1;
scaffold_1	funannotate	exon	123724	124548	.	+	.	ID=B001_000013-T1.exon7;Parent=B001_000013-T1;
scaffold_1	funannotate	CDS	117274	118027	.	+	0	ID=B001_000013-T1.cds;Parent=B001_000013-T1;
scaffold_1	funannotate	CDS	118076	118286	.	+	2	ID=B001_000013-T1.cds;Parent=B001_000013-T1;
scaffold_1	funannotate	CDS	118342	118408	.	+	1	ID=B001_000013-T1.cds;Parent=B001_000013-T1;
scaffold_1	funannotate	CDS	118550	118688	.	+	0	ID=B001_000013-T1.cds;Parent=B001_000013-T1;
scaffold_1	funannotate	CDS	118740	119059	.	+	2	ID=B001_000013-T1.cds;Parent=B001_000013-T1;
scaffold_1	funannotate	CDS	119110	123669	.	+	0	ID=B001_000013-T1.cds;Parent=B001_000013-T1;
scaffold_1	funannotate	CDS	123724	124548	.	+	0	ID=B001_000013-T1.cds;Parent=B001_000013-T1;
scaffold_1	funannotate	gene	124779	127371	.	-	.	ID=B001_000014;
scaffold_1	funannotate	mRNA	124779	127371	.	-	.	ID=B001_000014-T1;Parent=B001_000014;product=hypothetical protein;
scaffold_1	funannotate	exon	126289	127371	.	-	.	ID=B001_000014-T1.exon1;Parent=B001_000014-T1;
scaffold_1	funannotate	exon	125839	126125	.	-	.	ID=B001_000014-T1.exon2;Parent=B001_000014-T1;
scaffold_1	funannotate	exon	125041	125660	.	-	.	ID=B001_000014-T1.exon3;Parent=B001_000014-T1;
scaffold_1	funannotate	exon	124779	124933	.	-	.	ID=B001_000014-T1.exon4;Parent=B001_000014-T1;
scaffold_1	funannotate	CDS	126289	127371	.	-	0	ID=B001_000014-T1.cds;Parent=B001_000014-T1;
scaffold_1	funannotate	CDS	125839	126125	.	-	0	ID=B001_000014-T1.cds;Parent=B001_000014-T1;
scaffold_1	funannotate	CDS	125041	125660	.	-	1	ID=B001_000014-T1.cds;Parent=B001_000014-T1;
scaffold_1	funannotate	CDS	124779	124933	.	-	2	ID=B001_000014-T1.cds;Parent=B001_000014-T1;
scaffold_1	funannotate	gene	128066	129712	.	-	.	ID=B001_000015;
scaffold_1	funannotate	mRNA	128066	129712	.	-	.	ID=B001_000015-T1;Parent=B001_000015;product=hypothetical protein;
scaffold_1	funannotate	exon	129133	129712	.	-	.	ID=B001_000015-T1.exon1;Parent=B001_000015-T1;
scaffold_1	funannotate	exon	128839	129081	.	-	.	ID=B001_000015-T1.exon2;Parent=B001_000015-T1;
scaffold_1	funannotate	exon	128066	128694	.	-	.	ID=B001_000015-T1.exon3;Parent=B001_000015-T1;
scaffold_1	funannotate	CDS	129133	129712	.	-	0	ID=B001_000015-T1.cds;Parent=B001_000015-T1;
scaffold_1	funannotate	CDS	128839	129081	.	-	2	ID=B001_000015-T1.cds;Parent=B001_000015-T1;
scaffold_1	funannotate	CDS	128066	128694	.	-	2	ID=B001_000015-T1.cds;Parent=B001_000015-T1;
scaffold_1	funannotate	gene	130200	132650	.	+	.	ID=B001_000016;
scaffold_1	funannotate	mRNA	130200	132650	.	+	.	ID=B001_000016-T1;Parent=B001_000016;product=hypothetical protein;
scaffold_1	funannotate	exon	130200	132650	.	+	.	ID=B001_000016-T1.exon1;Parent=B001_000016-T1;
scaffold_1	funannotate	CDS	130200	132650	.	+	0	ID=B001_000016-T1.cds;Parent=B001_000016-T1;
scaffold_1	funannotate	gene	135806	137838	.	+	.	ID=B001_000017;
scaffold_1	funannotate	mRNA	135806	137838	.	+	.	ID=B001_000017-T1;Parent=B001_000017;product=hypothetical protein;
scaffold_1	funannotate	exon	135806	136112	.	+	.	ID=B001_000017-T1.exon1;Parent=B001_000017-T1;
scaffold_1	funannotate	exon	136264	136635	.	+	.	ID=B001_000017-T1.exon2;Parent=B001_000017-T1;
scaffold_1	funannotate	exon	136817	136948	.	+	.	ID=B001_000017-T1.exon3;Parent=B001_000017-T1;
scaffold_1	funannotate	exon	137117	137344	.	+	.	ID=B001_000017-T1.exon4;Parent=B001_000017-T1;
scaffold_1	funannotate	exon	137501	137838	.	+	.	ID=B001_000017-T1.exon5;Parent=B001_000017-T1;
scaffold_1	funannotate	CDS	135806	136112	.	+	0	ID=B001_000017-T1.cds;Parent=B001_000017-T1;
scaffold_1	funannotate	CDS	136264	136635	.	+	2	ID=B001_000017-T1.cds;Parent=B001_000017-T1;
scaffold_1	funannotate	CDS	136817	136948	.	+	2	ID=B001_000017-T1.cds;Parent=B001_000017-T1;
scaffold_1	funannotate	CDS	137117	137344	.	+	2	ID=B001_000017-T1.cds;Parent=B001_000017-T1;
scaffold_1	funannotate	CDS	137501	137838	.	+	2	ID=B001_000017-T1.cds;Parent=B001_000017-T1;
scaffold_1	funannotate	gene	138074	141094	.	-	.	ID=B001_000018;
scaffold_1	funannotate	mRNA	138074	141094	.	-	.	ID=B001_000018-T1;Parent=B001_000018;product=hypothetical protein;
scaffold_1	funannotate	exon	141010	141094	.	-	.	ID=B001_000018-T1.exon1;Parent=B001_000018-T1;
scaffold_1	funannotate	exon	138074	140940	.	-	.	ID=B001_000018-T1.exon2;Parent=B001_000018-T1;
scaffold_1	funannotate	CDS	141010	141094	.	-	0	ID=B001_000018-T1.cds;Parent=B001_000018-T1;
scaffold_1	funannotate	CDS	138074	140940	.	-	2	ID=B001_000018-T1.cds;Parent=B001_000018-T1;
scaffold_1	funannotate	gene	141884	143164	.	+	.	ID=B001_000019;
scaffold_1	funannotate	mRNA	141884	143164	.	+	.	ID=B001_000019-T1;Parent=B001_000019;product=hypothetical protein;
scaffold_1	funannotate	exon	141884	142290	.	+	.	ID=B001_000019-T1.exon1;Parent=B001_000019-T1;
scaffold_1	funannotate	exon	142369	142443	.	+	.	ID=B001_000019-T1.exon2;Parent=B001_000019-T1;
scaffold_1	funannotate	exon	142519	142577	.	+	.	ID=B001_000019-T1.exon3;Parent=B001_000019-T1;
scaffold_1	funannotate	exon	142647	142691	.	+	.	ID=B001_000019-T1.exon4;Parent=B001_000019-T1;
scaffold_1	funannotate	exon	142747	142812	.	+	.	ID=B001_000019-T1.exon5;Parent=B001_000019-T1;
scaffold_1	funannotate	exon	142879	142928	.	+	.	ID=B001_000019-T1.exon6;Parent=B001_000019-T1;
scaffold_1	funannotate	exon	143015	143164	.	+	.	ID=B001_000019-T1.exon7;Parent=B001_000019-T1;
scaffold_1	funannotate	CDS	141884	142290	.	+	0	ID=B001_000019-T1.cds;Parent=B001_000019-T1;
scaffold_1	funannotate	CDS	142369	142443	.	+	1	ID=B001_000019-T1.cds;Parent=B001_000019-T1;
scaffold_1	funannotate	CDS	142519	142577	.	+	1	ID=B001_000019-T1.cds;Parent=B001_000019-T1;
scaffold_1	funannotate	CDS	142647	142691	.	+	2	ID=B001_000019-T1.cds;Parent=B001_000019-T1;
scaffold_1	funannotate	CDS	142747	142812	.	+	2	ID=B001_000019-T1.cds;Parent=B001_000019-T1;
scaffold_1	funannotate	CDS	142879	142928	.	+	2	ID=B001_000019-T1.cds;Parent=B001_000019-T1;
scaffold_1	funannotate	CDS	143015	143164	.	+	0	ID=B001_000019-T1.cds;Parent=B001_000019-T1;
scaffold_1	funannotate	gene	143509	144423	.	-	.	ID=B001_000020;
scaffold_1	funannotate	mRNA	143509	144423	.	-	.	ID=B001_000020-T1;Parent=B001_000020;product=hypothetical protein;
scaffold_1	funannotate	exon	143509	144423	.	-	.	ID=B001_000020-T1.exon1;Parent=B001_000020-T1;
scaffold_1	funannotate	CDS	143509	144423	.	-	0	ID=B001_000020-T1.cds;Parent=B001_000020-T1;
scaffold_1	funannotate	gene	144900	145920	.	-	.	ID=B001_000021;
scaffold_1	funannotate	mRNA	144900	145920	.	-	.	ID=B001_000021-T1;Parent=B001_000021;product=hypothetical protein;
scaffold_1	funannotate	exon	145656	145920	.	-	.	ID=B001_000021-T1.exon1;Parent=B001_000021-T1;
scaffold_1	funannotate	exon	144900	145573	.	-	.	ID=B001_000021-T1.exon2;Parent=B001_000021-T1;
scaffold_1	funannotate	CDS	145656	145920	.	-	0	ID=B001_000021-T1.cds;Parent=B001_000021-T1;
scaffold_1	funannotate	CDS	144900	145573	.	-	2	ID=B001_000021-T1.cds;Parent=B001_000021-T1;
scaffold_1	funannotate	gene	147957	148751	.	+	.	ID=B001_000022;
scaffold_1	funannotate	mRNA	147957	148751	.	+	.	ID=B001_000022-T1;Parent=B001_000022;product=hypothetical protein;
scaffold_1	funannotate	exon	147957	148751	.	+	.	ID=B001_000022-T1.exon1;Parent=B001_000022-T1;
scaffold_1	funannotate	CDS	147957	148751	.	+	0	ID=B001_000022-T1.cds;Parent=B001_000022-T1;
scaffold_1	funannotate	gene	151120	152103	.	-	.	ID=B001_000023;
scaffold_1	funannotate	mRNA	151120	152103	.	-	.	ID=B001_000023-T1;Parent=B001_000023;product=hypothetical protein;
scaffold_1	funannotate	exon	151120	152103	.	-	.	ID=B001_000023-T1.exon1;Parent=B001_000023-T1;
scaffold_1	funannotate	CDS	151120	152103	.	-	0	ID=B001_000023-T1.cds;Parent=B001_000023-T1;
scaffold_1	funannotate	gene	152985	153167	.	-	.	ID=B001_000024;
scaffold_1	funannotate	mRNA	152985	153167	.	-	.	ID=B001_000024-T1;Parent=B001_000024;product=hypothetical protein;
scaffold_1	funannotate	exon	152985	153167	.	-	.	ID=B001_000024-T1.exon1;Parent=B001_000024-T1;
scaffold_1	funannotate	CDS	152985	153167	.	-	0	ID=B001_000024-T1.cds;Parent=B001_000024-T1;
scaffold_1	funannotate	gene	153585	155087	.	+	.	ID=B001_000025;
scaffold_1	funannotate	mRNA	153585	155087	.	+	.	ID=B001_000025-T1;Parent=B001_000025;product=hypothetical protein;
scaffold_1	funannotate	exon	153585	155087	.	+	.	ID=B001_000025-T1.exon1;Parent=B001_000025-T1;
scaffold_1	funannotate	CDS	153585	155087	.	+	0	ID=B001_000025-T1.cds;Parent=B001_000025-T1;
scaffold_1	funannotate	gene	155783	156613	.	+	.	ID=B001_000026;
scaffold_1	funannotate	mRNA	155783	156613	.	+	.	ID=B001_000026-T1;Parent=B001_000026;product=hypothetical protein;
scaffold_1	funannotate	exon	155783	156613	.	+	.	ID=B001_000026-T1.exon1;Parent=B001_000026-T1;
scaffold_1	funannotate	CDS	155783	156613	.	+	0	ID=B001_000026-T1.cds;Parent=B001_000026-T1;
scaffold_1	funannotate	gene	157272	158676	.	-	.	ID=B001_000027;
scaffold_1	funannotate	mRNA	157272	158676	.	-	.	ID=B001_000027-T1;Parent=B001_000027;product=hypothetical protein;
scaffold_1	funannotate	exon	158400	158676	.	-	.	ID=B001_000027-T1.exon1;Parent=B001_000027-T1;
scaffold_1	funannotate	exon	157272	158338	.	-	.	ID=B001_000027-T1.exon2;Parent=B001_000027-T1;
scaffold_1	funannotate	CDS	158400	158676	.	-	0	ID=B001_000027-T1.cds;Parent=B001_000027-T1;
scaffold_1	funannotate	CDS	157272	158338	.	-	2	ID=B001_000027-T1.cds;Parent=B001_000027-T1;
scaffold_1	funannotate	gene	162410	163387	.	+	.	ID=B001_000028;
scaffold_1	funannotate	mRNA	162410	163387	.	+	.	ID=B001_000028-T1;Parent=B001_000028;product=hypothetical protein;
scaffold_1	funannotate	exon	162410	163387	.	+	.	ID=B001_000028-T1.exon1;Parent=B001_000028-T1;
scaffold_1	funannotate	CDS	162410	163387	.	+	0	ID=B001_000028-T1.cds;Parent=B001_000028-T1;
scaffold_1	funannotate	gene	164927	167038	.	+	.	ID=B001_000029;
scaffold_1	funannotate	mRNA	164927	167038	.	+	.	ID=B001_000029-T1;Parent=B001_000029;product=hypothetical protein;
scaffold_1	funannotate	exon	164927	167038	.	+	.	ID=B001_000029-T1.exon1;Parent=B001_000029-T1;
scaffold_1	funannotate	CDS	164927	167038	.	+	0	ID=B001_000029-T1.cds;Parent=B001_000029-T1;
scaffold_1	funannotate	gene	168080	169417	.	+	.	ID=B001_000030;
scaffold_1	funannotate	mRNA	168080	169417	.	+	.	ID=B001_000030-T1;Parent=B001_000030;product=hypothetical protein;
scaffold_1	funannotate	exon	168080	169417	.	+	.	ID=B001_000030-T1.exon1;Parent=B001_000030-T1;
scaffold_1	funannotate	CDS	168080	169417	.	+	0	ID=B001_000030-T1.cds;Parent=B001_000030-T1;
scaffold_1	funannotate	gene	170357	173407	.	-	.	ID=B001_000031;
scaffold_1	funannotate	mRNA	170357	173407	.	-	.	ID=B001_000031-T1;Parent=B001_000031;product=hypothetical protein;
scaffold_1	funannotate	exon	170357	173407	.	-	.	ID=B001_000031-T1.exon1;Parent=B001_000031-T1;
scaffold_1	funannotate	CDS	170357	173407	.	-	0	ID=B001_000031-T1.cds;Parent=B001_000031-T1;
scaffold_1	funannotate	gene	173819	173918	.	+	.	ID=B001_000032;
scaffold_1	funannotate	tRNA	173819	173918	.	+	.	ID=B001_000032-T1;Parent=B001_000032;product=tRNA-Leu;
scaffold_1	funannotate	exon	173819	173918	.	+	.	ID=B001_000032-T1.exon1;Parent=B001_000032-T1;
scaffold_1	funannotate	gene	175254	177306	.	+	.	ID=B001_000033;
scaffold_1	funannotate	mRNA	175254	177306	.	+	.	ID=B001_000033-T1;Parent=B001_000033;product=hypothetical protein;
scaffold_1	funannotate	exon	175254	175392	.	+	.	ID=B001_000033-T1.exon1;Parent=B001_000033-T1;
scaffold_1	funannotate	exon	175739	176010	.	+	.	ID=B001_000033-T1.exon2;Parent=B001_000033-T1;
scaffold_1	funannotate	exon	176076	176224	.	+	.	ID=B001_000033-T1.exon3;Parent=B001_000033-T1;
scaffold_1	funannotate	exon	176285	176528	.	+	.	ID=B001_000033-T1.exon4;Parent=B001_000033-T1;
scaffold_1	funannotate	exon	176656	177306	.	+	.	ID=B001_000033-T1.exon5;Parent=B001_000033-T1;
scaffold_1	funannotate	CDS	175254	175392	.	+	0	ID=B001_000033-T1.cds;Parent=B001_000033-T1;
scaffold_1	funannotate	CDS	175739	176010	.	+	2	ID=B001_000033-T1.cds;Parent=B001_000033-T1;
scaffold_1	funannotate	CDS	176076	176224	.	+	0	ID=B001_000033-T1.cds;Parent=B001_000033-T1;
scaffold_1	funannotate	CDS	176285	176528	.	+	1	ID=B001_000033-T1.cds;Parent=B001_000033-T1;
scaffold_1	funannotate	CDS	176656	177306	.	+	0	ID=B001_000033-T1.cds;Parent=B001_000033-T1;
scaffold_1	funannotate	gene	178257	179820	.	-	.	ID=B001_000034;
scaffold_1	funannotate	mRNA	178257	179820	.	-	.	ID=B001_000034-T1;Parent=B001_000034;product=hypothetical protein;
scaffold_1	funannotate	exon	179801	179820	.	-	.	ID=B001_000034-T1.exon1;Parent=B001_000034-T1;
scaffold_1	funannotate	exon	178257	179718	.	-	.	ID=B001_000034-T1.exon2;Parent=B001_000034-T1;
scaffold_1	funannotate	CDS	179801	179820	.	-	0	ID=B001_000034-T1.cds;Parent=B001_000034-T1;
scaffold_1	funannotate	CDS	178257	179718	.	-	1	ID=B001_000034-T1.cds;Parent=B001_000034-T1;
scaffold_1	funannotate	gene	180261	182390	.	+	.	ID=B001_000035;
scaffold_1	funannotate	mRNA	180261	182390	.	+	.	ID=B001_000035-T1;Parent=B001_000035;product=hypothetical protein;
scaffold_1	funannotate	exon	180261	180395	.	+	.	ID=B001_000035-T1.exon1;Parent=B001_000035-T1;
scaffold_1	funannotate	exon	180460	181351	.	+	.	ID=B001_000035-T1.exon2;Parent=B001_000035-T1;
scaffold_1	funannotate	exon	181414	182390	.	+	.	ID=B001_000035-T1.exon3;Parent=B001_000035-T1;
scaffold_1	funannotate	CDS	180261	180395	.	+	0	ID=B001_000035-T1.cds;Parent=B001_000035-T1;
scaffold_1	funannotate	CDS	180460	181351	.	+	0	ID=B001_000035-T1.cds;Parent=B001_000035-T1;
scaffold_1	funannotate	CDS	181414	182390	.	+	2	ID=B001_000035-T1.cds;Parent=B001_000035-T1;
scaffold_1	funannotate	gene	184746	186086	.	-	.	ID=B001_000036;
scaffold_1	funannotate	mRNA	184746	186086	.	-	.	ID=B001_000036-T1;Parent=B001_000036;product=hypothetical protein;
scaffold_1	funannotate	exon	185992	186086	.	-	.	ID=B001_000036-T1.exon1;Parent=B001_000036-T1;
scaffold_1	funannotate	exon	185827	185936	.	-	.	ID=B001_000036-T1.exon2;Parent=B001_000036-T1;
scaffold_1	funannotate	exon	184746	185770	.	-	.	ID=B001_000036-T1.exon3;Parent=B001_000036-T1;
scaffold_1	funannotate	CDS	185992	186086	.	-	0	ID=B001_000036-T1.cds;Parent=B001_000036-T1;
scaffold_1	funannotate	CDS	185827	185936	.	-	1	ID=B001_000036-T1.cds;Parent=B001_000036-T1;
scaffold_1	funannotate	CDS	184746	185770	.	-	2	ID=B001_000036-T1.cds;Parent=B001_000036-T1;
scaffold_1	funannotate	gene	187012	188204	.	-	.	ID=B001_000037;
scaffold_1	funannotate	mRNA	187012	188204	.	-	.	ID=B001_000037-T1;Parent=B001_000037;product=hypothetical protein;
scaffold_1	funannotate	exon	187959	188204	.	-	.	ID=B001_000037-T1.exon1;Parent=B001_000037-T1;
scaffold_1	funannotate	exon	187012	187869	.	-	.	ID=B001_000037-T1.exon2;Parent=B001_000037-T1;
scaffold_1	funannotate	CDS	187959	188204	.	-	0	ID=B001_000037-T1.cds;Parent=B001_000037-T1;
scaffold_1	funannotate	CDS	187012	187869	.	-	0	ID=B001_000037-T1.cds;Parent=B001_000037-T1;
scaffold_1	funannotate	gene	189301	190741	.	-	.	ID=B001_000038;
scaffold_1	funannotate	mRNA	189301	190741	.	-	.	ID=B001_000038-T1;Parent=B001_000038;product=hypothetical protein;
scaffold_1	funannotate	exon	190522	190741	.	-	.	ID=B001_000038-T1.exon1;Parent=B001_000038-T1;
scaffold_1	funannotate	exon	189825	190200	.	-	.	ID=B001_000038-T1.exon2;Parent=B001_000038-T1;
scaffold_1	funannotate	exon	189301	189763	.	-	.	ID=B001_000038-T1.exon3;Parent=B001_000038-T1;
scaffold_1	funannotate	CDS	190522	190741	.	-	0	ID=B001_000038-T1.cds;Parent=B001_000038-T1;
scaffold_1	funannotate	CDS	189825	190200	.	-	2	ID=B001_000038-T1.cds;Parent=B001_000038-T1;
scaffold_1	funannotate	CDS	189301	189763	.	-	1	ID=B001_000038-T1.cds;Parent=B001_000038-T1;
scaffold_1	funannotate	gene	191418	192287	.	-	.	ID=B001_000039;
scaffold_1	funannotate	mRNA	191418	192287	.	-	.	ID=B001_000039-T1;Parent=B001_000039;product=hypothetical protein;
scaffold_1	funannotate	exon	191992	192287	.	-	.	ID=B001_000039-T1.exon1;Parent=B001_000039-T1;
scaffold_1	funannotate	exon	191418	191907	.	-	.	ID=B001_000039-T1.exon2;Parent=B001_000039-T1;
scaffold_1	funannotate	CDS	191992	192287	.	-	0	ID=B001_000039-T1.cds;Parent=B001_000039-T1;
scaffold_1	funannotate	CDS	191418	191907	.	-	1	ID=B001_000039-T1.cds;Parent=B001_000039-T1;
scaffold_1	funannotate	gene	194341	195156	.	-	.	ID=B001_000040;
scaffold_1	funannotate	mRNA	194341	195156	.	-	.	ID=B001_000040-T1;Parent=B001_000040;product=hypothetical protein;
scaffold_1	funannotate	exon	195122	195156	.	-	.	ID=B001_000040-T1.exon1;Parent=B001_000040-T1;
scaffold_1	funannotate	exon	194640	195063	.	-	.	ID=B001_000040-T1.exon2;Parent=B001_000040-T1;
scaffold_1	funannotate	exon	194475	194562	.	-	.	ID=B001_000040-T1.exon3;Parent=B001_000040-T1;
scaffold_1	funannotate	exon	194341	194417	.	-	.	ID=B001_000040-T1.exon4;Parent=B001_000040-T1;
scaffold_1	funannotate	CDS	195122	195156	.	-	0	ID=B001_000040-T1.cds;Parent=B001_000040-T1;
scaffold_1	funannotate	CDS	194640	195063	.	-	1	ID=B001_000040-T1.cds;Parent=B001_000040-T1;
scaffold_1	funannotate	CDS	194475	194562	.	-	0	ID=B001_000040-T1.cds;Parent=B001_000040-T1;
scaffold_1	funannotate	CDS	194341	194417	.	-	2	ID=B001_000040-T1.cds;Parent=B001_000040-T1;
scaffold_1	funannotate	gene	195959	197220	.	+	.	ID=B001_000041;
scaffold_1	funannotate	mRNA	195959	197220	.	+	.	ID=B001_000041-T1;Parent=B001_000041;product=hypothetical protein;
scaffold_1	funannotate	exon	195959	196987	.	+	.	ID=B001_000041-T1.exon1;Parent=B001_000041-T1;
scaffold_1	funannotate	exon	197092	197220	.	+	.	ID=B001_000041-T1.exon2;Parent=B001_000041-T1;
scaffold_1	funannotate	CDS	195959	196987	.	+	0	ID=B001_000041-T1.cds;Parent=B001_000041-T1;
scaffold_1	funannotate	CDS	197092	197220	.	+	0	ID=B001_000041-T1.cds;Parent=B001_000041-T1;
scaffold_1	funannotate	gene	197868	198940	.	+	.	ID=B001_000042;
scaffold_1	funannotate	mRNA	197868	198940	.	+	.	ID=B001_000042-T1;Parent=B001_000042;product=hypothetical protein;
scaffold_1	funannotate	exon	197868	198494	.	+	.	ID=B001_000042-T1.exon1;Parent=B001_000042-T1;
scaffold_1	funannotate	exon	198569	198940	.	+	.	ID=B001_000042-T1.exon2;Parent=B001_000042-T1;
scaffold_1	funannotate	CDS	197868	198494	.	+	0	ID=B001_000042-T1.cds;Parent=B001_000042-T1;
scaffold_1	funannotate	CDS	198569	198940	.	+	0	ID=B001_000042-T1.cds;Parent=B001_000042-T1;
scaffold_1	funannotate	gene	199715	201391	.	+	.	ID=B001_000043;
scaffold_1	funannotate	mRNA	199715	201391	.	+	.	ID=B001_000043-T1;Parent=B001_000043;product=hypothetical protein;
scaffold_1	funannotate	exon	199715	200508	.	+	.	ID=B001_000043-T1.exon1;Parent=B001_000043-T1;
scaffold_1	funannotate	exon	200599	201044	.	+	.	ID=B001_000043-T1.exon2;Parent=B001_000043-T1;
scaffold_1	funannotate	exon	201171	201391	.	+	.	ID=B001_000043-T1.exon3;Parent=B001_000043-T1;
scaffold_1	funannotate	CDS	199715	200508	.	+	0	ID=B001_000043-T1.cds;Parent=B001_000043-T1;
scaffold_1	funannotate	CDS	200599	201044	.	+	1	ID=B001_000043-T1.cds;Parent=B001_000043-T1;
scaffold_1	funannotate	CDS	201171	201391	.	+	2	ID=B001_000043-T1.cds;Parent=B001_000043-T1;
scaffold_1	funannotate	gene	202170	203186	.	+	.	ID=B001_000044;
scaffold_1	funannotate	mRNA	202170	203186	.	+	.	ID=B001_000044-T1;Parent=B001_000044;product=hypothetical protein;
scaffold_1	funannotate	exon	202170	203186	.	+	.	ID=B001_000044-T1.exon1;Parent=B001_000044-T1;
scaffold_1	funannotate	CDS	202170	203186	.	+	0	ID=B001_000044-T1.cds;Parent=B001_000044-T1;
scaffold_1	funannotate	gene	210267	211018	.	-	.	ID=B001_000045;
scaffold_1	funannotate	mRNA	210267	211018	.	-	.	ID=B001_000045-T1;Parent=B001_000045;product=hypothetical protein;
scaffold_1	funannotate	exon	210586	211018	.	-	.	ID=B001_000045-T1.exon1;Parent=B001_000045-T1;
scaffold_1	funannotate	exon	210267	210286	.	-	.	ID=B001_000045-T1.exon2;Parent=B001_000045-T1;
scaffold_1	funannotate	CDS	210586	211018	.	-	0	ID=B001_000045-T1.cds;Parent=B001_000045-T1;
scaffold_1	funannotate	CDS	210267	210286	.	-	2	ID=B001_000045-T1.cds;Parent=B001_000045-T1;
scaffold_1	funannotate	gene	211743	215061	.	-	.	ID=B001_000046;
scaffold_1	funannotate	mRNA	211743	215061	.	-	.	ID=B001_000046-T1;Parent=B001_000046;product=hypothetical protein;
scaffold_1	funannotate	exon	212083	215061	.	-	.	ID=B001_000046-T1.exon1;Parent=B001_000046-T1;
scaffold_1	funannotate	exon	211743	211940	.	-	.	ID=B001_000046-T1.exon2;Parent=B001_000046-T1;
scaffold_1	funannotate	CDS	212083	215061	.	-	0	ID=B001_000046-T1.cds;Parent=B001_000046-T1;
scaffold_1	funannotate	CDS	211743	211940	.	-	0	ID=B001_000046-T1.cds;Parent=B001_000046-T1;
scaffold_1	funannotate	gene	216589	219458	.	+	.	ID=B001_000047;
scaffold_1	funannotate	mRNA	216589	219458	.	+	.	ID=B001_000047-T1;Parent=B001_000047;product=hypothetical protein;
scaffold_1	funannotate	exon	216589	216744	.	+	.	ID=B001_000047-T1.exon1;Parent=B001_000047-T1;
scaffold_1	funannotate	exon	216800	217118	.	+	.	ID=B001_000047-T1.exon2;Parent=B001_000047-T1;
scaffold_1	funannotate	exon	217175	217354	.	+	.	ID=B001_000047-T1.exon3;Parent=B001_000047-T1;
scaffold_1	funannotate	exon	217415	217572	.	+	.	ID=B001_000047-T1.exon4;Parent=B001_000047-T1;
scaffold_1	funannotate	exon	217622	218499	.	+	.	ID=B001_000047-T1.exon5;Parent=B001_000047-T1;
scaffold_1	funannotate	exon	218560	218673	.	+	.	ID=B001_000047-T1.exon6;Parent=B001_000047-T1;
scaffold_1	funannotate	exon	218726	219458	.	+	.	ID=B001_000047-T1.exon7;Parent=B001_000047-T1;
scaffold_1	funannotate	CDS	216589	216744	.	+	0	ID=B001_000047-T1.cds;Parent=B001_000047-T1;
scaffold_1	funannotate	CDS	216800	217118	.	+	0	ID=B001_000047-T1.cds;Parent=B001_000047-T1;
scaffold_1	funannotate	CDS	217175	217354	.	+	2	ID=B001_000047-T1.cds;Parent=B001_000047-T1;
scaffold_1	funannotate	CDS	217415	217572	.	+	2	ID=B001_000047-T1.cds;Parent=B001_000047-T1;
scaffold_1	funannotate	CDS	217622	218499	.	+	0	ID=B001_000047-T1.cds;Parent=B001_000047-T1;
scaffold_1	funannotate	CDS	218560	218673	.	+	1	ID=B001_000047-T1.cds;Parent=B001_000047-T1;
scaffold_1	funannotate	CDS	218726	219458	.	+	1	ID=B001_000047-T1.cds;Parent=B001_000047-T1;
scaffold_1	funannotate	gene	219970	222059	.	-	.	ID=B001_000048;
scaffold_1	funannotate	mRNA	219970	222059	.	-	.	ID=B001_000048-T1;Parent=B001_000048;product=hypothetical protein;
scaffold_1	funannotate	exon	221772	222059	.	-	.	ID=B001_000048-T1.exon1;Parent=B001_000048-T1;
scaffold_1	funannotate	exon	220480	221699	.	-	.	ID=B001_000048-T1.exon2;Parent=B001_000048-T1;
scaffold_1	funannotate	exon	219970	220336	.	-	.	ID=B001_000048-T1.exon3;Parent=B001_000048-T1;
scaffold_1	funannotate	CDS	221772	222059	.	-	0	ID=B001_000048-T1.cds;Parent=B001_000048-T1;
scaffold_1	funannotate	CDS	220480	221699	.	-	0	ID=B001_000048-T1.cds;Parent=B001_000048-T1;
scaffold_1	funannotate	CDS	219970	220336	.	-	1	ID=B001_000048-T1.cds;Parent=B001_000048-T1;
scaffold_1	funannotate	gene	225737	226792	.	+	.	ID=B001_000049;
scaffold_1	funannotate	mRNA	225737	226792	.	+	.	ID=B001_000049-T1;Parent=B001_000049;product=hypothetical protein;
scaffold_1	funannotate	exon	225737	225917	.	+	.	ID=B001_000049-T1.exon1;Parent=B001_000049-T1;
scaffold_1	funannotate	exon	226068	226792	.	+	.	ID=B001_000049-T1.exon2;Parent=B001_000049-T1;
scaffold_1	funannotate	CDS	225737	225917	.	+	0	ID=B001_000049-T1.cds;Parent=B001_000049-T1;
scaffold_1	funannotate	CDS	226068	226792	.	+	2	ID=B001_000049-T1.cds;Parent=B001_000049-T1;
scaffold_1	funannotate	gene	228368	228976	.	-	.	ID=B001_000050;
scaffold_1	funannotate	mRNA	228368	228976	.	-	.	ID=B001_000050-T1;Parent=B001_000050;product=hypothetical protein;
scaffold_1	funannotate	exon	228368	228976	.	-	.	ID=B001_000050-T1.exon1;Parent=B001_000050-T1;
scaffold_1	funannotate	CDS	228368	228976	.	-	0	ID=B001_000050-T1.cds;Parent=B001_000050-T1;
scaffold_1	funannotate	gene	229271	229600	.	-	.	ID=B001_000051;
scaffold_1	funannotate	mRNA	229271	229600	.	-	.	ID=B001_000051-T1;Parent=B001_000051;product=hypothetical protein;
scaffold_1	funannotate	exon	229271	229600	.	-	.	ID=B001_000051-T1.exon1;Parent=B001_000051-T1;
scaffold_1	funannotate	CDS	229271	229600	.	-	0	ID=B001_000051-T1.cds;Parent=B001_000051-T1;
scaffold_1	funannotate	gene	229659	230276	.	-	.	ID=B001_000052;
scaffold_1	funannotate	mRNA	229659	230276	.	-	.	ID=B001_000052-T1;Parent=B001_000052;product=hypothetical protein;
scaffold_1	funannotate	exon	230205	230276	.	-	.	ID=B001_000052-T1.exon1;Parent=B001_000052-T1;
scaffold_1	funannotate	exon	229825	230141	.	-	.	ID=B001_000052-T1.exon2;Parent=B001_000052-T1;
scaffold_1	funannotate	exon	229659	229785	.	-	.	ID=B001_000052-T1.exon3;Parent=B001_000052-T1;
scaffold_1	funannotate	CDS	230205	230276	.	-	0	ID=B001_000052-T1.cds;Parent=B001_000052-T1;
scaffold_1	funannotate	CDS	229825	230141	.	-	0	ID=B001_000052-T1.cds;Parent=B001_000052-T1;
scaffold_1	funannotate	CDS	229659	229785	.	-	1	ID=B001_000052-T1.cds;Parent=B001_000052-T1;
scaffold_1	funannotate	gene	232995	234050	.	-	.	ID=B001_000053;
scaffold_1	funannotate	mRNA	232995	234050	.	-	.	ID=B001_000053-T1;Parent=B001_000053;product=hypothetical protein;
scaffold_1	funannotate	exon	232995	234050	.	-	.	ID=B001_000053-T1.exon1;Parent=B001_000053-T1;
scaffold_1	funannotate	CDS	232995	234050	.	-	0	ID=B001_000053-T1.cds;Parent=B001_000053-T1;
scaffold_1	funannotate	gene	240630	244173	.	-	.	ID=B001_000054;
scaffold_1	funannotate	mRNA	240630	244173	.	-	.	ID=B001_000054-T1;Parent=B001_000054;product=hypothetical protein;
scaffold_1	funannotate	exon	244033	244173	.	-	.	ID=B001_000054-T1.exon1;Parent=B001_000054-T1;
scaffold_1	funannotate	exon	240630	243722	.	-	.	ID=B001_000054-T1.exon2;Parent=B001_000054-T1;
scaffold_1	funannotate	CDS	244033	244173	.	-	0	ID=B001_000054-T1.cds;Parent=B001_000054-T1;
scaffold_1	funannotate	CDS	240630	243722	.	-	0	ID=B001_000054-T1.cds;Parent=B001_000054-T1;
scaffold_1	funannotate	gene	248169	249847	.	+	.	ID=B001_000055;
scaffold_1	funannotate	mRNA	248169	249847	.	+	.	ID=B001_000055-T1;Parent=B001_000055;product=hypothetical protein;
scaffold_1	funannotate	exon	248169	249057	.	+	.	ID=B001_000055-T1.exon1;Parent=B001_000055-T1;
scaffold_1	funannotate	exon	249118	249174	.	+	.	ID=B001_000055-T1.exon2;Parent=B001_000055-T1;
scaffold_1	funannotate	exon	249264	249847	.	+	.	ID=B001_000055-T1.exon3;Parent=B001_000055-T1;
scaffold_1	funannotate	CDS	248169	249057	.	+	0	ID=B001_000055-T1.cds;Parent=B001_000055-T1;
scaffold_1	funannotate	CDS	249118	249174	.	+	2	ID=B001_000055-T1.cds;Parent=B001_000055-T1;
scaffold_1	funannotate	CDS	249264	249847	.	+	2	ID=B001_000055-T1.cds;Parent=B001_000055-T1;
scaffold_1	funannotate	gene	251268	252074	.	+	.	ID=B001_000056;
scaffold_1	funannotate	mRNA	251268	252074	.	+	.	ID=B001_000056-T1;Parent=B001_000056;product=hypothetical protein;
scaffold_1	funannotate	exon	251268	252074	.	+	.	ID=B001_000056-T1.exon1;Parent=B001_000056-T1;
scaffold_1	funannotate	CDS	251268	252074	.	+	0	ID=B001_000056-T1.cds;Parent=B001_000056-T1;
scaffold_1	funannotate	gene	253740	255086	.	+	.	ID=B001_000057;
scaffold_1	funannotate	mRNA	253740	255086	.	+	.	ID=B001_000057-T1;Parent=B001_000057;product=hypothetical protein;
scaffold_1	funannotate	exon	253740	255086	.	+	.	ID=B001_000057-T1.exon1;Parent=B001_000057-T1;
scaffold_1	funannotate	CDS	253740	255086	.	+	0	ID=B001_000057-T1.cds;Parent=B001_000057-T1;
scaffold_1	funannotate	gene	256665	256747	.	-	.	ID=B001_000058;
scaffold_1	funannotate	tRNA	256665	256747	.	-	.	ID=B001_000058-T1;Parent=B001_000058;product=tRNA-Ala;
scaffold_1	funannotate	exon	256665	256747	.	-	.	ID=B001_000058-T1.exon1;Parent=B001_000058-T1;
scaffold_1	funannotate	gene	257140	257574	.	-	.	ID=B001_000059;
scaffold_1	funannotate	mRNA	257140	257574	.	-	.	ID=B001_000059-T1;Parent=B001_000059;product=hypothetical protein;
scaffold_1	funannotate	exon	257140	257574	.	-	.	ID=B001_000059-T1.exon1;Parent=B001_000059-T1;
scaffold_1	funannotate	CDS	257140	257574	.	-	0	ID=B001_000059-T1.cds;Parent=B001_000059-T1;
scaffold_1	funannotate	gene	258366	260037	.	+	.	ID=B001_000060;
scaffold_1	funannotate	mRNA	258366	260037	.	+	.	ID=B001_000060-T1;Parent=B001_000060;product=hypothetical protein;
scaffold_1	funannotate	exon	258366	258428	.	+	.	ID=B001_000060-T1.exon1;Parent=B001_000060-T1;
scaffold_1	funannotate	exon	258495	258525	.	+	.	ID=B001_000060-T1.exon2;Parent=B001_000060-T1;
scaffold_1	funannotate	exon	258590	258731	.	+	.	ID=B001_000060-T1.exon3;Parent=B001_000060-T1;
scaffold_1	funannotate	exon	258789	260037	.	+	.	ID=B001_000060-T1.exon4;Parent=B001_000060-T1;
scaffold_1	funannotate	CDS	258366	258428	.	+	0	ID=B001_000060-T1.cds;Parent=B001_000060-T1;
scaffold_1	funannotate	CDS	258495	258525	.	+	0	ID=B001_000060-T1.cds;Parent=B001_000060-T1;
scaffold_1	funannotate	CDS	258590	258731	.	+	2	ID=B001_000060-T1.cds;Parent=B001_000060-T1;
scaffold_1	funannotate	CDS	258789	260037	.	+	1	ID=B001_000060-T1.cds;Parent=B001_000060-T1;
scaffold_1	funannotate	gene	260975	261904	.	+	.	ID=B001_000061;
scaffold_1	funannotate	mRNA	260975	261904	.	+	.	ID=B001_000061-T1;Parent=B001_000061;product=hypothetical protein;
scaffold_1	funannotate	exon	260975	261904	.	+	.	ID=B001_000061-T1.exon1;Parent=B001_000061-T1;
scaffold_1	funannotate	CDS	260975	261904	.	+	0	ID=B001_000061-T1.cds;Parent=B001_000061-T1;
scaffold_1	funannotate	gene	265080	265681	.	+	.	ID=B001_000062;
scaffold_1	funannotate	mRNA	265080	265681	.	+	.	ID=B001_000062-T1;Parent=B001_000062;product=hypothetical protein;
scaffold_1	funannotate	exon	265080	265333	.	+	.	ID=B001_000062-T1.exon1;Parent=B001_000062-T1;
scaffold_1	funannotate	exon	265432	265681	.	+	.	ID=B001_000062-T1.exon2;Parent=B001_000062-T1;
scaffold_1	funannotate	CDS	265080	265333	.	+	0	ID=B001_000062-T1.cds;Parent=B001_000062-T1;
scaffold_1	funannotate	CDS	265432	265681	.	+	1	ID=B001_000062-T1.cds;Parent=B001_000062-T1;
scaffold_1	funannotate	gene	266417	266862	.	+	.	ID=B001_000063;
scaffold_1	funannotate	mRNA	266417	266862	.	+	.	ID=B001_000063-T1;Parent=B001_000063;product=hypothetical protein;
scaffold_1	funannotate	exon	266417	266667	.	+	.	ID=B001_000063-T1.exon1;Parent=B001_000063-T1;
scaffold_1	funannotate	exon	266706	266862	.	+	.	ID=B001_000063-T1.exon2;Parent=B001_000063-T1;
scaffold_1	funannotate	CDS	266417	266667	.	+	0	ID=B001_000063-T1.cds;Parent=B001_000063-T1;
scaffold_1	funannotate	CDS	266706	266862	.	+	1	ID=B001_000063-T1.cds;Parent=B001_000063-T1;
scaffold_1	funannotate	gene	267495	268142	.	+	.	ID=B001_000064;
scaffold_1	funannotate	mRNA	267495	268142	.	+	.	ID=B001_000064-T1;Parent=B001_000064;product=hypothetical protein;
scaffold_1	funannotate	exon	267495	267696	.	+	.	ID=B001_000064-T1.exon1;Parent=B001_000064-T1;
scaffold_1	funannotate	exon	267838	268142	.	+	.	ID=B001_000064-T1.exon2;Parent=B001_000064-T1;
scaffold_1	funannotate	CDS	267495	267696	.	+	0	ID=B001_000064-T1.cds;Parent=B001_000064-T1;
scaffold_1	funannotate	CDS	267838	268142	.	+	2	ID=B001_000064-T1.cds;Parent=B001_000064-T1;
scaffold_1	funannotate	gene	269709	270034	.	+	.	ID=B001_000065;
scaffold_1	funannotate	mRNA	269709	270034	.	+	.	ID=B001_000065-T1;Parent=B001_000065;product=hypothetical protein;
scaffold_1	funannotate	exon	269709	269867	.	+	.	ID=B001_000065-T1.exon1;Parent=B001_000065-T1;
scaffold_1	funannotate	exon	269915	270034	.	+	.	ID=B001_000065-T1.exon2;Parent=B001_000065-T1;
scaffold_1	funannotate	CDS	269709	269867	.	+	0	ID=B001_000065-T1.cds;Parent=B001_000065-T1;
scaffold_1	funannotate	CDS	269915	270034	.	+	0	ID=B001_000065-T1.cds;Parent=B001_000065-T1;
scaffold_1	funannotate	gene	271219	274463	.	-	.	ID=B001_000066;
scaffold_1	funannotate	mRNA	271219	274463	.	-	.	ID=B001_000066-T1;Parent=B001_000066;product=hypothetical protein;
scaffold_1	funannotate	exon	274455	274463	.	-	.	ID=B001_000066-T1.exon1;Parent=B001_000066-T1;
scaffold_1	funannotate	exon	273289	274340	.	-	.	ID=B001_000066-T1.exon2;Parent=B001_000066-T1;
scaffold_1	funannotate	exon	271219	273238	.	-	.	ID=B001_000066-T1.exon3;Parent=B001_000066-T1;
scaffold_1	funannotate	CDS	274455	274463	.	-	0	ID=B001_000066-T1.cds;Parent=B001_000066-T1;
scaffold_1	funannotate	CDS	273289	274340	.	-	0	ID=B001_000066-T1.cds;Parent=B001_000066-T1;
scaffold_1	funannotate	CDS	271219	273238	.	-	1	ID=B001_000066-T1.cds;Parent=B001_000066-T1;
scaffold_1	funannotate	gene	275090	276073	.	-	.	ID=B001_000067;
scaffold_1	funannotate	mRNA	275090	276073	.	-	.	ID=B001_000067-T1;Parent=B001_000067;product=hypothetical protein;
scaffold_1	funannotate	exon	275735	276073	.	-	.	ID=B001_000067-T1.exon1;Parent=B001_000067-T1;
scaffold_1	funannotate	exon	275090	275662	.	-	.	ID=B001_000067-T1.exon2;Parent=B001_000067-T1;
scaffold_1	funannotate	CDS	275735	276073	.	-	0	ID=B001_000067-T1.cds;Parent=B001_000067-T1;
scaffold_1	funannotate	CDS	275090	275662	.	-	0	ID=B001_000067-T1.cds;Parent=B001_000067-T1;
scaffold_1	funannotate	gene	280015	281598	.	+	.	ID=B001_000068;
scaffold_1	funannotate	mRNA	280015	281598	.	+	.	ID=B001_000068-T1;Parent=B001_000068;product=hypothetical protein;
scaffold_1	funannotate	exon	280015	280394	.	+	.	ID=B001_000068-T1.exon1;Parent=B001_000068-T1;
scaffold_1	funannotate	exon	280491	281598	.	+	.	ID=B001_000068-T1.exon2;Parent=B001_000068-T1;
scaffold_1	funannotate	CDS	280015	280394	.	+	0	ID=B001_000068-T1.cds;Parent=B001_000068-T1;
scaffold_1	funannotate	CDS	280491	281598	.	+	1	ID=B001_000068-T1.cds;Parent=B001_000068-T1;
scaffold_1	funannotate	gene	282047	282365	.	+	.	ID=B001_000069;
scaffold_1	funannotate	mRNA	282047	282365	.	+	.	ID=B001_000069-T1;Parent=B001_000069;product=hypothetical protein;
scaffold_1	funannotate	exon	282047	282111	.	+	.	ID=B001_000069-T1.exon1;Parent=B001_000069-T1;
scaffold_1	funannotate	exon	282158	282365	.	+	.	ID=B001_000069-T1.exon2;Parent=B001_000069-T1;
scaffold_1	funannotate	CDS	282047	282111	.	+	0	ID=B001_000069-T1.cds;Parent=B001_000069-T1;
scaffold_1	funannotate	CDS	282158	282365	.	+	1	ID=B001_000069-T1.cds;Parent=B001_000069-T1;
scaffold_1	funannotate	gene	282680	286581	.	-	.	ID=B001_000070;
scaffold_1	funannotate	mRNA	282680	286581	.	-	.	ID=B001_000070-T1;Parent=B001_000070;product=hypothetical protein;
scaffold_1	funannotate	exon	285415	286581	.	-	.	ID=B001_000070-T1.exon1;Parent=B001_000070-T1;
scaffold_1	funannotate	exon	284998	285359	.	-	.	ID=B001_000070-T1.exon2;Parent=B001_000070-T1;
scaffold_1	funannotate	exon	284708	284938	.	-	.	ID=B001_000070-T1.exon3;Parent=B001_000070-T1;
scaffold_1	funannotate	exon	283601	284572	.	-	.	ID=B001_000070-T1.exon4;Parent=B001_000070-T1;
scaffold_1	funannotate	exon	283049	283194	.	-	.	ID=B001_000070-T1.exon5;Parent=B001_000070-T1;
scaffold_1	funannotate	exon	282680	282999	.	-	.	ID=B001_000070-T1.exon6;Parent=B001_000070-T1;
scaffold_1	funannotate	CDS	285415	286581	.	-	0	ID=B001_000070-T1.cds;Parent=B001_000070-T1;
scaffold_1	funannotate	CDS	284998	285359	.	-	0	ID=B001_000070-T1.cds;Parent=B001_000070-T1;
scaffold_1	funannotate	CDS	284708	284938	.	-	1	ID=B001_000070-T1.cds;Parent=B001_000070-T1;
scaffold_1	funannotate	CDS	283601	284572	.	-	1	ID=B001_000070-T1.cds;Parent=B001_000070-T1;
scaffold_1	funannotate	CDS	283049	283194	.	-	1	ID=B001_000070-T1.cds;Parent=B001_000070-T1;
scaffold_1	funannotate	CDS	282680	282999	.	-	2	ID=B001_000070-T1.cds;Parent=B001_000070-T1;
scaffold_1	funannotate	gene	287420	287976	.	-	.	ID=B001_000071;
scaffold_1	funannotate	mRNA	287420	287976	.	-	.	ID=B001_000071-T1;Parent=B001_000071;product=hypothetical protein;
scaffold_1	funannotate	exon	287697	287976	.	-	.	ID=B001_000071-T1.exon1;Parent=B001_000071-T1;
scaffold_1	funannotate	exon	287530	287606	.	-	.	ID=B001_000071-T1.exon2;Parent=B001_000071-T1;
scaffold_1	funannotate	exon	287420	287473	.	-	.	ID=B001_000071-T1.exon3;Parent=B001_000071-T1;
scaffold_1	funannotate	CDS	287697	287976	.	-	0	ID=B001_000071-T1.cds;Parent=B001_000071-T1;
scaffold_1	funannotate	CDS	287530	287606	.	-	2	ID=B001_000071-T1.cds;Parent=B001_000071-T1;
scaffold_1	funannotate	CDS	287420	287473	.	-	0	ID=B001_000071-T1.cds;Parent=B001_000071-T1;
scaffold_1	funannotate	gene	295450	298248	.	+	.	ID=B001_000072;
scaffold_1	funannotate	mRNA	295450	298248	.	+	.	ID=B001_000072-T1;Parent=B001_000072;product=hypothetical protein;
scaffold_1	funannotate	exon	295450	295607	.	+	.	ID=B001_000072-T1.exon1;Parent=B001_000072-T1;
scaffold_1	funannotate	exon	295734	298248	.	+	.	ID=B001_000072-T1.exon2;Parent=B001_000072-T1;
scaffold_1	funannotate	CDS	295450	295607	.	+	0	ID=B001_000072-T1.cds;Parent=B001_000072-T1;
scaffold_1	funannotate	CDS	295734	298248	.	+	1	ID=B001_000072-T1.cds;Parent=B001_000072-T1;
scaffold_1	funannotate	gene	302398	308089	.	+	.	ID=B001_000073;
scaffold_1	funannotate	mRNA	302398	308089	.	+	.	ID=B001_000073-T1;Parent=B001_000073;product=hypothetical protein;
scaffold_1	funannotate	exon	302398	302619	.	+	.	ID=B001_000073-T1.exon1;Parent=B001_000073-T1;
scaffold_1	funannotate	exon	303324	303542	.	+	.	ID=B001_000073-T1.exon2;Parent=B001_000073-T1;
scaffold_1	funannotate	exon	303617	307880	.	+	.	ID=B001_000073-T1.exon3;Parent=B001_000073-T1;
scaffold_1	funannotate	exon	307935	308089	.	+	.	ID=B001_000073-T1.exon4;Parent=B001_000073-T1;
scaffold_1	funannotate	CDS	302398	302619	.	+	0	ID=B001_000073-T1.cds;Parent=B001_000073-T1;
scaffold_1	funannotate	CDS	303324	303542	.	+	0	ID=B001_000073-T1.cds;Parent=B001_000073-T1;
scaffold_1	funannotate	CDS	303617	307880	.	+	0	ID=B001_000073-T1.cds;Parent=B001_000073-T1;
scaffold_1	funannotate	CDS	307935	308089	.	+	2	ID=B001_000073-T1.cds;Parent=B001_000073-T1;
scaffold_1	funannotate	gene	309625	311639	.	+	.	ID=B001_000074;
scaffold_1	funannotate	mRNA	309625	311639	.	+	.	ID=B001_000074-T1;Parent=B001_000074;product=hypothetical protein;
scaffold_1	funannotate	exon	309625	310233	.	+	.	ID=B001_000074-T1.exon1;Parent=B001_000074-T1;
scaffold_1	funannotate	exon	310305	311446	.	+	.	ID=B001_000074-T1.exon2;Parent=B001_000074-T1;
scaffold_1	funannotate	exon	311513	311639	.	+	.	ID=B001_000074-T1.exon3;Parent=B001_000074-T1;
scaffold_1	funannotate	CDS	309625	310233	.	+	0	ID=B001_000074-T1.cds;Parent=B001_000074-T1;
scaffold_1	funannotate	CDS	310305	311446	.	+	0	ID=B001_000074-T1.cds;Parent=B001_000074-T1;
scaffold_1	funannotate	CDS	311513	311639	.	+	1	ID=B001_000074-T1.cds;Parent=B001_000074-T1;
scaffold_1	funannotate	gene	312929	314488	.	+	.	ID=B001_000075;
scaffold_1	funannotate	mRNA	312929	314488	.	+	.	ID=B001_000075-T1;Parent=B001_000075;product=hypothetical protein;
scaffold_1	funannotate	exon	312929	314488	.	+	.	ID=B001_000075-T1.exon1;Parent=B001_000075-T1;
scaffold_1	funannotate	CDS	312929	314488	.	+	0	ID=B001_000075-T1.cds;Parent=B001_000075-T1;
scaffold_1	funannotate	gene	315827	317382	.	-	.	ID=B001_000076;
scaffold_1	funannotate	mRNA	315827	317382	.	-	.	ID=B001_000076-T1;Parent=B001_000076;product=hypothetical protein;
scaffold_1	funannotate	exon	316702	317382	.	-	.	ID=B001_000076-T1.exon1;Parent=B001_000076-T1;
scaffold_1	funannotate	exon	316199	316416	.	-	.	ID=B001_000076-T1.exon2;Parent=B001_000076-T1;
scaffold_1	funannotate	exon	315827	316103	.	-	.	ID=B001_000076-T1.exon3;Parent=B001_000076-T1;
scaffold_1	funannotate	CDS	316702	317382	.	-	0	ID=B001_000076-T1.cds;Parent=B001_000076-T1;
scaffold_1	funannotate	CDS	316199	316416	.	-	0	ID=B001_000076-T1.cds;Parent=B001_000076-T1;
scaffold_1	funannotate	CDS	315827	316103	.	-	1	ID=B001_000076-T1.cds;Parent=B001_000076-T1;
scaffold_1	funannotate	gene	323805	332185	.	+	.	ID=B001_000077;
scaffold_1	funannotate	mRNA	323805	332185	.	+	.	ID=B001_000077-T1;Parent=B001_000077;product=hypothetical protein;
scaffold_1	funannotate	exon	323805	324141	.	+	.	ID=B001_000077-T1.exon1;Parent=B001_000077-T1;
scaffold_1	funannotate	exon	324197	324302	.	+	.	ID=B001_000077-T1.exon2;Parent=B001_000077-T1;
scaffold_1	funannotate	exon	324357	324522	.	+	.	ID=B001_000077-T1.exon3;Parent=B001_000077-T1;
scaffold_1	funannotate	exon	324584	324702	.	+	.	ID=B001_000077-T1.exon4;Parent=B001_000077-T1;
scaffold_1	funannotate	exon	324768	324889	.	+	.	ID=B001_000077-T1.exon5;Parent=B001_000077-T1;
scaffold_1	funannotate	exon	324949	325056	.	+	.	ID=B001_000077-T1.exon6;Parent=B001_000077-T1;
scaffold_1	funannotate	exon	325109	325350	.	+	.	ID=B001_000077-T1.exon7;Parent=B001_000077-T1;
scaffold_1	funannotate	exon	325417	330523	.	+	.	ID=B001_000077-T1.exon8;Parent=B001_000077-T1;
scaffold_1	funannotate	exon	330577	330845	.	+	.	ID=B001_000077-T1.exon9;Parent=B001_000077-T1;
scaffold_1	funannotate	exon	330896	331219	.	+	.	ID=B001_000077-T1.exon10;Parent=B001_000077-T1;
scaffold_1	funannotate	exon	331275	331446	.	+	.	ID=B001_000077-T1.exon11;Parent=B001_000077-T1;
scaffold_1	funannotate	exon	331503	332185	.	+	.	ID=B001_000077-T1.exon12;Parent=B001_000077-T1;
scaffold_1	funannotate	CDS	323805	324141	.	+	0	ID=B001_000077-T1.cds;Parent=B001_000077-T1;
scaffold_1	funannotate	CDS	324197	324302	.	+	2	ID=B001_000077-T1.cds;Parent=B001_000077-T1;
scaffold_1	funannotate	CDS	324357	324522	.	+	1	ID=B001_000077-T1.cds;Parent=B001_000077-T1;
scaffold_1	funannotate	CDS	324584	324702	.	+	0	ID=B001_000077-T1.cds;Parent=B001_000077-T1;
scaffold_1	funannotate	CDS	324768	324889	.	+	1	ID=B001_000077-T1.cds;Parent=B001_000077-T1;
scaffold_1	funannotate	CDS	324949	325056	.	+	2	ID=B001_000077-T1.cds;Parent=B001_000077-T1;
scaffold_1	funannotate	CDS	325109	325350	.	+	2	ID=B001_000077-T1.cds;Parent=B001_000077-T1;
scaffold_1	funannotate	CDS	325417	330523	.	+	0	ID=B001_000077-T1.cds;Parent=B001_000077-T1;
scaffold_1	funannotate	CDS	330577	330845	.	+	2	ID=B001_000077-T1.cds;Parent=B001_000077-T1;
scaffold_1	funannotate	CDS	330896	331219	.	+	0	ID=B001_000077-T1.cds;Parent=B001_000077-T1;
scaffold_1	funannotate	CDS	331275	331446	.	+	0	ID=B001_000077-T1.cds;Parent=B001_000077-T1;
scaffold_1	funannotate	CDS	331503	332185	.	+	2	ID=B001_000077-T1.cds;Parent=B001_000077-T1;
scaffold_1	funannotate	gene	334377	337132	.	+	.	ID=B001_000078;
scaffold_1	funannotate	mRNA	334377	337132	.	+	.	ID=B001_000078-T1;Parent=B001_000078;product=hypothetical protein;
scaffold_1	funannotate	exon	334377	334710	.	+	.	ID=B001_000078-T1.exon1;Parent=B001_000078-T1;
scaffold_1	funannotate	exon	335089	335187	.	+	.	ID=B001_000078-T1.exon2;Parent=B001_000078-T1;
scaffold_1	funannotate	exon	335255	335601	.	+	.	ID=B001_000078-T1.exon3;Parent=B001_000078-T1;
scaffold_1	funannotate	exon	335671	336482	.	+	.	ID=B001_000078-T1.exon4;Parent=B001_000078-T1;
scaffold_1	funannotate	exon	336544	337132	.	+	.	ID=B001_000078-T1.exon5;Parent=B001_000078-T1;
scaffold_1	funannotate	CDS	334377	334710	.	+	0	ID=B001_000078-T1.cds;Parent=B001_000078-T1;
scaffold_1	funannotate	CDS	335089	335187	.	+	2	ID=B001_000078-T1.cds;Parent=B001_000078-T1;
scaffold_1	funannotate	CDS	335255	335601	.	+	2	ID=B001_000078-T1.cds;Parent=B001_000078-T1;
scaffold_1	funannotate	CDS	335671	336482	.	+	0	ID=B001_000078-T1.cds;Parent=B001_000078-T1;
scaffold_1	funannotate	CDS	336544	337132	.	+	1	ID=B001_000078-T1.cds;Parent=B001_000078-T1;
scaffold_1	funannotate	gene	337964	338386	.	-	.	ID=B001_000079;
scaffold_1	funannotate	mRNA	337964	338386	.	-	.	ID=B001_000079-T1;Parent=B001_000079;product=hypothetical protein;
scaffold_1	funannotate	exon	337964	338386	.	-	.	ID=B001_000079-T1.exon1;Parent=B001_000079-T1;
scaffold_1	funannotate	CDS	337964	338386	.	-	0	ID=B001_000079-T1.cds;Parent=B001_000079-T1;
scaffold_1	funannotate	gene	338946	340181	.	+	.	ID=B001_000080;
scaffold_1	funannotate	mRNA	338946	340181	.	+	.	ID=B001_000080-T1;Parent=B001_000080;product=hypothetical protein;
scaffold_1	funannotate	exon	338946	339038	.	+	.	ID=B001_000080-T1.exon1;Parent=B001_000080-T1;
scaffold_1	funannotate	exon	339114	339664	.	+	.	ID=B001_000080-T1.exon2;Parent=B001_000080-T1;
scaffold_1	funannotate	exon	339770	340181	.	+	.	ID=B001_000080-T1.exon3;Parent=B001_000080-T1;
scaffold_1	funannotate	CDS	338946	339038	.	+	0	ID=B001_000080-T1.cds;Parent=B001_000080-T1;
scaffold_1	funannotate	CDS	339114	339664	.	+	0	ID=B001_000080-T1.cds;Parent=B001_000080-T1;
scaffold_1	funannotate	CDS	339770	340181	.	+	1	ID=B001_000080-T1.cds;Parent=B001_000080-T1;
scaffold_1	funannotate	gene	340282	340823	.	+	.	ID=B001_000081;
scaffold_1	funannotate	mRNA	340282	340823	.	+	.	ID=B001_000081-T1;Parent=B001_000081;product=hypothetical protein;
scaffold_1	funannotate	exon	340282	340319	.	+	.	ID=B001_000081-T1.exon1;Parent=B001_000081-T1;
scaffold_1	funannotate	exon	340388	340823	.	+	.	ID=B001_000081-T1.exon2;Parent=B001_000081-T1;
scaffold_1	funannotate	CDS	340282	340319	.	+	0	ID=B001_000081-T1.cds;Parent=B001_000081-T1;
scaffold_1	funannotate	CDS	340388	340823	.	+	1	ID=B001_000081-T1.cds;Parent=B001_000081-T1;
scaffold_1	funannotate	gene	341670	343090	.	+	.	ID=B001_000082;
scaffold_1	funannotate	mRNA	341670	343090	.	+	.	ID=B001_000082-T1;Parent=B001_000082;product=hypothetical protein;
scaffold_1	funannotate	exon	341670	341780	.	+	.	ID=B001_000082-T1.exon1;Parent=B001_000082-T1;
scaffold_1	funannotate	exon	341891	343090	.	+	.	ID=B001_000082-T1.exon2;Parent=B001_000082-T1;
scaffold_1	funannotate	CDS	341670	341780	.	+	0	ID=B001_000082-T1.cds;Parent=B001_000082-T1;
scaffold_1	funannotate	CDS	341891	343090	.	+	0	ID=B001_000082-T1.cds;Parent=B001_000082-T1;
scaffold_1	funannotate	gene	343543	344946	.	+	.	ID=B001_000083;
scaffold_1	funannotate	mRNA	343543	344946	.	+	.	ID=B001_000083-T1;Parent=B001_000083;product=hypothetical protein;
scaffold_1	funannotate	exon	343543	343596	.	+	.	ID=B001_000083-T1.exon1;Parent=B001_000083-T1;
scaffold_1	funannotate	exon	343663	344946	.	+	.	ID=B001_000083-T1.exon2;Parent=B001_000083-T1;
scaffold_1	funannotate	CDS	343543	343596	.	+	0	ID=B001_000083-T1.cds;Parent=B001_000083-T1;
scaffold_1	funannotate	CDS	343663	344946	.	+	0	ID=B001_000083-T1.cds;Parent=B001_000083-T1;
scaffold_1	funannotate	gene	345663	346470	.	-	.	ID=B001_000084;
scaffold_1	funannotate	mRNA	345663	346470	.	-	.	ID=B001_000084-T1;Parent=B001_000084;product=hypothetical protein;
scaffold_1	funannotate	exon	346329	346470	.	-	.	ID=B001_000084-T1.exon1;Parent=B001_000084-T1;
scaffold_1	funannotate	exon	346026	346144	.	-	.	ID=B001_000084-T1.exon2;Parent=B001_000084-T1;
scaffold_1	funannotate	exon	345663	345866	.	-	.	ID=B001_000084-T1.exon3;Parent=B001_000084-T1;
scaffold_1	funannotate	CDS	346329	346470	.	-	0	ID=B001_000084-T1.cds;Parent=B001_000084-T1;
scaffold_1	funannotate	CDS	346026	346144	.	-	2	ID=B001_000084-T1.cds;Parent=B001_000084-T1;
scaffold_1	funannotate	CDS	345663	345866	.	-	0	ID=B001_000084-T1.cds;Parent=B001_000084-T1;
scaffold_1	funannotate	gene	347380	348219	.	-	.	ID=B001_000085;
scaffold_1	funannotate	mRNA	347380	348219	.	-	.	ID=B001_000085-T1;Parent=B001_000085;product=hypothetical protein;
scaffold_1	funannotate	exon	347380	348219	.	-	.	ID=B001_000085-T1.exon1;Parent=B001_000085-T1;
scaffold_1	funannotate	CDS	347380	348219	.	-	0	ID=B001_000085-T1.cds;Parent=B001_000085-T1;
scaffold_1	funannotate	gene	350105	351773	.	+	.	ID=B001_000086;
scaffold_1	funannotate	mRNA	350105	351773	.	+	.	ID=B001_000086-T1;Parent=B001_000086;product=hypothetical protein;
scaffold_1	funannotate	exon	350105	350236	.	+	.	ID=B001_000086-T1.exon1;Parent=B001_000086-T1;
scaffold_1	funannotate	exon	350499	351341	.	+	.	ID=B001_000086-T1.exon2;Parent=B001_000086-T1;
scaffold_1	funannotate	exon	351399	351773	.	+	.	ID=B001_000086-T1.exon3;Parent=B001_000086-T1;
scaffold_1	funannotate	CDS	350105	350236	.	+	0	ID=B001_000086-T1.cds;Parent=B001_000086-T1;
scaffold_1	funannotate	CDS	350499	351341	.	+	0	ID=B001_000086-T1.cds;Parent=B001_000086-T1;
scaffold_1	funannotate	CDS	351399	351773	.	+	0	ID=B001_000086-T1.cds;Parent=B001_000086-T1;
scaffold_1	funannotate	gene	352360	354144	.	+	.	ID=B001_000087;
scaffold_1	funannotate	mRNA	352360	354144	.	+	.	ID=B001_000087-T1;Parent=B001_000087;product=hypothetical protein;
scaffold_1	funannotate	exon	352360	352474	.	+	.	ID=B001_000087-T1.exon1;Parent=B001_000087-T1;
scaffold_1	funannotate	exon	352548	352599	.	+	.	ID=B001_000087-T1.exon2;Parent=B001_000087-T1;
scaffold_1	funannotate	exon	352767	352839	.	+	.	ID=B001_000087-T1.exon3;Parent=B001_000087-T1;
scaffold_1	funannotate	exon	352976	353142	.	+	.	ID=B001_000087-T1.exon4;Parent=B001_000087-T1;
scaffold_1	funannotate	exon	353212	353788	.	+	.	ID=B001_000087-T1.exon5;Parent=B001_000087-T1;
scaffold_1	funannotate	exon	353878	354144	.	+	.	ID=B001_000087-T1.exon6;Parent=B001_000087-T1;
scaffold_1	funannotate	CDS	352360	352474	.	+	0	ID=B001_000087-T1.cds;Parent=B001_000087-T1;
scaffold_1	funannotate	CDS	352548	352599	.	+	2	ID=B001_000087-T1.cds;Parent=B001_000087-T1;
scaffold_1	funannotate	CDS	352767	352839	.	+	1	ID=B001_000087-T1.cds;Parent=B001_000087-T1;
scaffold_1	funannotate	CDS	352976	353142	.	+	0	ID=B001_000087-T1.cds;Parent=B001_000087-T1;
scaffold_1	funannotate	CDS	353212	353788	.	+	1	ID=B001_000087-T1.cds;Parent=B001_000087-T1;
scaffold_1	funannotate	CDS	353878	354144	.	+	0	ID=B001_000087-T1.cds;Parent=B001_000087-T1;
scaffold_1	funannotate	gene	354407	355361	.	-	.	ID=B001_000088;
scaffold_1	funannotate	mRNA	354407	355361	.	-	.	ID=B001_000088-T1;Parent=B001_000088;product=hypothetical protein;
scaffold_1	funannotate	exon	355208	355361	.	-	.	ID=B001_000088-T1.exon1;Parent=B001_000088-T1;
scaffold_1	funannotate	exon	355068	355139	.	-	.	ID=B001_000088-T1.exon2;Parent=B001_000088-T1;
scaffold_1	funannotate	exon	354989	354998	.	-	.	ID=B001_000088-T1.exon3;Parent=B001_000088-T1;
scaffold_1	funannotate	exon	354757	354926	.	-	.	ID=B001_000088-T1.exon4;Parent=B001_000088-T1;
scaffold_1	funannotate	exon	354407	354564	.	-	.	ID=B001_000088-T1.exon5;Parent=B001_000088-T1;
scaffold_1	funannotate	CDS	355208	355361	.	-	0	ID=B001_000088-T1.cds;Parent=B001_000088-T1;
scaffold_1	funannotate	CDS	355068	355139	.	-	2	ID=B001_000088-T1.cds;Parent=B001_000088-T1;
scaffold_1	funannotate	CDS	354989	354998	.	-	2	ID=B001_000088-T1.cds;Parent=B001_000088-T1;
scaffold_1	funannotate	CDS	354757	354926	.	-	1	ID=B001_000088-T1.cds;Parent=B001_000088-T1;
scaffold_1	funannotate	CDS	354407	354564	.	-	2	ID=B001_000088-T1.cds;Parent=B001_000088-T1;
scaffold_1	funannotate	gene	357560	359316	.	+	.	ID=B001_000089;
scaffold_1	funannotate	mRNA	357560	359316	.	+	.	ID=B001_000089-T1;Parent=B001_000089;product=hypothetical protein;
scaffold_1	funannotate	exon	357560	357602	.	+	.	ID=B001_000089-T1.exon1;Parent=B001_000089-T1;
scaffold_1	funannotate	exon	357707	357896	.	+	.	ID=B001_000089-T1.exon2;Parent=B001_000089-T1;
scaffold_1	funannotate	exon	358162	358411	.	+	.	ID=B001_000089-T1.exon3;Parent=B001_000089-T1;
scaffold_1	funannotate	exon	358436	358637	.	+	.	ID=B001_000089-T1.exon4;Parent=B001_000089-T1;
scaffold_1	funannotate	exon	358697	359316	.	+	.	ID=B001_000089-T1.exon5;Parent=B001_000089-T1;
scaffold_1	funannotate	CDS	357560	357602	.	+	0	ID=B001_000089-T1.cds;Parent=B001_000089-T1;
scaffold_1	funannotate	CDS	357707	357896	.	+	2	ID=B001_000089-T1.cds;Parent=B001_000089-T1;
scaffold_1	funannotate	CDS	358162	358411	.	+	1	ID=B001_000089-T1.cds;Parent=B001_000089-T1;
scaffold_1	funannotate	CDS	358436	358637	.	+	0	ID=B001_000089-T1.cds;Parent=B001_000089-T1;
scaffold_1	funannotate	CDS	358697	359316	.	+	2	ID=B001_000089-T1.cds;Parent=B001_000089-T1;
scaffold_1	funannotate	gene	360811	361596	.	+	.	ID=B001_000090;
scaffold_1	funannotate	mRNA	360811	361596	.	+	.	ID=B001_000090-T1;Parent=B001_000090;product=hypothetical protein;
scaffold_1	funannotate	exon	360811	361596	.	+	.	ID=B001_000090-T1.exon1;Parent=B001_000090-T1;
scaffold_1	funannotate	CDS	360811	361596	.	+	0	ID=B001_000090-T1.cds;Parent=B001_000090-T1;
scaffold_1	funannotate	gene	363508	365481	.	-	.	ID=B001_000091;
scaffold_1	funannotate	mRNA	363508	365481	.	-	.	ID=B001_000091-T1;Parent=B001_000091;product=hypothetical protein;
scaffold_1	funannotate	exon	363508	365481	.	-	.	ID=B001_000091-T1.exon1;Parent=B001_000091-T1;
scaffold_1	funannotate	CDS	363508	365481	.	-	0	ID=B001_000091-T1.cds;Parent=B001_000091-T1;
scaffold_1	funannotate	gene	366480	367157	.	+	.	ID=B001_000092;
scaffold_1	funannotate	mRNA	366480	367157	.	+	.	ID=B001_000092-T1;Parent=B001_000092;product=hypothetical protein;
scaffold_1	funannotate	exon	366480	366530	.	+	.	ID=B001_000092-T1.exon1;Parent=B001_000092-T1;
scaffold_1	funannotate	exon	366717	367157	.	+	.	ID=B001_000092-T1.exon2;Parent=B001_000092-T1;
scaffold_1	funannotate	CDS	366480	366530	.	+	0	ID=B001_000092-T1.cds;Parent=B001_000092-T1;
scaffold_1	funannotate	CDS	366717	367157	.	+	0	ID=B001_000092-T1.cds;Parent=B001_000092-T1;
scaffold_1	funannotate	gene	368729	369930	.	-	.	ID=B001_000093;
scaffold_1	funannotate	mRNA	368729	369930	.	-	.	ID=B001_000093-T1;Parent=B001_000093;product=hypothetical protein;
scaffold_1	funannotate	exon	369695	369930	.	-	.	ID=B001_000093-T1.exon1;Parent=B001_000093-T1;
scaffold_1	funannotate	exon	369156	369475	.	-	.	ID=B001_000093-T1.exon2;Parent=B001_000093-T1;
scaffold_1	funannotate	exon	368952	369092	.	-	.	ID=B001_000093-T1.exon3;Parent=B001_000093-T1;
scaffold_1	funannotate	exon	368729	368895	.	-	.	ID=B001_000093-T1.exon4;Parent=B001_000093-T1;
scaffold_1	funannotate	CDS	369695	369930	.	-	0	ID=B001_000093-T1.cds;Parent=B001_000093-T1;
scaffold_1	funannotate	CDS	369156	369475	.	-	1	ID=B001_000093-T1.cds;Parent=B001_000093-T1;
scaffold_1	funannotate	CDS	368952	369092	.	-	2	ID=B001_000093-T1.cds;Parent=B001_000093-T1;
scaffold_1	funannotate	CDS	368729	368895	.	-	2	ID=B001_000093-T1.cds;Parent=B001_000093-T1;
scaffold_1	funannotate	gene	374543	375220	.	-	.	ID=B001_000094;
scaffold_1	funannotate	mRNA	374543	375220	.	-	.	ID=B001_000094-T1;Parent=B001_000094;product=hypothetical protein;
scaffold_1	funannotate	exon	374543	375220	.	-	.	ID=B001_000094-T1.exon1;Parent=B001_000094-T1;
scaffold_1	funannotate	CDS	374543	375220	.	-	0	ID=B001_000094-T1.cds;Parent=B001_000094-T1;
scaffold_1	funannotate	gene	379115	379459	.	-	.	ID=B001_000095;
scaffold_1	funannotate	mRNA	379115	379459	.	-	.	ID=B001_000095-T1;Parent=B001_000095;product=hypothetical protein;
scaffold_1	funannotate	exon	379115	379459	.	-	.	ID=B001_000095-T1.exon1;Parent=B001_000095-T1;
scaffold_1	funannotate	CDS	379115	379459	.	-	0	ID=B001_000095-T1.cds;Parent=B001_000095-T1;
scaffold_1	funannotate	gene	380888	382479	.	+	.	ID=B001_000096;
scaffold_1	funannotate	mRNA	380888	382479	.	+	.	ID=B001_000096-T1;Parent=B001_000096;product=hypothetical protein;
scaffold_1	funannotate	exon	380888	380995	.	+	.	ID=B001_000096-T1.exon1;Parent=B001_000096-T1;
scaffold_1	funannotate	exon	381052	382479	.	+	.	ID=B001_000096-T1.exon2;Parent=B001_000096-T1;
scaffold_1	funannotate	CDS	380888	380995	.	+	0	ID=B001_000096-T1.cds;Parent=B001_000096-T1;
scaffold_1	funannotate	CDS	381052	382479	.	+	0	ID=B001_000096-T1.cds;Parent=B001_000096-T1;
scaffold_1	funannotate	gene	383002	384978	.	-	.	ID=B001_000097;
scaffold_1	funannotate	mRNA	383002	384978	.	-	.	ID=B001_000097-T1;Parent=B001_000097;product=hypothetical protein;
scaffold_1	funannotate	exon	383002	384978	.	-	.	ID=B001_000097-T1.exon1;Parent=B001_000097-T1;
scaffold_1	funannotate	CDS	383002	384978	.	-	0	ID=B001_000097-T1.cds;Parent=B001_000097-T1;
scaffold_1	funannotate	gene	385823	387902	.	-	.	ID=B001_000098;
scaffold_1	funannotate	mRNA	385823	387902	.	-	.	ID=B001_000098-T1;Parent=B001_000098;product=hypothetical protein;
scaffold_1	funannotate	exon	387735	387902	.	-	.	ID=B001_000098-T1.exon1;Parent=B001_000098-T1;
scaffold_1	funannotate	exon	387422	387689	.	-	.	ID=B001_000098-T1.exon2;Parent=B001_000098-T1;
scaffold_1	funannotate	exon	386616	386871	.	-	.	ID=B001_000098-T1.exon3;Parent=B001_000098-T1;
scaffold_1	funannotate	exon	386201	386504	.	-	.	ID=B001_000098-T1.exon4;Parent=B001_000098-T1;
scaffold_1	funannotate	exon	385823	386053	.	-	.	ID=B001_000098-T1.exon5;Parent=B001_000098-T1;
scaffold_1	funannotate	CDS	387735	387902	.	-	0	ID=B001_000098-T1.cds;Parent=B001_000098-T1;
scaffold_1	funannotate	CDS	387422	387689	.	-	0	ID=B001_000098-T1.cds;Parent=B001_000098-T1;
scaffold_1	funannotate	CDS	386616	386871	.	-	2	ID=B001_000098-T1.cds;Parent=B001_000098-T1;
scaffold_1	funannotate	CDS	386201	386504	.	-	1	ID=B001_000098-T1.cds;Parent=B001_000098-T1;
scaffold_1	funannotate	CDS	385823	386053	.	-	0	ID=B001_000098-T1.cds;Parent=B001_000098-T1;
scaffold_1	funannotate	gene	390571	391383	.	+	.	ID=B001_000099;
scaffold_1	funannotate	mRNA	390571	391383	.	+	.	ID=B001_000099-T1;Parent=B001_000099;product=hypothetical protein;
scaffold_1	funannotate	exon	390571	391383	.	+	.	ID=B001_000099-T1.exon1;Parent=B001_000099-T1;
scaffold_1	funannotate	CDS	390571	391383	.	+	0	ID=B001_000099-T1.cds;Parent=B001_000099-T1;
scaffold_1	funannotate	gene	393964	394891	.	+	.	ID=B001_000100;
scaffold_1	funannotate	mRNA	393964	394891	.	+	.	ID=B001_000100-T1;Parent=B001_000100;product=hypothetical protein;
scaffold_1	funannotate	exon	393964	394126	.	+	.	ID=B001_000100-T1.exon1;Parent=B001_000100-T1;
scaffold_1	funannotate	exon	394216	394550	.	+	.	ID=B001_000100-T1.exon2;Parent=B001_000100-T1;
scaffold_1	funannotate	exon	394625	394891	.	+	.	ID=B001_000100-T1.exon3;Parent=B001_000100-T1;
scaffold_1	funannotate	CDS	393964	394126	.	+	0	ID=B001_000100-T1.cds;Parent=B001_000100-T1;
scaffold_1	funannotate	CDS	394216	394550	.	+	2	ID=B001_000100-T1.cds;Parent=B001_000100-T1;
scaffold_1	funannotate	CDS	394625	394891	.	+	0	ID=B001_000100-T1.cds;Parent=B001_000100-T1;
scaffold_1	funannotate	gene	395384	396217	.	+	.	ID=B001_000101;
scaffold_1	funannotate	mRNA	395384	396217	.	+	.	ID=B001_000101-T1;Parent=B001_000101;product=hypothetical protein;
scaffold_1	funannotate	exon	395384	396217	.	+	.	ID=B001_000101-T1.exon1;Parent=B001_000101-T1;
scaffold_1	funannotate	CDS	395384	396217	.	+	0	ID=B001_000101-T1.cds;Parent=B001_000101-T1;
scaffold_1	funannotate	gene	399815	401234	.	+	.	ID=B001_000102;
scaffold_1	funannotate	mRNA	399815	401234	.	+	.	ID=B001_000102-T1;Parent=B001_000102;product=hypothetical protein;
scaffold_1	funannotate	exon	399815	400339	.	+	.	ID=B001_000102-T1.exon1;Parent=B001_000102-T1;
scaffold_1	funannotate	exon	400419	401234	.	+	.	ID=B001_000102-T1.exon2;Parent=B001_000102-T1;
scaffold_1	funannotate	CDS	399815	400339	.	+	0	ID=B001_000102-T1.cds;Parent=B001_000102-T1;
scaffold_1	funannotate	CDS	400419	401234	.	+	0	ID=B001_000102-T1.cds;Parent=B001_000102-T1;
scaffold_1	funannotate	gene	401738	403642	.	-	.	ID=B001_000103;
scaffold_1	funannotate	mRNA	401738	403642	.	-	.	ID=B001_000103-T1;Parent=B001_000103;product=hypothetical protein;
scaffold_1	funannotate	exon	403555	403642	.	-	.	ID=B001_000103-T1.exon1;Parent=B001_000103-T1;
scaffold_1	funannotate	exon	403242	403482	.	-	.	ID=B001_000103-T1.exon2;Parent=B001_000103-T1;
scaffold_1	funannotate	exon	402687	403175	.	-	.	ID=B001_000103-T1.exon3;Parent=B001_000103-T1;
scaffold_1	funannotate	exon	402204	402631	.	-	.	ID=B001_000103-T1.exon4;Parent=B001_000103-T1;
scaffold_1	funannotate	exon	401738	402123	.	-	.	ID=B001_000103-T1.exon5;Parent=B001_000103-T1;
scaffold_1	funannotate	CDS	403555	403642	.	-	0	ID=B001_000103-T1.cds;Parent=B001_000103-T1;
scaffold_1	funannotate	CDS	403242	403482	.	-	2	ID=B001_000103-T1.cds;Parent=B001_000103-T1;
scaffold_1	funannotate	CDS	402687	403175	.	-	1	ID=B001_000103-T1.cds;Parent=B001_000103-T1;
scaffold_1	funannotate	CDS	402204	402631	.	-	1	ID=B001_000103-T1.cds;Parent=B001_000103-T1;
scaffold_1	funannotate	CDS	401738	402123	.	-	2	ID=B001_000103-T1.cds;Parent=B001_000103-T1;
scaffold_1	funannotate	gene	405832	408660	.	-	.	ID=B001_000104;
scaffold_1	funannotate	mRNA	405832	408660	.	-	.	ID=B001_000104-T1;Parent=B001_000104;product=hypothetical protein;
scaffold_1	funannotate	exon	406009	408660	.	-	.	ID=B001_000104-T1.exon1;Parent=B001_000104-T1;
scaffold_1	funannotate	exon	405832	405933	.	-	.	ID=B001_000104-T1.exon2;Parent=B001_000104-T1;
scaffold_1	funannotate	CDS	406009	408660	.	-	0	ID=B001_000104-T1.cds;Parent=B001_000104-T1;
scaffold_1	funannotate	CDS	405832	405933	.	-	0	ID=B001_000104-T1.cds;Parent=B001_000104-T1;
scaffold_1	funannotate	gene	413191	414899	.	+	.	ID=B001_000105;
scaffold_1	funannotate	mRNA	413191	414899	.	+	.	ID=B001_000105-T1;Parent=B001_000105;product=hypothetical protein;
scaffold_1	funannotate	exon	413191	413516	.	+	.	ID=B001_000105-T1.exon1;Parent=B001_000105-T1;
scaffold_1	funannotate	exon	413573	414087	.	+	.	ID=B001_000105-T1.exon2;Parent=B001_000105-T1;
scaffold_1	funannotate	exon	414139	414899	.	+	.	ID=B001_000105-T1.exon3;Parent=B001_000105-T1;
scaffold_1	funannotate	CDS	413191	413516	.	+	0	ID=B001_000105-T1.cds;Parent=B001_000105-T1;
scaffold_1	funannotate	CDS	413573	414087	.	+	1	ID=B001_000105-T1.cds;Parent=B001_000105-T1;
scaffold_1	funannotate	CDS	414139	414899	.	+	2	ID=B001_000105-T1.cds;Parent=B001_000105-T1;
scaffold_1	funannotate	gene	415905	419897	.	+	.	ID=B001_000106;
scaffold_1	funannotate	mRNA	415905	419897	.	+	.	ID=B001_000106-T1;Parent=B001_000106;product=hypothetical protein;
scaffold_1	funannotate	exon	415905	419897	.	+	.	ID=B001_000106-T1.exon1;Parent=B001_000106-T1;
scaffold_1	funannotate	CDS	415905	419897	.	+	0	ID=B001_000106-T1.cds;Parent=B001_000106-T1;
scaffold_1	funannotate	gene	420731	424062	.	+	.	ID=B001_000107;
scaffold_1	funannotate	mRNA	420731	424062	.	+	.	ID=B001_000107-T1;Parent=B001_000107;product=hypothetical protein;
scaffold_1	funannotate	exon	420731	420770	.	+	.	ID=B001_000107-T1.exon1;Parent=B001_000107-T1;
scaffold_1	funannotate	exon	420854	422709	.	+	.	ID=B001_000107-T1.exon2;Parent=B001_000107-T1;
scaffold_1	funannotate	exon	422758	422847	.	+	.	ID=B001_000107-T1.exon3;Parent=B001_000107-T1;
scaffold_1	funannotate	exon	422901	423195	.	+	.	ID=B001_000107-T1.exon4;Parent=B001_000107-T1;
scaffold_1	funannotate	exon	423254	424062	.	+	.	ID=B001_000107-T1.exon5;Parent=B001_000107-T1;
scaffold_1	funannotate	CDS	420731	420770	.	+	0	ID=B001_000107-T1.cds;Parent=B001_000107-T1;
scaffold_1	funannotate	CDS	420854	422709	.	+	2	ID=B001_000107-T1.cds;Parent=B001_000107-T1;
scaffold_1	funannotate	CDS	422758	422847	.	+	0	ID=B001_000107-T1.cds;Parent=B001_000107-T1;
scaffold_1	funannotate	CDS	422901	423195	.	+	0	ID=B001_000107-T1.cds;Parent=B001_000107-T1;
scaffold_1	funannotate	CDS	423254	424062	.	+	2	ID=B001_000107-T1.cds;Parent=B001_000107-T1;
scaffold_1	funannotate	gene	424994	426320	.	-	.	ID=B001_000108;
scaffold_1	funannotate	mRNA	424994	426320	.	-	.	ID=B001_000108-T1;Parent=B001_000108;product=hypothetical protein;
scaffold_1	funannotate	exon	426258	426320	.	-	.	ID=B001_000108-T1.exon1;Parent=B001_000108-T1;
scaffold_1	funannotate	exon	425762	426129	.	-	.	ID=B001_000108-T1.exon2;Parent=B001_000108-T1;
scaffold_1	funannotate	exon	424994	425645	.	-	.	ID=B001_000108-T1.exon3;Parent=B001_000108-T1;
scaffold_1	funannotate	CDS	426258	426320	.	-	0	ID=B001_000108-T1.cds;Parent=B001_000108-T1;
scaffold_1	funannotate	CDS	425762	426129	.	-	0	ID=B001_000108-T1.cds;Parent=B001_000108-T1;
scaffold_1	funannotate	CDS	424994	425645	.	-	1	ID=B001_000108-T1.cds;Parent=B001_000108-T1;
scaffold_1	funannotate	gene	427133	428395	.	-	.	ID=B001_000109;
scaffold_1	funannotate	mRNA	427133	428395	.	-	.	ID=B001_000109-T1;Parent=B001_000109;product=hypothetical protein;
scaffold_1	funannotate	exon	427133	428395	.	-	.	ID=B001_000109-T1.exon1;Parent=B001_000109-T1;
scaffold_1	funannotate	CDS	427133	428395	.	-	0	ID=B001_000109-T1.cds;Parent=B001_000109-T1;
scaffold_1	funannotate	gene	429252	429665	.	-	.	ID=B001_000110;
scaffold_1	funannotate	mRNA	429252	429665	.	-	.	ID=B001_000110-T1;Parent=B001_000110;product=hypothetical protein;
scaffold_1	funannotate	exon	429375	429665	.	-	.	ID=B001_000110-T1.exon1;Parent=B001_000110-T1;
scaffold_1	funannotate	exon	429252	429272	.	-	.	ID=B001_000110-T1.exon2;Parent=B001_000110-T1;
scaffold_1	funannotate	CDS	429375	429665	.	-	0	ID=B001_000110-T1.cds;Parent=B001_000110-T1;
scaffold_1	funannotate	CDS	429252	429272	.	-	0	ID=B001_000110-T1.cds;Parent=B001_000110-T1;
scaffold_1	funannotate	gene	430303	430899	.	+	.	ID=B001_000111;
scaffold_1	funannotate	mRNA	430303	430899	.	+	.	ID=B001_000111-T1;Parent=B001_000111;product=hypothetical protein;
scaffold_1	funannotate	exon	430303	430899	.	+	.	ID=B001_000111-T1.exon1;Parent=B001_000111-T1;
scaffold_1	funannotate	CDS	430303	430899	.	+	0	ID=B001_000111-T1.cds;Parent=B001_000111-T1;
scaffold_1	funannotate	gene	431812	435882	.	+	.	ID=B001_000112;
scaffold_1	funannotate	mRNA	431812	435882	.	+	.	ID=B001_000112-T1;Parent=B001_000112;product=hypothetical protein;
scaffold_1	funannotate	exon	431812	435882	.	+	.	ID=B001_000112-T1.exon1;Parent=B001_000112-T1;
scaffold_1	funannotate	CDS	431812	435882	.	+	0	ID=B001_000112-T1.cds;Parent=B001_000112-T1;
scaffold_1	funannotate	gene	437784	439497	.	+	.	ID=B001_000113;
scaffold_1	funannotate	mRNA	437784	439497	.	+	.	ID=B001_000113-T1;Parent=B001_000113;product=hypothetical protein;
scaffold_1	funannotate	exon	437784	438443	.	+	.	ID=B001_000113-T1.exon1;Parent=B001_000113-T1;
scaffold_1	funannotate	exon	438496	438948	.	+	.	ID=B001_000113-T1.exon2;Parent=B001_000113-T1;
scaffold_1	funannotate	exon	439021	439497	.	+	.	ID=B001_000113-T1.exon3;Parent=B001_000113-T1;
scaffold_1	funannotate	CDS	437784	438443	.	+	0	ID=B001_000113-T1.cds;Parent=B001_000113-T1;
scaffold_1	funannotate	CDS	438496	438948	.	+	0	ID=B001_000113-T1.cds;Parent=B001_000113-T1;
scaffold_1	funannotate	CDS	439021	439497	.	+	0	ID=B001_000113-T1.cds;Parent=B001_000113-T1;
scaffold_1	funannotate	gene	440326	441830	.	-	.	ID=B001_000114;
scaffold_1	funannotate	mRNA	440326	441830	.	-	.	ID=B001_000114-T1;Parent=B001_000114;product=hypothetical protein;
scaffold_1	funannotate	exon	441468	441830	.	-	.	ID=B001_000114-T1.exon1;Parent=B001_000114-T1;
scaffold_1	funannotate	exon	440326	441276	.	-	.	ID=B001_000114-T1.exon2;Parent=B001_000114-T1;
scaffold_1	funannotate	CDS	441468	441830	.	-	0	ID=B001_000114-T1.cds;Parent=B001_000114-T1;
scaffold_1	funannotate	CDS	440326	441276	.	-	0	ID=B001_000114-T1.cds;Parent=B001_000114-T1;
scaffold_1	funannotate	gene	442725	444405	.	-	.	ID=B001_000115;
scaffold_1	funannotate	mRNA	442725	444405	.	-	.	ID=B001_000115-T1;Parent=B001_000115;product=hypothetical protein;
scaffold_1	funannotate	exon	444313	444405	.	-	.	ID=B001_000115-T1.exon1;Parent=B001_000115-T1;
scaffold_1	funannotate	exon	443848	444167	.	-	.	ID=B001_000115-T1.exon2;Parent=B001_000115-T1;
scaffold_1	funannotate	exon	443116	443793	.	-	.	ID=B001_000115-T1.exon3;Parent=B001_000115-T1;
scaffold_1	funannotate	exon	442725	443064	.	-	.	ID=B001_000115-T1.exon4;Parent=B001_000115-T1;
scaffold_1	funannotate	CDS	444313	444405	.	-	0	ID=B001_000115-T1.cds;Parent=B001_000115-T1;
scaffold_1	funannotate	CDS	443848	444167	.	-	0	ID=B001_000115-T1.cds;Parent=B001_000115-T1;
scaffold_1	funannotate	CDS	443116	443793	.	-	1	ID=B001_000115-T1.cds;Parent=B001_000115-T1;
scaffold_1	funannotate	CDS	442725	443064	.	-	1	ID=B001_000115-T1.cds;Parent=B001_000115-T1;
scaffold_1	funannotate	gene	449829	453113	.	-	.	ID=B001_000116;
scaffold_1	funannotate	mRNA	449829	453113	.	-	.	ID=B001_000116-T1;Parent=B001_000116;product=hypothetical protein;
scaffold_1	funannotate	exon	449829	453113	.	-	.	ID=B001_000116-T1.exon1;Parent=B001_000116-T1;
scaffold_1	funannotate	CDS	449829	453113	.	-	0	ID=B001_000116-T1.cds;Parent=B001_000116-T1;
scaffold_1	funannotate	gene	453950	454786	.	+	.	ID=B001_000117;
scaffold_1	funannotate	mRNA	453950	454786	.	+	.	ID=B001_000117-T1;Parent=B001_000117;product=hypothetical protein;
scaffold_1	funannotate	exon	453950	454786	.	+	.	ID=B001_000117-T1.exon1;Parent=B001_000117-T1;
scaffold_1	funannotate	CDS	453950	454786	.	+	0	ID=B001_000117-T1.cds;Parent=B001_000117-T1;
scaffold_1	funannotate	gene	455678	456214	.	+	.	ID=B001_000118;
scaffold_1	funannotate	mRNA	455678	456214	.	+	.	ID=B001_000118-T1;Parent=B001_000118;product=hypothetical protein;
scaffold_1	funannotate	exon	455678	456214	.	+	.	ID=B001_000118-T1.exon1;Parent=B001_000118-T1;
scaffold_1	funannotate	CDS	455678	456214	.	+	0	ID=B001_000118-T1.cds;Parent=B001_000118-T1;
scaffold_1	funannotate	gene	457051	458676	.	+	.	ID=B001_000119;
scaffold_1	funannotate	mRNA	457051	458676	.	+	.	ID=B001_000119-T1;Parent=B001_000119;product=hypothetical protein;
scaffold_1	funannotate	exon	457051	458676	.	+	.	ID=B001_000119-T1.exon1;Parent=B001_000119-T1;
scaffold_1	funannotate	CDS	457051	458676	.	+	0	ID=B001_000119-T1.cds;Parent=B001_000119-T1;
scaffold_1	funannotate	gene	459116	459805	.	+	.	ID=B001_000120;
scaffold_1	funannotate	mRNA	459116	459805	.	+	.	ID=B001_000120-T1;Parent=B001_000120;product=hypothetical protein;
scaffold_1	funannotate	exon	459116	459805	.	+	.	ID=B001_000120-T1.exon1;Parent=B001_000120-T1;
scaffold_1	funannotate	CDS	459116	459805	.	+	0	ID=B001_000120-T1.cds;Parent=B001_000120-T1;
scaffold_1	funannotate	gene	460248	462058	.	-	.	ID=B001_000121;
scaffold_1	funannotate	mRNA	460248	462058	.	-	.	ID=B001_000121-T1;Parent=B001_000121;product=hypothetical protein;
scaffold_1	funannotate	exon	461667	462058	.	-	.	ID=B001_000121-T1.exon1;Parent=B001_000121-T1;
scaffold_1	funannotate	exon	460248	461511	.	-	.	ID=B001_000121-T1.exon2;Parent=B001_000121-T1;
scaffold_1	funannotate	CDS	461667	462058	.	-	0	ID=B001_000121-T1.cds;Parent=B001_000121-T1;
scaffold_1	funannotate	CDS	460248	461511	.	-	1	ID=B001_000121-T1.cds;Parent=B001_000121-T1;
scaffold_1	funannotate	gene	464079	464471	.	+	.	ID=B001_000122;
scaffold_1	funannotate	mRNA	464079	464471	.	+	.	ID=B001_000122-T1;Parent=B001_000122;product=hypothetical protein;
scaffold_1	funannotate	exon	464079	464471	.	+	.	ID=B001_000122-T1.exon1;Parent=B001_000122-T1;
scaffold_1	funannotate	CDS	464079	464471	.	+	0	ID=B001_000122-T1.cds;Parent=B001_000122-T1;
scaffold_1	funannotate	gene	467080	468957	.	+	.	ID=B001_000123;
scaffold_1	funannotate	mRNA	467080	468957	.	+	.	ID=B001_000123-T1;Parent=B001_000123;product=hypothetical protein;
scaffold_1	funannotate	exon	467080	467268	.	+	.	ID=B001_000123-T1.exon1;Parent=B001_000123-T1;
scaffold_1	funannotate	exon	467362	468274	.	+	.	ID=B001_000123-T1.exon2;Parent=B001_000123-T1;
scaffold_1	funannotate	exon	468374	468957	.	+	.	ID=B001_000123-T1.exon3;Parent=B001_000123-T1;
scaffold_1	funannotate	CDS	467080	467268	.	+	0	ID=B001_000123-T1.cds;Parent=B001_000123-T1;
scaffold_1	funannotate	CDS	467362	468274	.	+	0	ID=B001_000123-T1.cds;Parent=B001_000123-T1;
scaffold_1	funannotate	CDS	468374	468957	.	+	2	ID=B001_000123-T1.cds;Parent=B001_000123-T1;
scaffold_1	funannotate	gene	469229	470351	.	-	.	ID=B001_000124;
scaffold_1	funannotate	mRNA	469229	470351	.	-	.	ID=B001_000124-T1;Parent=B001_000124;product=hypothetical protein;
scaffold_1	funannotate	exon	469536	470351	.	-	.	ID=B001_000124-T1.exon1;Parent=B001_000124-T1;
scaffold_1	funannotate	exon	469229	469480	.	-	.	ID=B001_000124-T1.exon2;Parent=B001_000124-T1;
scaffold_1	funannotate	CDS	469536	470351	.	-	0	ID=B001_000124-T1.cds;Parent=B001_000124-T1;
scaffold_1	funannotate	CDS	469229	469480	.	-	0	ID=B001_000124-T1.cds;Parent=B001_000124-T1;
scaffold_1	funannotate	gene	471168	472303	.	-	.	ID=B001_000125;
scaffold_1	funannotate	mRNA	471168	472303	.	-	.	ID=B001_000125-T1;Parent=B001_000125;product=hypothetical protein;
scaffold_1	funannotate	exon	471938	472303	.	-	.	ID=B001_000125-T1.exon1;Parent=B001_000125-T1;
scaffold_1	funannotate	exon	471463	471794	.	-	.	ID=B001_000125-T1.exon2;Parent=B001_000125-T1;
scaffold_1	funannotate	exon	471168	471372	.	-	.	ID=B001_000125-T1.exon3;Parent=B001_000125-T1;
scaffold_1	funannotate	CDS	471938	472303	.	-	0	ID=B001_000125-T1.cds;Parent=B001_000125-T1;
scaffold_1	funannotate	CDS	471463	471794	.	-	0	ID=B001_000125-T1.cds;Parent=B001_000125-T1;
scaffold_1	funannotate	CDS	471168	471372	.	-	1	ID=B001_000125-T1.cds;Parent=B001_000125-T1;
scaffold_1	funannotate	gene	474187	474981	.	+	.	ID=B001_000126;
scaffold_1	funannotate	mRNA	474187	474981	.	+	.	ID=B001_000126-T1;Parent=B001_000126;product=hypothetical protein;
scaffold_1	funannotate	exon	474187	474228	.	+	.	ID=B001_000126-T1.exon1;Parent=B001_000126-T1;
scaffold_1	funannotate	exon	474278	474406	.	+	.	ID=B001_000126-T1.exon2;Parent=B001_000126-T1;
scaffold_1	funannotate	exon	474485	474675	.	+	.	ID=B001_000126-T1.exon3;Parent=B001_000126-T1;
scaffold_1	funannotate	exon	474742	474862	.	+	.	ID=B001_000126-T1.exon4;Parent=B001_000126-T1;
scaffold_1	funannotate	exon	474919	474981	.	+	.	ID=B001_000126-T1.exon5;Parent=B001_000126-T1;
scaffold_1	funannotate	CDS	474187	474228	.	+	0	ID=B001_000126-T1.cds;Parent=B001_000126-T1;
scaffold_1	funannotate	CDS	474278	474406	.	+	0	ID=B001_000126-T1.cds;Parent=B001_000126-T1;
scaffold_1	funannotate	CDS	474485	474675	.	+	0	ID=B001_000126-T1.cds;Parent=B001_000126-T1;
scaffold_1	funannotate	CDS	474742	474862	.	+	1	ID=B001_000126-T1.cds;Parent=B001_000126-T1;
scaffold_1	funannotate	CDS	474919	474981	.	+	0	ID=B001_000126-T1.cds;Parent=B001_000126-T1;
scaffold_1	funannotate	gene	477149	478666	.	-	.	ID=B001_000127;
scaffold_1	funannotate	mRNA	477149	478666	.	-	.	ID=B001_000127-T1;Parent=B001_000127;product=hypothetical protein;
scaffold_1	funannotate	exon	478263	478666	.	-	.	ID=B001_000127-T1.exon1;Parent=B001_000127-T1;
scaffold_1	funannotate	exon	478126	478198	.	-	.	ID=B001_000127-T1.exon2;Parent=B001_000127-T1;
scaffold_1	funannotate	exon	477942	478066	.	-	.	ID=B001_000127-T1.exon3;Parent=B001_000127-T1;
scaffold_1	funannotate	exon	477149	477869	.	-	.	ID=B001_000127-T1.exon4;Parent=B001_000127-T1;
scaffold_1	funannotate	CDS	478263	478666	.	-	0	ID=B001_000127-T1.cds;Parent=B001_000127-T1;
scaffold_1	funannotate	CDS	478126	478198	.	-	1	ID=B001_000127-T1.cds;Parent=B001_000127-T1;
scaffold_1	funannotate	CDS	477942	478066	.	-	0	ID=B001_000127-T1.cds;Parent=B001_000127-T1;
scaffold_1	funannotate	CDS	477149	477869	.	-	1	ID=B001_000127-T1.cds;Parent=B001_000127-T1;
scaffold_1	funannotate	gene	480173	481612	.	-	.	ID=B001_000128;
scaffold_1	funannotate	mRNA	480173	481612	.	-	.	ID=B001_000128-T1;Parent=B001_000128;product=hypothetical protein;
scaffold_1	funannotate	exon	480173	481612	.	-	.	ID=B001_000128-T1.exon1;Parent=B001_000128-T1;
scaffold_1	funannotate	CDS	480173	481612	.	-	0	ID=B001_000128-T1.cds;Parent=B001_000128-T1;
scaffold_1	funannotate	gene	482130	483918	.	-	.	ID=B001_000129;
scaffold_1	funannotate	mRNA	482130	483918	.	-	.	ID=B001_000129-T1;Parent=B001_000129;product=hypothetical protein;
scaffold_1	funannotate	exon	483212	483918	.	-	.	ID=B001_000129-T1.exon1;Parent=B001_000129-T1;
scaffold_1	funannotate	exon	482992	483120	.	-	.	ID=B001_000129-T1.exon2;Parent=B001_000129-T1;
scaffold_1	funannotate	exon	482684	482852	.	-	.	ID=B001_000129-T1.exon3;Parent=B001_000129-T1;
scaffold_1	funannotate	exon	482224	482486	.	-	.	ID=B001_000129-T1.exon4;Parent=B001_000129-T1;
scaffold_1	funannotate	exon	482130	482160	.	-	.	ID=B001_000129-T1.exon5;Parent=B001_000129-T1;
scaffold_1	funannotate	CDS	483212	483918	.	-	0	ID=B001_000129-T1.cds;Parent=B001_000129-T1;
scaffold_1	funannotate	CDS	482992	483120	.	-	1	ID=B001_000129-T1.cds;Parent=B001_000129-T1;
scaffold_1	funannotate	CDS	482684	482852	.	-	1	ID=B001_000129-T1.cds;Parent=B001_000129-T1;
scaffold_1	funannotate	CDS	482224	482486	.	-	0	ID=B001_000129-T1.cds;Parent=B001_000129-T1;
scaffold_1	funannotate	CDS	482130	482160	.	-	1	ID=B001_000129-T1.cds;Parent=B001_000129-T1;
scaffold_1	funannotate	gene	485436	486975	.	-	.	ID=B001_000130;
scaffold_1	funannotate	mRNA	485436	486975	.	-	.	ID=B001_000130-T1;Parent=B001_000130;product=hypothetical protein;
scaffold_1	funannotate	exon	486846	486975	.	-	.	ID=B001_000130-T1.exon1;Parent=B001_000130-T1;
scaffold_1	funannotate	exon	486613	486783	.	-	.	ID=B001_000130-T1.exon2;Parent=B001_000130-T1;
scaffold_1	funannotate	exon	486436	486551	.	-	.	ID=B001_000130-T1.exon3;Parent=B001_000130-T1;
scaffold_1	funannotate	exon	485436	486371	.	-	.	ID=B001_000130-T1.exon4;Parent=B001_000130-T1;
scaffold_1	funannotate	CDS	486846	486975	.	-	0	ID=B001_000130-T1.cds;Parent=B001_000130-T1;
scaffold_1	funannotate	CDS	486613	486783	.	-	2	ID=B001_000130-T1.cds;Parent=B001_000130-T1;
scaffold_1	funannotate	CDS	486436	486551	.	-	2	ID=B001_000130-T1.cds;Parent=B001_000130-T1;
scaffold_1	funannotate	CDS	485436	486371	.	-	0	ID=B001_000130-T1.cds;Parent=B001_000130-T1;
scaffold_1	funannotate	gene	490492	492468	.	-	.	ID=B001_000131;
scaffold_1	funannotate	mRNA	490492	492468	.	-	.	ID=B001_000131-T1;Parent=B001_000131;product=hypothetical protein;
scaffold_1	funannotate	exon	492169	492468	.	-	.	ID=B001_000131-T1.exon1;Parent=B001_000131-T1;
scaffold_1	funannotate	exon	491776	492143	.	-	.	ID=B001_000131-T1.exon2;Parent=B001_000131-T1;
scaffold_1	funannotate	exon	491617	491704	.	-	.	ID=B001_000131-T1.exon3;Parent=B001_000131-T1;
scaffold_1	funannotate	exon	491172	491470	.	-	.	ID=B001_000131-T1.exon4;Parent=B001_000131-T1;
scaffold_1	funannotate	exon	490696	491119	.	-	.	ID=B001_000131-T1.exon5;Parent=B001_000131-T1;
scaffold_1	funannotate	exon	490560	490604	.	-	.	ID=B001_000131-T1.exon6;Parent=B001_000131-T1;
scaffold_1	funannotate	exon	490492	490509	.	-	.	ID=B001_000131-T1.exon7;Parent=B001_000131-T1;
scaffold_1	funannotate	CDS	492169	492468	.	-	0	ID=B001_000131-T1.cds;Parent=B001_000131-T1;
scaffold_1	funannotate	CDS	491776	492143	.	-	0	ID=B001_000131-T1.cds;Parent=B001_000131-T1;
scaffold_1	funannotate	CDS	491617	491704	.	-	1	ID=B001_000131-T1.cds;Parent=B001_000131-T1;
scaffold_1	funannotate	CDS	491172	491470	.	-	0	ID=B001_000131-T1.cds;Parent=B001_000131-T1;
scaffold_1	funannotate	CDS	490696	491119	.	-	1	ID=B001_000131-T1.cds;Parent=B001_000131-T1;
scaffold_1	funannotate	CDS	490560	490604	.	-	0	ID=B001_000131-T1.cds;Parent=B001_000131-T1;
scaffold_1	funannotate	CDS	490492	490509	.	-	0	ID=B001_000131-T1.cds;Parent=B001_000131-T1;
scaffold_1	funannotate	gene	496387	498648	.	+	.	ID=B001_000132;
scaffold_1	funannotate	mRNA	496387	498648	.	+	.	ID=B001_000132-T1;Parent=B001_000132;product=hypothetical protein;
scaffold_1	funannotate	exon	496387	496922	.	+	.	ID=B001_000132-T1.exon1;Parent=B001_000132-T1;
scaffold_1	funannotate	exon	497047	497438	.	+	.	ID=B001_000132-T1.exon2;Parent=B001_000132-T1;
scaffold_1	funannotate	exon	497509	497981	.	+	.	ID=B001_000132-T1.exon3;Parent=B001_000132-T1;
scaffold_1	funannotate	exon	498160	498648	.	+	.	ID=B001_000132-T1.exon4;Parent=B001_000132-T1;
scaffold_1	funannotate	CDS	496387	496922	.	+	0	ID=B001_000132-T1.cds;Parent=B001_000132-T1;
scaffold_1	funannotate	CDS	497047	497438	.	+	1	ID=B001_000132-T1.cds;Parent=B001_000132-T1;
scaffold_1	funannotate	CDS	497509	497981	.	+	2	ID=B001_000132-T1.cds;Parent=B001_000132-T1;
scaffold_1	funannotate	CDS	498160	498648	.	+	0	ID=B001_000132-T1.cds;Parent=B001_000132-T1;
scaffold_1	funannotate	gene	498882	500822	.	-	.	ID=B001_000133;
scaffold_1	funannotate	mRNA	498882	500822	.	-	.	ID=B001_000133-T1;Parent=B001_000133;product=hypothetical protein;
scaffold_1	funannotate	exon	498882	500822	.	-	.	ID=B001_000133-T1.exon1;Parent=B001_000133-T1;
scaffold_1	funannotate	CDS	498882	500822	.	-	0	ID=B001_000133-T1.cds;Parent=B001_000133-T1;
scaffold_1	funannotate	gene	502359	503852	.	+	.	ID=B001_000134;
scaffold_1	funannotate	mRNA	502359	503852	.	+	.	ID=B001_000134-T1;Parent=B001_000134;product=hypothetical protein;
scaffold_1	funannotate	exon	502359	503852	.	+	.	ID=B001_000134-T1.exon1;Parent=B001_000134-T1;
scaffold_1	funannotate	CDS	502359	503852	.	+	0	ID=B001_000134-T1.cds;Parent=B001_000134-T1;
scaffold_1	funannotate	gene	505239	507351	.	+	.	ID=B001_000135;
scaffold_1	funannotate	mRNA	505239	507351	.	+	.	ID=B001_000135-T1;Parent=B001_000135;product=hypothetical protein;
scaffold_1	funannotate	exon	505239	505815	.	+	.	ID=B001_000135-T1.exon1;Parent=B001_000135-T1;
scaffold_1	funannotate	exon	505972	506558	.	+	.	ID=B001_000135-T1.exon2;Parent=B001_000135-T1;
scaffold_1	funannotate	exon	506720	507039	.	+	.	ID=B001_000135-T1.exon3;Parent=B001_000135-T1;
scaffold_1	funannotate	exon	507198	507351	.	+	.	ID=B001_000135-T1.exon4;Parent=B001_000135-T1;
scaffold_1	funannotate	CDS	505239	505815	.	+	0	ID=B001_000135-T1.cds;Parent=B001_000135-T1;
scaffold_1	funannotate	CDS	505972	506558	.	+	2	ID=B001_000135-T1.cds;Parent=B001_000135-T1;
scaffold_1	funannotate	CDS	506720	507039	.	+	0	ID=B001_000135-T1.cds;Parent=B001_000135-T1;
scaffold_1	funannotate	CDS	507198	507351	.	+	1	ID=B001_000135-T1.cds;Parent=B001_000135-T1;
scaffold_1	funannotate	gene	509657	511641	.	+	.	ID=B001_000136;
scaffold_1	funannotate	mRNA	509657	511641	.	+	.	ID=B001_000136-T1;Parent=B001_000136;product=hypothetical protein;
scaffold_1	funannotate	exon	509657	510209	.	+	.	ID=B001_000136-T1.exon1;Parent=B001_000136-T1;
scaffold_1	funannotate	exon	510282	510843	.	+	.	ID=B001_000136-T1.exon2;Parent=B001_000136-T1;
scaffold_1	funannotate	exon	510951	511641	.	+	.	ID=B001_000136-T1.exon3;Parent=B001_000136-T1;
scaffold_1	funannotate	CDS	509657	510209	.	+	0	ID=B001_000136-T1.cds;Parent=B001_000136-T1;
scaffold_1	funannotate	CDS	510282	510843	.	+	2	ID=B001_000136-T1.cds;Parent=B001_000136-T1;
scaffold_1	funannotate	CDS	510951	511641	.	+	1	ID=B001_000136-T1.cds;Parent=B001_000136-T1;
scaffold_1	funannotate	gene	513376	514660	.	-	.	ID=B001_000137;
scaffold_1	funannotate	mRNA	513376	514660	.	-	.	ID=B001_000137-T1;Parent=B001_000137;product=hypothetical protein;
scaffold_1	funannotate	exon	514494	514660	.	-	.	ID=B001_000137-T1.exon1;Parent=B001_000137-T1;
scaffold_1	funannotate	exon	514396	514424	.	-	.	ID=B001_000137-T1.exon2;Parent=B001_000137-T1;
scaffold_1	funannotate	exon	514188	514314	.	-	.	ID=B001_000137-T1.exon3;Parent=B001_000137-T1;
scaffold_1	funannotate	exon	514024	514112	.	-	.	ID=B001_000137-T1.exon4;Parent=B001_000137-T1;
scaffold_1	funannotate	exon	513376	513965	.	-	.	ID=B001_000137-T1.exon5;Parent=B001_000137-T1;
scaffold_1	funannotate	CDS	514494	514660	.	-	0	ID=B001_000137-T1.cds;Parent=B001_000137-T1;
scaffold_1	funannotate	CDS	514396	514424	.	-	1	ID=B001_000137-T1.cds;Parent=B001_000137-T1;
scaffold_1	funannotate	CDS	514188	514314	.	-	2	ID=B001_000137-T1.cds;Parent=B001_000137-T1;
scaffold_1	funannotate	CDS	514024	514112	.	-	1	ID=B001_000137-T1.cds;Parent=B001_000137-T1;
scaffold_1	funannotate	CDS	513376	513965	.	-	2	ID=B001_000137-T1.cds;Parent=B001_000137-T1;
scaffold_1	funannotate	gene	515211	517127	.	+	.	ID=B001_000138;
scaffold_1	funannotate	mRNA	515211	517127	.	+	.	ID=B001_000138-T1;Parent=B001_000138;product=hypothetical protein;
scaffold_1	funannotate	exon	515211	515279	.	+	.	ID=B001_000138-T1.exon1;Parent=B001_000138-T1;
scaffold_1	funannotate	exon	515589	515648	.	+	.	ID=B001_000138-T1.exon2;Parent=B001_000138-T1;
scaffold_1	funannotate	exon	515756	516568	.	+	.	ID=B001_000138-T1.exon3;Parent=B001_000138-T1;
scaffold_1	funannotate	exon	516621	517127	.	+	.	ID=B001_000138-T1.exon4;Parent=B001_000138-T1;
scaffold_1	funannotate	CDS	515211	515279	.	+	0	ID=B001_000138-T1.cds;Parent=B001_000138-T1;
scaffold_1	funannotate	CDS	515589	515648	.	+	0	ID=B001_000138-T1.cds;Parent=B001_000138-T1;
scaffold_1	funannotate	CDS	515756	516568	.	+	0	ID=B001_000138-T1.cds;Parent=B001_000138-T1;
scaffold_1	funannotate	CDS	516621	517127	.	+	0	ID=B001_000138-T1.cds;Parent=B001_000138-T1;
scaffold_1	funannotate	gene	518957	520798	.	+	.	ID=B001_000139;
scaffold_1	funannotate	mRNA	518957	520798	.	+	.	ID=B001_000139-T1;Parent=B001_000139;product=hypothetical protein;
scaffold_1	funannotate	exon	518957	519629	.	+	.	ID=B001_000139-T1.exon1;Parent=B001_000139-T1;
scaffold_1	funannotate	exon	519768	520798	.	+	.	ID=B001_000139-T1.exon2;Parent=B001_000139-T1;
scaffold_1	funannotate	CDS	518957	519629	.	+	0	ID=B001_000139-T1.cds;Parent=B001_000139-T1;
scaffold_1	funannotate	CDS	519768	520798	.	+	2	ID=B001_000139-T1.cds;Parent=B001_000139-T1;
scaffold_1	funannotate	gene	522860	526662	.	+	.	ID=B001_000140;
scaffold_1	funannotate	mRNA	522860	526662	.	+	.	ID=B001_000140-T1;Parent=B001_000140;product=hypothetical protein;
scaffold_1	funannotate	exon	522860	523517	.	+	.	ID=B001_000140-T1.exon1;Parent=B001_000140-T1;
scaffold_1	funannotate	exon	523575	523931	.	+	.	ID=B001_000140-T1.exon2;Parent=B001_000140-T1;
scaffold_1	funannotate	exon	524163	526528	.	+	.	ID=B001_000140-T1.exon3;Parent=B001_000140-T1;
scaffold_1	funannotate	exon	526627	526662	.	+	.	ID=B001_000140-T1.exon4;Parent=B001_000140-T1;
scaffold_1	funannotate	CDS	522860	523517	.	+	0	ID=B001_000140-T1.cds;Parent=B001_000140-T1;
scaffold_1	funannotate	CDS	523575	523931	.	+	2	ID=B001_000140-T1.cds;Parent=B001_000140-T1;
scaffold_1	funannotate	CDS	524163	526528	.	+	2	ID=B001_000140-T1.cds;Parent=B001_000140-T1;
scaffold_1	funannotate	CDS	526627	526662	.	+	0	ID=B001_000140-T1.cds;Parent=B001_000140-T1;
scaffold_1	funannotate	gene	527807	530683	.	+	.	ID=B001_000141;
scaffold_1	funannotate	mRNA	527807	530683	.	+	.	ID=B001_000141-T1;Parent=B001_000141;product=hypothetical protein;
scaffold_1	funannotate	exon	527807	528496	.	+	.	ID=B001_000141-T1.exon1;Parent=B001_000141-T1;
scaffold_1	funannotate	exon	528656	528762	.	+	.	ID=B001_000141-T1.exon2;Parent=B001_000141-T1;
scaffold_1	funannotate	exon	528890	528944	.	+	.	ID=B001_000141-T1.exon3;Parent=B001_000141-T1;
scaffold_1	funannotate	exon	529101	529158	.	+	.	ID=B001_000141-T1.exon4;Parent=B001_000141-T1;
scaffold_1	funannotate	exon	529241	529269	.	+	.	ID=B001_000141-T1.exon5;Parent=B001_000141-T1;
scaffold_1	funannotate	exon	529439	529513	.	+	.	ID=B001_000141-T1.exon6;Parent=B001_000141-T1;
scaffold_1	funannotate	exon	529660	529710	.	+	.	ID=B001_000141-T1.exon7;Parent=B001_000141-T1;
scaffold_1	funannotate	exon	529862	530683	.	+	.	ID=B001_000141-T1.exon8;Parent=B001_000141-T1;
scaffold_1	funannotate	CDS	527807	528496	.	+	0	ID=B001_000141-T1.cds;Parent=B001_000141-T1;
scaffold_1	funannotate	CDS	528656	528762	.	+	0	ID=B001_000141-T1.cds;Parent=B001_000141-T1;
scaffold_1	funannotate	CDS	528890	528944	.	+	1	ID=B001_000141-T1.cds;Parent=B001_000141-T1;
scaffold_1	funannotate	CDS	529101	529158	.	+	0	ID=B001_000141-T1.cds;Parent=B001_000141-T1;
scaffold_1	funannotate	CDS	529241	529269	.	+	2	ID=B001_000141-T1.cds;Parent=B001_000141-T1;
scaffold_1	funannotate	CDS	529439	529513	.	+	0	ID=B001_000141-T1.cds;Parent=B001_000141-T1;
scaffold_1	funannotate	CDS	529660	529710	.	+	0	ID=B001_000141-T1.cds;Parent=B001_000141-T1;
scaffold_1	funannotate	CDS	529862	530683	.	+	0	ID=B001_000141-T1.cds;Parent=B001_000141-T1;
scaffold_1	funannotate	gene	531206	532834	.	-	.	ID=B001_000142;
scaffold_1	funannotate	mRNA	531206	532834	.	-	.	ID=B001_000142-T1;Parent=B001_000142;product=hypothetical protein;
scaffold_1	funannotate	exon	531206	532834	.	-	.	ID=B001_000142-T1.exon1;Parent=B001_000142-T1;
scaffold_1	funannotate	CDS	531206	532834	.	-	0	ID=B001_000142-T1.cds;Parent=B001_000142-T1;
scaffold_1	funannotate	gene	533147	534310	.	-	.	ID=B001_000143;
scaffold_1	funannotate	mRNA	533147	534310	.	-	.	ID=B001_000143-T1;Parent=B001_000143;product=hypothetical protein;
scaffold_1	funannotate	exon	533981	534310	.	-	.	ID=B001_000143-T1.exon1;Parent=B001_000143-T1;
scaffold_1	funannotate	exon	533147	533860	.	-	.	ID=B001_000143-T1.exon2;Parent=B001_000143-T1;
scaffold_1	funannotate	CDS	533981	534310	.	-	0	ID=B001_000143-T1.cds;Parent=B001_000143-T1;
scaffold_1	funannotate	CDS	533147	533860	.	-	0	ID=B001_000143-T1.cds;Parent=B001_000143-T1;
scaffold_1	funannotate	gene	535548	537135	.	+	.	ID=B001_000144;
scaffold_1	funannotate	mRNA	535548	537135	.	+	.	ID=B001_000144-T1;Parent=B001_000144;product=hypothetical protein;
scaffold_1	funannotate	exon	535548	536134	.	+	.	ID=B001_000144-T1.exon1;Parent=B001_000144-T1;
scaffold_1	funannotate	exon	536226	537135	.	+	.	ID=B001_000144-T1.exon2;Parent=B001_000144-T1;
scaffold_1	funannotate	CDS	535548	536134	.	+	0	ID=B001_000144-T1.cds;Parent=B001_000144-T1;
scaffold_1	funannotate	CDS	536226	537135	.	+	1	ID=B001_000144-T1.cds;Parent=B001_000144-T1;
scaffold_1	funannotate	gene	537866	539906	.	-	.	ID=B001_000145;
scaffold_1	funannotate	mRNA	537866	539906	.	-	.	ID=B001_000145-T1;Parent=B001_000145;product=hypothetical protein;
scaffold_1	funannotate	exon	539501	539906	.	-	.	ID=B001_000145-T1.exon1;Parent=B001_000145-T1;
scaffold_1	funannotate	exon	538599	539441	.	-	.	ID=B001_000145-T1.exon2;Parent=B001_000145-T1;
scaffold_1	funannotate	exon	537866	538302	.	-	.	ID=B001_000145-T1.exon3;Parent=B001_000145-T1;
scaffold_1	funannotate	CDS	539501	539906	.	-	0	ID=B001_000145-T1.cds;Parent=B001_000145-T1;
scaffold_1	funannotate	CDS	538599	539441	.	-	2	ID=B001_000145-T1.cds;Parent=B001_000145-T1;
scaffold_1	funannotate	CDS	537866	538302	.	-	2	ID=B001_000145-T1.cds;Parent=B001_000145-T1;
scaffold_1	funannotate	gene	545560	547946	.	+	.	ID=B001_000146;
scaffold_1	funannotate	mRNA	545560	547946	.	+	.	ID=B001_000146-T1;Parent=B001_000146;product=hypothetical protein;
scaffold_1	funannotate	exon	545560	545670	.	+	.	ID=B001_000146-T1.exon1;Parent=B001_000146-T1;
scaffold_1	funannotate	exon	545871	545960	.	+	.	ID=B001_000146-T1.exon2;Parent=B001_000146-T1;
scaffold_1	funannotate	exon	546020	546116	.	+	.	ID=B001_000146-T1.exon3;Parent=B001_000146-T1;
scaffold_1	funannotate	exon	546185	546278	.	+	.	ID=B001_000146-T1.exon4;Parent=B001_000146-T1;
scaffold_1	funannotate	exon	546333	546684	.	+	.	ID=B001_000146-T1.exon5;Parent=B001_000146-T1;
scaffold_1	funannotate	exon	546740	546849	.	+	.	ID=B001_000146-T1.exon6;Parent=B001_000146-T1;
scaffold_1	funannotate	exon	546902	547382	.	+	.	ID=B001_000146-T1.exon7;Parent=B001_000146-T1;
scaffold_1	funannotate	exon	547436	547560	.	+	.	ID=B001_000146-T1.exon8;Parent=B001_000146-T1;
scaffold_1	funannotate	exon	547625	547946	.	+	.	ID=B001_000146-T1.exon9;Parent=B001_000146-T1;
scaffold_1	funannotate	CDS	545560	545670	.	+	0	ID=B001_000146-T1.cds;Parent=B001_000146-T1;
scaffold_1	funannotate	CDS	545871	545960	.	+	0	ID=B001_000146-T1.cds;Parent=B001_000146-T1;
scaffold_1	funannotate	CDS	546020	546116	.	+	0	ID=B001_000146-T1.cds;Parent=B001_000146-T1;
scaffold_1	funannotate	CDS	546185	546278	.	+	2	ID=B001_000146-T1.cds;Parent=B001_000146-T1;
scaffold_1	funannotate	CDS	546333	546684	.	+	1	ID=B001_000146-T1.cds;Parent=B001_000146-T1;
scaffold_1	funannotate	CDS	546740	546849	.	+	0	ID=B001_000146-T1.cds;Parent=B001_000146-T1;
scaffold_1	funannotate	CDS	546902	547382	.	+	1	ID=B001_000146-T1.cds;Parent=B001_000146-T1;
scaffold_1	funannotate	CDS	547436	547560	.	+	0	ID=B001_000146-T1.cds;Parent=B001_000146-T1;
scaffold_1	funannotate	CDS	547625	547946	.	+	1	ID=B001_000146-T1.cds;Parent=B001_000146-T1;
scaffold_1	funannotate	gene	548928	549986	.	+	.	ID=B001_000147;
scaffold_1	funannotate	mRNA	548928	549986	.	+	.	ID=B001_000147-T1;Parent=B001_000147;product=hypothetical protein;
scaffold_1	funannotate	exon	548928	548932	.	+	.	ID=B001_000147-T1.exon1;Parent=B001_000147-T1;
scaffold_1	funannotate	exon	548975	549986	.	+	.	ID=B001_000147-T1.exon2;Parent=B001_000147-T1;
scaffold_1	funannotate	CDS	548928	548932	.	+	0	ID=B001_000147-T1.cds;Parent=B001_000147-T1;
scaffold_1	funannotate	CDS	548975	549986	.	+	1	ID=B001_000147-T1.cds;Parent=B001_000147-T1;
scaffold_1	funannotate	gene	551668	552652	.	-	.	ID=B001_000148;
scaffold_1	funannotate	mRNA	551668	552652	.	-	.	ID=B001_000148-T1;Parent=B001_000148;product=hypothetical protein;
scaffold_1	funannotate	exon	552442	552652	.	-	.	ID=B001_000148-T1.exon1;Parent=B001_000148-T1;
scaffold_1	funannotate	exon	551798	552374	.	-	.	ID=B001_000148-T1.exon2;Parent=B001_000148-T1;
scaffold_1	funannotate	exon	551668	551704	.	-	.	ID=B001_000148-T1.exon3;Parent=B001_000148-T1;
scaffold_1	funannotate	CDS	552442	552652	.	-	0	ID=B001_000148-T1.cds;Parent=B001_000148-T1;
scaffold_1	funannotate	CDS	551798	552374	.	-	2	ID=B001_000148-T1.cds;Parent=B001_000148-T1;
scaffold_1	funannotate	CDS	551668	551704	.	-	1	ID=B001_000148-T1.cds;Parent=B001_000148-T1;
scaffold_1	funannotate	gene	556476	558945	.	-	.	ID=B001_000149;
scaffold_1	funannotate	mRNA	556476	558945	.	-	.	ID=B001_000149-T1;Parent=B001_000149;product=hypothetical protein;
scaffold_1	funannotate	exon	558792	558945	.	-	.	ID=B001_000149-T1.exon1;Parent=B001_000149-T1;
scaffold_1	funannotate	exon	558564	558731	.	-	.	ID=B001_000149-T1.exon2;Parent=B001_000149-T1;
scaffold_1	funannotate	exon	556476	558508	.	-	.	ID=B001_000149-T1.exon3;Parent=B001_000149-T1;
scaffold_1	funannotate	CDS	558792	558945	.	-	0	ID=B001_000149-T1.cds;Parent=B001_000149-T1;
scaffold_1	funannotate	CDS	558564	558731	.	-	2	ID=B001_000149-T1.cds;Parent=B001_000149-T1;
scaffold_1	funannotate	CDS	556476	558508	.	-	2	ID=B001_000149-T1.cds;Parent=B001_000149-T1;
scaffold_1	funannotate	gene	559610	563328	.	+	.	ID=B001_000150;
scaffold_1	funannotate	mRNA	559610	563328	.	+	.	ID=B001_000150-T1;Parent=B001_000150;product=hypothetical protein;
scaffold_1	funannotate	exon	559610	559748	.	+	.	ID=B001_000150-T1.exon1;Parent=B001_000150-T1;
scaffold_1	funannotate	exon	559817	563328	.	+	.	ID=B001_000150-T1.exon2;Parent=B001_000150-T1;
scaffold_1	funannotate	CDS	559610	559748	.	+	0	ID=B001_000150-T1.cds;Parent=B001_000150-T1;
scaffold_1	funannotate	CDS	559817	563328	.	+	2	ID=B001_000150-T1.cds;Parent=B001_000150-T1;
scaffold_1	funannotate	gene	564107	566694	.	+	.	ID=B001_000151;
scaffold_1	funannotate	mRNA	564107	566694	.	+	.	ID=B001_000151-T1;Parent=B001_000151;product=hypothetical protein;
scaffold_1	funannotate	exon	564107	564328	.	+	.	ID=B001_000151-T1.exon1;Parent=B001_000151-T1;
scaffold_1	funannotate	exon	564416	565317	.	+	.	ID=B001_000151-T1.exon2;Parent=B001_000151-T1;
scaffold_1	funannotate	exon	565440	565455	.	+	.	ID=B001_000151-T1.exon3;Parent=B001_000151-T1;
scaffold_1	funannotate	exon	565593	565682	.	+	.	ID=B001_000151-T1.exon4;Parent=B001_000151-T1;
scaffold_1	funannotate	exon	565832	565955	.	+	.	ID=B001_000151-T1.exon5;Parent=B001_000151-T1;
scaffold_1	funannotate	exon	566156	566694	.	+	.	ID=B001_000151-T1.exon6;Parent=B001_000151-T1;
scaffold_1	funannotate	CDS	564107	564328	.	+	0	ID=B001_000151-T1.cds;Parent=B001_000151-T1;
scaffold_1	funannotate	CDS	564416	565317	.	+	0	ID=B001_000151-T1.cds;Parent=B001_000151-T1;
scaffold_1	funannotate	CDS	565440	565455	.	+	1	ID=B001_000151-T1.cds;Parent=B001_000151-T1;
scaffold_1	funannotate	CDS	565593	565682	.	+	0	ID=B001_000151-T1.cds;Parent=B001_000151-T1;
scaffold_1	funannotate	CDS	565832	565955	.	+	0	ID=B001_000151-T1.cds;Parent=B001_000151-T1;
scaffold_1	funannotate	CDS	566156	566694	.	+	2	ID=B001_000151-T1.cds;Parent=B001_000151-T1;
scaffold_1	funannotate	gene	567045	568790	.	-	.	ID=B001_000152;
scaffold_1	funannotate	mRNA	567045	568790	.	-	.	ID=B001_000152-T1;Parent=B001_000152;product=hypothetical protein;
scaffold_1	funannotate	exon	568428	568790	.	-	.	ID=B001_000152-T1.exon1;Parent=B001_000152-T1;
scaffold_1	funannotate	exon	567045	568310	.	-	.	ID=B001_000152-T1.exon2;Parent=B001_000152-T1;
scaffold_1	funannotate	CDS	568428	568790	.	-	0	ID=B001_000152-T1.cds;Parent=B001_000152-T1;
scaffold_1	funannotate	CDS	567045	568310	.	-	0	ID=B001_000152-T1.cds;Parent=B001_000152-T1;
scaffold_1	funannotate	gene	570319	571217	.	+	.	ID=B001_000153;
scaffold_1	funannotate	mRNA	570319	571217	.	+	.	ID=B001_000153-T1;Parent=B001_000153;product=hypothetical protein;
scaffold_1	funannotate	exon	570319	570371	.	+	.	ID=B001_000153-T1.exon1;Parent=B001_000153-T1;
scaffold_1	funannotate	exon	570698	571217	.	+	.	ID=B001_000153-T1.exon2;Parent=B001_000153-T1;
scaffold_1	funannotate	CDS	570319	570371	.	+	0	ID=B001_000153-T1.cds;Parent=B001_000153-T1;
scaffold_1	funannotate	CDS	570698	571217	.	+	1	ID=B001_000153-T1.cds;Parent=B001_000153-T1;
scaffold_1	funannotate	gene	571365	572032	.	+	.	ID=B001_000154;
scaffold_1	funannotate	mRNA	571365	572032	.	+	.	ID=B001_000154-T1;Parent=B001_000154;product=hypothetical protein;
scaffold_1	funannotate	exon	571365	571398	.	+	.	ID=B001_000154-T1.exon1;Parent=B001_000154-T1;
scaffold_1	funannotate	exon	571458	572032	.	+	.	ID=B001_000154-T1.exon2;Parent=B001_000154-T1;
scaffold_1	funannotate	CDS	571365	571398	.	+	0	ID=B001_000154-T1.cds;Parent=B001_000154-T1;
scaffold_1	funannotate	CDS	571458	572032	.	+	2	ID=B001_000154-T1.cds;Parent=B001_000154-T1;
scaffold_1	funannotate	gene	573253	574172	.	+	.	ID=B001_000155;
scaffold_1	funannotate	mRNA	573253	574172	.	+	.	ID=B001_000155-T1;Parent=B001_000155;product=hypothetical protein;
scaffold_1	funannotate	exon	573253	573528	.	+	.	ID=B001_000155-T1.exon1;Parent=B001_000155-T1;
scaffold_1	funannotate	exon	573592	573796	.	+	.	ID=B001_000155-T1.exon2;Parent=B001_000155-T1;
scaffold_1	funannotate	exon	573858	574036	.	+	.	ID=B001_000155-T1.exon3;Parent=B001_000155-T1;
scaffold_1	funannotate	exon	574086	574172	.	+	.	ID=B001_000155-T1.exon4;Parent=B001_000155-T1;
scaffold_1	funannotate	CDS	573253	573528	.	+	0	ID=B001_000155-T1.cds;Parent=B001_000155-T1;
scaffold_1	funannotate	CDS	573592	573796	.	+	0	ID=B001_000155-T1.cds;Parent=B001_000155-T1;
scaffold_1	funannotate	CDS	573858	574036	.	+	2	ID=B001_000155-T1.cds;Parent=B001_000155-T1;
scaffold_1	funannotate	CDS	574086	574172	.	+	0	ID=B001_000155-T1.cds;Parent=B001_000155-T1;
scaffold_1	funannotate	gene	574621	577695	.	+	.	ID=B001_000156;
scaffold_1	funannotate	mRNA	574621	577695	.	+	.	ID=B001_000156-T1;Parent=B001_000156;product=hypothetical protein;
scaffold_1	funannotate	exon	574621	576155	.	+	.	ID=B001_000156-T1.exon1;Parent=B001_000156-T1;
scaffold_1	funannotate	exon	576216	577695	.	+	.	ID=B001_000156-T1.exon2;Parent=B001_000156-T1;
scaffold_1	funannotate	CDS	574621	576155	.	+	0	ID=B001_000156-T1.cds;Parent=B001_000156-T1;
scaffold_1	funannotate	CDS	576216	577695	.	+	1	ID=B001_000156-T1.cds;Parent=B001_000156-T1;
scaffold_1	funannotate	gene	578905	580885	.	-	.	ID=B001_000157;
scaffold_1	funannotate	mRNA	578905	580885	.	-	.	ID=B001_000157-T1;Parent=B001_000157;product=hypothetical protein;
scaffold_1	funannotate	exon	580397	580885	.	-	.	ID=B001_000157-T1.exon1;Parent=B001_000157-T1;
scaffold_1	funannotate	exon	580193	580349	.	-	.	ID=B001_000157-T1.exon2;Parent=B001_000157-T1;
scaffold_1	funannotate	exon	578905	580115	.	-	.	ID=B001_000157-T1.exon3;Parent=B001_000157-T1;
scaffold_1	funannotate	CDS	580397	580885	.	-	0	ID=B001_000157-T1.cds;Parent=B001_000157-T1;
scaffold_1	funannotate	CDS	580193	580349	.	-	0	ID=B001_000157-T1.cds;Parent=B001_000157-T1;
scaffold_1	funannotate	CDS	578905	580115	.	-	2	ID=B001_000157-T1.cds;Parent=B001_000157-T1;
scaffold_1	funannotate	gene	582368	585146	.	-	.	ID=B001_000158;
scaffold_1	funannotate	mRNA	582368	585146	.	-	.	ID=B001_000158-T1;Parent=B001_000158;product=hypothetical protein;
scaffold_1	funannotate	exon	585016	585146	.	-	.	ID=B001_000158-T1.exon1;Parent=B001_000158-T1;
scaffold_1	funannotate	exon	582368	584948	.	-	.	ID=B001_000158-T1.exon2;Parent=B001_000158-T1;
scaffold_1	funannotate	CDS	585016	585146	.	-	0	ID=B001_000158-T1.cds;Parent=B001_000158-T1;
scaffold_1	funannotate	CDS	582368	584948	.	-	1	ID=B001_000158-T1.cds;Parent=B001_000158-T1;
scaffold_1	funannotate	gene	586170	587678	.	+	.	ID=B001_000159;
scaffold_1	funannotate	mRNA	586170	587678	.	+	.	ID=B001_000159-T1;Parent=B001_000159;product=hypothetical protein;
scaffold_1	funannotate	exon	586170	586194	.	+	.	ID=B001_000159-T1.exon1;Parent=B001_000159-T1;
scaffold_1	funannotate	exon	586381	586448	.	+	.	ID=B001_000159-T1.exon2;Parent=B001_000159-T1;
scaffold_1	funannotate	exon	586513	586675	.	+	.	ID=B001_000159-T1.exon3;Parent=B001_000159-T1;
scaffold_1	funannotate	exon	586738	587048	.	+	.	ID=B001_000159-T1.exon4;Parent=B001_000159-T1;
scaffold_1	funannotate	exon	587103	587678	.	+	.	ID=B001_000159-T1.exon5;Parent=B001_000159-T1;
scaffold_1	funannotate	CDS	586170	586194	.	+	0	ID=B001_000159-T1.cds;Parent=B001_000159-T1;
scaffold_1	funannotate	CDS	586381	586448	.	+	2	ID=B001_000159-T1.cds;Parent=B001_000159-T1;
scaffold_1	funannotate	CDS	586513	586675	.	+	0	ID=B001_000159-T1.cds;Parent=B001_000159-T1;
scaffold_1	funannotate	CDS	586738	587048	.	+	2	ID=B001_000159-T1.cds;Parent=B001_000159-T1;
scaffold_1	funannotate	CDS	587103	587678	.	+	0	ID=B001_000159-T1.cds;Parent=B001_000159-T1;
scaffold_1	funannotate	gene	588383	590233	.	-	.	ID=B001_000160;
scaffold_1	funannotate	mRNA	588383	590233	.	-	.	ID=B001_000160-T1;Parent=B001_000160;product=hypothetical protein;
scaffold_1	funannotate	exon	590010	590233	.	-	.	ID=B001_000160-T1.exon1;Parent=B001_000160-T1;
scaffold_1	funannotate	exon	589457	589859	.	-	.	ID=B001_000160-T1.exon2;Parent=B001_000160-T1;
scaffold_1	funannotate	exon	588383	589300	.	-	.	ID=B001_000160-T1.exon3;Parent=B001_000160-T1;
scaffold_1	funannotate	CDS	590010	590233	.	-	0	ID=B001_000160-T1.cds;Parent=B001_000160-T1;
scaffold_1	funannotate	CDS	589457	589859	.	-	1	ID=B001_000160-T1.cds;Parent=B001_000160-T1;
scaffold_1	funannotate	CDS	588383	589300	.	-	0	ID=B001_000160-T1.cds;Parent=B001_000160-T1;
scaffold_1	funannotate	gene	592983	596891	.	+	.	ID=B001_000161;
scaffold_1	funannotate	mRNA	592983	596891	.	+	.	ID=B001_000161-T1;Parent=B001_000161;product=hypothetical protein;
scaffold_1	funannotate	exon	592983	593112	.	+	.	ID=B001_000161-T1.exon1;Parent=B001_000161-T1;
scaffold_1	funannotate	exon	593186	593333	.	+	.	ID=B001_000161-T1.exon2;Parent=B001_000161-T1;
scaffold_1	funannotate	exon	593399	593861	.	+	.	ID=B001_000161-T1.exon3;Parent=B001_000161-T1;
scaffold_1	funannotate	exon	593922	594864	.	+	.	ID=B001_000161-T1.exon4;Parent=B001_000161-T1;
scaffold_1	funannotate	exon	594930	596173	.	+	.	ID=B001_000161-T1.exon5;Parent=B001_000161-T1;
scaffold_1	funannotate	exon	596227	596541	.	+	.	ID=B001_000161-T1.exon6;Parent=B001_000161-T1;
scaffold_1	funannotate	exon	596599	596722	.	+	.	ID=B001_000161-T1.exon7;Parent=B001_000161-T1;
scaffold_1	funannotate	exon	596779	596891	.	+	.	ID=B001_000161-T1.exon8;Parent=B001_000161-T1;
scaffold_1	funannotate	CDS	592983	593112	.	+	0	ID=B001_000161-T1.cds;Parent=B001_000161-T1;
scaffold_1	funannotate	CDS	593186	593333	.	+	2	ID=B001_000161-T1.cds;Parent=B001_000161-T1;
scaffold_1	funannotate	CDS	593399	593861	.	+	1	ID=B001_000161-T1.cds;Parent=B001_000161-T1;
scaffold_1	funannotate	CDS	593922	594864	.	+	0	ID=B001_000161-T1.cds;Parent=B001_000161-T1;
scaffold_1	funannotate	CDS	594930	596173	.	+	2	ID=B001_000161-T1.cds;Parent=B001_000161-T1;
scaffold_1	funannotate	CDS	596227	596541	.	+	0	ID=B001_000161-T1.cds;Parent=B001_000161-T1;
scaffold_1	funannotate	CDS	596599	596722	.	+	0	ID=B001_000161-T1.cds;Parent=B001_000161-T1;
scaffold_1	funannotate	CDS	596779	596891	.	+	2	ID=B001_000161-T1.cds;Parent=B001_000161-T1;
scaffold_1	funannotate	gene	598842	600175	.	+	.	ID=B001_000162;
scaffold_1	funannotate	mRNA	598842	600175	.	+	.	ID=B001_000162-T1;Parent=B001_000162;product=hypothetical protein;
scaffold_1	funannotate	exon	598842	600175	.	+	.	ID=B001_000162-T1.exon1;Parent=B001_000162-T1;
scaffold_1	funannotate	CDS	598842	600175	.	+	0	ID=B001_000162-T1.cds;Parent=B001_000162-T1;
scaffold_2	funannotate	gene	2967	3668	.	+	.	ID=B001_000163;
scaffold_2	funannotate	mRNA	2967	3668	.	+	.	ID=B001_000163-T1;Parent=B001_000163;product=hypothetical protein;
scaffold_2	funannotate	exon	2967	3668	.	+	.	ID=B001_000163-T1.exon1;Parent=B001_000163-T1;
scaffold_2	funannotate	CDS	2967	3668	.	+	0	ID=B001_000163-T1.cds;Parent=B001_000163-T1;
scaffold_2	funannotate	gene	4019	5406	.	+	.	ID=B001_000164;
scaffold_2	funannotate	mRNA	4019	5406	.	+	.	ID=B001_000164-T1;Parent=B001_000164;product=hypothetical protein;
scaffold_2	funannotate	exon	4019	4396	.	+	.	ID=B001_000164-T1.exon1;Parent=B001_000164-T1;
scaffold_2	funannotate	exon	4516	4603	.	+	.	ID=B001_000164-T1.exon2;Parent=B001_000164-T1;
scaffold_2	funannotate	exon	4677	4737	.	+	.	ID=B001_000164-T1.exon3;Parent=B001_000164-T1;
scaffold_2	funannotate	exon	4834	4917	.	+	.	ID=B001_000164-T1.exon4;Parent=B001_000164-T1;
scaffold_2	funannotate	exon	5100	5406	.	+	.	ID=B001_000164-T1.exon5;Parent=B001_000164-T1;
scaffold_2	funannotate	CDS	4019	4396	.	+	0	ID=B001_000164-T1.cds;Parent=B001_000164-T1;
scaffold_2	funannotate	CDS	4516	4603	.	+	0	ID=B001_000164-T1.cds;Parent=B001_000164-T1;
scaffold_2	funannotate	CDS	4677	4737	.	+	2	ID=B001_000164-T1.cds;Parent=B001_000164-T1;
scaffold_2	funannotate	CDS	4834	4917	.	+	1	ID=B001_000164-T1.cds;Parent=B001_000164-T1;
scaffold_2	funannotate	CDS	5100	5406	.	+	1	ID=B001_000164-T1.cds;Parent=B001_000164-T1;
scaffold_2	funannotate	gene	5962	7236	.	-	.	ID=B001_000165;
scaffold_2	funannotate	mRNA	5962	7236	.	-	.	ID=B001_000165-T1;Parent=B001_000165;product=hypothetical protein;
scaffold_2	funannotate	exon	5962	7236	.	-	.	ID=B001_000165-T1.exon1;Parent=B001_000165-T1;
scaffold_2	funannotate	CDS	5962	7236	.	-	0	ID=B001_000165-T1.cds;Parent=B001_000165-T1;
scaffold_2	funannotate	gene	8073	12898	.	-	.	ID=B001_000166;
scaffold_2	funannotate	mRNA	8073	12898	.	-	.	ID=B001_000166-T1;Parent=B001_000166;product=hypothetical protein;
scaffold_2	funannotate	exon	12638	12898	.	-	.	ID=B001_000166-T1.exon1;Parent=B001_000166-T1;
scaffold_2	funannotate	exon	8073	12572	.	-	.	ID=B001_000166-T1.exon2;Parent=B001_000166-T1;
scaffold_2	funannotate	CDS	12638	12898	.	-	0	ID=B001_000166-T1.cds;Parent=B001_000166-T1;
scaffold_2	funannotate	CDS	8073	12572	.	-	0	ID=B001_000166-T1.cds;Parent=B001_000166-T1;
scaffold_2	funannotate	gene	14546	15799	.	+	.	ID=B001_000167;
scaffold_2	funannotate	mRNA	14546	15799	.	+	.	ID=B001_000167-T1;Parent=B001_000167;product=hypothetical protein;
scaffold_2	funannotate	exon	14546	15799	.	+	.	ID=B001_000167-T1.exon1;Parent=B001_000167-T1;
scaffold_2	funannotate	CDS	14546	15799	.	+	0	ID=B001_000167-T1.cds;Parent=B001_000167-T1;
scaffold_2	funannotate	gene	16283	16813	.	-	.	ID=B001_000168;
scaffold_2	funannotate	mRNA	16283	16813	.	-	.	ID=B001_000168-T1;Parent=B001_000168;product=hypothetical protein;
scaffold_2	funannotate	exon	16684	16813	.	-	.	ID=B001_000168-T1.exon1;Parent=B001_000168-T1;
scaffold_2	funannotate	exon	16283	16629	.	-	.	ID=B001_000168-T1.exon2;Parent=B001_000168-T1;
scaffold_2	funannotate	CDS	16684	16813	.	-	0	ID=B001_000168-T1.cds;Parent=B001_000168-T1;
scaffold_2	funannotate	CDS	16283	16629	.	-	2	ID=B001_000168-T1.cds;Parent=B001_000168-T1;
scaffold_2	funannotate	gene	17324	19867	.	+	.	ID=B001_000169;
scaffold_2	funannotate	mRNA	17324	19867	.	+	.	ID=B001_000169-T1;Parent=B001_000169;product=hypothetical protein;
scaffold_2	funannotate	exon	17324	17438	.	+	.	ID=B001_000169-T1.exon1;Parent=B001_000169-T1;
scaffold_2	funannotate	exon	17485	17966	.	+	.	ID=B001_000169-T1.exon2;Parent=B001_000169-T1;
scaffold_2	funannotate	exon	18019	18091	.	+	.	ID=B001_000169-T1.exon3;Parent=B001_000169-T1;
scaffold_2	funannotate	exon	18152	18394	.	+	.	ID=B001_000169-T1.exon4;Parent=B001_000169-T1;
scaffold_2	funannotate	exon	18453	19867	.	+	.	ID=B001_000169-T1.exon5;Parent=B001_000169-T1;
scaffold_2	funannotate	CDS	17324	17438	.	+	0	ID=B001_000169-T1.cds;Parent=B001_000169-T1;
scaffold_2	funannotate	CDS	17485	17966	.	+	2	ID=B001_000169-T1.cds;Parent=B001_000169-T1;
scaffold_2	funannotate	CDS	18019	18091	.	+	0	ID=B001_000169-T1.cds;Parent=B001_000169-T1;
scaffold_2	funannotate	CDS	18152	18394	.	+	2	ID=B001_000169-T1.cds;Parent=B001_000169-T1;
scaffold_2	funannotate	CDS	18453	19867	.	+	2	ID=B001_000169-T1.cds;Parent=B001_000169-T1;
scaffold_2	funannotate	gene	21025	21889	.	+	.	ID=B001_000170;
scaffold_2	funannotate	mRNA	21025	21889	.	+	.	ID=B001_000170-T1;Parent=B001_000170;product=hypothetical protein;
scaffold_2	funannotate	exon	21025	21411	.	+	.	ID=B001_000170-T1.exon1;Parent=B001_000170-T1;
scaffold_2	funannotate	exon	21515	21673	.	+	.	ID=B001_000170-T1.exon2;Parent=B001_000170-T1;
scaffold_2	funannotate	exon	21761	21889	.	+	.	ID=B001_000170-T1.exon3;Parent=B001_000170-T1;
scaffold_2	funannotate	CDS	21025	21411	.	+	0	ID=B001_000170-T1.cds;Parent=B001_000170-T1;
scaffold_2	funannotate	CDS	21515	21673	.	+	0	ID=B001_000170-T1.cds;Parent=B001_000170-T1;
scaffold_2	funannotate	CDS	21761	21889	.	+	0	ID=B001_000170-T1.cds;Parent=B001_000170-T1;
scaffold_2	funannotate	gene	34503	35522	.	-	.	ID=B001_000171;
scaffold_2	funannotate	mRNA	34503	35522	.	-	.	ID=B001_000171-T1;Parent=B001_000171;product=hypothetical protein;
scaffold_2	funannotate	exon	35480	35522	.	-	.	ID=B001_000171-T1.exon1;Parent=B001_000171-T1;
scaffold_2	funannotate	exon	34910	35363	.	-	.	ID=B001_000171-T1.exon2;Parent=B001_000171-T1;
scaffold_2	funannotate	exon	34796	34849	.	-	.	ID=B001_000171-T1.exon3;Parent=B001_000171-T1;
scaffold_2	funannotate	exon	34639	34738	.	-	.	ID=B001_000171-T1.exon4;Parent=B001_000171-T1;
scaffold_2	funannotate	exon	34503	34577	.	-	.	ID=B001_000171-T1.exon5;Parent=B001_000171-T1;
scaffold_2	funannotate	CDS	35480	35522	.	-	0	ID=B001_000171-T1.cds;Parent=B001_000171-T1;
scaffold_2	funannotate	CDS	34910	35363	.	-	2	ID=B001_000171-T1.cds;Parent=B001_000171-T1;
scaffold_2	funannotate	CDS	34796	34849	.	-	1	ID=B001_000171-T1.cds;Parent=B001_000171-T1;
scaffold_2	funannotate	CDS	34639	34738	.	-	1	ID=B001_000171-T1.cds;Parent=B001_000171-T1;
scaffold_2	funannotate	CDS	34503	34577	.	-	0	ID=B001_000171-T1.cds;Parent=B001_000171-T1;
scaffold_2	funannotate	gene	37110	38430	.	-	.	ID=B001_000172;
scaffold_2	funannotate	mRNA	37110	38430	.	-	.	ID=B001_000172-T1;Parent=B001_000172;product=hypothetical protein;
scaffold_2	funannotate	exon	38253	38430	.	-	.	ID=B001_000172-T1.exon1;Parent=B001_000172-T1;
scaffold_2	funannotate	exon	38089	38189	.	-	.	ID=B001_000172-T1.exon2;Parent=B001_000172-T1;
scaffold_2	funannotate	exon	37918	38017	.	-	.	ID=B001_000172-T1.exon3;Parent=B001_000172-T1;
scaffold_2	funannotate	exon	37661	37849	.	-	.	ID=B001_000172-T1.exon4;Parent=B001_000172-T1;
scaffold_2	funannotate	exon	37110	37555	.	-	.	ID=B001_000172-T1.exon5;Parent=B001_000172-T1;
scaffold_2	funannotate	CDS	38253	38430	.	-	0	ID=B001_000172-T1.cds;Parent=B001_000172-T1;
scaffold_2	funannotate	CDS	38089	38189	.	-	2	ID=B001_000172-T1.cds;Parent=B001_000172-T1;
scaffold_2	funannotate	CDS	37918	38017	.	-	0	ID=B001_000172-T1.cds;Parent=B001_000172-T1;
scaffold_2	funannotate	CDS	37661	37849	.	-	2	ID=B001_000172-T1.cds;Parent=B001_000172-T1;
scaffold_2	funannotate	CDS	37110	37555	.	-	2	ID=B001_000172-T1.cds;Parent=B001_000172-T1;
scaffold_2	funannotate	gene	40075	41228	.	-	.	ID=B001_000173;
scaffold_2	funannotate	mRNA	40075	41228	.	-	.	ID=B001_000173-T1;Parent=B001_000173;product=hypothetical protein;
scaffold_2	funannotate	exon	41184	41228	.	-	.	ID=B001_000173-T1.exon1;Parent=B001_000173-T1;
scaffold_2	funannotate	exon	40587	41131	.	-	.	ID=B001_000173-T1.exon2;Parent=B001_000173-T1;
scaffold_2	funannotate	exon	40441	40528	.	-	.	ID=B001_000173-T1.exon3;Parent=B001_000173-T1;
scaffold_2	funannotate	exon	40075	40383	.	-	.	ID=B001_000173-T1.exon4;Parent=B001_000173-T1;
scaffold_2	funannotate	CDS	41184	41228	.	-	0	ID=B001_000173-T1.cds;Parent=B001_000173-T1;
scaffold_2	funannotate	CDS	40587	41131	.	-	0	ID=B001_000173-T1.cds;Parent=B001_000173-T1;
scaffold_2	funannotate	CDS	40441	40528	.	-	1	ID=B001_000173-T1.cds;Parent=B001_000173-T1;
scaffold_2	funannotate	CDS	40075	40383	.	-	0	ID=B001_000173-T1.cds;Parent=B001_000173-T1;
scaffold_2	funannotate	gene	43613	46451	.	+	.	ID=B001_000174;
scaffold_2	funannotate	mRNA	43613	46451	.	+	.	ID=B001_000174-T1;Parent=B001_000174;product=hypothetical protein;
scaffold_2	funannotate	exon	43613	44291	.	+	.	ID=B001_000174-T1.exon1;Parent=B001_000174-T1;
scaffold_2	funannotate	exon	44350	46451	.	+	.	ID=B001_000174-T1.exon2;Parent=B001_000174-T1;
scaffold_2	funannotate	CDS	43613	44291	.	+	0	ID=B001_000174-T1.cds;Parent=B001_000174-T1;
scaffold_2	funannotate	CDS	44350	46451	.	+	2	ID=B001_000174-T1.cds;Parent=B001_000174-T1;
scaffold_2	funannotate	gene	47385	48629	.	+	.	ID=B001_000175;
scaffold_2	funannotate	mRNA	47385	48629	.	+	.	ID=B001_000175-T1;Parent=B001_000175;product=hypothetical protein;
scaffold_2	funannotate	exon	47385	47389	.	+	.	ID=B001_000175-T1.exon1;Parent=B001_000175-T1;
scaffold_2	funannotate	exon	47600	47803	.	+	.	ID=B001_000175-T1.exon2;Parent=B001_000175-T1;
scaffold_2	funannotate	exon	47873	48629	.	+	.	ID=B001_000175-T1.exon3;Parent=B001_000175-T1;
scaffold_2	funannotate	CDS	47385	47389	.	+	0	ID=B001_000175-T1.cds;Parent=B001_000175-T1;
scaffold_2	funannotate	CDS	47600	47803	.	+	1	ID=B001_000175-T1.cds;Parent=B001_000175-T1;
scaffold_2	funannotate	CDS	47873	48629	.	+	1	ID=B001_000175-T1.cds;Parent=B001_000175-T1;
scaffold_2	funannotate	gene	50329	52150	.	+	.	ID=B001_000176;
scaffold_2	funannotate	mRNA	50329	52150	.	+	.	ID=B001_000176-T1;Parent=B001_000176;product=hypothetical protein;
scaffold_2	funannotate	exon	50329	50610	.	+	.	ID=B001_000176-T1.exon1;Parent=B001_000176-T1;
scaffold_2	funannotate	exon	50705	51482	.	+	.	ID=B001_000176-T1.exon2;Parent=B001_000176-T1;
scaffold_2	funannotate	exon	51537	52150	.	+	.	ID=B001_000176-T1.exon3;Parent=B001_000176-T1;
scaffold_2	funannotate	CDS	50329	50610	.	+	0	ID=B001_000176-T1.cds;Parent=B001_000176-T1;
scaffold_2	funannotate	CDS	50705	51482	.	+	0	ID=B001_000176-T1.cds;Parent=B001_000176-T1;
scaffold_2	funannotate	CDS	51537	52150	.	+	2	ID=B001_000176-T1.cds;Parent=B001_000176-T1;
scaffold_2	funannotate	gene	52966	53968	.	+	.	ID=B001_000177;
scaffold_2	funannotate	mRNA	52966	53968	.	+	.	ID=B001_000177-T1;Parent=B001_000177;product=hypothetical protein;
scaffold_2	funannotate	exon	52966	53028	.	+	.	ID=B001_000177-T1.exon1;Parent=B001_000177-T1;
scaffold_2	funannotate	exon	53135	53968	.	+	.	ID=B001_000177-T1.exon2;Parent=B001_000177-T1;
scaffold_2	funannotate	CDS	52966	53028	.	+	0	ID=B001_000177-T1.cds;Parent=B001_000177-T1;
scaffold_2	funannotate	CDS	53135	53968	.	+	0	ID=B001_000177-T1.cds;Parent=B001_000177-T1;
scaffold_2	funannotate	gene	54618	58857	.	+	.	ID=B001_000178;
scaffold_2	funannotate	mRNA	54618	58857	.	+	.	ID=B001_000178-T1;Parent=B001_000178;product=hypothetical protein;
scaffold_2	funannotate	exon	54618	54756	.	+	.	ID=B001_000178-T1.exon1;Parent=B001_000178-T1;
scaffold_2	funannotate	exon	54853	55062	.	+	.	ID=B001_000178-T1.exon2;Parent=B001_000178-T1;
scaffold_2	funannotate	exon	55138	56378	.	+	.	ID=B001_000178-T1.exon3;Parent=B001_000178-T1;
scaffold_2	funannotate	exon	56431	56904	.	+	.	ID=B001_000178-T1.exon4;Parent=B001_000178-T1;
scaffold_2	funannotate	exon	57004	57144	.	+	.	ID=B001_000178-T1.exon5;Parent=B001_000178-T1;
scaffold_2	funannotate	exon	57205	57795	.	+	.	ID=B001_000178-T1.exon6;Parent=B001_000178-T1;
scaffold_2	funannotate	exon	57888	58286	.	+	.	ID=B001_000178-T1.exon7;Parent=B001_000178-T1;
scaffold_2	funannotate	exon	58504	58857	.	+	.	ID=B001_000178-T1.exon8;Parent=B001_000178-T1;
scaffold_2	funannotate	CDS	54618	54756	.	+	0	ID=B001_000178-T1.cds;Parent=B001_000178-T1;
scaffold_2	funannotate	CDS	54853	55062	.	+	2	ID=B001_000178-T1.cds;Parent=B001_000178-T1;
scaffold_2	funannotate	CDS	55138	56378	.	+	2	ID=B001_000178-T1.cds;Parent=B001_000178-T1;
scaffold_2	funannotate	CDS	56431	56904	.	+	0	ID=B001_000178-T1.cds;Parent=B001_000178-T1;
scaffold_2	funannotate	CDS	57004	57144	.	+	0	ID=B001_000178-T1.cds;Parent=B001_000178-T1;
scaffold_2	funannotate	CDS	57205	57795	.	+	0	ID=B001_000178-T1.cds;Parent=B001_000178-T1;
scaffold_2	funannotate	CDS	57888	58286	.	+	0	ID=B001_000178-T1.cds;Parent=B001_000178-T1;
scaffold_2	funannotate	CDS	58504	58857	.	+	0	ID=B001_000178-T1.cds;Parent=B001_000178-T1;
scaffold_2	funannotate	gene	59498	61401	.	-	.	ID=B001_000179;
scaffold_2	funannotate	mRNA	59498	61401	.	-	.	ID=B001_000179-T1;Parent=B001_000179;product=hypothetical protein;
scaffold_2	funannotate	exon	61192	61401	.	-	.	ID=B001_000179-T1.exon1;Parent=B001_000179-T1;
scaffold_2	funannotate	exon	59498	61129	.	-	.	ID=B001_000179-T1.exon2;Parent=B001_000179-T1;
scaffold_2	funannotate	CDS	61192	61401	.	-	0	ID=B001_000179-T1.cds;Parent=B001_000179-T1;
scaffold_2	funannotate	CDS	59498	61129	.	-	0	ID=B001_000179-T1.cds;Parent=B001_000179-T1;
scaffold_2	funannotate	gene	61987	62629	.	+	.	ID=B001_000180;
scaffold_2	funannotate	mRNA	61987	62629	.	+	.	ID=B001_000180-T1;Parent=B001_000180;product=hypothetical protein;
scaffold_2	funannotate	exon	61987	62053	.	+	.	ID=B001_000180-T1.exon1;Parent=B001_000180-T1;
scaffold_2	funannotate	exon	62109	62629	.	+	.	ID=B001_000180-T1.exon2;Parent=B001_000180-T1;
scaffold_2	funannotate	CDS	61987	62053	.	+	0	ID=B001_000180-T1.cds;Parent=B001_000180-T1;
scaffold_2	funannotate	CDS	62109	62629	.	+	2	ID=B001_000180-T1.cds;Parent=B001_000180-T1;
scaffold_2	funannotate	gene	62741	63429	.	+	.	ID=B001_000181;
scaffold_2	funannotate	mRNA	62741	63429	.	+	.	ID=B001_000181-T1;Parent=B001_000181;product=hypothetical protein;
scaffold_2	funannotate	exon	62741	62899	.	+	.	ID=B001_000181-T1.exon1;Parent=B001_000181-T1;
scaffold_2	funannotate	exon	62959	63429	.	+	.	ID=B001_000181-T1.exon2;Parent=B001_000181-T1;
scaffold_2	funannotate	CDS	62741	62899	.	+	0	ID=B001_000181-T1.cds;Parent=B001_000181-T1;
scaffold_2	funannotate	CDS	62959	63429	.	+	0	ID=B001_000181-T1.cds;Parent=B001_000181-T1;
scaffold_2	funannotate	gene	65216	66184	.	+	.	ID=B001_000182;
scaffold_2	funannotate	mRNA	65216	66184	.	+	.	ID=B001_000182-T1;Parent=B001_000182;product=hypothetical protein;
scaffold_2	funannotate	exon	65216	65368	.	+	.	ID=B001_000182-T1.exon1;Parent=B001_000182-T1;
scaffold_2	funannotate	exon	65408	66184	.	+	.	ID=B001_000182-T1.exon2;Parent=B001_000182-T1;
scaffold_2	funannotate	CDS	65216	65368	.	+	0	ID=B001_000182-T1.cds;Parent=B001_000182-T1;
scaffold_2	funannotate	CDS	65408	66184	.	+	0	ID=B001_000182-T1.cds;Parent=B001_000182-T1;
scaffold_2	funannotate	gene	68612	69116	.	+	.	ID=B001_000183;
scaffold_2	funannotate	mRNA	68612	69116	.	+	.	ID=B001_000183-T1;Parent=B001_000183;product=hypothetical protein;
scaffold_2	funannotate	exon	68612	68825	.	+	.	ID=B001_000183-T1.exon1;Parent=B001_000183-T1;
scaffold_2	funannotate	exon	68926	69116	.	+	.	ID=B001_000183-T1.exon2;Parent=B001_000183-T1;
scaffold_2	funannotate	CDS	68612	68825	.	+	0	ID=B001_000183-T1.cds;Parent=B001_000183-T1;
scaffold_2	funannotate	CDS	68926	69116	.	+	2	ID=B001_000183-T1.cds;Parent=B001_000183-T1;
scaffold_2	funannotate	gene	73868	74226	.	+	.	ID=B001_000184;
scaffold_2	funannotate	mRNA	73868	74226	.	+	.	ID=B001_000184-T1;Parent=B001_000184;product=hypothetical protein;
scaffold_2	funannotate	exon	73868	73903	.	+	.	ID=B001_000184-T1.exon1;Parent=B001_000184-T1;
scaffold_2	funannotate	exon	73948	74226	.	+	.	ID=B001_000184-T1.exon2;Parent=B001_000184-T1;
scaffold_2	funannotate	CDS	73868	73903	.	+	0	ID=B001_000184-T1.cds;Parent=B001_000184-T1;
scaffold_2	funannotate	CDS	73948	74226	.	+	0	ID=B001_000184-T1.cds;Parent=B001_000184-T1;
scaffold_2	funannotate	gene	79303	79827	.	-	.	ID=B001_000185;
scaffold_2	funannotate	mRNA	79303	79827	.	-	.	ID=B001_000185-T1;Parent=B001_000185;product=hypothetical protein;
scaffold_2	funannotate	exon	79558	79827	.	-	.	ID=B001_000185-T1.exon1;Parent=B001_000185-T1;
scaffold_2	funannotate	exon	79303	79434	.	-	.	ID=B001_000185-T1.exon2;Parent=B001_000185-T1;
scaffold_2	funannotate	CDS	79558	79827	.	-	0	ID=B001_000185-T1.cds;Parent=B001_000185-T1;
scaffold_2	funannotate	CDS	79303	79434	.	-	0	ID=B001_000185-T1.cds;Parent=B001_000185-T1;
scaffold_2	funannotate	gene	102552	103307	.	-	.	ID=B001_000186;
scaffold_2	funannotate	mRNA	102552	103307	.	-	.	ID=B001_000186-T1;Parent=B001_000186;product=hypothetical protein;
scaffold_2	funannotate	exon	102552	103307	.	-	.	ID=B001_000186-T1.exon1;Parent=B001_000186-T1;
scaffold_2	funannotate	CDS	102552	103307	.	-	0	ID=B001_000186-T1.cds;Parent=B001_000186-T1;
scaffold_2	funannotate	gene	104699	105150	.	-	.	ID=B001_000187;
scaffold_2	funannotate	mRNA	104699	105150	.	-	.	ID=B001_000187-T1;Parent=B001_000187;product=hypothetical protein;
scaffold_2	funannotate	exon	105024	105150	.	-	.	ID=B001_000187-T1.exon1;Parent=B001_000187-T1;
scaffold_2	funannotate	exon	104853	104966	.	-	.	ID=B001_000187-T1.exon2;Parent=B001_000187-T1;
scaffold_2	funannotate	exon	104699	104781	.	-	.	ID=B001_000187-T1.exon3;Parent=B001_000187-T1;
scaffold_2	funannotate	CDS	105024	105150	.	-	0	ID=B001_000187-T1.cds;Parent=B001_000187-T1;
scaffold_2	funannotate	CDS	104853	104966	.	-	2	ID=B001_000187-T1.cds;Parent=B001_000187-T1;
scaffold_2	funannotate	CDS	104699	104781	.	-	2	ID=B001_000187-T1.cds;Parent=B001_000187-T1;
scaffold_2	funannotate	gene	106653	107749	.	-	.	ID=B001_000188;
scaffold_2	funannotate	mRNA	106653	107749	.	-	.	ID=B001_000188-T1;Parent=B001_000188;product=hypothetical protein;
scaffold_2	funannotate	exon	107562	107749	.	-	.	ID=B001_000188-T1.exon1;Parent=B001_000188-T1;
scaffold_2	funannotate	exon	107259	107421	.	-	.	ID=B001_000188-T1.exon2;Parent=B001_000188-T1;
scaffold_2	funannotate	exon	106653	107243	.	-	.	ID=B001_000188-T1.exon3;Parent=B001_000188-T1;
scaffold_2	funannotate	CDS	107562	107749	.	-	0	ID=B001_000188-T1.cds;Parent=B001_000188-T1;
scaffold_2	funannotate	CDS	107259	107421	.	-	1	ID=B001_000188-T1.cds;Parent=B001_000188-T1;
scaffold_2	funannotate	CDS	106653	107243	.	-	0	ID=B001_000188-T1.cds;Parent=B001_000188-T1;
scaffold_2	funannotate	gene	110691	112459	.	-	.	ID=B001_000189;
scaffold_2	funannotate	mRNA	110691	112459	.	-	.	ID=B001_000189-T1;Parent=B001_000189;product=hypothetical protein;
scaffold_2	funannotate	exon	112217	112459	.	-	.	ID=B001_000189-T1.exon1;Parent=B001_000189-T1;
scaffold_2	funannotate	exon	111667	112163	.	-	.	ID=B001_000189-T1.exon2;Parent=B001_000189-T1;
scaffold_2	funannotate	exon	111473	111608	.	-	.	ID=B001_000189-T1.exon3;Parent=B001_000189-T1;
scaffold_2	funannotate	exon	110691	111410	.	-	.	ID=B001_000189-T1.exon4;Parent=B001_000189-T1;
scaffold_2	funannotate	CDS	112217	112459	.	-	0	ID=B001_000189-T1.cds;Parent=B001_000189-T1;
scaffold_2	funannotate	CDS	111667	112163	.	-	0	ID=B001_000189-T1.cds;Parent=B001_000189-T1;
scaffold_2	funannotate	CDS	111473	111608	.	-	1	ID=B001_000189-T1.cds;Parent=B001_000189-T1;
scaffold_2	funannotate	CDS	110691	111410	.	-	0	ID=B001_000189-T1.cds;Parent=B001_000189-T1;
scaffold_2	funannotate	gene	113932	114864	.	+	.	ID=B001_000190;
scaffold_2	funannotate	mRNA	113932	114864	.	+	.	ID=B001_000190-T1;Parent=B001_000190;product=hypothetical protein;
scaffold_2	funannotate	exon	113932	114103	.	+	.	ID=B001_000190-T1.exon1;Parent=B001_000190-T1;
scaffold_2	funannotate	exon	114161	114390	.	+	.	ID=B001_000190-T1.exon2;Parent=B001_000190-T1;
scaffold_2	funannotate	exon	114443	114716	.	+	.	ID=B001_000190-T1.exon3;Parent=B001_000190-T1;
scaffold_2	funannotate	exon	114860	114864	.	+	.	ID=B001_000190-T1.exon4;Parent=B001_000190-T1;
scaffold_2	funannotate	CDS	113932	114103	.	+	0	ID=B001_000190-T1.cds;Parent=B001_000190-T1;
scaffold_2	funannotate	CDS	114161	114390	.	+	2	ID=B001_000190-T1.cds;Parent=B001_000190-T1;
scaffold_2	funannotate	CDS	114443	114716	.	+	0	ID=B001_000190-T1.cds;Parent=B001_000190-T1;
scaffold_2	funannotate	CDS	114860	114864	.	+	2	ID=B001_000190-T1.cds;Parent=B001_000190-T1;
scaffold_2	funannotate	gene	116232	118715	.	-	.	ID=B001_000191;
scaffold_2	funannotate	mRNA	116232	118715	.	-	.	ID=B001_000191-T1;Parent=B001_000191;product=hypothetical protein;
scaffold_2	funannotate	exon	116232	118715	.	-	.	ID=B001_000191-T1.exon1;Parent=B001_000191-T1;
scaffold_2	funannotate	CDS	116232	118715	.	-	0	ID=B001_000191-T1.cds;Parent=B001_000191-T1;
scaffold_2	funannotate	gene	120502	121473	.	+	.	ID=B001_000192;
scaffold_2	funannotate	mRNA	120502	121473	.	+	.	ID=B001_000192-T1;Parent=B001_000192;product=hypothetical protein;
scaffold_2	funannotate	exon	120502	121473	.	+	.	ID=B001_000192-T1.exon1;Parent=B001_000192-T1;
scaffold_2	funannotate	CDS	120502	121473	.	+	0	ID=B001_000192-T1.cds;Parent=B001_000192-T1;
scaffold_2	funannotate	gene	121751	123380	.	-	.	ID=B001_000193;
scaffold_2	funannotate	mRNA	121751	123380	.	-	.	ID=B001_000193-T1;Parent=B001_000193;product=hypothetical protein;
scaffold_2	funannotate	exon	123032	123380	.	-	.	ID=B001_000193-T1.exon1;Parent=B001_000193-T1;
scaffold_2	funannotate	exon	121751	122922	.	-	.	ID=B001_000193-T1.exon2;Parent=B001_000193-T1;
scaffold_2	funannotate	CDS	123032	123380	.	-	0	ID=B001_000193-T1.cds;Parent=B001_000193-T1;
scaffold_2	funannotate	CDS	121751	122922	.	-	2	ID=B001_000193-T1.cds;Parent=B001_000193-T1;
scaffold_2	funannotate	gene	125408	126034	.	+	.	ID=B001_000194;
scaffold_2	funannotate	mRNA	125408	126034	.	+	.	ID=B001_000194-T1;Parent=B001_000194;product=hypothetical protein;
scaffold_2	funannotate	exon	125408	125915	.	+	.	ID=B001_000194-T1.exon1;Parent=B001_000194-T1;
scaffold_2	funannotate	exon	125994	126034	.	+	.	ID=B001_000194-T1.exon2;Parent=B001_000194-T1;
scaffold_2	funannotate	CDS	125408	125915	.	+	0	ID=B001_000194-T1.cds;Parent=B001_000194-T1;
scaffold_2	funannotate	CDS	125994	126034	.	+	2	ID=B001_000194-T1.cds;Parent=B001_000194-T1;
scaffold_2	funannotate	gene	128122	130612	.	+	.	ID=B001_000195;
scaffold_2	funannotate	mRNA	128122	130612	.	+	.	ID=B001_000195-T1;Parent=B001_000195;product=hypothetical protein;
scaffold_2	funannotate	exon	128122	129888	.	+	.	ID=B001_000195-T1.exon1;Parent=B001_000195-T1;
scaffold_2	funannotate	exon	130004	130612	.	+	.	ID=B001_000195-T1.exon2;Parent=B001_000195-T1;
scaffold_2	funannotate	CDS	128122	129888	.	+	0	ID=B001_000195-T1.cds;Parent=B001_000195-T1;
scaffold_2	funannotate	CDS	130004	130612	.	+	0	ID=B001_000195-T1.cds;Parent=B001_000195-T1;
scaffold_2	funannotate	gene	132512	133742	.	-	.	ID=B001_000196;
scaffold_2	funannotate	mRNA	132512	133742	.	-	.	ID=B001_000196-T1;Parent=B001_000196;product=hypothetical protein;
scaffold_2	funannotate	exon	132819	133742	.	-	.	ID=B001_000196-T1.exon1;Parent=B001_000196-T1;
scaffold_2	funannotate	exon	132512	132655	.	-	.	ID=B001_000196-T1.exon2;Parent=B001_000196-T1;
scaffold_2	funannotate	CDS	132819	133742	.	-	0	ID=B001_000196-T1.cds;Parent=B001_000196-T1;
scaffold_2	funannotate	CDS	132512	132655	.	-	0	ID=B001_000196-T1.cds;Parent=B001_000196-T1;
scaffold_2	funannotate	gene	135547	136497	.	+	.	ID=B001_000197;
scaffold_2	funannotate	mRNA	135547	136497	.	+	.	ID=B001_000197-T1;Parent=B001_000197;product=hypothetical protein;
scaffold_2	funannotate	exon	135547	136497	.	+	.	ID=B001_000197-T1.exon1;Parent=B001_000197-T1;
scaffold_2	funannotate	CDS	135547	136497	.	+	0	ID=B001_000197-T1.cds;Parent=B001_000197-T1;
scaffold_2	funannotate	gene	137836	138552	.	+	.	ID=B001_000198;
scaffold_2	funannotate	mRNA	137836	138552	.	+	.	ID=B001_000198-T1;Parent=B001_000198;product=hypothetical protein;
scaffold_2	funannotate	exon	137836	138552	.	+	.	ID=B001_000198-T1.exon1;Parent=B001_000198-T1;
scaffold_2	funannotate	CDS	137836	138552	.	+	0	ID=B001_000198-T1.cds;Parent=B001_000198-T1;
scaffold_2	funannotate	gene	139952	141373	.	-	.	ID=B001_000199;
scaffold_2	funannotate	mRNA	139952	141373	.	-	.	ID=B001_000199-T1;Parent=B001_000199;product=hypothetical protein;
scaffold_2	funannotate	exon	141302	141373	.	-	.	ID=B001_000199-T1.exon1;Parent=B001_000199-T1;
scaffold_2	funannotate	exon	139952	141106	.	-	.	ID=B001_000199-T1.exon2;Parent=B001_000199-T1;
scaffold_2	funannotate	CDS	141302	141373	.	-	0	ID=B001_000199-T1.cds;Parent=B001_000199-T1;
scaffold_2	funannotate	CDS	139952	141106	.	-	0	ID=B001_000199-T1.cds;Parent=B001_000199-T1;
scaffold_2	funannotate	gene	141903	142775	.	-	.	ID=B001_000200;
scaffold_2	funannotate	mRNA	141903	142775	.	-	.	ID=B001_000200-T1;Parent=B001_000200;product=hypothetical protein;
scaffold_2	funannotate	exon	141903	142775	.	-	.	ID=B001_000200-T1.exon1;Parent=B001_000200-T1;
scaffold_2	funannotate	CDS	141903	142775	.	-	0	ID=B001_000200-T1.cds;Parent=B001_000200-T1;
scaffold_2	funannotate	gene	143381	144162	.	+	.	ID=B001_000201;
scaffold_2	funannotate	mRNA	143381	144162	.	+	.	ID=B001_000201-T1;Parent=B001_000201;product=hypothetical protein;
scaffold_2	funannotate	exon	143381	143401	.	+	.	ID=B001_000201-T1.exon1;Parent=B001_000201-T1;
scaffold_2	funannotate	exon	143595	143673	.	+	.	ID=B001_000201-T1.exon2;Parent=B001_000201-T1;
scaffold_2	funannotate	exon	143777	144162	.	+	.	ID=B001_000201-T1.exon3;Parent=B001_000201-T1;
scaffold_2	funannotate	CDS	143381	143401	.	+	0	ID=B001_000201-T1.cds;Parent=B001_000201-T1;
scaffold_2	funannotate	CDS	143595	143673	.	+	0	ID=B001_000201-T1.cds;Parent=B001_000201-T1;
scaffold_2	funannotate	CDS	143777	144162	.	+	2	ID=B001_000201-T1.cds;Parent=B001_000201-T1;
scaffold_2	funannotate	gene	146444	148659	.	-	.	ID=B001_000202;
scaffold_2	funannotate	mRNA	146444	148659	.	-	.	ID=B001_000202-T1;Parent=B001_000202;product=hypothetical protein;
scaffold_2	funannotate	exon	148450	148659	.	-	.	ID=B001_000202-T1.exon1;Parent=B001_000202-T1;
scaffold_2	funannotate	exon	146611	148357	.	-	.	ID=B001_000202-T1.exon2;Parent=B001_000202-T1;
scaffold_2	funannotate	exon	146444	146472	.	-	.	ID=B001_000202-T1.exon3;Parent=B001_000202-T1;
scaffold_2	funannotate	CDS	148450	148659	.	-	0	ID=B001_000202-T1.cds;Parent=B001_000202-T1;
scaffold_2	funannotate	CDS	146611	148357	.	-	0	ID=B001_000202-T1.cds;Parent=B001_000202-T1;
scaffold_2	funannotate	CDS	146444	146472	.	-	2	ID=B001_000202-T1.cds;Parent=B001_000202-T1;
scaffold_2	funannotate	gene	150164	150472	.	-	.	ID=B001_000203;
scaffold_2	funannotate	mRNA	150164	150472	.	-	.	ID=B001_000203-T1;Parent=B001_000203;product=hypothetical protein;
scaffold_2	funannotate	exon	150452	150472	.	-	.	ID=B001_000203-T1.exon1;Parent=B001_000203-T1;
scaffold_2	funannotate	exon	150164	150349	.	-	.	ID=B001_000203-T1.exon2;Parent=B001_000203-T1;
scaffold_2	funannotate	CDS	150452	150472	.	-	0	ID=B001_000203-T1.cds;Parent=B001_000203-T1;
scaffold_2	funannotate	CDS	150164	150349	.	-	0	ID=B001_000203-T1.cds;Parent=B001_000203-T1;
scaffold_2	funannotate	gene	151054	154011	.	+	.	ID=B001_000204;
scaffold_2	funannotate	mRNA	151054	154011	.	+	.	ID=B001_000204-T1;Parent=B001_000204;product=hypothetical protein;
scaffold_2	funannotate	exon	151054	151101	.	+	.	ID=B001_000204-T1.exon1;Parent=B001_000204-T1;
scaffold_2	funannotate	exon	151174	154011	.	+	.	ID=B001_000204-T1.exon2;Parent=B001_000204-T1;
scaffold_2	funannotate	CDS	151054	151101	.	+	0	ID=B001_000204-T1.cds;Parent=B001_000204-T1;
scaffold_2	funannotate	CDS	151174	154011	.	+	0	ID=B001_000204-T1.cds;Parent=B001_000204-T1;
scaffold_2	funannotate	gene	154470	154808	.	-	.	ID=B001_000205;
scaffold_2	funannotate	mRNA	154470	154808	.	-	.	ID=B001_000205-T1;Parent=B001_000205;product=hypothetical protein;
scaffold_2	funannotate	exon	154788	154808	.	-	.	ID=B001_000205-T1.exon1;Parent=B001_000205-T1;
scaffold_2	funannotate	exon	154470	154667	.	-	.	ID=B001_000205-T1.exon2;Parent=B001_000205-T1;
scaffold_2	funannotate	CDS	154788	154808	.	-	0	ID=B001_000205-T1.cds;Parent=B001_000205-T1;
scaffold_2	funannotate	CDS	154470	154667	.	-	0	ID=B001_000205-T1.cds;Parent=B001_000205-T1;
scaffold_2	funannotate	gene	159343	160154	.	-	.	ID=B001_000206;
scaffold_2	funannotate	mRNA	159343	160154	.	-	.	ID=B001_000206-T1;Parent=B001_000206;product=hypothetical protein;
scaffold_2	funannotate	exon	159986	160154	.	-	.	ID=B001_000206-T1.exon1;Parent=B001_000206-T1;
scaffold_2	funannotate	exon	159692	159924	.	-	.	ID=B001_000206-T1.exon2;Parent=B001_000206-T1;
scaffold_2	funannotate	exon	159343	159618	.	-	.	ID=B001_000206-T1.exon3;Parent=B001_000206-T1;
scaffold_2	funannotate	CDS	159986	160154	.	-	0	ID=B001_000206-T1.cds;Parent=B001_000206-T1;
scaffold_2	funannotate	CDS	159692	159924	.	-	2	ID=B001_000206-T1.cds;Parent=B001_000206-T1;
scaffold_2	funannotate	CDS	159343	159618	.	-	0	ID=B001_000206-T1.cds;Parent=B001_000206-T1;
scaffold_2	funannotate	gene	161329	161876	.	-	.	ID=B001_000207;
scaffold_2	funannotate	mRNA	161329	161876	.	-	.	ID=B001_000207-T1;Parent=B001_000207;product=hypothetical protein;
scaffold_2	funannotate	exon	161740	161876	.	-	.	ID=B001_000207-T1.exon1;Parent=B001_000207-T1;
scaffold_2	funannotate	exon	161329	161452	.	-	.	ID=B001_000207-T1.exon2;Parent=B001_000207-T1;
scaffold_2	funannotate	CDS	161740	161876	.	-	0	ID=B001_000207-T1.cds;Parent=B001_000207-T1;
scaffold_2	funannotate	CDS	161329	161452	.	-	1	ID=B001_000207-T1.cds;Parent=B001_000207-T1;
scaffold_2	funannotate	gene	167894	168841	.	+	.	ID=B001_000208;
scaffold_2	funannotate	mRNA	167894	168841	.	+	.	ID=B001_000208-T1;Parent=B001_000208;product=hypothetical protein;
scaffold_2	funannotate	exon	167894	168145	.	+	.	ID=B001_000208-T1.exon1;Parent=B001_000208-T1;
scaffold_2	funannotate	exon	168371	168505	.	+	.	ID=B001_000208-T1.exon2;Parent=B001_000208-T1;
scaffold_2	funannotate	exon	168566	168841	.	+	.	ID=B001_000208-T1.exon3;Parent=B001_000208-T1;
scaffold_2	funannotate	CDS	167894	168145	.	+	0	ID=B001_000208-T1.cds;Parent=B001_000208-T1;
scaffold_2	funannotate	CDS	168371	168505	.	+	0	ID=B001_000208-T1.cds;Parent=B001_000208-T1;
scaffold_2	funannotate	CDS	168566	168841	.	+	0	ID=B001_000208-T1.cds;Parent=B001_000208-T1;
scaffold_2	funannotate	gene	171720	174523	.	-	.	ID=B001_000209;
scaffold_2	funannotate	mRNA	171720	174523	.	-	.	ID=B001_000209-T1;Parent=B001_000209;product=hypothetical protein;
scaffold_2	funannotate	exon	174467	174523	.	-	.	ID=B001_000209-T1.exon1;Parent=B001_000209-T1;
scaffold_2	funannotate	exon	174212	174344	.	-	.	ID=B001_000209-T1.exon2;Parent=B001_000209-T1;
scaffold_2	funannotate	exon	173844	174110	.	-	.	ID=B001_000209-T1.exon3;Parent=B001_000209-T1;
scaffold_2	funannotate	exon	173375	173585	.	-	.	ID=B001_000209-T1.exon4;Parent=B001_000209-T1;
scaffold_2	funannotate	exon	173183	173195	.	-	.	ID=B001_000209-T1.exon5;Parent=B001_000209-T1;
scaffold_2	funannotate	exon	172921	173139	.	-	.	ID=B001_000209-T1.exon6;Parent=B001_000209-T1;
scaffold_2	funannotate	exon	172432	172746	.	-	.	ID=B001_000209-T1.exon7;Parent=B001_000209-T1;
scaffold_2	funannotate	exon	172072	172247	.	-	.	ID=B001_000209-T1.exon8;Parent=B001_000209-T1;
scaffold_2	funannotate	exon	171720	171900	.	-	.	ID=B001_000209-T1.exon9;Parent=B001_000209-T1;
scaffold_2	funannotate	CDS	174467	174523	.	-	0	ID=B001_000209-T1.cds;Parent=B001_000209-T1;
scaffold_2	funannotate	CDS	174212	174344	.	-	0	ID=B001_000209-T1.cds;Parent=B001_000209-T1;
scaffold_2	funannotate	CDS	173844	174110	.	-	2	ID=B001_000209-T1.cds;Parent=B001_000209-T1;
scaffold_2	funannotate	CDS	173375	173585	.	-	2	ID=B001_000209-T1.cds;Parent=B001_000209-T1;
scaffold_2	funannotate	CDS	173183	173195	.	-	1	ID=B001_000209-T1.cds;Parent=B001_000209-T1;
scaffold_2	funannotate	CDS	172921	173139	.	-	0	ID=B001_000209-T1.cds;Parent=B001_000209-T1;
scaffold_2	funannotate	CDS	172432	172746	.	-	0	ID=B001_000209-T1.cds;Parent=B001_000209-T1;
scaffold_2	funannotate	CDS	172072	172247	.	-	0	ID=B001_000209-T1.cds;Parent=B001_000209-T1;
scaffold_2	funannotate	CDS	171720	171900	.	-	1	ID=B001_000209-T1.cds;Parent=B001_000209-T1;
scaffold_2	funannotate	gene	175779	176385	.	-	.	ID=B001_000210;
scaffold_2	funannotate	mRNA	175779	176385	.	-	.	ID=B001_000210-T1;Parent=B001_000210;product=hypothetical protein;
scaffold_2	funannotate	exon	176301	176385	.	-	.	ID=B001_000210-T1.exon1;Parent=B001_000210-T1;
scaffold_2	funannotate	exon	175935	176130	.	-	.	ID=B001_000210-T1.exon2;Parent=B001_000210-T1;
scaffold_2	funannotate	exon	175779	175818	.	-	.	ID=B001_000210-T1.exon3;Parent=B001_000210-T1;
scaffold_2	funannotate	CDS	176301	176385	.	-	0	ID=B001_000210-T1.cds;Parent=B001_000210-T1;
scaffold_2	funannotate	CDS	175935	176130	.	-	2	ID=B001_000210-T1.cds;Parent=B001_000210-T1;
scaffold_2	funannotate	CDS	175779	175818	.	-	1	ID=B001_000210-T1.cds;Parent=B001_000210-T1;
scaffold_2	funannotate	gene	190380	191006	.	+	.	ID=B001_000211;
scaffold_2	funannotate	mRNA	190380	191006	.	+	.	ID=B001_000211-T1;Parent=B001_000211;product=hypothetical protein;
scaffold_2	funannotate	exon	190380	190831	.	+	.	ID=B001_000211-T1.exon1;Parent=B001_000211-T1;
scaffold_2	funannotate	exon	190892	191006	.	+	.	ID=B001_000211-T1.exon2;Parent=B001_000211-T1;
scaffold_2	funannotate	CDS	190380	190831	.	+	0	ID=B001_000211-T1.cds;Parent=B001_000211-T1;
scaffold_2	funannotate	CDS	190892	191006	.	+	1	ID=B001_000211-T1.cds;Parent=B001_000211-T1;
scaffold_2	funannotate	gene	191361	193053	.	-	.	ID=B001_000212;
scaffold_2	funannotate	mRNA	191361	193053	.	-	.	ID=B001_000212-T1;Parent=B001_000212;product=hypothetical protein;
scaffold_2	funannotate	exon	192899	193053	.	-	.	ID=B001_000212-T1.exon1;Parent=B001_000212-T1;
scaffold_2	funannotate	exon	192753	192809	.	-	.	ID=B001_000212-T1.exon2;Parent=B001_000212-T1;
scaffold_2	funannotate	exon	192336	192586	.	-	.	ID=B001_000212-T1.exon3;Parent=B001_000212-T1;
scaffold_2	funannotate	exon	192062	192218	.	-	.	ID=B001_000212-T1.exon4;Parent=B001_000212-T1;
scaffold_2	funannotate	exon	191905	191994	.	-	.	ID=B001_000212-T1.exon5;Parent=B001_000212-T1;
scaffold_2	funannotate	exon	191803	191836	.	-	.	ID=B001_000212-T1.exon6;Parent=B001_000212-T1;
scaffold_2	funannotate	exon	191510	191736	.	-	.	ID=B001_000212-T1.exon7;Parent=B001_000212-T1;
scaffold_2	funannotate	exon	191361	191430	.	-	.	ID=B001_000212-T1.exon8;Parent=B001_000212-T1;
scaffold_2	funannotate	CDS	192899	193053	.	-	0	ID=B001_000212-T1.cds;Parent=B001_000212-T1;
scaffold_2	funannotate	CDS	192753	192809	.	-	1	ID=B001_000212-T1.cds;Parent=B001_000212-T1;
scaffold_2	funannotate	CDS	192336	192586	.	-	1	ID=B001_000212-T1.cds;Parent=B001_000212-T1;
scaffold_2	funannotate	CDS	192062	192218	.	-	2	ID=B001_000212-T1.cds;Parent=B001_000212-T1;
scaffold_2	funannotate	CDS	191905	191994	.	-	1	ID=B001_000212-T1.cds;Parent=B001_000212-T1;
scaffold_2	funannotate	CDS	191803	191836	.	-	1	ID=B001_000212-T1.cds;Parent=B001_000212-T1;
scaffold_2	funannotate	CDS	191510	191736	.	-	0	ID=B001_000212-T1.cds;Parent=B001_000212-T1;
scaffold_2	funannotate	CDS	191361	191430	.	-	1	ID=B001_000212-T1.cds;Parent=B001_000212-T1;
scaffold_2	funannotate	gene	195420	196384	.	-	.	ID=B001_000213;
scaffold_2	funannotate	mRNA	195420	196384	.	-	.	ID=B001_000213-T1;Parent=B001_000213;product=hypothetical protein;
scaffold_2	funannotate	exon	196001	196384	.	-	.	ID=B001_000213-T1.exon1;Parent=B001_000213-T1;
scaffold_2	funannotate	exon	195420	195791	.	-	.	ID=B001_000213-T1.exon2;Parent=B001_000213-T1;
scaffold_2	funannotate	CDS	196001	196384	.	-	0	ID=B001_000213-T1.cds;Parent=B001_000213-T1;
scaffold_2	funannotate	CDS	195420	195791	.	-	0	ID=B001_000213-T1.cds;Parent=B001_000213-T1;
scaffold_2	funannotate	gene	199108	205425	.	-	.	ID=B001_000214;
scaffold_2	funannotate	mRNA	199108	205425	.	-	.	ID=B001_000214-T1;Parent=B001_000214;product=hypothetical protein;
scaffold_2	funannotate	exon	205085	205425	.	-	.	ID=B001_000214-T1.exon1;Parent=B001_000214-T1;
scaffold_2	funannotate	exon	199506	205020	.	-	.	ID=B001_000214-T1.exon2;Parent=B001_000214-T1;
scaffold_2	funannotate	exon	199275	199416	.	-	.	ID=B001_000214-T1.exon3;Parent=B001_000214-T1;
scaffold_2	funannotate	exon	199108	199208	.	-	.	ID=B001_000214-T1.exon4;Parent=B001_000214-T1;
scaffold_2	funannotate	CDS	205085	205425	.	-	0	ID=B001_000214-T1.cds;Parent=B001_000214-T1;
scaffold_2	funannotate	CDS	199506	205020	.	-	1	ID=B001_000214-T1.cds;Parent=B001_000214-T1;
scaffold_2	funannotate	CDS	199275	199416	.	-	0	ID=B001_000214-T1.cds;Parent=B001_000214-T1;
scaffold_2	funannotate	CDS	199108	199208	.	-	2	ID=B001_000214-T1.cds;Parent=B001_000214-T1;
scaffold_2	funannotate	gene	206668	208689	.	-	.	ID=B001_000215;
scaffold_2	funannotate	mRNA	206668	208689	.	-	.	ID=B001_000215-T1;Parent=B001_000215;product=hypothetical protein;
scaffold_2	funannotate	exon	206668	208689	.	-	.	ID=B001_000215-T1.exon1;Parent=B001_000215-T1;
scaffold_2	funannotate	CDS	206668	208689	.	-	0	ID=B001_000215-T1.cds;Parent=B001_000215-T1;
scaffold_2	funannotate	gene	211689	212670	.	-	.	ID=B001_000216;
scaffold_2	funannotate	mRNA	211689	212670	.	-	.	ID=B001_000216-T1;Parent=B001_000216;product=hypothetical protein;
scaffold_2	funannotate	exon	212640	212670	.	-	.	ID=B001_000216-T1.exon1;Parent=B001_000216-T1;
scaffold_2	funannotate	exon	212544	212566	.	-	.	ID=B001_000216-T1.exon2;Parent=B001_000216-T1;
scaffold_2	funannotate	exon	212378	212489	.	-	.	ID=B001_000216-T1.exon3;Parent=B001_000216-T1;
scaffold_2	funannotate	exon	212092	212275	.	-	.	ID=B001_000216-T1.exon4;Parent=B001_000216-T1;
scaffold_2	funannotate	exon	211689	212031	.	-	.	ID=B001_000216-T1.exon5;Parent=B001_000216-T1;
scaffold_2	funannotate	CDS	212640	212670	.	-	0	ID=B001_000216-T1.cds;Parent=B001_000216-T1;
scaffold_2	funannotate	CDS	212544	212566	.	-	2	ID=B001_000216-T1.cds;Parent=B001_000216-T1;
scaffold_2	funannotate	CDS	212378	212489	.	-	0	ID=B001_000216-T1.cds;Parent=B001_000216-T1;
scaffold_2	funannotate	CDS	212092	212275	.	-	2	ID=B001_000216-T1.cds;Parent=B001_000216-T1;
scaffold_2	funannotate	CDS	211689	212031	.	-	1	ID=B001_000216-T1.cds;Parent=B001_000216-T1;
scaffold_2	funannotate	gene	213519	214870	.	+	.	ID=B001_000217;
scaffold_2	funannotate	mRNA	213519	214870	.	+	.	ID=B001_000217-T1;Parent=B001_000217;product=hypothetical protein;
scaffold_2	funannotate	exon	213519	213693	.	+	.	ID=B001_000217-T1.exon1;Parent=B001_000217-T1;
scaffold_2	funannotate	exon	214179	214311	.	+	.	ID=B001_000217-T1.exon2;Parent=B001_000217-T1;
scaffold_2	funannotate	exon	214365	214429	.	+	.	ID=B001_000217-T1.exon3;Parent=B001_000217-T1;
scaffold_2	funannotate	exon	214506	214870	.	+	.	ID=B001_000217-T1.exon4;Parent=B001_000217-T1;
scaffold_2	funannotate	CDS	213519	213693	.	+	0	ID=B001_000217-T1.cds;Parent=B001_000217-T1;
scaffold_2	funannotate	CDS	214179	214311	.	+	2	ID=B001_000217-T1.cds;Parent=B001_000217-T1;
scaffold_2	funannotate	CDS	214365	214429	.	+	1	ID=B001_000217-T1.cds;Parent=B001_000217-T1;
scaffold_2	funannotate	CDS	214506	214870	.	+	2	ID=B001_000217-T1.cds;Parent=B001_000217-T1;
scaffold_2	funannotate	gene	215719	217214	.	+	.	ID=B001_000218;
scaffold_2	funannotate	mRNA	215719	217214	.	+	.	ID=B001_000218-T1;Parent=B001_000218;product=hypothetical protein;
scaffold_2	funannotate	exon	215719	215917	.	+	.	ID=B001_000218-T1.exon1;Parent=B001_000218-T1;
scaffold_2	funannotate	exon	215976	216123	.	+	.	ID=B001_000218-T1.exon2;Parent=B001_000218-T1;
scaffold_2	funannotate	exon	216182	216254	.	+	.	ID=B001_000218-T1.exon3;Parent=B001_000218-T1;
scaffold_2	funannotate	exon	216308	216432	.	+	.	ID=B001_000218-T1.exon4;Parent=B001_000218-T1;
scaffold_2	funannotate	exon	216500	217214	.	+	.	ID=B001_000218-T1.exon5;Parent=B001_000218-T1;
scaffold_2	funannotate	CDS	215719	215917	.	+	0	ID=B001_000218-T1.cds;Parent=B001_000218-T1;
scaffold_2	funannotate	CDS	215976	216123	.	+	2	ID=B001_000218-T1.cds;Parent=B001_000218-T1;
scaffold_2	funannotate	CDS	216182	216254	.	+	1	ID=B001_000218-T1.cds;Parent=B001_000218-T1;
scaffold_2	funannotate	CDS	216308	216432	.	+	0	ID=B001_000218-T1.cds;Parent=B001_000218-T1;
scaffold_2	funannotate	CDS	216500	217214	.	+	1	ID=B001_000218-T1.cds;Parent=B001_000218-T1;
scaffold_2	funannotate	gene	218241	219573	.	+	.	ID=B001_000219;
scaffold_2	funannotate	mRNA	218241	219573	.	+	.	ID=B001_000219-T1;Parent=B001_000219;product=hypothetical protein;
scaffold_2	funannotate	exon	218241	218506	.	+	.	ID=B001_000219-T1.exon1;Parent=B001_000219-T1;
scaffold_2	funannotate	exon	218592	219573	.	+	.	ID=B001_000219-T1.exon2;Parent=B001_000219-T1;
scaffold_2	funannotate	CDS	218241	218506	.	+	0	ID=B001_000219-T1.cds;Parent=B001_000219-T1;
scaffold_2	funannotate	CDS	218592	219573	.	+	1	ID=B001_000219-T1.cds;Parent=B001_000219-T1;
scaffold_2	funannotate	gene	221289	222638	.	-	.	ID=B001_000220;
scaffold_2	funannotate	mRNA	221289	222638	.	-	.	ID=B001_000220-T1;Parent=B001_000220;product=hypothetical protein;
scaffold_2	funannotate	exon	221289	222638	.	-	.	ID=B001_000220-T1.exon1;Parent=B001_000220-T1;
scaffold_2	funannotate	CDS	221289	222638	.	-	0	ID=B001_000220-T1.cds;Parent=B001_000220-T1;
scaffold_2	funannotate	gene	223225	223704	.	+	.	ID=B001_000221;
scaffold_2	funannotate	mRNA	223225	223704	.	+	.	ID=B001_000221-T1;Parent=B001_000221;product=hypothetical protein;
scaffold_2	funannotate	exon	223225	223374	.	+	.	ID=B001_000221-T1.exon1;Parent=B001_000221-T1;
scaffold_2	funannotate	exon	223432	223704	.	+	.	ID=B001_000221-T1.exon2;Parent=B001_000221-T1;
scaffold_2	funannotate	CDS	223225	223374	.	+	0	ID=B001_000221-T1.cds;Parent=B001_000221-T1;
scaffold_2	funannotate	CDS	223432	223704	.	+	0	ID=B001_000221-T1.cds;Parent=B001_000221-T1;
scaffold_2	funannotate	gene	226249	238393	.	+	.	ID=B001_000222;
scaffold_2	funannotate	mRNA	226249	238393	.	+	.	ID=B001_000222-T1;Parent=B001_000222;product=hypothetical protein;
scaffold_2	funannotate	exon	226249	226440	.	+	.	ID=B001_000222-T1.exon1;Parent=B001_000222-T1;
scaffold_2	funannotate	exon	226539	227015	.	+	.	ID=B001_000222-T1.exon2;Parent=B001_000222-T1;
scaffold_2	funannotate	exon	227069	235367	.	+	.	ID=B001_000222-T1.exon3;Parent=B001_000222-T1;
scaffold_2	funannotate	exon	235461	238393	.	+	.	ID=B001_000222-T1.exon4;Parent=B001_000222-T1;
scaffold_2	funannotate	CDS	226249	226440	.	+	0	ID=B001_000222-T1.cds;Parent=B001_000222-T1;
scaffold_2	funannotate	CDS	226539	227015	.	+	0	ID=B001_000222-T1.cds;Parent=B001_000222-T1;
scaffold_2	funannotate	CDS	227069	235367	.	+	0	ID=B001_000222-T1.cds;Parent=B001_000222-T1;
scaffold_2	funannotate	CDS	235461	238393	.	+	2	ID=B001_000222-T1.cds;Parent=B001_000222-T1;
scaffold_2	funannotate	gene	239438	240522	.	+	.	ID=B001_000223;
scaffold_2	funannotate	mRNA	239438	240522	.	+	.	ID=B001_000223-T1;Parent=B001_000223;product=hypothetical protein;
scaffold_2	funannotate	exon	239438	239661	.	+	.	ID=B001_000223-T1.exon1;Parent=B001_000223-T1;
scaffold_2	funannotate	exon	239754	239788	.	+	.	ID=B001_000223-T1.exon2;Parent=B001_000223-T1;
scaffold_2	funannotate	exon	239815	240016	.	+	.	ID=B001_000223-T1.exon3;Parent=B001_000223-T1;
scaffold_2	funannotate	exon	240093	240522	.	+	.	ID=B001_000223-T1.exon4;Parent=B001_000223-T1;
scaffold_2	funannotate	CDS	239438	239661	.	+	0	ID=B001_000223-T1.cds;Parent=B001_000223-T1;
scaffold_2	funannotate	CDS	239754	239788	.	+	1	ID=B001_000223-T1.cds;Parent=B001_000223-T1;
scaffold_2	funannotate	CDS	239815	240016	.	+	2	ID=B001_000223-T1.cds;Parent=B001_000223-T1;
scaffold_2	funannotate	CDS	240093	240522	.	+	1	ID=B001_000223-T1.cds;Parent=B001_000223-T1;
scaffold_2	funannotate	gene	242604	245200	.	+	.	ID=B001_000224;
scaffold_2	funannotate	mRNA	242604	245200	.	+	.	ID=B001_000224-T1;Parent=B001_000224;product=hypothetical protein;
scaffold_2	funannotate	exon	242604	242696	.	+	.	ID=B001_000224-T1.exon1;Parent=B001_000224-T1;
scaffold_2	funannotate	exon	242748	243186	.	+	.	ID=B001_000224-T1.exon2;Parent=B001_000224-T1;
scaffold_2	funannotate	exon	243273	245200	.	+	.	ID=B001_000224-T1.exon3;Parent=B001_000224-T1;
scaffold_2	funannotate	CDS	242604	242696	.	+	0	ID=B001_000224-T1.cds;Parent=B001_000224-T1;
scaffold_2	funannotate	CDS	242748	243186	.	+	0	ID=B001_000224-T1.cds;Parent=B001_000224-T1;
scaffold_2	funannotate	CDS	243273	245200	.	+	2	ID=B001_000224-T1.cds;Parent=B001_000224-T1;
scaffold_2	funannotate	gene	245607	246533	.	-	.	ID=B001_000225;
scaffold_2	funannotate	mRNA	245607	246533	.	-	.	ID=B001_000225-T1;Parent=B001_000225;product=hypothetical protein;
scaffold_2	funannotate	exon	245607	246533	.	-	.	ID=B001_000225-T1.exon1;Parent=B001_000225-T1;
scaffold_2	funannotate	CDS	245607	246533	.	-	0	ID=B001_000225-T1.cds;Parent=B001_000225-T1;
scaffold_2	funannotate	gene	250466	252543	.	+	.	ID=B001_000226;
scaffold_2	funannotate	mRNA	250466	252543	.	+	.	ID=B001_000226-T1;Parent=B001_000226;product=hypothetical protein;
scaffold_2	funannotate	exon	250466	251920	.	+	.	ID=B001_000226-T1.exon1;Parent=B001_000226-T1;
scaffold_2	funannotate	exon	252073	252543	.	+	.	ID=B001_000226-T1.exon2;Parent=B001_000226-T1;
scaffold_2	funannotate	CDS	250466	251920	.	+	0	ID=B001_000226-T1.cds;Parent=B001_000226-T1;
scaffold_2	funannotate	CDS	252073	252543	.	+	0	ID=B001_000226-T1.cds;Parent=B001_000226-T1;
scaffold_2	funannotate	gene	253031	253456	.	+	.	ID=B001_000227;
scaffold_2	funannotate	mRNA	253031	253456	.	+	.	ID=B001_000227-T1;Parent=B001_000227;product=hypothetical protein;
scaffold_2	funannotate	exon	253031	253304	.	+	.	ID=B001_000227-T1.exon1;Parent=B001_000227-T1;
scaffold_2	funannotate	exon	253326	253456	.	+	.	ID=B001_000227-T1.exon2;Parent=B001_000227-T1;
scaffold_2	funannotate	CDS	253031	253304	.	+	0	ID=B001_000227-T1.cds;Parent=B001_000227-T1;
scaffold_2	funannotate	CDS	253326	253456	.	+	2	ID=B001_000227-T1.cds;Parent=B001_000227-T1;
scaffold_2	funannotate	gene	255981	257249	.	-	.	ID=B001_000228;
scaffold_2	funannotate	mRNA	255981	257249	.	-	.	ID=B001_000228-T1;Parent=B001_000228;product=hypothetical protein;
scaffold_2	funannotate	exon	257091	257249	.	-	.	ID=B001_000228-T1.exon1;Parent=B001_000228-T1;
scaffold_2	funannotate	exon	256642	257011	.	-	.	ID=B001_000228-T1.exon2;Parent=B001_000228-T1;
scaffold_2	funannotate	exon	256473	256557	.	-	.	ID=B001_000228-T1.exon3;Parent=B001_000228-T1;
scaffold_2	funannotate	exon	256347	256420	.	-	.	ID=B001_000228-T1.exon4;Parent=B001_000228-T1;
scaffold_2	funannotate	exon	255981	256285	.	-	.	ID=B001_000228-T1.exon5;Parent=B001_000228-T1;
scaffold_2	funannotate	CDS	257091	257249	.	-	0	ID=B001_000228-T1.cds;Parent=B001_000228-T1;
scaffold_2	funannotate	CDS	256642	257011	.	-	0	ID=B001_000228-T1.cds;Parent=B001_000228-T1;
scaffold_2	funannotate	CDS	256473	256557	.	-	2	ID=B001_000228-T1.cds;Parent=B001_000228-T1;
scaffold_2	funannotate	CDS	256347	256420	.	-	1	ID=B001_000228-T1.cds;Parent=B001_000228-T1;
scaffold_2	funannotate	CDS	255981	256285	.	-	2	ID=B001_000228-T1.cds;Parent=B001_000228-T1;
scaffold_2	funannotate	gene	259504	261397	.	-	.	ID=B001_000229;
scaffold_2	funannotate	mRNA	259504	261397	.	-	.	ID=B001_000229-T1;Parent=B001_000229;product=hypothetical protein;
scaffold_2	funannotate	exon	260939	261397	.	-	.	ID=B001_000229-T1.exon1;Parent=B001_000229-T1;
scaffold_2	funannotate	exon	260770	260815	.	-	.	ID=B001_000229-T1.exon2;Parent=B001_000229-T1;
scaffold_2	funannotate	exon	259809	260705	.	-	.	ID=B001_000229-T1.exon3;Parent=B001_000229-T1;
scaffold_2	funannotate	exon	259504	259640	.	-	.	ID=B001_000229-T1.exon4;Parent=B001_000229-T1;
scaffold_2	funannotate	CDS	260939	261397	.	-	0	ID=B001_000229-T1.cds;Parent=B001_000229-T1;
scaffold_2	funannotate	CDS	260770	260815	.	-	0	ID=B001_000229-T1.cds;Parent=B001_000229-T1;
scaffold_2	funannotate	CDS	259809	260705	.	-	2	ID=B001_000229-T1.cds;Parent=B001_000229-T1;
scaffold_2	funannotate	CDS	259504	259640	.	-	2	ID=B001_000229-T1.cds;Parent=B001_000229-T1;
scaffold_2	funannotate	gene	263901	265119	.	+	.	ID=B001_000230;
scaffold_2	funannotate	mRNA	263901	265119	.	+	.	ID=B001_000230-T1;Parent=B001_000230;product=hypothetical protein;
scaffold_2	funannotate	exon	263901	264081	.	+	.	ID=B001_000230-T1.exon1;Parent=B001_000230-T1;
scaffold_2	funannotate	exon	264171	264212	.	+	.	ID=B001_000230-T1.exon2;Parent=B001_000230-T1;
scaffold_2	funannotate	exon	264285	264374	.	+	.	ID=B001_000230-T1.exon3;Parent=B001_000230-T1;
scaffold_2	funannotate	exon	264555	264641	.	+	.	ID=B001_000230-T1.exon4;Parent=B001_000230-T1;
scaffold_2	funannotate	exon	264737	265119	.	+	.	ID=B001_000230-T1.exon5;Parent=B001_000230-T1;
scaffold_2	funannotate	CDS	263901	264081	.	+	0	ID=B001_000230-T1.cds;Parent=B001_000230-T1;
scaffold_2	funannotate	CDS	264171	264212	.	+	2	ID=B001_000230-T1.cds;Parent=B001_000230-T1;
scaffold_2	funannotate	CDS	264285	264374	.	+	2	ID=B001_000230-T1.cds;Parent=B001_000230-T1;
scaffold_2	funannotate	CDS	264555	264641	.	+	2	ID=B001_000230-T1.cds;Parent=B001_000230-T1;
scaffold_2	funannotate	CDS	264737	265119	.	+	2	ID=B001_000230-T1.cds;Parent=B001_000230-T1;
scaffold_2	funannotate	gene	265757	267353	.	-	.	ID=B001_000231;
scaffold_2	funannotate	mRNA	265757	267353	.	-	.	ID=B001_000231-T1;Parent=B001_000231;product=hypothetical protein;
scaffold_2	funannotate	exon	266870	267353	.	-	.	ID=B001_000231-T1.exon1;Parent=B001_000231-T1;
scaffold_2	funannotate	exon	266566	266770	.	-	.	ID=B001_000231-T1.exon2;Parent=B001_000231-T1;
scaffold_2	funannotate	exon	266105	266445	.	-	.	ID=B001_000231-T1.exon3;Parent=B001_000231-T1;
scaffold_2	funannotate	exon	265757	265905	.	-	.	ID=B001_000231-T1.exon4;Parent=B001_000231-T1;
scaffold_2	funannotate	CDS	266870	267353	.	-	0	ID=B001_000231-T1.cds;Parent=B001_000231-T1;
scaffold_2	funannotate	CDS	266566	266770	.	-	2	ID=B001_000231-T1.cds;Parent=B001_000231-T1;
scaffold_2	funannotate	CDS	266105	266445	.	-	1	ID=B001_000231-T1.cds;Parent=B001_000231-T1;
scaffold_2	funannotate	CDS	265757	265905	.	-	2	ID=B001_000231-T1.cds;Parent=B001_000231-T1;
scaffold_2	funannotate	gene	270498	272009	.	+	.	ID=B001_000232;
scaffold_2	funannotate	mRNA	270498	272009	.	+	.	ID=B001_000232-T1;Parent=B001_000232;product=hypothetical protein;
scaffold_2	funannotate	exon	270498	272009	.	+	.	ID=B001_000232-T1.exon1;Parent=B001_000232-T1;
scaffold_2	funannotate	CDS	270498	272009	.	+	0	ID=B001_000232-T1.cds;Parent=B001_000232-T1;
scaffold_2	funannotate	gene	272657	275087	.	-	.	ID=B001_000233;
scaffold_2	funannotate	mRNA	272657	275087	.	-	.	ID=B001_000233-T1;Parent=B001_000233;product=hypothetical protein;
scaffold_2	funannotate	exon	273557	275087	.	-	.	ID=B001_000233-T1.exon1;Parent=B001_000233-T1;
scaffold_2	funannotate	exon	272657	273501	.	-	.	ID=B001_000233-T1.exon2;Parent=B001_000233-T1;
scaffold_2	funannotate	CDS	273557	275087	.	-	0	ID=B001_000233-T1.cds;Parent=B001_000233-T1;
scaffold_2	funannotate	CDS	272657	273501	.	-	2	ID=B001_000233-T1.cds;Parent=B001_000233-T1;
scaffold_2	funannotate	gene	276791	277605	.	-	.	ID=B001_000234;
scaffold_2	funannotate	mRNA	276791	277605	.	-	.	ID=B001_000234-T1;Parent=B001_000234;product=hypothetical protein;
scaffold_2	funannotate	exon	277591	277605	.	-	.	ID=B001_000234-T1.exon1;Parent=B001_000234-T1;
scaffold_2	funannotate	exon	277122	277530	.	-	.	ID=B001_000234-T1.exon2;Parent=B001_000234-T1;
scaffold_2	funannotate	exon	276791	277005	.	-	.	ID=B001_000234-T1.exon3;Parent=B001_000234-T1;
scaffold_2	funannotate	CDS	277591	277605	.	-	0	ID=B001_000234-T1.cds;Parent=B001_000234-T1;
scaffold_2	funannotate	CDS	277122	277530	.	-	0	ID=B001_000234-T1.cds;Parent=B001_000234-T1;
scaffold_2	funannotate	CDS	276791	277005	.	-	2	ID=B001_000234-T1.cds;Parent=B001_000234-T1;
scaffold_2	funannotate	gene	278988	279974	.	-	.	ID=B001_000235;
scaffold_2	funannotate	mRNA	278988	279974	.	-	.	ID=B001_000235-T1;Parent=B001_000235;product=hypothetical protein;
scaffold_2	funannotate	exon	278988	279974	.	-	.	ID=B001_000235-T1.exon1;Parent=B001_000235-T1;
scaffold_2	funannotate	CDS	278988	279974	.	-	0	ID=B001_000235-T1.cds;Parent=B001_000235-T1;
scaffold_2	funannotate	gene	281824	283488	.	+	.	ID=B001_000236;
scaffold_2	funannotate	mRNA	281824	283488	.	+	.	ID=B001_000236-T1;Parent=B001_000236;product=hypothetical protein;
scaffold_2	funannotate	exon	281824	281984	.	+	.	ID=B001_000236-T1.exon1;Parent=B001_000236-T1;
scaffold_2	funannotate	exon	282039	282370	.	+	.	ID=B001_000236-T1.exon2;Parent=B001_000236-T1;
scaffold_2	funannotate	exon	282425	282603	.	+	.	ID=B001_000236-T1.exon3;Parent=B001_000236-T1;
scaffold_2	funannotate	exon	282700	282991	.	+	.	ID=B001_000236-T1.exon4;Parent=B001_000236-T1;
scaffold_2	funannotate	exon	283050	283064	.	+	.	ID=B001_000236-T1.exon5;Parent=B001_000236-T1;
scaffold_2	funannotate	exon	283244	283488	.	+	.	ID=B001_000236-T1.exon6;Parent=B001_000236-T1;
scaffold_2	funannotate	CDS	281824	281984	.	+	0	ID=B001_000236-T1.cds;Parent=B001_000236-T1;
scaffold_2	funannotate	CDS	282039	282370	.	+	1	ID=B001_000236-T1.cds;Parent=B001_000236-T1;
scaffold_2	funannotate	CDS	282425	282603	.	+	2	ID=B001_000236-T1.cds;Parent=B001_000236-T1;
scaffold_2	funannotate	CDS	282700	282991	.	+	0	ID=B001_000236-T1.cds;Parent=B001_000236-T1;
scaffold_2	funannotate	CDS	283050	283064	.	+	2	ID=B001_000236-T1.cds;Parent=B001_000236-T1;
scaffold_2	funannotate	CDS	283244	283488	.	+	2	ID=B001_000236-T1.cds;Parent=B001_000236-T1;
scaffold_2	funannotate	gene	287822	290619	.	-	.	ID=B001_000237;
scaffold_2	funannotate	mRNA	287822	290619	.	-	.	ID=B001_000237-T1;Parent=B001_000237;product=hypothetical protein;
scaffold_2	funannotate	exon	290334	290619	.	-	.	ID=B001_000237-T1.exon1;Parent=B001_000237-T1;
scaffold_2	funannotate	exon	289189	290274	.	-	.	ID=B001_000237-T1.exon2;Parent=B001_000237-T1;
scaffold_2	funannotate	exon	288021	288737	.	-	.	ID=B001_000237-T1.exon3;Parent=B001_000237-T1;
scaffold_2	funannotate	exon	287822	287967	.	-	.	ID=B001_000237-T1.exon4;Parent=B001_000237-T1;
scaffold_2	funannotate	CDS	290334	290619	.	-	0	ID=B001_000237-T1.cds;Parent=B001_000237-T1;
scaffold_2	funannotate	CDS	289189	290274	.	-	2	ID=B001_000237-T1.cds;Parent=B001_000237-T1;
scaffold_2	funannotate	CDS	288021	288737	.	-	2	ID=B001_000237-T1.cds;Parent=B001_000237-T1;
scaffold_2	funannotate	CDS	287822	287967	.	-	2	ID=B001_000237-T1.cds;Parent=B001_000237-T1;
scaffold_2	funannotate	gene	307538	308339	.	-	.	ID=B001_000238;
scaffold_2	funannotate	mRNA	307538	308339	.	-	.	ID=B001_000238-T1;Parent=B001_000238;product=hypothetical protein;
scaffold_2	funannotate	exon	308099	308339	.	-	.	ID=B001_000238-T1.exon1;Parent=B001_000238-T1;
scaffold_2	funannotate	exon	307871	307893	.	-	.	ID=B001_000238-T1.exon2;Parent=B001_000238-T1;
scaffold_2	funannotate	exon	307538	307786	.	-	.	ID=B001_000238-T1.exon3;Parent=B001_000238-T1;
scaffold_2	funannotate	CDS	308099	308339	.	-	0	ID=B001_000238-T1.cds;Parent=B001_000238-T1;
scaffold_2	funannotate	CDS	307871	307893	.	-	2	ID=B001_000238-T1.cds;Parent=B001_000238-T1;
scaffold_2	funannotate	CDS	307538	307786	.	-	0	ID=B001_000238-T1.cds;Parent=B001_000238-T1;
scaffold_2	funannotate	gene	310054	312834	.	-	.	ID=B001_000239;
scaffold_2	funannotate	mRNA	310054	312834	.	-	.	ID=B001_000239-T1;Parent=B001_000239;product=hypothetical protein;
scaffold_2	funannotate	exon	310365	312834	.	-	.	ID=B001_000239-T1.exon1;Parent=B001_000239-T1;
scaffold_2	funannotate	exon	310054	310313	.	-	.	ID=B001_000239-T1.exon2;Parent=B001_000239-T1;
scaffold_2	funannotate	CDS	310365	312834	.	-	0	ID=B001_000239-T1.cds;Parent=B001_000239-T1;
scaffold_2	funannotate	CDS	310054	310313	.	-	2	ID=B001_000239-T1.cds;Parent=B001_000239-T1;
scaffold_2	funannotate	gene	321352	322974	.	-	.	ID=B001_000240;
scaffold_2	funannotate	mRNA	321352	322974	.	-	.	ID=B001_000240-T1;Parent=B001_000240;product=hypothetical protein;
scaffold_2	funannotate	exon	322748	322974	.	-	.	ID=B001_000240-T1.exon1;Parent=B001_000240-T1;
scaffold_2	funannotate	exon	321352	322666	.	-	.	ID=B001_000240-T1.exon2;Parent=B001_000240-T1;
scaffold_2	funannotate	CDS	322748	322974	.	-	0	ID=B001_000240-T1.cds;Parent=B001_000240-T1;
scaffold_2	funannotate	CDS	321352	322666	.	-	1	ID=B001_000240-T1.cds;Parent=B001_000240-T1;
scaffold_2	funannotate	gene	323692	325970	.	-	.	ID=B001_000241;
scaffold_2	funannotate	mRNA	323692	325970	.	-	.	ID=B001_000241-T1;Parent=B001_000241;product=hypothetical protein;
scaffold_2	funannotate	exon	325962	325970	.	-	.	ID=B001_000241-T1.exon1;Parent=B001_000241-T1;
scaffold_2	funannotate	exon	324979	325283	.	-	.	ID=B001_000241-T1.exon2;Parent=B001_000241-T1;
scaffold_2	funannotate	exon	324332	324726	.	-	.	ID=B001_000241-T1.exon3;Parent=B001_000241-T1;
scaffold_2	funannotate	exon	323692	324278	.	-	.	ID=B001_000241-T1.exon4;Parent=B001_000241-T1;
scaffold_2	funannotate	CDS	325962	325970	.	-	0	ID=B001_000241-T1.cds;Parent=B001_000241-T1;
scaffold_2	funannotate	CDS	324979	325283	.	-	0	ID=B001_000241-T1.cds;Parent=B001_000241-T1;
scaffold_2	funannotate	CDS	324332	324726	.	-	1	ID=B001_000241-T1.cds;Parent=B001_000241-T1;
scaffold_2	funannotate	CDS	323692	324278	.	-	2	ID=B001_000241-T1.cds;Parent=B001_000241-T1;
scaffold_2	funannotate	gene	329660	333016	.	-	.	ID=B001_000242;
scaffold_2	funannotate	mRNA	329660	333016	.	-	.	ID=B001_000242-T1;Parent=B001_000242;product=hypothetical protein;
scaffold_2	funannotate	exon	332984	333016	.	-	.	ID=B001_000242-T1.exon1;Parent=B001_000242-T1;
scaffold_2	funannotate	exon	329660	332929	.	-	.	ID=B001_000242-T1.exon2;Parent=B001_000242-T1;
scaffold_2	funannotate	CDS	332984	333016	.	-	0	ID=B001_000242-T1.cds;Parent=B001_000242-T1;
scaffold_2	funannotate	CDS	329660	332929	.	-	0	ID=B001_000242-T1.cds;Parent=B001_000242-T1;
scaffold_2	funannotate	gene	333601	334826	.	-	.	ID=B001_000243;
scaffold_2	funannotate	mRNA	333601	334826	.	-	.	ID=B001_000243-T1;Parent=B001_000243;product=hypothetical protein;
scaffold_2	funannotate	exon	334674	334826	.	-	.	ID=B001_000243-T1.exon1;Parent=B001_000243-T1;
scaffold_2	funannotate	exon	333601	334617	.	-	.	ID=B001_000243-T1.exon2;Parent=B001_000243-T1;
scaffold_2	funannotate	CDS	334674	334826	.	-	0	ID=B001_000243-T1.cds;Parent=B001_000243-T1;
scaffold_2	funannotate	CDS	333601	334617	.	-	0	ID=B001_000243-T1.cds;Parent=B001_000243-T1;
scaffold_2	funannotate	gene	338371	339942	.	+	.	ID=B001_000244;
scaffold_2	funannotate	mRNA	338371	339942	.	+	.	ID=B001_000244-T1;Parent=B001_000244;product=hypothetical protein;
scaffold_2	funannotate	exon	338371	339942	.	+	.	ID=B001_000244-T1.exon1;Parent=B001_000244-T1;
scaffold_2	funannotate	CDS	338371	339942	.	+	0	ID=B001_000244-T1.cds;Parent=B001_000244-T1;
scaffold_2	funannotate	gene	340775	342019	.	-	.	ID=B001_000245;
scaffold_2	funannotate	mRNA	340775	342019	.	-	.	ID=B001_000245-T1;Parent=B001_000245;product=hypothetical protein;
scaffold_2	funannotate	exon	340775	342019	.	-	.	ID=B001_000245-T1.exon1;Parent=B001_000245-T1;
scaffold_2	funannotate	CDS	340775	342019	.	-	0	ID=B001_000245-T1.cds;Parent=B001_000245-T1;
scaffold_2	funannotate	gene	343111	345204	.	+	.	ID=B001_000246;
scaffold_2	funannotate	mRNA	343111	345204	.	+	.	ID=B001_000246-T1;Parent=B001_000246;product=hypothetical protein;
scaffold_2	funannotate	exon	343111	343153	.	+	.	ID=B001_000246-T1.exon1;Parent=B001_000246-T1;
scaffold_2	funannotate	exon	343210	343500	.	+	.	ID=B001_000246-T1.exon2;Parent=B001_000246-T1;
scaffold_2	funannotate	exon	343565	345204	.	+	.	ID=B001_000246-T1.exon3;Parent=B001_000246-T1;
scaffold_2	funannotate	CDS	343111	343153	.	+	0	ID=B001_000246-T1.cds;Parent=B001_000246-T1;
scaffold_2	funannotate	CDS	343210	343500	.	+	2	ID=B001_000246-T1.cds;Parent=B001_000246-T1;
scaffold_2	funannotate	CDS	343565	345204	.	+	2	ID=B001_000246-T1.cds;Parent=B001_000246-T1;
scaffold_2	funannotate	gene	345772	347842	.	+	.	ID=B001_000247;
scaffold_2	funannotate	mRNA	345772	347842	.	+	.	ID=B001_000247-T1;Parent=B001_000247;product=hypothetical protein;
scaffold_2	funannotate	exon	345772	346179	.	+	.	ID=B001_000247-T1.exon1;Parent=B001_000247-T1;
scaffold_2	funannotate	exon	346336	346967	.	+	.	ID=B001_000247-T1.exon2;Parent=B001_000247-T1;
scaffold_2	funannotate	exon	347122	347503	.	+	.	ID=B001_000247-T1.exon3;Parent=B001_000247-T1;
scaffold_2	funannotate	exon	347555	347842	.	+	.	ID=B001_000247-T1.exon4;Parent=B001_000247-T1;
scaffold_2	funannotate	CDS	345772	346179	.	+	0	ID=B001_000247-T1.cds;Parent=B001_000247-T1;
scaffold_2	funannotate	CDS	346336	346967	.	+	0	ID=B001_000247-T1.cds;Parent=B001_000247-T1;
scaffold_2	funannotate	CDS	347122	347503	.	+	1	ID=B001_000247-T1.cds;Parent=B001_000247-T1;
scaffold_2	funannotate	CDS	347555	347842	.	+	0	ID=B001_000247-T1.cds;Parent=B001_000247-T1;
scaffold_2	funannotate	gene	353601	355634	.	+	.	ID=B001_000248;
scaffold_2	funannotate	mRNA	353601	355634	.	+	.	ID=B001_000248-T1;Parent=B001_000248;product=hypothetical protein;
scaffold_2	funannotate	exon	353601	355634	.	+	.	ID=B001_000248-T1.exon1;Parent=B001_000248-T1;
scaffold_2	funannotate	CDS	353601	355634	.	+	0	ID=B001_000248-T1.cds;Parent=B001_000248-T1;
scaffold_2	funannotate	gene	357628	359314	.	+	.	ID=B001_000249;
scaffold_2	funannotate	mRNA	357628	359314	.	+	.	ID=B001_000249-T1;Parent=B001_000249;product=hypothetical protein;
scaffold_2	funannotate	exon	357628	357720	.	+	.	ID=B001_000249-T1.exon1;Parent=B001_000249-T1;
scaffold_2	funannotate	exon	357893	359314	.	+	.	ID=B001_000249-T1.exon2;Parent=B001_000249-T1;
scaffold_2	funannotate	CDS	357628	357720	.	+	0	ID=B001_000249-T1.cds;Parent=B001_000249-T1;
scaffold_2	funannotate	CDS	357893	359314	.	+	0	ID=B001_000249-T1.cds;Parent=B001_000249-T1;
scaffold_2	funannotate	gene	360561	361252	.	-	.	ID=B001_000250;
scaffold_2	funannotate	mRNA	360561	361252	.	-	.	ID=B001_000250-T1;Parent=B001_000250;product=hypothetical protein;
scaffold_2	funannotate	exon	360995	361252	.	-	.	ID=B001_000250-T1.exon1;Parent=B001_000250-T1;
scaffold_2	funannotate	exon	360561	360863	.	-	.	ID=B001_000250-T1.exon2;Parent=B001_000250-T1;
scaffold_2	funannotate	CDS	360995	361252	.	-	0	ID=B001_000250-T1.cds;Parent=B001_000250-T1;
scaffold_2	funannotate	CDS	360561	360863	.	-	0	ID=B001_000250-T1.cds;Parent=B001_000250-T1;
scaffold_2	funannotate	gene	363560	371069	.	-	.	ID=B001_000251;
scaffold_2	funannotate	mRNA	363560	371069	.	-	.	ID=B001_000251-T1;Parent=B001_000251;product=hypothetical protein;
scaffold_2	funannotate	exon	370623	371069	.	-	.	ID=B001_000251-T1.exon1;Parent=B001_000251-T1;
scaffold_2	funannotate	exon	364277	370567	.	-	.	ID=B001_000251-T1.exon2;Parent=B001_000251-T1;
scaffold_2	funannotate	exon	363560	364102	.	-	.	ID=B001_000251-T1.exon3;Parent=B001_000251-T1;
scaffold_2	funannotate	CDS	370623	371069	.	-	0	ID=B001_000251-T1.cds;Parent=B001_000251-T1;
scaffold_2	funannotate	CDS	364277	370567	.	-	0	ID=B001_000251-T1.cds;Parent=B001_000251-T1;
scaffold_2	funannotate	CDS	363560	364102	.	-	0	ID=B001_000251-T1.cds;Parent=B001_000251-T1;
scaffold_2	funannotate	gene	372117	376061	.	+	.	ID=B001_000252;
scaffold_2	funannotate	mRNA	372117	376061	.	+	.	ID=B001_000252-T1;Parent=B001_000252;product=hypothetical protein;
scaffold_2	funannotate	exon	372117	374712	.	+	.	ID=B001_000252-T1.exon1;Parent=B001_000252-T1;
scaffold_2	funannotate	exon	374793	375460	.	+	.	ID=B001_000252-T1.exon2;Parent=B001_000252-T1;
scaffold_2	funannotate	exon	375506	375749	.	+	.	ID=B001_000252-T1.exon3;Parent=B001_000252-T1;
scaffold_2	funannotate	exon	375850	376061	.	+	.	ID=B001_000252-T1.exon4;Parent=B001_000252-T1;
scaffold_2	funannotate	CDS	372117	374712	.	+	0	ID=B001_000252-T1.cds;Parent=B001_000252-T1;
scaffold_2	funannotate	CDS	374793	375460	.	+	2	ID=B001_000252-T1.cds;Parent=B001_000252-T1;
scaffold_2	funannotate	CDS	375506	375749	.	+	0	ID=B001_000252-T1.cds;Parent=B001_000252-T1;
scaffold_2	funannotate	CDS	375850	376061	.	+	2	ID=B001_000252-T1.cds;Parent=B001_000252-T1;
scaffold_2	funannotate	gene	380395	381482	.	-	.	ID=B001_000253;
scaffold_2	funannotate	mRNA	380395	381482	.	-	.	ID=B001_000253-T1;Parent=B001_000253;product=hypothetical protein;
scaffold_2	funannotate	exon	381409	381482	.	-	.	ID=B001_000253-T1.exon1;Parent=B001_000253-T1;
scaffold_2	funannotate	exon	381121	381337	.	-	.	ID=B001_000253-T1.exon2;Parent=B001_000253-T1;
scaffold_2	funannotate	exon	380942	381026	.	-	.	ID=B001_000253-T1.exon3;Parent=B001_000253-T1;
scaffold_2	funannotate	exon	380811	380871	.	-	.	ID=B001_000253-T1.exon4;Parent=B001_000253-T1;
scaffold_2	funannotate	exon	380395	380737	.	-	.	ID=B001_000253-T1.exon5;Parent=B001_000253-T1;
scaffold_2	funannotate	CDS	381409	381482	.	-	0	ID=B001_000253-T1.cds;Parent=B001_000253-T1;
scaffold_2	funannotate	CDS	381121	381337	.	-	1	ID=B001_000253-T1.cds;Parent=B001_000253-T1;
scaffold_2	funannotate	CDS	380942	381026	.	-	0	ID=B001_000253-T1.cds;Parent=B001_000253-T1;
scaffold_2	funannotate	CDS	380811	380871	.	-	2	ID=B001_000253-T1.cds;Parent=B001_000253-T1;
scaffold_2	funannotate	CDS	380395	380737	.	-	1	ID=B001_000253-T1.cds;Parent=B001_000253-T1;
scaffold_2	funannotate	gene	382991	385252	.	-	.	ID=B001_000254;
scaffold_2	funannotate	mRNA	382991	385252	.	-	.	ID=B001_000254-T1;Parent=B001_000254;product=hypothetical protein;
scaffold_2	funannotate	exon	382991	385252	.	-	.	ID=B001_000254-T1.exon1;Parent=B001_000254-T1;
scaffold_2	funannotate	CDS	382991	385252	.	-	0	ID=B001_000254-T1.cds;Parent=B001_000254-T1;
scaffold_2	funannotate	gene	387043	389249	.	-	.	ID=B001_000255;
scaffold_2	funannotate	mRNA	387043	389249	.	-	.	ID=B001_000255-T1;Parent=B001_000255;product=hypothetical protein;
scaffold_2	funannotate	exon	389218	389249	.	-	.	ID=B001_000255-T1.exon1;Parent=B001_000255-T1;
scaffold_2	funannotate	exon	389062	389141	.	-	.	ID=B001_000255-T1.exon2;Parent=B001_000255-T1;
scaffold_2	funannotate	exon	388557	388852	.	-	.	ID=B001_000255-T1.exon3;Parent=B001_000255-T1;
scaffold_2	funannotate	exon	387584	388503	.	-	.	ID=B001_000255-T1.exon4;Parent=B001_000255-T1;
scaffold_2	funannotate	exon	387043	387538	.	-	.	ID=B001_000255-T1.exon5;Parent=B001_000255-T1;
scaffold_2	funannotate	CDS	389218	389249	.	-	0	ID=B001_000255-T1.cds;Parent=B001_000255-T1;
scaffold_2	funannotate	CDS	389062	389141	.	-	1	ID=B001_000255-T1.cds;Parent=B001_000255-T1;
scaffold_2	funannotate	CDS	388557	388852	.	-	2	ID=B001_000255-T1.cds;Parent=B001_000255-T1;
scaffold_2	funannotate	CDS	387584	388503	.	-	0	ID=B001_000255-T1.cds;Parent=B001_000255-T1;
scaffold_2	funannotate	CDS	387043	387538	.	-	1	ID=B001_000255-T1.cds;Parent=B001_000255-T1;
scaffold_2	funannotate	gene	389943	390413	.	+	.	ID=B001_000256;
scaffold_2	funannotate	mRNA	389943	390413	.	+	.	ID=B001_000256-T1;Parent=B001_000256;product=hypothetical protein;
scaffold_2	funannotate	exon	389943	389967	.	+	.	ID=B001_000256-T1.exon1;Parent=B001_000256-T1;
scaffold_2	funannotate	exon	390049	390413	.	+	.	ID=B001_000256-T1.exon2;Parent=B001_000256-T1;
scaffold_2	funannotate	CDS	389943	389967	.	+	0	ID=B001_000256-T1.cds;Parent=B001_000256-T1;
scaffold_2	funannotate	CDS	390049	390413	.	+	2	ID=B001_000256-T1.cds;Parent=B001_000256-T1;
scaffold_2	funannotate	gene	391376	392860	.	+	.	ID=B001_000257;
scaffold_2	funannotate	mRNA	391376	392860	.	+	.	ID=B001_000257-T1;Parent=B001_000257;product=hypothetical protein;
scaffold_2	funannotate	exon	391376	392860	.	+	.	ID=B001_000257-T1.exon1;Parent=B001_000257-T1;
scaffold_2	funannotate	CDS	391376	392860	.	+	0	ID=B001_000257-T1.cds;Parent=B001_000257-T1;
scaffold_2	funannotate	gene	393553	395964	.	+	.	ID=B001_000258;
scaffold_2	funannotate	mRNA	393553	395964	.	+	.	ID=B001_000258-T1;Parent=B001_000258;product=hypothetical protein;
scaffold_2	funannotate	exon	393553	393894	.	+	.	ID=B001_000258-T1.exon1;Parent=B001_000258-T1;
scaffold_2	funannotate	exon	393950	394564	.	+	.	ID=B001_000258-T1.exon2;Parent=B001_000258-T1;
scaffold_2	funannotate	exon	394979	395079	.	+	.	ID=B001_000258-T1.exon3;Parent=B001_000258-T1;
scaffold_2	funannotate	exon	395134	395789	.	+	.	ID=B001_000258-T1.exon4;Parent=B001_000258-T1;
scaffold_2	funannotate	exon	395894	395964	.	+	.	ID=B001_000258-T1.exon5;Parent=B001_000258-T1;
scaffold_2	funannotate	CDS	393553	393894	.	+	0	ID=B001_000258-T1.cds;Parent=B001_000258-T1;
scaffold_2	funannotate	CDS	393950	394564	.	+	0	ID=B001_000258-T1.cds;Parent=B001_000258-T1;
scaffold_2	funannotate	CDS	394979	395079	.	+	0	ID=B001_000258-T1.cds;Parent=B001_000258-T1;
scaffold_2	funannotate	CDS	395134	395789	.	+	1	ID=B001_000258-T1.cds;Parent=B001_000258-T1;
scaffold_2	funannotate	CDS	395894	395964	.	+	2	ID=B001_000258-T1.cds;Parent=B001_000258-T1;
scaffold_2	funannotate	gene	397218	398603	.	-	.	ID=B001_000259;
scaffold_2	funannotate	mRNA	397218	398603	.	-	.	ID=B001_000259-T1;Parent=B001_000259;product=hypothetical protein;
scaffold_2	funannotate	exon	398565	398603	.	-	.	ID=B001_000259-T1.exon1;Parent=B001_000259-T1;
scaffold_2	funannotate	exon	398394	398412	.	-	.	ID=B001_000259-T1.exon2;Parent=B001_000259-T1;
scaffold_2	funannotate	exon	398320	398331	.	-	.	ID=B001_000259-T1.exon3;Parent=B001_000259-T1;
scaffold_2	funannotate	exon	397959	398242	.	-	.	ID=B001_000259-T1.exon4;Parent=B001_000259-T1;
scaffold_2	funannotate	exon	397519	397902	.	-	.	ID=B001_000259-T1.exon5;Parent=B001_000259-T1;
scaffold_2	funannotate	exon	397218	397454	.	-	.	ID=B001_000259-T1.exon6;Parent=B001_000259-T1;
scaffold_2	funannotate	CDS	398565	398603	.	-	0	ID=B001_000259-T1.cds;Parent=B001_000259-T1;
scaffold_2	funannotate	CDS	398394	398412	.	-	0	ID=B001_000259-T1.cds;Parent=B001_000259-T1;
scaffold_2	funannotate	CDS	398320	398331	.	-	2	ID=B001_000259-T1.cds;Parent=B001_000259-T1;
scaffold_2	funannotate	CDS	397959	398242	.	-	2	ID=B001_000259-T1.cds;Parent=B001_000259-T1;
scaffold_2	funannotate	CDS	397519	397902	.	-	0	ID=B001_000259-T1.cds;Parent=B001_000259-T1;
scaffold_2	funannotate	CDS	397218	397454	.	-	0	ID=B001_000259-T1.cds;Parent=B001_000259-T1;
scaffold_2	funannotate	gene	401482	402664	.	+	.	ID=B001_000260;
scaffold_2	funannotate	mRNA	401482	402664	.	+	.	ID=B001_000260-T1;Parent=B001_000260;product=hypothetical protein;
scaffold_2	funannotate	exon	401482	401764	.	+	.	ID=B001_000260-T1.exon1;Parent=B001_000260-T1;
scaffold_2	funannotate	exon	401862	402664	.	+	.	ID=B001_000260-T1.exon2;Parent=B001_000260-T1;
scaffold_2	funannotate	CDS	401482	401764	.	+	0	ID=B001_000260-T1.cds;Parent=B001_000260-T1;
scaffold_2	funannotate	CDS	401862	402664	.	+	2	ID=B001_000260-T1.cds;Parent=B001_000260-T1;
scaffold_2	funannotate	gene	404756	410367	.	+	.	ID=B001_000261;
scaffold_2	funannotate	mRNA	404756	410367	.	+	.	ID=B001_000261-T1;Parent=B001_000261;product=hypothetical protein;
scaffold_2	funannotate	exon	404756	404934	.	+	.	ID=B001_000261-T1.exon1;Parent=B001_000261-T1;
scaffold_2	funannotate	exon	404989	405850	.	+	.	ID=B001_000261-T1.exon2;Parent=B001_000261-T1;
scaffold_2	funannotate	exon	405901	406769	.	+	.	ID=B001_000261-T1.exon3;Parent=B001_000261-T1;
scaffold_2	funannotate	exon	406847	406920	.	+	.	ID=B001_000261-T1.exon4;Parent=B001_000261-T1;
scaffold_2	funannotate	exon	407153	407831	.	+	.	ID=B001_000261-T1.exon5;Parent=B001_000261-T1;
scaffold_2	funannotate	exon	407884	408234	.	+	.	ID=B001_000261-T1.exon6;Parent=B001_000261-T1;
scaffold_2	funannotate	exon	408292	408909	.	+	.	ID=B001_000261-T1.exon7;Parent=B001_000261-T1;
scaffold_2	funannotate	exon	408983	409479	.	+	.	ID=B001_000261-T1.exon8;Parent=B001_000261-T1;
scaffold_2	funannotate	exon	409534	409778	.	+	.	ID=B001_000261-T1.exon9;Parent=B001_000261-T1;
scaffold_2	funannotate	exon	409837	410142	.	+	.	ID=B001_000261-T1.exon10;Parent=B001_000261-T1;
scaffold_2	funannotate	exon	410224	410367	.	+	.	ID=B001_000261-T1.exon11;Parent=B001_000261-T1;
scaffold_2	funannotate	CDS	404756	404934	.	+	0	ID=B001_000261-T1.cds;Parent=B001_000261-T1;
scaffold_2	funannotate	CDS	404989	405850	.	+	1	ID=B001_000261-T1.cds;Parent=B001_000261-T1;
scaffold_2	funannotate	CDS	405901	406769	.	+	0	ID=B001_000261-T1.cds;Parent=B001_000261-T1;
scaffold_2	funannotate	CDS	406847	406920	.	+	1	ID=B001_000261-T1.cds;Parent=B001_000261-T1;
[truncated: 113,967 more rows]
