# Supplementary material for: Population genomics of the grapevine pathogen Eutypa lata reveals evidence for population expansion and intraspecific differences in secondary metabolite gene clusters
Source: PLoS Genet. 2022 Apr 1;18(4):e1010153. doi: 10.1371/journal.pgen.1010153 (PMC9007359; doi:10.1371/journal.pgen.1010153)
Supplement: S1 Data — (ZIP) [file pgen.1010153.s010.zip › Eutypa_lata_B002.gff3]

##gff-version 3
scaffold_1	funannotate	gene	107	619	.	-	.	ID=B002_000001;
scaffold_1	funannotate	mRNA	107	619	.	-	.	ID=B002_000001-T1;Parent=B002_000001;product=hypothetical protein;
scaffold_1	funannotate	exon	107	619	.	-	.	ID=B002_000001-T1.exon1;Parent=B002_000001-T1;
scaffold_1	funannotate	CDS	107	619	.	-	0	ID=B002_000001-T1.cds;Parent=B002_000001-T1;
scaffold_1	funannotate	gene	1400	3589	.	-	.	ID=B002_000002;
scaffold_1	funannotate	mRNA	1400	3589	.	-	.	ID=B002_000002-T1;Parent=B002_000002;product=hypothetical protein;
scaffold_1	funannotate	exon	1645	3589	.	-	.	ID=B002_000002-T1.exon1;Parent=B002_000002-T1;
scaffold_1	funannotate	exon	1400	1554	.	-	.	ID=B002_000002-T1.exon2;Parent=B002_000002-T1;
scaffold_1	funannotate	CDS	1645	3589	.	-	0	ID=B002_000002-T1.cds;Parent=B002_000002-T1;
scaffold_1	funannotate	CDS	1400	1554	.	-	2	ID=B002_000002-T1.cds;Parent=B002_000002-T1;
scaffold_1	funannotate	gene	4023	7716	.	-	.	ID=B002_000003;
scaffold_1	funannotate	mRNA	4023	7716	.	-	.	ID=B002_000003-T1;Parent=B002_000003;product=hypothetical protein;
scaffold_1	funannotate	exon	6222	7716	.	-	.	ID=B002_000003-T1.exon1;Parent=B002_000003-T1;
scaffold_1	funannotate	exon	5744	6167	.	-	.	ID=B002_000003-T1.exon2;Parent=B002_000003-T1;
scaffold_1	funannotate	exon	5473	5653	.	-	.	ID=B002_000003-T1.exon3;Parent=B002_000003-T1;
scaffold_1	funannotate	exon	5110	5394	.	-	.	ID=B002_000003-T1.exon4;Parent=B002_000003-T1;
scaffold_1	funannotate	exon	4023	5036	.	-	.	ID=B002_000003-T1.exon5;Parent=B002_000003-T1;
scaffold_1	funannotate	CDS	6222	7716	.	-	0	ID=B002_000003-T1.cds;Parent=B002_000003-T1;
scaffold_1	funannotate	CDS	5744	6167	.	-	2	ID=B002_000003-T1.cds;Parent=B002_000003-T1;
scaffold_1	funannotate	CDS	5473	5653	.	-	1	ID=B002_000003-T1.cds;Parent=B002_000003-T1;
scaffold_1	funannotate	CDS	5110	5394	.	-	0	ID=B002_000003-T1.cds;Parent=B002_000003-T1;
scaffold_1	funannotate	CDS	4023	5036	.	-	0	ID=B002_000003-T1.cds;Parent=B002_000003-T1;
scaffold_1	funannotate	gene	8514	9503	.	-	.	ID=B002_000004;
scaffold_1	funannotate	mRNA	8514	9503	.	-	.	ID=B002_000004-T1;Parent=B002_000004;product=hypothetical protein;
scaffold_1	funannotate	exon	9383	9503	.	-	.	ID=B002_000004-T1.exon1;Parent=B002_000004-T1;
scaffold_1	funannotate	exon	8514	9316	.	-	.	ID=B002_000004-T1.exon2;Parent=B002_000004-T1;
scaffold_1	funannotate	CDS	9383	9503	.	-	0	ID=B002_000004-T1.cds;Parent=B002_000004-T1;
scaffold_1	funannotate	CDS	8514	9316	.	-	2	ID=B002_000004-T1.cds;Parent=B002_000004-T1;
scaffold_1	funannotate	gene	10608	13509	.	+	.	ID=B002_000005;
scaffold_1	funannotate	mRNA	10608	13509	.	+	.	ID=B002_000005-T1;Parent=B002_000005;product=hypothetical protein;
scaffold_1	funannotate	exon	10608	10855	.	+	.	ID=B002_000005-T1.exon1;Parent=B002_000005-T1;
scaffold_1	funannotate	exon	10931	11141	.	+	.	ID=B002_000005-T1.exon2;Parent=B002_000005-T1;
scaffold_1	funannotate	exon	11533	11772	.	+	.	ID=B002_000005-T1.exon3;Parent=B002_000005-T1;
scaffold_1	funannotate	exon	11829	11934	.	+	.	ID=B002_000005-T1.exon4;Parent=B002_000005-T1;
scaffold_1	funannotate	exon	11997	13040	.	+	.	ID=B002_000005-T1.exon5;Parent=B002_000005-T1;
scaffold_1	funannotate	exon	13086	13434	.	+	.	ID=B002_000005-T1.exon6;Parent=B002_000005-T1;
scaffold_1	funannotate	exon	13491	13509	.	+	.	ID=B002_000005-T1.exon7;Parent=B002_000005-T1;
scaffold_1	funannotate	CDS	10608	10855	.	+	0	ID=B002_000005-T1.cds;Parent=B002_000005-T1;
scaffold_1	funannotate	CDS	10931	11141	.	+	1	ID=B002_000005-T1.cds;Parent=B002_000005-T1;
scaffold_1	funannotate	CDS	11533	11772	.	+	0	ID=B002_000005-T1.cds;Parent=B002_000005-T1;
scaffold_1	funannotate	CDS	11829	11934	.	+	0	ID=B002_000005-T1.cds;Parent=B002_000005-T1;
scaffold_1	funannotate	CDS	11997	13040	.	+	2	ID=B002_000005-T1.cds;Parent=B002_000005-T1;
scaffold_1	funannotate	CDS	13086	13434	.	+	2	ID=B002_000005-T1.cds;Parent=B002_000005-T1;
scaffold_1	funannotate	CDS	13491	13509	.	+	1	ID=B002_000005-T1.cds;Parent=B002_000005-T1;
scaffold_1	funannotate	gene	13856	16448	.	+	.	ID=B002_000006;
scaffold_1	funannotate	mRNA	13856	16448	.	+	.	ID=B002_000006-T1;Parent=B002_000006;product=hypothetical protein;
scaffold_1	funannotate	exon	13856	13862	.	+	.	ID=B002_000006-T1.exon1;Parent=B002_000006-T1;
scaffold_1	funannotate	exon	13875	16081	.	+	.	ID=B002_000006-T1.exon2;Parent=B002_000006-T1;
scaffold_1	funannotate	exon	16146	16448	.	+	.	ID=B002_000006-T1.exon3;Parent=B002_000006-T1;
scaffold_1	funannotate	CDS	13856	13862	.	+	0	ID=B002_000006-T1.cds;Parent=B002_000006-T1;
scaffold_1	funannotate	CDS	13875	16081	.	+	2	ID=B002_000006-T1.cds;Parent=B002_000006-T1;
scaffold_1	funannotate	CDS	16146	16448	.	+	0	ID=B002_000006-T1.cds;Parent=B002_000006-T1;
scaffold_1	funannotate	gene	19896	21633	.	+	.	ID=B002_000007;
scaffold_1	funannotate	mRNA	19896	21633	.	+	.	ID=B002_000007-T1;Parent=B002_000007;product=hypothetical protein;
scaffold_1	funannotate	exon	19896	19959	.	+	.	ID=B002_000007-T1.exon1;Parent=B002_000007-T1;
scaffold_1	funannotate	exon	20025	20155	.	+	.	ID=B002_000007-T1.exon2;Parent=B002_000007-T1;
scaffold_1	funannotate	exon	20224	21633	.	+	.	ID=B002_000007-T1.exon3;Parent=B002_000007-T1;
scaffold_1	funannotate	CDS	19896	19959	.	+	0	ID=B002_000007-T1.cds;Parent=B002_000007-T1;
scaffold_1	funannotate	CDS	20025	20155	.	+	2	ID=B002_000007-T1.cds;Parent=B002_000007-T1;
scaffold_1	funannotate	CDS	20224	21633	.	+	0	ID=B002_000007-T1.cds;Parent=B002_000007-T1;
scaffold_1	funannotate	gene	22602	24881	.	-	.	ID=B002_000008;
scaffold_1	funannotate	mRNA	22602	24881	.	-	.	ID=B002_000008-T1;Parent=B002_000008;product=hypothetical protein;
scaffold_1	funannotate	exon	22602	24881	.	-	.	ID=B002_000008-T1.exon1;Parent=B002_000008-T1;
scaffold_1	funannotate	CDS	22602	24881	.	-	0	ID=B002_000008-T1.cds;Parent=B002_000008-T1;
scaffold_1	funannotate	gene	25316	25705	.	+	.	ID=B002_000009;
scaffold_1	funannotate	mRNA	25316	25705	.	+	.	ID=B002_000009-T1;Parent=B002_000009;product=hypothetical protein;
scaffold_1	funannotate	exon	25316	25326	.	+	.	ID=B002_000009-T1.exon1;Parent=B002_000009-T1;
scaffold_1	funannotate	exon	25405	25705	.	+	.	ID=B002_000009-T1.exon2;Parent=B002_000009-T1;
scaffold_1	funannotate	CDS	25316	25326	.	+	0	ID=B002_000009-T1.cds;Parent=B002_000009-T1;
scaffold_1	funannotate	CDS	25405	25705	.	+	1	ID=B002_000009-T1.cds;Parent=B002_000009-T1;
scaffold_1	funannotate	gene	25906	26746	.	-	.	ID=B002_000010;
scaffold_1	funannotate	mRNA	25906	26746	.	-	.	ID=B002_000010-T1;Parent=B002_000010;product=hypothetical protein;
scaffold_1	funannotate	exon	26568	26746	.	-	.	ID=B002_000010-T1.exon1;Parent=B002_000010-T1;
scaffold_1	funannotate	exon	26371	26493	.	-	.	ID=B002_000010-T1.exon2;Parent=B002_000010-T1;
scaffold_1	funannotate	exon	25906	26308	.	-	.	ID=B002_000010-T1.exon3;Parent=B002_000010-T1;
scaffold_1	funannotate	CDS	26568	26746	.	-	0	ID=B002_000010-T1.cds;Parent=B002_000010-T1;
scaffold_1	funannotate	CDS	26371	26493	.	-	1	ID=B002_000010-T1.cds;Parent=B002_000010-T1;
scaffold_1	funannotate	CDS	25906	26308	.	-	1	ID=B002_000010-T1.cds;Parent=B002_000010-T1;
scaffold_1	funannotate	gene	27772	28812	.	+	.	ID=B002_000011;
scaffold_1	funannotate	mRNA	27772	28812	.	+	.	ID=B002_000011-T1;Parent=B002_000011;product=hypothetical protein;
scaffold_1	funannotate	exon	27772	28812	.	+	.	ID=B002_000011-T1.exon1;Parent=B002_000011-T1;
scaffold_1	funannotate	CDS	27772	28812	.	+	0	ID=B002_000011-T1.cds;Parent=B002_000011-T1;
scaffold_1	funannotate	gene	29372	30380	.	+	.	ID=B002_000012;
scaffold_1	funannotate	mRNA	29372	30380	.	+	.	ID=B002_000012-T1;Parent=B002_000012;product=hypothetical protein;
scaffold_1	funannotate	exon	29372	29382	.	+	.	ID=B002_000012-T1.exon1;Parent=B002_000012-T1;
scaffold_1	funannotate	exon	29519	30380	.	+	.	ID=B002_000012-T1.exon2;Parent=B002_000012-T1;
scaffold_1	funannotate	CDS	29372	29382	.	+	0	ID=B002_000012-T1.cds;Parent=B002_000012-T1;
scaffold_1	funannotate	CDS	29519	30380	.	+	1	ID=B002_000012-T1.cds;Parent=B002_000012-T1;
scaffold_1	funannotate	gene	32476	32762	.	-	.	ID=B002_000013;
scaffold_1	funannotate	mRNA	32476	32762	.	-	.	ID=B002_000013-T1;Parent=B002_000013;product=hypothetical protein;
scaffold_1	funannotate	exon	32745	32762	.	-	.	ID=B002_000013-T1.exon1;Parent=B002_000013-T1;
scaffold_1	funannotate	exon	32476	32691	.	-	.	ID=B002_000013-T1.exon2;Parent=B002_000013-T1;
scaffold_1	funannotate	CDS	32745	32762	.	-	0	ID=B002_000013-T1.cds;Parent=B002_000013-T1;
scaffold_1	funannotate	CDS	32476	32691	.	-	0	ID=B002_000013-T1.cds;Parent=B002_000013-T1;
scaffold_1	funannotate	gene	34015	35465	.	+	.	ID=B002_000014;
scaffold_1	funannotate	mRNA	34015	35465	.	+	.	ID=B002_000014-T1;Parent=B002_000014;product=hypothetical protein;
scaffold_1	funannotate	exon	34015	34253	.	+	.	ID=B002_000014-T1.exon1;Parent=B002_000014-T1;
scaffold_1	funannotate	exon	34283	34531	.	+	.	ID=B002_000014-T1.exon2;Parent=B002_000014-T1;
scaffold_1	funannotate	exon	34587	35047	.	+	.	ID=B002_000014-T1.exon3;Parent=B002_000014-T1;
scaffold_1	funannotate	exon	35146	35465	.	+	.	ID=B002_000014-T1.exon4;Parent=B002_000014-T1;
scaffold_1	funannotate	CDS	34015	34253	.	+	0	ID=B002_000014-T1.cds;Parent=B002_000014-T1;
scaffold_1	funannotate	CDS	34283	34531	.	+	1	ID=B002_000014-T1.cds;Parent=B002_000014-T1;
scaffold_1	funannotate	CDS	34587	35047	.	+	1	ID=B002_000014-T1.cds;Parent=B002_000014-T1;
scaffold_1	funannotate	CDS	35146	35465	.	+	2	ID=B002_000014-T1.cds;Parent=B002_000014-T1;
scaffold_1	funannotate	gene	43868	44168	.	-	.	ID=B002_000015;
scaffold_1	funannotate	mRNA	43868	44168	.	-	.	ID=B002_000015-T1;Parent=B002_000015;product=hypothetical protein;
scaffold_1	funannotate	exon	44165	44168	.	-	.	ID=B002_000015-T1.exon1;Parent=B002_000015-T1;
scaffold_1	funannotate	exon	43868	44112	.	-	.	ID=B002_000015-T1.exon2;Parent=B002_000015-T1;
scaffold_1	funannotate	CDS	44165	44168	.	-	0	ID=B002_000015-T1.cds;Parent=B002_000015-T1;
scaffold_1	funannotate	CDS	43868	44112	.	-	2	ID=B002_000015-T1.cds;Parent=B002_000015-T1;
scaffold_1	funannotate	gene	45889	47769	.	+	.	ID=B002_000016;
scaffold_1	funannotate	mRNA	45889	47769	.	+	.	ID=B002_000016-T1;Parent=B002_000016;product=hypothetical protein;
scaffold_1	funannotate	exon	45889	47769	.	+	.	ID=B002_000016-T1.exon1;Parent=B002_000016-T1;
scaffold_1	funannotate	CDS	45889	47769	.	+	0	ID=B002_000016-T1.cds;Parent=B002_000016-T1;
scaffold_1	funannotate	gene	51677	52174	.	-	.	ID=B002_000017;
scaffold_1	funannotate	mRNA	51677	52174	.	-	.	ID=B002_000017-T1;Parent=B002_000017;product=hypothetical protein;
scaffold_1	funannotate	exon	51677	52174	.	-	.	ID=B002_000017-T1.exon1;Parent=B002_000017-T1;
scaffold_1	funannotate	CDS	51677	52174	.	-	0	ID=B002_000017-T1.cds;Parent=B002_000017-T1;
scaffold_1	funannotate	gene	52689	53975	.	-	.	ID=B002_000018;
scaffold_1	funannotate	mRNA	52689	53975	.	-	.	ID=B002_000018-T1;Parent=B002_000018;product=hypothetical protein;
scaffold_1	funannotate	exon	53746	53975	.	-	.	ID=B002_000018-T1.exon1;Parent=B002_000018-T1;
scaffold_1	funannotate	exon	52689	53658	.	-	.	ID=B002_000018-T1.exon2;Parent=B002_000018-T1;
scaffold_1	funannotate	CDS	53746	53975	.	-	0	ID=B002_000018-T1.cds;Parent=B002_000018-T1;
scaffold_1	funannotate	CDS	52689	53658	.	-	1	ID=B002_000018-T1.cds;Parent=B002_000018-T1;
scaffold_1	funannotate	gene	57102	58164	.	+	.	ID=B002_000019;
scaffold_1	funannotate	mRNA	57102	58164	.	+	.	ID=B002_000019-T1;Parent=B002_000019;product=hypothetical protein;
scaffold_1	funannotate	exon	57102	57528	.	+	.	ID=B002_000019-T1.exon1;Parent=B002_000019-T1;
scaffold_1	funannotate	exon	57631	58061	.	+	.	ID=B002_000019-T1.exon2;Parent=B002_000019-T1;
scaffold_1	funannotate	exon	58123	58164	.	+	.	ID=B002_000019-T1.exon3;Parent=B002_000019-T1;
scaffold_1	funannotate	CDS	57102	57528	.	+	0	ID=B002_000019-T1.cds;Parent=B002_000019-T1;
scaffold_1	funannotate	CDS	57631	58061	.	+	2	ID=B002_000019-T1.cds;Parent=B002_000019-T1;
scaffold_1	funannotate	CDS	58123	58164	.	+	0	ID=B002_000019-T1.cds;Parent=B002_000019-T1;
scaffold_1	funannotate	gene	58942	60855	.	-	.	ID=B002_000020;
scaffold_1	funannotate	mRNA	58942	60855	.	-	.	ID=B002_000020-T1;Parent=B002_000020;product=hypothetical protein;
scaffold_1	funannotate	exon	58942	60855	.	-	.	ID=B002_000020-T1.exon1;Parent=B002_000020-T1;
scaffold_1	funannotate	CDS	58942	60855	.	-	0	ID=B002_000020-T1.cds;Parent=B002_000020-T1;
scaffold_1	funannotate	gene	64763	65715	.	+	.	ID=B002_000021;
scaffold_1	funannotate	mRNA	64763	65715	.	+	.	ID=B002_000021-T1;Parent=B002_000021;product=hypothetical protein;
scaffold_1	funannotate	exon	64763	64977	.	+	.	ID=B002_000021-T1.exon1;Parent=B002_000021-T1;
scaffold_1	funannotate	exon	65135	65342	.	+	.	ID=B002_000021-T1.exon2;Parent=B002_000021-T1;
scaffold_1	funannotate	exon	65455	65715	.	+	.	ID=B002_000021-T1.exon3;Parent=B002_000021-T1;
scaffold_1	funannotate	CDS	64763	64977	.	+	0	ID=B002_000021-T1.cds;Parent=B002_000021-T1;
scaffold_1	funannotate	CDS	65135	65342	.	+	1	ID=B002_000021-T1.cds;Parent=B002_000021-T1;
scaffold_1	funannotate	CDS	65455	65715	.	+	0	ID=B002_000021-T1.cds;Parent=B002_000021-T1;
scaffold_1	funannotate	gene	67585	68661	.	+	.	ID=B002_000022;
scaffold_1	funannotate	mRNA	67585	68661	.	+	.	ID=B002_000022-T1;Parent=B002_000022;product=hypothetical protein;
scaffold_1	funannotate	exon	67585	68661	.	+	.	ID=B002_000022-T1.exon1;Parent=B002_000022-T1;
scaffold_1	funannotate	CDS	67585	68661	.	+	0	ID=B002_000022-T1.cds;Parent=B002_000022-T1;
scaffold_1	funannotate	gene	69339	69826	.	-	.	ID=B002_000023;
scaffold_1	funannotate	mRNA	69339	69826	.	-	.	ID=B002_000023-T1;Parent=B002_000023;product=hypothetical protein;
scaffold_1	funannotate	exon	69487	69826	.	-	.	ID=B002_000023-T1.exon1;Parent=B002_000023-T1;
scaffold_1	funannotate	exon	69339	69388	.	-	.	ID=B002_000023-T1.exon2;Parent=B002_000023-T1;
scaffold_1	funannotate	CDS	69487	69826	.	-	0	ID=B002_000023-T1.cds;Parent=B002_000023-T1;
scaffold_1	funannotate	CDS	69339	69388	.	-	2	ID=B002_000023-T1.cds;Parent=B002_000023-T1;
scaffold_1	funannotate	gene	71718	72128	.	-	.	ID=B002_000024;
scaffold_1	funannotate	mRNA	71718	72128	.	-	.	ID=B002_000024-T1;Parent=B002_000024;product=hypothetical protein;
scaffold_1	funannotate	exon	72056	72128	.	-	.	ID=B002_000024-T1.exon1;Parent=B002_000024-T1;
scaffold_1	funannotate	exon	71718	72028	.	-	.	ID=B002_000024-T1.exon2;Parent=B002_000024-T1;
scaffold_1	funannotate	CDS	72056	72128	.	-	0	ID=B002_000024-T1.cds;Parent=B002_000024-T1;
scaffold_1	funannotate	CDS	71718	72028	.	-	2	ID=B002_000024-T1.cds;Parent=B002_000024-T1;
scaffold_1	funannotate	gene	73418	74305	.	+	.	ID=B002_000025;
scaffold_1	funannotate	mRNA	73418	74305	.	+	.	ID=B002_000025-T1;Parent=B002_000025;product=hypothetical protein;
scaffold_1	funannotate	exon	73418	73926	.	+	.	ID=B002_000025-T1.exon1;Parent=B002_000025-T1;
scaffold_1	funannotate	exon	74014	74305	.	+	.	ID=B002_000025-T1.exon2;Parent=B002_000025-T1;
scaffold_1	funannotate	CDS	73418	73926	.	+	0	ID=B002_000025-T1.cds;Parent=B002_000025-T1;
scaffold_1	funannotate	CDS	74014	74305	.	+	1	ID=B002_000025-T1.cds;Parent=B002_000025-T1;
scaffold_1	funannotate	gene	74368	75133	.	-	.	ID=B002_000026;
scaffold_1	funannotate	mRNA	74368	75133	.	-	.	ID=B002_000026-T1;Parent=B002_000026;product=hypothetical protein;
scaffold_1	funannotate	exon	74764	75133	.	-	.	ID=B002_000026-T1.exon1;Parent=B002_000026-T1;
scaffold_1	funannotate	exon	74368	74669	.	-	.	ID=B002_000026-T1.exon2;Parent=B002_000026-T1;
scaffold_1	funannotate	CDS	74764	75133	.	-	0	ID=B002_000026-T1.cds;Parent=B002_000026-T1;
scaffold_1	funannotate	CDS	74368	74669	.	-	2	ID=B002_000026-T1.cds;Parent=B002_000026-T1;
scaffold_1	funannotate	gene	75759	76815	.	+	.	ID=B002_000027;
scaffold_1	funannotate	mRNA	75759	76815	.	+	.	ID=B002_000027-T1;Parent=B002_000027;product=hypothetical protein;
scaffold_1	funannotate	exon	75759	76087	.	+	.	ID=B002_000027-T1.exon1;Parent=B002_000027-T1;
scaffold_1	funannotate	exon	76221	76815	.	+	.	ID=B002_000027-T1.exon2;Parent=B002_000027-T1;
scaffold_1	funannotate	CDS	75759	76087	.	+	0	ID=B002_000027-T1.cds;Parent=B002_000027-T1;
scaffold_1	funannotate	CDS	76221	76815	.	+	1	ID=B002_000027-T1.cds;Parent=B002_000027-T1;
scaffold_1	funannotate	gene	77328	79773	.	-	.	ID=B002_000028;
scaffold_1	funannotate	mRNA	77328	79773	.	-	.	ID=B002_000028-T1;Parent=B002_000028;product=hypothetical protein;
scaffold_1	funannotate	exon	79704	79773	.	-	.	ID=B002_000028-T1.exon1;Parent=B002_000028-T1;
scaffold_1	funannotate	exon	77328	79576	.	-	.	ID=B002_000028-T1.exon2;Parent=B002_000028-T1;
scaffold_1	funannotate	CDS	79704	79773	.	-	0	ID=B002_000028-T1.cds;Parent=B002_000028-T1;
scaffold_1	funannotate	CDS	77328	79576	.	-	2	ID=B002_000028-T1.cds;Parent=B002_000028-T1;
scaffold_1	funannotate	gene	80176	80662	.	+	.	ID=B002_000029;
scaffold_1	funannotate	mRNA	80176	80662	.	+	.	ID=B002_000029-T1;Parent=B002_000029;product=hypothetical protein;
scaffold_1	funannotate	exon	80176	80304	.	+	.	ID=B002_000029-T1.exon1;Parent=B002_000029-T1;
scaffold_1	funannotate	exon	80366	80458	.	+	.	ID=B002_000029-T1.exon2;Parent=B002_000029-T1;
scaffold_1	funannotate	exon	80517	80553	.	+	.	ID=B002_000029-T1.exon3;Parent=B002_000029-T1;
scaffold_1	funannotate	exon	80622	80662	.	+	.	ID=B002_000029-T1.exon4;Parent=B002_000029-T1;
scaffold_1	funannotate	CDS	80176	80304	.	+	0	ID=B002_000029-T1.cds;Parent=B002_000029-T1;
scaffold_1	funannotate	CDS	80366	80458	.	+	0	ID=B002_000029-T1.cds;Parent=B002_000029-T1;
scaffold_1	funannotate	CDS	80517	80553	.	+	0	ID=B002_000029-T1.cds;Parent=B002_000029-T1;
scaffold_1	funannotate	CDS	80622	80662	.	+	2	ID=B002_000029-T1.cds;Parent=B002_000029-T1;
scaffold_1	funannotate	gene	81382	82730	.	-	.	ID=B002_000030;
scaffold_1	funannotate	mRNA	81382	82730	.	-	.	ID=B002_000030-T1;Parent=B002_000030;product=hypothetical protein;
scaffold_1	funannotate	exon	82053	82730	.	-	.	ID=B002_000030-T1.exon1;Parent=B002_000030-T1;
scaffold_1	funannotate	exon	81382	81933	.	-	.	ID=B002_000030-T1.exon2;Parent=B002_000030-T1;
scaffold_1	funannotate	CDS	82053	82730	.	-	0	ID=B002_000030-T1.cds;Parent=B002_000030-T1;
scaffold_1	funannotate	CDS	81382	81933	.	-	0	ID=B002_000030-T1.cds;Parent=B002_000030-T1;
scaffold_1	funannotate	gene	85514	86039	.	-	.	ID=B002_000031;
scaffold_1	funannotate	mRNA	85514	86039	.	-	.	ID=B002_000031-T1;Parent=B002_000031;product=hypothetical protein;
scaffold_1	funannotate	exon	86021	86039	.	-	.	ID=B002_000031-T1.exon1;Parent=B002_000031-T1;
scaffold_1	funannotate	exon	85677	85988	.	-	.	ID=B002_000031-T1.exon2;Parent=B002_000031-T1;
scaffold_1	funannotate	exon	85514	85608	.	-	.	ID=B002_000031-T1.exon3;Parent=B002_000031-T1;
scaffold_1	funannotate	CDS	86021	86039	.	-	0	ID=B002_000031-T1.cds;Parent=B002_000031-T1;
scaffold_1	funannotate	CDS	85677	85988	.	-	2	ID=B002_000031-T1.cds;Parent=B002_000031-T1;
scaffold_1	funannotate	CDS	85514	85608	.	-	2	ID=B002_000031-T1.cds;Parent=B002_000031-T1;
scaffold_1	funannotate	gene	87081	88830	.	-	.	ID=B002_000032;
scaffold_1	funannotate	mRNA	87081	88830	.	-	.	ID=B002_000032-T1;Parent=B002_000032;product=hypothetical protein;
scaffold_1	funannotate	exon	88566	88830	.	-	.	ID=B002_000032-T1.exon1;Parent=B002_000032-T1;
scaffold_1	funannotate	exon	88459	88499	.	-	.	ID=B002_000032-T1.exon2;Parent=B002_000032-T1;
scaffold_1	funannotate	exon	87380	88391	.	-	.	ID=B002_000032-T1.exon3;Parent=B002_000032-T1;
scaffold_1	funannotate	exon	87081	87292	.	-	.	ID=B002_000032-T1.exon4;Parent=B002_000032-T1;
scaffold_1	funannotate	CDS	88566	88830	.	-	0	ID=B002_000032-T1.cds;Parent=B002_000032-T1;
scaffold_1	funannotate	CDS	88459	88499	.	-	2	ID=B002_000032-T1.cds;Parent=B002_000032-T1;
scaffold_1	funannotate	CDS	87380	88391	.	-	0	ID=B002_000032-T1.cds;Parent=B002_000032-T1;
scaffold_1	funannotate	CDS	87081	87292	.	-	2	ID=B002_000032-T1.cds;Parent=B002_000032-T1;
scaffold_1	funannotate	gene	90262	92196	.	+	.	ID=B002_000033;
scaffold_1	funannotate	mRNA	90262	92196	.	+	.	ID=B002_000033-T1;Parent=B002_000033;product=hypothetical protein;
scaffold_1	funannotate	exon	90262	92196	.	+	.	ID=B002_000033-T1.exon1;Parent=B002_000033-T1;
scaffold_1	funannotate	CDS	90262	92196	.	+	0	ID=B002_000033-T1.cds;Parent=B002_000033-T1;
scaffold_1	funannotate	gene	93731	94819	.	-	.	ID=B002_000034;
scaffold_1	funannotate	mRNA	93731	94819	.	-	.	ID=B002_000034-T1;Parent=B002_000034;product=hypothetical protein;
scaffold_1	funannotate	exon	93731	94819	.	-	.	ID=B002_000034-T1.exon1;Parent=B002_000034-T1;
scaffold_1	funannotate	CDS	93731	94819	.	-	0	ID=B002_000034-T1.cds;Parent=B002_000034-T1;
scaffold_1	funannotate	gene	96621	97936	.	+	.	ID=B002_000035;
scaffold_1	funannotate	mRNA	96621	97936	.	+	.	ID=B002_000035-T1;Parent=B002_000035;product=hypothetical protein;
scaffold_1	funannotate	exon	96621	96729	.	+	.	ID=B002_000035-T1.exon1;Parent=B002_000035-T1;
scaffold_1	funannotate	exon	96867	97159	.	+	.	ID=B002_000035-T1.exon2;Parent=B002_000035-T1;
scaffold_1	funannotate	exon	97252	97441	.	+	.	ID=B002_000035-T1.exon3;Parent=B002_000035-T1;
scaffold_1	funannotate	exon	97509	97936	.	+	.	ID=B002_000035-T1.exon4;Parent=B002_000035-T1;
scaffold_1	funannotate	CDS	96621	96729	.	+	0	ID=B002_000035-T1.cds;Parent=B002_000035-T1;
scaffold_1	funannotate	CDS	96867	97159	.	+	2	ID=B002_000035-T1.cds;Parent=B002_000035-T1;
scaffold_1	funannotate	CDS	97252	97441	.	+	0	ID=B002_000035-T1.cds;Parent=B002_000035-T1;
scaffold_1	funannotate	CDS	97509	97936	.	+	2	ID=B002_000035-T1.cds;Parent=B002_000035-T1;
scaffold_1	funannotate	gene	98440	98702	.	+	.	ID=B002_000036;
scaffold_1	funannotate	mRNA	98440	98702	.	+	.	ID=B002_000036-T1;Parent=B002_000036;product=hypothetical protein;
scaffold_1	funannotate	exon	98440	98565	.	+	.	ID=B002_000036-T1.exon1;Parent=B002_000036-T1;
scaffold_1	funannotate	exon	98664	98702	.	+	.	ID=B002_000036-T1.exon2;Parent=B002_000036-T1;
scaffold_1	funannotate	CDS	98440	98565	.	+	0	ID=B002_000036-T1.cds;Parent=B002_000036-T1;
scaffold_1	funannotate	CDS	98664	98702	.	+	0	ID=B002_000036-T1.cds;Parent=B002_000036-T1;
scaffold_1	funannotate	gene	98710	99123	.	-	.	ID=B002_000037;
scaffold_1	funannotate	mRNA	98710	99123	.	-	.	ID=B002_000037-T1;Parent=B002_000037;product=hypothetical protein;
scaffold_1	funannotate	exon	98968	99123	.	-	.	ID=B002_000037-T1.exon1;Parent=B002_000037-T1;
scaffold_1	funannotate	exon	98710	98889	.	-	.	ID=B002_000037-T1.exon2;Parent=B002_000037-T1;
scaffold_1	funannotate	CDS	98968	99123	.	-	0	ID=B002_000037-T1.cds;Parent=B002_000037-T1;
scaffold_1	funannotate	CDS	98710	98889	.	-	0	ID=B002_000037-T1.cds;Parent=B002_000037-T1;
scaffold_1	funannotate	gene	100846	101271	.	+	.	ID=B002_000038;
scaffold_1	funannotate	mRNA	100846	101271	.	+	.	ID=B002_000038-T1;Parent=B002_000038;product=hypothetical protein;
scaffold_1	funannotate	exon	100846	101011	.	+	.	ID=B002_000038-T1.exon1;Parent=B002_000038-T1;
scaffold_1	funannotate	exon	101162	101271	.	+	.	ID=B002_000038-T1.exon2;Parent=B002_000038-T1;
scaffold_1	funannotate	CDS	100846	101011	.	+	0	ID=B002_000038-T1.cds;Parent=B002_000038-T1;
scaffold_1	funannotate	CDS	101162	101271	.	+	2	ID=B002_000038-T1.cds;Parent=B002_000038-T1;
scaffold_1	funannotate	gene	102734	103857	.	-	.	ID=B002_000039;
scaffold_1	funannotate	mRNA	102734	103857	.	-	.	ID=B002_000039-T1;Parent=B002_000039;product=hypothetical protein;
scaffold_1	funannotate	exon	103740	103857	.	-	.	ID=B002_000039-T1.exon1;Parent=B002_000039-T1;
scaffold_1	funannotate	exon	103462	103677	.	-	.	ID=B002_000039-T1.exon2;Parent=B002_000039-T1;
scaffold_1	funannotate	exon	102734	103386	.	-	.	ID=B002_000039-T1.exon3;Parent=B002_000039-T1;
scaffold_1	funannotate	CDS	103740	103857	.	-	0	ID=B002_000039-T1.cds;Parent=B002_000039-T1;
scaffold_1	funannotate	CDS	103462	103677	.	-	2	ID=B002_000039-T1.cds;Parent=B002_000039-T1;
scaffold_1	funannotate	CDS	102734	103386	.	-	2	ID=B002_000039-T1.cds;Parent=B002_000039-T1;
scaffold_1	funannotate	gene	106988	107737	.	-	.	ID=B002_000040;
scaffold_1	funannotate	mRNA	106988	107737	.	-	.	ID=B002_000040-T1;Parent=B002_000040;product=hypothetical protein;
scaffold_1	funannotate	exon	106988	107737	.	-	.	ID=B002_000040-T1.exon1;Parent=B002_000040-T1;
scaffold_1	funannotate	CDS	106988	107737	.	-	0	ID=B002_000040-T1.cds;Parent=B002_000040-T1;
scaffold_1	funannotate	gene	109059	110559	.	-	.	ID=B002_000041;
scaffold_1	funannotate	mRNA	109059	110559	.	-	.	ID=B002_000041-T1;Parent=B002_000041;product=hypothetical protein;
scaffold_1	funannotate	exon	110542	110559	.	-	.	ID=B002_000041-T1.exon1;Parent=B002_000041-T1;
scaffold_1	funannotate	exon	110395	110413	.	-	.	ID=B002_000041-T1.exon2;Parent=B002_000041-T1;
scaffold_1	funannotate	exon	110119	110277	.	-	.	ID=B002_000041-T1.exon3;Parent=B002_000041-T1;
scaffold_1	funannotate	exon	109913	110026	.	-	.	ID=B002_000041-T1.exon4;Parent=B002_000041-T1;
scaffold_1	funannotate	exon	109754	109811	.	-	.	ID=B002_000041-T1.exon5;Parent=B002_000041-T1;
scaffold_1	funannotate	exon	109059	109698	.	-	.	ID=B002_000041-T1.exon6;Parent=B002_000041-T1;
scaffold_1	funannotate	CDS	110542	110559	.	-	0	ID=B002_000041-T1.cds;Parent=B002_000041-T1;
scaffold_1	funannotate	CDS	110395	110413	.	-	0	ID=B002_000041-T1.cds;Parent=B002_000041-T1;
scaffold_1	funannotate	CDS	110119	110277	.	-	2	ID=B002_000041-T1.cds;Parent=B002_000041-T1;
scaffold_1	funannotate	CDS	109913	110026	.	-	2	ID=B002_000041-T1.cds;Parent=B002_000041-T1;
scaffold_1	funannotate	CDS	109754	109811	.	-	2	ID=B002_000041-T1.cds;Parent=B002_000041-T1;
scaffold_1	funannotate	CDS	109059	109698	.	-	1	ID=B002_000041-T1.cds;Parent=B002_000041-T1;
scaffold_1	funannotate	gene	118721	120149	.	-	.	ID=B002_000042;
scaffold_1	funannotate	mRNA	118721	120149	.	-	.	ID=B002_000042-T1;Parent=B002_000042;product=hypothetical protein;
scaffold_1	funannotate	exon	120012	120149	.	-	.	ID=B002_000042-T1.exon1;Parent=B002_000042-T1;
scaffold_1	funannotate	exon	119663	119879	.	-	.	ID=B002_000042-T1.exon2;Parent=B002_000042-T1;
scaffold_1	funannotate	exon	119106	119606	.	-	.	ID=B002_000042-T1.exon3;Parent=B002_000042-T1;
scaffold_1	funannotate	exon	118721	119049	.	-	.	ID=B002_000042-T1.exon4;Parent=B002_000042-T1;
scaffold_1	funannotate	CDS	120012	120149	.	-	0	ID=B002_000042-T1.cds;Parent=B002_000042-T1;
scaffold_1	funannotate	CDS	119663	119879	.	-	0	ID=B002_000042-T1.cds;Parent=B002_000042-T1;
scaffold_1	funannotate	CDS	119106	119606	.	-	2	ID=B002_000042-T1.cds;Parent=B002_000042-T1;
scaffold_1	funannotate	CDS	118721	119049	.	-	2	ID=B002_000042-T1.cds;Parent=B002_000042-T1;
scaffold_1	funannotate	gene	126139	127833	.	-	.	ID=B002_000043;
scaffold_1	funannotate	mRNA	126139	127833	.	-	.	ID=B002_000043-T1;Parent=B002_000043;product=hypothetical protein;
scaffold_1	funannotate	exon	127563	127833	.	-	.	ID=B002_000043-T1.exon1;Parent=B002_000043-T1;
scaffold_1	funannotate	exon	127104	127376	.	-	.	ID=B002_000043-T1.exon2;Parent=B002_000043-T1;
scaffold_1	funannotate	exon	126730	127002	.	-	.	ID=B002_000043-T1.exon3;Parent=B002_000043-T1;
scaffold_1	funannotate	exon	126139	126566	.	-	.	ID=B002_000043-T1.exon4;Parent=B002_000043-T1;
scaffold_1	funannotate	CDS	127563	127833	.	-	0	ID=B002_000043-T1.cds;Parent=B002_000043-T1;
scaffold_1	funannotate	CDS	127104	127376	.	-	2	ID=B002_000043-T1.cds;Parent=B002_000043-T1;
scaffold_1	funannotate	CDS	126730	127002	.	-	2	ID=B002_000043-T1.cds;Parent=B002_000043-T1;
scaffold_1	funannotate	CDS	126139	126566	.	-	2	ID=B002_000043-T1.cds;Parent=B002_000043-T1;
scaffold_1	funannotate	gene	128729	129702	.	-	.	ID=B002_000044;
scaffold_1	funannotate	mRNA	128729	129702	.	-	.	ID=B002_000044-T1;Parent=B002_000044;product=hypothetical protein;
scaffold_1	funannotate	exon	129419	129702	.	-	.	ID=B002_000044-T1.exon1;Parent=B002_000044-T1;
scaffold_1	funannotate	exon	129179	129360	.	-	.	ID=B002_000044-T1.exon2;Parent=B002_000044-T1;
scaffold_1	funannotate	exon	128729	129114	.	-	.	ID=B002_000044-T1.exon3;Parent=B002_000044-T1;
scaffold_1	funannotate	CDS	129419	129702	.	-	0	ID=B002_000044-T1.cds;Parent=B002_000044-T1;
scaffold_1	funannotate	CDS	129179	129360	.	-	1	ID=B002_000044-T1.cds;Parent=B002_000044-T1;
scaffold_1	funannotate	CDS	128729	129114	.	-	2	ID=B002_000044-T1.cds;Parent=B002_000044-T1;
scaffold_1	funannotate	gene	131525	133745	.	+	.	ID=B002_000045;
scaffold_1	funannotate	mRNA	131525	133745	.	+	.	ID=B002_000045-T1;Parent=B002_000045;product=hypothetical protein;
scaffold_1	funannotate	exon	131525	131566	.	+	.	ID=B002_000045-T1.exon1;Parent=B002_000045-T1;
scaffold_1	funannotate	exon	131646	133745	.	+	.	ID=B002_000045-T1.exon2;Parent=B002_000045-T1;
scaffold_1	funannotate	CDS	131525	131566	.	+	0	ID=B002_000045-T1.cds;Parent=B002_000045-T1;
scaffold_1	funannotate	CDS	131646	133745	.	+	0	ID=B002_000045-T1.cds;Parent=B002_000045-T1;
scaffold_1	funannotate	gene	134706	136076	.	+	.	ID=B002_000046;
scaffold_1	funannotate	mRNA	134706	136076	.	+	.	ID=B002_000046-T1;Parent=B002_000046;product=hypothetical protein;
scaffold_1	funannotate	exon	134706	136076	.	+	.	ID=B002_000046-T1.exon1;Parent=B002_000046-T1;
scaffold_1	funannotate	CDS	134706	136076	.	+	0	ID=B002_000046-T1.cds;Parent=B002_000046-T1;
scaffold_1	funannotate	gene	136125	137303	.	+	.	ID=B002_000047;
scaffold_1	funannotate	mRNA	136125	137303	.	+	.	ID=B002_000047-T1;Parent=B002_000047;product=hypothetical protein;
scaffold_1	funannotate	exon	136125	136436	.	+	.	ID=B002_000047-T1.exon1;Parent=B002_000047-T1;
scaffold_1	funannotate	exon	136494	137303	.	+	.	ID=B002_000047-T1.exon2;Parent=B002_000047-T1;
scaffold_1	funannotate	CDS	136125	136436	.	+	0	ID=B002_000047-T1.cds;Parent=B002_000047-T1;
scaffold_1	funannotate	CDS	136494	137303	.	+	0	ID=B002_000047-T1.cds;Parent=B002_000047-T1;
scaffold_1	funannotate	gene	138050	139875	.	+	.	ID=B002_000048;
scaffold_1	funannotate	mRNA	138050	139875	.	+	.	ID=B002_000048-T1;Parent=B002_000048;product=hypothetical protein;
scaffold_1	funannotate	exon	138050	138320	.	+	.	ID=B002_000048-T1.exon1;Parent=B002_000048-T1;
scaffold_1	funannotate	exon	138377	139875	.	+	.	ID=B002_000048-T1.exon2;Parent=B002_000048-T1;
scaffold_1	funannotate	CDS	138050	138320	.	+	0	ID=B002_000048-T1.cds;Parent=B002_000048-T1;
scaffold_1	funannotate	CDS	138377	139875	.	+	2	ID=B002_000048-T1.cds;Parent=B002_000048-T1;
scaffold_1	funannotate	gene	153632	154093	.	+	.	ID=B002_000049;
scaffold_1	funannotate	mRNA	153632	154093	.	+	.	ID=B002_000049-T1;Parent=B002_000049;product=hypothetical protein;
scaffold_1	funannotate	exon	153632	154093	.	+	.	ID=B002_000049-T1.exon1;Parent=B002_000049-T1;
scaffold_1	funannotate	CDS	153632	154093	.	+	0	ID=B002_000049-T1.cds;Parent=B002_000049-T1;
scaffold_1	funannotate	gene	154995	158147	.	+	.	ID=B002_000050;
scaffold_1	funannotate	mRNA	154995	158147	.	+	.	ID=B002_000050-T1;Parent=B002_000050;product=hypothetical protein;
scaffold_1	funannotate	exon	154995	155122	.	+	.	ID=B002_000050-T1.exon1;Parent=B002_000050-T1;
scaffold_1	funannotate	exon	155231	155324	.	+	.	ID=B002_000050-T1.exon2;Parent=B002_000050-T1;
scaffold_1	funannotate	exon	155383	155712	.	+	.	ID=B002_000050-T1.exon3;Parent=B002_000050-T1;
scaffold_1	funannotate	exon	155763	158147	.	+	.	ID=B002_000050-T1.exon4;Parent=B002_000050-T1;
scaffold_1	funannotate	CDS	154995	155122	.	+	0	ID=B002_000050-T1.cds;Parent=B002_000050-T1;
scaffold_1	funannotate	CDS	155231	155324	.	+	1	ID=B002_000050-T1.cds;Parent=B002_000050-T1;
scaffold_1	funannotate	CDS	155383	155712	.	+	0	ID=B002_000050-T1.cds;Parent=B002_000050-T1;
scaffold_1	funannotate	CDS	155763	158147	.	+	0	ID=B002_000050-T1.cds;Parent=B002_000050-T1;
scaffold_1	funannotate	gene	159078	161624	.	+	.	ID=B002_000051;
scaffold_1	funannotate	mRNA	159078	161624	.	+	.	ID=B002_000051-T1;Parent=B002_000051;product=hypothetical protein;
scaffold_1	funannotate	exon	159078	159105	.	+	.	ID=B002_000051-T1.exon1;Parent=B002_000051-T1;
scaffold_1	funannotate	exon	159163	161624	.	+	.	ID=B002_000051-T1.exon2;Parent=B002_000051-T1;
scaffold_1	funannotate	CDS	159078	159105	.	+	0	ID=B002_000051-T1.cds;Parent=B002_000051-T1;
scaffold_1	funannotate	CDS	159163	161624	.	+	2	ID=B002_000051-T1.cds;Parent=B002_000051-T1;
scaffold_1	funannotate	gene	164308	167132	.	+	.	ID=B002_000052;
scaffold_1	funannotate	mRNA	164308	167132	.	+	.	ID=B002_000052-T1;Parent=B002_000052;product=hypothetical protein;
scaffold_1	funannotate	exon	164308	166791	.	+	.	ID=B002_000052-T1.exon1;Parent=B002_000052-T1;
scaffold_1	funannotate	exon	166950	167132	.	+	.	ID=B002_000052-T1.exon2;Parent=B002_000052-T1;
scaffold_1	funannotate	CDS	164308	166791	.	+	0	ID=B002_000052-T1.cds;Parent=B002_000052-T1;
scaffold_1	funannotate	CDS	166950	167132	.	+	0	ID=B002_000052-T1.cds;Parent=B002_000052-T1;
scaffold_1	funannotate	gene	169315	170172	.	-	.	ID=B002_000053;
scaffold_1	funannotate	mRNA	169315	170172	.	-	.	ID=B002_000053-T1;Parent=B002_000053;product=hypothetical protein;
scaffold_1	funannotate	exon	169983	170172	.	-	.	ID=B002_000053-T1.exon1;Parent=B002_000053-T1;
scaffold_1	funannotate	exon	169315	169874	.	-	.	ID=B002_000053-T1.exon2;Parent=B002_000053-T1;
scaffold_1	funannotate	CDS	169983	170172	.	-	0	ID=B002_000053-T1.cds;Parent=B002_000053-T1;
scaffold_1	funannotate	CDS	169315	169874	.	-	2	ID=B002_000053-T1.cds;Parent=B002_000053-T1;
scaffold_1	funannotate	gene	170593	171906	.	+	.	ID=B002_000054;
scaffold_1	funannotate	mRNA	170593	171906	.	+	.	ID=B002_000054-T1;Parent=B002_000054;product=hypothetical protein;
scaffold_1	funannotate	exon	170593	170704	.	+	.	ID=B002_000054-T1.exon1;Parent=B002_000054-T1;
scaffold_1	funannotate	exon	170819	171906	.	+	.	ID=B002_000054-T1.exon2;Parent=B002_000054-T1;
scaffold_1	funannotate	CDS	170593	170704	.	+	0	ID=B002_000054-T1.cds;Parent=B002_000054-T1;
scaffold_1	funannotate	CDS	170819	171906	.	+	2	ID=B002_000054-T1.cds;Parent=B002_000054-T1;
scaffold_1	funannotate	gene	172305	173570	.	-	.	ID=B002_000055;
scaffold_1	funannotate	mRNA	172305	173570	.	-	.	ID=B002_000055-T1;Parent=B002_000055;product=hypothetical protein;
scaffold_1	funannotate	exon	173435	173570	.	-	.	ID=B002_000055-T1.exon1;Parent=B002_000055-T1;
scaffold_1	funannotate	exon	172305	173320	.	-	.	ID=B002_000055-T1.exon2;Parent=B002_000055-T1;
scaffold_1	funannotate	CDS	173435	173570	.	-	0	ID=B002_000055-T1.cds;Parent=B002_000055-T1;
scaffold_1	funannotate	CDS	172305	173320	.	-	2	ID=B002_000055-T1.cds;Parent=B002_000055-T1;
scaffold_1	funannotate	gene	176452	177366	.	-	.	ID=B002_000056;
scaffold_1	funannotate	mRNA	176452	177366	.	-	.	ID=B002_000056-T1;Parent=B002_000056;product=hypothetical protein;
scaffold_1	funannotate	exon	176452	177366	.	-	.	ID=B002_000056-T1.exon1;Parent=B002_000056-T1;
scaffold_1	funannotate	CDS	176452	177366	.	-	0	ID=B002_000056-T1.cds;Parent=B002_000056-T1;
scaffold_1	funannotate	gene	178215	183196	.	-	.	ID=B002_000057;
scaffold_1	funannotate	mRNA	178215	183196	.	-	.	ID=B002_000057-T1;Parent=B002_000057;product=hypothetical protein;
scaffold_1	funannotate	exon	182543	183196	.	-	.	ID=B002_000057-T1.exon1;Parent=B002_000057-T1;
scaffold_1	funannotate	exon	181563	182427	.	-	.	ID=B002_000057-T1.exon2;Parent=B002_000057-T1;
scaffold_1	funannotate	exon	179828	180176	.	-	.	ID=B002_000057-T1.exon3;Parent=B002_000057-T1;
scaffold_1	funannotate	exon	179436	179770	.	-	.	ID=B002_000057-T1.exon4;Parent=B002_000057-T1;
scaffold_1	funannotate	exon	179313	179374	.	-	.	ID=B002_000057-T1.exon5;Parent=B002_000057-T1;
scaffold_1	funannotate	exon	179159	179249	.	-	.	ID=B002_000057-T1.exon6;Parent=B002_000057-T1;
scaffold_1	funannotate	exon	178765	179098	.	-	.	ID=B002_000057-T1.exon7;Parent=B002_000057-T1;
scaffold_1	funannotate	exon	178215	178701	.	-	.	ID=B002_000057-T1.exon8;Parent=B002_000057-T1;
scaffold_1	funannotate	CDS	182543	183196	.	-	0	ID=B002_000057-T1.cds;Parent=B002_000057-T1;
scaffold_1	funannotate	CDS	181563	182427	.	-	0	ID=B002_000057-T1.cds;Parent=B002_000057-T1;
scaffold_1	funannotate	CDS	179828	180176	.	-	2	ID=B002_000057-T1.cds;Parent=B002_000057-T1;
scaffold_1	funannotate	CDS	179436	179770	.	-	1	ID=B002_000057-T1.cds;Parent=B002_000057-T1;
scaffold_1	funannotate	CDS	179313	179374	.	-	2	ID=B002_000057-T1.cds;Parent=B002_000057-T1;
scaffold_1	funannotate	CDS	179159	179249	.	-	0	ID=B002_000057-T1.cds;Parent=B002_000057-T1;
scaffold_1	funannotate	CDS	178765	179098	.	-	2	ID=B002_000057-T1.cds;Parent=B002_000057-T1;
scaffold_1	funannotate	CDS	178215	178701	.	-	1	ID=B002_000057-T1.cds;Parent=B002_000057-T1;
scaffold_1	funannotate	gene	184125	185670	.	+	.	ID=B002_000058;
scaffold_1	funannotate	mRNA	184125	185670	.	+	.	ID=B002_000058-T1;Parent=B002_000058;product=hypothetical protein;
scaffold_1	funannotate	exon	184125	184985	.	+	.	ID=B002_000058-T1.exon1;Parent=B002_000058-T1;
scaffold_1	funannotate	exon	185055	185348	.	+	.	ID=B002_000058-T1.exon2;Parent=B002_000058-T1;
scaffold_1	funannotate	exon	185503	185670	.	+	.	ID=B002_000058-T1.exon3;Parent=B002_000058-T1;
scaffold_1	funannotate	CDS	184125	184985	.	+	0	ID=B002_000058-T1.cds;Parent=B002_000058-T1;
scaffold_1	funannotate	CDS	185055	185348	.	+	0	ID=B002_000058-T1.cds;Parent=B002_000058-T1;
scaffold_1	funannotate	CDS	185503	185670	.	+	0	ID=B002_000058-T1.cds;Parent=B002_000058-T1;
scaffold_1	funannotate	gene	186758	188209	.	+	.	ID=B002_000059;
scaffold_1	funannotate	mRNA	186758	188209	.	+	.	ID=B002_000059-T1;Parent=B002_000059;product=hypothetical protein;
scaffold_1	funannotate	exon	186758	186764	.	+	.	ID=B002_000059-T1.exon1;Parent=B002_000059-T1;
scaffold_1	funannotate	exon	186963	187509	.	+	.	ID=B002_000059-T1.exon2;Parent=B002_000059-T1;
scaffold_1	funannotate	exon	187563	187838	.	+	.	ID=B002_000059-T1.exon3;Parent=B002_000059-T1;
scaffold_1	funannotate	exon	187897	188209	.	+	.	ID=B002_000059-T1.exon4;Parent=B002_000059-T1;
scaffold_1	funannotate	CDS	186758	186764	.	+	0	ID=B002_000059-T1.cds;Parent=B002_000059-T1;
scaffold_1	funannotate	CDS	186963	187509	.	+	2	ID=B002_000059-T1.cds;Parent=B002_000059-T1;
scaffold_1	funannotate	CDS	187563	187838	.	+	1	ID=B002_000059-T1.cds;Parent=B002_000059-T1;
scaffold_1	funannotate	CDS	187897	188209	.	+	1	ID=B002_000059-T1.cds;Parent=B002_000059-T1;
scaffold_1	funannotate	gene	188621	190942	.	-	.	ID=B002_000060;
scaffold_1	funannotate	mRNA	188621	190942	.	-	.	ID=B002_000060-T1;Parent=B002_000060;product=hypothetical protein;
scaffold_1	funannotate	exon	188621	190942	.	-	.	ID=B002_000060-T1.exon1;Parent=B002_000060-T1;
scaffold_1	funannotate	CDS	188621	190942	.	-	0	ID=B002_000060-T1.cds;Parent=B002_000060-T1;
scaffold_1	funannotate	gene	192214	192602	.	+	.	ID=B002_000061;
scaffold_1	funannotate	mRNA	192214	192602	.	+	.	ID=B002_000061-T1;Parent=B002_000061;product=hypothetical protein;
scaffold_1	funannotate	exon	192214	192396	.	+	.	ID=B002_000061-T1.exon1;Parent=B002_000061-T1;
scaffold_1	funannotate	exon	192456	192602	.	+	.	ID=B002_000061-T1.exon2;Parent=B002_000061-T1;
scaffold_1	funannotate	CDS	192214	192396	.	+	0	ID=B002_000061-T1.cds;Parent=B002_000061-T1;
scaffold_1	funannotate	CDS	192456	192602	.	+	0	ID=B002_000061-T1.cds;Parent=B002_000061-T1;
scaffold_1	funannotate	gene	193015	193674	.	-	.	ID=B002_000062;
scaffold_1	funannotate	mRNA	193015	193674	.	-	.	ID=B002_000062-T1;Parent=B002_000062;product=hypothetical protein;
scaffold_1	funannotate	exon	193672	193674	.	-	.	ID=B002_000062-T1.exon1;Parent=B002_000062-T1;
scaffold_1	funannotate	exon	193210	193525	.	-	.	ID=B002_000062-T1.exon2;Parent=B002_000062-T1;
scaffold_1	funannotate	exon	193015	193139	.	-	.	ID=B002_000062-T1.exon3;Parent=B002_000062-T1;
scaffold_1	funannotate	CDS	193672	193674	.	-	0	ID=B002_000062-T1.cds;Parent=B002_000062-T1;
scaffold_1	funannotate	CDS	193210	193525	.	-	0	ID=B002_000062-T1.cds;Parent=B002_000062-T1;
scaffold_1	funannotate	CDS	193015	193139	.	-	2	ID=B002_000062-T1.cds;Parent=B002_000062-T1;
scaffold_1	funannotate	gene	194501	195161	.	+	.	ID=B002_000063;
scaffold_1	funannotate	mRNA	194501	195161	.	+	.	ID=B002_000063-T1;Parent=B002_000063;product=hypothetical protein;
scaffold_1	funannotate	exon	194501	194633	.	+	.	ID=B002_000063-T1.exon1;Parent=B002_000063-T1;
scaffold_1	funannotate	exon	194902	195161	.	+	.	ID=B002_000063-T1.exon2;Parent=B002_000063-T1;
scaffold_1	funannotate	CDS	194501	194633	.	+	0	ID=B002_000063-T1.cds;Parent=B002_000063-T1;
scaffold_1	funannotate	CDS	194902	195161	.	+	2	ID=B002_000063-T1.cds;Parent=B002_000063-T1;
scaffold_1	funannotate	gene	196488	198528	.	+	.	ID=B002_000064;
scaffold_1	funannotate	mRNA	196488	198528	.	+	.	ID=B002_000064-T1;Parent=B002_000064;product=hypothetical protein;
scaffold_1	funannotate	exon	196488	198328	.	+	.	ID=B002_000064-T1.exon1;Parent=B002_000064-T1;
scaffold_1	funannotate	exon	198429	198528	.	+	.	ID=B002_000064-T1.exon2;Parent=B002_000064-T1;
scaffold_1	funannotate	CDS	196488	198328	.	+	0	ID=B002_000064-T1.cds;Parent=B002_000064-T1;
scaffold_1	funannotate	CDS	198429	198528	.	+	1	ID=B002_000064-T1.cds;Parent=B002_000064-T1;
scaffold_1	funannotate	gene	199509	201058	.	+	.	ID=B002_000065;
scaffold_1	funannotate	mRNA	199509	201058	.	+	.	ID=B002_000065-T1;Parent=B002_000065;product=hypothetical protein;
scaffold_1	funannotate	exon	199509	200220	.	+	.	ID=B002_000065-T1.exon1;Parent=B002_000065-T1;
scaffold_1	funannotate	exon	200268	201058	.	+	.	ID=B002_000065-T1.exon2;Parent=B002_000065-T1;
scaffold_1	funannotate	CDS	199509	200220	.	+	0	ID=B002_000065-T1.cds;Parent=B002_000065-T1;
scaffold_1	funannotate	CDS	200268	201058	.	+	2	ID=B002_000065-T1.cds;Parent=B002_000065-T1;
scaffold_1	funannotate	gene	201830	201925	.	-	.	ID=B002_000066;
scaffold_1	funannotate	tRNA	201830	201925	.	-	.	ID=B002_000066-T1;Parent=B002_000066;product=tRNA-Phe;
scaffold_1	funannotate	exon	201830	201925	.	-	.	ID=B002_000066-T1.exon1;Parent=B002_000066-T1;
scaffold_1	funannotate	gene	202663	203327	.	+	.	ID=B002_000067;
scaffold_1	funannotate	mRNA	202663	203327	.	+	.	ID=B002_000067-T1;Parent=B002_000067;product=hypothetical protein;
scaffold_1	funannotate	exon	202663	202734	.	+	.	ID=B002_000067-T1.exon1;Parent=B002_000067-T1;
scaffold_1	funannotate	exon	202845	203327	.	+	.	ID=B002_000067-T1.exon2;Parent=B002_000067-T1;
scaffold_1	funannotate	CDS	202663	202734	.	+	0	ID=B002_000067-T1.cds;Parent=B002_000067-T1;
scaffold_1	funannotate	CDS	202845	203327	.	+	0	ID=B002_000067-T1.cds;Parent=B002_000067-T1;
scaffold_1	funannotate	gene	204213	205657	.	-	.	ID=B002_000068;
scaffold_1	funannotate	mRNA	204213	205657	.	-	.	ID=B002_000068-T1;Parent=B002_000068;product=hypothetical protein;
scaffold_1	funannotate	exon	205628	205657	.	-	.	ID=B002_000068-T1.exon1;Parent=B002_000068-T1;
scaffold_1	funannotate	exon	205294	205545	.	-	.	ID=B002_000068-T1.exon2;Parent=B002_000068-T1;
scaffold_1	funannotate	exon	204892	205225	.	-	.	ID=B002_000068-T1.exon3;Parent=B002_000068-T1;
scaffold_1	funannotate	exon	204213	204835	.	-	.	ID=B002_000068-T1.exon4;Parent=B002_000068-T1;
scaffold_1	funannotate	CDS	205628	205657	.	-	0	ID=B002_000068-T1.cds;Parent=B002_000068-T1;
scaffold_1	funannotate	CDS	205294	205545	.	-	0	ID=B002_000068-T1.cds;Parent=B002_000068-T1;
scaffold_1	funannotate	CDS	204892	205225	.	-	0	ID=B002_000068-T1.cds;Parent=B002_000068-T1;
scaffold_1	funannotate	CDS	204213	204835	.	-	2	ID=B002_000068-T1.cds;Parent=B002_000068-T1;
scaffold_1	funannotate	gene	207075	208059	.	-	.	ID=B002_000069;
scaffold_1	funannotate	mRNA	207075	208059	.	-	.	ID=B002_000069-T1;Parent=B002_000069;product=hypothetical protein;
scaffold_1	funannotate	exon	207997	208059	.	-	.	ID=B002_000069-T1.exon1;Parent=B002_000069-T1;
scaffold_1	funannotate	exon	207715	207929	.	-	.	ID=B002_000069-T1.exon2;Parent=B002_000069-T1;
scaffold_1	funannotate	exon	207075	207657	.	-	.	ID=B002_000069-T1.exon3;Parent=B002_000069-T1;
scaffold_1	funannotate	CDS	207997	208059	.	-	0	ID=B002_000069-T1.cds;Parent=B002_000069-T1;
scaffold_1	funannotate	CDS	207715	207929	.	-	0	ID=B002_000069-T1.cds;Parent=B002_000069-T1;
scaffold_1	funannotate	CDS	207075	207657	.	-	1	ID=B002_000069-T1.cds;Parent=B002_000069-T1;
scaffold_1	funannotate	gene	210569	210657	.	+	.	ID=B002_000070;
scaffold_1	funannotate	tRNA	210569	210657	.	+	.	ID=B002_000070-T1;Parent=B002_000070;product=tRNA-Val;
scaffold_1	funannotate	exon	210569	210657	.	+	.	ID=B002_000070-T1.exon1;Parent=B002_000070-T1;
scaffold_1	funannotate	gene	211398	211961	.	-	.	ID=B002_000071;
scaffold_1	funannotate	mRNA	211398	211961	.	-	.	ID=B002_000071-T1;Parent=B002_000071;product=hypothetical protein;
scaffold_1	funannotate	exon	211398	211961	.	-	.	ID=B002_000071-T1.exon1;Parent=B002_000071-T1;
scaffold_1	funannotate	CDS	211398	211961	.	-	0	ID=B002_000071-T1.cds;Parent=B002_000071-T1;
scaffold_1	funannotate	gene	212699	213956	.	+	.	ID=B002_000072;
scaffold_1	funannotate	mRNA	212699	213956	.	+	.	ID=B002_000072-T1;Parent=B002_000072;product=hypothetical protein;
scaffold_1	funannotate	exon	212699	213378	.	+	.	ID=B002_000072-T1.exon1;Parent=B002_000072-T1;
scaffold_1	funannotate	exon	213535	213776	.	+	.	ID=B002_000072-T1.exon2;Parent=B002_000072-T1;
scaffold_1	funannotate	exon	213832	213956	.	+	.	ID=B002_000072-T1.exon3;Parent=B002_000072-T1;
scaffold_1	funannotate	CDS	212699	213378	.	+	0	ID=B002_000072-T1.cds;Parent=B002_000072-T1;
scaffold_1	funannotate	CDS	213535	213776	.	+	1	ID=B002_000072-T1.cds;Parent=B002_000072-T1;
scaffold_1	funannotate	CDS	213832	213956	.	+	2	ID=B002_000072-T1.cds;Parent=B002_000072-T1;
scaffold_1	funannotate	gene	215094	216095	.	+	.	ID=B002_000073;
scaffold_1	funannotate	mRNA	215094	216095	.	+	.	ID=B002_000073-T1;Parent=B002_000073;product=hypothetical protein;
scaffold_1	funannotate	exon	215094	216095	.	+	.	ID=B002_000073-T1.exon1;Parent=B002_000073-T1;
scaffold_1	funannotate	CDS	215094	216095	.	+	0	ID=B002_000073-T1.cds;Parent=B002_000073-T1;
scaffold_1	funannotate	gene	216601	217886	.	-	.	ID=B002_000074;
scaffold_1	funannotate	mRNA	216601	217886	.	-	.	ID=B002_000074-T1;Parent=B002_000074;product=hypothetical protein;
scaffold_1	funannotate	exon	217024	217886	.	-	.	ID=B002_000074-T1.exon1;Parent=B002_000074-T1;
scaffold_1	funannotate	exon	216601	216868	.	-	.	ID=B002_000074-T1.exon2;Parent=B002_000074-T1;
scaffold_1	funannotate	CDS	217024	217886	.	-	0	ID=B002_000074-T1.cds;Parent=B002_000074-T1;
scaffold_1	funannotate	CDS	216601	216868	.	-	1	ID=B002_000074-T1.cds;Parent=B002_000074-T1;
scaffold_1	funannotate	gene	219630	220743	.	-	.	ID=B002_000075;
scaffold_1	funannotate	mRNA	219630	220743	.	-	.	ID=B002_000075-T1;Parent=B002_000075;product=hypothetical protein;
scaffold_1	funannotate	exon	220430	220743	.	-	.	ID=B002_000075-T1.exon1;Parent=B002_000075-T1;
scaffold_1	funannotate	exon	220238	220323	.	-	.	ID=B002_000075-T1.exon2;Parent=B002_000075-T1;
scaffold_1	funannotate	exon	219630	220123	.	-	.	ID=B002_000075-T1.exon3;Parent=B002_000075-T1;
scaffold_1	funannotate	CDS	220430	220743	.	-	0	ID=B002_000075-T1.cds;Parent=B002_000075-T1;
scaffold_1	funannotate	CDS	220238	220323	.	-	1	ID=B002_000075-T1.cds;Parent=B002_000075-T1;
scaffold_1	funannotate	CDS	219630	220123	.	-	2	ID=B002_000075-T1.cds;Parent=B002_000075-T1;
scaffold_1	funannotate	gene	222106	222363	.	+	.	ID=B002_000076;
scaffold_1	funannotate	mRNA	222106	222363	.	+	.	ID=B002_000076-T1;Parent=B002_000076;product=hypothetical protein;
scaffold_1	funannotate	exon	222106	222363	.	+	.	ID=B002_000076-T1.exon1;Parent=B002_000076-T1;
scaffold_1	funannotate	CDS	222106	222363	.	+	0	ID=B002_000076-T1.cds;Parent=B002_000076-T1;
scaffold_1	funannotate	gene	223710	224669	.	+	.	ID=B002_000077;
scaffold_1	funannotate	mRNA	223710	224669	.	+	.	ID=B002_000077-T1;Parent=B002_000077;product=hypothetical protein;
scaffold_1	funannotate	exon	223710	224669	.	+	.	ID=B002_000077-T1.exon1;Parent=B002_000077-T1;
scaffold_1	funannotate	CDS	223710	224669	.	+	0	ID=B002_000077-T1.cds;Parent=B002_000077-T1;
scaffold_1	funannotate	gene	225598	227013	.	+	.	ID=B002_000078;
scaffold_1	funannotate	mRNA	225598	227013	.	+	.	ID=B002_000078-T1;Parent=B002_000078;product=hypothetical protein;
scaffold_1	funannotate	exon	225598	227013	.	+	.	ID=B002_000078-T1.exon1;Parent=B002_000078-T1;
scaffold_1	funannotate	CDS	225598	227013	.	+	0	ID=B002_000078-T1.cds;Parent=B002_000078-T1;
scaffold_1	funannotate	gene	227168	228789	.	-	.	ID=B002_000079;
scaffold_1	funannotate	mRNA	227168	228789	.	-	.	ID=B002_000079-T1;Parent=B002_000079;product=hypothetical protein;
scaffold_1	funannotate	exon	228541	228789	.	-	.	ID=B002_000079-T1.exon1;Parent=B002_000079-T1;
scaffold_1	funannotate	exon	227168	228283	.	-	.	ID=B002_000079-T1.exon2;Parent=B002_000079-T1;
scaffold_1	funannotate	CDS	228541	228789	.	-	0	ID=B002_000079-T1.cds;Parent=B002_000079-T1;
scaffold_1	funannotate	CDS	227168	228283	.	-	0	ID=B002_000079-T1.cds;Parent=B002_000079-T1;
scaffold_1	funannotate	gene	229349	231264	.	-	.	ID=B002_000080;
scaffold_1	funannotate	mRNA	229349	231264	.	-	.	ID=B002_000080-T1;Parent=B002_000080;product=hypothetical protein;
scaffold_1	funannotate	exon	231261	231264	.	-	.	ID=B002_000080-T1.exon1;Parent=B002_000080-T1;
scaffold_1	funannotate	exon	229349	231216	.	-	.	ID=B002_000080-T1.exon2;Parent=B002_000080-T1;
scaffold_1	funannotate	CDS	231261	231264	.	-	0	ID=B002_000080-T1.cds;Parent=B002_000080-T1;
scaffold_1	funannotate	CDS	229349	231216	.	-	2	ID=B002_000080-T1.cds;Parent=B002_000080-T1;
scaffold_1	funannotate	gene	232267	236118	.	+	.	ID=B002_000081;
scaffold_1	funannotate	mRNA	232267	236118	.	+	.	ID=B002_000081-T1;Parent=B002_000081;product=hypothetical protein;
scaffold_1	funannotate	exon	232267	232272	.	+	.	ID=B002_000081-T1.exon1;Parent=B002_000081-T1;
scaffold_1	funannotate	exon	232370	232487	.	+	.	ID=B002_000081-T1.exon2;Parent=B002_000081-T1;
scaffold_1	funannotate	exon	232583	235413	.	+	.	ID=B002_000081-T1.exon3;Parent=B002_000081-T1;
scaffold_1	funannotate	exon	235465	236118	.	+	.	ID=B002_000081-T1.exon4;Parent=B002_000081-T1;
scaffold_1	funannotate	CDS	232267	232272	.	+	0	ID=B002_000081-T1.cds;Parent=B002_000081-T1;
scaffold_1	funannotate	CDS	232370	232487	.	+	0	ID=B002_000081-T1.cds;Parent=B002_000081-T1;
scaffold_1	funannotate	CDS	232583	235413	.	+	2	ID=B002_000081-T1.cds;Parent=B002_000081-T1;
scaffold_1	funannotate	CDS	235465	236118	.	+	0	ID=B002_000081-T1.cds;Parent=B002_000081-T1;
scaffold_1	funannotate	gene	239414	240249	.	+	.	ID=B002_000082;
scaffold_1	funannotate	mRNA	239414	240249	.	+	.	ID=B002_000082-T1;Parent=B002_000082;product=hypothetical protein;
scaffold_1	funannotate	exon	239414	239747	.	+	.	ID=B002_000082-T1.exon1;Parent=B002_000082-T1;
scaffold_1	funannotate	exon	239948	240249	.	+	.	ID=B002_000082-T1.exon2;Parent=B002_000082-T1;
scaffold_1	funannotate	CDS	239414	239747	.	+	0	ID=B002_000082-T1.cds;Parent=B002_000082-T1;
scaffold_1	funannotate	CDS	239948	240249	.	+	2	ID=B002_000082-T1.cds;Parent=B002_000082-T1;
scaffold_1	funannotate	gene	241315	242687	.	-	.	ID=B002_000083;
scaffold_1	funannotate	mRNA	241315	242687	.	-	.	ID=B002_000083-T1;Parent=B002_000083;product=hypothetical protein;
scaffold_1	funannotate	exon	242228	242687	.	-	.	ID=B002_000083-T1.exon1;Parent=B002_000083-T1;
scaffold_1	funannotate	exon	241813	242087	.	-	.	ID=B002_000083-T1.exon2;Parent=B002_000083-T1;
scaffold_1	funannotate	exon	241590	241661	.	-	.	ID=B002_000083-T1.exon3;Parent=B002_000083-T1;
scaffold_1	funannotate	exon	241315	241482	.	-	.	ID=B002_000083-T1.exon4;Parent=B002_000083-T1;
scaffold_1	funannotate	CDS	242228	242687	.	-	0	ID=B002_000083-T1.cds;Parent=B002_000083-T1;
scaffold_1	funannotate	CDS	241813	242087	.	-	2	ID=B002_000083-T1.cds;Parent=B002_000083-T1;
scaffold_1	funannotate	CDS	241590	241661	.	-	0	ID=B002_000083-T1.cds;Parent=B002_000083-T1;
scaffold_1	funannotate	CDS	241315	241482	.	-	0	ID=B002_000083-T1.cds;Parent=B002_000083-T1;
scaffold_1	funannotate	gene	251196	253678	.	+	.	ID=B002_000084;
scaffold_1	funannotate	mRNA	251196	253678	.	+	.	ID=B002_000084-T1;Parent=B002_000084;product=hypothetical protein;
scaffold_1	funannotate	exon	251196	251202	.	+	.	ID=B002_000084-T1.exon1;Parent=B002_000084-T1;
scaffold_1	funannotate	exon	251567	251579	.	+	.	ID=B002_000084-T1.exon2;Parent=B002_000084-T1;
scaffold_1	funannotate	exon	251662	253678	.	+	.	ID=B002_000084-T1.exon3;Parent=B002_000084-T1;
scaffold_1	funannotate	CDS	251196	251202	.	+	0	ID=B002_000084-T1.cds;Parent=B002_000084-T1;
scaffold_1	funannotate	CDS	251567	251579	.	+	2	ID=B002_000084-T1.cds;Parent=B002_000084-T1;
scaffold_1	funannotate	CDS	251662	253678	.	+	1	ID=B002_000084-T1.cds;Parent=B002_000084-T1;
scaffold_1	funannotate	gene	262245	262649	.	-	.	ID=B002_000085;
scaffold_1	funannotate	mRNA	262245	262649	.	-	.	ID=B002_000085-T1;Parent=B002_000085;product=hypothetical protein;
scaffold_1	funannotate	exon	262644	262649	.	-	.	ID=B002_000085-T1.exon1;Parent=B002_000085-T1;
scaffold_1	funannotate	exon	262245	262445	.	-	.	ID=B002_000085-T1.exon2;Parent=B002_000085-T1;
scaffold_1	funannotate	CDS	262644	262649	.	-	0	ID=B002_000085-T1.cds;Parent=B002_000085-T1;
scaffold_1	funannotate	CDS	262245	262445	.	-	0	ID=B002_000085-T1.cds;Parent=B002_000085-T1;
scaffold_1	funannotate	gene	264909	267491	.	-	.	ID=B002_000086;
scaffold_1	funannotate	mRNA	264909	267491	.	-	.	ID=B002_000086-T1;Parent=B002_000086;product=hypothetical protein;
scaffold_1	funannotate	exon	267278	267491	.	-	.	ID=B002_000086-T1.exon1;Parent=B002_000086-T1;
scaffold_1	funannotate	exon	266899	267104	.	-	.	ID=B002_000086-T1.exon2;Parent=B002_000086-T1;
scaffold_1	funannotate	exon	266499	266850	.	-	.	ID=B002_000086-T1.exon3;Parent=B002_000086-T1;
scaffold_1	funannotate	exon	265719	266418	.	-	.	ID=B002_000086-T1.exon4;Parent=B002_000086-T1;
scaffold_1	funannotate	exon	264909	265653	.	-	.	ID=B002_000086-T1.exon5;Parent=B002_000086-T1;
scaffold_1	funannotate	CDS	267278	267491	.	-	0	ID=B002_000086-T1.cds;Parent=B002_000086-T1;
scaffold_1	funannotate	CDS	266899	267104	.	-	2	ID=B002_000086-T1.cds;Parent=B002_000086-T1;
scaffold_1	funannotate	CDS	266499	266850	.	-	0	ID=B002_000086-T1.cds;Parent=B002_000086-T1;
scaffold_1	funannotate	CDS	265719	266418	.	-	2	ID=B002_000086-T1.cds;Parent=B002_000086-T1;
scaffold_1	funannotate	CDS	264909	265653	.	-	1	ID=B002_000086-T1.cds;Parent=B002_000086-T1;
scaffold_1	funannotate	gene	271858	273802	.	+	.	ID=B002_000087;
scaffold_1	funannotate	mRNA	271858	273802	.	+	.	ID=B002_000087-T1;Parent=B002_000087;product=hypothetical protein;
scaffold_1	funannotate	exon	271858	272260	.	+	.	ID=B002_000087-T1.exon1;Parent=B002_000087-T1;
scaffold_1	funannotate	exon	272334	273802	.	+	.	ID=B002_000087-T1.exon2;Parent=B002_000087-T1;
scaffold_1	funannotate	CDS	271858	272260	.	+	0	ID=B002_000087-T1.cds;Parent=B002_000087-T1;
scaffold_1	funannotate	CDS	272334	273802	.	+	2	ID=B002_000087-T1.cds;Parent=B002_000087-T1;
scaffold_1	funannotate	gene	274889	276205	.	-	.	ID=B002_000088;
scaffold_1	funannotate	mRNA	274889	276205	.	-	.	ID=B002_000088-T1;Parent=B002_000088;product=hypothetical protein;
scaffold_1	funannotate	exon	274889	276205	.	-	.	ID=B002_000088-T1.exon1;Parent=B002_000088-T1;
scaffold_1	funannotate	CDS	274889	276205	.	-	0	ID=B002_000088-T1.cds;Parent=B002_000088-T1;
scaffold_1	funannotate	gene	276746	277828	.	+	.	ID=B002_000089;
scaffold_1	funannotate	mRNA	276746	277828	.	+	.	ID=B002_000089-T1;Parent=B002_000089;product=hypothetical protein;
scaffold_1	funannotate	exon	276746	277828	.	+	.	ID=B002_000089-T1.exon1;Parent=B002_000089-T1;
scaffold_1	funannotate	CDS	276746	277828	.	+	0	ID=B002_000089-T1.cds;Parent=B002_000089-T1;
scaffold_1	funannotate	gene	279395	281998	.	-	.	ID=B002_000090;
scaffold_1	funannotate	mRNA	279395	281998	.	-	.	ID=B002_000090-T1;Parent=B002_000090;product=hypothetical protein;
scaffold_1	funannotate	exon	281966	281998	.	-	.	ID=B002_000090-T1.exon1;Parent=B002_000090-T1;
scaffold_1	funannotate	exon	279395	281908	.	-	.	ID=B002_000090-T1.exon2;Parent=B002_000090-T1;
scaffold_1	funannotate	CDS	281966	281998	.	-	0	ID=B002_000090-T1.cds;Parent=B002_000090-T1;
scaffold_1	funannotate	CDS	279395	281908	.	-	0	ID=B002_000090-T1.cds;Parent=B002_000090-T1;
scaffold_1	funannotate	gene	290986	291163	.	+	.	ID=B002_000091;
scaffold_1	funannotate	mRNA	290986	291163	.	+	.	ID=B002_000091-T1;Parent=B002_000091;product=hypothetical protein;
scaffold_1	funannotate	exon	290986	291163	.	+	.	ID=B002_000091-T1.exon1;Parent=B002_000091-T1;
scaffold_1	funannotate	CDS	290986	291163	.	+	0	ID=B002_000091-T1.cds;Parent=B002_000091-T1;
scaffold_1	funannotate	gene	295539	299258	.	+	.	ID=B002_000092;
scaffold_1	funannotate	mRNA	295539	299258	.	+	.	ID=B002_000092-T1;Parent=B002_000092;product=hypothetical protein;
scaffold_1	funannotate	exon	295539	296999	.	+	.	ID=B002_000092-T1.exon1;Parent=B002_000092-T1;
scaffold_1	funannotate	exon	297056	298083	.	+	.	ID=B002_000092-T1.exon2;Parent=B002_000092-T1;
scaffold_1	funannotate	exon	298157	299258	.	+	.	ID=B002_000092-T1.exon3;Parent=B002_000092-T1;
scaffold_1	funannotate	CDS	295539	296999	.	+	0	ID=B002_000092-T1.cds;Parent=B002_000092-T1;
scaffold_1	funannotate	CDS	297056	298083	.	+	0	ID=B002_000092-T1.cds;Parent=B002_000092-T1;
scaffold_1	funannotate	CDS	298157	299258	.	+	1	ID=B002_000092-T1.cds;Parent=B002_000092-T1;
scaffold_1	funannotate	gene	301704	301775	.	-	.	ID=B002_000093;
scaffold_1	funannotate	tRNA	301704	301775	.	-	.	ID=B002_000093-T1;Parent=B002_000093;product=tRNA-His;
scaffold_1	funannotate	exon	301704	301775	.	-	.	ID=B002_000093-T1.exon1;Parent=B002_000093-T1;
scaffold_1	funannotate	gene	303266	303950	.	+	.	ID=B002_000094;
scaffold_1	funannotate	mRNA	303266	303950	.	+	.	ID=B002_000094-T1;Parent=B002_000094;product=hypothetical protein;
scaffold_1	funannotate	exon	303266	303462	.	+	.	ID=B002_000094-T1.exon1;Parent=B002_000094-T1;
scaffold_1	funannotate	exon	303794	303950	.	+	.	ID=B002_000094-T1.exon2;Parent=B002_000094-T1;
scaffold_1	funannotate	CDS	303266	303462	.	+	0	ID=B002_000094-T1.cds;Parent=B002_000094-T1;
scaffold_1	funannotate	CDS	303794	303950	.	+	1	ID=B002_000094-T1.cds;Parent=B002_000094-T1;
scaffold_1	funannotate	gene	304812	308006	.	-	.	ID=B002_000095;
scaffold_1	funannotate	mRNA	304812	308006	.	-	.	ID=B002_000095-T1;Parent=B002_000095;product=hypothetical protein;
scaffold_1	funannotate	exon	304812	308006	.	-	.	ID=B002_000095-T1.exon1;Parent=B002_000095-T1;
scaffold_1	funannotate	CDS	304812	308006	.	-	0	ID=B002_000095-T1.cds;Parent=B002_000095-T1;
scaffold_1	funannotate	gene	309929	310293	.	+	.	ID=B002_000096;
scaffold_1	funannotate	mRNA	309929	310293	.	+	.	ID=B002_000096-T1;Parent=B002_000096;product=hypothetical protein;
scaffold_1	funannotate	exon	309929	310089	.	+	.	ID=B002_000096-T1.exon1;Parent=B002_000096-T1;
scaffold_1	funannotate	exon	310173	310293	.	+	.	ID=B002_000096-T1.exon2;Parent=B002_000096-T1;
scaffold_1	funannotate	CDS	309929	310089	.	+	0	ID=B002_000096-T1.cds;Parent=B002_000096-T1;
scaffold_1	funannotate	CDS	310173	310293	.	+	1	ID=B002_000096-T1.cds;Parent=B002_000096-T1;
scaffold_1	funannotate	gene	313597	314388	.	+	.	ID=B002_000097;
scaffold_1	funannotate	mRNA	313597	314388	.	+	.	ID=B002_000097-T1;Parent=B002_000097;product=hypothetical protein;
scaffold_1	funannotate	exon	313597	313755	.	+	.	ID=B002_000097-T1.exon1;Parent=B002_000097-T1;
scaffold_1	funannotate	exon	313903	314388	.	+	.	ID=B002_000097-T1.exon2;Parent=B002_000097-T1;
scaffold_1	funannotate	CDS	313597	313755	.	+	0	ID=B002_000097-T1.cds;Parent=B002_000097-T1;
scaffold_1	funannotate	CDS	313903	314388	.	+	0	ID=B002_000097-T1.cds;Parent=B002_000097-T1;
scaffold_1	funannotate	gene	316328	317533	.	-	.	ID=B002_000098;
scaffold_1	funannotate	mRNA	316328	317533	.	-	.	ID=B002_000098-T1;Parent=B002_000098;product=hypothetical protein;
scaffold_1	funannotate	exon	317354	317533	.	-	.	ID=B002_000098-T1.exon1;Parent=B002_000098-T1;
scaffold_1	funannotate	exon	316868	317269	.	-	.	ID=B002_000098-T1.exon2;Parent=B002_000098-T1;
scaffold_1	funannotate	exon	316489	316788	.	-	.	ID=B002_000098-T1.exon3;Parent=B002_000098-T1;
scaffold_1	funannotate	exon	316328	316420	.	-	.	ID=B002_000098-T1.exon4;Parent=B002_000098-T1;
scaffold_1	funannotate	CDS	317354	317533	.	-	0	ID=B002_000098-T1.cds;Parent=B002_000098-T1;
scaffold_1	funannotate	CDS	316868	317269	.	-	0	ID=B002_000098-T1.cds;Parent=B002_000098-T1;
scaffold_1	funannotate	CDS	316489	316788	.	-	0	ID=B002_000098-T1.cds;Parent=B002_000098-T1;
scaffold_1	funannotate	CDS	316328	316420	.	-	0	ID=B002_000098-T1.cds;Parent=B002_000098-T1;
scaffold_1	funannotate	gene	323514	327069	.	+	.	ID=B002_000099;
scaffold_1	funannotate	mRNA	323514	327069	.	+	.	ID=B002_000099-T1;Parent=B002_000099;product=hypothetical protein;
scaffold_1	funannotate	exon	323514	323941	.	+	.	ID=B002_000099-T1.exon1;Parent=B002_000099-T1;
scaffold_1	funannotate	exon	323991	324046	.	+	.	ID=B002_000099-T1.exon2;Parent=B002_000099-T1;
scaffold_1	funannotate	exon	324106	325396	.	+	.	ID=B002_000099-T1.exon3;Parent=B002_000099-T1;
scaffold_1	funannotate	exon	325476	327069	.	+	.	ID=B002_000099-T1.exon4;Parent=B002_000099-T1;
scaffold_1	funannotate	CDS	323514	323941	.	+	0	ID=B002_000099-T1.cds;Parent=B002_000099-T1;
scaffold_1	funannotate	CDS	323991	324046	.	+	1	ID=B002_000099-T1.cds;Parent=B002_000099-T1;
scaffold_1	funannotate	CDS	324106	325396	.	+	2	ID=B002_000099-T1.cds;Parent=B002_000099-T1;
scaffold_1	funannotate	CDS	325476	327069	.	+	1	ID=B002_000099-T1.cds;Parent=B002_000099-T1;
scaffold_1	funannotate	gene	328824	329468	.	+	.	ID=B002_000100;
scaffold_1	funannotate	mRNA	328824	329468	.	+	.	ID=B002_000100-T1;Parent=B002_000100;product=hypothetical protein;
scaffold_1	funannotate	exon	328824	329468	.	+	.	ID=B002_000100-T1.exon1;Parent=B002_000100-T1;
scaffold_1	funannotate	CDS	328824	329468	.	+	0	ID=B002_000100-T1.cds;Parent=B002_000100-T1;
scaffold_1	funannotate	gene	329827	332557	.	+	.	ID=B002_000101;
scaffold_1	funannotate	mRNA	329827	332557	.	+	.	ID=B002_000101-T1;Parent=B002_000101;product=hypothetical protein;
scaffold_1	funannotate	exon	329827	329849	.	+	.	ID=B002_000101-T1.exon1;Parent=B002_000101-T1;
scaffold_1	funannotate	exon	329926	332287	.	+	.	ID=B002_000101-T1.exon2;Parent=B002_000101-T1;
scaffold_1	funannotate	exon	332420	332557	.	+	.	ID=B002_000101-T1.exon3;Parent=B002_000101-T1;
scaffold_1	funannotate	CDS	329827	329849	.	+	0	ID=B002_000101-T1.cds;Parent=B002_000101-T1;
scaffold_1	funannotate	CDS	329926	332287	.	+	1	ID=B002_000101-T1.cds;Parent=B002_000101-T1;
scaffold_1	funannotate	CDS	332420	332557	.	+	0	ID=B002_000101-T1.cds;Parent=B002_000101-T1;
scaffold_1	funannotate	gene	333633	335125	.	-	.	ID=B002_000102;
scaffold_1	funannotate	mRNA	333633	335125	.	-	.	ID=B002_000102-T1;Parent=B002_000102;product=hypothetical protein;
scaffold_1	funannotate	exon	334657	335125	.	-	.	ID=B002_000102-T1.exon1;Parent=B002_000102-T1;
scaffold_1	funannotate	exon	334394	334581	.	-	.	ID=B002_000102-T1.exon2;Parent=B002_000102-T1;
scaffold_1	funannotate	exon	334256	334339	.	-	.	ID=B002_000102-T1.exon3;Parent=B002_000102-T1;
scaffold_1	funannotate	exon	333633	334157	.	-	.	ID=B002_000102-T1.exon4;Parent=B002_000102-T1;
scaffold_1	funannotate	CDS	334657	335125	.	-	0	ID=B002_000102-T1.cds;Parent=B002_000102-T1;
scaffold_1	funannotate	CDS	334394	334581	.	-	2	ID=B002_000102-T1.cds;Parent=B002_000102-T1;
scaffold_1	funannotate	CDS	334256	334339	.	-	0	ID=B002_000102-T1.cds;Parent=B002_000102-T1;
scaffold_1	funannotate	CDS	333633	334157	.	-	0	ID=B002_000102-T1.cds;Parent=B002_000102-T1;
scaffold_1	funannotate	gene	336441	336546	.	+	.	ID=B002_000103;
scaffold_1	funannotate	tRNA	336441	336546	.	+	.	ID=B002_000103-T1;Parent=B002_000103;product=tRNA-Arg;
scaffold_1	funannotate	exon	336441	336546	.	+	.	ID=B002_000103-T1.exon1;Parent=B002_000103-T1;
scaffold_1	funannotate	gene	336865	337708	.	-	.	ID=B002_000104;
scaffold_1	funannotate	mRNA	336865	337708	.	-	.	ID=B002_000104-T1;Parent=B002_000104;product=hypothetical protein;
scaffold_1	funannotate	exon	337550	337708	.	-	.	ID=B002_000104-T1.exon1;Parent=B002_000104-T1;
scaffold_1	funannotate	exon	337176	337444	.	-	.	ID=B002_000104-T1.exon2;Parent=B002_000104-T1;
scaffold_1	funannotate	exon	336865	337105	.	-	.	ID=B002_000104-T1.exon3;Parent=B002_000104-T1;
scaffold_1	funannotate	CDS	337550	337708	.	-	0	ID=B002_000104-T1.cds;Parent=B002_000104-T1;
scaffold_1	funannotate	CDS	337176	337444	.	-	0	ID=B002_000104-T1.cds;Parent=B002_000104-T1;
scaffold_1	funannotate	CDS	336865	337105	.	-	1	ID=B002_000104-T1.cds;Parent=B002_000104-T1;
scaffold_1	funannotate	gene	339905	340631	.	+	.	ID=B002_000105;
scaffold_1	funannotate	mRNA	339905	340631	.	+	.	ID=B002_000105-T1;Parent=B002_000105;product=hypothetical protein;
scaffold_1	funannotate	exon	339905	340048	.	+	.	ID=B002_000105-T1.exon1;Parent=B002_000105-T1;
scaffold_1	funannotate	exon	340140	340631	.	+	.	ID=B002_000105-T1.exon2;Parent=B002_000105-T1;
scaffold_1	funannotate	CDS	339905	340048	.	+	0	ID=B002_000105-T1.cds;Parent=B002_000105-T1;
scaffold_1	funannotate	CDS	340140	340631	.	+	0	ID=B002_000105-T1.cds;Parent=B002_000105-T1;
scaffold_1	funannotate	gene	342588	343656	.	+	.	ID=B002_000106;
scaffold_1	funannotate	mRNA	342588	343656	.	+	.	ID=B002_000106-T1;Parent=B002_000106;product=hypothetical protein;
scaffold_1	funannotate	exon	342588	343104	.	+	.	ID=B002_000106-T1.exon1;Parent=B002_000106-T1;
scaffold_1	funannotate	exon	343487	343656	.	+	.	ID=B002_000106-T1.exon2;Parent=B002_000106-T1;
scaffold_1	funannotate	CDS	342588	343104	.	+	0	ID=B002_000106-T1.cds;Parent=B002_000106-T1;
scaffold_1	funannotate	CDS	343487	343656	.	+	2	ID=B002_000106-T1.cds;Parent=B002_000106-T1;
scaffold_1	funannotate	gene	345480	346872	.	+	.	ID=B002_000107;
scaffold_1	funannotate	mRNA	345480	346872	.	+	.	ID=B002_000107-T1;Parent=B002_000107;product=hypothetical protein;
scaffold_1	funannotate	exon	345480	345777	.	+	.	ID=B002_000107-T1.exon1;Parent=B002_000107-T1;
scaffold_1	funannotate	exon	345842	345971	.	+	.	ID=B002_000107-T1.exon2;Parent=B002_000107-T1;
scaffold_1	funannotate	exon	346042	346487	.	+	.	ID=B002_000107-T1.exon3;Parent=B002_000107-T1;
scaffold_1	funannotate	exon	346559	346872	.	+	.	ID=B002_000107-T1.exon4;Parent=B002_000107-T1;
scaffold_1	funannotate	CDS	345480	345777	.	+	0	ID=B002_000107-T1.cds;Parent=B002_000107-T1;
scaffold_1	funannotate	CDS	345842	345971	.	+	2	ID=B002_000107-T1.cds;Parent=B002_000107-T1;
scaffold_1	funannotate	CDS	346042	346487	.	+	1	ID=B002_000107-T1.cds;Parent=B002_000107-T1;
scaffold_1	funannotate	CDS	346559	346872	.	+	2	ID=B002_000107-T1.cds;Parent=B002_000107-T1;
scaffold_1	funannotate	gene	351289	352054	.	+	.	ID=B002_000108;
scaffold_1	funannotate	mRNA	351289	352054	.	+	.	ID=B002_000108-T1;Parent=B002_000108;product=hypothetical protein;
scaffold_1	funannotate	exon	351289	351342	.	+	.	ID=B002_000108-T1.exon1;Parent=B002_000108-T1;
scaffold_1	funannotate	exon	351473	352054	.	+	.	ID=B002_000108-T1.exon2;Parent=B002_000108-T1;
scaffold_1	funannotate	CDS	351289	351342	.	+	0	ID=B002_000108-T1.cds;Parent=B002_000108-T1;
scaffold_1	funannotate	CDS	351473	352054	.	+	0	ID=B002_000108-T1.cds;Parent=B002_000108-T1;
scaffold_1	funannotate	gene	354015	355721	.	-	.	ID=B002_000109;
scaffold_1	funannotate	mRNA	354015	355721	.	-	.	ID=B002_000109-T1;Parent=B002_000109;product=hypothetical protein;
scaffold_1	funannotate	exon	354618	355721	.	-	.	ID=B002_000109-T1.exon1;Parent=B002_000109-T1;
scaffold_1	funannotate	exon	354440	354550	.	-	.	ID=B002_000109-T1.exon2;Parent=B002_000109-T1;
scaffold_1	funannotate	exon	354015	354347	.	-	.	ID=B002_000109-T1.exon3;Parent=B002_000109-T1;
scaffold_1	funannotate	CDS	354618	355721	.	-	0	ID=B002_000109-T1.cds;Parent=B002_000109-T1;
scaffold_1	funannotate	CDS	354440	354550	.	-	0	ID=B002_000109-T1.cds;Parent=B002_000109-T1;
scaffold_1	funannotate	CDS	354015	354347	.	-	0	ID=B002_000109-T1.cds;Parent=B002_000109-T1;
scaffold_1	funannotate	gene	357606	358926	.	+	.	ID=B002_000110;
scaffold_1	funannotate	mRNA	357606	358926	.	+	.	ID=B002_000110-T1;Parent=B002_000110;product=hypothetical protein;
scaffold_1	funannotate	exon	357606	358017	.	+	.	ID=B002_000110-T1.exon1;Parent=B002_000110-T1;
scaffold_1	funannotate	exon	358115	358161	.	+	.	ID=B002_000110-T1.exon2;Parent=B002_000110-T1;
scaffold_1	funannotate	exon	358249	358926	.	+	.	ID=B002_000110-T1.exon3;Parent=B002_000110-T1;
scaffold_1	funannotate	CDS	357606	358017	.	+	0	ID=B002_000110-T1.cds;Parent=B002_000110-T1;
scaffold_1	funannotate	CDS	358115	358161	.	+	2	ID=B002_000110-T1.cds;Parent=B002_000110-T1;
scaffold_1	funannotate	CDS	358249	358926	.	+	0	ID=B002_000110-T1.cds;Parent=B002_000110-T1;
scaffold_1	funannotate	gene	360093	360599	.	+	.	ID=B002_000111;
scaffold_1	funannotate	mRNA	360093	360599	.	+	.	ID=B002_000111-T1;Parent=B002_000111;product=hypothetical protein;
scaffold_1	funannotate	exon	360093	360599	.	+	.	ID=B002_000111-T1.exon1;Parent=B002_000111-T1;
scaffold_1	funannotate	CDS	360093	360599	.	+	0	ID=B002_000111-T1.cds;Parent=B002_000111-T1;
scaffold_1	funannotate	gene	361122	362901	.	+	.	ID=B002_000112;
scaffold_1	funannotate	mRNA	361122	362901	.	+	.	ID=B002_000112-T1;Parent=B002_000112;product=hypothetical protein;
scaffold_1	funannotate	exon	361122	361240	.	+	.	ID=B002_000112-T1.exon1;Parent=B002_000112-T1;
scaffold_1	funannotate	exon	361305	362901	.	+	.	ID=B002_000112-T1.exon2;Parent=B002_000112-T1;
scaffold_1	funannotate	CDS	361122	361240	.	+	0	ID=B002_000112-T1.cds;Parent=B002_000112-T1;
scaffold_1	funannotate	CDS	361305	362901	.	+	1	ID=B002_000112-T1.cds;Parent=B002_000112-T1;
scaffold_1	funannotate	gene	363039	364088	.	-	.	ID=B002_000113;
scaffold_1	funannotate	mRNA	363039	364088	.	-	.	ID=B002_000113-T1;Parent=B002_000113;product=hypothetical protein;
scaffold_1	funannotate	exon	363764	364088	.	-	.	ID=B002_000113-T1.exon1;Parent=B002_000113-T1;
scaffold_1	funannotate	exon	363039	363625	.	-	.	ID=B002_000113-T1.exon2;Parent=B002_000113-T1;
scaffold_1	funannotate	CDS	363764	364088	.	-	0	ID=B002_000113-T1.cds;Parent=B002_000113-T1;
scaffold_1	funannotate	CDS	363039	363625	.	-	2	ID=B002_000113-T1.cds;Parent=B002_000113-T1;
scaffold_1	funannotate	gene	364672	366438	.	-	.	ID=B002_000114;
scaffold_1	funannotate	mRNA	364672	366438	.	-	.	ID=B002_000114-T1;Parent=B002_000114;product=hypothetical protein;
scaffold_1	funannotate	exon	366404	366438	.	-	.	ID=B002_000114-T1.exon1;Parent=B002_000114-T1;
scaffold_1	funannotate	exon	366075	366336	.	-	.	ID=B002_000114-T1.exon2;Parent=B002_000114-T1;
scaffold_1	funannotate	exon	365673	366000	.	-	.	ID=B002_000114-T1.exon3;Parent=B002_000114-T1;
scaffold_1	funannotate	exon	365172	365617	.	-	.	ID=B002_000114-T1.exon4;Parent=B002_000114-T1;
scaffold_1	funannotate	exon	364955	365111	.	-	.	ID=B002_000114-T1.exon5;Parent=B002_000114-T1;
scaffold_1	funannotate	exon	364672	364883	.	-	.	ID=B002_000114-T1.exon6;Parent=B002_000114-T1;
scaffold_1	funannotate	CDS	366404	366438	.	-	0	ID=B002_000114-T1.cds;Parent=B002_000114-T1;
scaffold_1	funannotate	CDS	366075	366336	.	-	1	ID=B002_000114-T1.cds;Parent=B002_000114-T1;
scaffold_1	funannotate	CDS	365673	366000	.	-	0	ID=B002_000114-T1.cds;Parent=B002_000114-T1;
scaffold_1	funannotate	CDS	365172	365617	.	-	2	ID=B002_000114-T1.cds;Parent=B002_000114-T1;
scaffold_1	funannotate	CDS	364955	365111	.	-	0	ID=B002_000114-T1.cds;Parent=B002_000114-T1;
scaffold_1	funannotate	CDS	364672	364883	.	-	2	ID=B002_000114-T1.cds;Parent=B002_000114-T1;
scaffold_1	funannotate	gene	367492	368704	.	-	.	ID=B002_000115;
scaffold_1	funannotate	mRNA	367492	368704	.	-	.	ID=B002_000115-T1;Parent=B002_000115;product=hypothetical protein;
scaffold_1	funannotate	exon	368568	368704	.	-	.	ID=B002_000115-T1.exon1;Parent=B002_000115-T1;
scaffold_1	funannotate	exon	368433	368503	.	-	.	ID=B002_000115-T1.exon2;Parent=B002_000115-T1;
scaffold_1	funannotate	exon	368175	368368	.	-	.	ID=B002_000115-T1.exon3;Parent=B002_000115-T1;
scaffold_1	funannotate	exon	368007	368107	.	-	.	ID=B002_000115-T1.exon4;Parent=B002_000115-T1;
scaffold_1	funannotate	exon	367894	367947	.	-	.	ID=B002_000115-T1.exon5;Parent=B002_000115-T1;
scaffold_1	funannotate	exon	367492	367843	.	-	.	ID=B002_000115-T1.exon6;Parent=B002_000115-T1;
scaffold_1	funannotate	CDS	368568	368704	.	-	0	ID=B002_000115-T1.cds;Parent=B002_000115-T1;
scaffold_1	funannotate	CDS	368433	368503	.	-	1	ID=B002_000115-T1.cds;Parent=B002_000115-T1;
scaffold_1	funannotate	CDS	368175	368368	.	-	2	ID=B002_000115-T1.cds;Parent=B002_000115-T1;
scaffold_1	funannotate	CDS	368007	368107	.	-	0	ID=B002_000115-T1.cds;Parent=B002_000115-T1;
scaffold_1	funannotate	CDS	367894	367947	.	-	1	ID=B002_000115-T1.cds;Parent=B002_000115-T1;
scaffold_1	funannotate	CDS	367492	367843	.	-	1	ID=B002_000115-T1.cds;Parent=B002_000115-T1;
scaffold_1	funannotate	gene	369450	370964	.	+	.	ID=B002_000116;
scaffold_1	funannotate	mRNA	369450	370964	.	+	.	ID=B002_000116-T1;Parent=B002_000116;product=hypothetical protein;
scaffold_1	funannotate	exon	369450	369459	.	+	.	ID=B002_000116-T1.exon1;Parent=B002_000116-T1;
scaffold_1	funannotate	exon	369515	370071	.	+	.	ID=B002_000116-T1.exon2;Parent=B002_000116-T1;
scaffold_1	funannotate	exon	370188	370964	.	+	.	ID=B002_000116-T1.exon3;Parent=B002_000116-T1;
scaffold_1	funannotate	CDS	369450	369459	.	+	0	ID=B002_000116-T1.cds;Parent=B002_000116-T1;
scaffold_1	funannotate	CDS	369515	370071	.	+	2	ID=B002_000116-T1.cds;Parent=B002_000116-T1;
scaffold_1	funannotate	CDS	370188	370964	.	+	0	ID=B002_000116-T1.cds;Parent=B002_000116-T1;
scaffold_1	funannotate	gene	371716	373456	.	-	.	ID=B002_000117;
scaffold_1	funannotate	mRNA	371716	373456	.	-	.	ID=B002_000117-T1;Parent=B002_000117;product=hypothetical protein;
scaffold_1	funannotate	exon	373067	373456	.	-	.	ID=B002_000117-T1.exon1;Parent=B002_000117-T1;
scaffold_1	funannotate	exon	372918	373013	.	-	.	ID=B002_000117-T1.exon2;Parent=B002_000117-T1;
scaffold_1	funannotate	exon	372677	372851	.	-	.	ID=B002_000117-T1.exon3;Parent=B002_000117-T1;
scaffold_1	funannotate	exon	372398	372621	.	-	.	ID=B002_000117-T1.exon4;Parent=B002_000117-T1;
scaffold_1	funannotate	exon	371716	372333	.	-	.	ID=B002_000117-T1.exon5;Parent=B002_000117-T1;
scaffold_1	funannotate	CDS	373067	373456	.	-	0	ID=B002_000117-T1.cds;Parent=B002_000117-T1;
scaffold_1	funannotate	CDS	372918	373013	.	-	0	ID=B002_000117-T1.cds;Parent=B002_000117-T1;
scaffold_1	funannotate	CDS	372677	372851	.	-	0	ID=B002_000117-T1.cds;Parent=B002_000117-T1;
scaffold_1	funannotate	CDS	372398	372621	.	-	2	ID=B002_000117-T1.cds;Parent=B002_000117-T1;
scaffold_1	funannotate	CDS	371716	372333	.	-	0	ID=B002_000117-T1.cds;Parent=B002_000117-T1;
scaffold_1	funannotate	gene	374983	376044	.	+	.	ID=B002_000118;
scaffold_1	funannotate	mRNA	374983	376044	.	+	.	ID=B002_000118-T1;Parent=B002_000118;product=hypothetical protein;
scaffold_1	funannotate	exon	374983	375167	.	+	.	ID=B002_000118-T1.exon1;Parent=B002_000118-T1;
scaffold_1	funannotate	exon	375235	375275	.	+	.	ID=B002_000118-T1.exon2;Parent=B002_000118-T1;
scaffold_1	funannotate	exon	375381	375876	.	+	.	ID=B002_000118-T1.exon3;Parent=B002_000118-T1;
scaffold_1	funannotate	exon	375957	376044	.	+	.	ID=B002_000118-T1.exon4;Parent=B002_000118-T1;
scaffold_1	funannotate	CDS	374983	375167	.	+	0	ID=B002_000118-T1.cds;Parent=B002_000118-T1;
scaffold_1	funannotate	CDS	375235	375275	.	+	1	ID=B002_000118-T1.cds;Parent=B002_000118-T1;
scaffold_1	funannotate	CDS	375381	375876	.	+	2	ID=B002_000118-T1.cds;Parent=B002_000118-T1;
scaffold_1	funannotate	CDS	375957	376044	.	+	1	ID=B002_000118-T1.cds;Parent=B002_000118-T1;
scaffold_1	funannotate	gene	376708	379017	.	-	.	ID=B002_000119;
scaffold_1	funannotate	mRNA	376708	379017	.	-	.	ID=B002_000119-T1;Parent=B002_000119;product=hypothetical protein;
scaffold_1	funannotate	exon	376708	379017	.	-	.	ID=B002_000119-T1.exon1;Parent=B002_000119-T1;
scaffold_1	funannotate	CDS	376708	379017	.	-	0	ID=B002_000119-T1.cds;Parent=B002_000119-T1;
scaffold_1	funannotate	gene	380549	381778	.	+	.	ID=B002_000120;
scaffold_1	funannotate	mRNA	380549	381778	.	+	.	ID=B002_000120-T1;Parent=B002_000120;product=hypothetical protein;
scaffold_1	funannotate	exon	380549	381778	.	+	.	ID=B002_000120-T1.exon1;Parent=B002_000120-T1;
scaffold_1	funannotate	CDS	380549	381778	.	+	0	ID=B002_000120-T1.cds;Parent=B002_000120-T1;
scaffold_1	funannotate	gene	382230	383212	.	-	.	ID=B002_000121;
scaffold_1	funannotate	mRNA	382230	383212	.	-	.	ID=B002_000121-T1;Parent=B002_000121;product=hypothetical protein;
scaffold_1	funannotate	exon	383127	383212	.	-	.	ID=B002_000121-T1.exon1;Parent=B002_000121-T1;
scaffold_1	funannotate	exon	382569	383078	.	-	.	ID=B002_000121-T1.exon2;Parent=B002_000121-T1;
scaffold_1	funannotate	exon	382230	382500	.	-	.	ID=B002_000121-T1.exon3;Parent=B002_000121-T1;
scaffold_1	funannotate	CDS	383127	383212	.	-	0	ID=B002_000121-T1.cds;Parent=B002_000121-T1;
scaffold_1	funannotate	CDS	382569	383078	.	-	1	ID=B002_000121-T1.cds;Parent=B002_000121-T1;
scaffold_1	funannotate	CDS	382230	382500	.	-	1	ID=B002_000121-T1.cds;Parent=B002_000121-T1;
scaffold_1	funannotate	gene	383850	386306	.	+	.	ID=B002_000122;
scaffold_1	funannotate	mRNA	383850	386306	.	+	.	ID=B002_000122-T1;Parent=B002_000122;product=hypothetical protein;
scaffold_1	funannotate	exon	383850	384079	.	+	.	ID=B002_000122-T1.exon1;Parent=B002_000122-T1;
scaffold_1	funannotate	exon	384140	386306	.	+	.	ID=B002_000122-T1.exon2;Parent=B002_000122-T1;
scaffold_1	funannotate	CDS	383850	384079	.	+	0	ID=B002_000122-T1.cds;Parent=B002_000122-T1;
scaffold_1	funannotate	CDS	384140	386306	.	+	1	ID=B002_000122-T1.cds;Parent=B002_000122-T1;
scaffold_1	funannotate	gene	386973	387451	.	+	.	ID=B002_000123;
scaffold_1	funannotate	mRNA	386973	387451	.	+	.	ID=B002_000123-T1;Parent=B002_000123;product=hypothetical protein;
scaffold_1	funannotate	exon	386973	386991	.	+	.	ID=B002_000123-T1.exon1;Parent=B002_000123-T1;
scaffold_1	funannotate	exon	387049	387277	.	+	.	ID=B002_000123-T1.exon2;Parent=B002_000123-T1;
scaffold_1	funannotate	exon	387334	387451	.	+	.	ID=B002_000123-T1.exon3;Parent=B002_000123-T1;
scaffold_1	funannotate	CDS	386973	386991	.	+	0	ID=B002_000123-T1.cds;Parent=B002_000123-T1;
scaffold_1	funannotate	CDS	387049	387277	.	+	2	ID=B002_000123-T1.cds;Parent=B002_000123-T1;
scaffold_1	funannotate	CDS	387334	387451	.	+	1	ID=B002_000123-T1.cds;Parent=B002_000123-T1;
scaffold_1	funannotate	gene	389131	390298	.	+	.	ID=B002_000124;
scaffold_1	funannotate	mRNA	389131	390298	.	+	.	ID=B002_000124-T1;Parent=B002_000124;product=hypothetical protein;
scaffold_1	funannotate	exon	389131	389368	.	+	.	ID=B002_000124-T1.exon1;Parent=B002_000124-T1;
scaffold_1	funannotate	exon	389433	390298	.	+	.	ID=B002_000124-T1.exon2;Parent=B002_000124-T1;
scaffold_1	funannotate	CDS	389131	389368	.	+	0	ID=B002_000124-T1.cds;Parent=B002_000124-T1;
scaffold_1	funannotate	CDS	389433	390298	.	+	2	ID=B002_000124-T1.cds;Parent=B002_000124-T1;
scaffold_1	funannotate	gene	391056	391982	.	-	.	ID=B002_000125;
scaffold_1	funannotate	mRNA	391056	391982	.	-	.	ID=B002_000125-T1;Parent=B002_000125;product=hypothetical protein;
scaffold_1	funannotate	exon	391056	391982	.	-	.	ID=B002_000125-T1.exon1;Parent=B002_000125-T1;
scaffold_1	funannotate	CDS	391056	391982	.	-	0	ID=B002_000125-T1.cds;Parent=B002_000125-T1;
scaffold_1	funannotate	gene	392951	395343	.	-	.	ID=B002_000126;
scaffold_1	funannotate	mRNA	392951	395343	.	-	.	ID=B002_000126-T1;Parent=B002_000126;product=hypothetical protein;
scaffold_1	funannotate	exon	395257	395343	.	-	.	ID=B002_000126-T1.exon1;Parent=B002_000126-T1;
scaffold_1	funannotate	exon	394652	394713	.	-	.	ID=B002_000126-T1.exon2;Parent=B002_000126-T1;
scaffold_1	funannotate	exon	394409	394590	.	-	.	ID=B002_000126-T1.exon3;Parent=B002_000126-T1;
scaffold_1	funannotate	exon	393716	394308	.	-	.	ID=B002_000126-T1.exon4;Parent=B002_000126-T1;
scaffold_1	funannotate	exon	393408	393597	.	-	.	ID=B002_000126-T1.exon5;Parent=B002_000126-T1;
scaffold_1	funannotate	exon	392951	393294	.	-	.	ID=B002_000126-T1.exon6;Parent=B002_000126-T1;
scaffold_1	funannotate	CDS	395257	395343	.	-	0	ID=B002_000126-T1.cds;Parent=B002_000126-T1;
scaffold_1	funannotate	CDS	394652	394713	.	-	0	ID=B002_000126-T1.cds;Parent=B002_000126-T1;
scaffold_1	funannotate	CDS	394409	394590	.	-	1	ID=B002_000126-T1.cds;Parent=B002_000126-T1;
scaffold_1	funannotate	CDS	393716	394308	.	-	2	ID=B002_000126-T1.cds;Parent=B002_000126-T1;
scaffold_1	funannotate	CDS	393408	393597	.	-	0	ID=B002_000126-T1.cds;Parent=B002_000126-T1;
scaffold_1	funannotate	CDS	392951	393294	.	-	2	ID=B002_000126-T1.cds;Parent=B002_000126-T1;
scaffold_1	funannotate	gene	397052	398664	.	-	.	ID=B002_000127;
scaffold_1	funannotate	mRNA	397052	398664	.	-	.	ID=B002_000127-T1;Parent=B002_000127;product=hypothetical protein;
scaffold_1	funannotate	exon	398286	398664	.	-	.	ID=B002_000127-T1.exon1;Parent=B002_000127-T1;
scaffold_1	funannotate	exon	397867	398231	.	-	.	ID=B002_000127-T1.exon2;Parent=B002_000127-T1;
scaffold_1	funannotate	exon	397558	397811	.	-	.	ID=B002_000127-T1.exon3;Parent=B002_000127-T1;
scaffold_1	funannotate	exon	397052	397502	.	-	.	ID=B002_000127-T1.exon4;Parent=B002_000127-T1;
scaffold_1	funannotate	CDS	398286	398664	.	-	0	ID=B002_000127-T1.cds;Parent=B002_000127-T1;
scaffold_1	funannotate	CDS	397867	398231	.	-	2	ID=B002_000127-T1.cds;Parent=B002_000127-T1;
scaffold_1	funannotate	CDS	397558	397811	.	-	0	ID=B002_000127-T1.cds;Parent=B002_000127-T1;
scaffold_1	funannotate	CDS	397052	397502	.	-	1	ID=B002_000127-T1.cds;Parent=B002_000127-T1;
scaffold_1	funannotate	gene	401414	402504	.	-	.	ID=B002_000128;
scaffold_1	funannotate	mRNA	401414	402504	.	-	.	ID=B002_000128-T1;Parent=B002_000128;product=hypothetical protein;
scaffold_1	funannotate	exon	402409	402504	.	-	.	ID=B002_000128-T1.exon1;Parent=B002_000128-T1;
scaffold_1	funannotate	exon	402238	402332	.	-	.	ID=B002_000128-T1.exon2;Parent=B002_000128-T1;
scaffold_1	funannotate	exon	401414	402176	.	-	.	ID=B002_000128-T1.exon3;Parent=B002_000128-T1;
scaffold_1	funannotate	CDS	402409	402504	.	-	0	ID=B002_000128-T1.cds;Parent=B002_000128-T1;
scaffold_1	funannotate	CDS	402238	402332	.	-	0	ID=B002_000128-T1.cds;Parent=B002_000128-T1;
scaffold_1	funannotate	CDS	401414	402176	.	-	1	ID=B002_000128-T1.cds;Parent=B002_000128-T1;
scaffold_1	funannotate	gene	403506	407086	.	-	.	ID=B002_000129;
scaffold_1	funannotate	mRNA	403506	407086	.	-	.	ID=B002_000129-T1;Parent=B002_000129;product=hypothetical protein;
scaffold_1	funannotate	exon	406773	407086	.	-	.	ID=B002_000129-T1.exon1;Parent=B002_000129-T1;
scaffold_1	funannotate	exon	405699	406722	.	-	.	ID=B002_000129-T1.exon2;Parent=B002_000129-T1;
scaffold_1	funannotate	exon	405536	405641	.	-	.	ID=B002_000129-T1.exon3;Parent=B002_000129-T1;
scaffold_1	funannotate	exon	405240	405263	.	-	.	ID=B002_000129-T1.exon4;Parent=B002_000129-T1;
scaffold_1	funannotate	exon	404368	405176	.	-	.	ID=B002_000129-T1.exon5;Parent=B002_000129-T1;
scaffold_1	funannotate	exon	403506	404141	.	-	.	ID=B002_000129-T1.exon6;Parent=B002_000129-T1;
scaffold_1	funannotate	CDS	406773	407086	.	-	0	ID=B002_000129-T1.cds;Parent=B002_000129-T1;
scaffold_1	funannotate	CDS	405699	406722	.	-	1	ID=B002_000129-T1.cds;Parent=B002_000129-T1;
scaffold_1	funannotate	CDS	405536	405641	.	-	0	ID=B002_000129-T1.cds;Parent=B002_000129-T1;
scaffold_1	funannotate	CDS	405240	405263	.	-	2	ID=B002_000129-T1.cds;Parent=B002_000129-T1;
scaffold_1	funannotate	CDS	404368	405176	.	-	2	ID=B002_000129-T1.cds;Parent=B002_000129-T1;
scaffold_1	funannotate	CDS	403506	404141	.	-	0	ID=B002_000129-T1.cds;Parent=B002_000129-T1;
scaffold_1	funannotate	gene	408526	410719	.	+	.	ID=B002_000130;
scaffold_1	funannotate	mRNA	408526	410719	.	+	.	ID=B002_000130-T1;Parent=B002_000130;product=hypothetical protein;
scaffold_1	funannotate	exon	408526	408836	.	+	.	ID=B002_000130-T1.exon1;Parent=B002_000130-T1;
scaffold_1	funannotate	exon	408892	410719	.	+	.	ID=B002_000130-T1.exon2;Parent=B002_000130-T1;
scaffold_1	funannotate	CDS	408526	408836	.	+	0	ID=B002_000130-T1.cds;Parent=B002_000130-T1;
scaffold_1	funannotate	CDS	408892	410719	.	+	1	ID=B002_000130-T1.cds;Parent=B002_000130-T1;
scaffold_1	funannotate	gene	411073	412866	.	+	.	ID=B002_000131;
scaffold_1	funannotate	mRNA	411073	412866	.	+	.	ID=B002_000131-T1;Parent=B002_000131;product=hypothetical protein;
scaffold_1	funannotate	exon	411073	411540	.	+	.	ID=B002_000131-T1.exon1;Parent=B002_000131-T1;
scaffold_1	funannotate	exon	411778	412866	.	+	.	ID=B002_000131-T1.exon2;Parent=B002_000131-T1;
scaffold_1	funannotate	CDS	411073	411540	.	+	0	ID=B002_000131-T1.cds;Parent=B002_000131-T1;
scaffold_1	funannotate	CDS	411778	412866	.	+	0	ID=B002_000131-T1.cds;Parent=B002_000131-T1;
scaffold_1	funannotate	gene	413305	413913	.	+	.	ID=B002_000132;
scaffold_1	funannotate	mRNA	413305	413913	.	+	.	ID=B002_000132-T1;Parent=B002_000132;product=hypothetical protein;
scaffold_1	funannotate	exon	413305	413913	.	+	.	ID=B002_000132-T1.exon1;Parent=B002_000132-T1;
scaffold_1	funannotate	CDS	413305	413913	.	+	0	ID=B002_000132-T1.cds;Parent=B002_000132-T1;
scaffold_1	funannotate	gene	414436	415460	.	-	.	ID=B002_000133;
scaffold_1	funannotate	mRNA	414436	415460	.	-	.	ID=B002_000133-T1;Parent=B002_000133;product=hypothetical protein;
scaffold_1	funannotate	exon	415428	415460	.	-	.	ID=B002_000133-T1.exon1;Parent=B002_000133-T1;
scaffold_1	funannotate	exon	415333	415365	.	-	.	ID=B002_000133-T1.exon2;Parent=B002_000133-T1;
scaffold_1	funannotate	exon	414436	415194	.	-	.	ID=B002_000133-T1.exon3;Parent=B002_000133-T1;
scaffold_1	funannotate	CDS	415428	415460	.	-	0	ID=B002_000133-T1.cds;Parent=B002_000133-T1;
scaffold_1	funannotate	CDS	415333	415365	.	-	0	ID=B002_000133-T1.cds;Parent=B002_000133-T1;
scaffold_1	funannotate	CDS	414436	415194	.	-	0	ID=B002_000133-T1.cds;Parent=B002_000133-T1;
scaffold_1	funannotate	gene	418539	419500	.	-	.	ID=B002_000134;
scaffold_1	funannotate	mRNA	418539	419500	.	-	.	ID=B002_000134-T1;Parent=B002_000134;product=hypothetical protein;
scaffold_1	funannotate	exon	418786	419500	.	-	.	ID=B002_000134-T1.exon1;Parent=B002_000134-T1;
scaffold_1	funannotate	exon	418539	418732	.	-	.	ID=B002_000134-T1.exon2;Parent=B002_000134-T1;
scaffold_1	funannotate	CDS	418786	419500	.	-	0	ID=B002_000134-T1.cds;Parent=B002_000134-T1;
scaffold_1	funannotate	CDS	418539	418732	.	-	2	ID=B002_000134-T1.cds;Parent=B002_000134-T1;
scaffold_1	funannotate	gene	421860	423780	.	+	.	ID=B002_000135;
scaffold_1	funannotate	mRNA	421860	423780	.	+	.	ID=B002_000135-T1;Parent=B002_000135;product=hypothetical protein;
scaffold_1	funannotate	exon	421860	422190	.	+	.	ID=B002_000135-T1.exon1;Parent=B002_000135-T1;
scaffold_1	funannotate	exon	422252	423780	.	+	.	ID=B002_000135-T1.exon2;Parent=B002_000135-T1;
scaffold_1	funannotate	CDS	421860	422190	.	+	0	ID=B002_000135-T1.cds;Parent=B002_000135-T1;
scaffold_1	funannotate	CDS	422252	423780	.	+	2	ID=B002_000135-T1.cds;Parent=B002_000135-T1;
scaffold_1	funannotate	gene	426787	427711	.	+	.	ID=B002_000136;
scaffold_1	funannotate	mRNA	426787	427711	.	+	.	ID=B002_000136-T1;Parent=B002_000136;product=hypothetical protein;
scaffold_1	funannotate	exon	426787	426984	.	+	.	ID=B002_000136-T1.exon1;Parent=B002_000136-T1;
scaffold_1	funannotate	exon	427153	427359	.	+	.	ID=B002_000136-T1.exon2;Parent=B002_000136-T1;
scaffold_1	funannotate	exon	427664	427711	.	+	.	ID=B002_000136-T1.exon3;Parent=B002_000136-T1;
scaffold_1	funannotate	CDS	426787	426984	.	+	0	ID=B002_000136-T1.cds;Parent=B002_000136-T1;
scaffold_1	funannotate	CDS	427153	427359	.	+	0	ID=B002_000136-T1.cds;Parent=B002_000136-T1;
scaffold_1	funannotate	CDS	427664	427711	.	+	0	ID=B002_000136-T1.cds;Parent=B002_000136-T1;
scaffold_1	funannotate	gene	431447	433864	.	+	.	ID=B002_000137;
scaffold_1	funannotate	mRNA	431447	433864	.	+	.	ID=B002_000137-T1;Parent=B002_000137;product=hypothetical protein;
scaffold_1	funannotate	exon	431447	431804	.	+	.	ID=B002_000137-T1.exon1;Parent=B002_000137-T1;
scaffold_1	funannotate	exon	431949	432040	.	+	.	ID=B002_000137-T1.exon2;Parent=B002_000137-T1;
scaffold_1	funannotate	exon	432132	432377	.	+	.	ID=B002_000137-T1.exon3;Parent=B002_000137-T1;
scaffold_1	funannotate	exon	432500	432620	.	+	.	ID=B002_000137-T1.exon4;Parent=B002_000137-T1;
scaffold_1	funannotate	exon	433602	433864	.	+	.	ID=B002_000137-T1.exon5;Parent=B002_000137-T1;
scaffold_1	funannotate	CDS	431447	431804	.	+	0	ID=B002_000137-T1.cds;Parent=B002_000137-T1;
scaffold_1	funannotate	CDS	431949	432040	.	+	2	ID=B002_000137-T1.cds;Parent=B002_000137-T1;
scaffold_1	funannotate	CDS	432132	432377	.	+	0	ID=B002_000137-T1.cds;Parent=B002_000137-T1;
scaffold_1	funannotate	CDS	432500	432620	.	+	0	ID=B002_000137-T1.cds;Parent=B002_000137-T1;
scaffold_1	funannotate	CDS	433602	433864	.	+	2	ID=B002_000137-T1.cds;Parent=B002_000137-T1;
scaffold_1	funannotate	gene	438244	439393	.	-	.	ID=B002_000138;
scaffold_1	funannotate	mRNA	438244	439393	.	-	.	ID=B002_000138-T1;Parent=B002_000138;product=hypothetical protein;
scaffold_1	funannotate	exon	439360	439393	.	-	.	ID=B002_000138-T1.exon1;Parent=B002_000138-T1;
scaffold_1	funannotate	exon	439273	439288	.	-	.	ID=B002_000138-T1.exon2;Parent=B002_000138-T1;
scaffold_1	funannotate	exon	439150	439203	.	-	.	ID=B002_000138-T1.exon3;Parent=B002_000138-T1;
scaffold_1	funannotate	exon	438612	438981	.	-	.	ID=B002_000138-T1.exon4;Parent=B002_000138-T1;
scaffold_1	funannotate	exon	438244	438423	.	-	.	ID=B002_000138-T1.exon5;Parent=B002_000138-T1;
scaffold_1	funannotate	CDS	439360	439393	.	-	0	ID=B002_000138-T1.cds;Parent=B002_000138-T1;
scaffold_1	funannotate	CDS	439273	439288	.	-	2	ID=B002_000138-T1.cds;Parent=B002_000138-T1;
scaffold_1	funannotate	CDS	439150	439203	.	-	1	ID=B002_000138-T1.cds;Parent=B002_000138-T1;
scaffold_1	funannotate	CDS	438612	438981	.	-	1	ID=B002_000138-T1.cds;Parent=B002_000138-T1;
scaffold_1	funannotate	CDS	438244	438423	.	-	0	ID=B002_000138-T1.cds;Parent=B002_000138-T1;
scaffold_1	funannotate	gene	440019	440768	.	-	.	ID=B002_000139;
scaffold_1	funannotate	mRNA	440019	440768	.	-	.	ID=B002_000139-T1;Parent=B002_000139;product=hypothetical protein;
scaffold_1	funannotate	exon	440019	440768	.	-	.	ID=B002_000139-T1.exon1;Parent=B002_000139-T1;
scaffold_1	funannotate	CDS	440019	440768	.	-	0	ID=B002_000139-T1.cds;Parent=B002_000139-T1;
scaffold_1	funannotate	gene	441493	443796	.	-	.	ID=B002_000140;
scaffold_1	funannotate	mRNA	441493	443796	.	-	.	ID=B002_000140-T1;Parent=B002_000140;product=hypothetical protein;
scaffold_1	funannotate	exon	443481	443796	.	-	.	ID=B002_000140-T1.exon1;Parent=B002_000140-T1;
scaffold_1	funannotate	exon	443086	443221	.	-	.	ID=B002_000140-T1.exon2;Parent=B002_000140-T1;
scaffold_1	funannotate	exon	442285	442923	.	-	.	ID=B002_000140-T1.exon3;Parent=B002_000140-T1;
scaffold_1	funannotate	exon	441493	442084	.	-	.	ID=B002_000140-T1.exon4;Parent=B002_000140-T1;
scaffold_1	funannotate	CDS	443481	443796	.	-	0	ID=B002_000140-T1.cds;Parent=B002_000140-T1;
scaffold_1	funannotate	CDS	443086	443221	.	-	2	ID=B002_000140-T1.cds;Parent=B002_000140-T1;
scaffold_1	funannotate	CDS	442285	442923	.	-	1	ID=B002_000140-T1.cds;Parent=B002_000140-T1;
scaffold_1	funannotate	CDS	441493	442084	.	-	1	ID=B002_000140-T1.cds;Parent=B002_000140-T1;
scaffold_1	funannotate	gene	444620	446519	.	-	.	ID=B002_000141;
scaffold_1	funannotate	mRNA	444620	446519	.	-	.	ID=B002_000141-T1;Parent=B002_000141;product=hypothetical protein;
scaffold_1	funannotate	exon	446375	446519	.	-	.	ID=B002_000141-T1.exon1;Parent=B002_000141-T1;
scaffold_1	funannotate	exon	444620	446322	.	-	.	ID=B002_000141-T1.exon2;Parent=B002_000141-T1;
scaffold_1	funannotate	CDS	446375	446519	.	-	0	ID=B002_000141-T1.cds;Parent=B002_000141-T1;
scaffold_1	funannotate	CDS	444620	446322	.	-	2	ID=B002_000141-T1.cds;Parent=B002_000141-T1;
scaffold_1	funannotate	gene	447939	448930	.	-	.	ID=B002_000142;
scaffold_1	funannotate	mRNA	447939	448930	.	-	.	ID=B002_000142-T1;Parent=B002_000142;product=hypothetical protein;
scaffold_1	funannotate	exon	448925	448930	.	-	.	ID=B002_000142-T1.exon1;Parent=B002_000142-T1;
scaffold_1	funannotate	exon	447939	448481	.	-	.	ID=B002_000142-T1.exon2;Parent=B002_000142-T1;
scaffold_1	funannotate	CDS	448925	448930	.	-	0	ID=B002_000142-T1.cds;Parent=B002_000142-T1;
scaffold_1	funannotate	CDS	447939	448481	.	-	0	ID=B002_000142-T1.cds;Parent=B002_000142-T1;
scaffold_1	funannotate	gene	449769	455370	.	+	.	ID=B002_000143;
scaffold_1	funannotate	mRNA	449769	455370	.	+	.	ID=B002_000143-T1;Parent=B002_000143;product=hypothetical protein;
scaffold_1	funannotate	exon	449769	450145	.	+	.	ID=B002_000143-T1.exon1;Parent=B002_000143-T1;
scaffold_1	funannotate	exon	450213	454335	.	+	.	ID=B002_000143-T1.exon2;Parent=B002_000143-T1;
scaffold_1	funannotate	exon	454390	455370	.	+	.	ID=B002_000143-T1.exon3;Parent=B002_000143-T1;
scaffold_1	funannotate	CDS	449769	450145	.	+	0	ID=B002_000143-T1.cds;Parent=B002_000143-T1;
scaffold_1	funannotate	CDS	450213	454335	.	+	1	ID=B002_000143-T1.cds;Parent=B002_000143-T1;
scaffold_1	funannotate	CDS	454390	455370	.	+	0	ID=B002_000143-T1.cds;Parent=B002_000143-T1;
scaffold_1	funannotate	gene	456440	459400	.	-	.	ID=B002_000144;
scaffold_1	funannotate	mRNA	456440	459400	.	-	.	ID=B002_000144-T1;Parent=B002_000144;product=hypothetical protein;
scaffold_1	funannotate	exon	459268	459400	.	-	.	ID=B002_000144-T1.exon1;Parent=B002_000144-T1;
scaffold_1	funannotate	exon	459110	459199	.	-	.	ID=B002_000144-T1.exon2;Parent=B002_000144-T1;
scaffold_1	funannotate	exon	457928	459050	.	-	.	ID=B002_000144-T1.exon3;Parent=B002_000144-T1;
scaffold_1	funannotate	exon	456440	457823	.	-	.	ID=B002_000144-T1.exon4;Parent=B002_000144-T1;
scaffold_1	funannotate	CDS	459268	459400	.	-	0	ID=B002_000144-T1.cds;Parent=B002_000144-T1;
scaffold_1	funannotate	CDS	459110	459199	.	-	2	ID=B002_000144-T1.cds;Parent=B002_000144-T1;
scaffold_1	funannotate	CDS	457928	459050	.	-	2	ID=B002_000144-T1.cds;Parent=B002_000144-T1;
scaffold_1	funannotate	CDS	456440	457823	.	-	1	ID=B002_000144-T1.cds;Parent=B002_000144-T1;
scaffold_1	funannotate	gene	461740	466426	.	+	.	ID=B002_000145;
scaffold_1	funannotate	mRNA	461740	466426	.	+	.	ID=B002_000145-T1;Parent=B002_000145;product=hypothetical protein;
scaffold_1	funannotate	exon	461740	462078	.	+	.	ID=B002_000145-T1.exon1;Parent=B002_000145-T1;
scaffold_1	funannotate	exon	462149	465574	.	+	.	ID=B002_000145-T1.exon2;Parent=B002_000145-T1;
scaffold_1	funannotate	exon	465641	466426	.	+	.	ID=B002_000145-T1.exon3;Parent=B002_000145-T1;
scaffold_1	funannotate	CDS	461740	462078	.	+	0	ID=B002_000145-T1.cds;Parent=B002_000145-T1;
scaffold_1	funannotate	CDS	462149	465574	.	+	0	ID=B002_000145-T1.cds;Parent=B002_000145-T1;
scaffold_1	funannotate	CDS	465641	466426	.	+	0	ID=B002_000145-T1.cds;Parent=B002_000145-T1;
scaffold_1	funannotate	gene	468267	470518	.	+	.	ID=B002_000146;
scaffold_1	funannotate	mRNA	468267	470518	.	+	.	ID=B002_000146-T1;Parent=B002_000146;product=hypothetical protein;
scaffold_1	funannotate	exon	468267	468506	.	+	.	ID=B002_000146-T1.exon1;Parent=B002_000146-T1;
scaffold_1	funannotate	exon	468712	468894	.	+	.	ID=B002_000146-T1.exon2;Parent=B002_000146-T1;
scaffold_1	funannotate	exon	469102	469323	.	+	.	ID=B002_000146-T1.exon3;Parent=B002_000146-T1;
scaffold_1	funannotate	exon	469416	469482	.	+	.	ID=B002_000146-T1.exon4;Parent=B002_000146-T1;
scaffold_1	funannotate	exon	469679	469934	.	+	.	ID=B002_000146-T1.exon5;Parent=B002_000146-T1;
scaffold_1	funannotate	exon	470154	470289	.	+	.	ID=B002_000146-T1.exon6;Parent=B002_000146-T1;
scaffold_1	funannotate	exon	470480	470518	.	+	.	ID=B002_000146-T1.exon7;Parent=B002_000146-T1;
scaffold_1	funannotate	CDS	468267	468506	.	+	0	ID=B002_000146-T1.cds;Parent=B002_000146-T1;
scaffold_1	funannotate	CDS	468712	468894	.	+	0	ID=B002_000146-T1.cds;Parent=B002_000146-T1;
scaffold_1	funannotate	CDS	469102	469323	.	+	0	ID=B002_000146-T1.cds;Parent=B002_000146-T1;
scaffold_1	funannotate	CDS	469416	469482	.	+	0	ID=B002_000146-T1.cds;Parent=B002_000146-T1;
scaffold_1	funannotate	CDS	469679	469934	.	+	2	ID=B002_000146-T1.cds;Parent=B002_000146-T1;
scaffold_1	funannotate	CDS	470154	470289	.	+	1	ID=B002_000146-T1.cds;Parent=B002_000146-T1;
scaffold_1	funannotate	CDS	470480	470518	.	+	0	ID=B002_000146-T1.cds;Parent=B002_000146-T1;
scaffold_1	funannotate	gene	471081	472350	.	-	.	ID=B002_000147;
scaffold_1	funannotate	mRNA	471081	472350	.	-	.	ID=B002_000147-T1;Parent=B002_000147;product=hypothetical protein;
scaffold_1	funannotate	exon	472166	472350	.	-	.	ID=B002_000147-T1.exon1;Parent=B002_000147-T1;
scaffold_1	funannotate	exon	471081	472074	.	-	.	ID=B002_000147-T1.exon2;Parent=B002_000147-T1;
scaffold_1	funannotate	CDS	472166	472350	.	-	0	ID=B002_000147-T1.cds;Parent=B002_000147-T1;
scaffold_1	funannotate	CDS	471081	472074	.	-	1	ID=B002_000147-T1.cds;Parent=B002_000147-T1;
scaffold_1	funannotate	gene	478673	482100	.	+	.	ID=B002_000148;
scaffold_1	funannotate	mRNA	478673	482100	.	+	.	ID=B002_000148-T1;Parent=B002_000148;product=hypothetical protein;
scaffold_1	funannotate	exon	478673	478749	.	+	.	ID=B002_000148-T1.exon1;Parent=B002_000148-T1;
scaffold_1	funannotate	exon	478833	482100	.	+	.	ID=B002_000148-T1.exon2;Parent=B002_000148-T1;
scaffold_1	funannotate	CDS	478673	478749	.	+	0	ID=B002_000148-T1.cds;Parent=B002_000148-T1;
scaffold_1	funannotate	CDS	478833	482100	.	+	1	ID=B002_000148-T1.cds;Parent=B002_000148-T1;
scaffold_1	funannotate	gene	487659	492244	.	-	.	ID=B002_000149;
scaffold_1	funannotate	mRNA	487659	492244	.	-	.	ID=B002_000149-T1;Parent=B002_000149;product=hypothetical protein;
scaffold_1	funannotate	exon	489897	492244	.	-	.	ID=B002_000149-T1.exon1;Parent=B002_000149-T1;
scaffold_1	funannotate	exon	489476	489569	.	-	.	ID=B002_000149-T1.exon2;Parent=B002_000149-T1;
scaffold_1	funannotate	exon	488851	489179	.	-	.	ID=B002_000149-T1.exon3;Parent=B002_000149-T1;
scaffold_1	funannotate	exon	488327	488782	.	-	.	ID=B002_000149-T1.exon4;Parent=B002_000149-T1;
scaffold_1	funannotate	exon	488088	488268	.	-	.	ID=B002_000149-T1.exon5;Parent=B002_000149-T1;
scaffold_1	funannotate	exon	487659	488018	.	-	.	ID=B002_000149-T1.exon6;Parent=B002_000149-T1;
scaffold_1	funannotate	CDS	489897	492244	.	-	0	ID=B002_000149-T1.cds;Parent=B002_000149-T1;
scaffold_1	funannotate	CDS	489476	489569	.	-	1	ID=B002_000149-T1.cds;Parent=B002_000149-T1;
scaffold_1	funannotate	CDS	488851	489179	.	-	0	ID=B002_000149-T1.cds;Parent=B002_000149-T1;
scaffold_1	funannotate	CDS	488327	488782	.	-	1	ID=B002_000149-T1.cds;Parent=B002_000149-T1;
scaffold_1	funannotate	CDS	488088	488268	.	-	1	ID=B002_000149-T1.cds;Parent=B002_000149-T1;
scaffold_1	funannotate	CDS	487659	488018	.	-	0	ID=B002_000149-T1.cds;Parent=B002_000149-T1;
scaffold_1	funannotate	gene	494189	495745	.	-	.	ID=B002_000150;
scaffold_1	funannotate	mRNA	494189	495745	.	-	.	ID=B002_000150-T1;Parent=B002_000150;product=hypothetical protein;
scaffold_1	funannotate	exon	495724	495745	.	-	.	ID=B002_000150-T1.exon1;Parent=B002_000150-T1;
scaffold_1	funannotate	exon	495327	495512	.	-	.	ID=B002_000150-T1.exon2;Parent=B002_000150-T1;
scaffold_1	funannotate	exon	494453	495262	.	-	.	ID=B002_000150-T1.exon3;Parent=B002_000150-T1;
scaffold_1	funannotate	exon	494189	494397	.	-	.	ID=B002_000150-T1.exon4;Parent=B002_000150-T1;
scaffold_1	funannotate	CDS	495724	495745	.	-	0	ID=B002_000150-T1.cds;Parent=B002_000150-T1;
scaffold_1	funannotate	CDS	495327	495512	.	-	2	ID=B002_000150-T1.cds;Parent=B002_000150-T1;
scaffold_1	funannotate	CDS	494453	495262	.	-	2	ID=B002_000150-T1.cds;Parent=B002_000150-T1;
scaffold_1	funannotate	CDS	494189	494397	.	-	2	ID=B002_000150-T1.cds;Parent=B002_000150-T1;
scaffold_1	funannotate	gene	497571	499958	.	-	.	ID=B002_000151;
scaffold_1	funannotate	mRNA	497571	499958	.	-	.	ID=B002_000151-T1;Parent=B002_000151;product=hypothetical protein;
scaffold_1	funannotate	exon	498018	499958	.	-	.	ID=B002_000151-T1.exon1;Parent=B002_000151-T1;
scaffold_1	funannotate	exon	497571	497897	.	-	.	ID=B002_000151-T1.exon2;Parent=B002_000151-T1;
scaffold_1	funannotate	CDS	498018	499958	.	-	0	ID=B002_000151-T1.cds;Parent=B002_000151-T1;
scaffold_1	funannotate	CDS	497571	497897	.	-	0	ID=B002_000151-T1.cds;Parent=B002_000151-T1;
scaffold_1	funannotate	gene	500980	501972	.	-	.	ID=B002_000152;
scaffold_1	funannotate	mRNA	500980	501972	.	-	.	ID=B002_000152-T1;Parent=B002_000152;product=hypothetical protein;
scaffold_1	funannotate	exon	500980	501972	.	-	.	ID=B002_000152-T1.exon1;Parent=B002_000152-T1;
scaffold_1	funannotate	CDS	500980	501972	.	-	0	ID=B002_000152-T1.cds;Parent=B002_000152-T1;
scaffold_1	funannotate	gene	503798	504361	.	-	.	ID=B002_000153;
scaffold_1	funannotate	mRNA	503798	504361	.	-	.	ID=B002_000153-T1;Parent=B002_000153;product=hypothetical protein;
scaffold_1	funannotate	exon	503798	504361	.	-	.	ID=B002_000153-T1.exon1;Parent=B002_000153-T1;
scaffold_1	funannotate	CDS	503798	504361	.	-	0	ID=B002_000153-T1.cds;Parent=B002_000153-T1;
scaffold_1	funannotate	gene	506768	508051	.	-	.	ID=B002_000154;
scaffold_1	funannotate	mRNA	506768	508051	.	-	.	ID=B002_000154-T1;Parent=B002_000154;product=hypothetical protein;
scaffold_1	funannotate	exon	506768	508051	.	-	.	ID=B002_000154-T1.exon1;Parent=B002_000154-T1;
scaffold_1	funannotate	CDS	506768	508051	.	-	0	ID=B002_000154-T1.cds;Parent=B002_000154-T1;
scaffold_1	funannotate	gene	508938	511978	.	-	.	ID=B002_000155;
scaffold_1	funannotate	mRNA	508938	511978	.	-	.	ID=B002_000155-T1;Parent=B002_000155;product=hypothetical protein;
scaffold_1	funannotate	exon	509139	511978	.	-	.	ID=B002_000155-T1.exon1;Parent=B002_000155-T1;
scaffold_1	funannotate	exon	508938	509022	.	-	.	ID=B002_000155-T1.exon2;Parent=B002_000155-T1;
scaffold_1	funannotate	CDS	509139	511978	.	-	0	ID=B002_000155-T1.cds;Parent=B002_000155-T1;
scaffold_1	funannotate	CDS	508938	509022	.	-	1	ID=B002_000155-T1.cds;Parent=B002_000155-T1;
scaffold_1	funannotate	gene	512758	514424	.	-	.	ID=B002_000156;
scaffold_1	funannotate	mRNA	512758	514424	.	-	.	ID=B002_000156-T1;Parent=B002_000156;product=hypothetical protein;
scaffold_1	funannotate	exon	514084	514424	.	-	.	ID=B002_000156-T1.exon1;Parent=B002_000156-T1;
scaffold_1	funannotate	exon	512758	514018	.	-	.	ID=B002_000156-T1.exon2;Parent=B002_000156-T1;
scaffold_1	funannotate	CDS	514084	514424	.	-	0	ID=B002_000156-T1.cds;Parent=B002_000156-T1;
scaffold_1	funannotate	CDS	512758	514018	.	-	1	ID=B002_000156-T1.cds;Parent=B002_000156-T1;
scaffold_1	funannotate	gene	516371	518080	.	-	.	ID=B002_000157;
scaffold_1	funannotate	mRNA	516371	518080	.	-	.	ID=B002_000157-T1;Parent=B002_000157;product=hypothetical protein;
scaffold_1	funannotate	exon	517919	518080	.	-	.	ID=B002_000157-T1.exon1;Parent=B002_000157-T1;
scaffold_1	funannotate	exon	517444	517641	.	-	.	ID=B002_000157-T1.exon2;Parent=B002_000157-T1;
scaffold_1	funannotate	exon	517218	517323	.	-	.	ID=B002_000157-T1.exon3;Parent=B002_000157-T1;
scaffold_1	funannotate	exon	516371	516939	.	-	.	ID=B002_000157-T1.exon4;Parent=B002_000157-T1;
scaffold_1	funannotate	CDS	517919	518080	.	-	0	ID=B002_000157-T1.cds;Parent=B002_000157-T1;
scaffold_1	funannotate	CDS	517444	517641	.	-	0	ID=B002_000157-T1.cds;Parent=B002_000157-T1;
scaffold_1	funannotate	CDS	517218	517323	.	-	0	ID=B002_000157-T1.cds;Parent=B002_000157-T1;
scaffold_1	funannotate	CDS	516371	516939	.	-	2	ID=B002_000157-T1.cds;Parent=B002_000157-T1;
scaffold_1	funannotate	gene	518902	520527	.	+	.	ID=B002_000158;
scaffold_1	funannotate	mRNA	518902	520527	.	+	.	ID=B002_000158-T1;Parent=B002_000158;product=hypothetical protein;
scaffold_1	funannotate	exon	518902	519269	.	+	.	ID=B002_000158-T1.exon1;Parent=B002_000158-T1;
scaffold_1	funannotate	exon	519336	520527	.	+	.	ID=B002_000158-T1.exon2;Parent=B002_000158-T1;
scaffold_1	funannotate	CDS	518902	519269	.	+	0	ID=B002_000158-T1.cds;Parent=B002_000158-T1;
scaffold_1	funannotate	CDS	519336	520527	.	+	1	ID=B002_000158-T1.cds;Parent=B002_000158-T1;
scaffold_1	funannotate	gene	520546	522167	.	+	.	ID=B002_000159;
scaffold_1	funannotate	mRNA	520546	522167	.	+	.	ID=B002_000159-T1;Parent=B002_000159;product=hypothetical protein;
scaffold_1	funannotate	exon	520546	520977	.	+	.	ID=B002_000159-T1.exon1;Parent=B002_000159-T1;
scaffold_1	funannotate	exon	521084	521252	.	+	.	ID=B002_000159-T1.exon2;Parent=B002_000159-T1;
scaffold_1	funannotate	exon	521314	522167	.	+	.	ID=B002_000159-T1.exon3;Parent=B002_000159-T1;
scaffold_1	funannotate	CDS	520546	520977	.	+	0	ID=B002_000159-T1.cds;Parent=B002_000159-T1;
scaffold_1	funannotate	CDS	521084	521252	.	+	0	ID=B002_000159-T1.cds;Parent=B002_000159-T1;
scaffold_1	funannotate	CDS	521314	522167	.	+	2	ID=B002_000159-T1.cds;Parent=B002_000159-T1;
scaffold_1	funannotate	gene	523945	525381	.	-	.	ID=B002_000160;
scaffold_1	funannotate	mRNA	523945	525381	.	-	.	ID=B002_000160-T1;Parent=B002_000160;product=hypothetical protein;
scaffold_1	funannotate	exon	525339	525381	.	-	.	ID=B002_000160-T1.exon1;Parent=B002_000160-T1;
scaffold_1	funannotate	exon	525128	525269	.	-	.	ID=B002_000160-T1.exon2;Parent=B002_000160-T1;
scaffold_1	funannotate	exon	524533	525068	.	-	.	ID=B002_000160-T1.exon3;Parent=B002_000160-T1;
scaffold_1	funannotate	exon	523945	524471	.	-	.	ID=B002_000160-T1.exon4;Parent=B002_000160-T1;
scaffold_1	funannotate	CDS	525339	525381	.	-	0	ID=B002_000160-T1.cds;Parent=B002_000160-T1;
scaffold_1	funannotate	CDS	525128	525269	.	-	2	ID=B002_000160-T1.cds;Parent=B002_000160-T1;
scaffold_1	funannotate	CDS	524533	525068	.	-	1	ID=B002_000160-T1.cds;Parent=B002_000160-T1;
scaffold_1	funannotate	CDS	523945	524471	.	-	2	ID=B002_000160-T1.cds;Parent=B002_000160-T1;
scaffold_1	funannotate	gene	528231	529208	.	+	.	ID=B002_000161;
scaffold_1	funannotate	mRNA	528231	529208	.	+	.	ID=B002_000161-T1;Parent=B002_000161;product=hypothetical protein;
scaffold_1	funannotate	exon	528231	528515	.	+	.	ID=B002_000161-T1.exon1;Parent=B002_000161-T1;
scaffold_1	funannotate	exon	528573	529208	.	+	.	ID=B002_000161-T1.exon2;Parent=B002_000161-T1;
scaffold_1	funannotate	CDS	528231	528515	.	+	0	ID=B002_000161-T1.cds;Parent=B002_000161-T1;
scaffold_1	funannotate	CDS	528573	529208	.	+	0	ID=B002_000161-T1.cds;Parent=B002_000161-T1;
scaffold_1	funannotate	gene	530663	532880	.	+	.	ID=B002_000162;
scaffold_1	funannotate	mRNA	530663	532880	.	+	.	ID=B002_000162-T1;Parent=B002_000162;product=hypothetical protein;
scaffold_1	funannotate	exon	530663	530759	.	+	.	ID=B002_000162-T1.exon1;Parent=B002_000162-T1;
scaffold_1	funannotate	exon	530866	531197	.	+	.	ID=B002_000162-T1.exon2;Parent=B002_000162-T1;
scaffold_1	funannotate	exon	531256	531522	.	+	.	ID=B002_000162-T1.exon3;Parent=B002_000162-T1;
scaffold_1	funannotate	exon	531581	532729	.	+	.	ID=B002_000162-T1.exon4;Parent=B002_000162-T1;
scaffold_1	funannotate	exon	532785	532880	.	+	.	ID=B002_000162-T1.exon5;Parent=B002_000162-T1;
scaffold_1	funannotate	CDS	530663	530759	.	+	0	ID=B002_000162-T1.cds;Parent=B002_000162-T1;
scaffold_1	funannotate	CDS	530866	531197	.	+	2	ID=B002_000162-T1.cds;Parent=B002_000162-T1;
scaffold_1	funannotate	CDS	531256	531522	.	+	0	ID=B002_000162-T1.cds;Parent=B002_000162-T1;
scaffold_1	funannotate	CDS	531581	532729	.	+	0	ID=B002_000162-T1.cds;Parent=B002_000162-T1;
scaffold_1	funannotate	CDS	532785	532880	.	+	0	ID=B002_000162-T1.cds;Parent=B002_000162-T1;
scaffold_1	funannotate	gene	533447	534819	.	-	.	ID=B002_000163;
scaffold_1	funannotate	mRNA	533447	534819	.	-	.	ID=B002_000163-T1;Parent=B002_000163;product=hypothetical protein;
scaffold_1	funannotate	exon	534776	534819	.	-	.	ID=B002_000163-T1.exon1;Parent=B002_000163-T1;
scaffold_1	funannotate	exon	534669	534681	.	-	.	ID=B002_000163-T1.exon2;Parent=B002_000163-T1;
scaffold_1	funannotate	exon	534420	534553	.	-	.	ID=B002_000163-T1.exon3;Parent=B002_000163-T1;
scaffold_1	funannotate	exon	534080	534264	.	-	.	ID=B002_000163-T1.exon4;Parent=B002_000163-T1;
scaffold_1	funannotate	exon	533447	533592	.	-	.	ID=B002_000163-T1.exon5;Parent=B002_000163-T1;
scaffold_1	funannotate	CDS	534776	534819	.	-	0	ID=B002_000163-T1.cds;Parent=B002_000163-T1;
scaffold_1	funannotate	CDS	534669	534681	.	-	1	ID=B002_000163-T1.cds;Parent=B002_000163-T1;
scaffold_1	funannotate	CDS	534420	534553	.	-	0	ID=B002_000163-T1.cds;Parent=B002_000163-T1;
scaffold_1	funannotate	CDS	534080	534264	.	-	1	ID=B002_000163-T1.cds;Parent=B002_000163-T1;
scaffold_1	funannotate	CDS	533447	533592	.	-	2	ID=B002_000163-T1.cds;Parent=B002_000163-T1;
scaffold_1	funannotate	gene	537785	539300	.	+	.	ID=B002_000164;
scaffold_1	funannotate	mRNA	537785	539300	.	+	.	ID=B002_000164-T1;Parent=B002_000164;product=hypothetical protein;
scaffold_1	funannotate	exon	537785	537979	.	+	.	ID=B002_000164-T1.exon1;Parent=B002_000164-T1;
scaffold_1	funannotate	exon	538047	539300	.	+	.	ID=B002_000164-T1.exon2;Parent=B002_000164-T1;
scaffold_1	funannotate	CDS	537785	537979	.	+	0	ID=B002_000164-T1.cds;Parent=B002_000164-T1;
scaffold_1	funannotate	CDS	538047	539300	.	+	0	ID=B002_000164-T1.cds;Parent=B002_000164-T1;
scaffold_1	funannotate	gene	540700	542802	.	+	.	ID=B002_000165;
scaffold_1	funannotate	mRNA	540700	542802	.	+	.	ID=B002_000165-T1;Parent=B002_000165;product=hypothetical protein;
scaffold_1	funannotate	exon	540700	542802	.	+	.	ID=B002_000165-T1.exon1;Parent=B002_000165-T1;
scaffold_1	funannotate	CDS	540700	542802	.	+	0	ID=B002_000165-T1.cds;Parent=B002_000165-T1;
scaffold_1	funannotate	gene	543527	544063	.	-	.	ID=B002_000166;
scaffold_1	funannotate	mRNA	543527	544063	.	-	.	ID=B002_000166-T1;Parent=B002_000166;product=hypothetical protein;
scaffold_1	funannotate	exon	543527	544063	.	-	.	ID=B002_000166-T1.exon1;Parent=B002_000166-T1;
scaffold_1	funannotate	CDS	543527	544063	.	-	0	ID=B002_000166-T1.cds;Parent=B002_000166-T1;
scaffold_1	funannotate	gene	549450	552011	.	+	.	ID=B002_000167;
scaffold_1	funannotate	mRNA	549450	552011	.	+	.	ID=B002_000167-T1;Parent=B002_000167;product=hypothetical protein;
scaffold_1	funannotate	exon	549450	549602	.	+	.	ID=B002_000167-T1.exon1;Parent=B002_000167-T1;
scaffold_1	funannotate	exon	549668	549693	.	+	.	ID=B002_000167-T1.exon2;Parent=B002_000167-T1;
scaffold_1	funannotate	exon	549842	550167	.	+	.	ID=B002_000167-T1.exon3;Parent=B002_000167-T1;
scaffold_1	funannotate	exon	550274	550331	.	+	.	ID=B002_000167-T1.exon4;Parent=B002_000167-T1;
scaffold_1	funannotate	exon	550465	550802	.	+	.	ID=B002_000167-T1.exon5;Parent=B002_000167-T1;
scaffold_1	funannotate	exon	551011	551311	.	+	.	ID=B002_000167-T1.exon6;Parent=B002_000167-T1;
scaffold_1	funannotate	exon	551432	552011	.	+	.	ID=B002_000167-T1.exon7;Parent=B002_000167-T1;
scaffold_1	funannotate	CDS	549450	549602	.	+	0	ID=B002_000167-T1.cds;Parent=B002_000167-T1;
scaffold_1	funannotate	CDS	549668	549693	.	+	0	ID=B002_000167-T1.cds;Parent=B002_000167-T1;
scaffold_1	funannotate	CDS	549842	550167	.	+	1	ID=B002_000167-T1.cds;Parent=B002_000167-T1;
scaffold_1	funannotate	CDS	550274	550331	.	+	2	ID=B002_000167-T1.cds;Parent=B002_000167-T1;
scaffold_1	funannotate	CDS	550465	550802	.	+	1	ID=B002_000167-T1.cds;Parent=B002_000167-T1;
scaffold_1	funannotate	CDS	551011	551311	.	+	2	ID=B002_000167-T1.cds;Parent=B002_000167-T1;
scaffold_1	funannotate	CDS	551432	552011	.	+	1	ID=B002_000167-T1.cds;Parent=B002_000167-T1;
scaffold_1	funannotate	gene	552530	555483	.	-	.	ID=B002_000168;
scaffold_1	funannotate	mRNA	552530	555483	.	-	.	ID=B002_000168-T1;Parent=B002_000168;product=hypothetical protein;
scaffold_1	funannotate	exon	555458	555483	.	-	.	ID=B002_000168-T1.exon1;Parent=B002_000168-T1;
scaffold_1	funannotate	exon	555135	555319	.	-	.	ID=B002_000168-T1.exon2;Parent=B002_000168-T1;
scaffold_1	funannotate	exon	553917	555072	.	-	.	ID=B002_000168-T1.exon3;Parent=B002_000168-T1;
scaffold_1	funannotate	exon	553119	553887	.	-	.	ID=B002_000168-T1.exon4;Parent=B002_000168-T1;
scaffold_1	funannotate	exon	552530	553066	.	-	.	ID=B002_000168-T1.exon5;Parent=B002_000168-T1;
scaffold_1	funannotate	CDS	555458	555483	.	-	0	ID=B002_000168-T1.cds;Parent=B002_000168-T1;
scaffold_1	funannotate	CDS	555135	555319	.	-	1	ID=B002_000168-T1.cds;Parent=B002_000168-T1;
scaffold_1	funannotate	CDS	553917	555072	.	-	2	ID=B002_000168-T1.cds;Parent=B002_000168-T1;
scaffold_1	funannotate	CDS	553119	553887	.	-	1	ID=B002_000168-T1.cds;Parent=B002_000168-T1;
scaffold_1	funannotate	CDS	552530	553066	.	-	0	ID=B002_000168-T1.cds;Parent=B002_000168-T1;
scaffold_1	funannotate	gene	556042	556922	.	+	.	ID=B002_000169;
scaffold_1	funannotate	mRNA	556042	556922	.	+	.	ID=B002_000169-T1;Parent=B002_000169;product=hypothetical protein;
scaffold_1	funannotate	exon	556042	556822	.	+	.	ID=B002_000169-T1.exon1;Parent=B002_000169-T1;
scaffold_1	funannotate	exon	556903	556922	.	+	.	ID=B002_000169-T1.exon2;Parent=B002_000169-T1;
scaffold_1	funannotate	CDS	556042	556822	.	+	0	ID=B002_000169-T1.cds;Parent=B002_000169-T1;
scaffold_1	funannotate	CDS	556903	556922	.	+	2	ID=B002_000169-T1.cds;Parent=B002_000169-T1;
scaffold_1	funannotate	gene	557897	560000	.	+	.	ID=B002_000170;
scaffold_1	funannotate	mRNA	557897	560000	.	+	.	ID=B002_000170-T1;Parent=B002_000170;product=hypothetical protein;
scaffold_1	funannotate	exon	557897	558361	.	+	.	ID=B002_000170-T1.exon1;Parent=B002_000170-T1;
scaffold_1	funannotate	exon	558537	559141	.	+	.	ID=B002_000170-T1.exon2;Parent=B002_000170-T1;
scaffold_1	funannotate	exon	559340	560000	.	+	.	ID=B002_000170-T1.exon3;Parent=B002_000170-T1;
scaffold_1	funannotate	CDS	557897	558361	.	+	0	ID=B002_000170-T1.cds;Parent=B002_000170-T1;
scaffold_1	funannotate	CDS	558537	559141	.	+	0	ID=B002_000170-T1.cds;Parent=B002_000170-T1;
scaffold_1	funannotate	CDS	559340	560000	.	+	1	ID=B002_000170-T1.cds;Parent=B002_000170-T1;
scaffold_1	funannotate	gene	561383	564163	.	-	.	ID=B002_000171;
scaffold_1	funannotate	mRNA	561383	564163	.	-	.	ID=B002_000171-T1;Parent=B002_000171;product=hypothetical protein;
scaffold_1	funannotate	exon	563750	564163	.	-	.	ID=B002_000171-T1.exon1;Parent=B002_000171-T1;
scaffold_1	funannotate	exon	561383	563689	.	-	.	ID=B002_000171-T1.exon2;Parent=B002_000171-T1;
scaffold_1	funannotate	CDS	563750	564163	.	-	0	ID=B002_000171-T1.cds;Parent=B002_000171-T1;
scaffold_1	funannotate	CDS	561383	563689	.	-	0	ID=B002_000171-T1.cds;Parent=B002_000171-T1;
scaffold_1	funannotate	gene	569097	570197	.	+	.	ID=B002_000172;
scaffold_1	funannotate	mRNA	569097	570197	.	+	.	ID=B002_000172-T1;Parent=B002_000172;product=hypothetical protein;
scaffold_1	funannotate	exon	569097	570197	.	+	.	ID=B002_000172-T1.exon1;Parent=B002_000172-T1;
scaffold_1	funannotate	CDS	569097	570197	.	+	0	ID=B002_000172-T1.cds;Parent=B002_000172-T1;
scaffold_1	funannotate	gene	571594	572895	.	+	.	ID=B002_000173;
scaffold_1	funannotate	mRNA	571594	572895	.	+	.	ID=B002_000173-T1;Parent=B002_000173;product=hypothetical protein;
scaffold_1	funannotate	exon	571594	572895	.	+	.	ID=B002_000173-T1.exon1;Parent=B002_000173-T1;
scaffold_1	funannotate	CDS	571594	572895	.	+	0	ID=B002_000173-T1.cds;Parent=B002_000173-T1;
scaffold_1	funannotate	gene	573820	575481	.	-	.	ID=B002_000174;
scaffold_1	funannotate	mRNA	573820	575481	.	-	.	ID=B002_000174-T1;Parent=B002_000174;product=hypothetical protein;
scaffold_1	funannotate	exon	573820	575481	.	-	.	ID=B002_000174-T1.exon1;Parent=B002_000174-T1;
scaffold_1	funannotate	CDS	573820	575481	.	-	0	ID=B002_000174-T1.cds;Parent=B002_000174-T1;
scaffold_1	funannotate	gene	576379	577182	.	+	.	ID=B002_000175;
scaffold_1	funannotate	mRNA	576379	577182	.	+	.	ID=B002_000175-T1;Parent=B002_000175;product=hypothetical protein;
scaffold_1	funannotate	exon	576379	577182	.	+	.	ID=B002_000175-T1.exon1;Parent=B002_000175-T1;
scaffold_1	funannotate	CDS	576379	577182	.	+	0	ID=B002_000175-T1.cds;Parent=B002_000175-T1;
scaffold_1	funannotate	gene	583993	585057	.	+	.	ID=B002_000176;
scaffold_1	funannotate	mRNA	583993	585057	.	+	.	ID=B002_000176-T1;Parent=B002_000176;product=hypothetical protein;
scaffold_1	funannotate	exon	583993	585057	.	+	.	ID=B002_000176-T1.exon1;Parent=B002_000176-T1;
scaffold_1	funannotate	CDS	583993	585057	.	+	0	ID=B002_000176-T1.cds;Parent=B002_000176-T1;
scaffold_1	funannotate	gene	586057	587316	.	-	.	ID=B002_000177;
scaffold_1	funannotate	mRNA	586057	587316	.	-	.	ID=B002_000177-T1;Parent=B002_000177;product=hypothetical protein;
scaffold_1	funannotate	exon	586057	587316	.	-	.	ID=B002_000177-T1.exon1;Parent=B002_000177-T1;
scaffold_1	funannotate	CDS	586057	587316	.	-	0	ID=B002_000177-T1.cds;Parent=B002_000177-T1;
scaffold_1	funannotate	gene	589305	592421	.	-	.	ID=B002_000178;
scaffold_1	funannotate	mRNA	589305	592421	.	-	.	ID=B002_000178-T1;Parent=B002_000178;product=hypothetical protein;
scaffold_1	funannotate	exon	591077	592421	.	-	.	ID=B002_000178-T1.exon1;Parent=B002_000178-T1;
scaffold_1	funannotate	exon	590768	591003	.	-	.	ID=B002_000178-T1.exon2;Parent=B002_000178-T1;
scaffold_1	funannotate	exon	590111	590713	.	-	.	ID=B002_000178-T1.exon3;Parent=B002_000178-T1;
scaffold_1	funannotate	exon	589946	590039	.	-	.	ID=B002_000178-T1.exon4;Parent=B002_000178-T1;
scaffold_1	funannotate	exon	589305	589783	.	-	.	ID=B002_000178-T1.exon5;Parent=B002_000178-T1;
scaffold_1	funannotate	CDS	591077	592421	.	-	0	ID=B002_000178-T1.cds;Parent=B002_000178-T1;
scaffold_1	funannotate	CDS	590768	591003	.	-	2	ID=B002_000178-T1.cds;Parent=B002_000178-T1;
scaffold_1	funannotate	CDS	590111	590713	.	-	0	ID=B002_000178-T1.cds;Parent=B002_000178-T1;
scaffold_1	funannotate	CDS	589946	590039	.	-	0	ID=B002_000178-T1.cds;Parent=B002_000178-T1;
scaffold_1	funannotate	CDS	589305	589783	.	-	2	ID=B002_000178-T1.cds;Parent=B002_000178-T1;
scaffold_1	funannotate	gene	594485	594809	.	-	.	ID=B002_000179;
scaffold_1	funannotate	mRNA	594485	594809	.	-	.	ID=B002_000179-T1;Parent=B002_000179;product=hypothetical protein;
scaffold_1	funannotate	exon	594795	594809	.	-	.	ID=B002_000179-T1.exon1;Parent=B002_000179-T1;
scaffold_1	funannotate	exon	594628	594688	.	-	.	ID=B002_000179-T1.exon2;Parent=B002_000179-T1;
scaffold_1	funannotate	exon	594485	594564	.	-	.	ID=B002_000179-T1.exon3;Parent=B002_000179-T1;
scaffold_1	funannotate	CDS	594795	594809	.	-	0	ID=B002_000179-T1.cds;Parent=B002_000179-T1;
scaffold_1	funannotate	CDS	594628	594688	.	-	0	ID=B002_000179-T1.cds;Parent=B002_000179-T1;
scaffold_1	funannotate	CDS	594485	594564	.	-	2	ID=B002_000179-T1.cds;Parent=B002_000179-T1;
scaffold_1	funannotate	gene	598712	601540	.	-	.	ID=B002_000180;
scaffold_1	funannotate	mRNA	598712	601540	.	-	.	ID=B002_000180-T1;Parent=B002_000180;product=hypothetical protein;
scaffold_1	funannotate	exon	598712	601540	.	-	.	ID=B002_000180-T1.exon1;Parent=B002_000180-T1;
scaffold_1	funannotate	CDS	598712	601540	.	-	0	ID=B002_000180-T1.cds;Parent=B002_000180-T1;
scaffold_1	funannotate	gene	602715	603651	.	-	.	ID=B002_000181;
scaffold_1	funannotate	mRNA	602715	603651	.	-	.	ID=B002_000181-T1;Parent=B002_000181;product=hypothetical protein;
scaffold_1	funannotate	exon	603507	603651	.	-	.	ID=B002_000181-T1.exon1;Parent=B002_000181-T1;
scaffold_1	funannotate	exon	602715	603445	.	-	.	ID=B002_000181-T1.exon2;Parent=B002_000181-T1;
scaffold_1	funannotate	CDS	603507	603651	.	-	0	ID=B002_000181-T1.cds;Parent=B002_000181-T1;
scaffold_1	funannotate	CDS	602715	603445	.	-	2	ID=B002_000181-T1.cds;Parent=B002_000181-T1;
scaffold_1	funannotate	gene	604408	605151	.	+	.	ID=B002_000182;
scaffold_1	funannotate	mRNA	604408	605151	.	+	.	ID=B002_000182-T1;Parent=B002_000182;product=hypothetical protein;
scaffold_1	funannotate	exon	604408	604476	.	+	.	ID=B002_000182-T1.exon1;Parent=B002_000182-T1;
scaffold_1	funannotate	exon	604533	604650	.	+	.	ID=B002_000182-T1.exon2;Parent=B002_000182-T1;
scaffold_1	funannotate	exon	604708	605007	.	+	.	ID=B002_000182-T1.exon3;Parent=B002_000182-T1;
scaffold_1	funannotate	exon	605072	605151	.	+	.	ID=B002_000182-T1.exon4;Parent=B002_000182-T1;
scaffold_1	funannotate	CDS	604408	604476	.	+	0	ID=B002_000182-T1.cds;Parent=B002_000182-T1;
scaffold_1	funannotate	CDS	604533	604650	.	+	0	ID=B002_000182-T1.cds;Parent=B002_000182-T1;
scaffold_1	funannotate	CDS	604708	605007	.	+	2	ID=B002_000182-T1.cds;Parent=B002_000182-T1;
scaffold_1	funannotate	CDS	605072	605151	.	+	2	ID=B002_000182-T1.cds;Parent=B002_000182-T1;
scaffold_1	funannotate	gene	606055	607581	.	+	.	ID=B002_000183;
scaffold_1	funannotate	mRNA	606055	607581	.	+	.	ID=B002_000183-T1;Parent=B002_000183;product=hypothetical protein;
scaffold_1	funannotate	exon	606055	606331	.	+	.	ID=B002_000183-T1.exon1;Parent=B002_000183-T1;
scaffold_1	funannotate	exon	606395	607581	.	+	.	ID=B002_000183-T1.exon2;Parent=B002_000183-T1;
scaffold_1	funannotate	CDS	606055	606331	.	+	0	ID=B002_000183-T1.cds;Parent=B002_000183-T1;
scaffold_1	funannotate	CDS	606395	607581	.	+	2	ID=B002_000183-T1.cds;Parent=B002_000183-T1;
scaffold_1	funannotate	gene	611189	611662	.	-	.	ID=B002_000184;
scaffold_1	funannotate	mRNA	611189	611662	.	-	.	ID=B002_000184-T1;Parent=B002_000184;product=hypothetical protein;
scaffold_1	funannotate	exon	611189	611662	.	-	.	ID=B002_000184-T1.exon1;Parent=B002_000184-T1;
scaffold_1	funannotate	CDS	611189	611662	.	-	0	ID=B002_000184-T1.cds;Parent=B002_000184-T1;
scaffold_1	funannotate	gene	614885	616516	.	+	.	ID=B002_000185;
scaffold_1	funannotate	mRNA	614885	616516	.	+	.	ID=B002_000185-T1;Parent=B002_000185;product=hypothetical protein;
scaffold_1	funannotate	exon	614885	616516	.	+	.	ID=B002_000185-T1.exon1;Parent=B002_000185-T1;
scaffold_1	funannotate	CDS	614885	616516	.	+	0	ID=B002_000185-T1.cds;Parent=B002_000185-T1;
scaffold_1	funannotate	gene	618167	620751	.	-	.	ID=B002_000186;
scaffold_1	funannotate	mRNA	618167	620751	.	-	.	ID=B002_000186-T1;Parent=B002_000186;product=hypothetical protein;
scaffold_1	funannotate	exon	620473	620751	.	-	.	ID=B002_000186-T1.exon1;Parent=B002_000186-T1;
scaffold_1	funannotate	exon	620157	620359	.	-	.	ID=B002_000186-T1.exon2;Parent=B002_000186-T1;
scaffold_1	funannotate	exon	620082	620104	.	-	.	ID=B002_000186-T1.exon3;Parent=B002_000186-T1;
scaffold_1	funannotate	exon	619810	620027	.	-	.	ID=B002_000186-T1.exon4;Parent=B002_000186-T1;
scaffold_1	funannotate	exon	619392	619754	.	-	.	ID=B002_000186-T1.exon5;Parent=B002_000186-T1;
scaffold_1	funannotate	exon	619113	619323	.	-	.	ID=B002_000186-T1.exon6;Parent=B002_000186-T1;
scaffold_1	funannotate	exon	618167	619038	.	-	.	ID=B002_000186-T1.exon7;Parent=B002_000186-T1;
scaffold_1	funannotate	CDS	620473	620751	.	-	0	ID=B002_000186-T1.cds;Parent=B002_000186-T1;
scaffold_1	funannotate	CDS	620157	620359	.	-	0	ID=B002_000186-T1.cds;Parent=B002_000186-T1;
scaffold_1	funannotate	CDS	620082	620104	.	-	1	ID=B002_000186-T1.cds;Parent=B002_000186-T1;
scaffold_1	funannotate	CDS	619810	620027	.	-	2	ID=B002_000186-T1.cds;Parent=B002_000186-T1;
scaffold_1	funannotate	CDS	619392	619754	.	-	0	ID=B002_000186-T1.cds;Parent=B002_000186-T1;
scaffold_1	funannotate	CDS	619113	619323	.	-	0	ID=B002_000186-T1.cds;Parent=B002_000186-T1;
scaffold_1	funannotate	CDS	618167	619038	.	-	2	ID=B002_000186-T1.cds;Parent=B002_000186-T1;
scaffold_1	funannotate	gene	628089	629099	.	+	.	ID=B002_000187;
scaffold_1	funannotate	mRNA	628089	629099	.	+	.	ID=B002_000187-T1;Parent=B002_000187;product=hypothetical protein;
scaffold_1	funannotate	exon	628089	629099	.	+	.	ID=B002_000187-T1.exon1;Parent=B002_000187-T1;
scaffold_1	funannotate	CDS	628089	629099	.	+	0	ID=B002_000187-T1.cds;Parent=B002_000187-T1;
scaffold_1	funannotate	gene	629454	631142	.	-	.	ID=B002_000188;
scaffold_1	funannotate	mRNA	629454	631142	.	-	.	ID=B002_000188-T1;Parent=B002_000188;product=hypothetical protein;
scaffold_1	funannotate	exon	630219	631142	.	-	.	ID=B002_000188-T1.exon1;Parent=B002_000188-T1;
scaffold_1	funannotate	exon	629454	630164	.	-	.	ID=B002_000188-T1.exon2;Parent=B002_000188-T1;
scaffold_1	funannotate	CDS	630219	631142	.	-	0	ID=B002_000188-T1.cds;Parent=B002_000188-T1;
scaffold_1	funannotate	CDS	629454	630164	.	-	0	ID=B002_000188-T1.cds;Parent=B002_000188-T1;
scaffold_1	funannotate	gene	631623	633146	.	+	.	ID=B002_000189;
scaffold_1	funannotate	mRNA	631623	633146	.	+	.	ID=B002_000189-T1;Parent=B002_000189;product=hypothetical protein;
scaffold_1	funannotate	exon	631623	631695	.	+	.	ID=B002_000189-T1.exon1;Parent=B002_000189-T1;
scaffold_1	funannotate	exon	631822	632668	.	+	.	ID=B002_000189-T1.exon2;Parent=B002_000189-T1;
scaffold_1	funannotate	exon	632774	633146	.	+	.	ID=B002_000189-T1.exon3;Parent=B002_000189-T1;
scaffold_1	funannotate	CDS	631623	631695	.	+	0	ID=B002_000189-T1.cds;Parent=B002_000189-T1;
scaffold_1	funannotate	CDS	631822	632668	.	+	2	ID=B002_000189-T1.cds;Parent=B002_000189-T1;
scaffold_1	funannotate	CDS	632774	633146	.	+	1	ID=B002_000189-T1.cds;Parent=B002_000189-T1;
scaffold_1	funannotate	gene	633677	634481	.	-	.	ID=B002_000190;
scaffold_1	funannotate	mRNA	633677	634481	.	-	.	ID=B002_000190-T1;Parent=B002_000190;product=hypothetical protein;
scaffold_1	funannotate	exon	634413	634481	.	-	.	ID=B002_000190-T1.exon1;Parent=B002_000190-T1;
scaffold_1	funannotate	exon	634152	634257	.	-	.	ID=B002_000190-T1.exon2;Parent=B002_000190-T1;
scaffold_1	funannotate	exon	633873	633975	.	-	.	ID=B002_000190-T1.exon3;Parent=B002_000190-T1;
scaffold_1	funannotate	exon	633677	633749	.	-	.	ID=B002_000190-T1.exon4;Parent=B002_000190-T1;
scaffold_1	funannotate	CDS	634413	634481	.	-	0	ID=B002_000190-T1.cds;Parent=B002_000190-T1;
scaffold_1	funannotate	CDS	634152	634257	.	-	0	ID=B002_000190-T1.cds;Parent=B002_000190-T1;
scaffold_1	funannotate	CDS	633873	633975	.	-	2	ID=B002_000190-T1.cds;Parent=B002_000190-T1;
scaffold_1	funannotate	CDS	633677	633749	.	-	1	ID=B002_000190-T1.cds;Parent=B002_000190-T1;
scaffold_1	funannotate	gene	635109	636727	.	-	.	ID=B002_000191;
scaffold_1	funannotate	mRNA	635109	636727	.	-	.	ID=B002_000191-T1;Parent=B002_000191;product=hypothetical protein;
scaffold_1	funannotate	exon	636634	636727	.	-	.	ID=B002_000191-T1.exon1;Parent=B002_000191-T1;
scaffold_1	funannotate	exon	635109	636355	.	-	.	ID=B002_000191-T1.exon2;Parent=B002_000191-T1;
scaffold_1	funannotate	CDS	636634	636727	.	-	0	ID=B002_000191-T1.cds;Parent=B002_000191-T1;
scaffold_1	funannotate	CDS	635109	636355	.	-	2	ID=B002_000191-T1.cds;Parent=B002_000191-T1;
scaffold_1	funannotate	gene	637619	639220	.	-	.	ID=B002_000192;
scaffold_1	funannotate	mRNA	637619	639220	.	-	.	ID=B002_000192-T1;Parent=B002_000192;product=hypothetical protein;
scaffold_1	funannotate	exon	639197	639220	.	-	.	ID=B002_000192-T1.exon1;Parent=B002_000192-T1;
scaffold_1	funannotate	exon	637808	639124	.	-	.	ID=B002_000192-T1.exon2;Parent=B002_000192-T1;
scaffold_1	funannotate	exon	637619	637738	.	-	.	ID=B002_000192-T1.exon3;Parent=B002_000192-T1;
scaffold_1	funannotate	CDS	639197	639220	.	-	0	ID=B002_000192-T1.cds;Parent=B002_000192-T1;
scaffold_1	funannotate	CDS	637808	639124	.	-	0	ID=B002_000192-T1.cds;Parent=B002_000192-T1;
scaffold_1	funannotate	CDS	637619	637738	.	-	0	ID=B002_000192-T1.cds;Parent=B002_000192-T1;
scaffold_1	funannotate	gene	640693	643281	.	+	.	ID=B002_000193;
scaffold_1	funannotate	mRNA	640693	643281	.	+	.	ID=B002_000193-T1;Parent=B002_000193;product=hypothetical protein;
scaffold_1	funannotate	exon	640693	641388	.	+	.	ID=B002_000193-T1.exon1;Parent=B002_000193-T1;
scaffold_1	funannotate	exon	641588	641728	.	+	.	ID=B002_000193-T1.exon2;Parent=B002_000193-T1;
scaffold_1	funannotate	exon	641831	642466	.	+	.	ID=B002_000193-T1.exon3;Parent=B002_000193-T1;
scaffold_1	funannotate	exon	642529	642575	.	+	.	ID=B002_000193-T1.exon4;Parent=B002_000193-T1;
scaffold_1	funannotate	exon	642648	642699	.	+	.	ID=B002_000193-T1.exon5;Parent=B002_000193-T1;
scaffold_1	funannotate	exon	642774	642890	.	+	.	ID=B002_000193-T1.exon6;Parent=B002_000193-T1;
scaffold_1	funannotate	exon	642967	643281	.	+	.	ID=B002_000193-T1.exon7;Parent=B002_000193-T1;
scaffold_1	funannotate	CDS	640693	641388	.	+	0	ID=B002_000193-T1.cds;Parent=B002_000193-T1;
scaffold_1	funannotate	CDS	641588	641728	.	+	0	ID=B002_000193-T1.cds;Parent=B002_000193-T1;
scaffold_1	funannotate	CDS	641831	642466	.	+	0	ID=B002_000193-T1.cds;Parent=B002_000193-T1;
scaffold_1	funannotate	CDS	642529	642575	.	+	0	ID=B002_000193-T1.cds;Parent=B002_000193-T1;
scaffold_1	funannotate	CDS	642648	642699	.	+	1	ID=B002_000193-T1.cds;Parent=B002_000193-T1;
scaffold_1	funannotate	CDS	642774	642890	.	+	0	ID=B002_000193-T1.cds;Parent=B002_000193-T1;
scaffold_1	funannotate	CDS	642967	643281	.	+	0	ID=B002_000193-T1.cds;Parent=B002_000193-T1;
scaffold_1	funannotate	gene	643866	646103	.	-	.	ID=B002_000194;
scaffold_1	funannotate	mRNA	643866	646103	.	-	.	ID=B002_000194-T1;Parent=B002_000194;product=hypothetical protein;
scaffold_1	funannotate	exon	645105	646103	.	-	.	ID=B002_000194-T1.exon1;Parent=B002_000194-T1;
scaffold_1	funannotate	exon	643866	645050	.	-	.	ID=B002_000194-T1.exon2;Parent=B002_000194-T1;
scaffold_1	funannotate	CDS	645105	646103	.	-	0	ID=B002_000194-T1.cds;Parent=B002_000194-T1;
scaffold_1	funannotate	CDS	643866	645050	.	-	0	ID=B002_000194-T1.cds;Parent=B002_000194-T1;
scaffold_1	funannotate	gene	648328	649158	.	+	.	ID=B002_000195;
scaffold_1	funannotate	mRNA	648328	649158	.	+	.	ID=B002_000195-T1;Parent=B002_000195;product=hypothetical protein;
scaffold_1	funannotate	exon	648328	649158	.	+	.	ID=B002_000195-T1.exon1;Parent=B002_000195-T1;
scaffold_1	funannotate	CDS	648328	649158	.	+	0	ID=B002_000195-T1.cds;Parent=B002_000195-T1;
scaffold_1	funannotate	gene	649466	649759	.	-	.	ID=B002_000196;
scaffold_1	funannotate	mRNA	649466	649759	.	-	.	ID=B002_000196-T1;Parent=B002_000196;product=hypothetical protein;
scaffold_1	funannotate	exon	649466	649759	.	-	.	ID=B002_000196-T1.exon1;Parent=B002_000196-T1;
scaffold_1	funannotate	CDS	649466	649759	.	-	0	ID=B002_000196-T1.cds;Parent=B002_000196-T1;
scaffold_1	funannotate	gene	656538	657210	.	+	.	ID=B002_000197;
scaffold_1	funannotate	mRNA	656538	657210	.	+	.	ID=B002_000197-T1;Parent=B002_000197;product=hypothetical protein;
scaffold_1	funannotate	exon	656538	656545	.	+	.	ID=B002_000197-T1.exon1;Parent=B002_000197-T1;
scaffold_1	funannotate	exon	656595	657210	.	+	.	ID=B002_000197-T1.exon2;Parent=B002_000197-T1;
scaffold_1	funannotate	CDS	656538	656545	.	+	0	ID=B002_000197-T1.cds;Parent=B002_000197-T1;
scaffold_1	funannotate	CDS	656595	657210	.	+	1	ID=B002_000197-T1.cds;Parent=B002_000197-T1;
scaffold_1	funannotate	gene	657824	658560	.	+	.	ID=B002_000198;
scaffold_1	funannotate	mRNA	657824	658560	.	+	.	ID=B002_000198-T1;Parent=B002_000198;product=hypothetical protein;
scaffold_1	funannotate	exon	657824	658142	.	+	.	ID=B002_000198-T1.exon1;Parent=B002_000198-T1;
scaffold_1	funannotate	exon	658280	658560	.	+	.	ID=B002_000198-T1.exon2;Parent=B002_000198-T1;
scaffold_1	funannotate	CDS	657824	658142	.	+	0	ID=B002_000198-T1.cds;Parent=B002_000198-T1;
scaffold_1	funannotate	CDS	658280	658560	.	+	2	ID=B002_000198-T1.cds;Parent=B002_000198-T1;
scaffold_1	funannotate	gene	660469	660540	.	+	.	ID=B002_000199;
scaffold_1	funannotate	tRNA	660469	660540	.	+	.	ID=B002_000199-T1;Parent=B002_000199;product=tRNA-His;
scaffold_1	funannotate	exon	660469	660540	.	+	.	ID=B002_000199-T1.exon1;Parent=B002_000199-T1;
scaffold_1	funannotate	gene	660973	661760	.	-	.	ID=B002_000200;
scaffold_1	funannotate	mRNA	660973	661760	.	-	.	ID=B002_000200-T1;Parent=B002_000200;product=hypothetical protein;
scaffold_1	funannotate	exon	661499	661760	.	-	.	ID=B002_000200-T1.exon1;Parent=B002_000200-T1;
scaffold_1	funannotate	exon	661175	661445	.	-	.	ID=B002_000200-T1.exon2;Parent=B002_000200-T1;
scaffold_1	funannotate	exon	660973	661048	.	-	.	ID=B002_000200-T1.exon3;Parent=B002_000200-T1;
scaffold_1	funannotate	CDS	661499	661760	.	-	0	ID=B002_000200-T1.cds;Parent=B002_000200-T1;
scaffold_1	funannotate	CDS	661175	661445	.	-	2	ID=B002_000200-T1.cds;Parent=B002_000200-T1;
scaffold_1	funannotate	CDS	660973	661048	.	-	1	ID=B002_000200-T1.cds;Parent=B002_000200-T1;
scaffold_1	funannotate	gene	663499	665657	.	-	.	ID=B002_000201;
scaffold_1	funannotate	mRNA	663499	665657	.	-	.	ID=B002_000201-T1;Parent=B002_000201;product=hypothetical protein;
scaffold_1	funannotate	exon	664734	665657	.	-	.	ID=B002_000201-T1.exon1;Parent=B002_000201-T1;
scaffold_1	funannotate	exon	664664	664680	.	-	.	ID=B002_000201-T1.exon2;Parent=B002_000201-T1;
scaffold_1	funannotate	exon	663499	664594	.	-	.	ID=B002_000201-T1.exon3;Parent=B002_000201-T1;
scaffold_1	funannotate	CDS	664734	665657	.	-	0	ID=B002_000201-T1.cds;Parent=B002_000201-T1;
scaffold_1	funannotate	CDS	664664	664680	.	-	0	ID=B002_000201-T1.cds;Parent=B002_000201-T1;
scaffold_1	funannotate	CDS	663499	664594	.	-	1	ID=B002_000201-T1.cds;Parent=B002_000201-T1;
scaffold_1	funannotate	gene	667071	667979	.	-	.	ID=B002_000202;
scaffold_1	funannotate	mRNA	667071	667979	.	-	.	ID=B002_000202-T1;Parent=B002_000202;product=hypothetical protein;
scaffold_1	funannotate	exon	667071	667979	.	-	.	ID=B002_000202-T1.exon1;Parent=B002_000202-T1;
scaffold_1	funannotate	CDS	667071	667979	.	-	0	ID=B002_000202-T1.cds;Parent=B002_000202-T1;
scaffold_1	funannotate	gene	670197	670817	.	-	.	ID=B002_000203;
scaffold_1	funannotate	mRNA	670197	670817	.	-	.	ID=B002_000203-T1;Parent=B002_000203;product=hypothetical protein;
scaffold_1	funannotate	exon	670197	670817	.	-	.	ID=B002_000203-T1.exon1;Parent=B002_000203-T1;
scaffold_1	funannotate	CDS	670197	670817	.	-	0	ID=B002_000203-T1.cds;Parent=B002_000203-T1;
scaffold_1	funannotate	gene	671573	672220	.	-	.	ID=B002_000204;
scaffold_1	funannotate	mRNA	671573	672220	.	-	.	ID=B002_000204-T1;Parent=B002_000204;product=hypothetical protein;
scaffold_1	funannotate	exon	671573	672220	.	-	.	ID=B002_000204-T1.exon1;Parent=B002_000204-T1;
scaffold_1	funannotate	CDS	671573	672220	.	-	0	ID=B002_000204-T1.cds;Parent=B002_000204-T1;
scaffold_1	funannotate	gene	673340	674293	.	-	.	ID=B002_000205;
scaffold_1	funannotate	mRNA	673340	674293	.	-	.	ID=B002_000205-T1;Parent=B002_000205;product=hypothetical protein;
scaffold_1	funannotate	exon	673340	674293	.	-	.	ID=B002_000205-T1.exon1;Parent=B002_000205-T1;
scaffold_1	funannotate	CDS	673340	674293	.	-	0	ID=B002_000205-T1.cds;Parent=B002_000205-T1;
scaffold_1	funannotate	gene	675371	679190	.	-	.	ID=B002_000206;
scaffold_1	funannotate	mRNA	675371	679190	.	-	.	ID=B002_000206-T1;Parent=B002_000206;product=hypothetical protein;
scaffold_1	funannotate	exon	679153	679190	.	-	.	ID=B002_000206-T1.exon1;Parent=B002_000206-T1;
scaffold_1	funannotate	exon	676221	679041	.	-	.	ID=B002_000206-T1.exon2;Parent=B002_000206-T1;
scaffold_1	funannotate	exon	675729	676164	.	-	.	ID=B002_000206-T1.exon3;Parent=B002_000206-T1;
scaffold_1	funannotate	exon	675371	675669	.	-	.	ID=B002_000206-T1.exon4;Parent=B002_000206-T1;
scaffold_1	funannotate	CDS	679153	679190	.	-	0	ID=B002_000206-T1.cds;Parent=B002_000206-T1;
scaffold_1	funannotate	CDS	676221	679041	.	-	1	ID=B002_000206-T1.cds;Parent=B002_000206-T1;
scaffold_1	funannotate	CDS	675729	676164	.	-	0	ID=B002_000206-T1.cds;Parent=B002_000206-T1;
scaffold_1	funannotate	CDS	675371	675669	.	-	2	ID=B002_000206-T1.cds;Parent=B002_000206-T1;
scaffold_1	funannotate	gene	682630	688704	.	+	.	ID=B002_000207;
scaffold_1	funannotate	mRNA	682630	688704	.	+	.	ID=B002_000207-T1;Parent=B002_000207;product=hypothetical protein;
scaffold_1	funannotate	exon	682630	682640	.	+	.	ID=B002_000207-T1.exon1;Parent=B002_000207-T1;
scaffold_1	funannotate	exon	682718	682735	.	+	.	ID=B002_000207-T1.exon2;Parent=B002_000207-T1;
scaffold_1	funannotate	exon	682976	688397	.	+	.	ID=B002_000207-T1.exon3;Parent=B002_000207-T1;
scaffold_1	funannotate	exon	688471	688704	.	+	.	ID=B002_000207-T1.exon4;Parent=B002_000207-T1;
scaffold_1	funannotate	CDS	682630	682640	.	+	0	ID=B002_000207-T1.cds;Parent=B002_000207-T1;
scaffold_1	funannotate	CDS	682718	682735	.	+	1	ID=B002_000207-T1.cds;Parent=B002_000207-T1;
scaffold_1	funannotate	CDS	682976	688397	.	+	1	ID=B002_000207-T1.cds;Parent=B002_000207-T1;
scaffold_1	funannotate	CDS	688471	688704	.	+	0	ID=B002_000207-T1.cds;Parent=B002_000207-T1;
scaffold_1	funannotate	gene	689331	691310	.	-	.	ID=B002_000208;
scaffold_1	funannotate	mRNA	689331	691310	.	-	.	ID=B002_000208-T1;Parent=B002_000208;product=hypothetical protein;
scaffold_1	funannotate	exon	689331	691310	.	-	.	ID=B002_000208-T1.exon1;Parent=B002_000208-T1;
scaffold_1	funannotate	CDS	689331	691310	.	-	0	ID=B002_000208-T1.cds;Parent=B002_000208-T1;
scaffold_1	funannotate	gene	692868	694632	.	-	.	ID=B002_000209;
scaffold_1	funannotate	mRNA	692868	694632	.	-	.	ID=B002_000209-T1;Parent=B002_000209;product=hypothetical protein;
scaffold_1	funannotate	exon	694217	694632	.	-	.	ID=B002_000209-T1.exon1;Parent=B002_000209-T1;
scaffold_1	funannotate	exon	692868	694152	.	-	.	ID=B002_000209-T1.exon2;Parent=B002_000209-T1;
scaffold_1	funannotate	CDS	694217	694632	.	-	0	ID=B002_000209-T1.cds;Parent=B002_000209-T1;
scaffold_1	funannotate	CDS	692868	694152	.	-	1	ID=B002_000209-T1.cds;Parent=B002_000209-T1;
scaffold_1	funannotate	gene	695171	696181	.	-	.	ID=B002_000210;
scaffold_1	funannotate	mRNA	695171	696181	.	-	.	ID=B002_000210-T1;Parent=B002_000210;product=hypothetical protein;
scaffold_1	funannotate	exon	695171	696181	.	-	.	ID=B002_000210-T1.exon1;Parent=B002_000210-T1;
scaffold_1	funannotate	CDS	695171	696181	.	-	0	ID=B002_000210-T1.cds;Parent=B002_000210-T1;
scaffold_1	funannotate	gene	699054	702631	.	+	.	ID=B002_000211;
scaffold_1	funannotate	mRNA	699054	702631	.	+	.	ID=B002_000211-T1;Parent=B002_000211;product=hypothetical protein;
scaffold_1	funannotate	exon	699054	699156	.	+	.	ID=B002_000211-T1.exon1;Parent=B002_000211-T1;
scaffold_1	funannotate	exon	699281	699482	.	+	.	ID=B002_000211-T1.exon2;Parent=B002_000211-T1;
scaffold_1	funannotate	exon	699535	699839	.	+	.	ID=B002_000211-T1.exon3;Parent=B002_000211-T1;
scaffold_1	funannotate	exon	699904	700127	.	+	.	ID=B002_000211-T1.exon4;Parent=B002_000211-T1;
scaffold_1	funannotate	exon	700191	700571	.	+	.	ID=B002_000211-T1.exon5;Parent=B002_000211-T1;
scaffold_1	funannotate	exon	700649	702631	.	+	.	ID=B002_000211-T1.exon6;Parent=B002_000211-T1;
scaffold_1	funannotate	CDS	699054	699156	.	+	0	ID=B002_000211-T1.cds;Parent=B002_000211-T1;
scaffold_1	funannotate	CDS	699281	699482	.	+	2	ID=B002_000211-T1.cds;Parent=B002_000211-T1;
scaffold_1	funannotate	CDS	699535	699839	.	+	1	ID=B002_000211-T1.cds;Parent=B002_000211-T1;
scaffold_1	funannotate	CDS	699904	700127	.	+	2	ID=B002_000211-T1.cds;Parent=B002_000211-T1;
scaffold_1	funannotate	CDS	700191	700571	.	+	0	ID=B002_000211-T1.cds;Parent=B002_000211-T1;
scaffold_1	funannotate	CDS	700649	702631	.	+	0	ID=B002_000211-T1.cds;Parent=B002_000211-T1;
scaffold_1	funannotate	gene	703276	703396	.	-	.	ID=B002_000212;
scaffold_1	funannotate	tRNA	703276	703396	.	-	.	ID=B002_000212-T1;Parent=B002_000212;product=tRNA-Leu;
scaffold_1	funannotate	exon	703276	703396	.	-	.	ID=B002_000212-T1.exon1;Parent=B002_000212-T1;
scaffold_1	funannotate	gene	706497	711273	.	+	.	ID=B002_000213;
scaffold_1	funannotate	mRNA	706497	711273	.	+	.	ID=B002_000213-T1;Parent=B002_000213;product=hypothetical protein;
scaffold_1	funannotate	exon	706497	706514	.	+	.	ID=B002_000213-T1.exon1;Parent=B002_000213-T1;
scaffold_1	funannotate	exon	706579	706710	.	+	.	ID=B002_000213-T1.exon2;Parent=B002_000213-T1;
scaffold_1	funannotate	exon	706786	709894	.	+	.	ID=B002_000213-T1.exon3;Parent=B002_000213-T1;
scaffold_1	funannotate	exon	709958	710703	.	+	.	ID=B002_000213-T1.exon4;Parent=B002_000213-T1;
scaffold_1	funannotate	exon	710773	711273	.	+	.	ID=B002_000213-T1.exon5;Parent=B002_000213-T1;
scaffold_1	funannotate	CDS	706497	706514	.	+	0	ID=B002_000213-T1.cds;Parent=B002_000213-T1;
scaffold_1	funannotate	CDS	706579	706710	.	+	0	ID=B002_000213-T1.cds;Parent=B002_000213-T1;
scaffold_1	funannotate	CDS	706786	709894	.	+	0	ID=B002_000213-T1.cds;Parent=B002_000213-T1;
scaffold_1	funannotate	CDS	709958	710703	.	+	2	ID=B002_000213-T1.cds;Parent=B002_000213-T1;
scaffold_1	funannotate	CDS	710773	711273	.	+	0	ID=B002_000213-T1.cds;Parent=B002_000213-T1;
scaffold_1	funannotate	gene	713794	715748	.	-	.	ID=B002_000214;
scaffold_1	funannotate	mRNA	713794	715748	.	-	.	ID=B002_000214-T1;Parent=B002_000214;product=hypothetical protein;
scaffold_1	funannotate	exon	715738	715748	.	-	.	ID=B002_000214-T1.exon1;Parent=B002_000214-T1;
scaffold_1	funannotate	exon	714913	715638	.	-	.	ID=B002_000214-T1.exon2;Parent=B002_000214-T1;
scaffold_1	funannotate	exon	713794	714847	.	-	.	ID=B002_000214-T1.exon3;Parent=B002_000214-T1;
scaffold_1	funannotate	CDS	715738	715748	.	-	0	ID=B002_000214-T1.cds;Parent=B002_000214-T1;
scaffold_1	funannotate	CDS	714913	715638	.	-	1	ID=B002_000214-T1.cds;Parent=B002_000214-T1;
scaffold_1	funannotate	CDS	713794	714847	.	-	1	ID=B002_000214-T1.cds;Parent=B002_000214-T1;
scaffold_1	funannotate	gene	716770	718973	.	+	.	ID=B002_000215;
scaffold_1	funannotate	mRNA	716770	718973	.	+	.	ID=B002_000215-T1;Parent=B002_000215;product=hypothetical protein;
scaffold_1	funannotate	exon	716770	716803	.	+	.	ID=B002_000215-T1.exon1;Parent=B002_000215-T1;
scaffold_1	funannotate	exon	716881	716933	.	+	.	ID=B002_000215-T1.exon2;Parent=B002_000215-T1;
scaffold_1	funannotate	exon	717043	717185	.	+	.	ID=B002_000215-T1.exon3;Parent=B002_000215-T1;
scaffold_1	funannotate	exon	717266	717859	.	+	.	ID=B002_000215-T1.exon4;Parent=B002_000215-T1;
scaffold_1	funannotate	exon	717990	718104	.	+	.	ID=B002_000215-T1.exon5;Parent=B002_000215-T1;
scaffold_1	funannotate	exon	718158	718973	.	+	.	ID=B002_000215-T1.exon6;Parent=B002_000215-T1;
scaffold_1	funannotate	CDS	716770	716803	.	+	0	ID=B002_000215-T1.cds;Parent=B002_000215-T1;
scaffold_1	funannotate	CDS	716881	716933	.	+	2	ID=B002_000215-T1.cds;Parent=B002_000215-T1;
scaffold_1	funannotate	CDS	717043	717185	.	+	0	ID=B002_000215-T1.cds;Parent=B002_000215-T1;
scaffold_1	funannotate	CDS	717266	717859	.	+	1	ID=B002_000215-T1.cds;Parent=B002_000215-T1;
scaffold_1	funannotate	CDS	717990	718104	.	+	1	ID=B002_000215-T1.cds;Parent=B002_000215-T1;
scaffold_1	funannotate	CDS	718158	718973	.	+	0	ID=B002_000215-T1.cds;Parent=B002_000215-T1;
scaffold_1	funannotate	gene	719855	720277	.	+	.	ID=B002_000216;
scaffold_1	funannotate	mRNA	719855	720277	.	+	.	ID=B002_000216-T1;Parent=B002_000216;product=hypothetical protein;
scaffold_1	funannotate	exon	719855	720277	.	+	.	ID=B002_000216-T1.exon1;Parent=B002_000216-T1;
scaffold_1	funannotate	CDS	719855	720277	.	+	0	ID=B002_000216-T1.cds;Parent=B002_000216-T1;
scaffold_1	funannotate	gene	720873	721667	.	+	.	ID=B002_000217;
scaffold_1	funannotate	mRNA	720873	721667	.	+	.	ID=B002_000217-T1;Parent=B002_000217;product=hypothetical protein;
scaffold_1	funannotate	exon	720873	721170	.	+	.	ID=B002_000217-T1.exon1;Parent=B002_000217-T1;
scaffold_1	funannotate	exon	721363	721667	.	+	.	ID=B002_000217-T1.exon2;Parent=B002_000217-T1;
scaffold_1	funannotate	CDS	720873	721170	.	+	0	ID=B002_000217-T1.cds;Parent=B002_000217-T1;
scaffold_1	funannotate	CDS	721363	721667	.	+	2	ID=B002_000217-T1.cds;Parent=B002_000217-T1;
scaffold_1	funannotate	gene	722349	723710	.	-	.	ID=B002_000218;
scaffold_1	funannotate	mRNA	722349	723710	.	-	.	ID=B002_000218-T1;Parent=B002_000218;product=hypothetical protein;
scaffold_1	funannotate	exon	723408	723710	.	-	.	ID=B002_000218-T1.exon1;Parent=B002_000218-T1;
scaffold_1	funannotate	exon	722909	723098	.	-	.	ID=B002_000218-T1.exon2;Parent=B002_000218-T1;
scaffold_1	funannotate	exon	722349	722638	.	-	.	ID=B002_000218-T1.exon3;Parent=B002_000218-T1;
scaffold_1	funannotate	CDS	723408	723710	.	-	0	ID=B002_000218-T1.cds;Parent=B002_000218-T1;
scaffold_1	funannotate	CDS	722909	723098	.	-	0	ID=B002_000218-T1.cds;Parent=B002_000218-T1;
scaffold_1	funannotate	CDS	722349	722638	.	-	2	ID=B002_000218-T1.cds;Parent=B002_000218-T1;
scaffold_1	funannotate	gene	724209	725312	.	+	.	ID=B002_000219;
scaffold_1	funannotate	mRNA	724209	725312	.	+	.	ID=B002_000219-T1;Parent=B002_000219;product=hypothetical protein;
scaffold_1	funannotate	exon	724209	725312	.	+	.	ID=B002_000219-T1.exon1;Parent=B002_000219-T1;
scaffold_1	funannotate	CDS	724209	725312	.	+	0	ID=B002_000219-T1.cds;Parent=B002_000219-T1;
scaffold_1	funannotate	gene	727577	729379	.	-	.	ID=B002_000220;
scaffold_1	funannotate	mRNA	727577	729379	.	-	.	ID=B002_000220-T1;Parent=B002_000220;product=hypothetical protein;
scaffold_1	funannotate	exon	729375	729379	.	-	.	ID=B002_000220-T1.exon1;Parent=B002_000220-T1;
scaffold_1	funannotate	exon	727577	729218	.	-	.	ID=B002_000220-T1.exon2;Parent=B002_000220-T1;
scaffold_1	funannotate	CDS	729375	729379	.	-	0	ID=B002_000220-T1.cds;Parent=B002_000220-T1;
scaffold_1	funannotate	CDS	727577	729218	.	-	1	ID=B002_000220-T1.cds;Parent=B002_000220-T1;
scaffold_1	funannotate	gene	743285	744879	.	-	.	ID=B002_000221;
scaffold_1	funannotate	mRNA	743285	744879	.	-	.	ID=B002_000221-T1;Parent=B002_000221;product=hypothetical protein;
scaffold_1	funannotate	exon	744826	744879	.	-	.	ID=B002_000221-T1.exon1;Parent=B002_000221-T1;
scaffold_1	funannotate	exon	744207	744742	.	-	.	ID=B002_000221-T1.exon2;Parent=B002_000221-T1;
scaffold_1	funannotate	exon	743833	744091	.	-	.	ID=B002_000221-T1.exon3;Parent=B002_000221-T1;
scaffold_1	funannotate	exon	743285	743656	.	-	.	ID=B002_000221-T1.exon4;Parent=B002_000221-T1;
scaffold_1	funannotate	CDS	744826	744879	.	-	0	ID=B002_000221-T1.cds;Parent=B002_000221-T1;
scaffold_1	funannotate	CDS	744207	744742	.	-	0	ID=B002_000221-T1.cds;Parent=B002_000221-T1;
scaffold_1	funannotate	CDS	743833	744091	.	-	1	ID=B002_000221-T1.cds;Parent=B002_000221-T1;
scaffold_1	funannotate	CDS	743285	743656	.	-	0	ID=B002_000221-T1.cds;Parent=B002_000221-T1;
scaffold_1	funannotate	gene	746263	746995	.	-	.	ID=B002_000222;
scaffold_1	funannotate	mRNA	746263	746995	.	-	.	ID=B002_000222-T1;Parent=B002_000222;product=hypothetical protein;
scaffold_1	funannotate	exon	746812	746995	.	-	.	ID=B002_000222-T1.exon1;Parent=B002_000222-T1;
scaffold_1	funannotate	exon	746263	746717	.	-	.	ID=B002_000222-T1.exon2;Parent=B002_000222-T1;
scaffold_1	funannotate	CDS	746812	746995	.	-	0	ID=B002_000222-T1.cds;Parent=B002_000222-T1;
scaffold_1	funannotate	CDS	746263	746717	.	-	2	ID=B002_000222-T1.cds;Parent=B002_000222-T1;
scaffold_1	funannotate	gene	747560	749455	.	+	.	ID=B002_000223;
scaffold_1	funannotate	mRNA	747560	749455	.	+	.	ID=B002_000223-T1;Parent=B002_000223;product=hypothetical protein;
scaffold_1	funannotate	exon	747560	747631	.	+	.	ID=B002_000223-T1.exon1;Parent=B002_000223-T1;
scaffold_1	funannotate	exon	747684	747883	.	+	.	ID=B002_000223-T1.exon2;Parent=B002_000223-T1;
scaffold_1	funannotate	exon	747945	748386	.	+	.	ID=B002_000223-T1.exon3;Parent=B002_000223-T1;
scaffold_1	funannotate	exon	748445	749079	.	+	.	ID=B002_000223-T1.exon4;Parent=B002_000223-T1;
scaffold_1	funannotate	exon	749182	749455	.	+	.	ID=B002_000223-T1.exon5;Parent=B002_000223-T1;
scaffold_1	funannotate	CDS	747560	747631	.	+	0	ID=B002_000223-T1.cds;Parent=B002_000223-T1;
scaffold_1	funannotate	CDS	747684	747883	.	+	0	ID=B002_000223-T1.cds;Parent=B002_000223-T1;
scaffold_1	funannotate	CDS	747945	748386	.	+	1	ID=B002_000223-T1.cds;Parent=B002_000223-T1;
scaffold_1	funannotate	CDS	748445	749079	.	+	0	ID=B002_000223-T1.cds;Parent=B002_000223-T1;
scaffold_1	funannotate	CDS	749182	749455	.	+	1	ID=B002_000223-T1.cds;Parent=B002_000223-T1;
scaffold_1	funannotate	gene	750462	752221	.	-	.	ID=B002_000224;
scaffold_1	funannotate	mRNA	750462	752221	.	-	.	ID=B002_000224-T1;Parent=B002_000224;product=hypothetical protein;
scaffold_1	funannotate	exon	752010	752221	.	-	.	ID=B002_000224-T1.exon1;Parent=B002_000224-T1;
scaffold_1	funannotate	exon	751486	751806	.	-	.	ID=B002_000224-T1.exon2;Parent=B002_000224-T1;
scaffold_1	funannotate	exon	751253	751464	.	-	.	ID=B002_000224-T1.exon3;Parent=B002_000224-T1;
scaffold_1	funannotate	exon	750462	751192	.	-	.	ID=B002_000224-T1.exon4;Parent=B002_000224-T1;
scaffold_1	funannotate	CDS	752010	752221	.	-	0	ID=B002_000224-T1.cds;Parent=B002_000224-T1;
scaffold_1	funannotate	CDS	751486	751806	.	-	1	ID=B002_000224-T1.cds;Parent=B002_000224-T1;
scaffold_1	funannotate	CDS	751253	751464	.	-	1	ID=B002_000224-T1.cds;Parent=B002_000224-T1;
scaffold_1	funannotate	CDS	750462	751192	.	-	2	ID=B002_000224-T1.cds;Parent=B002_000224-T1;
scaffold_1	funannotate	gene	754045	755042	.	-	.	ID=B002_000225;
scaffold_1	funannotate	mRNA	754045	755042	.	-	.	ID=B002_000225-T1;Parent=B002_000225;product=hypothetical protein;
scaffold_1	funannotate	exon	754739	755042	.	-	.	ID=B002_000225-T1.exon1;Parent=B002_000225-T1;
scaffold_1	funannotate	exon	754045	754664	.	-	.	ID=B002_000225-T1.exon2;Parent=B002_000225-T1;
scaffold_1	funannotate	CDS	754739	755042	.	-	0	ID=B002_000225-T1.cds;Parent=B002_000225-T1;
scaffold_1	funannotate	CDS	754045	754664	.	-	2	ID=B002_000225-T1.cds;Parent=B002_000225-T1;
scaffold_1	funannotate	gene	755061	755849	.	-	.	ID=B002_000226;
scaffold_1	funannotate	mRNA	755061	755849	.	-	.	ID=B002_000226-T1;Parent=B002_000226;product=hypothetical protein;
scaffold_1	funannotate	exon	755632	755849	.	-	.	ID=B002_000226-T1.exon1;Parent=B002_000226-T1;
scaffold_1	funannotate	exon	755061	755394	.	-	.	ID=B002_000226-T1.exon2;Parent=B002_000226-T1;
scaffold_1	funannotate	CDS	755632	755849	.	-	0	ID=B002_000226-T1.cds;Parent=B002_000226-T1;
scaffold_1	funannotate	CDS	755061	755394	.	-	1	ID=B002_000226-T1.cds;Parent=B002_000226-T1;
scaffold_1	funannotate	gene	758854	761071	.	+	.	ID=B002_000227;
scaffold_1	funannotate	mRNA	758854	761071	.	+	.	ID=B002_000227-T1;Parent=B002_000227;product=hypothetical protein;
scaffold_1	funannotate	exon	758854	758979	.	+	.	ID=B002_000227-T1.exon1;Parent=B002_000227-T1;
scaffold_1	funannotate	exon	759037	760047	.	+	.	ID=B002_000227-T1.exon2;Parent=B002_000227-T1;
scaffold_1	funannotate	exon	760106	760923	.	+	.	ID=B002_000227-T1.exon3;Parent=B002_000227-T1;
scaffold_1	funannotate	exon	760999	761071	.	+	.	ID=B002_000227-T1.exon4;Parent=B002_000227-T1;
scaffold_1	funannotate	CDS	758854	758979	.	+	0	ID=B002_000227-T1.cds;Parent=B002_000227-T1;
scaffold_1	funannotate	CDS	759037	760047	.	+	0	ID=B002_000227-T1.cds;Parent=B002_000227-T1;
scaffold_1	funannotate	CDS	760106	760923	.	+	0	ID=B002_000227-T1.cds;Parent=B002_000227-T1;
scaffold_1	funannotate	CDS	760999	761071	.	+	1	ID=B002_000227-T1.cds;Parent=B002_000227-T1;
scaffold_1	funannotate	gene	763559	767651	.	-	.	ID=B002_000228;
scaffold_1	funannotate	mRNA	763559	767651	.	-	.	ID=B002_000228-T1;Parent=B002_000228;product=hypothetical protein;
scaffold_1	funannotate	exon	767612	767651	.	-	.	ID=B002_000228-T1.exon1;Parent=B002_000228-T1;
scaffold_1	funannotate	exon	767449	767532	.	-	.	ID=B002_000228-T1.exon2;Parent=B002_000228-T1;
scaffold_1	funannotate	exon	767337	767392	.	-	.	ID=B002_000228-T1.exon3;Parent=B002_000228-T1;
scaffold_1	funannotate	exon	763559	767272	.	-	.	ID=B002_000228-T1.exon4;Parent=B002_000228-T1;
scaffold_1	funannotate	CDS	767612	767651	.	-	0	ID=B002_000228-T1.cds;Parent=B002_000228-T1;
scaffold_1	funannotate	CDS	767449	767532	.	-	2	ID=B002_000228-T1.cds;Parent=B002_000228-T1;
scaffold_1	funannotate	CDS	767337	767392	.	-	2	ID=B002_000228-T1.cds;Parent=B002_000228-T1;
scaffold_1	funannotate	CDS	763559	767272	.	-	0	ID=B002_000228-T1.cds;Parent=B002_000228-T1;
scaffold_1	funannotate	gene	768869	771577	.	+	.	ID=B002_000229;
scaffold_1	funannotate	mRNA	768869	771577	.	+	.	ID=B002_000229-T1;Parent=B002_000229;product=hypothetical protein;
scaffold_1	funannotate	exon	768869	771577	.	+	.	ID=B002_000229-T1.exon1;Parent=B002_000229-T1;
scaffold_1	funannotate	CDS	768869	771577	.	+	0	ID=B002_000229-T1.cds;Parent=B002_000229-T1;
scaffold_1	funannotate	gene	776471	778357	.	+	.	ID=B002_000230;
scaffold_1	funannotate	mRNA	776471	778357	.	+	.	ID=B002_000230-T1;Parent=B002_000230;product=hypothetical protein;
scaffold_1	funannotate	exon	776471	777181	.	+	.	ID=B002_000230-T1.exon1;Parent=B002_000230-T1;
scaffold_1	funannotate	exon	777234	778292	.	+	.	ID=B002_000230-T1.exon2;Parent=B002_000230-T1;
scaffold_1	funannotate	exon	778355	778357	.	+	.	ID=B002_000230-T1.exon3;Parent=B002_000230-T1;
scaffold_1	funannotate	CDS	776471	777181	.	+	0	ID=B002_000230-T1.cds;Parent=B002_000230-T1;
scaffold_1	funannotate	CDS	777234	778292	.	+	0	ID=B002_000230-T1.cds;Parent=B002_000230-T1;
scaffold_1	funannotate	CDS	778355	778357	.	+	0	ID=B002_000230-T1.cds;Parent=B002_000230-T1;
scaffold_1	funannotate	gene	780252	780854	.	+	.	ID=B002_000231;
scaffold_1	funannotate	mRNA	780252	780854	.	+	.	ID=B002_000231-T1;Parent=B002_000231;product=hypothetical protein;
scaffold_1	funannotate	exon	780252	780350	.	+	.	ID=B002_000231-T1.exon1;Parent=B002_000231-T1;
scaffold_1	funannotate	exon	780594	780854	.	+	.	ID=B002_000231-T1.exon2;Parent=B002_000231-T1;
scaffold_1	funannotate	CDS	780252	780350	.	+	0	ID=B002_000231-T1.cds;Parent=B002_000231-T1;
scaffold_1	funannotate	CDS	780594	780854	.	+	0	ID=B002_000231-T1.cds;Parent=B002_000231-T1;
scaffold_1	funannotate	gene	782415	783948	.	-	.	ID=B002_000232;
scaffold_1	funannotate	mRNA	782415	783948	.	-	.	ID=B002_000232-T1;Parent=B002_000232;product=hypothetical protein;
scaffold_1	funannotate	exon	783865	783948	.	-	.	ID=B002_000232-T1.exon1;Parent=B002_000232-T1;
scaffold_1	funannotate	exon	782798	783729	.	-	.	ID=B002_000232-T1.exon2;Parent=B002_000232-T1;
scaffold_1	funannotate	exon	782415	782682	.	-	.	ID=B002_000232-T1.exon3;Parent=B002_000232-T1;
scaffold_1	funannotate	CDS	783865	783948	.	-	0	ID=B002_000232-T1.cds;Parent=B002_000232-T1;
scaffold_1	funannotate	CDS	782798	783729	.	-	0	ID=B002_000232-T1.cds;Parent=B002_000232-T1;
scaffold_1	funannotate	CDS	782415	782682	.	-	1	ID=B002_000232-T1.cds;Parent=B002_000232-T1;
scaffold_1	funannotate	gene	785234	786367	.	-	.	ID=B002_000233;
scaffold_1	funannotate	mRNA	785234	786367	.	-	.	ID=B002_000233-T1;Parent=B002_000233;product=hypothetical protein;
scaffold_1	funannotate	exon	785234	786367	.	-	.	ID=B002_000233-T1.exon1;Parent=B002_000233-T1;
scaffold_1	funannotate	CDS	785234	786367	.	-	0	ID=B002_000233-T1.cds;Parent=B002_000233-T1;
scaffold_1	funannotate	gene	788234	788668	.	+	.	ID=B002_000234;
scaffold_1	funannotate	mRNA	788234	788668	.	+	.	ID=B002_000234-T1;Parent=B002_000234;product=hypothetical protein;
scaffold_1	funannotate	exon	788234	788668	.	+	.	ID=B002_000234-T1.exon1;Parent=B002_000234-T1;
scaffold_1	funannotate	CDS	788234	788668	.	+	0	ID=B002_000234-T1.cds;Parent=B002_000234-T1;
scaffold_1	funannotate	gene	789075	789592	.	-	.	ID=B002_000235;
scaffold_1	funannotate	mRNA	789075	789592	.	-	.	ID=B002_000235-T1;Parent=B002_000235;product=hypothetical protein;
scaffold_1	funannotate	exon	789584	789592	.	-	.	ID=B002_000235-T1.exon1;Parent=B002_000235-T1;
scaffold_1	funannotate	exon	789075	789563	.	-	.	ID=B002_000235-T1.exon2;Parent=B002_000235-T1;
scaffold_1	funannotate	CDS	789584	789592	.	-	0	ID=B002_000235-T1.cds;Parent=B002_000235-T1;
scaffold_1	funannotate	CDS	789075	789563	.	-	0	ID=B002_000235-T1.cds;Parent=B002_000235-T1;
scaffold_1	funannotate	gene	798418	800163	.	+	.	ID=B002_000236;
scaffold_1	funannotate	mRNA	798418	800163	.	+	.	ID=B002_000236-T1;Parent=B002_000236;product=hypothetical protein;
scaffold_1	funannotate	exon	798418	800163	.	+	.	ID=B002_000236-T1.exon1;Parent=B002_000236-T1;
scaffold_1	funannotate	CDS	798418	800163	.	+	0	ID=B002_000236-T1.cds;Parent=B002_000236-T1;
scaffold_1	funannotate	gene	801532	804751	.	-	.	ID=B002_000237;
scaffold_1	funannotate	mRNA	801532	804751	.	-	.	ID=B002_000237-T1;Parent=B002_000237;product=hypothetical protein;
scaffold_1	funannotate	exon	804734	804751	.	-	.	ID=B002_000237-T1.exon1;Parent=B002_000237-T1;
scaffold_1	funannotate	exon	804328	804677	.	-	.	ID=B002_000237-T1.exon2;Parent=B002_000237-T1;
scaffold_1	funannotate	exon	801532	804256	.	-	.	ID=B002_000237-T1.exon3;Parent=B002_000237-T1;
scaffold_1	funannotate	CDS	804734	804751	.	-	0	ID=B002_000237-T1.cds;Parent=B002_000237-T1;
scaffold_1	funannotate	CDS	804328	804677	.	-	0	ID=B002_000237-T1.cds;Parent=B002_000237-T1;
scaffold_1	funannotate	CDS	801532	804256	.	-	1	ID=B002_000237-T1.cds;Parent=B002_000237-T1;
scaffold_1	funannotate	gene	806500	807716	.	+	.	ID=B002_000238;
scaffold_1	funannotate	mRNA	806500	807716	.	+	.	ID=B002_000238-T1;Parent=B002_000238;product=hypothetical protein;
scaffold_1	funannotate	exon	806500	806603	.	+	.	ID=B002_000238-T1.exon1;Parent=B002_000238-T1;
scaffold_1	funannotate	exon	806686	807236	.	+	.	ID=B002_000238-T1.exon2;Parent=B002_000238-T1;
scaffold_1	funannotate	exon	807292	807529	.	+	.	ID=B002_000238-T1.exon3;Parent=B002_000238-T1;
scaffold_1	funannotate	exon	807626	807716	.	+	.	ID=B002_000238-T1.exon4;Parent=B002_000238-T1;
scaffold_1	funannotate	CDS	806500	806603	.	+	0	ID=B002_000238-T1.cds;Parent=B002_000238-T1;
scaffold_1	funannotate	CDS	806686	807236	.	+	1	ID=B002_000238-T1.cds;Parent=B002_000238-T1;
scaffold_1	funannotate	CDS	807292	807529	.	+	2	ID=B002_000238-T1.cds;Parent=B002_000238-T1;
scaffold_1	funannotate	CDS	807626	807716	.	+	1	ID=B002_000238-T1.cds;Parent=B002_000238-T1;
scaffold_1	funannotate	gene	809176	809668	.	+	.	ID=B002_000239;
scaffold_1	funannotate	mRNA	809176	809668	.	+	.	ID=B002_000239-T1;Parent=B002_000239;product=hypothetical protein;
scaffold_1	funannotate	exon	809176	809182	.	+	.	ID=B002_000239-T1.exon1;Parent=B002_000239-T1;
scaffold_1	funannotate	exon	809256	809307	.	+	.	ID=B002_000239-T1.exon2;Parent=B002_000239-T1;
scaffold_1	funannotate	exon	809464	809566	.	+	.	ID=B002_000239-T1.exon3;Parent=B002_000239-T1;
scaffold_1	funannotate	exon	809633	809668	.	+	.	ID=B002_000239-T1.exon4;Parent=B002_000239-T1;
scaffold_1	funannotate	CDS	809176	809182	.	+	0	ID=B002_000239-T1.cds;Parent=B002_000239-T1;
scaffold_1	funannotate	CDS	809256	809307	.	+	2	ID=B002_000239-T1.cds;Parent=B002_000239-T1;
scaffold_1	funannotate	CDS	809464	809566	.	+	1	ID=B002_000239-T1.cds;Parent=B002_000239-T1;
scaffold_1	funannotate	CDS	809633	809668	.	+	0	ID=B002_000239-T1.cds;Parent=B002_000239-T1;
scaffold_1	funannotate	gene	812923	814849	.	+	.	ID=B002_000240;
scaffold_1	funannotate	mRNA	812923	814849	.	+	.	ID=B002_000240-T1;Parent=B002_000240;product=hypothetical protein;
scaffold_1	funannotate	exon	812923	813406	.	+	.	ID=B002_000240-T1.exon1;Parent=B002_000240-T1;
scaffold_1	funannotate	exon	813471	814763	.	+	.	ID=B002_000240-T1.exon2;Parent=B002_000240-T1;
scaffold_1	funannotate	exon	814818	814849	.	+	.	ID=B002_000240-T1.exon3;Parent=B002_000240-T1;
scaffold_1	funannotate	CDS	812923	813406	.	+	0	ID=B002_000240-T1.cds;Parent=B002_000240-T1;
scaffold_1	funannotate	CDS	813471	814763	.	+	2	ID=B002_000240-T1.cds;Parent=B002_000240-T1;
scaffold_1	funannotate	CDS	814818	814849	.	+	2	ID=B002_000240-T1.cds;Parent=B002_000240-T1;
scaffold_1	funannotate	gene	815745	819961	.	+	.	ID=B002_000241;
scaffold_1	funannotate	mRNA	815745	819961	.	+	.	ID=B002_000241-T1;Parent=B002_000241;product=hypothetical protein;
scaffold_1	funannotate	exon	815745	817625	.	+	.	ID=B002_000241-T1.exon1;Parent=B002_000241-T1;
scaffold_1	funannotate	exon	817679	818576	.	+	.	ID=B002_000241-T1.exon2;Parent=B002_000241-T1;
scaffold_1	funannotate	exon	818658	818888	.	+	.	ID=B002_000241-T1.exon3;Parent=B002_000241-T1;
scaffold_1	funannotate	exon	819032	819403	.	+	.	ID=B002_000241-T1.exon4;Parent=B002_000241-T1;
scaffold_1	funannotate	exon	819459	819961	.	+	.	ID=B002_000241-T1.exon5;Parent=B002_000241-T1;
scaffold_1	funannotate	CDS	815745	817625	.	+	0	ID=B002_000241-T1.cds;Parent=B002_000241-T1;
scaffold_1	funannotate	CDS	817679	818576	.	+	0	ID=B002_000241-T1.cds;Parent=B002_000241-T1;
scaffold_1	funannotate	CDS	818658	818888	.	+	2	ID=B002_000241-T1.cds;Parent=B002_000241-T1;
scaffold_1	funannotate	CDS	819032	819403	.	+	2	ID=B002_000241-T1.cds;Parent=B002_000241-T1;
scaffold_1	funannotate	CDS	819459	819961	.	+	2	ID=B002_000241-T1.cds;Parent=B002_000241-T1;
scaffold_1	funannotate	gene	821019	821725	.	+	.	ID=B002_000242;
scaffold_1	funannotate	mRNA	821019	821725	.	+	.	ID=B002_000242-T1;Parent=B002_000242;product=hypothetical protein;
scaffold_1	funannotate	exon	821019	821317	.	+	.	ID=B002_000242-T1.exon1;Parent=B002_000242-T1;
scaffold_1	funannotate	exon	821590	821725	.	+	.	ID=B002_000242-T1.exon2;Parent=B002_000242-T1;
scaffold_1	funannotate	CDS	821019	821317	.	+	0	ID=B002_000242-T1.cds;Parent=B002_000242-T1;
scaffold_1	funannotate	CDS	821590	821725	.	+	1	ID=B002_000242-T1.cds;Parent=B002_000242-T1;
scaffold_1	funannotate	gene	822790	823126	.	+	.	ID=B002_000243;
scaffold_1	funannotate	mRNA	822790	823126	.	+	.	ID=B002_000243-T1;Parent=B002_000243;product=hypothetical protein;
scaffold_1	funannotate	exon	822790	822841	.	+	.	ID=B002_000243-T1.exon1;Parent=B002_000243-T1;
scaffold_1	funannotate	exon	822900	822973	.	+	.	ID=B002_000243-T1.exon2;Parent=B002_000243-T1;
scaffold_1	funannotate	exon	823061	823126	.	+	.	ID=B002_000243-T1.exon3;Parent=B002_000243-T1;
scaffold_1	funannotate	CDS	822790	822841	.	+	0	ID=B002_000243-T1.cds;Parent=B002_000243-T1;
scaffold_1	funannotate	CDS	822900	822973	.	+	2	ID=B002_000243-T1.cds;Parent=B002_000243-T1;
scaffold_1	funannotate	CDS	823061	823126	.	+	0	ID=B002_000243-T1.cds;Parent=B002_000243-T1;
scaffold_1	funannotate	gene	824131	825120	.	+	.	ID=B002_000244;
scaffold_1	funannotate	mRNA	824131	825120	.	+	.	ID=B002_000244-T1;Parent=B002_000244;product=hypothetical protein;
scaffold_1	funannotate	exon	824131	824439	.	+	.	ID=B002_000244-T1.exon1;Parent=B002_000244-T1;
scaffold_1	funannotate	exon	824507	824942	.	+	.	ID=B002_000244-T1.exon2;Parent=B002_000244-T1;
scaffold_1	funannotate	exon	825023	825120	.	+	.	ID=B002_000244-T1.exon3;Parent=B002_000244-T1;
scaffold_1	funannotate	CDS	824131	824439	.	+	0	ID=B002_000244-T1.cds;Parent=B002_000244-T1;
scaffold_1	funannotate	CDS	824507	824942	.	+	0	ID=B002_000244-T1.cds;Parent=B002_000244-T1;
scaffold_1	funannotate	CDS	825023	825120	.	+	2	ID=B002_000244-T1.cds;Parent=B002_000244-T1;
scaffold_2	funannotate	gene	151	381	.	+	.	ID=B002_000245;
scaffold_2	funannotate	mRNA	151	381	.	+	.	ID=B002_000245-T1;Parent=B002_000245;product=hypothetical protein;
scaffold_2	funannotate	exon	151	381	.	+	.	ID=B002_000245-T1.exon1;Parent=B002_000245-T1;
scaffold_2	funannotate	CDS	151	381	.	+	0	ID=B002_000245-T1.cds;Parent=B002_000245-T1;
scaffold_2	funannotate	gene	735	1775	.	-	.	ID=B002_000246;
scaffold_2	funannotate	mRNA	735	1775	.	-	.	ID=B002_000246-T1;Parent=B002_000246;product=hypothetical protein;
scaffold_2	funannotate	exon	1457	1775	.	-	.	ID=B002_000246-T1.exon1;Parent=B002_000246-T1;
scaffold_2	funannotate	exon	1058	1399	.	-	.	ID=B002_000246-T1.exon2;Parent=B002_000246-T1;
scaffold_2	funannotate	exon	735	973	.	-	.	ID=B002_000246-T1.exon3;Parent=B002_000246-T1;
scaffold_2	funannotate	CDS	1457	1775	.	-	0	ID=B002_000246-T1.cds;Parent=B002_000246-T1;
scaffold_2	funannotate	CDS	1058	1399	.	-	2	ID=B002_000246-T1.cds;Parent=B002_000246-T1;
scaffold_2	funannotate	CDS	735	973	.	-	2	ID=B002_000246-T1.cds;Parent=B002_000246-T1;
scaffold_2	funannotate	gene	2333	3461	.	-	.	ID=B002_000247;
scaffold_2	funannotate	mRNA	2333	3461	.	-	.	ID=B002_000247-T1;Parent=B002_000247;product=hypothetical protein;
scaffold_2	funannotate	exon	2861	3461	.	-	.	ID=B002_000247-T1.exon1;Parent=B002_000247-T1;
scaffold_2	funannotate	exon	2659	2777	.	-	.	ID=B002_000247-T1.exon2;Parent=B002_000247-T1;
scaffold_2	funannotate	exon	2333	2593	.	-	.	ID=B002_000247-T1.exon3;Parent=B002_000247-T1;
scaffold_2	funannotate	CDS	2861	3461	.	-	0	ID=B002_000247-T1.cds;Parent=B002_000247-T1;
scaffold_2	funannotate	CDS	2659	2777	.	-	2	ID=B002_000247-T1.cds;Parent=B002_000247-T1;
scaffold_2	funannotate	CDS	2333	2593	.	-	0	ID=B002_000247-T1.cds;Parent=B002_000247-T1;
scaffold_2	funannotate	gene	5237	6426	.	+	.	ID=B002_000248;
scaffold_2	funannotate	mRNA	5237	6426	.	+	.	ID=B002_000248-T1;Parent=B002_000248;product=hypothetical protein;
scaffold_2	funannotate	exon	5237	5713	.	+	.	ID=B002_000248-T1.exon1;Parent=B002_000248-T1;
scaffold_2	funannotate	exon	5812	6426	.	+	.	ID=B002_000248-T1.exon2;Parent=B002_000248-T1;
scaffold_2	funannotate	CDS	5237	5713	.	+	0	ID=B002_000248-T1.cds;Parent=B002_000248-T1;
scaffold_2	funannotate	CDS	5812	6426	.	+	0	ID=B002_000248-T1.cds;Parent=B002_000248-T1;
scaffold_2	funannotate	gene	7103	8111	.	-	.	ID=B002_000249;
scaffold_2	funannotate	mRNA	7103	8111	.	-	.	ID=B002_000249-T1;Parent=B002_000249;product=hypothetical protein;
scaffold_2	funannotate	exon	7708	8111	.	-	.	ID=B002_000249-T1.exon1;Parent=B002_000249-T1;
scaffold_2	funannotate	exon	7404	7602	.	-	.	ID=B002_000249-T1.exon2;Parent=B002_000249-T1;
scaffold_2	funannotate	exon	7103	7345	.	-	.	ID=B002_000249-T1.exon3;Parent=B002_000249-T1;
scaffold_2	funannotate	CDS	7708	8111	.	-	0	ID=B002_000249-T1.cds;Parent=B002_000249-T1;
scaffold_2	funannotate	CDS	7404	7602	.	-	1	ID=B002_000249-T1.cds;Parent=B002_000249-T1;
scaffold_2	funannotate	CDS	7103	7345	.	-	0	ID=B002_000249-T1.cds;Parent=B002_000249-T1;
scaffold_2	funannotate	gene	9481	10345	.	+	.	ID=B002_000250;
scaffold_2	funannotate	mRNA	9481	10345	.	+	.	ID=B002_000250-T1;Parent=B002_000250;product=hypothetical protein;
scaffold_2	funannotate	exon	9481	9485	.	+	.	ID=B002_000250-T1.exon1;Parent=B002_000250-T1;
scaffold_2	funannotate	exon	9604	10345	.	+	.	ID=B002_000250-T1.exon2;Parent=B002_000250-T1;
scaffold_2	funannotate	CDS	9481	9485	.	+	0	ID=B002_000250-T1.cds;Parent=B002_000250-T1;
scaffold_2	funannotate	CDS	9604	10345	.	+	1	ID=B002_000250-T1.cds;Parent=B002_000250-T1;
scaffold_2	funannotate	gene	11790	12318	.	+	.	ID=B002_000251;
scaffold_2	funannotate	mRNA	11790	12318	.	+	.	ID=B002_000251-T1;Parent=B002_000251;product=hypothetical protein;
scaffold_2	funannotate	exon	11790	11968	.	+	.	ID=B002_000251-T1.exon1;Parent=B002_000251-T1;
scaffold_2	funannotate	exon	12051	12318	.	+	.	ID=B002_000251-T1.exon2;Parent=B002_000251-T1;
scaffold_2	funannotate	CDS	11790	11968	.	+	0	ID=B002_000251-T1.cds;Parent=B002_000251-T1;
scaffold_2	funannotate	CDS	12051	12318	.	+	1	ID=B002_000251-T1.cds;Parent=B002_000251-T1;
scaffold_2	funannotate	gene	12376	12977	.	+	.	ID=B002_000252;
scaffold_2	funannotate	mRNA	12376	12977	.	+	.	ID=B002_000252-T1;Parent=B002_000252;product=hypothetical protein;
scaffold_2	funannotate	exon	12376	12758	.	+	.	ID=B002_000252-T1.exon1;Parent=B002_000252-T1;
scaffold_2	funannotate	exon	12791	12977	.	+	.	ID=B002_000252-T1.exon2;Parent=B002_000252-T1;
scaffold_2	funannotate	CDS	12376	12758	.	+	0	ID=B002_000252-T1.cds;Parent=B002_000252-T1;
scaffold_2	funannotate	CDS	12791	12977	.	+	1	ID=B002_000252-T1.cds;Parent=B002_000252-T1;
scaffold_2	funannotate	gene	22048	29028	.	-	.	ID=B002_000253;
scaffold_2	funannotate	mRNA	22048	29028	.	-	.	ID=B002_000253-T1;Parent=B002_000253;product=hypothetical protein;
scaffold_2	funannotate	exon	28840	29028	.	-	.	ID=B002_000253-T1.exon1;Parent=B002_000253-T1;
scaffold_2	funannotate	exon	28638	28782	.	-	.	ID=B002_000253-T1.exon2;Parent=B002_000253-T1;
scaffold_2	funannotate	exon	28320	28588	.	-	.	ID=B002_000253-T1.exon3;Parent=B002_000253-T1;
scaffold_2	funannotate	exon	27836	28269	.	-	.	ID=B002_000253-T1.exon4;Parent=B002_000253-T1;
scaffold_2	funannotate	exon	27627	27783	.	-	.	ID=B002_000253-T1.exon5;Parent=B002_000253-T1;
scaffold_2	funannotate	exon	26958	27576	.	-	.	ID=B002_000253-T1.exon6;Parent=B002_000253-T1;
scaffold_2	funannotate	exon	26748	26907	.	-	.	ID=B002_000253-T1.exon7;Parent=B002_000253-T1;
scaffold_2	funannotate	exon	22048	26701	.	-	.	ID=B002_000253-T1.exon8;Parent=B002_000253-T1;
scaffold_2	funannotate	CDS	28840	29028	.	-	0	ID=B002_000253-T1.cds;Parent=B002_000253-T1;
scaffold_2	funannotate	CDS	28638	28782	.	-	0	ID=B002_000253-T1.cds;Parent=B002_000253-T1;
scaffold_2	funannotate	CDS	28320	28588	.	-	2	ID=B002_000253-T1.cds;Parent=B002_000253-T1;
scaffold_2	funannotate	CDS	27836	28269	.	-	0	ID=B002_000253-T1.cds;Parent=B002_000253-T1;
scaffold_2	funannotate	CDS	27627	27783	.	-	1	ID=B002_000253-T1.cds;Parent=B002_000253-T1;
scaffold_2	funannotate	CDS	26958	27576	.	-	0	ID=B002_000253-T1.cds;Parent=B002_000253-T1;
scaffold_2	funannotate	CDS	26748	26907	.	-	2	ID=B002_000253-T1.cds;Parent=B002_000253-T1;
scaffold_2	funannotate	CDS	22048	26701	.	-	1	ID=B002_000253-T1.cds;Parent=B002_000253-T1;
scaffold_2	funannotate	gene	29728	30569	.	+	.	ID=B002_000254;
scaffold_2	funannotate	mRNA	29728	30569	.	+	.	ID=B002_000254-T1;Parent=B002_000254;product=hypothetical protein;
scaffold_2	funannotate	exon	29728	30150	.	+	.	ID=B002_000254-T1.exon1;Parent=B002_000254-T1;
scaffold_2	funannotate	exon	30201	30569	.	+	.	ID=B002_000254-T1.exon2;Parent=B002_000254-T1;
scaffold_2	funannotate	CDS	29728	30150	.	+	0	ID=B002_000254-T1.cds;Parent=B002_000254-T1;
scaffold_2	funannotate	CDS	30201	30569	.	+	0	ID=B002_000254-T1.cds;Parent=B002_000254-T1;
scaffold_2	funannotate	gene	31225	32970	.	-	.	ID=B002_000255;
scaffold_2	funannotate	mRNA	31225	32970	.	-	.	ID=B002_000255-T1;Parent=B002_000255;product=hypothetical protein;
scaffold_2	funannotate	exon	32647	32970	.	-	.	ID=B002_000255-T1.exon1;Parent=B002_000255-T1;
scaffold_2	funannotate	exon	31225	32586	.	-	.	ID=B002_000255-T1.exon2;Parent=B002_000255-T1;
scaffold_2	funannotate	CDS	32647	32970	.	-	0	ID=B002_000255-T1.cds;Parent=B002_000255-T1;
scaffold_2	funannotate	CDS	31225	32586	.	-	0	ID=B002_000255-T1.cds;Parent=B002_000255-T1;
scaffold_2	funannotate	gene	34966	35421	.	-	.	ID=B002_000256;
scaffold_2	funannotate	mRNA	34966	35421	.	-	.	ID=B002_000256-T1;Parent=B002_000256;product=hypothetical protein;
scaffold_2	funannotate	exon	35236	35421	.	-	.	ID=B002_000256-T1.exon1;Parent=B002_000256-T1;
scaffold_2	funannotate	exon	34966	35187	.	-	.	ID=B002_000256-T1.exon2;Parent=B002_000256-T1;
scaffold_2	funannotate	CDS	35236	35421	.	-	0	ID=B002_000256-T1.cds;Parent=B002_000256-T1;
scaffold_2	funannotate	CDS	34966	35187	.	-	0	ID=B002_000256-T1.cds;Parent=B002_000256-T1;
scaffold_2	funannotate	gene	35860	36366	.	+	.	ID=B002_000257;
scaffold_2	funannotate	mRNA	35860	36366	.	+	.	ID=B002_000257-T1;Parent=B002_000257;product=hypothetical protein;
scaffold_2	funannotate	exon	35860	36067	.	+	.	ID=B002_000257-T1.exon1;Parent=B002_000257-T1;
scaffold_2	funannotate	exon	36128	36198	.	+	.	ID=B002_000257-T1.exon2;Parent=B002_000257-T1;
scaffold_2	funannotate	exon	36337	36366	.	+	.	ID=B002_000257-T1.exon3;Parent=B002_000257-T1;
scaffold_2	funannotate	CDS	35860	36067	.	+	0	ID=B002_000257-T1.cds;Parent=B002_000257-T1;
scaffold_2	funannotate	CDS	36128	36198	.	+	2	ID=B002_000257-T1.cds;Parent=B002_000257-T1;
scaffold_2	funannotate	CDS	36337	36366	.	+	0	ID=B002_000257-T1.cds;Parent=B002_000257-T1;
scaffold_2	funannotate	gene	40181	41286	.	+	.	ID=B002_000258;
scaffold_2	funannotate	mRNA	40181	41286	.	+	.	ID=B002_000258-T1;Parent=B002_000258;product=hypothetical protein;
scaffold_2	funannotate	exon	40181	40336	.	+	.	ID=B002_000258-T1.exon1;Parent=B002_000258-T1;
scaffold_2	funannotate	exon	40399	41286	.	+	.	ID=B002_000258-T1.exon2;Parent=B002_000258-T1;
scaffold_2	funannotate	CDS	40181	40336	.	+	0	ID=B002_000258-T1.cds;Parent=B002_000258-T1;
scaffold_2	funannotate	CDS	40399	41286	.	+	0	ID=B002_000258-T1.cds;Parent=B002_000258-T1;
scaffold_2	funannotate	gene	41468	42973	.	-	.	ID=B002_000259;
scaffold_2	funannotate	mRNA	41468	42973	.	-	.	ID=B002_000259-T1;Parent=B002_000259;product=hypothetical protein;
scaffold_2	funannotate	exon	41468	42973	.	-	.	ID=B002_000259-T1.exon1;Parent=B002_000259-T1;
scaffold_2	funannotate	CDS	41468	42973	.	-	0	ID=B002_000259-T1.cds;Parent=B002_000259-T1;
scaffold_2	funannotate	gene	43596	45086	.	-	.	ID=B002_000260;
scaffold_2	funannotate	mRNA	43596	45086	.	-	.	ID=B002_000260-T1;Parent=B002_000260;product=hypothetical protein;
scaffold_2	funannotate	exon	43596	45086	.	-	.	ID=B002_000260-T1.exon1;Parent=B002_000260-T1;
scaffold_2	funannotate	CDS	43596	45086	.	-	0	ID=B002_000260-T1.cds;Parent=B002_000260-T1;
scaffold_2	funannotate	gene	49012	49494	.	+	.	ID=B002_000261;
scaffold_2	funannotate	mRNA	49012	49494	.	+	.	ID=B002_000261-T1;Parent=B002_000261;product=hypothetical protein;
scaffold_2	funannotate	exon	49012	49494	.	+	.	ID=B002_000261-T1.exon1;Parent=B002_000261-T1;
scaffold_2	funannotate	CDS	49012	49494	.	+	0	ID=B002_000261-T1.cds;Parent=B002_000261-T1;
scaffold_2	funannotate	gene	50952	52428	.	-	.	ID=B002_000262;
scaffold_2	funannotate	mRNA	50952	52428	.	-	.	ID=B002_000262-T1;Parent=B002_000262;product=hypothetical protein;
scaffold_2	funannotate	exon	52120	52428	.	-	.	ID=B002_000262-T1.exon1;Parent=B002_000262-T1;
scaffold_2	funannotate	exon	51186	51956	.	-	.	ID=B002_000262-T1.exon2;Parent=B002_000262-T1;
scaffold_2	funannotate	exon	50952	51014	.	-	.	ID=B002_000262-T1.exon3;Parent=B002_000262-T1;
scaffold_2	funannotate	CDS	52120	52428	.	-	0	ID=B002_000262-T1.cds;Parent=B002_000262-T1;
scaffold_2	funannotate	CDS	51186	51956	.	-	0	ID=B002_000262-T1.cds;Parent=B002_000262-T1;
scaffold_2	funannotate	CDS	50952	51014	.	-	0	ID=B002_000262-T1.cds;Parent=B002_000262-T1;
scaffold_2	funannotate	gene	53445	54841	.	+	.	ID=B002_000263;
scaffold_2	funannotate	mRNA	53445	54841	.	+	.	ID=B002_000263-T1;Parent=B002_000263;product=hypothetical protein;
scaffold_2	funannotate	exon	53445	54443	.	+	.	ID=B002_000263-T1.exon1;Parent=B002_000263-T1;
scaffold_2	funannotate	exon	54521	54841	.	+	.	ID=B002_000263-T1.exon2;Parent=B002_000263-T1;
scaffold_2	funannotate	CDS	53445	54443	.	+	0	ID=B002_000263-T1.cds;Parent=B002_000263-T1;
scaffold_2	funannotate	CDS	54521	54841	.	+	0	ID=B002_000263-T1.cds;Parent=B002_000263-T1;
scaffold_2	funannotate	gene	56157	57785	.	+	.	ID=B002_000264;
scaffold_2	funannotate	mRNA	56157	57785	.	+	.	ID=B002_000264-T1;Parent=B002_000264;product=hypothetical protein;
scaffold_2	funannotate	exon	56157	56906	.	+	.	ID=B002_000264-T1.exon1;Parent=B002_000264-T1;
scaffold_2	funannotate	exon	57099	57785	.	+	.	ID=B002_000264-T1.exon2;Parent=B002_000264-T1;
scaffold_2	funannotate	CDS	56157	56906	.	+	0	ID=B002_000264-T1.cds;Parent=B002_000264-T1;
scaffold_2	funannotate	CDS	57099	57785	.	+	0	ID=B002_000264-T1.cds;Parent=B002_000264-T1;
scaffold_2	funannotate	gene	61428	63971	.	+	.	ID=B002_000265;
scaffold_2	funannotate	mRNA	61428	63971	.	+	.	ID=B002_000265-T1;Parent=B002_000265;product=hypothetical protein;
scaffold_2	funannotate	exon	61428	63971	.	+	.	ID=B002_000265-T1.exon1;Parent=B002_000265-T1;
scaffold_2	funannotate	CDS	61428	63971	.	+	0	ID=B002_000265-T1.cds;Parent=B002_000265-T1;
scaffold_2	funannotate	gene	65428	67967	.	-	.	ID=B002_000266;
scaffold_2	funannotate	mRNA	65428	67967	.	-	.	ID=B002_000266-T1;Parent=B002_000266;product=hypothetical protein;
scaffold_2	funannotate	exon	67923	67967	.	-	.	ID=B002_000266-T1.exon1;Parent=B002_000266-T1;
scaffold_2	funannotate	exon	65428	67827	.	-	.	ID=B002_000266-T1.exon2;Parent=B002_000266-T1;
scaffold_2	funannotate	CDS	67923	67967	.	-	0	ID=B002_000266-T1.cds;Parent=B002_000266-T1;
scaffold_2	funannotate	CDS	65428	67827	.	-	0	ID=B002_000266-T1.cds;Parent=B002_000266-T1;
scaffold_2	funannotate	gene	68441	69502	.	-	.	ID=B002_000267;
scaffold_2	funannotate	mRNA	68441	69502	.	-	.	ID=B002_000267-T1;Parent=B002_000267;product=hypothetical protein;
scaffold_2	funannotate	exon	68441	69502	.	-	.	ID=B002_000267-T1.exon1;Parent=B002_000267-T1;
scaffold_2	funannotate	CDS	68441	69502	.	-	0	ID=B002_000267-T1.cds;Parent=B002_000267-T1;
scaffold_2	funannotate	gene	69895	71939	.	-	.	ID=B002_000268;
scaffold_2	funannotate	mRNA	69895	71939	.	-	.	ID=B002_000268-T1;Parent=B002_000268;product=hypothetical protein;
scaffold_2	funannotate	exon	71909	71939	.	-	.	ID=B002_000268-T1.exon1;Parent=B002_000268-T1;
scaffold_2	funannotate	exon	71514	71774	.	-	.	ID=B002_000268-T1.exon2;Parent=B002_000268-T1;
scaffold_2	funannotate	exon	71197	71432	.	-	.	ID=B002_000268-T1.exon3;Parent=B002_000268-T1;
scaffold_2	funannotate	exon	69895	70428	.	-	.	ID=B002_000268-T1.exon4;Parent=B002_000268-T1;
scaffold_2	funannotate	CDS	71909	71939	.	-	0	ID=B002_000268-T1.cds;Parent=B002_000268-T1;
scaffold_2	funannotate	CDS	71514	71774	.	-	2	ID=B002_000268-T1.cds;Parent=B002_000268-T1;
scaffold_2	funannotate	CDS	71197	71432	.	-	2	ID=B002_000268-T1.cds;Parent=B002_000268-T1;
scaffold_2	funannotate	CDS	69895	70428	.	-	0	ID=B002_000268-T1.cds;Parent=B002_000268-T1;
scaffold_2	funannotate	gene	77891	79255	.	+	.	ID=B002_000269;
scaffold_2	funannotate	mRNA	77891	79255	.	+	.	ID=B002_000269-T1;Parent=B002_000269;product=hypothetical protein;
scaffold_2	funannotate	exon	77891	78220	.	+	.	ID=B002_000269-T1.exon1;Parent=B002_000269-T1;
scaffold_2	funannotate	exon	78350	79255	.	+	.	ID=B002_000269-T1.exon2;Parent=B002_000269-T1;
scaffold_2	funannotate	CDS	77891	78220	.	+	0	ID=B002_000269-T1.cds;Parent=B002_000269-T1;
scaffold_2	funannotate	CDS	78350	79255	.	+	0	ID=B002_000269-T1.cds;Parent=B002_000269-T1;
scaffold_2	funannotate	gene	79383	80979	.	-	.	ID=B002_000270;
scaffold_2	funannotate	mRNA	79383	80979	.	-	.	ID=B002_000270-T1;Parent=B002_000270;product=hypothetical protein;
scaffold_2	funannotate	exon	80079	80979	.	-	.	ID=B002_000270-T1.exon1;Parent=B002_000270-T1;
scaffold_2	funannotate	exon	79383	79948	.	-	.	ID=B002_000270-T1.exon2;Parent=B002_000270-T1;
scaffold_2	funannotate	CDS	80079	80979	.	-	0	ID=B002_000270-T1.cds;Parent=B002_000270-T1;
scaffold_2	funannotate	CDS	79383	79948	.	-	2	ID=B002_000270-T1.cds;Parent=B002_000270-T1;
scaffold_2	funannotate	gene	81536	84434	.	+	.	ID=B002_000271;
scaffold_2	funannotate	mRNA	81536	84434	.	+	.	ID=B002_000271-T1;Parent=B002_000271;product=hypothetical protein;
scaffold_2	funannotate	exon	81536	81723	.	+	.	ID=B002_000271-T1.exon1;Parent=B002_000271-T1;
scaffold_2	funannotate	exon	81894	81981	.	+	.	ID=B002_000271-T1.exon2;Parent=B002_000271-T1;
scaffold_2	funannotate	exon	82058	83448	.	+	.	ID=B002_000271-T1.exon3;Parent=B002_000271-T1;
scaffold_2	funannotate	exon	83543	84434	.	+	.	ID=B002_000271-T1.exon4;Parent=B002_000271-T1;
scaffold_2	funannotate	CDS	81536	81723	.	+	0	ID=B002_000271-T1.cds;Parent=B002_000271-T1;
scaffold_2	funannotate	CDS	81894	81981	.	+	1	ID=B002_000271-T1.cds;Parent=B002_000271-T1;
scaffold_2	funannotate	CDS	82058	83448	.	+	0	ID=B002_000271-T1.cds;Parent=B002_000271-T1;
scaffold_2	funannotate	CDS	83543	84434	.	+	1	ID=B002_000271-T1.cds;Parent=B002_000271-T1;
scaffold_2	funannotate	gene	84544	88883	.	-	.	ID=B002_000272;
scaffold_2	funannotate	mRNA	84544	88883	.	-	.	ID=B002_000272-T1;Parent=B002_000272;product=hypothetical protein;
scaffold_2	funannotate	exon	88631	88883	.	-	.	ID=B002_000272-T1.exon1;Parent=B002_000272-T1;
scaffold_2	funannotate	exon	88475	88558	.	-	.	ID=B002_000272-T1.exon2;Parent=B002_000272-T1;
scaffold_2	funannotate	exon	87299	88420	.	-	.	ID=B002_000272-T1.exon3;Parent=B002_000272-T1;
scaffold_2	funannotate	exon	87190	87249	.	-	.	ID=B002_000272-T1.exon4;Parent=B002_000272-T1;
scaffold_2	funannotate	exon	86247	87139	.	-	.	ID=B002_000272-T1.exon5;Parent=B002_000272-T1;
scaffold_2	funannotate	exon	85877	86045	.	-	.	ID=B002_000272-T1.exon6;Parent=B002_000272-T1;
scaffold_2	funannotate	exon	84544	85799	.	-	.	ID=B002_000272-T1.exon7;Parent=B002_000272-T1;
scaffold_2	funannotate	CDS	88631	88883	.	-	0	ID=B002_000272-T1.cds;Parent=B002_000272-T1;
scaffold_2	funannotate	CDS	88475	88558	.	-	2	ID=B002_000272-T1.cds;Parent=B002_000272-T1;
scaffold_2	funannotate	CDS	87299	88420	.	-	2	ID=B002_000272-T1.cds;Parent=B002_000272-T1;
scaffold_2	funannotate	CDS	87190	87249	.	-	2	ID=B002_000272-T1.cds;Parent=B002_000272-T1;
scaffold_2	funannotate	CDS	86247	87139	.	-	2	ID=B002_000272-T1.cds;Parent=B002_000272-T1;
scaffold_2	funannotate	CDS	85877	86045	.	-	0	ID=B002_000272-T1.cds;Parent=B002_000272-T1;
scaffold_2	funannotate	CDS	84544	85799	.	-	2	ID=B002_000272-T1.cds;Parent=B002_000272-T1;
scaffold_2	funannotate	gene	89871	91580	.	+	.	ID=B002_000273;
scaffold_2	funannotate	mRNA	89871	91580	.	+	.	ID=B002_000273-T1;Parent=B002_000273;product=hypothetical protein;
scaffold_2	funannotate	exon	89871	90137	.	+	.	ID=B002_000273-T1.exon1;Parent=B002_000273-T1;
scaffold_2	funannotate	exon	90193	90291	.	+	.	ID=B002_000273-T1.exon2;Parent=B002_000273-T1;
scaffold_2	funannotate	exon	90350	91010	.	+	.	ID=B002_000273-T1.exon3;Parent=B002_000273-T1;
scaffold_2	funannotate	exon	91114	91580	.	+	.	ID=B002_000273-T1.exon4;Parent=B002_000273-T1;
scaffold_2	funannotate	CDS	89871	90137	.	+	0	ID=B002_000273-T1.cds;Parent=B002_000273-T1;
scaffold_2	funannotate	CDS	90193	90291	.	+	0	ID=B002_000273-T1.cds;Parent=B002_000273-T1;
scaffold_2	funannotate	CDS	90350	91010	.	+	0	ID=B002_000273-T1.cds;Parent=B002_000273-T1;
scaffold_2	funannotate	CDS	91114	91580	.	+	2	ID=B002_000273-T1.cds;Parent=B002_000273-T1;
scaffold_2	funannotate	gene	92136	94298	.	+	.	ID=B002_000274;
scaffold_2	funannotate	mRNA	92136	94298	.	+	.	ID=B002_000274-T1;Parent=B002_000274;product=hypothetical protein;
scaffold_2	funannotate	exon	92136	94298	.	+	.	ID=B002_000274-T1.exon1;Parent=B002_000274-T1;
scaffold_2	funannotate	CDS	92136	94298	.	+	0	ID=B002_000274-T1.cds;Parent=B002_000274-T1;
scaffold_2	funannotate	gene	94980	95663	.	+	.	ID=B002_000275;
scaffold_2	funannotate	mRNA	94980	95663	.	+	.	ID=B002_000275-T1;Parent=B002_000275;product=hypothetical protein;
scaffold_2	funannotate	exon	94980	95663	.	+	.	ID=B002_000275-T1.exon1;Parent=B002_000275-T1;
scaffold_2	funannotate	CDS	94980	95663	.	+	0	ID=B002_000275-T1.cds;Parent=B002_000275-T1;
scaffold_2	funannotate	gene	96425	98763	.	-	.	ID=B002_000276;
scaffold_2	funannotate	mRNA	96425	98763	.	-	.	ID=B002_000276-T1;Parent=B002_000276;product=hypothetical protein;
scaffold_2	funannotate	exon	98239	98763	.	-	.	ID=B002_000276-T1.exon1;Parent=B002_000276-T1;
scaffold_2	funannotate	exon	96944	98066	.	-	.	ID=B002_000276-T1.exon2;Parent=B002_000276-T1;
scaffold_2	funannotate	exon	96528	96787	.	-	.	ID=B002_000276-T1.exon3;Parent=B002_000276-T1;
scaffold_2	funannotate	exon	96425	96448	.	-	.	ID=B002_000276-T1.exon4;Parent=B002_000276-T1;
scaffold_2	funannotate	CDS	98239	98763	.	-	0	ID=B002_000276-T1.cds;Parent=B002_000276-T1;
scaffold_2	funannotate	CDS	96944	98066	.	-	0	ID=B002_000276-T1.cds;Parent=B002_000276-T1;
scaffold_2	funannotate	CDS	96528	96787	.	-	2	ID=B002_000276-T1.cds;Parent=B002_000276-T1;
scaffold_2	funannotate	CDS	96425	96448	.	-	0	ID=B002_000276-T1.cds;Parent=B002_000276-T1;
scaffold_2	funannotate	gene	99529	99885	.	+	.	ID=B002_000277;
scaffold_2	funannotate	mRNA	99529	99885	.	+	.	ID=B002_000277-T1;Parent=B002_000277;product=hypothetical protein;
scaffold_2	funannotate	exon	99529	99885	.	+	.	ID=B002_000277-T1.exon1;Parent=B002_000277-T1;
scaffold_2	funannotate	CDS	99529	99885	.	+	0	ID=B002_000277-T1.cds;Parent=B002_000277-T1;
scaffold_2	funannotate	gene	101158	102084	.	+	.	ID=B002_000278;
scaffold_2	funannotate	mRNA	101158	102084	.	+	.	ID=B002_000278-T1;Parent=B002_000278;product=hypothetical protein;
scaffold_2	funannotate	exon	101158	102084	.	+	.	ID=B002_000278-T1.exon1;Parent=B002_000278-T1;
scaffold_2	funannotate	CDS	101158	102084	.	+	0	ID=B002_000278-T1.cds;Parent=B002_000278-T1;
scaffold_2	funannotate	gene	103399	105442	.	-	.	ID=B002_000279;
scaffold_2	funannotate	mRNA	103399	105442	.	-	.	ID=B002_000279-T1;Parent=B002_000279;product=hypothetical protein;
scaffold_2	funannotate	exon	105413	105442	.	-	.	ID=B002_000279-T1.exon1;Parent=B002_000279-T1;
scaffold_2	funannotate	exon	103399	105186	.	-	.	ID=B002_000279-T1.exon2;Parent=B002_000279-T1;
scaffold_2	funannotate	CDS	105413	105442	.	-	0	ID=B002_000279-T1.cds;Parent=B002_000279-T1;
scaffold_2	funannotate	CDS	103399	105186	.	-	0	ID=B002_000279-T1.cds;Parent=B002_000279-T1;
scaffold_2	funannotate	gene	107555	109993	.	-	.	ID=B002_000280;
scaffold_2	funannotate	mRNA	107555	109993	.	-	.	ID=B002_000280-T1;Parent=B002_000280;product=hypothetical protein;
scaffold_2	funannotate	exon	109894	109993	.	-	.	ID=B002_000280-T1.exon1;Parent=B002_000280-T1;
scaffold_2	funannotate	exon	109463	109830	.	-	.	ID=B002_000280-T1.exon2;Parent=B002_000280-T1;
scaffold_2	funannotate	exon	108998	109404	.	-	.	ID=B002_000280-T1.exon3;Parent=B002_000280-T1;
scaffold_2	funannotate	exon	108610	108883	.	-	.	ID=B002_000280-T1.exon4;Parent=B002_000280-T1;
scaffold_2	funannotate	exon	108516	108551	.	-	.	ID=B002_000280-T1.exon5;Parent=B002_000280-T1;
scaffold_2	funannotate	exon	107555	108451	.	-	.	ID=B002_000280-T1.exon6;Parent=B002_000280-T1;
scaffold_2	funannotate	CDS	109894	109993	.	-	0	ID=B002_000280-T1.cds;Parent=B002_000280-T1;
scaffold_2	funannotate	CDS	109463	109830	.	-	2	ID=B002_000280-T1.cds;Parent=B002_000280-T1;
scaffold_2	funannotate	CDS	108998	109404	.	-	0	ID=B002_000280-T1.cds;Parent=B002_000280-T1;
scaffold_2	funannotate	CDS	108610	108883	.	-	1	ID=B002_000280-T1.cds;Parent=B002_000280-T1;
scaffold_2	funannotate	CDS	108516	108551	.	-	0	ID=B002_000280-T1.cds;Parent=B002_000280-T1;
scaffold_2	funannotate	CDS	107555	108451	.	-	0	ID=B002_000280-T1.cds;Parent=B002_000280-T1;
scaffold_2	funannotate	gene	115150	115608	.	-	.	ID=B002_000281;
scaffold_2	funannotate	mRNA	115150	115608	.	-	.	ID=B002_000281-T1;Parent=B002_000281;product=hypothetical protein;
scaffold_2	funannotate	exon	115150	115608	.	-	.	ID=B002_000281-T1.exon1;Parent=B002_000281-T1;
scaffold_2	funannotate	CDS	115150	115608	.	-	0	ID=B002_000281-T1.cds;Parent=B002_000281-T1;
scaffold_2	funannotate	gene	118223	120103	.	+	.	ID=B002_000282;
scaffold_2	funannotate	mRNA	118223	120103	.	+	.	ID=B002_000282-T1;Parent=B002_000282;product=hypothetical protein;
scaffold_2	funannotate	exon	118223	118432	.	+	.	ID=B002_000282-T1.exon1;Parent=B002_000282-T1;
scaffold_2	funannotate	exon	118490	120103	.	+	.	ID=B002_000282-T1.exon2;Parent=B002_000282-T1;
scaffold_2	funannotate	CDS	118223	118432	.	+	0	ID=B002_000282-T1.cds;Parent=B002_000282-T1;
[truncated: 110,570 more rows]
