# Supplementary material for: Population genomics of the grapevine pathogen Eutypa lata reveals evidence for population expansion and intraspecific differences in secondary metabolite gene clusters
Source: PLoS Genet. 2022 Apr 1;18(4):e1010153. doi: 10.1371/journal.pgen.1010153 (PMC9007359; doi:10.1371/journal.pgen.1010153)
Supplement: S1 Data — (ZIP) [file pgen.1010153.s010.zip › Eutypa_lata_B003.gff3]

##gff-version 3
B003_0	funannotate	gene	7687	10263	.	-	.	ID=B003_000001;
B003_0	funannotate	mRNA	7687	10263	.	-	.	ID=B003_000001-T1;Parent=B003_000001;product=hypothetical protein;
B003_0	funannotate	exon	7687	10263	.	-	.	ID=B003_000001-T1.exon1;Parent=B003_000001-T1;
B003_0	funannotate	CDS	7687	10263	.	-	0	ID=B003_000001-T1.cds;Parent=B003_000001-T1;
B003_0	funannotate	gene	12515	13418	.	+	.	ID=B003_000002;
B003_0	funannotate	mRNA	12515	13418	.	+	.	ID=B003_000002-T1;Parent=B003_000002;product=hypothetical protein;
B003_0	funannotate	exon	12515	12592	.	+	.	ID=B003_000002-T1.exon1;Parent=B003_000002-T1;
B003_0	funannotate	exon	12651	13418	.	+	.	ID=B003_000002-T1.exon2;Parent=B003_000002-T1;
B003_0	funannotate	CDS	12515	12592	.	+	0	ID=B003_000002-T1.cds;Parent=B003_000002-T1;
B003_0	funannotate	CDS	12651	13418	.	+	0	ID=B003_000002-T1.cds;Parent=B003_000002-T1;
B003_0	funannotate	gene	14404	15686	.	+	.	ID=B003_000003;
B003_0	funannotate	mRNA	14404	15686	.	+	.	ID=B003_000003-T1;Parent=B003_000003;product=hypothetical protein;
B003_0	funannotate	exon	14404	14475	.	+	.	ID=B003_000003-T1.exon1;Parent=B003_000003-T1;
B003_0	funannotate	exon	14551	14785	.	+	.	ID=B003_000003-T1.exon2;Parent=B003_000003-T1;
B003_0	funannotate	exon	14941	15686	.	+	.	ID=B003_000003-T1.exon3;Parent=B003_000003-T1;
B003_0	funannotate	CDS	14404	14475	.	+	0	ID=B003_000003-T1.cds;Parent=B003_000003-T1;
B003_0	funannotate	CDS	14551	14785	.	+	0	ID=B003_000003-T1.cds;Parent=B003_000003-T1;
B003_0	funannotate	CDS	14941	15686	.	+	2	ID=B003_000003-T1.cds;Parent=B003_000003-T1;
B003_0	funannotate	gene	16042	18374	.	-	.	ID=B003_000004;
B003_0	funannotate	mRNA	16042	18374	.	-	.	ID=B003_000004-T1;Parent=B003_000004;product=hypothetical protein;
B003_0	funannotate	exon	18255	18374	.	-	.	ID=B003_000004-T1.exon1;Parent=B003_000004-T1;
B003_0	funannotate	exon	17681	18180	.	-	.	ID=B003_000004-T1.exon2;Parent=B003_000004-T1;
B003_0	funannotate	exon	17581	17628	.	-	.	ID=B003_000004-T1.exon3;Parent=B003_000004-T1;
B003_0	funannotate	exon	17089	17512	.	-	.	ID=B003_000004-T1.exon4;Parent=B003_000004-T1;
B003_0	funannotate	exon	16895	17036	.	-	.	ID=B003_000004-T1.exon5;Parent=B003_000004-T1;
B003_0	funannotate	exon	16721	16837	.	-	.	ID=B003_000004-T1.exon6;Parent=B003_000004-T1;
B003_0	funannotate	exon	16499	16663	.	-	.	ID=B003_000004-T1.exon7;Parent=B003_000004-T1;
B003_0	funannotate	exon	16228	16430	.	-	.	ID=B003_000004-T1.exon8;Parent=B003_000004-T1;
B003_0	funannotate	exon	16042	16131	.	-	.	ID=B003_000004-T1.exon9;Parent=B003_000004-T1;
B003_0	funannotate	CDS	18255	18374	.	-	0	ID=B003_000004-T1.cds;Parent=B003_000004-T1;
B003_0	funannotate	CDS	17681	18180	.	-	0	ID=B003_000004-T1.cds;Parent=B003_000004-T1;
B003_0	funannotate	CDS	17581	17628	.	-	1	ID=B003_000004-T1.cds;Parent=B003_000004-T1;
B003_0	funannotate	CDS	17089	17512	.	-	1	ID=B003_000004-T1.cds;Parent=B003_000004-T1;
B003_0	funannotate	CDS	16895	17036	.	-	0	ID=B003_000004-T1.cds;Parent=B003_000004-T1;
B003_0	funannotate	CDS	16721	16837	.	-	2	ID=B003_000004-T1.cds;Parent=B003_000004-T1;
B003_0	funannotate	CDS	16499	16663	.	-	2	ID=B003_000004-T1.cds;Parent=B003_000004-T1;
B003_0	funannotate	CDS	16228	16430	.	-	2	ID=B003_000004-T1.cds;Parent=B003_000004-T1;
B003_0	funannotate	CDS	16042	16131	.	-	0	ID=B003_000004-T1.cds;Parent=B003_000004-T1;
B003_0	funannotate	gene	23561	24370	.	+	.	ID=B003_000005;
B003_0	funannotate	mRNA	23561	24370	.	+	.	ID=B003_000005-T1;Parent=B003_000005;product=hypothetical protein;
B003_0	funannotate	exon	23561	23722	.	+	.	ID=B003_000005-T1.exon1;Parent=B003_000005-T1;
B003_0	funannotate	exon	23772	23909	.	+	.	ID=B003_000005-T1.exon2;Parent=B003_000005-T1;
B003_0	funannotate	exon	23969	24370	.	+	.	ID=B003_000005-T1.exon3;Parent=B003_000005-T1;
B003_0	funannotate	CDS	23561	23722	.	+	0	ID=B003_000005-T1.cds;Parent=B003_000005-T1;
B003_0	funannotate	CDS	23772	23909	.	+	0	ID=B003_000005-T1.cds;Parent=B003_000005-T1;
B003_0	funannotate	CDS	23969	24370	.	+	0	ID=B003_000005-T1.cds;Parent=B003_000005-T1;
B003_0	funannotate	gene	25649	27034	.	+	.	ID=B003_000006;
B003_0	funannotate	mRNA	25649	27034	.	+	.	ID=B003_000006-T1;Parent=B003_000006;product=hypothetical protein;
B003_0	funannotate	exon	25649	25900	.	+	.	ID=B003_000006-T1.exon1;Parent=B003_000006-T1;
B003_0	funannotate	exon	25974	26549	.	+	.	ID=B003_000006-T1.exon2;Parent=B003_000006-T1;
B003_0	funannotate	exon	26618	27034	.	+	.	ID=B003_000006-T1.exon3;Parent=B003_000006-T1;
B003_0	funannotate	CDS	25649	25900	.	+	0	ID=B003_000006-T1.cds;Parent=B003_000006-T1;
B003_0	funannotate	CDS	25974	26549	.	+	0	ID=B003_000006-T1.cds;Parent=B003_000006-T1;
B003_0	funannotate	CDS	26618	27034	.	+	0	ID=B003_000006-T1.cds;Parent=B003_000006-T1;
B003_0	funannotate	gene	27890	29141	.	+	.	ID=B003_000007;
B003_0	funannotate	mRNA	27890	29141	.	+	.	ID=B003_000007-T1;Parent=B003_000007;product=hypothetical protein;
B003_0	funannotate	exon	27890	27956	.	+	.	ID=B003_000007-T1.exon1;Parent=B003_000007-T1;
B003_0	funannotate	exon	28019	28117	.	+	.	ID=B003_000007-T1.exon2;Parent=B003_000007-T1;
B003_0	funannotate	exon	28202	28599	.	+	.	ID=B003_000007-T1.exon3;Parent=B003_000007-T1;
B003_0	funannotate	exon	28671	29141	.	+	.	ID=B003_000007-T1.exon4;Parent=B003_000007-T1;
B003_0	funannotate	CDS	27890	27956	.	+	0	ID=B003_000007-T1.cds;Parent=B003_000007-T1;
B003_0	funannotate	CDS	28019	28117	.	+	2	ID=B003_000007-T1.cds;Parent=B003_000007-T1;
B003_0	funannotate	CDS	28202	28599	.	+	2	ID=B003_000007-T1.cds;Parent=B003_000007-T1;
B003_0	funannotate	CDS	28671	29141	.	+	0	ID=B003_000007-T1.cds;Parent=B003_000007-T1;
B003_0	funannotate	gene	30331	31862	.	+	.	ID=B003_000008;
B003_0	funannotate	mRNA	30331	31862	.	+	.	ID=B003_000008-T1;Parent=B003_000008;product=hypothetical protein;
B003_0	funannotate	exon	30331	30537	.	+	.	ID=B003_000008-T1.exon1;Parent=B003_000008-T1;
B003_0	funannotate	exon	30635	30871	.	+	.	ID=B003_000008-T1.exon2;Parent=B003_000008-T1;
B003_0	funannotate	exon	30933	31040	.	+	.	ID=B003_000008-T1.exon3;Parent=B003_000008-T1;
B003_0	funannotate	exon	31175	31324	.	+	.	ID=B003_000008-T1.exon4;Parent=B003_000008-T1;
B003_0	funannotate	exon	31387	31468	.	+	.	ID=B003_000008-T1.exon5;Parent=B003_000008-T1;
B003_0	funannotate	exon	31531	31862	.	+	.	ID=B003_000008-T1.exon6;Parent=B003_000008-T1;
B003_0	funannotate	CDS	30331	30537	.	+	0	ID=B003_000008-T1.cds;Parent=B003_000008-T1;
B003_0	funannotate	CDS	30635	30871	.	+	0	ID=B003_000008-T1.cds;Parent=B003_000008-T1;
B003_0	funannotate	CDS	30933	31040	.	+	0	ID=B003_000008-T1.cds;Parent=B003_000008-T1;
B003_0	funannotate	CDS	31175	31324	.	+	0	ID=B003_000008-T1.cds;Parent=B003_000008-T1;
B003_0	funannotate	CDS	31387	31468	.	+	0	ID=B003_000008-T1.cds;Parent=B003_000008-T1;
B003_0	funannotate	CDS	31531	31862	.	+	2	ID=B003_000008-T1.cds;Parent=B003_000008-T1;
B003_0	funannotate	gene	34339	37719	.	+	.	ID=B003_000009;
B003_0	funannotate	mRNA	34339	37719	.	+	.	ID=B003_000009-T1;Parent=B003_000009;product=hypothetical protein;
B003_0	funannotate	exon	34339	34656	.	+	.	ID=B003_000009-T1.exon1;Parent=B003_000009-T1;
B003_0	funannotate	exon	34740	36483	.	+	.	ID=B003_000009-T1.exon2;Parent=B003_000009-T1;
B003_0	funannotate	exon	36542	37719	.	+	.	ID=B003_000009-T1.exon3;Parent=B003_000009-T1;
B003_0	funannotate	CDS	34339	34656	.	+	0	ID=B003_000009-T1.cds;Parent=B003_000009-T1;
B003_0	funannotate	CDS	34740	36483	.	+	0	ID=B003_000009-T1.cds;Parent=B003_000009-T1;
B003_0	funannotate	CDS	36542	37719	.	+	2	ID=B003_000009-T1.cds;Parent=B003_000009-T1;
B003_0	funannotate	gene	38645	42109	.	+	.	ID=B003_000010;
B003_0	funannotate	mRNA	38645	42109	.	+	.	ID=B003_000010-T1;Parent=B003_000010;product=hypothetical protein;
B003_0	funannotate	exon	38645	38687	.	+	.	ID=B003_000010-T1.exon1;Parent=B003_000010-T1;
B003_0	funannotate	exon	38741	38780	.	+	.	ID=B003_000010-T1.exon2;Parent=B003_000010-T1;
B003_0	funannotate	exon	38842	38961	.	+	.	ID=B003_000010-T1.exon3;Parent=B003_000010-T1;
B003_0	funannotate	exon	39022	42109	.	+	.	ID=B003_000010-T1.exon4;Parent=B003_000010-T1;
B003_0	funannotate	CDS	38645	38687	.	+	0	ID=B003_000010-T1.cds;Parent=B003_000010-T1;
B003_0	funannotate	CDS	38741	38780	.	+	2	ID=B003_000010-T1.cds;Parent=B003_000010-T1;
B003_0	funannotate	CDS	38842	38961	.	+	1	ID=B003_000010-T1.cds;Parent=B003_000010-T1;
B003_0	funannotate	CDS	39022	42109	.	+	1	ID=B003_000010-T1.cds;Parent=B003_000010-T1;
B003_0	funannotate	gene	44618	45131	.	+	.	ID=B003_000011;
B003_0	funannotate	mRNA	44618	45131	.	+	.	ID=B003_000011-T1;Parent=B003_000011;product=hypothetical protein;
B003_0	funannotate	exon	44618	44937	.	+	.	ID=B003_000011-T1.exon1;Parent=B003_000011-T1;
B003_0	funannotate	exon	45014	45131	.	+	.	ID=B003_000011-T1.exon2;Parent=B003_000011-T1;
B003_0	funannotate	CDS	44618	44937	.	+	0	ID=B003_000011-T1.cds;Parent=B003_000011-T1;
B003_0	funannotate	CDS	45014	45131	.	+	1	ID=B003_000011-T1.cds;Parent=B003_000011-T1;
B003_0	funannotate	gene	50110	50777	.	-	.	ID=B003_000012;
B003_0	funannotate	mRNA	50110	50777	.	-	.	ID=B003_000012-T1;Parent=B003_000012;product=hypothetical protein;
B003_0	funannotate	exon	50635	50777	.	-	.	ID=B003_000012-T1.exon1;Parent=B003_000012-T1;
B003_0	funannotate	exon	50110	50578	.	-	.	ID=B003_000012-T1.exon2;Parent=B003_000012-T1;
B003_0	funannotate	CDS	50635	50777	.	-	0	ID=B003_000012-T1.cds;Parent=B003_000012-T1;
B003_0	funannotate	CDS	50110	50578	.	-	1	ID=B003_000012-T1.cds;Parent=B003_000012-T1;
B003_0	funannotate	gene	57306	58352	.	+	.	ID=B003_000013;
B003_0	funannotate	mRNA	57306	58352	.	+	.	ID=B003_000013-T1;Parent=B003_000013;product=hypothetical protein;
B003_0	funannotate	exon	57306	58352	.	+	.	ID=B003_000013-T1.exon1;Parent=B003_000013-T1;
B003_0	funannotate	CDS	57306	58352	.	+	0	ID=B003_000013-T1.cds;Parent=B003_000013-T1;
B003_0	funannotate	gene	60930	62897	.	+	.	ID=B003_000014;
B003_0	funannotate	mRNA	60930	62897	.	+	.	ID=B003_000014-T1;Parent=B003_000014;product=hypothetical protein;
B003_0	funannotate	exon	60930	62897	.	+	.	ID=B003_000014-T1.exon1;Parent=B003_000014-T1;
B003_0	funannotate	CDS	60930	62897	.	+	0	ID=B003_000014-T1.cds;Parent=B003_000014-T1;
B003_0	funannotate	gene	64912	68360	.	+	.	ID=B003_000015;
B003_0	funannotate	mRNA	64912	68360	.	+	.	ID=B003_000015-T1;Parent=B003_000015;product=hypothetical protein;
B003_0	funannotate	exon	64912	65258	.	+	.	ID=B003_000015-T1.exon1;Parent=B003_000015-T1;
B003_0	funannotate	exon	65319	65763	.	+	.	ID=B003_000015-T1.exon2;Parent=B003_000015-T1;
B003_0	funannotate	exon	65810	65972	.	+	.	ID=B003_000015-T1.exon3;Parent=B003_000015-T1;
B003_0	funannotate	exon	66025	66249	.	+	.	ID=B003_000015-T1.exon4;Parent=B003_000015-T1;
B003_0	funannotate	exon	66345	66499	.	+	.	ID=B003_000015-T1.exon5;Parent=B003_000015-T1;
B003_0	funannotate	exon	66938	67614	.	+	.	ID=B003_000015-T1.exon6;Parent=B003_000015-T1;
B003_0	funannotate	exon	67679	68360	.	+	.	ID=B003_000015-T1.exon7;Parent=B003_000015-T1;
B003_0	funannotate	CDS	64912	65258	.	+	0	ID=B003_000015-T1.cds;Parent=B003_000015-T1;
B003_0	funannotate	CDS	65319	65763	.	+	1	ID=B003_000015-T1.cds;Parent=B003_000015-T1;
B003_0	funannotate	CDS	65810	65972	.	+	0	ID=B003_000015-T1.cds;Parent=B003_000015-T1;
B003_0	funannotate	CDS	66025	66249	.	+	2	ID=B003_000015-T1.cds;Parent=B003_000015-T1;
B003_0	funannotate	CDS	66345	66499	.	+	2	ID=B003_000015-T1.cds;Parent=B003_000015-T1;
B003_0	funannotate	CDS	66938	67614	.	+	0	ID=B003_000015-T1.cds;Parent=B003_000015-T1;
B003_0	funannotate	CDS	67679	68360	.	+	1	ID=B003_000015-T1.cds;Parent=B003_000015-T1;
B003_0	funannotate	gene	68919	69537	.	+	.	ID=B003_000016;
B003_0	funannotate	mRNA	68919	69537	.	+	.	ID=B003_000016-T1;Parent=B003_000016;product=hypothetical protein;
B003_0	funannotate	exon	68919	68975	.	+	.	ID=B003_000016-T1.exon1;Parent=B003_000016-T1;
B003_0	funannotate	exon	69043	69056	.	+	.	ID=B003_000016-T1.exon2;Parent=B003_000016-T1;
B003_0	funannotate	exon	69126	69537	.	+	.	ID=B003_000016-T1.exon3;Parent=B003_000016-T1;
B003_0	funannotate	CDS	68919	68975	.	+	0	ID=B003_000016-T1.cds;Parent=B003_000016-T1;
B003_0	funannotate	CDS	69043	69056	.	+	0	ID=B003_000016-T1.cds;Parent=B003_000016-T1;
B003_0	funannotate	CDS	69126	69537	.	+	1	ID=B003_000016-T1.cds;Parent=B003_000016-T1;
B003_0	funannotate	gene	70732	72922	.	+	.	ID=B003_000017;
B003_0	funannotate	mRNA	70732	72922	.	+	.	ID=B003_000017-T1;Parent=B003_000017;product=hypothetical protein;
B003_0	funannotate	exon	70732	70983	.	+	.	ID=B003_000017-T1.exon1;Parent=B003_000017-T1;
B003_0	funannotate	exon	71038	71706	.	+	.	ID=B003_000017-T1.exon2;Parent=B003_000017-T1;
B003_0	funannotate	exon	71861	72500	.	+	.	ID=B003_000017-T1.exon3;Parent=B003_000017-T1;
B003_0	funannotate	exon	72570	72922	.	+	.	ID=B003_000017-T1.exon4;Parent=B003_000017-T1;
B003_0	funannotate	CDS	70732	70983	.	+	0	ID=B003_000017-T1.cds;Parent=B003_000017-T1;
B003_0	funannotate	CDS	71038	71706	.	+	0	ID=B003_000017-T1.cds;Parent=B003_000017-T1;
B003_0	funannotate	CDS	71861	72500	.	+	0	ID=B003_000017-T1.cds;Parent=B003_000017-T1;
B003_0	funannotate	CDS	72570	72922	.	+	2	ID=B003_000017-T1.cds;Parent=B003_000017-T1;
B003_0	funannotate	gene	73727	75892	.	+	.	ID=B003_000018;
B003_0	funannotate	mRNA	73727	75892	.	+	.	ID=B003_000018-T1;Parent=B003_000018;product=hypothetical protein;
B003_0	funannotate	exon	73727	75892	.	+	.	ID=B003_000018-T1.exon1;Parent=B003_000018-T1;
B003_0	funannotate	CDS	73727	75892	.	+	0	ID=B003_000018-T1.cds;Parent=B003_000018-T1;
B003_0	funannotate	gene	76273	77850	.	-	.	ID=B003_000019;
B003_0	funannotate	mRNA	76273	77850	.	-	.	ID=B003_000019-T1;Parent=B003_000019;product=hypothetical protein;
B003_0	funannotate	exon	76273	77850	.	-	.	ID=B003_000019-T1.exon1;Parent=B003_000019-T1;
B003_0	funannotate	CDS	76273	77850	.	-	0	ID=B003_000019-T1.cds;Parent=B003_000019-T1;
B003_0	funannotate	gene	78541	79686	.	-	.	ID=B003_000020;
B003_0	funannotate	mRNA	78541	79686	.	-	.	ID=B003_000020-T1;Parent=B003_000020;product=hypothetical protein;
B003_0	funannotate	exon	79618	79686	.	-	.	ID=B003_000020-T1.exon1;Parent=B003_000020-T1;
B003_0	funannotate	exon	79288	79541	.	-	.	ID=B003_000020-T1.exon2;Parent=B003_000020-T1;
B003_0	funannotate	exon	78541	79228	.	-	.	ID=B003_000020-T1.exon3;Parent=B003_000020-T1;
B003_0	funannotate	CDS	79618	79686	.	-	0	ID=B003_000020-T1.cds;Parent=B003_000020-T1;
B003_0	funannotate	CDS	79288	79541	.	-	0	ID=B003_000020-T1.cds;Parent=B003_000020-T1;
B003_0	funannotate	CDS	78541	79228	.	-	1	ID=B003_000020-T1.cds;Parent=B003_000020-T1;
B003_0	funannotate	gene	80329	82803	.	-	.	ID=B003_000021;
B003_0	funannotate	mRNA	80329	82803	.	-	.	ID=B003_000021-T1;Parent=B003_000021;product=hypothetical protein;
B003_0	funannotate	exon	80329	82803	.	-	.	ID=B003_000021-T1.exon1;Parent=B003_000021-T1;
B003_0	funannotate	CDS	80329	82803	.	-	0	ID=B003_000021-T1.cds;Parent=B003_000021-T1;
B003_0	funannotate	gene	84622	85434	.	-	.	ID=B003_000022;
B003_0	funannotate	mRNA	84622	85434	.	-	.	ID=B003_000022-T1;Parent=B003_000022;product=hypothetical protein;
B003_0	funannotate	exon	85048	85434	.	-	.	ID=B003_000022-T1.exon1;Parent=B003_000022-T1;
B003_0	funannotate	exon	84860	84999	.	-	.	ID=B003_000022-T1.exon2;Parent=B003_000022-T1;
B003_0	funannotate	exon	84622	84808	.	-	.	ID=B003_000022-T1.exon3;Parent=B003_000022-T1;
B003_0	funannotate	CDS	85048	85434	.	-	0	ID=B003_000022-T1.cds;Parent=B003_000022-T1;
B003_0	funannotate	CDS	84860	84999	.	-	0	ID=B003_000022-T1.cds;Parent=B003_000022-T1;
B003_0	funannotate	CDS	84622	84808	.	-	1	ID=B003_000022-T1.cds;Parent=B003_000022-T1;
B003_0	funannotate	gene	85502	86985	.	+	.	ID=B003_000023;
B003_0	funannotate	mRNA	85502	86985	.	+	.	ID=B003_000023-T1;Parent=B003_000023;product=hypothetical protein;
B003_0	funannotate	exon	85502	85639	.	+	.	ID=B003_000023-T1.exon1;Parent=B003_000023-T1;
B003_0	funannotate	exon	85693	86985	.	+	.	ID=B003_000023-T1.exon2;Parent=B003_000023-T1;
B003_0	funannotate	CDS	85502	85639	.	+	0	ID=B003_000023-T1.cds;Parent=B003_000023-T1;
B003_0	funannotate	CDS	85693	86985	.	+	0	ID=B003_000023-T1.cds;Parent=B003_000023-T1;
B003_0	funannotate	gene	89091	90538	.	+	.	ID=B003_000024;
B003_0	funannotate	mRNA	89091	90538	.	+	.	ID=B003_000024-T1;Parent=B003_000024;product=hypothetical protein;
B003_0	funannotate	exon	89091	89273	.	+	.	ID=B003_000024-T1.exon1;Parent=B003_000024-T1;
B003_0	funannotate	exon	89342	89474	.	+	.	ID=B003_000024-T1.exon2;Parent=B003_000024-T1;
B003_0	funannotate	exon	89526	89649	.	+	.	ID=B003_000024-T1.exon3;Parent=B003_000024-T1;
B003_0	funannotate	exon	89707	90164	.	+	.	ID=B003_000024-T1.exon4;Parent=B003_000024-T1;
B003_0	funannotate	exon	90225	90538	.	+	.	ID=B003_000024-T1.exon5;Parent=B003_000024-T1;
B003_0	funannotate	CDS	89091	89273	.	+	0	ID=B003_000024-T1.cds;Parent=B003_000024-T1;
B003_0	funannotate	CDS	89342	89474	.	+	0	ID=B003_000024-T1.cds;Parent=B003_000024-T1;
B003_0	funannotate	CDS	89526	89649	.	+	2	ID=B003_000024-T1.cds;Parent=B003_000024-T1;
B003_0	funannotate	CDS	89707	90164	.	+	1	ID=B003_000024-T1.cds;Parent=B003_000024-T1;
B003_0	funannotate	CDS	90225	90538	.	+	2	ID=B003_000024-T1.cds;Parent=B003_000024-T1;
B003_0	funannotate	gene	94325	95941	.	+	.	ID=B003_000025;
B003_0	funannotate	mRNA	94325	95941	.	+	.	ID=B003_000025-T1;Parent=B003_000025;product=hypothetical protein;
B003_0	funannotate	exon	94325	95941	.	+	.	ID=B003_000025-T1.exon1;Parent=B003_000025-T1;
B003_0	funannotate	CDS	94325	95941	.	+	0	ID=B003_000025-T1.cds;Parent=B003_000025-T1;
B003_0	funannotate	gene	98008	98709	.	+	.	ID=B003_000026;
B003_0	funannotate	mRNA	98008	98709	.	+	.	ID=B003_000026-T1;Parent=B003_000026;product=hypothetical protein;
B003_0	funannotate	exon	98008	98292	.	+	.	ID=B003_000026-T1.exon1;Parent=B003_000026-T1;
B003_0	funannotate	exon	98407	98709	.	+	.	ID=B003_000026-T1.exon2;Parent=B003_000026-T1;
B003_0	funannotate	CDS	98008	98292	.	+	0	ID=B003_000026-T1.cds;Parent=B003_000026-T1;
B003_0	funannotate	CDS	98407	98709	.	+	0	ID=B003_000026-T1.cds;Parent=B003_000026-T1;
B003_0	funannotate	gene	99786	102026	.	-	.	ID=B003_000027;
B003_0	funannotate	mRNA	99786	102026	.	-	.	ID=B003_000027-T1;Parent=B003_000027;product=hypothetical protein;
B003_0	funannotate	exon	101820	102026	.	-	.	ID=B003_000027-T1.exon1;Parent=B003_000027-T1;
B003_0	funannotate	exon	101427	101727	.	-	.	ID=B003_000027-T1.exon2;Parent=B003_000027-T1;
B003_0	funannotate	exon	100804	101345	.	-	.	ID=B003_000027-T1.exon3;Parent=B003_000027-T1;
B003_0	funannotate	exon	99786	100751	.	-	.	ID=B003_000027-T1.exon4;Parent=B003_000027-T1;
B003_0	funannotate	CDS	101820	102026	.	-	0	ID=B003_000027-T1.cds;Parent=B003_000027-T1;
B003_0	funannotate	CDS	101427	101727	.	-	0	ID=B003_000027-T1.cds;Parent=B003_000027-T1;
B003_0	funannotate	CDS	100804	101345	.	-	2	ID=B003_000027-T1.cds;Parent=B003_000027-T1;
B003_0	funannotate	CDS	99786	100751	.	-	0	ID=B003_000027-T1.cds;Parent=B003_000027-T1;
B003_0	funannotate	gene	103334	104310	.	+	.	ID=B003_000028;
B003_0	funannotate	mRNA	103334	104310	.	+	.	ID=B003_000028-T1;Parent=B003_000028;product=hypothetical protein;
B003_0	funannotate	exon	103334	103412	.	+	.	ID=B003_000028-T1.exon1;Parent=B003_000028-T1;
B003_0	funannotate	exon	103763	104310	.	+	.	ID=B003_000028-T1.exon2;Parent=B003_000028-T1;
B003_0	funannotate	CDS	103334	103412	.	+	0	ID=B003_000028-T1.cds;Parent=B003_000028-T1;
B003_0	funannotate	CDS	103763	104310	.	+	2	ID=B003_000028-T1.cds;Parent=B003_000028-T1;
B003_0	funannotate	gene	105604	106583	.	+	.	ID=B003_000029;
B003_0	funannotate	mRNA	105604	106583	.	+	.	ID=B003_000029-T1;Parent=B003_000029;product=hypothetical protein;
B003_0	funannotate	exon	105604	105617	.	+	.	ID=B003_000029-T1.exon1;Parent=B003_000029-T1;
B003_0	funannotate	exon	105918	105965	.	+	.	ID=B003_000029-T1.exon2;Parent=B003_000029-T1;
B003_0	funannotate	exon	106060	106306	.	+	.	ID=B003_000029-T1.exon3;Parent=B003_000029-T1;
B003_0	funannotate	exon	106473	106583	.	+	.	ID=B003_000029-T1.exon4;Parent=B003_000029-T1;
B003_0	funannotate	CDS	105604	105617	.	+	0	ID=B003_000029-T1.cds;Parent=B003_000029-T1;
B003_0	funannotate	CDS	105918	105965	.	+	1	ID=B003_000029-T1.cds;Parent=B003_000029-T1;
B003_0	funannotate	CDS	106060	106306	.	+	1	ID=B003_000029-T1.cds;Parent=B003_000029-T1;
B003_0	funannotate	CDS	106473	106583	.	+	0	ID=B003_000029-T1.cds;Parent=B003_000029-T1;
B003_0	funannotate	gene	108376	108888	.	+	.	ID=B003_000030;
B003_0	funannotate	mRNA	108376	108888	.	+	.	ID=B003_000030-T1;Parent=B003_000030;product=hypothetical protein;
B003_0	funannotate	exon	108376	108388	.	+	.	ID=B003_000030-T1.exon1;Parent=B003_000030-T1;
B003_0	funannotate	exon	108476	108888	.	+	.	ID=B003_000030-T1.exon2;Parent=B003_000030-T1;
B003_0	funannotate	CDS	108376	108388	.	+	0	ID=B003_000030-T1.cds;Parent=B003_000030-T1;
B003_0	funannotate	CDS	108476	108888	.	+	2	ID=B003_000030-T1.cds;Parent=B003_000030-T1;
B003_0	funannotate	gene	109097	110326	.	+	.	ID=B003_000031;
B003_0	funannotate	mRNA	109097	110326	.	+	.	ID=B003_000031-T1;Parent=B003_000031;product=hypothetical protein;
B003_0	funannotate	exon	109097	110326	.	+	.	ID=B003_000031-T1.exon1;Parent=B003_000031-T1;
B003_0	funannotate	CDS	109097	110326	.	+	0	ID=B003_000031-T1.cds;Parent=B003_000031-T1;
B003_0	funannotate	gene	111017	113885	.	-	.	ID=B003_000032;
B003_0	funannotate	mRNA	111017	113885	.	-	.	ID=B003_000032-T1;Parent=B003_000032;product=hypothetical protein;
B003_0	funannotate	exon	111218	113885	.	-	.	ID=B003_000032-T1.exon1;Parent=B003_000032-T1;
B003_0	funannotate	exon	111017	111147	.	-	.	ID=B003_000032-T1.exon2;Parent=B003_000032-T1;
B003_0	funannotate	CDS	111218	113885	.	-	0	ID=B003_000032-T1.cds;Parent=B003_000032-T1;
B003_0	funannotate	CDS	111017	111147	.	-	2	ID=B003_000032-T1.cds;Parent=B003_000032-T1;
B003_0	funannotate	gene	115250	117126	.	+	.	ID=B003_000033;
B003_0	funannotate	mRNA	115250	117126	.	+	.	ID=B003_000033-T1;Parent=B003_000033;product=hypothetical protein;
B003_0	funannotate	exon	115250	115838	.	+	.	ID=B003_000033-T1.exon1;Parent=B003_000033-T1;
B003_0	funannotate	exon	115973	117126	.	+	.	ID=B003_000033-T1.exon2;Parent=B003_000033-T1;
B003_0	funannotate	CDS	115250	115838	.	+	0	ID=B003_000033-T1.cds;Parent=B003_000033-T1;
B003_0	funannotate	CDS	115973	117126	.	+	2	ID=B003_000033-T1.cds;Parent=B003_000033-T1;
B003_0	funannotate	gene	117958	120167	.	-	.	ID=B003_000034;
B003_0	funannotate	mRNA	117958	120167	.	-	.	ID=B003_000034-T1;Parent=B003_000034;product=hypothetical protein;
B003_0	funannotate	exon	119859	120167	.	-	.	ID=B003_000034-T1.exon1;Parent=B003_000034-T1;
B003_0	funannotate	exon	119523	119715	.	-	.	ID=B003_000034-T1.exon2;Parent=B003_000034-T1;
B003_0	funannotate	exon	119150	119446	.	-	.	ID=B003_000034-T1.exon3;Parent=B003_000034-T1;
B003_0	funannotate	exon	118844	119087	.	-	.	ID=B003_000034-T1.exon4;Parent=B003_000034-T1;
B003_0	funannotate	exon	117958	118771	.	-	.	ID=B003_000034-T1.exon5;Parent=B003_000034-T1;
B003_0	funannotate	CDS	119859	120167	.	-	0	ID=B003_000034-T1.cds;Parent=B003_000034-T1;
B003_0	funannotate	CDS	119523	119715	.	-	0	ID=B003_000034-T1.cds;Parent=B003_000034-T1;
B003_0	funannotate	CDS	119150	119446	.	-	2	ID=B003_000034-T1.cds;Parent=B003_000034-T1;
B003_0	funannotate	CDS	118844	119087	.	-	2	ID=B003_000034-T1.cds;Parent=B003_000034-T1;
B003_0	funannotate	CDS	117958	118771	.	-	1	ID=B003_000034-T1.cds;Parent=B003_000034-T1;
B003_0	funannotate	gene	122187	122583	.	-	.	ID=B003_000035;
B003_0	funannotate	mRNA	122187	122583	.	-	.	ID=B003_000035-T1;Parent=B003_000035;product=hypothetical protein;
B003_0	funannotate	exon	122259	122583	.	-	.	ID=B003_000035-T1.exon1;Parent=B003_000035-T1;
B003_0	funannotate	exon	122187	122194	.	-	.	ID=B003_000035-T1.exon2;Parent=B003_000035-T1;
B003_0	funannotate	CDS	122259	122583	.	-	0	ID=B003_000035-T1.cds;Parent=B003_000035-T1;
B003_0	funannotate	CDS	122187	122194	.	-	2	ID=B003_000035-T1.cds;Parent=B003_000035-T1;
B003_0	funannotate	gene	123717	125801	.	-	.	ID=B003_000036;
B003_0	funannotate	mRNA	123717	125801	.	-	.	ID=B003_000036-T1;Parent=B003_000036;product=hypothetical protein;
B003_0	funannotate	exon	123717	125801	.	-	.	ID=B003_000036-T1.exon1;Parent=B003_000036-T1;
B003_0	funannotate	CDS	123717	125801	.	-	0	ID=B003_000036-T1.cds;Parent=B003_000036-T1;
B003_0	funannotate	gene	127414	130075	.	-	.	ID=B003_000037;
B003_0	funannotate	mRNA	127414	130075	.	-	.	ID=B003_000037-T1;Parent=B003_000037;product=hypothetical protein;
B003_0	funannotate	exon	129434	130075	.	-	.	ID=B003_000037-T1.exon1;Parent=B003_000037-T1;
B003_0	funannotate	exon	129123	129287	.	-	.	ID=B003_000037-T1.exon2;Parent=B003_000037-T1;
B003_0	funannotate	exon	128675	129041	.	-	.	ID=B003_000037-T1.exon3;Parent=B003_000037-T1;
B003_0	funannotate	exon	128462	128617	.	-	.	ID=B003_000037-T1.exon4;Parent=B003_000037-T1;
B003_0	funannotate	exon	128339	128397	.	-	.	ID=B003_000037-T1.exon5;Parent=B003_000037-T1;
B003_0	funannotate	exon	128234	128280	.	-	.	ID=B003_000037-T1.exon6;Parent=B003_000037-T1;
B003_0	funannotate	exon	128121	128172	.	-	.	ID=B003_000037-T1.exon7;Parent=B003_000037-T1;
B003_0	funannotate	exon	127924	128040	.	-	.	ID=B003_000037-T1.exon8;Parent=B003_000037-T1;
B003_0	funannotate	exon	127414	127833	.	-	.	ID=B003_000037-T1.exon9;Parent=B003_000037-T1;
B003_0	funannotate	CDS	129434	130075	.	-	0	ID=B003_000037-T1.cds;Parent=B003_000037-T1;
B003_0	funannotate	CDS	129123	129287	.	-	0	ID=B003_000037-T1.cds;Parent=B003_000037-T1;
B003_0	funannotate	CDS	128675	129041	.	-	0	ID=B003_000037-T1.cds;Parent=B003_000037-T1;
B003_0	funannotate	CDS	128462	128617	.	-	2	ID=B003_000037-T1.cds;Parent=B003_000037-T1;
B003_0	funannotate	CDS	128339	128397	.	-	2	ID=B003_000037-T1.cds;Parent=B003_000037-T1;
B003_0	funannotate	CDS	128234	128280	.	-	0	ID=B003_000037-T1.cds;Parent=B003_000037-T1;
B003_0	funannotate	CDS	128121	128172	.	-	1	ID=B003_000037-T1.cds;Parent=B003_000037-T1;
B003_0	funannotate	CDS	127924	128040	.	-	0	ID=B003_000037-T1.cds;Parent=B003_000037-T1;
B003_0	funannotate	CDS	127414	127833	.	-	0	ID=B003_000037-T1.cds;Parent=B003_000037-T1;
B003_0	funannotate	gene	131015	131971	.	-	.	ID=B003_000038;
B003_0	funannotate	mRNA	131015	131971	.	-	.	ID=B003_000038-T1;Parent=B003_000038;product=hypothetical protein;
B003_0	funannotate	exon	131015	131971	.	-	.	ID=B003_000038-T1.exon1;Parent=B003_000038-T1;
B003_0	funannotate	CDS	131015	131971	.	-	0	ID=B003_000038-T1.cds;Parent=B003_000038-T1;
B003_0	funannotate	gene	134764	135891	.	-	.	ID=B003_000039;
B003_0	funannotate	mRNA	134764	135891	.	-	.	ID=B003_000039-T1;Parent=B003_000039;product=hypothetical protein;
B003_0	funannotate	exon	134764	135891	.	-	.	ID=B003_000039-T1.exon1;Parent=B003_000039-T1;
B003_0	funannotate	CDS	134764	135891	.	-	0	ID=B003_000039-T1.cds;Parent=B003_000039-T1;
B003_0	funannotate	gene	136967	139838	.	-	.	ID=B003_000040;
B003_0	funannotate	mRNA	136967	139838	.	-	.	ID=B003_000040-T1;Parent=B003_000040;product=hypothetical protein;
B003_0	funannotate	exon	138444	139838	.	-	.	ID=B003_000040-T1.exon1;Parent=B003_000040-T1;
B003_0	funannotate	exon	138012	138393	.	-	.	ID=B003_000040-T1.exon2;Parent=B003_000040-T1;
B003_0	funannotate	exon	137667	137938	.	-	.	ID=B003_000040-T1.exon3;Parent=B003_000040-T1;
B003_0	funannotate	exon	137465	137608	.	-	.	ID=B003_000040-T1.exon4;Parent=B003_000040-T1;
B003_0	funannotate	exon	137204	137287	.	-	.	ID=B003_000040-T1.exon5;Parent=B003_000040-T1;
B003_0	funannotate	exon	137053	137130	.	-	.	ID=B003_000040-T1.exon6;Parent=B003_000040-T1;
B003_0	funannotate	exon	136967	136993	.	-	.	ID=B003_000040-T1.exon7;Parent=B003_000040-T1;
B003_0	funannotate	CDS	138444	139838	.	-	0	ID=B003_000040-T1.cds;Parent=B003_000040-T1;
B003_0	funannotate	CDS	138012	138393	.	-	0	ID=B003_000040-T1.cds;Parent=B003_000040-T1;
B003_0	funannotate	CDS	137667	137938	.	-	2	ID=B003_000040-T1.cds;Parent=B003_000040-T1;
B003_0	funannotate	CDS	137465	137608	.	-	0	ID=B003_000040-T1.cds;Parent=B003_000040-T1;
B003_0	funannotate	CDS	137204	137287	.	-	0	ID=B003_000040-T1.cds;Parent=B003_000040-T1;
B003_0	funannotate	CDS	137053	137130	.	-	0	ID=B003_000040-T1.cds;Parent=B003_000040-T1;
B003_0	funannotate	CDS	136967	136993	.	-	0	ID=B003_000040-T1.cds;Parent=B003_000040-T1;
B003_0	funannotate	gene	141177	142295	.	-	.	ID=B003_000041;
B003_0	funannotate	mRNA	141177	142295	.	-	.	ID=B003_000041-T1;Parent=B003_000041;product=hypothetical protein;
B003_0	funannotate	exon	141177	142295	.	-	.	ID=B003_000041-T1.exon1;Parent=B003_000041-T1;
B003_0	funannotate	CDS	141177	142295	.	-	0	ID=B003_000041-T1.cds;Parent=B003_000041-T1;
B003_0	funannotate	gene	144568	146337	.	+	.	ID=B003_000042;
B003_0	funannotate	mRNA	144568	146337	.	+	.	ID=B003_000042-T1;Parent=B003_000042;product=hypothetical protein;
B003_0	funannotate	exon	144568	146337	.	+	.	ID=B003_000042-T1.exon1;Parent=B003_000042-T1;
B003_0	funannotate	CDS	144568	146337	.	+	0	ID=B003_000042-T1.cds;Parent=B003_000042-T1;
B003_0	funannotate	gene	149787	150938	.	+	.	ID=B003_000043;
B003_0	funannotate	mRNA	149787	150938	.	+	.	ID=B003_000043-T1;Parent=B003_000043;product=hypothetical protein;
B003_0	funannotate	exon	149787	149914	.	+	.	ID=B003_000043-T1.exon1;Parent=B003_000043-T1;
B003_0	funannotate	exon	150081	150701	.	+	.	ID=B003_000043-T1.exon2;Parent=B003_000043-T1;
B003_0	funannotate	exon	150803	150938	.	+	.	ID=B003_000043-T1.exon3;Parent=B003_000043-T1;
B003_0	funannotate	CDS	149787	149914	.	+	0	ID=B003_000043-T1.cds;Parent=B003_000043-T1;
B003_0	funannotate	CDS	150081	150701	.	+	1	ID=B003_000043-T1.cds;Parent=B003_000043-T1;
B003_0	funannotate	CDS	150803	150938	.	+	1	ID=B003_000043-T1.cds;Parent=B003_000043-T1;
B003_0	funannotate	gene	151444	152310	.	-	.	ID=B003_000044;
B003_0	funannotate	mRNA	151444	152310	.	-	.	ID=B003_000044-T1;Parent=B003_000044;product=hypothetical protein;
B003_0	funannotate	exon	151444	152310	.	-	.	ID=B003_000044-T1.exon1;Parent=B003_000044-T1;
B003_0	funannotate	CDS	151444	152310	.	-	0	ID=B003_000044-T1.cds;Parent=B003_000044-T1;
B003_0	funannotate	gene	152516	153567	.	-	.	ID=B003_000045;
B003_0	funannotate	mRNA	152516	153567	.	-	.	ID=B003_000045-T1;Parent=B003_000045;product=hypothetical protein;
B003_0	funannotate	exon	153125	153567	.	-	.	ID=B003_000045-T1.exon1;Parent=B003_000045-T1;
B003_0	funannotate	exon	152516	153074	.	-	.	ID=B003_000045-T1.exon2;Parent=B003_000045-T1;
B003_0	funannotate	CDS	153125	153567	.	-	0	ID=B003_000045-T1.cds;Parent=B003_000045-T1;
B003_0	funannotate	CDS	152516	153074	.	-	1	ID=B003_000045-T1.cds;Parent=B003_000045-T1;
B003_0	funannotate	gene	154069	156216	.	+	.	ID=B003_000046;
B003_0	funannotate	mRNA	154069	156216	.	+	.	ID=B003_000046-T1;Parent=B003_000046;product=hypothetical protein;
B003_0	funannotate	exon	154069	156216	.	+	.	ID=B003_000046-T1.exon1;Parent=B003_000046-T1;
B003_0	funannotate	CDS	154069	156216	.	+	0	ID=B003_000046-T1.cds;Parent=B003_000046-T1;
B003_0	funannotate	gene	156867	161270	.	-	.	ID=B003_000047;
B003_0	funannotate	mRNA	156867	161270	.	-	.	ID=B003_000047-T1;Parent=B003_000047;product=hypothetical protein;
B003_0	funannotate	exon	156867	161270	.	-	.	ID=B003_000047-T1.exon1;Parent=B003_000047-T1;
B003_0	funannotate	CDS	156867	161270	.	-	0	ID=B003_000047-T1.cds;Parent=B003_000047-T1;
B003_0	funannotate	gene	162079	163282	.	-	.	ID=B003_000048;
B003_0	funannotate	mRNA	162079	163282	.	-	.	ID=B003_000048-T1;Parent=B003_000048;product=hypothetical protein;
B003_0	funannotate	exon	163078	163282	.	-	.	ID=B003_000048-T1.exon1;Parent=B003_000048-T1;
B003_0	funannotate	exon	162687	163025	.	-	.	ID=B003_000048-T1.exon2;Parent=B003_000048-T1;
B003_0	funannotate	exon	162079	162629	.	-	.	ID=B003_000048-T1.exon3;Parent=B003_000048-T1;
B003_0	funannotate	CDS	163078	163282	.	-	0	ID=B003_000048-T1.cds;Parent=B003_000048-T1;
B003_0	funannotate	CDS	162687	163025	.	-	2	ID=B003_000048-T1.cds;Parent=B003_000048-T1;
B003_0	funannotate	CDS	162079	162629	.	-	2	ID=B003_000048-T1.cds;Parent=B003_000048-T1;
B003_0	funannotate	gene	165281	166509	.	+	.	ID=B003_000049;
B003_0	funannotate	mRNA	165281	166509	.	+	.	ID=B003_000049-T1;Parent=B003_000049;product=hypothetical protein;
B003_0	funannotate	exon	165281	165736	.	+	.	ID=B003_000049-T1.exon1;Parent=B003_000049-T1;
B003_0	funannotate	exon	165802	166509	.	+	.	ID=B003_000049-T1.exon2;Parent=B003_000049-T1;
B003_0	funannotate	CDS	165281	165736	.	+	0	ID=B003_000049-T1.cds;Parent=B003_000049-T1;
B003_0	funannotate	CDS	165802	166509	.	+	0	ID=B003_000049-T1.cds;Parent=B003_000049-T1;
B003_0	funannotate	gene	167122	168075	.	+	.	ID=B003_000050;
B003_0	funannotate	mRNA	167122	168075	.	+	.	ID=B003_000050-T1;Parent=B003_000050;product=hypothetical protein;
B003_0	funannotate	exon	167122	168075	.	+	.	ID=B003_000050-T1.exon1;Parent=B003_000050-T1;
B003_0	funannotate	CDS	167122	168075	.	+	0	ID=B003_000050-T1.cds;Parent=B003_000050-T1;
B003_0	funannotate	gene	170733	172007	.	-	.	ID=B003_000051;
B003_0	funannotate	mRNA	170733	172007	.	-	.	ID=B003_000051-T1;Parent=B003_000051;product=hypothetical protein;
B003_0	funannotate	exon	170733	172007	.	-	.	ID=B003_000051-T1.exon1;Parent=B003_000051-T1;
B003_0	funannotate	CDS	170733	172007	.	-	0	ID=B003_000051-T1.cds;Parent=B003_000051-T1;
B003_0	funannotate	gene	177024	178494	.	-	.	ID=B003_000052;
B003_0	funannotate	mRNA	177024	178494	.	-	.	ID=B003_000052-T1;Parent=B003_000052;product=hypothetical protein;
B003_0	funannotate	exon	178253	178494	.	-	.	ID=B003_000052-T1.exon1;Parent=B003_000052-T1;
B003_0	funannotate	exon	177918	178105	.	-	.	ID=B003_000052-T1.exon2;Parent=B003_000052-T1;
B003_0	funannotate	exon	177024	177799	.	-	.	ID=B003_000052-T1.exon3;Parent=B003_000052-T1;
B003_0	funannotate	CDS	178253	178494	.	-	0	ID=B003_000052-T1.cds;Parent=B003_000052-T1;
B003_0	funannotate	CDS	177918	178105	.	-	1	ID=B003_000052-T1.cds;Parent=B003_000052-T1;
B003_0	funannotate	CDS	177024	177799	.	-	2	ID=B003_000052-T1.cds;Parent=B003_000052-T1;
B003_0	funannotate	gene	179279	181708	.	-	.	ID=B003_000053;
B003_0	funannotate	mRNA	179279	181708	.	-	.	ID=B003_000053-T1;Parent=B003_000053;product=hypothetical protein;
B003_0	funannotate	exon	179279	181708	.	-	.	ID=B003_000053-T1.exon1;Parent=B003_000053-T1;
B003_0	funannotate	CDS	179279	181708	.	-	0	ID=B003_000053-T1.cds;Parent=B003_000053-T1;
B003_0	funannotate	gene	184353	186368	.	-	.	ID=B003_000054;
B003_0	funannotate	mRNA	184353	186368	.	-	.	ID=B003_000054-T1;Parent=B003_000054;product=hypothetical protein;
B003_0	funannotate	exon	184353	186368	.	-	.	ID=B003_000054-T1.exon1;Parent=B003_000054-T1;
B003_0	funannotate	CDS	184353	186368	.	-	0	ID=B003_000054-T1.cds;Parent=B003_000054-T1;
B003_0	funannotate	gene	188309	192491	.	+	.	ID=B003_000055;
B003_0	funannotate	mRNA	188309	192491	.	+	.	ID=B003_000055-T1;Parent=B003_000055;product=hypothetical protein;
B003_0	funannotate	exon	188309	188477	.	+	.	ID=B003_000055-T1.exon1;Parent=B003_000055-T1;
B003_0	funannotate	exon	188557	189138	.	+	.	ID=B003_000055-T1.exon2;Parent=B003_000055-T1;
B003_0	funannotate	exon	189196	189220	.	+	.	ID=B003_000055-T1.exon3;Parent=B003_000055-T1;
B003_0	funannotate	exon	189277	189846	.	+	.	ID=B003_000055-T1.exon4;Parent=B003_000055-T1;
B003_0	funannotate	exon	189971	192491	.	+	.	ID=B003_000055-T1.exon5;Parent=B003_000055-T1;
B003_0	funannotate	CDS	188309	188477	.	+	0	ID=B003_000055-T1.cds;Parent=B003_000055-T1;
B003_0	funannotate	CDS	188557	189138	.	+	2	ID=B003_000055-T1.cds;Parent=B003_000055-T1;
B003_0	funannotate	CDS	189196	189220	.	+	2	ID=B003_000055-T1.cds;Parent=B003_000055-T1;
B003_0	funannotate	CDS	189277	189846	.	+	1	ID=B003_000055-T1.cds;Parent=B003_000055-T1;
B003_0	funannotate	CDS	189971	192491	.	+	1	ID=B003_000055-T1.cds;Parent=B003_000055-T1;
B003_0	funannotate	gene	192566	193486	.	-	.	ID=B003_000056;
B003_0	funannotate	mRNA	192566	193486	.	-	.	ID=B003_000056-T1;Parent=B003_000056;product=hypothetical protein;
B003_0	funannotate	exon	192566	193486	.	-	.	ID=B003_000056-T1.exon1;Parent=B003_000056-T1;
B003_0	funannotate	CDS	192566	193486	.	-	0	ID=B003_000056-T1.cds;Parent=B003_000056-T1;
B003_0	funannotate	gene	193999	196663	.	-	.	ID=B003_000057;
B003_0	funannotate	mRNA	193999	196663	.	-	.	ID=B003_000057-T1;Parent=B003_000057;product=hypothetical protein;
B003_0	funannotate	exon	196579	196663	.	-	.	ID=B003_000057-T1.exon1;Parent=B003_000057-T1;
B003_0	funannotate	exon	195774	196275	.	-	.	ID=B003_000057-T1.exon2;Parent=B003_000057-T1;
B003_0	funannotate	exon	194876	195726	.	-	.	ID=B003_000057-T1.exon3;Parent=B003_000057-T1;
B003_0	funannotate	exon	193999	194747	.	-	.	ID=B003_000057-T1.exon4;Parent=B003_000057-T1;
B003_0	funannotate	CDS	196579	196663	.	-	0	ID=B003_000057-T1.cds;Parent=B003_000057-T1;
B003_0	funannotate	CDS	195774	196275	.	-	2	ID=B003_000057-T1.cds;Parent=B003_000057-T1;
B003_0	funannotate	CDS	194876	195726	.	-	1	ID=B003_000057-T1.cds;Parent=B003_000057-T1;
B003_0	funannotate	CDS	193999	194747	.	-	2	ID=B003_000057-T1.cds;Parent=B003_000057-T1;
B003_0	funannotate	gene	197386	199104	.	-	.	ID=B003_000058;
B003_0	funannotate	mRNA	197386	199104	.	-	.	ID=B003_000058-T1;Parent=B003_000058;product=hypothetical protein;
B003_0	funannotate	exon	199009	199104	.	-	.	ID=B003_000058-T1.exon1;Parent=B003_000058-T1;
B003_0	funannotate	exon	198774	198937	.	-	.	ID=B003_000058-T1.exon2;Parent=B003_000058-T1;
B003_0	funannotate	exon	198358	198626	.	-	.	ID=B003_000058-T1.exon3;Parent=B003_000058-T1;
B003_0	funannotate	exon	197656	198298	.	-	.	ID=B003_000058-T1.exon4;Parent=B003_000058-T1;
B003_0	funannotate	exon	197386	197581	.	-	.	ID=B003_000058-T1.exon5;Parent=B003_000058-T1;
B003_0	funannotate	CDS	199009	199104	.	-	0	ID=B003_000058-T1.cds;Parent=B003_000058-T1;
B003_0	funannotate	CDS	198774	198937	.	-	0	ID=B003_000058-T1.cds;Parent=B003_000058-T1;
B003_0	funannotate	CDS	198358	198626	.	-	1	ID=B003_000058-T1.cds;Parent=B003_000058-T1;
B003_0	funannotate	CDS	197656	198298	.	-	2	ID=B003_000058-T1.cds;Parent=B003_000058-T1;
B003_0	funannotate	CDS	197386	197581	.	-	1	ID=B003_000058-T1.cds;Parent=B003_000058-T1;
B003_0	funannotate	gene	199726	200823	.	+	.	ID=B003_000059;
B003_0	funannotate	mRNA	199726	200823	.	+	.	ID=B003_000059-T1;Parent=B003_000059;product=hypothetical protein;
B003_0	funannotate	exon	199726	200221	.	+	.	ID=B003_000059-T1.exon1;Parent=B003_000059-T1;
B003_0	funannotate	exon	200282	200368	.	+	.	ID=B003_000059-T1.exon2;Parent=B003_000059-T1;
B003_0	funannotate	exon	200423	200548	.	+	.	ID=B003_000059-T1.exon3;Parent=B003_000059-T1;
B003_0	funannotate	exon	200609	200823	.	+	.	ID=B003_000059-T1.exon4;Parent=B003_000059-T1;
B003_0	funannotate	CDS	199726	200221	.	+	0	ID=B003_000059-T1.cds;Parent=B003_000059-T1;
B003_0	funannotate	CDS	200282	200368	.	+	2	ID=B003_000059-T1.cds;Parent=B003_000059-T1;
B003_0	funannotate	CDS	200423	200548	.	+	2	ID=B003_000059-T1.cds;Parent=B003_000059-T1;
B003_0	funannotate	CDS	200609	200823	.	+	2	ID=B003_000059-T1.cds;Parent=B003_000059-T1;
B003_0	funannotate	gene	201456	203458	.	+	.	ID=B003_000060;
B003_0	funannotate	mRNA	201456	203458	.	+	.	ID=B003_000060-T1;Parent=B003_000060;product=hypothetical protein;
B003_0	funannotate	exon	201456	202524	.	+	.	ID=B003_000060-T1.exon1;Parent=B003_000060-T1;
B003_0	funannotate	exon	202605	202811	.	+	.	ID=B003_000060-T1.exon2;Parent=B003_000060-T1;
B003_0	funannotate	exon	202893	203458	.	+	.	ID=B003_000060-T1.exon3;Parent=B003_000060-T1;
B003_0	funannotate	CDS	201456	202524	.	+	0	ID=B003_000060-T1.cds;Parent=B003_000060-T1;
B003_0	funannotate	CDS	202605	202811	.	+	2	ID=B003_000060-T1.cds;Parent=B003_000060-T1;
B003_0	funannotate	CDS	202893	203458	.	+	2	ID=B003_000060-T1.cds;Parent=B003_000060-T1;
B003_0	funannotate	gene	203973	205633	.	-	.	ID=B003_000061;
B003_0	funannotate	mRNA	203973	205633	.	-	.	ID=B003_000061-T1;Parent=B003_000061;product=hypothetical protein;
B003_0	funannotate	exon	204803	205633	.	-	.	ID=B003_000061-T1.exon1;Parent=B003_000061-T1;
B003_0	funannotate	exon	204677	204737	.	-	.	ID=B003_000061-T1.exon2;Parent=B003_000061-T1;
B003_0	funannotate	exon	203973	204607	.	-	.	ID=B003_000061-T1.exon3;Parent=B003_000061-T1;
B003_0	funannotate	CDS	204803	205633	.	-	0	ID=B003_000061-T1.cds;Parent=B003_000061-T1;
B003_0	funannotate	CDS	204677	204737	.	-	0	ID=B003_000061-T1.cds;Parent=B003_000061-T1;
B003_0	funannotate	CDS	203973	204607	.	-	2	ID=B003_000061-T1.cds;Parent=B003_000061-T1;
B003_0	funannotate	gene	206828	208196	.	+	.	ID=B003_000062;
B003_0	funannotate	mRNA	206828	208196	.	+	.	ID=B003_000062-T1;Parent=B003_000062;product=hypothetical protein;
B003_0	funannotate	exon	206828	207715	.	+	.	ID=B003_000062-T1.exon1;Parent=B003_000062-T1;
B003_0	funannotate	exon	207783	208196	.	+	.	ID=B003_000062-T1.exon2;Parent=B003_000062-T1;
B003_0	funannotate	CDS	206828	207715	.	+	0	ID=B003_000062-T1.cds;Parent=B003_000062-T1;
B003_0	funannotate	CDS	207783	208196	.	+	0	ID=B003_000062-T1.cds;Parent=B003_000062-T1;
B003_0	funannotate	gene	209547	210825	.	+	.	ID=B003_000063;
B003_0	funannotate	mRNA	209547	210825	.	+	.	ID=B003_000063-T1;Parent=B003_000063;product=hypothetical protein;
B003_0	funannotate	exon	209547	210077	.	+	.	ID=B003_000063-T1.exon1;Parent=B003_000063-T1;
B003_0	funannotate	exon	210196	210394	.	+	.	ID=B003_000063-T1.exon2;Parent=B003_000063-T1;
B003_0	funannotate	exon	210461	210586	.	+	.	ID=B003_000063-T1.exon3;Parent=B003_000063-T1;
B003_0	funannotate	exon	210683	210825	.	+	.	ID=B003_000063-T1.exon4;Parent=B003_000063-T1;
B003_0	funannotate	CDS	209547	210077	.	+	0	ID=B003_000063-T1.cds;Parent=B003_000063-T1;
B003_0	funannotate	CDS	210196	210394	.	+	0	ID=B003_000063-T1.cds;Parent=B003_000063-T1;
B003_0	funannotate	CDS	210461	210586	.	+	2	ID=B003_000063-T1.cds;Parent=B003_000063-T1;
B003_0	funannotate	CDS	210683	210825	.	+	2	ID=B003_000063-T1.cds;Parent=B003_000063-T1;
B003_0	funannotate	gene	211037	211708	.	-	.	ID=B003_000064;
B003_0	funannotate	mRNA	211037	211708	.	-	.	ID=B003_000064-T1;Parent=B003_000064;product=hypothetical protein;
B003_0	funannotate	exon	211393	211708	.	-	.	ID=B003_000064-T1.exon1;Parent=B003_000064-T1;
B003_0	funannotate	exon	211037	211323	.	-	.	ID=B003_000064-T1.exon2;Parent=B003_000064-T1;
B003_0	funannotate	CDS	211393	211708	.	-	0	ID=B003_000064-T1.cds;Parent=B003_000064-T1;
B003_0	funannotate	CDS	211037	211323	.	-	2	ID=B003_000064-T1.cds;Parent=B003_000064-T1;
B003_0	funannotate	gene	213825	215814	.	-	.	ID=B003_000065;
B003_0	funannotate	mRNA	213825	215814	.	-	.	ID=B003_000065-T1;Parent=B003_000065;product=hypothetical protein;
B003_0	funannotate	exon	214517	215814	.	-	.	ID=B003_000065-T1.exon1;Parent=B003_000065-T1;
B003_0	funannotate	exon	213825	214383	.	-	.	ID=B003_000065-T1.exon2;Parent=B003_000065-T1;
B003_0	funannotate	CDS	214517	215814	.	-	0	ID=B003_000065-T1.cds;Parent=B003_000065-T1;
B003_0	funannotate	CDS	213825	214383	.	-	1	ID=B003_000065-T1.cds;Parent=B003_000065-T1;
B003_0	funannotate	gene	217103	217483	.	-	.	ID=B003_000066;
B003_0	funannotate	mRNA	217103	217483	.	-	.	ID=B003_000066-T1;Parent=B003_000066;product=hypothetical protein;
B003_0	funannotate	exon	217452	217483	.	-	.	ID=B003_000066-T1.exon1;Parent=B003_000066-T1;
B003_0	funannotate	exon	217103	217334	.	-	.	ID=B003_000066-T1.exon2;Parent=B003_000066-T1;
B003_0	funannotate	CDS	217452	217483	.	-	0	ID=B003_000066-T1.cds;Parent=B003_000066-T1;
B003_0	funannotate	CDS	217103	217334	.	-	1	ID=B003_000066-T1.cds;Parent=B003_000066-T1;
B003_0	funannotate	gene	218050	220653	.	+	.	ID=B003_000067;
B003_0	funannotate	mRNA	218050	220653	.	+	.	ID=B003_000067-T1;Parent=B003_000067;product=hypothetical protein;
B003_0	funannotate	exon	218050	220653	.	+	.	ID=B003_000067-T1.exon1;Parent=B003_000067-T1;
B003_0	funannotate	CDS	218050	220653	.	+	0	ID=B003_000067-T1.cds;Parent=B003_000067-T1;
B003_0	funannotate	gene	228786	231338	.	+	.	ID=B003_000068;
B003_0	funannotate	mRNA	228786	231338	.	+	.	ID=B003_000068-T1;Parent=B003_000068;product=hypothetical protein;
B003_0	funannotate	exon	228786	230210	.	+	.	ID=B003_000068-T1.exon1;Parent=B003_000068-T1;
B003_0	funannotate	exon	231093	231338	.	+	.	ID=B003_000068-T1.exon2;Parent=B003_000068-T1;
B003_0	funannotate	CDS	228786	230210	.	+	0	ID=B003_000068-T1.cds;Parent=B003_000068-T1;
B003_0	funannotate	CDS	231093	231338	.	+	0	ID=B003_000068-T1.cds;Parent=B003_000068-T1;
B003_0	funannotate	gene	233939	235810	.	+	.	ID=B003_000069;
B003_0	funannotate	mRNA	233939	235810	.	+	.	ID=B003_000069-T1;Parent=B003_000069;product=hypothetical protein;
B003_0	funannotate	exon	233939	234946	.	+	.	ID=B003_000069-T1.exon1;Parent=B003_000069-T1;
B003_0	funannotate	exon	235040	235810	.	+	.	ID=B003_000069-T1.exon2;Parent=B003_000069-T1;
B003_0	funannotate	CDS	233939	234946	.	+	0	ID=B003_000069-T1.cds;Parent=B003_000069-T1;
B003_0	funannotate	CDS	235040	235810	.	+	0	ID=B003_000069-T1.cds;Parent=B003_000069-T1;
B003_0	funannotate	gene	243240	244179	.	-	.	ID=B003_000070;
B003_0	funannotate	mRNA	243240	244179	.	-	.	ID=B003_000070-T1;Parent=B003_000070;product=hypothetical protein;
B003_0	funannotate	exon	243599	244179	.	-	.	ID=B003_000070-T1.exon1;Parent=B003_000070-T1;
B003_0	funannotate	exon	243240	243522	.	-	.	ID=B003_000070-T1.exon2;Parent=B003_000070-T1;
B003_0	funannotate	CDS	243599	244179	.	-	0	ID=B003_000070-T1.cds;Parent=B003_000070-T1;
B003_0	funannotate	CDS	243240	243522	.	-	1	ID=B003_000070-T1.cds;Parent=B003_000070-T1;
B003_0	funannotate	gene	249425	251065	.	-	.	ID=B003_000071;
B003_0	funannotate	mRNA	249425	251065	.	-	.	ID=B003_000071-T1;Parent=B003_000071;product=hypothetical protein;
B003_0	funannotate	exon	249425	251065	.	-	.	ID=B003_000071-T1.exon1;Parent=B003_000071-T1;
B003_0	funannotate	CDS	249425	251065	.	-	0	ID=B003_000071-T1.cds;Parent=B003_000071-T1;
B003_0	funannotate	gene	252648	253719	.	-	.	ID=B003_000072;
B003_0	funannotate	mRNA	252648	253719	.	-	.	ID=B003_000072-T1;Parent=B003_000072;product=hypothetical protein;
B003_0	funannotate	exon	253564	253719	.	-	.	ID=B003_000072-T1.exon1;Parent=B003_000072-T1;
B003_0	funannotate	exon	252929	253499	.	-	.	ID=B003_000072-T1.exon2;Parent=B003_000072-T1;
B003_0	funannotate	exon	252648	252652	.	-	.	ID=B003_000072-T1.exon3;Parent=B003_000072-T1;
B003_0	funannotate	CDS	253564	253719	.	-	0	ID=B003_000072-T1.cds;Parent=B003_000072-T1;
B003_0	funannotate	CDS	252929	253499	.	-	0	ID=B003_000072-T1.cds;Parent=B003_000072-T1;
B003_0	funannotate	CDS	252648	252652	.	-	2	ID=B003_000072-T1.cds;Parent=B003_000072-T1;
B003_0	funannotate	gene	254787	255036	.	-	.	ID=B003_000073;
B003_0	funannotate	mRNA	254787	255036	.	-	.	ID=B003_000073-T1;Parent=B003_000073;product=hypothetical protein;
B003_0	funannotate	exon	254876	255036	.	-	.	ID=B003_000073-T1.exon1;Parent=B003_000073-T1;
B003_0	funannotate	exon	254787	254850	.	-	.	ID=B003_000073-T1.exon2;Parent=B003_000073-T1;
B003_0	funannotate	CDS	254876	255036	.	-	0	ID=B003_000073-T1.cds;Parent=B003_000073-T1;
B003_0	funannotate	CDS	254787	254850	.	-	1	ID=B003_000073-T1.cds;Parent=B003_000073-T1;
B003_0	funannotate	gene	256465	257018	.	-	.	ID=B003_000074;
B003_0	funannotate	mRNA	256465	257018	.	-	.	ID=B003_000074-T1;Parent=B003_000074;product=hypothetical protein;
B003_0	funannotate	exon	256871	257018	.	-	.	ID=B003_000074-T1.exon1;Parent=B003_000074-T1;
B003_0	funannotate	exon	256640	256819	.	-	.	ID=B003_000074-T1.exon2;Parent=B003_000074-T1;
B003_0	funannotate	exon	256465	256589	.	-	.	ID=B003_000074-T1.exon3;Parent=B003_000074-T1;
B003_0	funannotate	CDS	256871	257018	.	-	0	ID=B003_000074-T1.cds;Parent=B003_000074-T1;
B003_0	funannotate	CDS	256640	256819	.	-	2	ID=B003_000074-T1.cds;Parent=B003_000074-T1;
B003_0	funannotate	CDS	256465	256589	.	-	2	ID=B003_000074-T1.cds;Parent=B003_000074-T1;
B003_0	funannotate	gene	259300	261310	.	-	.	ID=B003_000075;
B003_0	funannotate	mRNA	259300	261310	.	-	.	ID=B003_000075-T1;Parent=B003_000075;product=hypothetical protein;
B003_0	funannotate	exon	260978	261310	.	-	.	ID=B003_000075-T1.exon1;Parent=B003_000075-T1;
B003_0	funannotate	exon	259459	260926	.	-	.	ID=B003_000075-T1.exon2;Parent=B003_000075-T1;
B003_0	funannotate	exon	259300	259346	.	-	.	ID=B003_000075-T1.exon3;Parent=B003_000075-T1;
B003_0	funannotate	CDS	260978	261310	.	-	0	ID=B003_000075-T1.cds;Parent=B003_000075-T1;
B003_0	funannotate	CDS	259459	260926	.	-	0	ID=B003_000075-T1.cds;Parent=B003_000075-T1;
B003_0	funannotate	CDS	259300	259346	.	-	2	ID=B003_000075-T1.cds;Parent=B003_000075-T1;
B003_0	funannotate	gene	263969	265324	.	+	.	ID=B003_000076;
B003_0	funannotate	mRNA	263969	265324	.	+	.	ID=B003_000076-T1;Parent=B003_000076;product=hypothetical protein;
B003_0	funannotate	exon	263969	265324	.	+	.	ID=B003_000076-T1.exon1;Parent=B003_000076-T1;
B003_0	funannotate	CDS	263969	265324	.	+	0	ID=B003_000076-T1.cds;Parent=B003_000076-T1;
B003_0	funannotate	gene	266200	267028	.	-	.	ID=B003_000077;
B003_0	funannotate	mRNA	266200	267028	.	-	.	ID=B003_000077-T1;Parent=B003_000077;product=hypothetical protein;
B003_0	funannotate	exon	266995	267028	.	-	.	ID=B003_000077-T1.exon1;Parent=B003_000077-T1;
B003_0	funannotate	exon	266200	266939	.	-	.	ID=B003_000077-T1.exon2;Parent=B003_000077-T1;
B003_0	funannotate	CDS	266995	267028	.	-	0	ID=B003_000077-T1.cds;Parent=B003_000077-T1;
B003_0	funannotate	CDS	266200	266939	.	-	2	ID=B003_000077-T1.cds;Parent=B003_000077-T1;
B003_0	funannotate	gene	267921	270145	.	-	.	ID=B003_000078;
B003_0	funannotate	mRNA	267921	270145	.	-	.	ID=B003_000078-T1;Parent=B003_000078;product=hypothetical protein;
B003_0	funannotate	exon	269879	270145	.	-	.	ID=B003_000078-T1.exon1;Parent=B003_000078-T1;
B003_0	funannotate	exon	269733	269809	.	-	.	ID=B003_000078-T1.exon2;Parent=B003_000078-T1;
B003_0	funannotate	exon	269614	269669	.	-	.	ID=B003_000078-T1.exon3;Parent=B003_000078-T1;
B003_0	funannotate	exon	269373	269534	.	-	.	ID=B003_000078-T1.exon4;Parent=B003_000078-T1;
B003_0	funannotate	exon	268583	269089	.	-	.	ID=B003_000078-T1.exon5;Parent=B003_000078-T1;
B003_0	funannotate	exon	268371	268531	.	-	.	ID=B003_000078-T1.exon6;Parent=B003_000078-T1;
B003_0	funannotate	exon	267921	268310	.	-	.	ID=B003_000078-T1.exon7;Parent=B003_000078-T1;
B003_0	funannotate	CDS	269879	270145	.	-	0	ID=B003_000078-T1.cds;Parent=B003_000078-T1;
B003_0	funannotate	CDS	269733	269809	.	-	0	ID=B003_000078-T1.cds;Parent=B003_000078-T1;
B003_0	funannotate	CDS	269614	269669	.	-	1	ID=B003_000078-T1.cds;Parent=B003_000078-T1;
B003_0	funannotate	CDS	269373	269534	.	-	2	ID=B003_000078-T1.cds;Parent=B003_000078-T1;
B003_0	funannotate	CDS	268583	269089	.	-	2	ID=B003_000078-T1.cds;Parent=B003_000078-T1;
B003_0	funannotate	CDS	268371	268531	.	-	2	ID=B003_000078-T1.cds;Parent=B003_000078-T1;
B003_0	funannotate	CDS	267921	268310	.	-	0	ID=B003_000078-T1.cds;Parent=B003_000078-T1;
B003_0	funannotate	gene	270929	272381	.	-	.	ID=B003_000079;
B003_0	funannotate	mRNA	270929	272381	.	-	.	ID=B003_000079-T1;Parent=B003_000079;product=hypothetical protein;
B003_0	funannotate	exon	272040	272381	.	-	.	ID=B003_000079-T1.exon1;Parent=B003_000079-T1;
B003_0	funannotate	exon	271358	271957	.	-	.	ID=B003_000079-T1.exon2;Parent=B003_000079-T1;
B003_0	funannotate	exon	270929	271285	.	-	.	ID=B003_000079-T1.exon3;Parent=B003_000079-T1;
B003_0	funannotate	CDS	272040	272381	.	-	0	ID=B003_000079-T1.cds;Parent=B003_000079-T1;
B003_0	funannotate	CDS	271358	271957	.	-	0	ID=B003_000079-T1.cds;Parent=B003_000079-T1;
B003_0	funannotate	CDS	270929	271285	.	-	0	ID=B003_000079-T1.cds;Parent=B003_000079-T1;
B003_0	funannotate	gene	273535	274911	.	-	.	ID=B003_000080;
B003_0	funannotate	mRNA	273535	274911	.	-	.	ID=B003_000080-T1;Parent=B003_000080;product=hypothetical protein;
B003_0	funannotate	exon	273535	274911	.	-	.	ID=B003_000080-T1.exon1;Parent=B003_000080-T1;
B003_0	funannotate	CDS	273535	274911	.	-	0	ID=B003_000080-T1.cds;Parent=B003_000080-T1;
B003_0	funannotate	gene	276363	278092	.	+	.	ID=B003_000081;
B003_0	funannotate	mRNA	276363	278092	.	+	.	ID=B003_000081-T1;Parent=B003_000081;product=hypothetical protein;
B003_0	funannotate	exon	276363	277772	.	+	.	ID=B003_000081-T1.exon1;Parent=B003_000081-T1;
B003_0	funannotate	exon	277835	278092	.	+	.	ID=B003_000081-T1.exon2;Parent=B003_000081-T1;
B003_0	funannotate	CDS	276363	277772	.	+	0	ID=B003_000081-T1.cds;Parent=B003_000081-T1;
B003_0	funannotate	CDS	277835	278092	.	+	0	ID=B003_000081-T1.cds;Parent=B003_000081-T1;
B003_0	funannotate	gene	278802	280622	.	-	.	ID=B003_000082;
B003_0	funannotate	mRNA	278802	280622	.	-	.	ID=B003_000082-T1;Parent=B003_000082;product=hypothetical protein;
B003_0	funannotate	exon	280412	280622	.	-	.	ID=B003_000082-T1.exon1;Parent=B003_000082-T1;
B003_0	funannotate	exon	278802	280327	.	-	.	ID=B003_000082-T1.exon2;Parent=B003_000082-T1;
B003_0	funannotate	CDS	280412	280622	.	-	0	ID=B003_000082-T1.cds;Parent=B003_000082-T1;
B003_0	funannotate	CDS	278802	280327	.	-	2	ID=B003_000082-T1.cds;Parent=B003_000082-T1;
B003_0	funannotate	gene	281486	282157	.	+	.	ID=B003_000083;
B003_0	funannotate	mRNA	281486	282157	.	+	.	ID=B003_000083-T1;Parent=B003_000083;product=hypothetical protein;
B003_0	funannotate	exon	281486	281510	.	+	.	ID=B003_000083-T1.exon1;Parent=B003_000083-T1;
B003_0	funannotate	exon	281607	281704	.	+	.	ID=B003_000083-T1.exon2;Parent=B003_000083-T1;
B003_0	funannotate	exon	281768	282157	.	+	.	ID=B003_000083-T1.exon3;Parent=B003_000083-T1;
B003_0	funannotate	CDS	281486	281510	.	+	0	ID=B003_000083-T1.cds;Parent=B003_000083-T1;
B003_0	funannotate	CDS	281607	281704	.	+	2	ID=B003_000083-T1.cds;Parent=B003_000083-T1;
B003_0	funannotate	CDS	281768	282157	.	+	0	ID=B003_000083-T1.cds;Parent=B003_000083-T1;
B003_0	funannotate	gene	283157	288737	.	+	.	ID=B003_000084;
B003_0	funannotate	mRNA	283157	288737	.	+	.	ID=B003_000084-T1;Parent=B003_000084;product=hypothetical protein;
B003_0	funannotate	exon	283157	283452	.	+	.	ID=B003_000084-T1.exon1;Parent=B003_000084-T1;
B003_0	funannotate	exon	283518	283824	.	+	.	ID=B003_000084-T1.exon2;Parent=B003_000084-T1;
B003_0	funannotate	exon	283882	284985	.	+	.	ID=B003_000084-T1.exon3;Parent=B003_000084-T1;
B003_0	funannotate	exon	285056	287416	.	+	.	ID=B003_000084-T1.exon4;Parent=B003_000084-T1;
B003_0	funannotate	exon	287475	288737	.	+	.	ID=B003_000084-T1.exon5;Parent=B003_000084-T1;
B003_0	funannotate	CDS	283157	283452	.	+	0	ID=B003_000084-T1.cds;Parent=B003_000084-T1;
B003_0	funannotate	CDS	283518	283824	.	+	1	ID=B003_000084-T1.cds;Parent=B003_000084-T1;
B003_0	funannotate	CDS	283882	284985	.	+	0	ID=B003_000084-T1.cds;Parent=B003_000084-T1;
B003_0	funannotate	CDS	285056	287416	.	+	0	ID=B003_000084-T1.cds;Parent=B003_000084-T1;
B003_0	funannotate	CDS	287475	288737	.	+	0	ID=B003_000084-T1.cds;Parent=B003_000084-T1;
B003_0	funannotate	gene	289728	290315	.	-	.	ID=B003_000085;
B003_0	funannotate	mRNA	289728	290315	.	-	.	ID=B003_000085-T1;Parent=B003_000085;product=hypothetical protein;
B003_0	funannotate	exon	290258	290315	.	-	.	ID=B003_000085-T1.exon1;Parent=B003_000085-T1;
B003_0	funannotate	exon	289728	290155	.	-	.	ID=B003_000085-T1.exon2;Parent=B003_000085-T1;
B003_0	funannotate	CDS	290258	290315	.	-	0	ID=B003_000085-T1.cds;Parent=B003_000085-T1;
B003_0	funannotate	CDS	289728	290155	.	-	2	ID=B003_000085-T1.cds;Parent=B003_000085-T1;
B003_0	funannotate	gene	290722	291256	.	-	.	ID=B003_000086;
B003_0	funannotate	mRNA	290722	291256	.	-	.	ID=B003_000086-T1;Parent=B003_000086;product=hypothetical protein;
B003_0	funannotate	exon	291068	291256	.	-	.	ID=B003_000086-T1.exon1;Parent=B003_000086-T1;
B003_0	funannotate	exon	290722	290988	.	-	.	ID=B003_000086-T1.exon2;Parent=B003_000086-T1;
B003_0	funannotate	CDS	291068	291256	.	-	0	ID=B003_000086-T1.cds;Parent=B003_000086-T1;
B003_0	funannotate	CDS	290722	290988	.	-	0	ID=B003_000086-T1.cds;Parent=B003_000086-T1;
B003_0	funannotate	gene	291942	292757	.	-	.	ID=B003_000087;
B003_0	funannotate	mRNA	291942	292757	.	-	.	ID=B003_000087-T1;Parent=B003_000087;product=hypothetical protein;
B003_0	funannotate	exon	291942	292757	.	-	.	ID=B003_000087-T1.exon1;Parent=B003_000087-T1;
B003_0	funannotate	CDS	291942	292757	.	-	0	ID=B003_000087-T1.cds;Parent=B003_000087-T1;
B003_0	funannotate	gene	293355	294326	.	+	.	ID=B003_000088;
B003_0	funannotate	mRNA	293355	294326	.	+	.	ID=B003_000088-T1;Parent=B003_000088;product=hypothetical protein;
B003_0	funannotate	exon	293355	294326	.	+	.	ID=B003_000088-T1.exon1;Parent=B003_000088-T1;
B003_0	funannotate	CDS	293355	294326	.	+	0	ID=B003_000088-T1.cds;Parent=B003_000088-T1;
B003_0	funannotate	gene	295093	296160	.	+	.	ID=B003_000089;
B003_0	funannotate	mRNA	295093	296160	.	+	.	ID=B003_000089-T1;Parent=B003_000089;product=hypothetical protein;
B003_0	funannotate	exon	295093	295272	.	+	.	ID=B003_000089-T1.exon1;Parent=B003_000089-T1;
B003_0	funannotate	exon	295354	296160	.	+	.	ID=B003_000089-T1.exon2;Parent=B003_000089-T1;
B003_0	funannotate	CDS	295093	295272	.	+	0	ID=B003_000089-T1.cds;Parent=B003_000089-T1;
B003_0	funannotate	CDS	295354	296160	.	+	0	ID=B003_000089-T1.cds;Parent=B003_000089-T1;
B003_0	funannotate	gene	296698	297474	.	+	.	ID=B003_000090;
B003_0	funannotate	mRNA	296698	297474	.	+	.	ID=B003_000090-T1;Parent=B003_000090;product=hypothetical protein;
B003_0	funannotate	exon	296698	296727	.	+	.	ID=B003_000090-T1.exon1;Parent=B003_000090-T1;
B003_0	funannotate	exon	296789	296984	.	+	.	ID=B003_000090-T1.exon2;Parent=B003_000090-T1;
B003_0	funannotate	exon	297047	297474	.	+	.	ID=B003_000090-T1.exon3;Parent=B003_000090-T1;
B003_0	funannotate	CDS	296698	296727	.	+	0	ID=B003_000090-T1.cds;Parent=B003_000090-T1;
B003_0	funannotate	CDS	296789	296984	.	+	0	ID=B003_000090-T1.cds;Parent=B003_000090-T1;
B003_0	funannotate	CDS	297047	297474	.	+	2	ID=B003_000090-T1.cds;Parent=B003_000090-T1;
B003_0	funannotate	gene	298370	299384	.	-	.	ID=B003_000091;
B003_0	funannotate	mRNA	298370	299384	.	-	.	ID=B003_000091-T1;Parent=B003_000091;product=hypothetical protein;
B003_0	funannotate	exon	299052	299384	.	-	.	ID=B003_000091-T1.exon1;Parent=B003_000091-T1;
B003_0	funannotate	exon	298611	298937	.	-	.	ID=B003_000091-T1.exon2;Parent=B003_000091-T1;
B003_0	funannotate	exon	298370	298504	.	-	.	ID=B003_000091-T1.exon3;Parent=B003_000091-T1;
B003_0	funannotate	CDS	299052	299384	.	-	0	ID=B003_000091-T1.cds;Parent=B003_000091-T1;
B003_0	funannotate	CDS	298611	298937	.	-	0	ID=B003_000091-T1.cds;Parent=B003_000091-T1;
B003_0	funannotate	CDS	298370	298504	.	-	0	ID=B003_000091-T1.cds;Parent=B003_000091-T1;
B003_0	funannotate	gene	300380	301923	.	-	.	ID=B003_000092;
B003_0	funannotate	mRNA	300380	301923	.	-	.	ID=B003_000092-T1;Parent=B003_000092;product=hypothetical protein;
B003_0	funannotate	exon	301660	301923	.	-	.	ID=B003_000092-T1.exon1;Parent=B003_000092-T1;
B003_0	funannotate	exon	301061	301576	.	-	.	ID=B003_000092-T1.exon2;Parent=B003_000092-T1;
B003_0	funannotate	exon	300380	300976	.	-	.	ID=B003_000092-T1.exon3;Parent=B003_000092-T1;
B003_0	funannotate	CDS	301660	301923	.	-	0	ID=B003_000092-T1.cds;Parent=B003_000092-T1;
B003_0	funannotate	CDS	301061	301576	.	-	0	ID=B003_000092-T1.cds;Parent=B003_000092-T1;
B003_0	funannotate	CDS	300380	300976	.	-	0	ID=B003_000092-T1.cds;Parent=B003_000092-T1;
B003_0	funannotate	gene	311631	312666	.	+	.	ID=B003_000093;
B003_0	funannotate	mRNA	311631	312666	.	+	.	ID=B003_000093-T1;Parent=B003_000093;product=hypothetical protein;
B003_0	funannotate	exon	311631	311692	.	+	.	ID=B003_000093-T1.exon1;Parent=B003_000093-T1;
B003_0	funannotate	exon	311771	311890	.	+	.	ID=B003_000093-T1.exon2;Parent=B003_000093-T1;
B003_0	funannotate	exon	311961	312666	.	+	.	ID=B003_000093-T1.exon3;Parent=B003_000093-T1;
B003_0	funannotate	CDS	311631	311692	.	+	0	ID=B003_000093-T1.cds;Parent=B003_000093-T1;
B003_0	funannotate	CDS	311771	311890	.	+	1	ID=B003_000093-T1.cds;Parent=B003_000093-T1;
B003_0	funannotate	CDS	311961	312666	.	+	1	ID=B003_000093-T1.cds;Parent=B003_000093-T1;
B003_0	funannotate	gene	313165	314271	.	-	.	ID=B003_000094;
B003_0	funannotate	mRNA	313165	314271	.	-	.	ID=B003_000094-T1;Parent=B003_000094;product=hypothetical protein;
B003_0	funannotate	exon	313165	314271	.	-	.	ID=B003_000094-T1.exon1;Parent=B003_000094-T1;
B003_0	funannotate	CDS	313165	314271	.	-	0	ID=B003_000094-T1.cds;Parent=B003_000094-T1;
B003_0	funannotate	gene	315061	315682	.	+	.	ID=B003_000095;
B003_0	funannotate	mRNA	315061	315682	.	+	.	ID=B003_000095-T1;Parent=B003_000095;product=hypothetical protein;
B003_0	funannotate	exon	315061	315181	.	+	.	ID=B003_000095-T1.exon1;Parent=B003_000095-T1;
B003_0	funannotate	exon	315254	315452	.	+	.	ID=B003_000095-T1.exon2;Parent=B003_000095-T1;
B003_0	funannotate	exon	315520	315682	.	+	.	ID=B003_000095-T1.exon3;Parent=B003_000095-T1;
B003_0	funannotate	CDS	315061	315181	.	+	0	ID=B003_000095-T1.cds;Parent=B003_000095-T1;
B003_0	funannotate	CDS	315254	315452	.	+	2	ID=B003_000095-T1.cds;Parent=B003_000095-T1;
B003_0	funannotate	CDS	315520	315682	.	+	1	ID=B003_000095-T1.cds;Parent=B003_000095-T1;
B003_0	funannotate	gene	315804	317193	.	-	.	ID=B003_000096;
B003_0	funannotate	mRNA	315804	317193	.	-	.	ID=B003_000096-T1;Parent=B003_000096;product=hypothetical protein;
B003_0	funannotate	exon	317132	317193	.	-	.	ID=B003_000096-T1.exon1;Parent=B003_000096-T1;
B003_0	funannotate	exon	315804	317094	.	-	.	ID=B003_000096-T1.exon2;Parent=B003_000096-T1;
B003_0	funannotate	CDS	317132	317193	.	-	0	ID=B003_000096-T1.cds;Parent=B003_000096-T1;
B003_0	funannotate	CDS	315804	317094	.	-	1	ID=B003_000096-T1.cds;Parent=B003_000096-T1;
B003_0	funannotate	gene	318113	319840	.	+	.	ID=B003_000097;
B003_0	funannotate	mRNA	318113	319840	.	+	.	ID=B003_000097-T1;Parent=B003_000097;product=hypothetical protein;
B003_0	funannotate	exon	318113	319840	.	+	.	ID=B003_000097-T1.exon1;Parent=B003_000097-T1;
B003_0	funannotate	CDS	318113	319840	.	+	0	ID=B003_000097-T1.cds;Parent=B003_000097-T1;
B003_0	funannotate	gene	321606	323187	.	+	.	ID=B003_000098;
B003_0	funannotate	mRNA	321606	323187	.	+	.	ID=B003_000098-T1;Parent=B003_000098;product=hypothetical protein;
B003_0	funannotate	exon	321606	321715	.	+	.	ID=B003_000098-T1.exon1;Parent=B003_000098-T1;
B003_0	funannotate	exon	321779	322071	.	+	.	ID=B003_000098-T1.exon2;Parent=B003_000098-T1;
B003_0	funannotate	exon	322169	323187	.	+	.	ID=B003_000098-T1.exon3;Parent=B003_000098-T1;
B003_0	funannotate	CDS	321606	321715	.	+	0	ID=B003_000098-T1.cds;Parent=B003_000098-T1;
B003_0	funannotate	CDS	321779	322071	.	+	1	ID=B003_000098-T1.cds;Parent=B003_000098-T1;
B003_0	funannotate	CDS	322169	323187	.	+	2	ID=B003_000098-T1.cds;Parent=B003_000098-T1;
B003_0	funannotate	gene	324270	325037	.	+	.	ID=B003_000099;
B003_0	funannotate	mRNA	324270	325037	.	+	.	ID=B003_000099-T1;Parent=B003_000099;product=hypothetical protein;
B003_0	funannotate	exon	324270	324843	.	+	.	ID=B003_000099-T1.exon1;Parent=B003_000099-T1;
B003_0	funannotate	exon	324898	325037	.	+	.	ID=B003_000099-T1.exon2;Parent=B003_000099-T1;
B003_0	funannotate	CDS	324270	324843	.	+	0	ID=B003_000099-T1.cds;Parent=B003_000099-T1;
B003_0	funannotate	CDS	324898	325037	.	+	2	ID=B003_000099-T1.cds;Parent=B003_000099-T1;
B003_0	funannotate	gene	327430	328439	.	+	.	ID=B003_000100;
B003_0	funannotate	mRNA	327430	328439	.	+	.	ID=B003_000100-T1;Parent=B003_000100;product=hypothetical protein;
B003_0	funannotate	exon	327430	327525	.	+	.	ID=B003_000100-T1.exon1;Parent=B003_000100-T1;
B003_0	funannotate	exon	327614	327716	.	+	.	ID=B003_000100-T1.exon2;Parent=B003_000100-T1;
B003_0	funannotate	exon	327820	328439	.	+	.	ID=B003_000100-T1.exon3;Parent=B003_000100-T1;
B003_0	funannotate	CDS	327430	327525	.	+	0	ID=B003_000100-T1.cds;Parent=B003_000100-T1;
B003_0	funannotate	CDS	327614	327716	.	+	0	ID=B003_000100-T1.cds;Parent=B003_000100-T1;
B003_0	funannotate	CDS	327820	328439	.	+	2	ID=B003_000100-T1.cds;Parent=B003_000100-T1;
B003_0	funannotate	gene	328930	331056	.	-	.	ID=B003_000101;
B003_0	funannotate	mRNA	328930	331056	.	-	.	ID=B003_000101-T1;Parent=B003_000101;product=hypothetical protein;
B003_0	funannotate	exon	328930	331056	.	-	.	ID=B003_000101-T1.exon1;Parent=B003_000101-T1;
B003_0	funannotate	CDS	328930	331056	.	-	0	ID=B003_000101-T1.cds;Parent=B003_000101-T1;
B003_0	funannotate	gene	333990	335163	.	+	.	ID=B003_000102;
B003_0	funannotate	mRNA	333990	335163	.	+	.	ID=B003_000102-T1;Parent=B003_000102;product=hypothetical protein;
B003_0	funannotate	exon	333990	334012	.	+	.	ID=B003_000102-T1.exon1;Parent=B003_000102-T1;
B003_0	funannotate	exon	334071	334675	.	+	.	ID=B003_000102-T1.exon2;Parent=B003_000102-T1;
B003_0	funannotate	exon	334730	335163	.	+	.	ID=B003_000102-T1.exon3;Parent=B003_000102-T1;
B003_0	funannotate	CDS	333990	334012	.	+	0	ID=B003_000102-T1.cds;Parent=B003_000102-T1;
B003_0	funannotate	CDS	334071	334675	.	+	1	ID=B003_000102-T1.cds;Parent=B003_000102-T1;
B003_0	funannotate	CDS	334730	335163	.	+	2	ID=B003_000102-T1.cds;Parent=B003_000102-T1;
B003_0	funannotate	gene	335795	336616	.	+	.	ID=B003_000103;
B003_0	funannotate	mRNA	335795	336616	.	+	.	ID=B003_000103-T1;Parent=B003_000103;product=hypothetical protein;
B003_0	funannotate	exon	335795	336242	.	+	.	ID=B003_000103-T1.exon1;Parent=B003_000103-T1;
B003_0	funannotate	exon	336330	336616	.	+	.	ID=B003_000103-T1.exon2;Parent=B003_000103-T1;
B003_0	funannotate	CDS	335795	336242	.	+	0	ID=B003_000103-T1.cds;Parent=B003_000103-T1;
B003_0	funannotate	CDS	336330	336616	.	+	2	ID=B003_000103-T1.cds;Parent=B003_000103-T1;
B003_0	funannotate	gene	337369	337686	.	+	.	ID=B003_000104;
B003_0	funannotate	mRNA	337369	337686	.	+	.	ID=B003_000104-T1;Parent=B003_000104;product=hypothetical protein;
B003_0	funannotate	exon	337369	337686	.	+	.	ID=B003_000104-T1.exon1;Parent=B003_000104-T1;
B003_0	funannotate	CDS	337369	337686	.	+	0	ID=B003_000104-T1.cds;Parent=B003_000104-T1;
B003_0	funannotate	gene	338935	340003	.	-	.	ID=B003_000105;
B003_0	funannotate	mRNA	338935	340003	.	-	.	ID=B003_000105-T1;Parent=B003_000105;product=hypothetical protein;
B003_0	funannotate	exon	339392	340003	.	-	.	ID=B003_000105-T1.exon1;Parent=B003_000105-T1;
B003_0	funannotate	exon	339133	339333	.	-	.	ID=B003_000105-T1.exon2;Parent=B003_000105-T1;
B003_0	funannotate	exon	338935	338955	.	-	.	ID=B003_000105-T1.exon3;Parent=B003_000105-T1;
B003_0	funannotate	CDS	339392	340003	.	-	0	ID=B003_000105-T1.cds;Parent=B003_000105-T1;
B003_0	funannotate	CDS	339133	339333	.	-	0	ID=B003_000105-T1.cds;Parent=B003_000105-T1;
B003_0	funannotate	CDS	338935	338955	.	-	0	ID=B003_000105-T1.cds;Parent=B003_000105-T1;
B003_0	funannotate	gene	341701	342051	.	-	.	ID=B003_000106;
B003_0	funannotate	mRNA	341701	342051	.	-	.	ID=B003_000106-T1;Parent=B003_000106;product=hypothetical protein;
B003_0	funannotate	exon	341701	342051	.	-	.	ID=B003_000106-T1.exon1;Parent=B003_000106-T1;
B003_0	funannotate	CDS	341701	342051	.	-	0	ID=B003_000106-T1.cds;Parent=B003_000106-T1;
B003_0	funannotate	gene	342125	342534	.	+	.	ID=B003_000107;
B003_0	funannotate	mRNA	342125	342534	.	+	.	ID=B003_000107-T1;Parent=B003_000107;product=hypothetical protein;
B003_0	funannotate	exon	342125	342127	.	+	.	ID=B003_000107-T1.exon1;Parent=B003_000107-T1;
B003_0	funannotate	exon	342283	342534	.	+	.	ID=B003_000107-T1.exon2;Parent=B003_000107-T1;
B003_0	funannotate	CDS	342125	342127	.	+	0	ID=B003_000107-T1.cds;Parent=B003_000107-T1;
B003_0	funannotate	CDS	342283	342534	.	+	0	ID=B003_000107-T1.cds;Parent=B003_000107-T1;
B003_0	funannotate	gene	343495	345492	.	-	.	ID=B003_000108;
B003_0	funannotate	mRNA	343495	345492	.	-	.	ID=B003_000108-T1;Parent=B003_000108;product=hypothetical protein;
B003_0	funannotate	exon	343495	345492	.	-	.	ID=B003_000108-T1.exon1;Parent=B003_000108-T1;
B003_0	funannotate	CDS	343495	345492	.	-	0	ID=B003_000108-T1.cds;Parent=B003_000108-T1;
B003_0	funannotate	gene	346379	354097	.	-	.	ID=B003_000109;
B003_0	funannotate	mRNA	346379	354097	.	-	.	ID=B003_000109-T1;Parent=B003_000109;product=hypothetical protein;
B003_0	funannotate	exon	347282	354097	.	-	.	ID=B003_000109-T1.exon1;Parent=B003_000109-T1;
B003_0	funannotate	exon	346623	347227	.	-	.	ID=B003_000109-T1.exon2;Parent=B003_000109-T1;
B003_0	funannotate	exon	346379	346505	.	-	.	ID=B003_000109-T1.exon3;Parent=B003_000109-T1;
B003_0	funannotate	CDS	347282	354097	.	-	0	ID=B003_000109-T1.cds;Parent=B003_000109-T1;
B003_0	funannotate	CDS	346623	347227	.	-	0	ID=B003_000109-T1.cds;Parent=B003_000109-T1;
B003_0	funannotate	CDS	346379	346505	.	-	1	ID=B003_000109-T1.cds;Parent=B003_000109-T1;
B003_0	funannotate	gene	355008	357275	.	+	.	ID=B003_000110;
B003_0	funannotate	mRNA	355008	357275	.	+	.	ID=B003_000110-T1;Parent=B003_000110;product=hypothetical protein;
B003_0	funannotate	exon	355008	357275	.	+	.	ID=B003_000110-T1.exon1;Parent=B003_000110-T1;
B003_0	funannotate	CDS	355008	357275	.	+	0	ID=B003_000110-T1.cds;Parent=B003_000110-T1;
B003_0	funannotate	gene	357722	359029	.	-	.	ID=B003_000111;
B003_0	funannotate	mRNA	357722	359029	.	-	.	ID=B003_000111-T1;Parent=B003_000111;product=hypothetical protein;
B003_0	funannotate	exon	358478	359029	.	-	.	ID=B003_000111-T1.exon1;Parent=B003_000111-T1;
B003_0	funannotate	exon	357722	358408	.	-	.	ID=B003_000111-T1.exon2;Parent=B003_000111-T1;
B003_0	funannotate	CDS	358478	359029	.	-	0	ID=B003_000111-T1.cds;Parent=B003_000111-T1;
B003_0	funannotate	CDS	357722	358408	.	-	0	ID=B003_000111-T1.cds;Parent=B003_000111-T1;
B003_0	funannotate	gene	360289	361194	.	+	.	ID=B003_000112;
B003_0	funannotate	mRNA	360289	361194	.	+	.	ID=B003_000112-T1;Parent=B003_000112;product=hypothetical protein;
B003_0	funannotate	exon	360289	360477	.	+	.	ID=B003_000112-T1.exon1;Parent=B003_000112-T1;
B003_0	funannotate	exon	360550	360621	.	+	.	ID=B003_000112-T1.exon2;Parent=B003_000112-T1;
B003_0	funannotate	exon	360706	361194	.	+	.	ID=B003_000112-T1.exon3;Parent=B003_000112-T1;
B003_0	funannotate	CDS	360289	360477	.	+	0	ID=B003_000112-T1.cds;Parent=B003_000112-T1;
B003_0	funannotate	CDS	360550	360621	.	+	0	ID=B003_000112-T1.cds;Parent=B003_000112-T1;
B003_0	funannotate	CDS	360706	361194	.	+	0	ID=B003_000112-T1.cds;Parent=B003_000112-T1;
B003_0	funannotate	gene	362347	364392	.	-	.	ID=B003_000113;
B003_0	funannotate	mRNA	362347	364392	.	-	.	ID=B003_000113-T1;Parent=B003_000113;product=hypothetical protein;
B003_0	funannotate	exon	364164	364392	.	-	.	ID=B003_000113-T1.exon1;Parent=B003_000113-T1;
B003_0	funannotate	exon	362347	364094	.	-	.	ID=B003_000113-T1.exon2;Parent=B003_000113-T1;
B003_0	funannotate	CDS	364164	364392	.	-	0	ID=B003_000113-T1.cds;Parent=B003_000113-T1;
B003_0	funannotate	CDS	362347	364094	.	-	2	ID=B003_000113-T1.cds;Parent=B003_000113-T1;
B003_0	funannotate	gene	365830	366302	.	+	.	ID=B003_000114;
B003_0	funannotate	mRNA	365830	366302	.	+	.	ID=B003_000114-T1;Parent=B003_000114;product=hypothetical protein;
B003_0	funannotate	exon	365830	365871	.	+	.	ID=B003_000114-T1.exon1;Parent=B003_000114-T1;
B003_0	funannotate	exon	366009	366302	.	+	.	ID=B003_000114-T1.exon2;Parent=B003_000114-T1;
B003_0	funannotate	CDS	365830	365871	.	+	0	ID=B003_000114-T1.cds;Parent=B003_000114-T1;
B003_0	funannotate	CDS	366009	366302	.	+	0	ID=B003_000114-T1.cds;Parent=B003_000114-T1;
B003_0	funannotate	gene	369048	369683	.	-	.	ID=B003_000115;
B003_0	funannotate	mRNA	369048	369683	.	-	.	ID=B003_000115-T1;Parent=B003_000115;product=hypothetical protein;
B003_0	funannotate	exon	369478	369683	.	-	.	ID=B003_000115-T1.exon1;Parent=B003_000115-T1;
B003_0	funannotate	exon	369048	369450	.	-	.	ID=B003_000115-T1.exon2;Parent=B003_000115-T1;
B003_0	funannotate	CDS	369478	369683	.	-	0	ID=B003_000115-T1.cds;Parent=B003_000115-T1;
B003_0	funannotate	CDS	369048	369450	.	-	1	ID=B003_000115-T1.cds;Parent=B003_000115-T1;
B003_0	funannotate	gene	371687	373526	.	+	.	ID=B003_000116;
B003_0	funannotate	mRNA	371687	373526	.	+	.	ID=B003_000116-T1;Parent=B003_000116;product=hypothetical protein;
B003_0	funannotate	exon	371687	372206	.	+	.	ID=B003_000116-T1.exon1;Parent=B003_000116-T1;
B003_0	funannotate	exon	372262	373526	.	+	.	ID=B003_000116-T1.exon2;Parent=B003_000116-T1;
B003_0	funannotate	CDS	371687	372206	.	+	0	ID=B003_000116-T1.cds;Parent=B003_000116-T1;
B003_0	funannotate	CDS	372262	373526	.	+	2	ID=B003_000116-T1.cds;Parent=B003_000116-T1;
B003_0	funannotate	gene	374697	376388	.	+	.	ID=B003_000117;
B003_0	funannotate	mRNA	374697	376388	.	+	.	ID=B003_000117-T1;Parent=B003_000117;product=hypothetical protein;
B003_0	funannotate	exon	374697	375055	.	+	.	ID=B003_000117-T1.exon1;Parent=B003_000117-T1;
B003_0	funannotate	exon	375117	375942	.	+	.	ID=B003_000117-T1.exon2;Parent=B003_000117-T1;
B003_0	funannotate	exon	375993	376388	.	+	.	ID=B003_000117-T1.exon3;Parent=B003_000117-T1;
B003_0	funannotate	CDS	374697	375055	.	+	0	ID=B003_000117-T1.cds;Parent=B003_000117-T1;
B003_0	funannotate	CDS	375117	375942	.	+	1	ID=B003_000117-T1.cds;Parent=B003_000117-T1;
B003_0	funannotate	CDS	375993	376388	.	+	0	ID=B003_000117-T1.cds;Parent=B003_000117-T1;
B003_0	funannotate	gene	378872	379813	.	-	.	ID=B003_000118;
B003_0	funannotate	mRNA	378872	379813	.	-	.	ID=B003_000118-T1;Parent=B003_000118;product=hypothetical protein;
B003_0	funannotate	exon	379749	379813	.	-	.	ID=B003_000118-T1.exon1;Parent=B003_000118-T1;
B003_0	funannotate	exon	378872	379619	.	-	.	ID=B003_000118-T1.exon2;Parent=B003_000118-T1;
B003_0	funannotate	CDS	379749	379813	.	-	0	ID=B003_000118-T1.cds;Parent=B003_000118-T1;
B003_0	funannotate	CDS	378872	379619	.	-	1	ID=B003_000118-T1.cds;Parent=B003_000118-T1;
B003_0	funannotate	gene	384829	385792	.	+	.	ID=B003_000119;
B003_0	funannotate	mRNA	384829	385792	.	+	.	ID=B003_000119-T1;Parent=B003_000119;product=hypothetical protein;
B003_0	funannotate	exon	384829	385032	.	+	.	ID=B003_000119-T1.exon1;Parent=B003_000119-T1;
B003_0	funannotate	exon	385107	385597	.	+	.	ID=B003_000119-T1.exon2;Parent=B003_000119-T1;
B003_0	funannotate	exon	385732	385792	.	+	.	ID=B003_000119-T1.exon3;Parent=B003_000119-T1;
B003_0	funannotate	CDS	384829	385032	.	+	0	ID=B003_000119-T1.cds;Parent=B003_000119-T1;
B003_0	funannotate	CDS	385107	385597	.	+	0	ID=B003_000119-T1.cds;Parent=B003_000119-T1;
B003_0	funannotate	CDS	385732	385792	.	+	1	ID=B003_000119-T1.cds;Parent=B003_000119-T1;
B003_0	funannotate	gene	387038	389994	.	+	.	ID=B003_000120;
B003_0	funannotate	mRNA	387038	389994	.	+	.	ID=B003_000120-T1;Parent=B003_000120;product=hypothetical protein;
B003_0	funannotate	exon	387038	388346	.	+	.	ID=B003_000120-T1.exon1;Parent=B003_000120-T1;
B003_0	funannotate	exon	388568	388661	.	+	.	ID=B003_000120-T1.exon2;Parent=B003_000120-T1;
B003_0	funannotate	exon	388836	389036	.	+	.	ID=B003_000120-T1.exon3;Parent=B003_000120-T1;
B003_0	funannotate	exon	389229	389994	.	+	.	ID=B003_000120-T1.exon4;Parent=B003_000120-T1;
B003_0	funannotate	CDS	387038	388346	.	+	0	ID=B003_000120-T1.cds;Parent=B003_000120-T1;
B003_0	funannotate	CDS	388568	388661	.	+	2	ID=B003_000120-T1.cds;Parent=B003_000120-T1;
B003_0	funannotate	CDS	388836	389036	.	+	1	ID=B003_000120-T1.cds;Parent=B003_000120-T1;
B003_0	funannotate	CDS	389229	389994	.	+	1	ID=B003_000120-T1.cds;Parent=B003_000120-T1;
B003_0	funannotate	gene	391398	393391	.	-	.	ID=B003_000121;
B003_0	funannotate	mRNA	391398	393391	.	-	.	ID=B003_000121-T1;Parent=B003_000121;product=hypothetical protein;
B003_0	funannotate	exon	393321	393391	.	-	.	ID=B003_000121-T1.exon1;Parent=B003_000121-T1;
B003_0	funannotate	exon	392943	393241	.	-	.	ID=B003_000121-T1.exon2;Parent=B003_000121-T1;
B003_0	funannotate	exon	391616	392874	.	-	.	ID=B003_000121-T1.exon3;Parent=B003_000121-T1;
B003_0	funannotate	exon	391398	391550	.	-	.	ID=B003_000121-T1.exon4;Parent=B003_000121-T1;
B003_0	funannotate	CDS	393321	393391	.	-	0	ID=B003_000121-T1.cds;Parent=B003_000121-T1;
B003_0	funannotate	CDS	392943	393241	.	-	1	ID=B003_000121-T1.cds;Parent=B003_000121-T1;
B003_0	funannotate	CDS	391616	392874	.	-	2	ID=B003_000121-T1.cds;Parent=B003_000121-T1;
B003_0	funannotate	CDS	391398	391550	.	-	0	ID=B003_000121-T1.cds;Parent=B003_000121-T1;
B003_0	funannotate	gene	394170	395445	.	+	.	ID=B003_000122;
B003_0	funannotate	mRNA	394170	395445	.	+	.	ID=B003_000122-T1;Parent=B003_000122;product=hypothetical protein;
B003_0	funannotate	exon	394170	394432	.	+	.	ID=B003_000122-T1.exon1;Parent=B003_000122-T1;
B003_0	funannotate	exon	394539	395445	.	+	.	ID=B003_000122-T1.exon2;Parent=B003_000122-T1;
B003_0	funannotate	CDS	394170	394432	.	+	0	ID=B003_000122-T1.cds;Parent=B003_000122-T1;
B003_0	funannotate	CDS	394539	395445	.	+	1	ID=B003_000122-T1.cds;Parent=B003_000122-T1;
B003_0	funannotate	gene	396480	397506	.	-	.	ID=B003_000123;
B003_0	funannotate	mRNA	396480	397506	.	-	.	ID=B003_000123-T1;Parent=B003_000123;product=hypothetical protein;
B003_0	funannotate	exon	397493	397506	.	-	.	ID=B003_000123-T1.exon1;Parent=B003_000123-T1;
B003_0	funannotate	exon	397348	397415	.	-	.	ID=B003_000123-T1.exon2;Parent=B003_000123-T1;
B003_0	funannotate	exon	396886	397055	.	-	.	ID=B003_000123-T1.exon3;Parent=B003_000123-T1;
B003_0	funannotate	exon	396721	396827	.	-	.	ID=B003_000123-T1.exon4;Parent=B003_000123-T1;
B003_0	funannotate	exon	396480	396666	.	-	.	ID=B003_000123-T1.exon5;Parent=B003_000123-T1;
B003_0	funannotate	CDS	397493	397506	.	-	0	ID=B003_000123-T1.cds;Parent=B003_000123-T1;
B003_0	funannotate	CDS	397348	397415	.	-	1	ID=B003_000123-T1.cds;Parent=B003_000123-T1;
B003_0	funannotate	CDS	396886	397055	.	-	2	ID=B003_000123-T1.cds;Parent=B003_000123-T1;
B003_0	funannotate	CDS	396721	396827	.	-	0	ID=B003_000123-T1.cds;Parent=B003_000123-T1;
B003_0	funannotate	CDS	396480	396666	.	-	1	ID=B003_000123-T1.cds;Parent=B003_000123-T1;
B003_0	funannotate	gene	399792	401564	.	+	.	ID=B003_000124;
B003_0	funannotate	mRNA	399792	401564	.	+	.	ID=B003_000124-T1;Parent=B003_000124;product=hypothetical protein;
B003_0	funannotate	exon	399792	399873	.	+	.	ID=B003_000124-T1.exon1;Parent=B003_000124-T1;
B003_0	funannotate	exon	399934	399965	.	+	.	ID=B003_000124-T1.exon2;Parent=B003_000124-T1;
B003_0	funannotate	exon	400028	400107	.	+	.	ID=B003_000124-T1.exon3;Parent=B003_000124-T1;
B003_0	funannotate	exon	400172	401564	.	+	.	ID=B003_000124-T1.exon4;Parent=B003_000124-T1;
B003_0	funannotate	CDS	399792	399873	.	+	0	ID=B003_000124-T1.cds;Parent=B003_000124-T1;
B003_0	funannotate	CDS	399934	399965	.	+	2	ID=B003_000124-T1.cds;Parent=B003_000124-T1;
B003_0	funannotate	CDS	400028	400107	.	+	0	ID=B003_000124-T1.cds;Parent=B003_000124-T1;
B003_0	funannotate	CDS	400172	401564	.	+	1	ID=B003_000124-T1.cds;Parent=B003_000124-T1;
B003_0	funannotate	gene	403311	406096	.	+	.	ID=B003_000125;
B003_0	funannotate	mRNA	403311	406096	.	+	.	ID=B003_000125-T1;Parent=B003_000125;product=hypothetical protein;
B003_0	funannotate	exon	403311	403403	.	+	.	ID=B003_000125-T1.exon1;Parent=B003_000125-T1;
B003_0	funannotate	exon	403893	404213	.	+	.	ID=B003_000125-T1.exon2;Parent=B003_000125-T1;
B003_0	funannotate	exon	404282	404810	.	+	.	ID=B003_000125-T1.exon3;Parent=B003_000125-T1;
B003_0	funannotate	exon	404862	406096	.	+	.	ID=B003_000125-T1.exon4;Parent=B003_000125-T1;
B003_0	funannotate	CDS	403311	403403	.	+	0	ID=B003_000125-T1.cds;Parent=B003_000125-T1;
B003_0	funannotate	CDS	403893	404213	.	+	0	ID=B003_000125-T1.cds;Parent=B003_000125-T1;
B003_0	funannotate	CDS	404282	404810	.	+	0	ID=B003_000125-T1.cds;Parent=B003_000125-T1;
B003_0	funannotate	CDS	404862	406096	.	+	2	ID=B003_000125-T1.cds;Parent=B003_000125-T1;
B003_0	funannotate	gene	406629	407221	.	-	.	ID=B003_000126;
B003_0	funannotate	mRNA	406629	407221	.	-	.	ID=B003_000126-T1;Parent=B003_000126;product=hypothetical protein;
B003_0	funannotate	exon	407166	407221	.	-	.	ID=B003_000126-T1.exon1;Parent=B003_000126-T1;
B003_0	funannotate	exon	406629	406818	.	-	.	ID=B003_000126-T1.exon2;Parent=B003_000126-T1;
B003_0	funannotate	CDS	407166	407221	.	-	0	ID=B003_000126-T1.cds;Parent=B003_000126-T1;
B003_0	funannotate	CDS	406629	406818	.	-	1	ID=B003_000126-T1.cds;Parent=B003_000126-T1;
B003_0	funannotate	gene	409280	410389	.	-	.	ID=B003_000127;
B003_0	funannotate	mRNA	409280	410389	.	-	.	ID=B003_000127-T1;Parent=B003_000127;product=hypothetical protein;
B003_0	funannotate	exon	409280	410389	.	-	.	ID=B003_000127-T1.exon1;Parent=B003_000127-T1;
B003_0	funannotate	CDS	409280	410389	.	-	0	ID=B003_000127-T1.cds;Parent=B003_000127-T1;
B003_0	funannotate	gene	418245	421171	.	-	.	ID=B003_000128;
B003_0	funannotate	mRNA	418245	421171	.	-	.	ID=B003_000128-T1;Parent=B003_000128;product=hypothetical protein;
B003_0	funannotate	exon	421056	421171	.	-	.	ID=B003_000128-T1.exon1;Parent=B003_000128-T1;
B003_0	funannotate	exon	420710	420781	.	-	.	ID=B003_000128-T1.exon2;Parent=B003_000128-T1;
B003_0	funannotate	exon	419734	420510	.	-	.	ID=B003_000128-T1.exon3;Parent=B003_000128-T1;
B003_0	funannotate	exon	419351	419640	.	-	.	ID=B003_000128-T1.exon4;Parent=B003_000128-T1;
B003_0	funannotate	exon	418245	419296	.	-	.	ID=B003_000128-T1.exon5;Parent=B003_000128-T1;
B003_0	funannotate	CDS	421056	421171	.	-	0	ID=B003_000128-T1.cds;Parent=B003_000128-T1;
B003_0	funannotate	CDS	420710	420781	.	-	1	ID=B003_000128-T1.cds;Parent=B003_000128-T1;
B003_0	funannotate	CDS	419734	420510	.	-	1	ID=B003_000128-T1.cds;Parent=B003_000128-T1;
B003_0	funannotate	CDS	419351	419640	.	-	1	ID=B003_000128-T1.cds;Parent=B003_000128-T1;
B003_0	funannotate	CDS	418245	419296	.	-	2	ID=B003_000128-T1.cds;Parent=B003_000128-T1;
B003_0	funannotate	gene	422018	424074	.	+	.	ID=B003_000129;
B003_0	funannotate	mRNA	422018	424074	.	+	.	ID=B003_000129-T1;Parent=B003_000129;product=hypothetical protein;
B003_0	funannotate	exon	422018	422364	.	+	.	ID=B003_000129-T1.exon1;Parent=B003_000129-T1;
B003_0	funannotate	exon	422430	422762	.	+	.	ID=B003_000129-T1.exon2;Parent=B003_000129-T1;
B003_0	funannotate	exon	422822	423755	.	+	.	ID=B003_000129-T1.exon3;Parent=B003_000129-T1;
B003_0	funannotate	exon	423808	424074	.	+	.	ID=B003_000129-T1.exon4;Parent=B003_000129-T1;
B003_0	funannotate	CDS	422018	422364	.	+	0	ID=B003_000129-T1.cds;Parent=B003_000129-T1;
B003_0	funannotate	CDS	422430	422762	.	+	1	ID=B003_000129-T1.cds;Parent=B003_000129-T1;
B003_0	funannotate	CDS	422822	423755	.	+	1	ID=B003_000129-T1.cds;Parent=B003_000129-T1;
B003_0	funannotate	CDS	423808	424074	.	+	0	ID=B003_000129-T1.cds;Parent=B003_000129-T1;
B003_0	funannotate	gene	424342	425805	.	-	.	ID=B003_000130;
B003_0	funannotate	mRNA	424342	425805	.	-	.	ID=B003_000130-T1;Parent=B003_000130;product=hypothetical protein;
B003_0	funannotate	exon	424342	425805	.	-	.	ID=B003_000130-T1.exon1;Parent=B003_000130-T1;
B003_0	funannotate	CDS	424342	425805	.	-	0	ID=B003_000130-T1.cds;Parent=B003_000130-T1;
B003_0	funannotate	gene	427757	431305	.	-	.	ID=B003_000131;
B003_0	funannotate	mRNA	427757	431305	.	-	.	ID=B003_000131-T1;Parent=B003_000131;product=hypothetical protein;
B003_0	funannotate	exon	430930	431305	.	-	.	ID=B003_000131-T1.exon1;Parent=B003_000131-T1;
B003_0	funannotate	exon	430234	430872	.	-	.	ID=B003_000131-T1.exon2;Parent=B003_000131-T1;
B003_0	funannotate	exon	427757	428775	.	-	.	ID=B003_000131-T1.exon3;Parent=B003_000131-T1;
B003_0	funannotate	CDS	430930	431305	.	-	0	ID=B003_000131-T1.cds;Parent=B003_000131-T1;
B003_0	funannotate	CDS	430234	430872	.	-	2	ID=B003_000131-T1.cds;Parent=B003_000131-T1;
B003_0	funannotate	CDS	427757	428775	.	-	2	ID=B003_000131-T1.cds;Parent=B003_000131-T1;
B003_0	funannotate	gene	433896	435087	.	-	.	ID=B003_000132;
B003_0	funannotate	mRNA	433896	435087	.	-	.	ID=B003_000132-T1;Parent=B003_000132;product=hypothetical protein;
B003_0	funannotate	exon	435076	435087	.	-	.	ID=B003_000132-T1.exon1;Parent=B003_000132-T1;
B003_0	funannotate	exon	434866	435009	.	-	.	ID=B003_000132-T1.exon2;Parent=B003_000132-T1;
B003_0	funannotate	exon	433896	434753	.	-	.	ID=B003_000132-T1.exon3;Parent=B003_000132-T1;
B003_0	funannotate	CDS	435076	435087	.	-	0	ID=B003_000132-T1.cds;Parent=B003_000132-T1;
B003_0	funannotate	CDS	434866	435009	.	-	0	ID=B003_000132-T1.cds;Parent=B003_000132-T1;
B003_0	funannotate	CDS	433896	434753	.	-	0	ID=B003_000132-T1.cds;Parent=B003_000132-T1;
B003_0	funannotate	gene	436788	437921	.	-	.	ID=B003_000133;
B003_0	funannotate	mRNA	436788	437921	.	-	.	ID=B003_000133-T1;Parent=B003_000133;product=hypothetical protein;
B003_0	funannotate	exon	436788	437921	.	-	.	ID=B003_000133-T1.exon1;Parent=B003_000133-T1;
B003_0	funannotate	CDS	436788	437921	.	-	0	ID=B003_000133-T1.cds;Parent=B003_000133-T1;
B003_0	funannotate	gene	440183	442027	.	+	.	ID=B003_000134;
B003_0	funannotate	mRNA	440183	442027	.	+	.	ID=B003_000134-T1;Parent=B003_000134;product=hypothetical protein;
B003_0	funannotate	exon	440183	442027	.	+	.	ID=B003_000134-T1.exon1;Parent=B003_000134-T1;
B003_0	funannotate	CDS	440183	442027	.	+	0	ID=B003_000134-T1.cds;Parent=B003_000134-T1;
B003_0	funannotate	gene	442598	443423	.	-	.	ID=B003_000135;
B003_0	funannotate	mRNA	442598	443423	.	-	.	ID=B003_000135-T1;Parent=B003_000135;product=hypothetical protein;
B003_0	funannotate	exon	443288	443423	.	-	.	ID=B003_000135-T1.exon1;Parent=B003_000135-T1;
B003_0	funannotate	exon	442878	443173	.	-	.	ID=B003_000135-T1.exon2;Parent=B003_000135-T1;
B003_0	funannotate	exon	442598	442813	.	-	.	ID=B003_000135-T1.exon3;Parent=B003_000135-T1;
B003_0	funannotate	CDS	443288	443423	.	-	0	ID=B003_000135-T1.cds;Parent=B003_000135-T1;
B003_0	funannotate	CDS	442878	443173	.	-	2	ID=B003_000135-T1.cds;Parent=B003_000135-T1;
B003_0	funannotate	CDS	442598	442813	.	-	0	ID=B003_000135-T1.cds;Parent=B003_000135-T1;
B003_0	funannotate	gene	445575	445680	.	+	.	ID=B003_000136;
B003_0	funannotate	tRNA	445575	445680	.	+	.	ID=B003_000136-T1;Parent=B003_000136;product=tRNA-Thr;
B003_0	funannotate	exon	445575	445680	.	+	.	ID=B003_000136-T1.exon1;Parent=B003_000136-T1;
B003_0	funannotate	gene	446266	446371	.	+	.	ID=B003_000137;
B003_0	funannotate	tRNA	446266	446371	.	+	.	ID=B003_000137-T1;Parent=B003_000137;product=tRNA-Thr;
B003_0	funannotate	exon	446266	446371	.	+	.	ID=B003_000137-T1.exon1;Parent=B003_000137-T1;
B003_0	funannotate	gene	447547	448881	.	-	.	ID=B003_000138;
B003_0	funannotate	mRNA	447547	448881	.	-	.	ID=B003_000138-T1;Parent=B003_000138;product=hypothetical protein;
B003_0	funannotate	exon	448570	448881	.	-	.	ID=B003_000138-T1.exon1;Parent=B003_000138-T1;
B003_0	funannotate	exon	447547	448482	.	-	.	ID=B003_000138-T1.exon2;Parent=B003_000138-T1;
B003_0	funannotate	CDS	448570	448881	.	-	0	ID=B003_000138-T1.cds;Parent=B003_000138-T1;
B003_0	funannotate	CDS	447547	448482	.	-	0	ID=B003_000138-T1.cds;Parent=B003_000138-T1;
B003_0	funannotate	gene	452803	453885	.	+	.	ID=B003_000139;
B003_0	funannotate	mRNA	452803	453885	.	+	.	ID=B003_000139-T1;Parent=B003_000139;product=hypothetical protein;
B003_0	funannotate	exon	452803	453885	.	+	.	ID=B003_000139-T1.exon1;Parent=B003_000139-T1;
B003_0	funannotate	CDS	452803	453885	.	+	0	ID=B003_000139-T1.cds;Parent=B003_000139-T1;
B003_0	funannotate	gene	455355	456347	.	+	.	ID=B003_000140;
B003_0	funannotate	mRNA	455355	456347	.	+	.	ID=B003_000140-T1;Parent=B003_000140;product=hypothetical protein;
B003_0	funannotate	exon	455355	456347	.	+	.	ID=B003_000140-T1.exon1;Parent=B003_000140-T1;
B003_0	funannotate	CDS	455355	456347	.	+	0	ID=B003_000140-T1.cds;Parent=B003_000140-T1;
B003_0	funannotate	gene	456625	458403	.	-	.	ID=B003_000141;
B003_0	funannotate	mRNA	456625	458403	.	-	.	ID=B003_000141-T1;Parent=B003_000141;product=hypothetical protein;
B003_0	funannotate	exon	458137	458403	.	-	.	ID=B003_000141-T1.exon1;Parent=B003_000141-T1;
B003_0	funannotate	exon	457611	457974	.	-	.	ID=B003_000141-T1.exon2;Parent=B003_000141-T1;
B003_0	funannotate	exon	456888	457401	.	-	.	ID=B003_000141-T1.exon3;Parent=B003_000141-T1;
B003_0	funannotate	exon	456625	456760	.	-	.	ID=B003_000141-T1.exon4;Parent=B003_000141-T1;
B003_0	funannotate	CDS	458137	458403	.	-	0	ID=B003_000141-T1.cds;Parent=B003_000141-T1;
B003_0	funannotate	CDS	457611	457974	.	-	0	ID=B003_000141-T1.cds;Parent=B003_000141-T1;
B003_0	funannotate	CDS	456888	457401	.	-	2	ID=B003_000141-T1.cds;Parent=B003_000141-T1;
B003_0	funannotate	CDS	456625	456760	.	-	1	ID=B003_000141-T1.cds;Parent=B003_000141-T1;
B003_0	funannotate	gene	459720	460988	.	+	.	ID=B003_000142;
B003_0	funannotate	mRNA	459720	460988	.	+	.	ID=B003_000142-T1;Parent=B003_000142;product=hypothetical protein;
B003_0	funannotate	exon	459720	460988	.	+	.	ID=B003_000142-T1.exon1;Parent=B003_000142-T1;
B003_0	funannotate	CDS	459720	460988	.	+	0	ID=B003_000142-T1.cds;Parent=B003_000142-T1;
B003_0	funannotate	gene	461816	462268	.	+	.	ID=B003_000143;
B003_0	funannotate	mRNA	461816	462268	.	+	.	ID=B003_000143-T1;Parent=B003_000143;product=hypothetical protein;
B003_0	funannotate	exon	461816	462268	.	+	.	ID=B003_000143-T1.exon1;Parent=B003_000143-T1;
B003_0	funannotate	CDS	461816	462268	.	+	0	ID=B003_000143-T1.cds;Parent=B003_000143-T1;
B003_0	funannotate	gene	463048	463374	.	+	.	ID=B003_000144;
B003_0	funannotate	mRNA	463048	463374	.	+	.	ID=B003_000144-T1;Parent=B003_000144;product=hypothetical protein;
B003_0	funannotate	exon	463048	463200	.	+	.	ID=B003_000144-T1.exon1;Parent=B003_000144-T1;
B003_0	funannotate	exon	463354	463374	.	+	.	ID=B003_000144-T1.exon2;Parent=B003_000144-T1;
B003_0	funannotate	CDS	463048	463200	.	+	0	ID=B003_000144-T1.cds;Parent=B003_000144-T1;
B003_0	funannotate	CDS	463354	463374	.	+	0	ID=B003_000144-T1.cds;Parent=B003_000144-T1;
B003_0	funannotate	gene	463540	465366	.	-	.	ID=B003_000145;
B003_0	funannotate	mRNA	463540	465366	.	-	.	ID=B003_000145-T1;Parent=B003_000145;product=hypothetical protein;
B003_0	funannotate	exon	463540	465366	.	-	.	ID=B003_000145-T1.exon1;Parent=B003_000145-T1;
B003_0	funannotate	CDS	463540	465366	.	-	0	ID=B003_000145-T1.cds;Parent=B003_000145-T1;
B003_0	funannotate	gene	466600	467220	.	-	.	ID=B003_000146;
B003_0	funannotate	mRNA	466600	467220	.	-	.	ID=B003_000146-T1;Parent=B003_000146;product=hypothetical protein;
B003_0	funannotate	exon	466600	467220	.	-	.	ID=B003_000146-T1.exon1;Parent=B003_000146-T1;
B003_0	funannotate	CDS	466600	467220	.	-	0	ID=B003_000146-T1.cds;Parent=B003_000146-T1;
B003_0	funannotate	gene	467765	468605	.	-	.	ID=B003_000147;
B003_0	funannotate	mRNA	467765	468605	.	-	.	ID=B003_000147-T1;Parent=B003_000147;product=hypothetical protein;
B003_0	funannotate	exon	468548	468605	.	-	.	ID=B003_000147-T1.exon1;Parent=B003_000147-T1;
B003_0	funannotate	exon	467765	468468	.	-	.	ID=B003_000147-T1.exon2;Parent=B003_000147-T1;
B003_0	funannotate	CDS	468548	468605	.	-	0	ID=B003_000147-T1.cds;Parent=B003_000147-T1;
B003_0	funannotate	CDS	467765	468468	.	-	2	ID=B003_000147-T1.cds;Parent=B003_000147-T1;
B003_0	funannotate	gene	471961	473207	.	+	.	ID=B003_000148;
B003_0	funannotate	mRNA	471961	473207	.	+	.	ID=B003_000148-T1;Parent=B003_000148;product=hypothetical protein;
B003_0	funannotate	exon	471961	472065	.	+	.	ID=B003_000148-T1.exon1;Parent=B003_000148-T1;
B003_0	funannotate	exon	472124	472216	.	+	.	ID=B003_000148-T1.exon2;Parent=B003_000148-T1;
B003_0	funannotate	exon	472281	472350	.	+	.	ID=B003_000148-T1.exon3;Parent=B003_000148-T1;
B003_0	funannotate	exon	472405	472803	.	+	.	ID=B003_000148-T1.exon4;Parent=B003_000148-T1;
B003_0	funannotate	exon	472861	473029	.	+	.	ID=B003_000148-T1.exon5;Parent=B003_000148-T1;
B003_0	funannotate	exon	473093	473207	.	+	.	ID=B003_000148-T1.exon6;Parent=B003_000148-T1;
B003_0	funannotate	CDS	471961	472065	.	+	0	ID=B003_000148-T1.cds;Parent=B003_000148-T1;
B003_0	funannotate	CDS	472124	472216	.	+	0	ID=B003_000148-T1.cds;Parent=B003_000148-T1;
B003_0	funannotate	CDS	472281	472350	.	+	0	ID=B003_000148-T1.cds;Parent=B003_000148-T1;
B003_0	funannotate	CDS	472405	472803	.	+	2	ID=B003_000148-T1.cds;Parent=B003_000148-T1;
B003_0	funannotate	CDS	472861	473029	.	+	2	ID=B003_000148-T1.cds;Parent=B003_000148-T1;
B003_0	funannotate	CDS	473093	473207	.	+	1	ID=B003_000148-T1.cds;Parent=B003_000148-T1;
B003_0	funannotate	gene	474258	476690	.	-	.	ID=B003_000149;
B003_0	funannotate	mRNA	474258	476690	.	-	.	ID=B003_000149-T1;Parent=B003_000149;product=hypothetical protein;
B003_0	funannotate	exon	476488	476690	.	-	.	ID=B003_000149-T1.exon1;Parent=B003_000149-T1;
B003_0	funannotate	exon	474258	476433	.	-	.	ID=B003_000149-T1.exon2;Parent=B003_000149-T1;
B003_0	funannotate	CDS	476488	476690	.	-	0	ID=B003_000149-T1.cds;Parent=B003_000149-T1;
B003_0	funannotate	CDS	474258	476433	.	-	1	ID=B003_000149-T1.cds;Parent=B003_000149-T1;
B003_0	funannotate	gene	478706	482750	.	+	.	ID=B003_000150;
B003_0	funannotate	mRNA	478706	482750	.	+	.	ID=B003_000150-T1;Parent=B003_000150;product=hypothetical protein;
B003_0	funannotate	exon	478706	482497	.	+	.	ID=B003_000150-T1.exon1;Parent=B003_000150-T1;
B003_0	funannotate	exon	482583	482750	.	+	.	ID=B003_000150-T1.exon2;Parent=B003_000150-T1;
B003_0	funannotate	CDS	478706	482497	.	+	0	ID=B003_000150-T1.cds;Parent=B003_000150-T1;
B003_0	funannotate	CDS	482583	482750	.	+	0	ID=B003_000150-T1.cds;Parent=B003_000150-T1;
B003_0	funannotate	gene	483282	484091	.	+	.	ID=B003_000151;
B003_0	funannotate	mRNA	483282	484091	.	+	.	ID=B003_000151-T1;Parent=B003_000151;product=hypothetical protein;
B003_0	funannotate	exon	483282	484091	.	+	.	ID=B003_000151-T1.exon1;Parent=B003_000151-T1;
B003_0	funannotate	CDS	483282	484091	.	+	0	ID=B003_000151-T1.cds;Parent=B003_000151-T1;
B003_0	funannotate	gene	487706	488611	.	+	.	ID=B003_000152;
B003_0	funannotate	mRNA	487706	488611	.	+	.	ID=B003_000152-T1;Parent=B003_000152;product=hypothetical protein;
B003_0	funannotate	exon	487706	488611	.	+	.	ID=B003_000152-T1.exon1;Parent=B003_000152-T1;
B003_0	funannotate	CDS	487706	488611	.	+	0	ID=B003_000152-T1.cds;Parent=B003_000152-T1;
B003_0	funannotate	gene	489195	490353	.	+	.	ID=B003_000153;
B003_0	funannotate	mRNA	489195	490353	.	+	.	ID=B003_000153-T1;Parent=B003_000153;product=hypothetical protein;
B003_0	funannotate	exon	489195	489384	.	+	.	ID=B003_000153-T1.exon1;Parent=B003_000153-T1;
B003_0	funannotate	exon	489458	490353	.	+	.	ID=B003_000153-T1.exon2;Parent=B003_000153-T1;
B003_0	funannotate	CDS	489195	489384	.	+	0	ID=B003_000153-T1.cds;Parent=B003_000153-T1;
B003_0	funannotate	CDS	489458	490353	.	+	2	ID=B003_000153-T1.cds;Parent=B003_000153-T1;
B003_0	funannotate	gene	491615	492631	.	+	.	ID=B003_000154;
B003_0	funannotate	mRNA	491615	492631	.	+	.	ID=B003_000154-T1;Parent=B003_000154;product=hypothetical protein;
B003_0	funannotate	exon	491615	492391	.	+	.	ID=B003_000154-T1.exon1;Parent=B003_000154-T1;
B003_0	funannotate	exon	492479	492631	.	+	.	ID=B003_000154-T1.exon2;Parent=B003_000154-T1;
B003_0	funannotate	CDS	491615	492391	.	+	0	ID=B003_000154-T1.cds;Parent=B003_000154-T1;
B003_0	funannotate	CDS	492479	492631	.	+	0	ID=B003_000154-T1.cds;Parent=B003_000154-T1;
B003_0	funannotate	gene	493251	494399	.	+	.	ID=B003_000155;
B003_0	funannotate	mRNA	493251	494399	.	+	.	ID=B003_000155-T1;Parent=B003_000155;product=hypothetical protein;
B003_0	funannotate	exon	493251	494399	.	+	.	ID=B003_000155-T1.exon1;Parent=B003_000155-T1;
B003_0	funannotate	CDS	493251	494399	.	+	0	ID=B003_000155-T1.cds;Parent=B003_000155-T1;
B003_0	funannotate	gene	497582	499180	.	+	.	ID=B003_000156;
B003_0	funannotate	mRNA	497582	499180	.	+	.	ID=B003_000156-T1;Parent=B003_000156;product=hypothetical protein;
B003_0	funannotate	exon	497582	497666	.	+	.	ID=B003_000156-T1.exon1;Parent=B003_000156-T1;
B003_0	funannotate	exon	497774	497833	.	+	.	ID=B003_000156-T1.exon2;Parent=B003_000156-T1;
B003_0	funannotate	exon	497898	498059	.	+	.	ID=B003_000156-T1.exon3;Parent=B003_000156-T1;
B003_0	funannotate	exon	498123	499180	.	+	.	ID=B003_000156-T1.exon4;Parent=B003_000156-T1;
B003_0	funannotate	CDS	497582	497666	.	+	0	ID=B003_000156-T1.cds;Parent=B003_000156-T1;
B003_0	funannotate	CDS	497774	497833	.	+	2	ID=B003_000156-T1.cds;Parent=B003_000156-T1;
B003_0	funannotate	CDS	497898	498059	.	+	2	ID=B003_000156-T1.cds;Parent=B003_000156-T1;
B003_0	funannotate	CDS	498123	499180	.	+	2	ID=B003_000156-T1.cds;Parent=B003_000156-T1;
B003_0	funannotate	gene	500408	501922	.	-	.	ID=B003_000157;
B003_0	funannotate	mRNA	500408	501922	.	-	.	ID=B003_000157-T1;Parent=B003_000157;product=hypothetical protein;
B003_0	funannotate	exon	501863	501922	.	-	.	ID=B003_000157-T1.exon1;Parent=B003_000157-T1;
B003_0	funannotate	exon	501638	501756	.	-	.	ID=B003_000157-T1.exon2;Parent=B003_000157-T1;
B003_0	funannotate	exon	500408	501326	.	-	.	ID=B003_000157-T1.exon3;Parent=B003_000157-T1;
B003_0	funannotate	CDS	501863	501922	.	-	0	ID=B003_000157-T1.cds;Parent=B003_000157-T1;
B003_0	funannotate	CDS	501638	501756	.	-	0	ID=B003_000157-T1.cds;Parent=B003_000157-T1;
B003_0	funannotate	CDS	500408	501326	.	-	1	ID=B003_000157-T1.cds;Parent=B003_000157-T1;
B003_0	funannotate	gene	503367	505189	.	+	.	ID=B003_000158;
B003_0	funannotate	mRNA	503367	505189	.	+	.	ID=B003_000158-T1;Parent=B003_000158;product=hypothetical protein;
B003_0	funannotate	exon	503367	503380	.	+	.	ID=B003_000158-T1.exon1;Parent=B003_000158-T1;
B003_0	funannotate	exon	503605	503863	.	+	.	ID=B003_000158-T1.exon2;Parent=B003_000158-T1;
B003_0	funannotate	exon	503975	504465	.	+	.	ID=B003_000158-T1.exon3;Parent=B003_000158-T1;
B003_0	funannotate	exon	504949	505189	.	+	.	ID=B003_000158-T1.exon4;Parent=B003_000158-T1;
B003_0	funannotate	CDS	503367	503380	.	+	0	ID=B003_000158-T1.cds;Parent=B003_000158-T1;
B003_0	funannotate	CDS	503605	503863	.	+	1	ID=B003_000158-T1.cds;Parent=B003_000158-T1;
B003_0	funannotate	CDS	503975	504465	.	+	0	ID=B003_000158-T1.cds;Parent=B003_000158-T1;
B003_0	funannotate	CDS	504949	505189	.	+	1	ID=B003_000158-T1.cds;Parent=B003_000158-T1;
B003_0	funannotate	gene	508914	510717	.	+	.	ID=B003_000159;
B003_0	funannotate	mRNA	508914	510717	.	+	.	ID=B003_000159-T1;Parent=B003_000159;product=hypothetical protein;
B003_0	funannotate	exon	508914	509234	.	+	.	ID=B003_000159-T1.exon1;Parent=B003_000159-T1;
B003_0	funannotate	exon	509297	509513	.	+	.	ID=B003_000159-T1.exon2;Parent=B003_000159-T1;
B003_0	funannotate	exon	509581	510174	.	+	.	ID=B003_000159-T1.exon3;Parent=B003_000159-T1;
B003_0	funannotate	exon	510264	510457	.	+	.	ID=B003_000159-T1.exon4;Parent=B003_000159-T1;
B003_0	funannotate	exon	510523	510717	.	+	.	ID=B003_000159-T1.exon5;Parent=B003_000159-T1;
B003_0	funannotate	CDS	508914	509234	.	+	0	ID=B003_000159-T1.cds;Parent=B003_000159-T1;
B003_0	funannotate	CDS	509297	509513	.	+	0	ID=B003_000159-T1.cds;Parent=B003_000159-T1;
B003_0	funannotate	CDS	509581	510174	.	+	2	ID=B003_000159-T1.cds;Parent=B003_000159-T1;
B003_0	funannotate	CDS	510264	510457	.	+	2	ID=B003_000159-T1.cds;Parent=B003_000159-T1;
B003_0	funannotate	CDS	510523	510717	.	+	0	ID=B003_000159-T1.cds;Parent=B003_000159-T1;
B003_0	funannotate	gene	511414	512588	.	+	.	ID=B003_000160;
B003_0	funannotate	mRNA	511414	512588	.	+	.	ID=B003_000160-T1;Parent=B003_000160;product=hypothetical protein;
B003_0	funannotate	exon	511414	511476	.	+	.	ID=B003_000160-T1.exon1;Parent=B003_000160-T1;
B003_0	funannotate	exon	511543	511607	.	+	.	ID=B003_000160-T1.exon2;Parent=B003_000160-T1;
B003_0	funannotate	exon	511675	511804	.	+	.	ID=B003_000160-T1.exon3;Parent=B003_000160-T1;
B003_0	funannotate	exon	511872	512588	.	+	.	ID=B003_000160-T1.exon4;Parent=B003_000160-T1;
B003_0	funannotate	CDS	511414	511476	.	+	0	ID=B003_000160-T1.cds;Parent=B003_000160-T1;
B003_0	funannotate	CDS	511543	511607	.	+	0	ID=B003_000160-T1.cds;Parent=B003_000160-T1;
B003_0	funannotate	CDS	511675	511804	.	+	1	ID=B003_000160-T1.cds;Parent=B003_000160-T1;
B003_0	funannotate	CDS	511872	512588	.	+	0	ID=B003_000160-T1.cds;Parent=B003_000160-T1;
B003_0	funannotate	gene	514042	516657	.	+	.	ID=B003_000161;
B003_0	funannotate	mRNA	514042	516657	.	+	.	ID=B003_000161-T1;Parent=B003_000161;product=hypothetical protein;
B003_0	funannotate	exon	514042	514551	.	+	.	ID=B003_000161-T1.exon1;Parent=B003_000161-T1;
B003_0	funannotate	exon	514600	516657	.	+	.	ID=B003_000161-T1.exon2;Parent=B003_000161-T1;
B003_0	funannotate	CDS	514042	514551	.	+	0	ID=B003_000161-T1.cds;Parent=B003_000161-T1;
B003_0	funannotate	CDS	514600	516657	.	+	0	ID=B003_000161-T1.cds;Parent=B003_000161-T1;
B003_0	funannotate	gene	517315	518443	.	-	.	ID=B003_000162;
B003_0	funannotate	mRNA	517315	518443	.	-	.	ID=B003_000162-T1;Parent=B003_000162;product=hypothetical protein;
B003_0	funannotate	exon	518423	518443	.	-	.	ID=B003_000162-T1.exon1;Parent=B003_000162-T1;
B003_0	funannotate	exon	517315	518370	.	-	.	ID=B003_000162-T1.exon2;Parent=B003_000162-T1;
B003_0	funannotate	CDS	518423	518443	.	-	0	ID=B003_000162-T1.cds;Parent=B003_000162-T1;
B003_0	funannotate	CDS	517315	518370	.	-	0	ID=B003_000162-T1.cds;Parent=B003_000162-T1;
B003_0	funannotate	gene	519551	521656	.	+	.	ID=B003_000163;
B003_0	funannotate	mRNA	519551	521656	.	+	.	ID=B003_000163-T1;Parent=B003_000163;product=hypothetical protein;
B003_0	funannotate	exon	519551	521656	.	+	.	ID=B003_000163-T1.exon1;Parent=B003_000163-T1;
B003_0	funannotate	CDS	519551	521656	.	+	0	ID=B003_000163-T1.cds;Parent=B003_000163-T1;
B003_0	funannotate	gene	523120	525132	.	+	.	ID=B003_000164;
B003_0	funannotate	mRNA	523120	525132	.	+	.	ID=B003_000164-T1;Parent=B003_000164;product=hypothetical protein;
B003_0	funannotate	exon	523120	523275	.	+	.	ID=B003_000164-T1.exon1;Parent=B003_000164-T1;
B003_0	funannotate	exon	523372	523886	.	+	.	ID=B003_000164-T1.exon2;Parent=B003_000164-T1;
B003_0	funannotate	exon	523967	524487	.	+	.	ID=B003_000164-T1.exon3;Parent=B003_000164-T1;
B003_0	funannotate	exon	524645	525132	.	+	.	ID=B003_000164-T1.exon4;Parent=B003_000164-T1;
B003_0	funannotate	CDS	523120	523275	.	+	0	ID=B003_000164-T1.cds;Parent=B003_000164-T1;
B003_0	funannotate	CDS	523372	523886	.	+	0	ID=B003_000164-T1.cds;Parent=B003_000164-T1;
B003_0	funannotate	CDS	523967	524487	.	+	1	ID=B003_000164-T1.cds;Parent=B003_000164-T1;
B003_0	funannotate	CDS	524645	525132	.	+	2	ID=B003_000164-T1.cds;Parent=B003_000164-T1;
B003_0	funannotate	gene	526398	527042	.	+	.	ID=B003_000165;
B003_0	funannotate	mRNA	526398	527042	.	+	.	ID=B003_000165-T1;Parent=B003_000165;product=hypothetical protein;
B003_0	funannotate	exon	526398	527042	.	+	.	ID=B003_000165-T1.exon1;Parent=B003_000165-T1;
B003_0	funannotate	CDS	526398	527042	.	+	0	ID=B003_000165-T1.cds;Parent=B003_000165-T1;
B003_0	funannotate	gene	528187	530633	.	+	.	ID=B003_000166;
B003_0	funannotate	mRNA	528187	530633	.	+	.	ID=B003_000166-T1;Parent=B003_000166;product=hypothetical protein;
B003_0	funannotate	exon	528187	528604	.	+	.	ID=B003_000166-T1.exon1;Parent=B003_000166-T1;
B003_0	funannotate	exon	528697	530633	.	+	.	ID=B003_000166-T1.exon2;Parent=B003_000166-T1;
B003_0	funannotate	CDS	528187	528604	.	+	0	ID=B003_000166-T1.cds;Parent=B003_000166-T1;
B003_0	funannotate	CDS	528697	530633	.	+	2	ID=B003_000166-T1.cds;Parent=B003_000166-T1;
B003_0	funannotate	gene	530791	531162	.	-	.	ID=B003_000167;
B003_0	funannotate	mRNA	530791	531162	.	-	.	ID=B003_000167-T1;Parent=B003_000167;product=hypothetical protein;
B003_0	funannotate	exon	530791	531162	.	-	.	ID=B003_000167-T1.exon1;Parent=B003_000167-T1;
B003_0	funannotate	CDS	530791	531162	.	-	0	ID=B003_000167-T1.cds;Parent=B003_000167-T1;
B003_0	funannotate	gene	532284	532962	.	-	.	ID=B003_000168;
B003_0	funannotate	mRNA	532284	532962	.	-	.	ID=B003_000168-T1;Parent=B003_000168;product=hypothetical protein;
B003_0	funannotate	exon	532912	532962	.	-	.	ID=B003_000168-T1.exon1;Parent=B003_000168-T1;
B003_0	funannotate	exon	532459	532851	.	-	.	ID=B003_000168-T1.exon2;Parent=B003_000168-T1;
B003_0	funannotate	exon	532284	532397	.	-	.	ID=B003_000168-T1.exon3;Parent=B003_000168-T1;
B003_0	funannotate	CDS	532912	532962	.	-	0	ID=B003_000168-T1.cds;Parent=B003_000168-T1;
B003_0	funannotate	CDS	532459	532851	.	-	0	ID=B003_000168-T1.cds;Parent=B003_000168-T1;
B003_0	funannotate	CDS	532284	532397	.	-	0	ID=B003_000168-T1.cds;Parent=B003_000168-T1;
B003_0	funannotate	gene	534787	536087	.	+	.	ID=B003_000169;
B003_0	funannotate	mRNA	534787	536087	.	+	.	ID=B003_000169-T1;Parent=B003_000169;product=hypothetical protein;
B003_0	funannotate	exon	534787	535127	.	+	.	ID=B003_000169-T1.exon1;Parent=B003_000169-T1;
B003_0	funannotate	exon	535198	535878	.	+	.	ID=B003_000169-T1.exon2;Parent=B003_000169-T1;
B003_0	funannotate	exon	535934	536087	.	+	.	ID=B003_000169-T1.exon3;Parent=B003_000169-T1;
B003_0	funannotate	CDS	534787	535127	.	+	0	ID=B003_000169-T1.cds;Parent=B003_000169-T1;
B003_0	funannotate	CDS	535198	535878	.	+	1	ID=B003_000169-T1.cds;Parent=B003_000169-T1;
B003_0	funannotate	CDS	535934	536087	.	+	1	ID=B003_000169-T1.cds;Parent=B003_000169-T1;
B003_0	funannotate	gene	536465	537941	.	-	.	ID=B003_000170;
B003_0	funannotate	mRNA	536465	537941	.	-	.	ID=B003_000170-T1;Parent=B003_000170;product=hypothetical protein;
B003_0	funannotate	exon	536578	537941	.	-	.	ID=B003_000170-T1.exon1;Parent=B003_000170-T1;
B003_0	funannotate	exon	536465	536480	.	-	.	ID=B003_000170-T1.exon2;Parent=B003_000170-T1;
B003_0	funannotate	CDS	536578	537941	.	-	0	ID=B003_000170-T1.cds;Parent=B003_000170-T1;
B003_0	funannotate	CDS	536465	536480	.	-	1	ID=B003_000170-T1.cds;Parent=B003_000170-T1;
B003_0	funannotate	gene	539109	541579	.	-	.	ID=B003_000171;
B003_0	funannotate	mRNA	539109	541579	.	-	.	ID=B003_000171-T1;Parent=B003_000171;product=hypothetical protein;
B003_0	funannotate	exon	539563	541579	.	-	.	ID=B003_000171-T1.exon1;Parent=B003_000171-T1;
B003_0	funannotate	exon	539109	539467	.	-	.	ID=B003_000171-T1.exon2;Parent=B003_000171-T1;
B003_0	funannotate	CDS	539563	541579	.	-	0	ID=B003_000171-T1.cds;Parent=B003_000171-T1;
B003_0	funannotate	CDS	539109	539467	.	-	2	ID=B003_000171-T1.cds;Parent=B003_000171-T1;
B003_0	funannotate	gene	542733	543412	.	-	.	ID=B003_000172;
B003_0	funannotate	mRNA	542733	543412	.	-	.	ID=B003_000172-T1;Parent=B003_000172;product=hypothetical protein;
B003_0	funannotate	exon	543177	543412	.	-	.	ID=B003_000172-T1.exon1;Parent=B003_000172-T1;
B003_0	funannotate	exon	542733	543105	.	-	.	ID=B003_000172-T1.exon2;Parent=B003_000172-T1;
B003_0	funannotate	CDS	543177	543412	.	-	0	ID=B003_000172-T1.cds;Parent=B003_000172-T1;
B003_0	funannotate	CDS	542733	543105	.	-	1	ID=B003_000172-T1.cds;Parent=B003_000172-T1;
B003_0	funannotate	gene	544059	544551	.	-	.	ID=B003_000173;
B003_0	funannotate	mRNA	544059	544551	.	-	.	ID=B003_000173-T1;Parent=B003_000173;product=hypothetical protein;
B003_0	funannotate	exon	544256	544551	.	-	.	ID=B003_000173-T1.exon1;Parent=B003_000173-T1;
B003_0	funannotate	exon	544059	544173	.	-	.	ID=B003_000173-T1.exon2;Parent=B003_000173-T1;
B003_0	funannotate	CDS	544256	544551	.	-	0	ID=B003_000173-T1.cds;Parent=B003_000173-T1;
B003_0	funannotate	CDS	544059	544173	.	-	1	ID=B003_000173-T1.cds;Parent=B003_000173-T1;
B003_0	funannotate	gene	546725	547720	.	-	.	ID=B003_000174;
B003_0	funannotate	mRNA	546725	547720	.	-	.	ID=B003_000174-T1;Parent=B003_000174;product=hypothetical protein;
B003_0	funannotate	exon	546725	547720	.	-	.	ID=B003_000174-T1.exon1;Parent=B003_000174-T1;
B003_0	funannotate	CDS	546725	547720	.	-	0	ID=B003_000174-T1.cds;Parent=B003_000174-T1;
B003_0	funannotate	gene	550891	550962	.	-	.	ID=B003_000175;
B003_0	funannotate	tRNA	550891	550962	.	-	.	ID=B003_000175-T1;Parent=B003_000175;product=tRNA-Gly;
B003_0	funannotate	exon	550891	550962	.	-	.	ID=B003_000175-T1.exon1;Parent=B003_000175-T1;
B003_0	funannotate	gene	563114	566748	.	+	.	ID=B003_000176;
B003_0	funannotate	mRNA	563114	566748	.	+	.	ID=B003_000176-T1;Parent=B003_000176;product=hypothetical protein;
B003_0	funannotate	exon	563114	564097	.	+	.	ID=B003_000176-T1.exon1;Parent=B003_000176-T1;
B003_0	funannotate	exon	564160	564753	.	+	.	ID=B003_000176-T1.exon2;Parent=B003_000176-T1;
B003_0	funannotate	exon	564826	566748	.	+	.	ID=B003_000176-T1.exon3;Parent=B003_000176-T1;
B003_0	funannotate	CDS	563114	564097	.	+	0	ID=B003_000176-T1.cds;Parent=B003_000176-T1;
B003_0	funannotate	CDS	564160	564753	.	+	0	ID=B003_000176-T1.cds;Parent=B003_000176-T1;
B003_0	funannotate	CDS	564826	566748	.	+	0	ID=B003_000176-T1.cds;Parent=B003_000176-T1;
B003_0	funannotate	gene	568808	571327	.	+	.	ID=B003_000177;
B003_0	funannotate	mRNA	568808	571327	.	+	.	ID=B003_000177-T1;Parent=B003_000177;product=hypothetical protein;
B003_0	funannotate	exon	568808	571327	.	+	.	ID=B003_000177-T1.exon1;Parent=B003_000177-T1;
B003_0	funannotate	CDS	568808	571327	.	+	0	ID=B003_000177-T1.cds;Parent=B003_000177-T1;
B003_0	funannotate	gene	574456	575989	.	+	.	ID=B003_000178;
B003_0	funannotate	mRNA	574456	575989	.	+	.	ID=B003_000178-T1;Parent=B003_000178;product=hypothetical protein;
B003_0	funannotate	exon	574456	574891	.	+	.	ID=B003_000178-T1.exon1;Parent=B003_000178-T1;
B003_0	funannotate	exon	575102	575492	.	+	.	ID=B003_000178-T1.exon2;Parent=B003_000178-T1;
B003_0	funannotate	exon	575692	575989	.	+	.	ID=B003_000178-T1.exon3;Parent=B003_000178-T1;
B003_0	funannotate	CDS	574456	574891	.	+	0	ID=B003_000178-T1.cds;Parent=B003_000178-T1;
B003_0	funannotate	CDS	575102	575492	.	+	2	ID=B003_000178-T1.cds;Parent=B003_000178-T1;
B003_0	funannotate	CDS	575692	575989	.	+	1	ID=B003_000178-T1.cds;Parent=B003_000178-T1;
B003_0	funannotate	gene	576454	577155	.	-	.	ID=B003_000179;
B003_0	funannotate	mRNA	576454	577155	.	-	.	ID=B003_000179-T1;Parent=B003_000179;product=hypothetical protein;
B003_0	funannotate	exon	576990	577155	.	-	.	ID=B003_000179-T1.exon1;Parent=B003_000179-T1;
B003_0	funannotate	exon	576454	576899	.	-	.	ID=B003_000179-T1.exon2;Parent=B003_000179-T1;
B003_0	funannotate	CDS	576990	577155	.	-	0	ID=B003_000179-T1.cds;Parent=B003_000179-T1;
B003_0	funannotate	CDS	576454	576899	.	-	2	ID=B003_000179-T1.cds;Parent=B003_000179-T1;
B003_0	funannotate	gene	577657	579149	.	-	.	ID=B003_000180;
B003_0	funannotate	mRNA	577657	579149	.	-	.	ID=B003_000180-T1;Parent=B003_000180;product=hypothetical protein;
B003_0	funannotate	exon	578704	579149	.	-	.	ID=B003_000180-T1.exon1;Parent=B003_000180-T1;
B003_0	funannotate	exon	577657	578638	.	-	.	ID=B003_000180-T1.exon2;Parent=B003_000180-T1;
B003_0	funannotate	CDS	578704	579149	.	-	0	ID=B003_000180-T1.cds;Parent=B003_000180-T1;
B003_0	funannotate	CDS	577657	578638	.	-	1	ID=B003_000180-T1.cds;Parent=B003_000180-T1;
B003_0	funannotate	gene	580327	583227	.	+	.	ID=B003_000181;
B003_0	funannotate	mRNA	580327	583227	.	+	.	ID=B003_000181-T1;Parent=B003_000181;product=hypothetical protein;
B003_0	funannotate	exon	580327	582117	.	+	.	ID=B003_000181-T1.exon1;Parent=B003_000181-T1;
B003_0	funannotate	exon	582277	583227	.	+	.	ID=B003_000181-T1.exon2;Parent=B003_000181-T1;
B003_0	funannotate	CDS	580327	582117	.	+	0	ID=B003_000181-T1.cds;Parent=B003_000181-T1;
B003_0	funannotate	CDS	582277	583227	.	+	0	ID=B003_000181-T1.cds;Parent=B003_000181-T1;
B003_0	funannotate	gene	584184	585209	.	-	.	ID=B003_000182;
B003_0	funannotate	mRNA	584184	585209	.	-	.	ID=B003_000182-T1;Parent=B003_000182;product=hypothetical protein;
B003_0	funannotate	exon	585147	585209	.	-	.	ID=B003_000182-T1.exon1;Parent=B003_000182-T1;
B003_0	funannotate	exon	584184	585080	.	-	.	ID=B003_000182-T1.exon2;Parent=B003_000182-T1;
B003_0	funannotate	CDS	585147	585209	.	-	0	ID=B003_000182-T1.cds;Parent=B003_000182-T1;
B003_0	funannotate	CDS	584184	585080	.	-	0	ID=B003_000182-T1.cds;Parent=B003_000182-T1;
B003_0	funannotate	gene	585962	587932	.	-	.	ID=B003_000183;
B003_0	funannotate	mRNA	585962	587932	.	-	.	ID=B003_000183-T1;Parent=B003_000183;product=hypothetical protein;
B003_0	funannotate	exon	585962	587932	.	-	.	ID=B003_000183-T1.exon1;Parent=B003_000183-T1;
B003_0	funannotate	CDS	585962	587932	.	-	0	ID=B003_000183-T1.cds;Parent=B003_000183-T1;
B003_0	funannotate	gene	588633	590855	.	-	.	ID=B003_000184;
B003_0	funannotate	mRNA	588633	590855	.	-	.	ID=B003_000184-T1;Parent=B003_000184;product=hypothetical protein;
B003_0	funannotate	exon	590514	590855	.	-	.	ID=B003_000184-T1.exon1;Parent=B003_000184-T1;
B003_0	funannotate	exon	590276	590380	.	-	.	ID=B003_000184-T1.exon2;Parent=B003_000184-T1;
B003_0	funannotate	exon	589916	590212	.	-	.	ID=B003_000184-T1.exon3;Parent=B003_000184-T1;
B003_0	funannotate	exon	589618	589780	.	-	.	ID=B003_000184-T1.exon4;Parent=B003_000184-T1;
B003_0	funannotate	exon	589358	589552	.	-	.	ID=B003_000184-T1.exon5;Parent=B003_000184-T1;
B003_0	funannotate	exon	588964	589274	.	-	.	ID=B003_000184-T1.exon6;Parent=B003_000184-T1;
B003_0	funannotate	exon	588633	588893	.	-	.	ID=B003_000184-T1.exon7;Parent=B003_000184-T1;
B003_0	funannotate	CDS	590514	590855	.	-	0	ID=B003_000184-T1.cds;Parent=B003_000184-T1;
B003_0	funannotate	CDS	590276	590380	.	-	0	ID=B003_000184-T1.cds;Parent=B003_000184-T1;
B003_0	funannotate	CDS	589916	590212	.	-	0	ID=B003_000184-T1.cds;Parent=B003_000184-T1;
B003_0	funannotate	CDS	589618	589780	.	-	0	ID=B003_000184-T1.cds;Parent=B003_000184-T1;
B003_0	funannotate	CDS	589358	589552	.	-	2	ID=B003_000184-T1.cds;Parent=B003_000184-T1;
B003_0	funannotate	CDS	588964	589274	.	-	2	ID=B003_000184-T1.cds;Parent=B003_000184-T1;
B003_0	funannotate	CDS	588633	588893	.	-	0	ID=B003_000184-T1.cds;Parent=B003_000184-T1;
B003_1	funannotate	gene	11152	15231	.	-	.	ID=B003_000185;
B003_1	funannotate	mRNA	11152	15231	.	-	.	ID=B003_000185-T1;Parent=B003_000185;product=hypothetical protein;
B003_1	funannotate	exon	14905	15231	.	-	.	ID=B003_000185-T1.exon1;Parent=B003_000185-T1;
B003_1	funannotate	exon	14803	14856	.	-	.	ID=B003_000185-T1.exon2;Parent=B003_000185-T1;
B003_1	funannotate	exon	14461	14724	.	-	.	ID=B003_000185-T1.exon3;Parent=B003_000185-T1;
B003_1	funannotate	exon	14194	14379	.	-	.	ID=B003_000185-T1.exon4;Parent=B003_000185-T1;
B003_1	funannotate	exon	13933	14141	.	-	.	ID=B003_000185-T1.exon5;Parent=B003_000185-T1;
B003_1	funannotate	exon	11152	13864	.	-	.	ID=B003_000185-T1.exon6;Parent=B003_000185-T1;
B003_1	funannotate	CDS	14905	15231	.	-	0	ID=B003_000185-T1.cds;Parent=B003_000185-T1;
B003_1	funannotate	CDS	14803	14856	.	-	0	ID=B003_000185-T1.cds;Parent=B003_000185-T1;
B003_1	funannotate	CDS	14461	14724	.	-	0	ID=B003_000185-T1.cds;Parent=B003_000185-T1;
B003_1	funannotate	CDS	14194	14379	.	-	0	ID=B003_000185-T1.cds;Parent=B003_000185-T1;
B003_1	funannotate	CDS	13933	14141	.	-	0	ID=B003_000185-T1.cds;Parent=B003_000185-T1;
B003_1	funannotate	CDS	11152	13864	.	-	1	ID=B003_000185-T1.cds;Parent=B003_000185-T1;
B003_1	funannotate	gene	17435	18505	.	-	.	ID=B003_000186;
B003_1	funannotate	mRNA	17435	18505	.	-	.	ID=B003_000186-T1;Parent=B003_000186;product=hypothetical protein;
B003_1	funannotate	exon	18241	18505	.	-	.	ID=B003_000186-T1.exon1;Parent=B003_000186-T1;
B003_1	funannotate	exon	17663	17867	.	-	.	ID=B003_000186-T1.exon2;Parent=B003_000186-T1;
B003_1	funannotate	exon	17435	17636	.	-	.	ID=B003_000186-T1.exon3;Parent=B003_000186-T1;
B003_1	funannotate	CDS	18241	18505	.	-	0	ID=B003_000186-T1.cds;Parent=B003_000186-T1;
B003_1	funannotate	CDS	17663	17867	.	-	2	ID=B003_000186-T1.cds;Parent=B003_000186-T1;
B003_1	funannotate	CDS	17435	17636	.	-	1	ID=B003_000186-T1.cds;Parent=B003_000186-T1;
B003_1	funannotate	gene	19536	20366	.	-	.	ID=B003_000187;
B003_1	funannotate	mRNA	19536	20366	.	-	.	ID=B003_000187-T1;Parent=B003_000187;product=hypothetical protein;
B003_1	funannotate	exon	19536	20366	.	-	.	ID=B003_000187-T1.exon1;Parent=B003_000187-T1;
B003_1	funannotate	CDS	19536	20366	.	-	0	ID=B003_000187-T1.cds;Parent=B003_000187-T1;
B003_1	funannotate	gene	22098	22575	.	-	.	ID=B003_000188;
B003_1	funannotate	mRNA	22098	22575	.	-	.	ID=B003_000188-T1;Parent=B003_000188;product=hypothetical protein;
B003_1	funannotate	exon	22122	22575	.	-	.	ID=B003_000188-T1.exon1;Parent=B003_000188-T1;
B003_1	funannotate	exon	22098	22105	.	-	.	ID=B003_000188-T1.exon2;Parent=B003_000188-T1;
B003_1	funannotate	CDS	22122	22575	.	-	0	ID=B003_000188-T1.cds;Parent=B003_000188-T1;
B003_1	funannotate	CDS	22098	22105	.	-	2	ID=B003_000188-T1.cds;Parent=B003_000188-T1;
B003_1	funannotate	gene	25487	26131	.	+	.	ID=B003_000189;
B003_1	funannotate	mRNA	25487	26131	.	+	.	ID=B003_000189-T1;Parent=B003_000189;product=hypothetical protein;
B003_1	funannotate	exon	25487	25929	.	+	.	ID=B003_000189-T1.exon1;Parent=B003_000189-T1;
B003_1	funannotate	exon	26008	26131	.	+	.	ID=B003_000189-T1.exon2;Parent=B003_000189-T1;
B003_1	funannotate	CDS	25487	25929	.	+	0	ID=B003_000189-T1.cds;Parent=B003_000189-T1;
B003_1	funannotate	CDS	26008	26131	.	+	1	ID=B003_000189-T1.cds;Parent=B003_000189-T1;
B003_1	funannotate	gene	26696	30040	.	+	.	ID=B003_000190;
B003_1	funannotate	mRNA	26696	30040	.	+	.	ID=B003_000190-T1;Parent=B003_000190;product=hypothetical protein;
B003_1	funannotate	exon	26696	26712	.	+	.	ID=B003_000190-T1.exon1;Parent=B003_000190-T1;
B003_1	funannotate	exon	26792	29770	.	+	.	ID=B003_000190-T1.exon2;Parent=B003_000190-T1;
B003_1	funannotate	exon	29833	30040	.	+	.	ID=B003_000190-T1.exon3;Parent=B003_000190-T1;
B003_1	funannotate	CDS	26696	26712	.	+	0	ID=B003_000190-T1.cds;Parent=B003_000190-T1;
B003_1	funannotate	CDS	26792	29770	.	+	1	ID=B003_000190-T1.cds;Parent=B003_000190-T1;
B003_1	funannotate	CDS	29833	30040	.	+	1	ID=B003_000190-T1.cds;Parent=B003_000190-T1;
B003_1	funannotate	gene	30630	31733	.	-	.	ID=B003_000191;
B003_1	funannotate	mRNA	30630	31733	.	-	.	ID=B003_000191-T1;Parent=B003_000191;product=hypothetical protein;
B003_1	funannotate	exon	30630	31733	.	-	.	ID=B003_000191-T1.exon1;Parent=B003_000191-T1;
B003_1	funannotate	CDS	30630	31733	.	-	0	ID=B003_000191-T1.cds;Parent=B003_000191-T1;
B003_1	funannotate	gene	33657	34730	.	-	.	ID=B003_000192;
B003_1	funannotate	mRNA	33657	34730	.	-	.	ID=B003_000192-T1;Parent=B003_000192;product=hypothetical protein;
B003_1	funannotate	exon	34097	34730	.	-	.	ID=B003_000192-T1.exon1;Parent=B003_000192-T1;
B003_1	funannotate	exon	33657	33922	.	-	.	ID=B003_000192-T1.exon2;Parent=B003_000192-T1;
B003_1	funannotate	CDS	34097	34730	.	-	0	ID=B003_000192-T1.cds;Parent=B003_000192-T1;
B003_1	funannotate	CDS	33657	33922	.	-	2	ID=B003_000192-T1.cds;Parent=B003_000192-T1;
B003_1	funannotate	gene	36250	38644	.	-	.	ID=B003_000193;
B003_1	funannotate	mRNA	36250	38644	.	-	.	ID=B003_000193-T1;Parent=B003_000193;product=hypothetical protein;
B003_1	funannotate	exon	37461	38644	.	-	.	ID=B003_000193-T1.exon1;Parent=B003_000193-T1;
B003_1	funannotate	exon	37116	37165	.	-	.	ID=B003_000193-T1.exon2;Parent=B003_000193-T1;
B003_1	funannotate	exon	36828	37050	.	-	.	ID=B003_000193-T1.exon3;Parent=B003_000193-T1;
B003_1	funannotate	exon	36250	36763	.	-	.	ID=B003_000193-T1.exon4;Parent=B003_000193-T1;
B003_1	funannotate	CDS	37461	38644	.	-	0	ID=B003_000193-T1.cds;Parent=B003_000193-T1;
B003_1	funannotate	CDS	37116	37165	.	-	1	ID=B003_000193-T1.cds;Parent=B003_000193-T1;
B003_1	funannotate	CDS	36828	37050	.	-	2	ID=B003_000193-T1.cds;Parent=B003_000193-T1;
B003_1	funannotate	CDS	36250	36763	.	-	1	ID=B003_000193-T1.cds;Parent=B003_000193-T1;
B003_1	funannotate	gene	39195	40639	.	-	.	ID=B003_000194;
B003_1	funannotate	mRNA	39195	40639	.	-	.	ID=B003_000194-T1;Parent=B003_000194;product=hypothetical protein;
B003_1	funannotate	exon	40247	40639	.	-	.	ID=B003_000194-T1.exon1;Parent=B003_000194-T1;
B003_1	funannotate	exon	40043	40190	.	-	.	ID=B003_000194-T1.exon2;Parent=B003_000194-T1;
B003_1	funannotate	exon	39916	39962	.	-	.	ID=B003_000194-T1.exon3;Parent=B003_000194-T1;
B003_1	funannotate	exon	39543	39804	.	-	.	ID=B003_000194-T1.exon4;Parent=B003_000194-T1;
B003_1	funannotate	exon	39195	39481	.	-	.	ID=B003_000194-T1.exon5;Parent=B003_000194-T1;
B003_1	funannotate	CDS	40247	40639	.	-	0	ID=B003_000194-T1.cds;Parent=B003_000194-T1;
B003_1	funannotate	CDS	40043	40190	.	-	0	ID=B003_000194-T1.cds;Parent=B003_000194-T1;
B003_1	funannotate	CDS	39916	39962	.	-	2	ID=B003_000194-T1.cds;Parent=B003_000194-T1;
B003_1	funannotate	CDS	39543	39804	.	-	0	ID=B003_000194-T1.cds;Parent=B003_000194-T1;
B003_1	funannotate	CDS	39195	39481	.	-	2	ID=B003_000194-T1.cds;Parent=B003_000194-T1;
B003_1	funannotate	gene	44585	45644	.	+	.	ID=B003_000195;
B003_1	funannotate	mRNA	44585	45644	.	+	.	ID=B003_000195-T1;Parent=B003_000195;product=hypothetical protein;
B003_1	funannotate	exon	44585	44660	.	+	.	ID=B003_000195-T1.exon1;Parent=B003_000195-T1;
B003_1	funannotate	exon	44742	44768	.	+	.	ID=B003_000195-T1.exon2;Parent=B003_000195-T1;
B003_1	funannotate	exon	44837	44866	.	+	.	ID=B003_000195-T1.exon3;Parent=B003_000195-T1;
B003_1	funannotate	exon	44935	45149	.	+	.	ID=B003_000195-T1.exon4;Parent=B003_000195-T1;
B003_1	funannotate	exon	45258	45644	.	+	.	ID=B003_000195-T1.exon5;Parent=B003_000195-T1;
B003_1	funannotate	CDS	44585	44660	.	+	0	ID=B003_000195-T1.cds;Parent=B003_000195-T1;
B003_1	funannotate	CDS	44742	44768	.	+	2	ID=B003_000195-T1.cds;Parent=B003_000195-T1;
B003_1	funannotate	CDS	44837	44866	.	+	2	ID=B003_000195-T1.cds;Parent=B003_000195-T1;
B003_1	funannotate	CDS	44935	45149	.	+	2	ID=B003_000195-T1.cds;Parent=B003_000195-T1;
B003_1	funannotate	CDS	45258	45644	.	+	0	ID=B003_000195-T1.cds;Parent=B003_000195-T1;
B003_1	funannotate	gene	45847	46634	.	-	.	ID=B003_000196;
B003_1	funannotate	mRNA	45847	46634	.	-	.	ID=B003_000196-T1;Parent=B003_000196;product=hypothetical protein;
B003_1	funannotate	exon	46592	46634	.	-	.	ID=B003_000196-T1.exon1;Parent=B003_000196-T1;
B003_1	funannotate	exon	46246	46535	.	-	.	ID=B003_000196-T1.exon2;Parent=B003_000196-T1;
B003_1	funannotate	exon	45847	46194	.	-	.	ID=B003_000196-T1.exon3;Parent=B003_000196-T1;
B003_1	funannotate	CDS	46592	46634	.	-	0	ID=B003_000196-T1.cds;Parent=B003_000196-T1;
B003_1	funannotate	CDS	46246	46535	.	-	2	ID=B003_000196-T1.cds;Parent=B003_000196-T1;
B003_1	funannotate	CDS	45847	46194	.	-	0	ID=B003_000196-T1.cds;Parent=B003_000196-T1;
B003_1	funannotate	gene	47413	48189	.	+	.	ID=B003_000197;
B003_1	funannotate	mRNA	47413	48189	.	+	.	ID=B003_000197-T1;Parent=B003_000197;product=hypothetical protein;
B003_1	funannotate	exon	47413	47561	.	+	.	ID=B003_000197-T1.exon1;Parent=B003_000197-T1;
B003_1	funannotate	exon	47604	48189	.	+	.	ID=B003_000197-T1.exon2;Parent=B003_000197-T1;
B003_1	funannotate	CDS	47413	47561	.	+	0	ID=B003_000197-T1.cds;Parent=B003_000197-T1;
B003_1	funannotate	CDS	47604	48189	.	+	1	ID=B003_000197-T1.cds;Parent=B003_000197-T1;
B003_1	funannotate	gene	48483	49481	.	-	.	ID=B003_000198;
B003_1	funannotate	mRNA	48483	49481	.	-	.	ID=B003_000198-T1;Parent=B003_000198;product=hypothetical protein;
B003_1	funannotate	exon	48483	49481	.	-	.	ID=B003_000198-T1.exon1;Parent=B003_000198-T1;
B003_1	funannotate	CDS	48483	49481	.	-	0	ID=B003_000198-T1.cds;Parent=B003_000198-T1;
B003_1	funannotate	gene	54505	55632	.	+	.	ID=B003_000199;
B003_1	funannotate	mRNA	54505	55632	.	+	.	ID=B003_000199-T1;Parent=B003_000199;product=hypothetical protein;
B003_1	funannotate	exon	54505	55632	.	+	.	ID=B003_000199-T1.exon1;Parent=B003_000199-T1;
B003_1	funannotate	CDS	54505	55632	.	+	0	ID=B003_000199-T1.cds;Parent=B003_000199-T1;
B003_1	funannotate	gene	57233	58117	.	+	.	ID=B003_000200;
B003_1	funannotate	mRNA	57233	58117	.	+	.	ID=B003_000200-T1;Parent=B003_000200;product=hypothetical protein;
B003_1	funannotate	exon	57233	57546	.	+	.	ID=B003_000200-T1.exon1;Parent=B003_000200-T1;
B003_1	funannotate	exon	57601	58117	.	+	.	ID=B003_000200-T1.exon2;Parent=B003_000200-T1;
B003_1	funannotate	CDS	57233	57546	.	+	0	ID=B003_000200-T1.cds;Parent=B003_000200-T1;
B003_1	funannotate	CDS	57601	58117	.	+	1	ID=B003_000200-T1.cds;Parent=B003_000200-T1;
B003_1	funannotate	gene	60264	61055	.	+	.	ID=B003_000201;
B003_1	funannotate	mRNA	60264	61055	.	+	.	ID=B003_000201-T1;Parent=B003_000201;product=hypothetical protein;
B003_1	funannotate	exon	60264	60544	.	+	.	ID=B003_000201-T1.exon1;Parent=B003_000201-T1;
B003_1	funannotate	exon	60599	61055	.	+	.	ID=B003_000201-T1.exon2;Parent=B003_000201-T1;
B003_1	funannotate	CDS	60264	60544	.	+	0	ID=B003_000201-T1.cds;Parent=B003_000201-T1;
B003_1	funannotate	CDS	60599	61055	.	+	1	ID=B003_000201-T1.cds;Parent=B003_000201-T1;
B003_1	funannotate	gene	66540	67553	.	+	.	ID=B003_000202;
B003_1	funannotate	mRNA	66540	67553	.	+	.	ID=B003_000202-T1;Parent=B003_000202;product=hypothetical protein;
B003_1	funannotate	exon	66540	67553	.	+	.	ID=B003_000202-T1.exon1;Parent=B003_000202-T1;
B003_1	funannotate	CDS	66540	67553	.	+	0	ID=B003_000202-T1.cds;Parent=B003_000202-T1;
B003_1	funannotate	gene	68577	71575	.	+	.	ID=B003_000203;
B003_1	funannotate	mRNA	68577	71575	.	+	.	ID=B003_000203-T1;Parent=B003_000203;product=hypothetical protein;
B003_1	funannotate	exon	68577	70481	.	+	.	ID=B003_000203-T1.exon1;Parent=B003_000203-T1;
B003_1	funannotate	exon	70529	70769	.	+	.	ID=B003_000203-T1.exon2;Parent=B003_000203-T1;
B003_1	funannotate	exon	70830	71575	.	+	.	ID=B003_000203-T1.exon3;Parent=B003_000203-T1;
B003_1	funannotate	CDS	68577	70481	.	+	0	ID=B003_000203-T1.cds;Parent=B003_000203-T1;
B003_1	funannotate	CDS	70529	70769	.	+	0	ID=B003_000203-T1.cds;Parent=B003_000203-T1;
B003_1	funannotate	CDS	70830	71575	.	+	2	ID=B003_000203-T1.cds;Parent=B003_000203-T1;
B003_1	funannotate	gene	72384	75182	.	-	.	ID=B003_000204;
B003_1	funannotate	mRNA	72384	75182	.	-	.	ID=B003_000204-T1;Parent=B003_000204;product=hypothetical protein;
B003_1	funannotate	exon	75147	75182	.	-	.	ID=B003_000204-T1.exon1;Parent=B003_000204-T1;
B003_1	funannotate	exon	73826	75074	.	-	.	ID=B003_000204-T1.exon2;Parent=B003_000204-T1;
B003_1	funannotate	exon	73303	73770	.	-	.	ID=B003_000204-T1.exon3;Parent=B003_000204-T1;
B003_1	funannotate	exon	72958	73244	.	-	.	ID=B003_000204-T1.exon4;Parent=B003_000204-T1;
B003_1	funannotate	exon	72384	72893	.	-	.	ID=B003_000204-T1.exon5;Parent=B003_000204-T1;
B003_1	funannotate	CDS	75147	75182	.	-	0	ID=B003_000204-T1.cds;Parent=B003_000204-T1;
B003_1	funannotate	CDS	73826	75074	.	-	0	ID=B003_000204-T1.cds;Parent=B003_000204-T1;
B003_1	funannotate	CDS	73303	73770	.	-	2	ID=B003_000204-T1.cds;Parent=B003_000204-T1;
B003_1	funannotate	CDS	72958	73244	.	-	2	ID=B003_000204-T1.cds;Parent=B003_000204-T1;
B003_1	funannotate	CDS	72384	72893	.	-	0	ID=B003_000204-T1.cds;Parent=B003_000204-T1;
B003_1	funannotate	gene	75245	76154	.	-	.	ID=B003_000205;
B003_1	funannotate	mRNA	75245	76154	.	-	.	ID=B003_000205-T1;Parent=B003_000205;product=hypothetical protein;
B003_1	funannotate	exon	75745	76154	.	-	.	ID=B003_000205-T1.exon1;Parent=B003_000205-T1;
B003_1	funannotate	exon	75245	75689	.	-	.	ID=B003_000205-T1.exon2;Parent=B003_000205-T1;
B003_1	funannotate	CDS	75745	76154	.	-	0	ID=B003_000205-T1.cds;Parent=B003_000205-T1;
B003_1	funannotate	CDS	75245	75689	.	-	1	ID=B003_000205-T1.cds;Parent=B003_000205-T1;
B003_1	funannotate	gene	88035	90030	.	+	.	ID=B003_000206;
B003_1	funannotate	mRNA	88035	90030	.	+	.	ID=B003_000206-T1;Parent=B003_000206;product=hypothetical protein;
B003_1	funannotate	exon	88035	88063	.	+	.	ID=B003_000206-T1.exon1;Parent=B003_000206-T1;
B003_1	funannotate	exon	88125	88657	.	+	.	ID=B003_000206-T1.exon2;Parent=B003_000206-T1;
B003_1	funannotate	exon	88775	89080	.	+	.	ID=B003_000206-T1.exon3;Parent=B003_000206-T1;
B003_1	funannotate	exon	89138	90030	.	+	.	ID=B003_000206-T1.exon4;Parent=B003_000206-T1;
B003_1	funannotate	CDS	88035	88063	.	+	0	ID=B003_000206-T1.cds;Parent=B003_000206-T1;
B003_1	funannotate	CDS	88125	88657	.	+	1	ID=B003_000206-T1.cds;Parent=B003_000206-T1;
B003_1	funannotate	CDS	88775	89080	.	+	2	ID=B003_000206-T1.cds;Parent=B003_000206-T1;
B003_1	funannotate	CDS	89138	90030	.	+	2	ID=B003_000206-T1.cds;Parent=B003_000206-T1;
B003_1	funannotate	gene	90654	91754	.	+	.	ID=B003_000207;
B003_1	funannotate	mRNA	90654	91754	.	+	.	ID=B003_000207-T1;Parent=B003_000207;product=hypothetical protein;
B003_1	funannotate	exon	90654	91754	.	+	.	ID=B003_000207-T1.exon1;Parent=B003_000207-T1;
B003_1	funannotate	CDS	90654	91754	.	+	0	ID=B003_000207-T1.cds;Parent=B003_000207-T1;
B003_1	funannotate	gene	92627	94805	.	+	.	ID=B003_000208;
B003_1	funannotate	mRNA	92627	94805	.	+	.	ID=B003_000208-T1;Parent=B003_000208;product=hypothetical protein;
B003_1	funannotate	exon	92627	93008	.	+	.	ID=B003_000208-T1.exon1;Parent=B003_000208-T1;
B003_1	funannotate	exon	93063	93752	.	+	.	ID=B003_000208-T1.exon2;Parent=B003_000208-T1;
B003_1	funannotate	exon	93824	94659	.	+	.	ID=B003_000208-T1.exon3;Parent=B003_000208-T1;
B003_1	funannotate	exon	94719	94805	.	+	.	ID=B003_000208-T1.exon4;Parent=B003_000208-T1;
B003_1	funannotate	CDS	92627	93008	.	+	0	ID=B003_000208-T1.cds;Parent=B003_000208-T1;
B003_1	funannotate	CDS	93063	93752	.	+	2	ID=B003_000208-T1.cds;Parent=B003_000208-T1;
B003_1	funannotate	CDS	93824	94659	.	+	2	ID=B003_000208-T1.cds;Parent=B003_000208-T1;
B003_1	funannotate	CDS	94719	94805	.	+	0	ID=B003_000208-T1.cds;Parent=B003_000208-T1;
B003_1	funannotate	gene	95687	96869	.	+	.	ID=B003_000209;
B003_1	funannotate	mRNA	95687	96869	.	+	.	ID=B003_000209-T1;Parent=B003_000209;product=hypothetical protein;
B003_1	funannotate	exon	95687	96048	.	+	.	ID=B003_000209-T1.exon1;Parent=B003_000209-T1;
B003_1	funannotate	exon	96173	96869	.	+	.	ID=B003_000209-T1.exon2;Parent=B003_000209-T1;
B003_1	funannotate	CDS	95687	96048	.	+	0	ID=B003_000209-T1.cds;Parent=B003_000209-T1;
B003_1	funannotate	CDS	96173	96869	.	+	1	ID=B003_000209-T1.cds;Parent=B003_000209-T1;
B003_1	funannotate	gene	97492	98061	.	+	.	ID=B003_000210;
B003_1	funannotate	mRNA	97492	98061	.	+	.	ID=B003_000210-T1;Parent=B003_000210;product=hypothetical protein;
B003_1	funannotate	exon	97492	97949	.	+	.	ID=B003_000210-T1.exon1;Parent=B003_000210-T1;
B003_1	funannotate	exon	98040	98061	.	+	.	ID=B003_000210-T1.exon2;Parent=B003_000210-T1;
B003_1	funannotate	CDS	97492	97949	.	+	0	ID=B003_000210-T1.cds;Parent=B003_000210-T1;
B003_1	funannotate	CDS	98040	98061	.	+	1	ID=B003_000210-T1.cds;Parent=B003_000210-T1;
B003_1	funannotate	gene	101331	102731	.	-	.	ID=B003_000211;
B003_1	funannotate	mRNA	101331	102731	.	-	.	ID=B003_000211-T1;Parent=B003_000211;product=hypothetical protein;
B003_1	funannotate	exon	101331	102731	.	-	.	ID=B003_000211-T1.exon1;Parent=B003_000211-T1;
B003_1	funannotate	CDS	101331	102731	.	-	0	ID=B003_000211-T1.cds;Parent=B003_000211-T1;
B003_1	funannotate	gene	111934	113096	.	+	.	ID=B003_000212;
B003_1	funannotate	mRNA	111934	113096	.	+	.	ID=B003_000212-T1;Parent=B003_000212;product=hypothetical protein;
B003_1	funannotate	exon	111934	112507	.	+	.	ID=B003_000212-T1.exon1;Parent=B003_000212-T1;
B003_1	funannotate	exon	112945	113096	.	+	.	ID=B003_000212-T1.exon2;Parent=B003_000212-T1;
B003_1	funannotate	CDS	111934	112507	.	+	0	ID=B003_000212-T1.cds;Parent=B003_000212-T1;
B003_1	funannotate	CDS	112945	113096	.	+	2	ID=B003_000212-T1.cds;Parent=B003_000212-T1;
B003_1	funannotate	gene	116503	117288	.	-	.	ID=B003_000213;
B003_1	funannotate	mRNA	116503	117288	.	-	.	ID=B003_000213-T1;Parent=B003_000213;product=hypothetical protein;
B003_1	funannotate	exon	117184	117288	.	-	.	ID=B003_000213-T1.exon1;Parent=B003_000213-T1;
B003_1	funannotate	exon	116503	117087	.	-	.	ID=B003_000213-T1.exon2;Parent=B003_000213-T1;
B003_1	funannotate	CDS	117184	117288	.	-	0	ID=B003_000213-T1.cds;Parent=B003_000213-T1;
B003_1	funannotate	CDS	116503	117087	.	-	0	ID=B003_000213-T1.cds;Parent=B003_000213-T1;
B003_1	funannotate	gene	117379	118136	.	-	.	ID=B003_000214;
B003_1	funannotate	mRNA	117379	118136	.	-	.	ID=B003_000214-T1;Parent=B003_000214;product=hypothetical protein;
B003_1	funannotate	exon	117985	118136	.	-	.	ID=B003_000214-T1.exon1;Parent=B003_000214-T1;
B003_1	funannotate	exon	117379	117895	.	-	.	ID=B003_000214-T1.exon2;Parent=B003_000214-T1;
B003_1	funannotate	CDS	117985	118136	.	-	0	ID=B003_000214-T1.cds;Parent=B003_000214-T1;
B003_1	funannotate	CDS	117379	117895	.	-	1	ID=B003_000214-T1.cds;Parent=B003_000214-T1;
B003_1	funannotate	gene	120436	122814	.	-	.	ID=B003_000215;
B003_1	funannotate	mRNA	120436	122814	.	-	.	ID=B003_000215-T1;Parent=B003_000215;product=hypothetical protein;
B003_1	funannotate	exon	122284	122814	.	-	.	ID=B003_000215-T1.exon1;Parent=B003_000215-T1;
B003_1	funannotate	exon	121092	122077	.	-	.	ID=B003_000215-T1.exon2;Parent=B003_000215-T1;
B003_1	funannotate	exon	120436	121003	.	-	.	ID=B003_000215-T1.exon3;Parent=B003_000215-T1;
B003_1	funannotate	CDS	122284	122814	.	-	0	ID=B003_000215-T1.cds;Parent=B003_000215-T1;
B003_1	funannotate	CDS	121092	122077	.	-	0	ID=B003_000215-T1.cds;Parent=B003_000215-T1;
B003_1	funannotate	CDS	120436	121003	.	-	1	ID=B003_000215-T1.cds;Parent=B003_000215-T1;
B003_1	funannotate	gene	123761	125452	.	-	.	ID=B003_000216;
B003_1	funannotate	mRNA	123761	125452	.	-	.	ID=B003_000216-T1;Parent=B003_000216;product=hypothetical protein;
B003_1	funannotate	exon	124124	125452	.	-	.	ID=B003_000216-T1.exon1;Parent=B003_000216-T1;
B003_1	funannotate	exon	123972	124056	.	-	.	ID=B003_000216-T1.exon2;Parent=B003_000216-T1;
B003_1	funannotate	exon	123761	123900	.	-	.	ID=B003_000216-T1.exon3;Parent=B003_000216-T1;
B003_1	funannotate	CDS	124124	125452	.	-	0	ID=B003_000216-T1.cds;Parent=B003_000216-T1;
B003_1	funannotate	CDS	123972	124056	.	-	0	ID=B003_000216-T1.cds;Parent=B003_000216-T1;
B003_1	funannotate	CDS	123761	123900	.	-	2	ID=B003_000216-T1.cds;Parent=B003_000216-T1;
B003_1	funannotate	gene	127185	128383	.	+	.	ID=B003_000217;
B003_1	funannotate	mRNA	127185	128383	.	+	.	ID=B003_000217-T1;Parent=B003_000217;product=hypothetical protein;
B003_1	funannotate	exon	127185	127385	.	+	.	ID=B003_000217-T1.exon1;Parent=B003_000217-T1;
B003_1	funannotate	exon	127465	128224	.	+	.	ID=B003_000217-T1.exon2;Parent=B003_000217-T1;
B003_1	funannotate	exon	128292	128383	.	+	.	ID=B003_000217-T1.exon3;Parent=B003_000217-T1;
B003_1	funannotate	CDS	127185	127385	.	+	0	ID=B003_000217-T1.cds;Parent=B003_000217-T1;
B003_1	funannotate	CDS	127465	128224	.	+	0	ID=B003_000217-T1.cds;Parent=B003_000217-T1;
B003_1	funannotate	CDS	128292	128383	.	+	2	ID=B003_000217-T1.cds;Parent=B003_000217-T1;
B003_1	funannotate	gene	130871	131348	.	-	.	ID=B003_000218;
B003_1	funannotate	mRNA	130871	131348	.	-	.	ID=B003_000218-T1;Parent=B003_000218;product=hypothetical protein;
B003_1	funannotate	exon	131277	131348	.	-	.	ID=B003_000218-T1.exon1;Parent=B003_000218-T1;
B003_1	funannotate	exon	130871	131212	.	-	.	ID=B003_000218-T1.exon2;Parent=B003_000218-T1;
B003_1	funannotate	CDS	131277	131348	.	-	0	ID=B003_000218-T1.cds;Parent=B003_000218-T1;
B003_1	funannotate	CDS	130871	131212	.	-	0	ID=B003_000218-T1.cds;Parent=B003_000218-T1;
B003_1	funannotate	gene	134095	135890	.	-	.	ID=B003_000219;
B003_1	funannotate	mRNA	134095	135890	.	-	.	ID=B003_000219-T1;Parent=B003_000219;product=hypothetical protein;
B003_1	funannotate	exon	135625	135890	.	-	.	ID=B003_000219-T1.exon1;Parent=B003_000219-T1;
B003_1	funannotate	exon	135371	135569	.	-	.	ID=B003_000219-T1.exon2;Parent=B003_000219-T1;
B003_1	funannotate	exon	134691	135313	.	-	.	ID=B003_000219-T1.exon3;Parent=B003_000219-T1;
B003_1	funannotate	exon	134095	134644	.	-	.	ID=B003_000219-T1.exon4;Parent=B003_000219-T1;
B003_1	funannotate	CDS	135625	135890	.	-	0	ID=B003_000219-T1.cds;Parent=B003_000219-T1;
B003_1	funannotate	CDS	135371	135569	.	-	1	ID=B003_000219-T1.cds;Parent=B003_000219-T1;
B003_1	funannotate	CDS	134691	135313	.	-	0	ID=B003_000219-T1.cds;Parent=B003_000219-T1;
B003_1	funannotate	CDS	134095	134644	.	-	1	ID=B003_000219-T1.cds;Parent=B003_000219-T1;
B003_1	funannotate	gene	147280	149687	.	+	.	ID=B003_000220;
B003_1	funannotate	mRNA	147280	149687	.	+	.	ID=B003_000220-T1;Parent=B003_000220;product=hypothetical protein;
B003_1	funannotate	exon	147280	147729	.	+	.	ID=B003_000220-T1.exon1;Parent=B003_000220-T1;
B003_1	funannotate	exon	147784	147972	.	+	.	ID=B003_000220-T1.exon2;Parent=B003_000220-T1;
B003_1	funannotate	exon	148032	148305	.	+	.	ID=B003_000220-T1.exon3;Parent=B003_000220-T1;
B003_1	funannotate	exon	148360	149687	.	+	.	ID=B003_000220-T1.exon4;Parent=B003_000220-T1;
B003_1	funannotate	CDS	147280	147729	.	+	0	ID=B003_000220-T1.cds;Parent=B003_000220-T1;
B003_1	funannotate	CDS	147784	147972	.	+	0	ID=B003_000220-T1.cds;Parent=B003_000220-T1;
B003_1	funannotate	CDS	148032	148305	.	+	0	ID=B003_000220-T1.cds;Parent=B003_000220-T1;
B003_1	funannotate	CDS	148360	149687	.	+	2	ID=B003_000220-T1.cds;Parent=B003_000220-T1;
B003_1	funannotate	gene	150692	153378	.	-	.	ID=B003_000221;
B003_1	funannotate	mRNA	150692	153378	.	-	.	ID=B003_000221-T1;Parent=B003_000221;product=hypothetical protein;
B003_1	funannotate	exon	152596	153378	.	-	.	ID=B003_000221-T1.exon1;Parent=B003_000221-T1;
B003_1	funannotate	exon	152198	152500	.	-	.	ID=B003_000221-T1.exon2;Parent=B003_000221-T1;
B003_1	funannotate	exon	150692	151822	.	-	.	ID=B003_000221-T1.exon3;Parent=B003_000221-T1;
B003_1	funannotate	CDS	152596	153378	.	-	0	ID=B003_000221-T1.cds;Parent=B003_000221-T1;
B003_1	funannotate	CDS	152198	152500	.	-	0	ID=B003_000221-T1.cds;Parent=B003_000221-T1;
B003_1	funannotate	CDS	150692	151822	.	-	0	ID=B003_000221-T1.cds;Parent=B003_000221-T1;
B003_1	funannotate	gene	157163	159216	.	+	.	ID=B003_000222;
B003_1	funannotate	mRNA	157163	159216	.	+	.	ID=B003_000222-T1;Parent=B003_000222;product=hypothetical protein;
B003_1	funannotate	exon	157163	157368	.	+	.	ID=B003_000222-T1.exon1;Parent=B003_000222-T1;
B003_1	funannotate	exon	157431	157755	.	+	.	ID=B003_000222-T1.exon2;Parent=B003_000222-T1;
B003_1	funannotate	exon	157807	158034	.	+	.	ID=B003_000222-T1.exon3;Parent=B003_000222-T1;
B003_1	funannotate	exon	158092	159216	.	+	.	ID=B003_000222-T1.exon4;Parent=B003_000222-T1;
B003_1	funannotate	CDS	157163	157368	.	+	0	ID=B003_000222-T1.cds;Parent=B003_000222-T1;
B003_1	funannotate	CDS	157431	157755	.	+	1	ID=B003_000222-T1.cds;Parent=B003_000222-T1;
B003_1	funannotate	CDS	157807	158034	.	+	0	ID=B003_000222-T1.cds;Parent=B003_000222-T1;
B003_1	funannotate	CDS	158092	159216	.	+	0	ID=B003_000222-T1.cds;Parent=B003_000222-T1;
B003_1	funannotate	gene	160202	161086	.	-	.	ID=B003_000223;
B003_1	funannotate	mRNA	160202	161086	.	-	.	ID=B003_000223-T1;Parent=B003_000223;product=hypothetical protein;
B003_1	funannotate	exon	160202	161086	.	-	.	ID=B003_000223-T1.exon1;Parent=B003_000223-T1;
B003_1	funannotate	CDS	160202	161086	.	-	0	ID=B003_000223-T1.cds;Parent=B003_000223-T1;
B003_1	funannotate	gene	182685	184259	.	-	.	ID=B003_000224;
B003_1	funannotate	mRNA	182685	184259	.	-	.	ID=B003_000224-T1;Parent=B003_000224;product=hypothetical protein;
B003_1	funannotate	exon	182685	184259	.	-	.	ID=B003_000224-T1.exon1;Parent=B003_000224-T1;
B003_1	funannotate	CDS	182685	184259	.	-	0	ID=B003_000224-T1.cds;Parent=B003_000224-T1;
B003_1	funannotate	gene	187473	187847	.	-	.	ID=B003_000225;
B003_1	funannotate	mRNA	187473	187847	.	-	.	ID=B003_000225-T1;Parent=B003_000225;product=hypothetical protein;
B003_1	funannotate	exon	187750	187847	.	-	.	ID=B003_000225-T1.exon1;Parent=B003_000225-T1;
B003_1	funannotate	exon	187473	187671	.	-	.	ID=B003_000225-T1.exon2;Parent=B003_000225-T1;
B003_1	funannotate	CDS	187750	187847	.	-	0	ID=B003_000225-T1.cds;Parent=B003_000225-T1;
B003_1	funannotate	CDS	187473	187671	.	-	1	ID=B003_000225-T1.cds;Parent=B003_000225-T1;
B003_1	funannotate	gene	188511	190301	.	+	.	ID=B003_000226;
B003_1	funannotate	mRNA	188511	190301	.	+	.	ID=B003_000226-T1;Parent=B003_000226;product=hypothetical protein;
B003_1	funannotate	exon	188511	190301	.	+	.	ID=B003_000226-T1.exon1;Parent=B003_000226-T1;
B003_1	funannotate	CDS	188511	190301	.	+	0	ID=B003_000226-T1.cds;Parent=B003_000226-T1;
B003_1	funannotate	gene	190962	192999	.	-	.	ID=B003_000227;
B003_1	funannotate	mRNA	190962	192999	.	-	.	ID=B003_000227-T1;Parent=B003_000227;product=hypothetical protein;
B003_1	funannotate	exon	192193	192999	.	-	.	ID=B003_000227-T1.exon1;Parent=B003_000227-T1;
B003_1	funannotate	exon	191735	192056	.	-	.	ID=B003_000227-T1.exon2;Parent=B003_000227-T1;
B003_1	funannotate	exon	190962	191575	.	-	.	ID=B003_000227-T1.exon3;Parent=B003_000227-T1;
B003_1	funannotate	CDS	192193	192999	.	-	0	ID=B003_000227-T1.cds;Parent=B003_000227-T1;
B003_1	funannotate	CDS	191735	192056	.	-	0	ID=B003_000227-T1.cds;Parent=B003_000227-T1;
B003_1	funannotate	CDS	190962	191575	.	-	2	ID=B003_000227-T1.cds;Parent=B003_000227-T1;
B003_1	funannotate	gene	194387	194929	.	-	.	ID=B003_000228;
B003_1	funannotate	mRNA	194387	194929	.	-	.	ID=B003_000228-T1;Parent=B003_000228;product=hypothetical protein;
B003_1	funannotate	exon	194865	194929	.	-	.	ID=B003_000228-T1.exon1;Parent=B003_000228-T1;
B003_1	funannotate	exon	194387	194807	.	-	.	ID=B003_000228-T1.exon2;Parent=B003_000228-T1;
B003_1	funannotate	CDS	194865	194929	.	-	0	ID=B003_000228-T1.cds;Parent=B003_000228-T1;
B003_1	funannotate	CDS	194387	194807	.	-	1	ID=B003_000228-T1.cds;Parent=B003_000228-T1;
B003_1	funannotate	gene	196093	198297	.	+	.	ID=B003_000229;
B003_1	funannotate	mRNA	196093	198297	.	+	.	ID=B003_000229-T1;Parent=B003_000229;product=hypothetical protein;
B003_1	funannotate	exon	196093	198297	.	+	.	ID=B003_000229-T1.exon1;Parent=B003_000229-T1;
B003_1	funannotate	CDS	196093	198297	.	+	0	ID=B003_000229-T1.cds;Parent=B003_000229-T1;
B003_1	funannotate	gene	199040	200240	.	-	.	ID=B003_000230;
B003_1	funannotate	mRNA	199040	200240	.	-	.	ID=B003_000230-T1;Parent=B003_000230;product=hypothetical protein;
B003_1	funannotate	exon	199974	200240	.	-	.	ID=B003_000230-T1.exon1;Parent=B003_000230-T1;
B003_1	funannotate	exon	199040	199834	.	-	.	ID=B003_000230-T1.exon2;Parent=B003_000230-T1;
B003_1	funannotate	CDS	199974	200240	.	-	0	ID=B003_000230-T1.cds;Parent=B003_000230-T1;
B003_1	funannotate	CDS	199040	199834	.	-	0	ID=B003_000230-T1.cds;Parent=B003_000230-T1;
B003_1	funannotate	gene	201641	203878	.	-	.	ID=B003_000231;
B003_1	funannotate	mRNA	201641	203878	.	-	.	ID=B003_000231-T1;Parent=B003_000231;product=hypothetical protein;
B003_1	funannotate	exon	201641	203878	.	-	.	ID=B003_000231-T1.exon1;Parent=B003_000231-T1;
B003_1	funannotate	CDS	201641	203878	.	-	0	ID=B003_000231-T1.cds;Parent=B003_000231-T1;
B003_1	funannotate	gene	206322	208968	.	+	.	ID=B003_000232;
B003_1	funannotate	mRNA	206322	208968	.	+	.	ID=B003_000232-T1;Parent=B003_000232;product=hypothetical protein;
B003_1	funannotate	exon	206322	206331	.	+	.	ID=B003_000232-T1.exon1;Parent=B003_000232-T1;
B003_1	funannotate	exon	206395	206434	.	+	.	ID=B003_000232-T1.exon2;Parent=B003_000232-T1;
B003_1	funannotate	exon	206536	208297	.	+	.	ID=B003_000232-T1.exon3;Parent=B003_000232-T1;
B003_1	funannotate	exon	208433	208603	.	+	.	ID=B003_000232-T1.exon4;Parent=B003_000232-T1;
B003_1	funannotate	exon	208726	208968	.	+	.	ID=B003_000232-T1.exon5;Parent=B003_000232-T1;
B003_1	funannotate	CDS	206322	206331	.	+	0	ID=B003_000232-T1.cds;Parent=B003_000232-T1;
B003_1	funannotate	CDS	206395	206434	.	+	2	ID=B003_000232-T1.cds;Parent=B003_000232-T1;
B003_1	funannotate	CDS	206536	208297	.	+	1	ID=B003_000232-T1.cds;Parent=B003_000232-T1;
B003_1	funannotate	CDS	208433	208603	.	+	0	ID=B003_000232-T1.cds;Parent=B003_000232-T1;
B003_1	funannotate	CDS	208726	208968	.	+	0	ID=B003_000232-T1.cds;Parent=B003_000232-T1;
B003_1	funannotate	gene	210211	211171	.	+	.	ID=B003_000233;
B003_1	funannotate	mRNA	210211	211171	.	+	.	ID=B003_000233-T1;Parent=B003_000233;product=hypothetical protein;
B003_1	funannotate	exon	210211	210374	.	+	.	ID=B003_000233-T1.exon1;Parent=B003_000233-T1;
B003_1	funannotate	exon	210524	210727	.	+	.	ID=B003_000233-T1.exon2;Parent=B003_000233-T1;
B003_1	funannotate	exon	210838	211171	.	+	.	ID=B003_000233-T1.exon3;Parent=B003_000233-T1;
B003_1	funannotate	CDS	210211	210374	.	+	0	ID=B003_000233-T1.cds;Parent=B003_000233-T1;
B003_1	funannotate	CDS	210524	210727	.	+	1	ID=B003_000233-T1.cds;Parent=B003_000233-T1;
B003_1	funannotate	CDS	210838	211171	.	+	1	ID=B003_000233-T1.cds;Parent=B003_000233-T1;
B003_1	funannotate	gene	212312	213313	.	+	.	ID=B003_000234;
B003_1	funannotate	mRNA	212312	213313	.	+	.	ID=B003_000234-T1;Parent=B003_000234;product=hypothetical protein;
B003_1	funannotate	exon	212312	213313	.	+	.	ID=B003_000234-T1.exon1;Parent=B003_000234-T1;
B003_1	funannotate	CDS	212312	213313	.	+	0	ID=B003_000234-T1.cds;Parent=B003_000234-T1;
B003_1	funannotate	gene	217294	217562	.	+	.	ID=B003_000235;
B003_1	funannotate	mRNA	217294	217562	.	+	.	ID=B003_000235-T1;Parent=B003_000235;product=hypothetical protein;
B003_1	funannotate	exon	217294	217371	.	+	.	ID=B003_000235-T1.exon1;Parent=B003_000235-T1;
B003_1	funannotate	exon	217464	217562	.	+	.	ID=B003_000235-T1.exon2;Parent=B003_000235-T1;
B003_1	funannotate	CDS	217294	217371	.	+	0	ID=B003_000235-T1.cds;Parent=B003_000235-T1;
B003_1	funannotate	CDS	217464	217562	.	+	0	ID=B003_000235-T1.cds;Parent=B003_000235-T1;
B003_1	funannotate	gene	221016	222388	.	-	.	ID=B003_000236;
B003_1	funannotate	mRNA	221016	222388	.	-	.	ID=B003_000236-T1;Parent=B003_000236;product=hypothetical protein;
B003_1	funannotate	exon	221732	222388	.	-	.	ID=B003_000236-T1.exon1;Parent=B003_000236-T1;
B003_1	funannotate	exon	221016	221567	.	-	.	ID=B003_000236-T1.exon2;Parent=B003_000236-T1;
B003_1	funannotate	CDS	221732	222388	.	-	0	ID=B003_000236-T1.cds;Parent=B003_000236-T1;
B003_1	funannotate	CDS	221016	221567	.	-	0	ID=B003_000236-T1.cds;Parent=B003_000236-T1;
B003_1	funannotate	gene	223324	224169	.	-	.	ID=B003_000237;
B003_1	funannotate	mRNA	223324	224169	.	-	.	ID=B003_000237-T1;Parent=B003_000237;product=hypothetical protein;
B003_1	funannotate	exon	224068	224169	.	-	.	ID=B003_000237-T1.exon1;Parent=B003_000237-T1;
B003_1	funannotate	exon	223911	223986	.	-	.	ID=B003_000237-T1.exon2;Parent=B003_000237-T1;
B003_1	funannotate	exon	223502	223740	.	-	.	ID=B003_000237-T1.exon3;Parent=B003_000237-T1;
B003_1	funannotate	exon	223324	223392	.	-	.	ID=B003_000237-T1.exon4;Parent=B003_000237-T1;
B003_1	funannotate	CDS	224068	224169	.	-	0	ID=B003_000237-T1.cds;Parent=B003_000237-T1;
B003_1	funannotate	CDS	223911	223986	.	-	0	ID=B003_000237-T1.cds;Parent=B003_000237-T1;
B003_1	funannotate	CDS	223502	223740	.	-	2	ID=B003_000237-T1.cds;Parent=B003_000237-T1;
B003_1	funannotate	CDS	223324	223392	.	-	0	ID=B003_000237-T1.cds;Parent=B003_000237-T1;
B003_1	funannotate	gene	225315	229871	.	+	.	ID=B003_000238;
B003_1	funannotate	mRNA	225315	229871	.	+	.	ID=B003_000238-T1;Parent=B003_000238;product=hypothetical protein;
B003_1	funannotate	exon	225315	225449	.	+	.	ID=B003_000238-T1.exon1;Parent=B003_000238-T1;
B003_1	funannotate	exon	225518	228463	.	+	.	ID=B003_000238-T1.exon2;Parent=B003_000238-T1;
B003_1	funannotate	exon	228514	229135	.	+	.	ID=B003_000238-T1.exon3;Parent=B003_000238-T1;
B003_1	funannotate	exon	229204	229871	.	+	.	ID=B003_000238-T1.exon4;Parent=B003_000238-T1;
B003_1	funannotate	CDS	225315	225449	.	+	0	ID=B003_000238-T1.cds;Parent=B003_000238-T1;
B003_1	funannotate	CDS	225518	228463	.	+	0	ID=B003_000238-T1.cds;Parent=B003_000238-T1;
B003_1	funannotate	CDS	228514	229135	.	+	0	ID=B003_000238-T1.cds;Parent=B003_000238-T1;
B003_1	funannotate	CDS	229204	229871	.	+	2	ID=B003_000238-T1.cds;Parent=B003_000238-T1;
B003_1	funannotate	gene	231246	234731	.	+	.	ID=B003_000239;
B003_1	funannotate	mRNA	231246	234731	.	+	.	ID=B003_000239-T1;Parent=B003_000239;product=hypothetical protein;
B003_1	funannotate	exon	231246	231561	.	+	.	ID=B003_000239-T1.exon1;Parent=B003_000239-T1;
B003_1	funannotate	exon	232072	234731	.	+	.	ID=B003_000239-T1.exon2;Parent=B003_000239-T1;
B003_1	funannotate	CDS	231246	231561	.	+	0	ID=B003_000239-T1.cds;Parent=B003_000239-T1;
B003_1	funannotate	CDS	232072	234731	.	+	2	ID=B003_000239-T1.cds;Parent=B003_000239-T1;
B003_1	funannotate	gene	238694	239259	.	+	.	ID=B003_000240;
B003_1	funannotate	mRNA	238694	239259	.	+	.	ID=B003_000240-T1;Parent=B003_000240;product=hypothetical protein;
B003_1	funannotate	exon	238694	238890	.	+	.	ID=B003_000240-T1.exon1;Parent=B003_000240-T1;
B003_1	funannotate	exon	239031	239259	.	+	.	ID=B003_000240-T1.exon2;Parent=B003_000240-T1;
B003_1	funannotate	CDS	238694	238890	.	+	0	ID=B003_000240-T1.cds;Parent=B003_000240-T1;
B003_1	funannotate	CDS	239031	239259	.	+	1	ID=B003_000240-T1.cds;Parent=B003_000240-T1;
B003_1	funannotate	gene	240571	241449	.	+	.	ID=B003_000241;
B003_1	funannotate	mRNA	240571	241449	.	+	.	ID=B003_000241-T1;Parent=B003_000241;product=hypothetical protein;
B003_1	funannotate	exon	240571	241449	.	+	.	ID=B003_000241-T1.exon1;Parent=B003_000241-T1;
B003_1	funannotate	CDS	240571	241449	.	+	0	ID=B003_000241-T1.cds;Parent=B003_000241-T1;
B003_1	funannotate	gene	241944	242468	.	-	.	ID=B003_000242;
B003_1	funannotate	mRNA	241944	242468	.	-	.	ID=B003_000242-T1;Parent=B003_000242;product=hypothetical protein;
B003_1	funannotate	exon	241944	242468	.	-	.	ID=B003_000242-T1.exon1;Parent=B003_000242-T1;
B003_1	funannotate	CDS	241944	242468	.	-	0	ID=B003_000242-T1.cds;Parent=B003_000242-T1;
B003_1	funannotate	gene	243476	244492	.	-	.	ID=B003_000243;
B003_1	funannotate	mRNA	243476	244492	.	-	.	ID=B003_000243-T1;Parent=B003_000243;product=hypothetical protein;
B003_1	funannotate	exon	243476	244492	.	-	.	ID=B003_000243-T1.exon1;Parent=B003_000243-T1;
B003_1	funannotate	CDS	243476	244492	.	-	0	ID=B003_000243-T1.cds;Parent=B003_000243-T1;
B003_1	funannotate	gene	246864	247816	.	+	.	ID=B003_000244;
B003_1	funannotate	mRNA	246864	247816	.	+	.	ID=B003_000244-T1;Parent=B003_000244;product=hypothetical protein;
B003_1	funannotate	exon	246864	247243	.	+	.	ID=B003_000244-T1.exon1;Parent=B003_000244-T1;
B003_1	funannotate	exon	247303	247816	.	+	.	ID=B003_000244-T1.exon2;Parent=B003_000244-T1;
B003_1	funannotate	CDS	246864	247243	.	+	0	ID=B003_000244-T1.cds;Parent=B003_000244-T1;
B003_1	funannotate	CDS	247303	247816	.	+	1	ID=B003_000244-T1.cds;Parent=B003_000244-T1;
B003_1	funannotate	gene	248226	248810	.	+	.	ID=B003_000245;
B003_1	funannotate	mRNA	248226	248810	.	+	.	ID=B003_000245-T1;Parent=B003_000245;product=hypothetical protein;
B003_1	funannotate	exon	248226	248810	.	+	.	ID=B003_000245-T1.exon1;Parent=B003_000245-T1;
B003_1	funannotate	CDS	248226	248810	.	+	0	ID=B003_000245-T1.cds;Parent=B003_000245-T1;
B003_1	funannotate	gene	250620	253346	.	-	.	ID=B003_000246;
B003_1	funannotate	mRNA	250620	253346	.	-	.	ID=B003_000246-T1;Parent=B003_000246;product=hypothetical protein;
B003_1	funannotate	exon	250620	253346	.	-	.	ID=B003_000246-T1.exon1;Parent=B003_000246-T1;
B003_1	funannotate	CDS	250620	253346	.	-	0	ID=B003_000246-T1.cds;Parent=B003_000246-T1;
B003_1	funannotate	gene	253967	255605	.	-	.	ID=B003_000247;
B003_1	funannotate	mRNA	253967	255605	.	-	.	ID=B003_000247-T1;Parent=B003_000247;product=hypothetical protein;
B003_1	funannotate	exon	255158	255605	.	-	.	ID=B003_000247-T1.exon1;Parent=B003_000247-T1;
B003_1	funannotate	exon	253967	255075	.	-	.	ID=B003_000247-T1.exon2;Parent=B003_000247-T1;
B003_1	funannotate	CDS	255158	255605	.	-	0	ID=B003_000247-T1.cds;Parent=B003_000247-T1;
B003_1	funannotate	CDS	253967	255075	.	-	2	ID=B003_000247-T1.cds;Parent=B003_000247-T1;
B003_1	funannotate	gene	257051	258787	.	-	.	ID=B003_000248;
B003_1	funannotate	mRNA	257051	258787	.	-	.	ID=B003_000248-T1;Parent=B003_000248;product=hypothetical protein;
B003_1	funannotate	exon	258184	258787	.	-	.	ID=B003_000248-T1.exon1;Parent=B003_000248-T1;
B003_1	funannotate	exon	257051	258123	.	-	.	ID=B003_000248-T1.exon2;Parent=B003_000248-T1;
B003_1	funannotate	CDS	258184	258787	.	-	0	ID=B003_000248-T1.cds;Parent=B003_000248-T1;
B003_1	funannotate	CDS	257051	258123	.	-	2	ID=B003_000248-T1.cds;Parent=B003_000248-T1;
B003_1	funannotate	gene	259718	260470	.	+	.	ID=B003_000249;
B003_1	funannotate	mRNA	259718	260470	.	+	.	ID=B003_000249-T1;Parent=B003_000249;product=hypothetical protein;
B003_1	funannotate	exon	259718	260086	.	+	.	ID=B003_000249-T1.exon1;Parent=B003_000249-T1;
B003_1	funannotate	exon	260175	260233	.	+	.	ID=B003_000249-T1.exon2;Parent=B003_000249-T1;
B003_1	funannotate	exon	260287	260351	.	+	.	ID=B003_000249-T1.exon3;Parent=B003_000249-T1;
B003_1	funannotate	exon	260415	260470	.	+	.	ID=B003_000249-T1.exon4;Parent=B003_000249-T1;
B003_1	funannotate	CDS	259718	260086	.	+	0	ID=B003_000249-T1.cds;Parent=B003_000249-T1;
B003_1	funannotate	CDS	260175	260233	.	+	0	ID=B003_000249-T1.cds;Parent=B003_000249-T1;
B003_1	funannotate	CDS	260287	260351	.	+	1	ID=B003_000249-T1.cds;Parent=B003_000249-T1;
B003_1	funannotate	CDS	260415	260470	.	+	2	ID=B003_000249-T1.cds;Parent=B003_000249-T1;
B003_1	funannotate	gene	261084	261849	.	+	.	ID=B003_000250;
B003_1	funannotate	mRNA	261084	261849	.	+	.	ID=B003_000250-T1;Parent=B003_000250;product=hypothetical protein;
B003_1	funannotate	exon	261084	261137	.	+	.	ID=B003_000250-T1.exon1;Parent=B003_000250-T1;
B003_1	funannotate	exon	261214	261849	.	+	.	ID=B003_000250-T1.exon2;Parent=B003_000250-T1;
B003_1	funannotate	CDS	261084	261137	.	+	0	ID=B003_000250-T1.cds;Parent=B003_000250-T1;
B003_1	funannotate	CDS	261214	261849	.	+	0	ID=B003_000250-T1.cds;Parent=B003_000250-T1;
B003_1	funannotate	gene	266228	267469	.	-	.	ID=B003_000251;
B003_1	funannotate	mRNA	266228	267469	.	-	.	ID=B003_000251-T1;Parent=B003_000251;product=hypothetical protein;
B003_1	funannotate	exon	266228	267469	.	-	.	ID=B003_000251-T1.exon1;Parent=B003_000251-T1;
B003_1	funannotate	CDS	266228	267469	.	-	0	ID=B003_000251-T1.cds;Parent=B003_000251-T1;
B003_1	funannotate	gene	268477	270118	.	+	.	ID=B003_000252;
B003_1	funannotate	mRNA	268477	270118	.	+	.	ID=B003_000252-T1;Parent=B003_000252;product=hypothetical protein;
B003_1	funannotate	exon	268477	268549	.	+	.	ID=B003_000252-T1.exon1;Parent=B003_000252-T1;
B003_1	funannotate	exon	268724	268765	.	+	.	ID=B003_000252-T1.exon2;Parent=B003_000252-T1;
B003_1	funannotate	exon	268830	269026	.	+	.	ID=B003_000252-T1.exon3;Parent=B003_000252-T1;
B003_1	funannotate	exon	269140	269334	.	+	.	ID=B003_000252-T1.exon4;Parent=B003_000252-T1;
B003_1	funannotate	exon	269395	269457	.	+	.	ID=B003_000252-T1.exon5;Parent=B003_000252-T1;
B003_1	funannotate	exon	269599	269955	.	+	.	ID=B003_000252-T1.exon6;Parent=B003_000252-T1;
B003_1	funannotate	exon	270008	270118	.	+	.	ID=B003_000252-T1.exon7;Parent=B003_000252-T1;
B003_1	funannotate	CDS	268477	268549	.	+	0	ID=B003_000252-T1.cds;Parent=B003_000252-T1;
B003_1	funannotate	CDS	268724	268765	.	+	2	ID=B003_000252-T1.cds;Parent=B003_000252-T1;
B003_1	funannotate	CDS	268830	269026	.	+	2	ID=B003_000252-T1.cds;Parent=B003_000252-T1;
B003_1	funannotate	CDS	269140	269334	.	+	0	ID=B003_000252-T1.cds;Parent=B003_000252-T1;
B003_1	funannotate	CDS	269395	269457	.	+	0	ID=B003_000252-T1.cds;Parent=B003_000252-T1;
B003_1	funannotate	CDS	269599	269955	.	+	0	ID=B003_000252-T1.cds;Parent=B003_000252-T1;
B003_1	funannotate	CDS	270008	270118	.	+	0	ID=B003_000252-T1.cds;Parent=B003_000252-T1;
B003_1	funannotate	gene	271446	274796	.	-	.	ID=B003_000253;
B003_1	funannotate	mRNA	271446	274796	.	-	.	ID=B003_000253-T1;Parent=B003_000253;product=hypothetical protein;
B003_1	funannotate	exon	271446	274796	.	-	.	ID=B003_000253-T1.exon1;Parent=B003_000253-T1;
B003_1	funannotate	CDS	271446	274796	.	-	0	ID=B003_000253-T1.cds;Parent=B003_000253-T1;
B003_1	funannotate	gene	275434	277083	.	+	.	ID=B003_000254;
B003_1	funannotate	mRNA	275434	277083	.	+	.	ID=B003_000254-T1;Parent=B003_000254;product=hypothetical protein;
B003_1	funannotate	exon	275434	275518	.	+	.	ID=B003_000254-T1.exon1;Parent=B003_000254-T1;
B003_1	funannotate	exon	275612	277083	.	+	.	ID=B003_000254-T1.exon2;Parent=B003_000254-T1;
B003_1	funannotate	CDS	275434	275518	.	+	0	ID=B003_000254-T1.cds;Parent=B003_000254-T1;
B003_1	funannotate	CDS	275612	277083	.	+	2	ID=B003_000254-T1.cds;Parent=B003_000254-T1;
B003_1	funannotate	gene	280460	280750	.	-	.	ID=B003_000255;
B003_1	funannotate	mRNA	280460	280750	.	-	.	ID=B003_000255-T1;Parent=B003_000255;product=hypothetical protein;
B003_1	funannotate	exon	280645	280750	.	-	.	ID=B003_000255-T1.exon1;Parent=B003_000255-T1;
B003_1	funannotate	exon	280460	280593	.	-	.	ID=B003_000255-T1.exon2;Parent=B003_000255-T1;
B003_1	funannotate	CDS	280645	280750	.	-	0	ID=B003_000255-T1.cds;Parent=B003_000255-T1;
B003_1	funannotate	CDS	280460	280593	.	-	2	ID=B003_000255-T1.cds;Parent=B003_000255-T1;
B003_1	funannotate	gene	283714	285498	.	-	.	ID=B003_000256;
B003_1	funannotate	mRNA	283714	285498	.	-	.	ID=B003_000256-T1;Parent=B003_000256;product=hypothetical protein;
B003_1	funannotate	exon	284657	285498	.	-	.	ID=B003_000256-T1.exon1;Parent=B003_000256-T1;
B003_1	funannotate	exon	283991	284501	.	-	.	ID=B003_000256-T1.exon2;Parent=B003_000256-T1;
B003_1	funannotate	exon	283714	283956	.	-	.	ID=B003_000256-T1.exon3;Parent=B003_000256-T1;
B003_1	funannotate	CDS	284657	285498	.	-	0	ID=B003_000256-T1.cds;Parent=B003_000256-T1;
B003_1	funannotate	CDS	283991	284501	.	-	1	ID=B003_000256-T1.cds;Parent=B003_000256-T1;
B003_1	funannotate	CDS	283714	283956	.	-	0	ID=B003_000256-T1.cds;Parent=B003_000256-T1;
B003_1	funannotate	gene	287208	292461	.	-	.	ID=B003_000257;
B003_1	funannotate	mRNA	287208	292461	.	-	.	ID=B003_000257-T1;Parent=B003_000257;product=hypothetical protein;
B003_1	funannotate	exon	292159	292461	.	-	.	ID=B003_000257-T1.exon1;Parent=B003_000257-T1;
B003_1	funannotate	exon	291670	292105	.	-	.	ID=B003_000257-T1.exon2;Parent=B003_000257-T1;
B003_1	funannotate	exon	287208	291607	.	-	.	ID=B003_000257-T1.exon3;Parent=B003_000257-T1;
B003_1	funannotate	CDS	292159	292461	.	-	0	ID=B003_000257-T1.cds;Parent=B003_000257-T1;
B003_1	funannotate	CDS	291670	292105	.	-	0	ID=B003_000257-T1.cds;Parent=B003_000257-T1;
B003_1	funannotate	CDS	287208	291607	.	-	2	ID=B003_000257-T1.cds;Parent=B003_000257-T1;
B003_1	funannotate	gene	293210	294409	.	+	.	ID=B003_000258;
B003_1	funannotate	mRNA	293210	294409	.	+	.	ID=B003_000258-T1;Parent=B003_000258;product=hypothetical protein;
B003_1	funannotate	exon	293210	294409	.	+	.	ID=B003_000258-T1.exon1;Parent=B003_000258-T1;
B003_1	funannotate	CDS	293210	294409	.	+	0	ID=B003_000258-T1.cds;Parent=B003_000258-T1;
B003_1	funannotate	gene	296125	297845	.	+	.	ID=B003_000259;
B003_1	funannotate	mRNA	296125	297845	.	+	.	ID=B003_000259-T1;Parent=B003_000259;product=hypothetical protein;
B003_1	funannotate	exon	296125	296279	.	+	.	ID=B003_000259-T1.exon1;Parent=B003_000259-T1;
B003_1	funannotate	exon	296375	296607	.	+	.	ID=B003_000259-T1.exon2;Parent=B003_000259-T1;
B003_1	funannotate	exon	296738	296983	.	+	.	ID=B003_000259-T1.exon3;Parent=B003_000259-T1;
B003_1	funannotate	exon	297079	297845	.	+	.	ID=B003_000259-T1.exon4;Parent=B003_000259-T1;
B003_1	funannotate	CDS	296125	296279	.	+	0	ID=B003_000259-T1.cds;Parent=B003_000259-T1;
B003_1	funannotate	CDS	296375	296607	.	+	1	ID=B003_000259-T1.cds;Parent=B003_000259-T1;
B003_1	funannotate	CDS	296738	296983	.	+	2	ID=B003_000259-T1.cds;Parent=B003_000259-T1;
B003_1	funannotate	CDS	297079	297845	.	+	2	ID=B003_000259-T1.cds;Parent=B003_000259-T1;
B003_1	funannotate	gene	298850	300483	.	-	.	ID=B003_000260;
B003_1	funannotate	mRNA	298850	300483	.	-	.	ID=B003_000260-T1;Parent=B003_000260;product=hypothetical protein;
B003_1	funannotate	exon	300155	300483	.	-	.	ID=B003_000260-T1.exon1;Parent=B003_000260-T1;
B003_1	funannotate	exon	298850	300080	.	-	.	ID=B003_000260-T1.exon2;Parent=B003_000260-T1;
B003_1	funannotate	CDS	300155	300483	.	-	0	ID=B003_000260-T1.cds;Parent=B003_000260-T1;
B003_1	funannotate	CDS	298850	300080	.	-	1	ID=B003_000260-T1.cds;Parent=B003_000260-T1;
B003_1	funannotate	gene	306476	307914	.	-	.	ID=B003_000261;
B003_1	funannotate	mRNA	306476	307914	.	-	.	ID=B003_000261-T1;Parent=B003_000261;product=hypothetical protein;
B003_1	funannotate	exon	307742	307914	.	-	.	ID=B003_000261-T1.exon1;Parent=B003_000261-T1;
B003_1	funannotate	exon	307552	307690	.	-	.	ID=B003_000261-T1.exon2;Parent=B003_000261-T1;
B003_1	funannotate	exon	307247	307493	.	-	.	ID=B003_000261-T1.exon3;Parent=B003_000261-T1;
B003_1	funannotate	exon	307218	307233	.	-	.	ID=B003_000261-T1.exon4;Parent=B003_000261-T1;
B003_1	funannotate	exon	306476	307127	.	-	.	ID=B003_000261-T1.exon5;Parent=B003_000261-T1;
B003_1	funannotate	CDS	307742	307914	.	-	0	ID=B003_000261-T1.cds;Parent=B003_000261-T1;
B003_1	funannotate	CDS	307552	307690	.	-	1	ID=B003_000261-T1.cds;Parent=B003_000261-T1;
B003_1	funannotate	CDS	307247	307493	.	-	0	ID=B003_000261-T1.cds;Parent=B003_000261-T1;
B003_1	funannotate	CDS	307218	307233	.	-	2	ID=B003_000261-T1.cds;Parent=B003_000261-T1;
B003_1	funannotate	CDS	306476	307127	.	-	1	ID=B003_000261-T1.cds;Parent=B003_000261-T1;
B003_1	funannotate	gene	310087	310991	.	+	.	ID=B003_000262;
B003_1	funannotate	mRNA	310087	310991	.	+	.	ID=B003_000262-T1;Parent=B003_000262;product=hypothetical protein;
B003_1	funannotate	exon	310087	310127	.	+	.	ID=B003_000262-T1.exon1;Parent=B003_000262-T1;
B003_1	funannotate	exon	310193	310218	.	+	.	ID=B003_000262-T1.exon2;Parent=B003_000262-T1;
B003_1	funannotate	exon	310344	310477	.	+	.	ID=B003_000262-T1.exon3;Parent=B003_000262-T1;
B003_1	funannotate	exon	310534	310593	.	+	.	ID=B003_000262-T1.exon4;Parent=B003_000262-T1;
B003_1	funannotate	exon	310645	310722	.	+	.	ID=B003_000262-T1.exon5;Parent=B003_000262-T1;
B003_1	funannotate	exon	310785	310991	.	+	.	ID=B003_000262-T1.exon6;Parent=B003_000262-T1;
B003_1	funannotate	CDS	310087	310127	.	+	0	ID=B003_000262-T1.cds;Parent=B003_000262-T1;
B003_1	funannotate	CDS	310193	310218	.	+	1	ID=B003_000262-T1.cds;Parent=B003_000262-T1;
B003_1	funannotate	CDS	310344	310477	.	+	2	ID=B003_000262-T1.cds;Parent=B003_000262-T1;
B003_1	funannotate	CDS	310534	310593	.	+	0	ID=B003_000262-T1.cds;Parent=B003_000262-T1;
B003_1	funannotate	CDS	310645	310722	.	+	0	ID=B003_000262-T1.cds;Parent=B003_000262-T1;
B003_1	funannotate	CDS	310785	310991	.	+	0	ID=B003_000262-T1.cds;Parent=B003_000262-T1;
B003_1	funannotate	gene	311588	313160	.	-	.	ID=B003_000263;
B003_1	funannotate	mRNA	311588	313160	.	-	.	ID=B003_000263-T1;Parent=B003_000263;product=hypothetical protein;
B003_1	funannotate	exon	312978	313160	.	-	.	ID=B003_000263-T1.exon1;Parent=B003_000263-T1;
B003_1	funannotate	exon	312590	312855	.	-	.	ID=B003_000263-T1.exon2;Parent=B003_000263-T1;
B003_1	funannotate	exon	312348	312532	.	-	.	ID=B003_000263-T1.exon3;Parent=B003_000263-T1;
B003_1	funannotate	exon	312071	312258	.	-	.	ID=B003_000263-T1.exon4;Parent=B003_000263-T1;
B003_1	funannotate	exon	311878	311970	.	-	.	ID=B003_000263-T1.exon5;Parent=B003_000263-T1;
B003_1	funannotate	exon	311588	311785	.	-	.	ID=B003_000263-T1.exon6;Parent=B003_000263-T1;
B003_1	funannotate	CDS	312978	313160	.	-	0	ID=B003_000263-T1.cds;Parent=B003_000263-T1;
B003_1	funannotate	CDS	312590	312855	.	-	0	ID=B003_000263-T1.cds;Parent=B003_000263-T1;
B003_1	funannotate	CDS	312348	312532	.	-	1	ID=B003_000263-T1.cds;Parent=B003_000263-T1;
B003_1	funannotate	CDS	312071	312258	.	-	2	ID=B003_000263-T1.cds;Parent=B003_000263-T1;
B003_1	funannotate	CDS	311878	311970	.	-	0	ID=B003_000263-T1.cds;Parent=B003_000263-T1;
B003_1	funannotate	CDS	311588	311785	.	-	0	ID=B003_000263-T1.cds;Parent=B003_000263-T1;
B003_1	funannotate	gene	314177	315236	.	+	.	ID=B003_000264;
B003_1	funannotate	mRNA	314177	315236	.	+	.	ID=B003_000264-T1;Parent=B003_000264;product=hypothetical protein;
B003_1	funannotate	exon	314177	314270	.	+	.	ID=B003_000264-T1.exon1;Parent=B003_000264-T1;
B003_1	funannotate	exon	314332	315236	.	+	.	ID=B003_000264-T1.exon2;Parent=B003_000264-T1;
B003_1	funannotate	CDS	314177	314270	.	+	0	ID=B003_000264-T1.cds;Parent=B003_000264-T1;
B003_1	funannotate	CDS	314332	315236	.	+	2	ID=B003_000264-T1.cds;Parent=B003_000264-T1;
B003_1	funannotate	gene	315563	316871	.	-	.	ID=B003_000265;
B003_1	funannotate	mRNA	315563	316871	.	-	.	ID=B003_000265-T1;Parent=B003_000265;product=hypothetical protein;
B003_1	funannotate	exon	316696	316871	.	-	.	ID=B003_000265-T1.exon1;Parent=B003_000265-T1;
B003_1	funannotate	exon	315563	316595	.	-	.	ID=B003_000265-T1.exon2;Parent=B003_000265-T1;
B003_1	funannotate	CDS	316696	316871	.	-	0	ID=B003_000265-T1.cds;Parent=B003_000265-T1;
B003_1	funannotate	CDS	315563	316595	.	-	1	ID=B003_000265-T1.cds;Parent=B003_000265-T1;
B003_1	funannotate	gene	320807	321835	.	-	.	ID=B003_000266;
B003_1	funannotate	mRNA	320807	321835	.	-	.	ID=B003_000266-T1;Parent=B003_000266;product=hypothetical protein;
B003_1	funannotate	exon	321385	321835	.	-	.	ID=B003_000266-T1.exon1;Parent=B003_000266-T1;
B003_1	funannotate	exon	320936	321291	.	-	.	ID=B003_000266-T1.exon2;Parent=B003_000266-T1;
B003_1	funannotate	exon	320807	320854	.	-	.	ID=B003_000266-T1.exon3;Parent=B003_000266-T1;
B003_1	funannotate	CDS	321385	321835	.	-	0	ID=B003_000266-T1.cds;Parent=B003_000266-T1;
B003_1	funannotate	CDS	320936	321291	.	-	2	ID=B003_000266-T1.cds;Parent=B003_000266-T1;
B003_1	funannotate	CDS	320807	320854	.	-	0	ID=B003_000266-T1.cds;Parent=B003_000266-T1;
B003_1	funannotate	gene	322765	324146	.	-	.	ID=B003_000267;
B003_1	funannotate	mRNA	322765	324146	.	-	.	ID=B003_000267-T1;Parent=B003_000267;product=hypothetical protein;
B003_1	funannotate	exon	324020	324146	.	-	.	ID=B003_000267-T1.exon1;Parent=B003_000267-T1;
B003_1	funannotate	exon	322765	323933	.	-	.	ID=B003_000267-T1.exon2;Parent=B003_000267-T1;
B003_1	funannotate	CDS	324020	324146	.	-	0	ID=B003_000267-T1.cds;Parent=B003_000267-T1;
B003_1	funannotate	CDS	322765	323933	.	-	2	ID=B003_000267-T1.cds;Parent=B003_000267-T1;
B003_1	funannotate	gene	325347	328111	.	+	.	ID=B003_000268;
B003_1	funannotate	mRNA	325347	328111	.	+	.	ID=B003_000268-T1;Parent=B003_000268;product=hypothetical protein;
B003_1	funannotate	exon	325347	325567	.	+	.	ID=B003_000268-T1.exon1;Parent=B003_000268-T1;
B003_1	funannotate	exon	325630	328111	.	+	.	ID=B003_000268-T1.exon2;Parent=B003_000268-T1;
B003_1	funannotate	CDS	325347	325567	.	+	0	ID=B003_000268-T1.cds;Parent=B003_000268-T1;
B003_1	funannotate	CDS	325630	328111	.	+	1	ID=B003_000268-T1.cds;Parent=B003_000268-T1;
B003_1	funannotate	gene	328827	330335	.	+	.	ID=B003_000269;
B003_1	funannotate	mRNA	328827	330335	.	+	.	ID=B003_000269-T1;Parent=B003_000269;product=hypothetical protein;
B003_1	funannotate	exon	328827	330335	.	+	.	ID=B003_000269-T1.exon1;Parent=B003_000269-T1;
B003_1	funannotate	CDS	328827	330335	.	+	0	ID=B003_000269-T1.cds;Parent=B003_000269-T1;
B003_1	funannotate	gene	331300	332949	.	+	.	ID=B003_000270;
B003_1	funannotate	mRNA	331300	332949	.	+	.	ID=B003_000270-T1;Parent=B003_000270;product=hypothetical protein;
B003_1	funannotate	exon	331300	332949	.	+	.	ID=B003_000270-T1.exon1;Parent=B003_000270-T1;
B003_1	funannotate	CDS	331300	332949	.	+	0	ID=B003_000270-T1.cds;Parent=B003_000270-T1;
B003_1	funannotate	gene	335820	337661	.	+	.	ID=B003_000271;
B003_1	funannotate	mRNA	335820	337661	.	+	.	ID=B003_000271-T1;Parent=B003_000271;product=hypothetical protein;
B003_1	funannotate	exon	335820	336034	.	+	.	ID=B003_000271-T1.exon1;Parent=B003_000271-T1;
B003_1	funannotate	exon	336138	336399	.	+	.	ID=B003_000271-T1.exon2;Parent=B003_000271-T1;
B003_1	funannotate	exon	336531	336685	.	+	.	ID=B003_000271-T1.exon3;Parent=B003_000271-T1;
B003_1	funannotate	exon	336800	337661	.	+	.	ID=B003_000271-T1.exon4;Parent=B003_000271-T1;
B003_1	funannotate	CDS	335820	336034	.	+	0	ID=B003_000271-T1.cds;Parent=B003_000271-T1;
B003_1	funannotate	CDS	336138	336399	.	+	1	ID=B003_000271-T1.cds;Parent=B003_000271-T1;
B003_1	funannotate	CDS	336531	336685	.	+	0	ID=B003_000271-T1.cds;Parent=B003_000271-T1;
B003_1	funannotate	CDS	336800	337661	.	+	1	ID=B003_000271-T1.cds;Parent=B003_000271-T1;
B003_1	funannotate	gene	340117	341308	.	-	.	ID=B003_000272;
B003_1	funannotate	mRNA	340117	341308	.	-	.	ID=B003_000272-T1;Parent=B003_000272;product=hypothetical protein;
B003_1	funannotate	exon	340945	341308	.	-	.	ID=B003_000272-T1.exon1;Parent=B003_000272-T1;
B003_1	funannotate	exon	340477	340777	.	-	.	ID=B003_000272-T1.exon2;Parent=B003_000272-T1;
B003_1	funannotate	exon	340117	340372	.	-	.	ID=B003_000272-T1.exon3;Parent=B003_000272-T1;
B003_1	funannotate	CDS	340945	341308	.	-	0	ID=B003_000272-T1.cds;Parent=B003_000272-T1;
B003_1	funannotate	CDS	340477	340777	.	-	2	ID=B003_000272-T1.cds;Parent=B003_000272-T1;
B003_1	funannotate	CDS	340117	340372	.	-	1	ID=B003_000272-T1.cds;Parent=B003_000272-T1;
B003_1	funannotate	gene	343231	343851	.	+	.	ID=B003_000273;
B003_1	funannotate	mRNA	343231	343851	.	+	.	ID=B003_000273-T1;Parent=B003_000273;product=hypothetical protein;
B003_1	funannotate	exon	343231	343553	.	+	.	ID=B003_000273-T1.exon1;Parent=B003_000273-T1;
B003_1	funannotate	exon	343743	343851	.	+	.	ID=B003_000273-T1.exon2;Parent=B003_000273-T1;
B003_1	funannotate	CDS	343231	343553	.	+	0	ID=B003_000273-T1.cds;Parent=B003_000273-T1;
B003_1	funannotate	CDS	343743	343851	.	+	1	ID=B003_000273-T1.cds;Parent=B003_000273-T1;
B003_1	funannotate	gene	345651	346887	.	-	.	ID=B003_000274;
B003_1	funannotate	mRNA	345651	346887	.	-	.	ID=B003_000274-T1;Parent=B003_000274;product=hypothetical protein;
B003_1	funannotate	exon	346751	346887	.	-	.	ID=B003_000274-T1.exon1;Parent=B003_000274-T1;
B003_1	funannotate	exon	346207	346672	.	-	.	ID=B003_000274-T1.exon2;Parent=B003_000274-T1;
B003_1	funannotate	exon	345651	346142	.	-	.	ID=B003_000274-T1.exon3;Parent=B003_000274-T1;
B003_1	funannotate	CDS	346751	346887	.	-	0	ID=B003_000274-T1.cds;Parent=B003_000274-T1;
B003_1	funannotate	CDS	346207	346672	.	-	1	ID=B003_000274-T1.cds;Parent=B003_000274-T1;
B003_1	funannotate	CDS	345651	346142	.	-	0	ID=B003_000274-T1.cds;Parent=B003_000274-T1;
B003_1	funannotate	gene	350245	352335	.	+	.	ID=B003_000275;
B003_1	funannotate	mRNA	350245	352335	.	+	.	ID=B003_000275-T1;Parent=B003_000275;product=hypothetical protein;
B003_1	funannotate	exon	350245	350309	.	+	.	ID=B003_000275-T1.exon1;Parent=B003_000275-T1;
B003_1	funannotate	exon	350369	350417	.	+	.	ID=B003_000275-T1.exon2;Parent=B003_000275-T1;
B003_1	funannotate	exon	350506	352335	.	+	.	ID=B003_000275-T1.exon3;Parent=B003_000275-T1;
B003_1	funannotate	CDS	350245	350309	.	+	0	ID=B003_000275-T1.cds;Parent=B003_000275-T1;
B003_1	funannotate	CDS	350369	350417	.	+	1	ID=B003_000275-T1.cds;Parent=B003_000275-T1;
B003_1	funannotate	CDS	350506	352335	.	+	0	ID=B003_000275-T1.cds;Parent=B003_000275-T1;
B003_1	funannotate	gene	352339	352710	.	+	.	ID=B003_000276;
B003_1	funannotate	mRNA	352339	352710	.	+	.	ID=B003_000276-T1;Parent=B003_000276;product=hypothetical protein;
B003_1	funannotate	exon	352339	352475	.	+	.	ID=B003_000276-T1.exon1;Parent=B003_000276-T1;
B003_1	funannotate	exon	352533	352710	.	+	.	ID=B003_000276-T1.exon2;Parent=B003_000276-T1;
B003_1	funannotate	CDS	352339	352475	.	+	0	ID=B003_000276-T1.cds;Parent=B003_000276-T1;
B003_1	funannotate	CDS	352533	352710	.	+	1	ID=B003_000276-T1.cds;Parent=B003_000276-T1;
B003_1	funannotate	gene	353978	357907	.	-	.	ID=B003_000277;
B003_1	funannotate	mRNA	353978	357907	.	-	.	ID=B003_000277-T1;Parent=B003_000277;product=hypothetical protein;
B003_1	funannotate	exon	353978	357907	.	-	.	ID=B003_000277-T1.exon1;Parent=B003_000277-T1;
B003_1	funannotate	CDS	353978	357907	.	-	0	ID=B003_000277-T1.cds;Parent=B003_000277-T1;
B003_1	funannotate	gene	359830	361591	.	+	.	ID=B003_000278;
B003_1	funannotate	mRNA	359830	361591	.	+	.	ID=B003_000278-T1;Parent=B003_000278;product=hypothetical protein;
B003_1	funannotate	exon	359830	359916	.	+	.	ID=B003_000278-T1.exon1;Parent=B003_000278-T1;
B003_1	funannotate	exon	360103	361348	.	+	.	ID=B003_000278-T1.exon2;Parent=B003_000278-T1;
B003_1	funannotate	exon	361407	361591	.	+	.	ID=B003_000278-T1.exon3;Parent=B003_000278-T1;
B003_1	funannotate	CDS	359830	359916	.	+	0	ID=B003_000278-T1.cds;Parent=B003_000278-T1;
B003_1	funannotate	CDS	360103	361348	.	+	0	ID=B003_000278-T1.cds;Parent=B003_000278-T1;
B003_1	funannotate	CDS	361407	361591	.	+	2	ID=B003_000278-T1.cds;Parent=B003_000278-T1;
B003_1	funannotate	gene	363073	363984	.	-	.	ID=B003_000279;
B003_1	funannotate	mRNA	363073	363984	.	-	.	ID=B003_000279-T1;Parent=B003_000279;product=hypothetical protein;
B003_1	funannotate	exon	363963	363984	.	-	.	ID=B003_000279-T1.exon1;Parent=B003_000279-T1;
B003_1	funannotate	exon	363735	363886	.	-	.	ID=B003_000279-T1.exon2;Parent=B003_000279-T1;
B003_1	funannotate	exon	363549	363629	.	-	.	ID=B003_000279-T1.exon3;Parent=B003_000279-T1;
B003_1	funannotate	exon	363073	363216	.	-	.	ID=B003_000279-T1.exon4;Parent=B003_000279-T1;
B003_1	funannotate	CDS	363963	363984	.	-	0	ID=B003_000279-T1.cds;Parent=B003_000279-T1;
B003_1	funannotate	CDS	363735	363886	.	-	2	ID=B003_000279-T1.cds;Parent=B003_000279-T1;
B003_1	funannotate	CDS	363549	363629	.	-	0	ID=B003_000279-T1.cds;Parent=B003_000279-T1;
B003_1	funannotate	CDS	363073	363216	.	-	0	ID=B003_000279-T1.cds;Parent=B003_000279-T1;
B003_1	funannotate	gene	364553	365726	.	-	.	ID=B003_000280;
B003_1	funannotate	mRNA	364553	365726	.	-	.	ID=B003_000280-T1;Parent=B003_000280;product=hypothetical protein;
B003_1	funannotate	exon	365717	365726	.	-	.	ID=B003_000280-T1.exon1;Parent=B003_000280-T1;
B003_1	funannotate	exon	365564	365578	.	-	.	ID=B003_000280-T1.exon2;Parent=B003_000280-T1;
B003_1	funannotate	exon	365232	365414	.	-	.	ID=B003_000280-T1.exon3;Parent=B003_000280-T1;
B003_1	funannotate	exon	364882	365066	.	-	.	ID=B003_000280-T1.exon4;Parent=B003_000280-T1;
B003_1	funannotate	exon	364553	364744	.	-	.	ID=B003_000280-T1.exon5;Parent=B003_000280-T1;
B003_1	funannotate	CDS	365717	365726	.	-	0	ID=B003_000280-T1.cds;Parent=B003_000280-T1;
B003_1	funannotate	CDS	365564	365578	.	-	2	ID=B003_000280-T1.cds;Parent=B003_000280-T1;
B003_1	funannotate	CDS	365232	365414	.	-	2	ID=B003_000280-T1.cds;Parent=B003_000280-T1;
B003_1	funannotate	CDS	364882	365066	.	-	2	ID=B003_000280-T1.cds;Parent=B003_000280-T1;
B003_1	funannotate	CDS	364553	364744	.	-	0	ID=B003_000280-T1.cds;Parent=B003_000280-T1;
B003_1	funannotate	gene	366650	368760	.	-	.	ID=B003_000281;
B003_1	funannotate	mRNA	366650	368760	.	-	.	ID=B003_000281-T1;Parent=B003_000281;product=hypothetical protein;
B003_1	funannotate	exon	368673	368760	.	-	.	ID=B003_000281-T1.exon1;Parent=B003_000281-T1;
B003_1	funannotate	exon	368483	368612	.	-	.	ID=B003_000281-T1.exon2;Parent=B003_000281-T1;
B003_1	funannotate	exon	367979	368413	.	-	.	ID=B003_000281-T1.exon3;Parent=B003_000281-T1;
B003_1	funannotate	exon	367588	367894	.	-	.	ID=B003_000281-T1.exon4;Parent=B003_000281-T1;
B003_1	funannotate	exon	366650	367483	.	-	.	ID=B003_000281-T1.exon5;Parent=B003_000281-T1;
B003_1	funannotate	CDS	368673	368760	.	-	0	ID=B003_000281-T1.cds;Parent=B003_000281-T1;
B003_1	funannotate	CDS	368483	368612	.	-	2	ID=B003_000281-T1.cds;Parent=B003_000281-T1;
B003_1	funannotate	CDS	367979	368413	.	-	1	ID=B003_000281-T1.cds;Parent=B003_000281-T1;
B003_1	funannotate	CDS	367588	367894	.	-	1	ID=B003_000281-T1.cds;Parent=B003_000281-T1;
B003_1	funannotate	CDS	366650	367483	.	-	0	ID=B003_000281-T1.cds;Parent=B003_000281-T1;
B003_1	funannotate	gene	370676	371121	.	-	.	ID=B003_000282;
B003_1	funannotate	mRNA	370676	371121	.	-	.	ID=B003_000282-T1;Parent=B003_000282;product=hypothetical protein;
B003_1	funannotate	exon	370928	371121	.	-	.	ID=B003_000282-T1.exon1;Parent=B003_000282-T1;
B003_1	funannotate	exon	370676	370862	.	-	.	ID=B003_000282-T1.exon2;Parent=B003_000282-T1;
B003_1	funannotate	CDS	370928	371121	.	-	0	ID=B003_000282-T1.cds;Parent=B003_000282-T1;
B003_1	funannotate	CDS	370676	370862	.	-	1	ID=B003_000282-T1.cds;Parent=B003_000282-T1;
B003_1	funannotate	gene	372054	373079	.	-	.	ID=B003_000283;
B003_1	funannotate	mRNA	372054	373079	.	-	.	ID=B003_000283-T1;Parent=B003_000283;product=hypothetical protein;
B003_1	funannotate	exon	372836	373079	.	-	.	ID=B003_000283-T1.exon1;Parent=B003_000283-T1;
B003_1	funannotate	exon	372054	372748	.	-	.	ID=B003_000283-T1.exon2;Parent=B003_000283-T1;
B003_1	funannotate	CDS	372836	373079	.	-	0	ID=B003_000283-T1.cds;Parent=B003_000283-T1;
B003_1	funannotate	CDS	372054	372748	.	-	2	ID=B003_000283-T1.cds;Parent=B003_000283-T1;
B003_1	funannotate	gene	374148	375524	.	-	.	ID=B003_000284;
B003_1	funannotate	mRNA	374148	375524	.	-	.	ID=B003_000284-T1;Parent=B003_000284;product=hypothetical protein;
B003_1	funannotate	exon	375367	375524	.	-	.	ID=B003_000284-T1.exon1;Parent=B003_000284-T1;
B003_1	funannotate	exon	375188	375305	.	-	.	ID=B003_000284-T1.exon2;Parent=B003_000284-T1;
B003_1	funannotate	exon	374797	375127	.	-	.	ID=B003_000284-T1.exon3;Parent=B003_000284-T1;
B003_1	funannotate	exon	374148	374737	.	-	.	ID=B003_000284-T1.exon4;Parent=B003_000284-T1;
B003_1	funannotate	CDS	375367	375524	.	-	0	ID=B003_000284-T1.cds;Parent=B003_000284-T1;
B003_1	funannotate	CDS	375188	375305	.	-	1	ID=B003_000284-T1.cds;Parent=B003_000284-T1;
B003_1	funannotate	CDS	374797	375127	.	-	0	ID=B003_000284-T1.cds;Parent=B003_000284-T1;
B003_1	funannotate	CDS	374148	374737	.	-	2	ID=B003_000284-T1.cds;Parent=B003_000284-T1;
B003_1	funannotate	gene	376205	377895	.	-	.	ID=B003_000285;
B003_1	funannotate	mRNA	376205	377895	.	-	.	ID=B003_000285-T1;Parent=B003_000285;product=hypothetical protein;
B003_1	funannotate	exon	377829	377895	.	-	.	ID=B003_000285-T1.exon1;Parent=B003_000285-T1;
B003_1	funannotate	exon	377542	377770	.	-	.	ID=B003_000285-T1.exon2;Parent=B003_000285-T1;
B003_1	funannotate	exon	376952	377463	.	-	.	ID=B003_000285-T1.exon3;Parent=B003_000285-T1;
B003_1	funannotate	exon	376810	376889	.	-	.	ID=B003_000285-T1.exon4;Parent=B003_000285-T1;
B003_1	funannotate	exon	376536	376756	.	-	.	ID=B003_000285-T1.exon5;Parent=B003_000285-T1;
B003_1	funannotate	exon	376205	376478	.	-	.	ID=B003_000285-T1.exon6;Parent=B003_000285-T1;
B003_1	funannotate	CDS	377829	377895	.	-	0	ID=B003_000285-T1.cds;Parent=B003_000285-T1;
B003_1	funannotate	CDS	377542	377770	.	-	2	ID=B003_000285-T1.cds;Parent=B003_000285-T1;
B003_1	funannotate	CDS	376952	377463	.	-	1	ID=B003_000285-T1.cds;Parent=B003_000285-T1;
B003_1	funannotate	CDS	376810	376889	.	-	2	ID=B003_000285-T1.cds;Parent=B003_000285-T1;
B003_1	funannotate	CDS	376536	376756	.	-	0	ID=B003_000285-T1.cds;Parent=B003_000285-T1;
B003_1	funannotate	CDS	376205	376478	.	-	1	ID=B003_000285-T1.cds;Parent=B003_000285-T1;
B003_1	funannotate	gene	378792	380647	.	-	.	ID=B003_000286;
B003_1	funannotate	mRNA	378792	380647	.	-	.	ID=B003_000286-T1;Parent=B003_000286;product=hypothetical protein;
[truncated: 109,936 more rows]
