# Supplementary material for: Population genomics of the grapevine pathogen Eutypa lata reveals evidence for population expansion and intraspecific differences in secondary metabolite gene clusters
Source: PLoS Genet. 2022 Apr 1;18(4):e1010153. doi: 10.1371/journal.pgen.1010153 (PMC9007359; doi:10.1371/journal.pgen.1010153)
Supplement: S1 Data — (ZIP) [file pgen.1010153.s010.zip › Eutypa_lata_B005.gff3]

##gff-version 3
scaffold_1	funannotate	gene	909	1697	.	-	.	ID=B005_000001;
scaffold_1	funannotate	mRNA	909	1697	.	-	.	ID=B005_000001-T1;Parent=B005_000001;product=hypothetical protein;
scaffold_1	funannotate	exon	909	1697	.	-	.	ID=B005_000001-T1.exon1;Parent=B005_000001-T1;
scaffold_1	funannotate	CDS	909	1697	.	-	0	ID=B005_000001-T1.cds;Parent=B005_000001-T1;
scaffold_1	funannotate	gene	3645	5640	.	+	.	ID=B005_000002;
scaffold_1	funannotate	mRNA	3645	5640	.	+	.	ID=B005_000002-T1;Parent=B005_000002;product=hypothetical protein;
scaffold_1	funannotate	exon	3645	4124	.	+	.	ID=B005_000002-T1.exon1;Parent=B005_000002-T1;
scaffold_1	funannotate	exon	4189	4743	.	+	.	ID=B005_000002-T1.exon2;Parent=B005_000002-T1;
scaffold_1	funannotate	exon	4798	4849	.	+	.	ID=B005_000002-T1.exon3;Parent=B005_000002-T1;
scaffold_1	funannotate	exon	4985	5640	.	+	.	ID=B005_000002-T1.exon4;Parent=B005_000002-T1;
scaffold_1	funannotate	CDS	3645	4124	.	+	0	ID=B005_000002-T1.cds;Parent=B005_000002-T1;
scaffold_1	funannotate	CDS	4189	4743	.	+	0	ID=B005_000002-T1.cds;Parent=B005_000002-T1;
scaffold_1	funannotate	CDS	4798	4849	.	+	0	ID=B005_000002-T1.cds;Parent=B005_000002-T1;
scaffold_1	funannotate	CDS	4985	5640	.	+	2	ID=B005_000002-T1.cds;Parent=B005_000002-T1;
scaffold_1	funannotate	gene	6272	7214	.	+	.	ID=B005_000003;
scaffold_1	funannotate	mRNA	6272	7214	.	+	.	ID=B005_000003-T1;Parent=B005_000003;product=hypothetical protein;
scaffold_1	funannotate	exon	6272	6339	.	+	.	ID=B005_000003-T1.exon1;Parent=B005_000003-T1;
scaffold_1	funannotate	exon	6423	6615	.	+	.	ID=B005_000003-T1.exon2;Parent=B005_000003-T1;
scaffold_1	funannotate	exon	6735	7214	.	+	.	ID=B005_000003-T1.exon3;Parent=B005_000003-T1;
scaffold_1	funannotate	CDS	6272	6339	.	+	0	ID=B005_000003-T1.cds;Parent=B005_000003-T1;
scaffold_1	funannotate	CDS	6423	6615	.	+	1	ID=B005_000003-T1.cds;Parent=B005_000003-T1;
scaffold_1	funannotate	CDS	6735	7214	.	+	0	ID=B005_000003-T1.cds;Parent=B005_000003-T1;
scaffold_1	funannotate	gene	9816	13288	.	+	.	ID=B005_000004;
scaffold_1	funannotate	mRNA	9816	13288	.	+	.	ID=B005_000004-T1;Parent=B005_000004;product=hypothetical protein;
scaffold_1	funannotate	exon	9816	10439	.	+	.	ID=B005_000004-T1.exon1;Parent=B005_000004-T1;
scaffold_1	funannotate	exon	10498	10735	.	+	.	ID=B005_000004-T1.exon2;Parent=B005_000004-T1;
scaffold_1	funannotate	exon	10792	11106	.	+	.	ID=B005_000004-T1.exon3;Parent=B005_000004-T1;
scaffold_1	funannotate	exon	11167	11191	.	+	.	ID=B005_000004-T1.exon4;Parent=B005_000004-T1;
scaffold_1	funannotate	exon	11246	11811	.	+	.	ID=B005_000004-T1.exon5;Parent=B005_000004-T1;
scaffold_1	funannotate	exon	12064	13165	.	+	.	ID=B005_000004-T1.exon6;Parent=B005_000004-T1;
scaffold_1	funannotate	exon	13264	13288	.	+	.	ID=B005_000004-T1.exon7;Parent=B005_000004-T1;
scaffold_1	funannotate	CDS	9816	10439	.	+	0	ID=B005_000004-T1.cds;Parent=B005_000004-T1;
scaffold_1	funannotate	CDS	10498	10735	.	+	0	ID=B005_000004-T1.cds;Parent=B005_000004-T1;
scaffold_1	funannotate	CDS	10792	11106	.	+	2	ID=B005_000004-T1.cds;Parent=B005_000004-T1;
scaffold_1	funannotate	CDS	11167	11191	.	+	2	ID=B005_000004-T1.cds;Parent=B005_000004-T1;
scaffold_1	funannotate	CDS	11246	11811	.	+	1	ID=B005_000004-T1.cds;Parent=B005_000004-T1;
scaffold_1	funannotate	CDS	12064	13165	.	+	2	ID=B005_000004-T1.cds;Parent=B005_000004-T1;
scaffold_1	funannotate	CDS	13264	13288	.	+	1	ID=B005_000004-T1.cds;Parent=B005_000004-T1;
scaffold_1	funannotate	gene	17304	18044	.	+	.	ID=B005_000005;
scaffold_1	funannotate	mRNA	17304	18044	.	+	.	ID=B005_000005-T1;Parent=B005_000005;product=hypothetical protein;
scaffold_1	funannotate	exon	17304	17682	.	+	.	ID=B005_000005-T1.exon1;Parent=B005_000005-T1;
scaffold_1	funannotate	exon	17782	18044	.	+	.	ID=B005_000005-T1.exon2;Parent=B005_000005-T1;
scaffold_1	funannotate	CDS	17304	17682	.	+	0	ID=B005_000005-T1.cds;Parent=B005_000005-T1;
scaffold_1	funannotate	CDS	17782	18044	.	+	2	ID=B005_000005-T1.cds;Parent=B005_000005-T1;
scaffold_1	funannotate	gene	19281	20969	.	+	.	ID=B005_000006;
scaffold_1	funannotate	mRNA	19281	20969	.	+	.	ID=B005_000006-T1;Parent=B005_000006;product=hypothetical protein;
scaffold_1	funannotate	exon	19281	19496	.	+	.	ID=B005_000006-T1.exon1;Parent=B005_000006-T1;
scaffold_1	funannotate	exon	19694	19990	.	+	.	ID=B005_000006-T1.exon2;Parent=B005_000006-T1;
scaffold_1	funannotate	exon	20214	20969	.	+	.	ID=B005_000006-T1.exon3;Parent=B005_000006-T1;
scaffold_1	funannotate	CDS	19281	19496	.	+	0	ID=B005_000006-T1.cds;Parent=B005_000006-T1;
scaffold_1	funannotate	CDS	19694	19990	.	+	0	ID=B005_000006-T1.cds;Parent=B005_000006-T1;
scaffold_1	funannotate	CDS	20214	20969	.	+	0	ID=B005_000006-T1.cds;Parent=B005_000006-T1;
scaffold_1	funannotate	gene	21596	25470	.	-	.	ID=B005_000007;
scaffold_1	funannotate	mRNA	21596	25470	.	-	.	ID=B005_000007-T1;Parent=B005_000007;product=hypothetical protein;
scaffold_1	funannotate	exon	25374	25470	.	-	.	ID=B005_000007-T1.exon1;Parent=B005_000007-T1;
scaffold_1	funannotate	exon	25113	25280	.	-	.	ID=B005_000007-T1.exon2;Parent=B005_000007-T1;
scaffold_1	funannotate	exon	24654	24986	.	-	.	ID=B005_000007-T1.exon3;Parent=B005_000007-T1;
scaffold_1	funannotate	exon	24475	24601	.	-	.	ID=B005_000007-T1.exon4;Parent=B005_000007-T1;
scaffold_1	funannotate	exon	22324	23878	.	-	.	ID=B005_000007-T1.exon5;Parent=B005_000007-T1;
scaffold_1	funannotate	exon	21596	22219	.	-	.	ID=B005_000007-T1.exon6;Parent=B005_000007-T1;
scaffold_1	funannotate	CDS	25374	25470	.	-	0	ID=B005_000007-T1.cds;Parent=B005_000007-T1;
scaffold_1	funannotate	CDS	25113	25280	.	-	2	ID=B005_000007-T1.cds;Parent=B005_000007-T1;
scaffold_1	funannotate	CDS	24654	24986	.	-	2	ID=B005_000007-T1.cds;Parent=B005_000007-T1;
scaffold_1	funannotate	CDS	24475	24601	.	-	2	ID=B005_000007-T1.cds;Parent=B005_000007-T1;
scaffold_1	funannotate	CDS	22324	23878	.	-	1	ID=B005_000007-T1.cds;Parent=B005_000007-T1;
scaffold_1	funannotate	CDS	21596	22219	.	-	0	ID=B005_000007-T1.cds;Parent=B005_000007-T1;
scaffold_1	funannotate	gene	26731	27945	.	+	.	ID=B005_000008;
scaffold_1	funannotate	mRNA	26731	27945	.	+	.	ID=B005_000008-T1;Parent=B005_000008;product=hypothetical protein;
scaffold_1	funannotate	exon	26731	27945	.	+	.	ID=B005_000008-T1.exon1;Parent=B005_000008-T1;
scaffold_1	funannotate	CDS	26731	27945	.	+	0	ID=B005_000008-T1.cds;Parent=B005_000008-T1;
scaffold_1	funannotate	gene	28037	29217	.	-	.	ID=B005_000009;
scaffold_1	funannotate	mRNA	28037	29217	.	-	.	ID=B005_000009-T1;Parent=B005_000009;product=hypothetical protein;
scaffold_1	funannotate	exon	29014	29217	.	-	.	ID=B005_000009-T1.exon1;Parent=B005_000009-T1;
scaffold_1	funannotate	exon	28675	28918	.	-	.	ID=B005_000009-T1.exon2;Parent=B005_000009-T1;
scaffold_1	funannotate	exon	28404	28538	.	-	.	ID=B005_000009-T1.exon3;Parent=B005_000009-T1;
scaffold_1	funannotate	exon	28037	28302	.	-	.	ID=B005_000009-T1.exon4;Parent=B005_000009-T1;
scaffold_1	funannotate	CDS	29014	29217	.	-	0	ID=B005_000009-T1.cds;Parent=B005_000009-T1;
scaffold_1	funannotate	CDS	28675	28918	.	-	0	ID=B005_000009-T1.cds;Parent=B005_000009-T1;
scaffold_1	funannotate	CDS	28404	28538	.	-	2	ID=B005_000009-T1.cds;Parent=B005_000009-T1;
scaffold_1	funannotate	CDS	28037	28302	.	-	2	ID=B005_000009-T1.cds;Parent=B005_000009-T1;
scaffold_1	funannotate	gene	36945	40154	.	+	.	ID=B005_000010;
scaffold_1	funannotate	mRNA	36945	40154	.	+	.	ID=B005_000010-T1;Parent=B005_000010;product=hypothetical protein;
scaffold_1	funannotate	exon	36945	40154	.	+	.	ID=B005_000010-T1.exon1;Parent=B005_000010-T1;
scaffold_1	funannotate	CDS	36945	40154	.	+	0	ID=B005_000010-T1.cds;Parent=B005_000010-T1;
scaffold_1	funannotate	gene	42454	43086	.	-	.	ID=B005_000011;
scaffold_1	funannotate	mRNA	42454	43086	.	-	.	ID=B005_000011-T1;Parent=B005_000011;product=hypothetical protein;
scaffold_1	funannotate	exon	42833	43086	.	-	.	ID=B005_000011-T1.exon1;Parent=B005_000011-T1;
scaffold_1	funannotate	exon	42454	42595	.	-	.	ID=B005_000011-T1.exon2;Parent=B005_000011-T1;
scaffold_1	funannotate	CDS	42833	43086	.	-	0	ID=B005_000011-T1.cds;Parent=B005_000011-T1;
scaffold_1	funannotate	CDS	42454	42595	.	-	1	ID=B005_000011-T1.cds;Parent=B005_000011-T1;
scaffold_1	funannotate	gene	45885	48106	.	+	.	ID=B005_000012;
scaffold_1	funannotate	mRNA	45885	48106	.	+	.	ID=B005_000012-T1;Parent=B005_000012;product=hypothetical protein;
scaffold_1	funannotate	exon	45885	45944	.	+	.	ID=B005_000012-T1.exon1;Parent=B005_000012-T1;
scaffold_1	funannotate	exon	46019	46169	.	+	.	ID=B005_000012-T1.exon2;Parent=B005_000012-T1;
scaffold_1	funannotate	exon	46302	46777	.	+	.	ID=B005_000012-T1.exon3;Parent=B005_000012-T1;
scaffold_1	funannotate	exon	46916	47148	.	+	.	ID=B005_000012-T1.exon4;Parent=B005_000012-T1;
scaffold_1	funannotate	exon	47344	48106	.	+	.	ID=B005_000012-T1.exon5;Parent=B005_000012-T1;
scaffold_1	funannotate	CDS	45885	45944	.	+	0	ID=B005_000012-T1.cds;Parent=B005_000012-T1;
scaffold_1	funannotate	CDS	46019	46169	.	+	0	ID=B005_000012-T1.cds;Parent=B005_000012-T1;
scaffold_1	funannotate	CDS	46302	46777	.	+	2	ID=B005_000012-T1.cds;Parent=B005_000012-T1;
scaffold_1	funannotate	CDS	46916	47148	.	+	0	ID=B005_000012-T1.cds;Parent=B005_000012-T1;
scaffold_1	funannotate	CDS	47344	48106	.	+	1	ID=B005_000012-T1.cds;Parent=B005_000012-T1;
scaffold_1	funannotate	gene	49149	50459	.	+	.	ID=B005_000013;
scaffold_1	funannotate	mRNA	49149	50459	.	+	.	ID=B005_000013-T1;Parent=B005_000013;product=hypothetical protein;
scaffold_1	funannotate	exon	49149	50459	.	+	.	ID=B005_000013-T1.exon1;Parent=B005_000013-T1;
scaffold_1	funannotate	CDS	49149	50459	.	+	0	ID=B005_000013-T1.cds;Parent=B005_000013-T1;
scaffold_1	funannotate	gene	51264	51364	.	+	.	ID=B005_000014;
scaffold_1	funannotate	tRNA	51264	51364	.	+	.	ID=B005_000014-T1;Parent=B005_000014;product=tRNA-Ile;
scaffold_1	funannotate	exon	51264	51364	.	+	.	ID=B005_000014-T1.exon1;Parent=B005_000014-T1;
scaffold_1	funannotate	gene	52008	54046	.	+	.	ID=B005_000015;
scaffold_1	funannotate	mRNA	52008	54046	.	+	.	ID=B005_000015-T1;Parent=B005_000015;product=hypothetical protein;
scaffold_1	funannotate	exon	52008	52056	.	+	.	ID=B005_000015-T1.exon1;Parent=B005_000015-T1;
scaffold_1	funannotate	exon	52135	52451	.	+	.	ID=B005_000015-T1.exon2;Parent=B005_000015-T1;
scaffold_1	funannotate	exon	52538	54046	.	+	.	ID=B005_000015-T1.exon3;Parent=B005_000015-T1;
scaffold_1	funannotate	CDS	52008	52056	.	+	0	ID=B005_000015-T1.cds;Parent=B005_000015-T1;
scaffold_1	funannotate	CDS	52135	52451	.	+	2	ID=B005_000015-T1.cds;Parent=B005_000015-T1;
scaffold_1	funannotate	CDS	52538	54046	.	+	0	ID=B005_000015-T1.cds;Parent=B005_000015-T1;
scaffold_1	funannotate	gene	54786	55336	.	-	.	ID=B005_000016;
scaffold_1	funannotate	mRNA	54786	55336	.	-	.	ID=B005_000016-T1;Parent=B005_000016;product=hypothetical protein;
scaffold_1	funannotate	exon	55202	55336	.	-	.	ID=B005_000016-T1.exon1;Parent=B005_000016-T1;
scaffold_1	funannotate	exon	54968	55098	.	-	.	ID=B005_000016-T1.exon2;Parent=B005_000016-T1;
scaffold_1	funannotate	exon	54786	54870	.	-	.	ID=B005_000016-T1.exon3;Parent=B005_000016-T1;
scaffold_1	funannotate	CDS	55202	55336	.	-	0	ID=B005_000016-T1.cds;Parent=B005_000016-T1;
scaffold_1	funannotate	CDS	54968	55098	.	-	0	ID=B005_000016-T1.cds;Parent=B005_000016-T1;
scaffold_1	funannotate	CDS	54786	54870	.	-	1	ID=B005_000016-T1.cds;Parent=B005_000016-T1;
scaffold_1	funannotate	gene	55876	57954	.	+	.	ID=B005_000017;
scaffold_1	funannotate	mRNA	55876	57954	.	+	.	ID=B005_000017-T1;Parent=B005_000017;product=hypothetical protein;
scaffold_1	funannotate	exon	55876	57050	.	+	.	ID=B005_000017-T1.exon1;Parent=B005_000017-T1;
scaffold_1	funannotate	exon	57108	57954	.	+	.	ID=B005_000017-T1.exon2;Parent=B005_000017-T1;
scaffold_1	funannotate	CDS	55876	57050	.	+	0	ID=B005_000017-T1.cds;Parent=B005_000017-T1;
scaffold_1	funannotate	CDS	57108	57954	.	+	1	ID=B005_000017-T1.cds;Parent=B005_000017-T1;
scaffold_1	funannotate	gene	58220	61852	.	-	.	ID=B005_000018;
scaffold_1	funannotate	mRNA	58220	61852	.	-	.	ID=B005_000018-T1;Parent=B005_000018;product=hypothetical protein;
scaffold_1	funannotate	exon	60403	61852	.	-	.	ID=B005_000018-T1.exon1;Parent=B005_000018-T1;
scaffold_1	funannotate	exon	58220	60255	.	-	.	ID=B005_000018-T1.exon2;Parent=B005_000018-T1;
scaffold_1	funannotate	CDS	60403	61852	.	-	0	ID=B005_000018-T1.cds;Parent=B005_000018-T1;
scaffold_1	funannotate	CDS	58220	60255	.	-	2	ID=B005_000018-T1.cds;Parent=B005_000018-T1;
scaffold_1	funannotate	gene	63087	65662	.	-	.	ID=B005_000019;
scaffold_1	funannotate	mRNA	63087	65662	.	-	.	ID=B005_000019-T1;Parent=B005_000019;product=hypothetical protein;
scaffold_1	funannotate	exon	65235	65662	.	-	.	ID=B005_000019-T1.exon1;Parent=B005_000019-T1;
scaffold_1	funannotate	exon	64931	65181	.	-	.	ID=B005_000019-T1.exon2;Parent=B005_000019-T1;
scaffold_1	funannotate	exon	64217	64658	.	-	.	ID=B005_000019-T1.exon3;Parent=B005_000019-T1;
scaffold_1	funannotate	exon	63087	64158	.	-	.	ID=B005_000019-T1.exon4;Parent=B005_000019-T1;
scaffold_1	funannotate	CDS	65235	65662	.	-	0	ID=B005_000019-T1.cds;Parent=B005_000019-T1;
scaffold_1	funannotate	CDS	64931	65181	.	-	1	ID=B005_000019-T1.cds;Parent=B005_000019-T1;
scaffold_1	funannotate	CDS	64217	64658	.	-	2	ID=B005_000019-T1.cds;Parent=B005_000019-T1;
scaffold_1	funannotate	CDS	63087	64158	.	-	1	ID=B005_000019-T1.cds;Parent=B005_000019-T1;
scaffold_1	funannotate	gene	68854	69556	.	-	.	ID=B005_000020;
scaffold_1	funannotate	mRNA	68854	69556	.	-	.	ID=B005_000020-T1;Parent=B005_000020;product=hypothetical protein;
scaffold_1	funannotate	exon	69403	69556	.	-	.	ID=B005_000020-T1.exon1;Parent=B005_000020-T1;
scaffold_1	funannotate	exon	69275	69334	.	-	.	ID=B005_000020-T1.exon2;Parent=B005_000020-T1;
scaffold_1	funannotate	exon	68854	69209	.	-	.	ID=B005_000020-T1.exon3;Parent=B005_000020-T1;
scaffold_1	funannotate	CDS	69403	69556	.	-	0	ID=B005_000020-T1.cds;Parent=B005_000020-T1;
scaffold_1	funannotate	CDS	69275	69334	.	-	2	ID=B005_000020-T1.cds;Parent=B005_000020-T1;
scaffold_1	funannotate	CDS	68854	69209	.	-	2	ID=B005_000020-T1.cds;Parent=B005_000020-T1;
scaffold_1	funannotate	gene	71601	73560	.	+	.	ID=B005_000021;
scaffold_1	funannotate	mRNA	71601	73560	.	+	.	ID=B005_000021-T1;Parent=B005_000021;product=hypothetical protein;
scaffold_1	funannotate	exon	71601	72489	.	+	.	ID=B005_000021-T1.exon1;Parent=B005_000021-T1;
scaffold_1	funannotate	exon	72589	73157	.	+	.	ID=B005_000021-T1.exon2;Parent=B005_000021-T1;
scaffold_1	funannotate	exon	73242	73314	.	+	.	ID=B005_000021-T1.exon3;Parent=B005_000021-T1;
scaffold_1	funannotate	exon	73400	73560	.	+	.	ID=B005_000021-T1.exon4;Parent=B005_000021-T1;
scaffold_1	funannotate	CDS	71601	72489	.	+	0	ID=B005_000021-T1.cds;Parent=B005_000021-T1;
scaffold_1	funannotate	CDS	72589	73157	.	+	2	ID=B005_000021-T1.cds;Parent=B005_000021-T1;
scaffold_1	funannotate	CDS	73242	73314	.	+	0	ID=B005_000021-T1.cds;Parent=B005_000021-T1;
scaffold_1	funannotate	CDS	73400	73560	.	+	2	ID=B005_000021-T1.cds;Parent=B005_000021-T1;
scaffold_1	funannotate	gene	74153	74908	.	+	.	ID=B005_000022;
scaffold_1	funannotate	mRNA	74153	74908	.	+	.	ID=B005_000022-T1;Parent=B005_000022;product=hypothetical protein;
scaffold_1	funannotate	exon	74153	74164	.	+	.	ID=B005_000022-T1.exon1;Parent=B005_000022-T1;
scaffold_1	funannotate	exon	74250	74392	.	+	.	ID=B005_000022-T1.exon2;Parent=B005_000022-T1;
scaffold_1	funannotate	exon	74467	74503	.	+	.	ID=B005_000022-T1.exon3;Parent=B005_000022-T1;
scaffold_1	funannotate	exon	74589	74661	.	+	.	ID=B005_000022-T1.exon4;Parent=B005_000022-T1;
scaffold_1	funannotate	exon	74733	74908	.	+	.	ID=B005_000022-T1.exon5;Parent=B005_000022-T1;
scaffold_1	funannotate	CDS	74153	74164	.	+	0	ID=B005_000022-T1.cds;Parent=B005_000022-T1;
scaffold_1	funannotate	CDS	74250	74392	.	+	0	ID=B005_000022-T1.cds;Parent=B005_000022-T1;
scaffold_1	funannotate	CDS	74467	74503	.	+	1	ID=B005_000022-T1.cds;Parent=B005_000022-T1;
scaffold_1	funannotate	CDS	74589	74661	.	+	0	ID=B005_000022-T1.cds;Parent=B005_000022-T1;
scaffold_1	funannotate	CDS	74733	74908	.	+	2	ID=B005_000022-T1.cds;Parent=B005_000022-T1;
scaffold_1	funannotate	gene	75538	76690	.	-	.	ID=B005_000023;
scaffold_1	funannotate	mRNA	75538	76690	.	-	.	ID=B005_000023-T1;Parent=B005_000023;product=hypothetical protein;
scaffold_1	funannotate	exon	75753	76690	.	-	.	ID=B005_000023-T1.exon1;Parent=B005_000023-T1;
scaffold_1	funannotate	exon	75538	75658	.	-	.	ID=B005_000023-T1.exon2;Parent=B005_000023-T1;
scaffold_1	funannotate	CDS	75753	76690	.	-	0	ID=B005_000023-T1.cds;Parent=B005_000023-T1;
scaffold_1	funannotate	CDS	75538	75658	.	-	1	ID=B005_000023-T1.cds;Parent=B005_000023-T1;
scaffold_1	funannotate	gene	77216	78870	.	+	.	ID=B005_000024;
scaffold_1	funannotate	mRNA	77216	78870	.	+	.	ID=B005_000024-T1;Parent=B005_000024;product=hypothetical protein;
scaffold_1	funannotate	exon	77216	77615	.	+	.	ID=B005_000024-T1.exon1;Parent=B005_000024-T1;
scaffold_1	funannotate	exon	77701	78124	.	+	.	ID=B005_000024-T1.exon2;Parent=B005_000024-T1;
scaffold_1	funannotate	exon	78186	78870	.	+	.	ID=B005_000024-T1.exon3;Parent=B005_000024-T1;
scaffold_1	funannotate	CDS	77216	77615	.	+	0	ID=B005_000024-T1.cds;Parent=B005_000024-T1;
scaffold_1	funannotate	CDS	77701	78124	.	+	2	ID=B005_000024-T1.cds;Parent=B005_000024-T1;
scaffold_1	funannotate	CDS	78186	78870	.	+	1	ID=B005_000024-T1.cds;Parent=B005_000024-T1;
scaffold_1	funannotate	gene	79085	79483	.	-	.	ID=B005_000025;
scaffold_1	funannotate	mRNA	79085	79483	.	-	.	ID=B005_000025-T1;Parent=B005_000025;product=hypothetical protein;
scaffold_1	funannotate	exon	79085	79483	.	-	.	ID=B005_000025-T1.exon1;Parent=B005_000025-T1;
scaffold_1	funannotate	CDS	79085	79483	.	-	0	ID=B005_000025-T1.cds;Parent=B005_000025-T1;
scaffold_1	funannotate	gene	81262	86526	.	-	.	ID=B005_000026;
scaffold_1	funannotate	mRNA	81262	86526	.	-	.	ID=B005_000026-T1;Parent=B005_000026;product=hypothetical protein;
scaffold_1	funannotate	exon	82744	86526	.	-	.	ID=B005_000026-T1.exon1;Parent=B005_000026-T1;
scaffold_1	funannotate	exon	81262	82674	.	-	.	ID=B005_000026-T1.exon2;Parent=B005_000026-T1;
scaffold_1	funannotate	CDS	82744	86526	.	-	0	ID=B005_000026-T1.cds;Parent=B005_000026-T1;
scaffold_1	funannotate	CDS	81262	82674	.	-	0	ID=B005_000026-T1.cds;Parent=B005_000026-T1;
scaffold_1	funannotate	gene	88713	89224	.	+	.	ID=B005_000027;
scaffold_1	funannotate	mRNA	88713	89224	.	+	.	ID=B005_000027-T1;Parent=B005_000027;product=hypothetical protein;
scaffold_1	funannotate	exon	88713	88760	.	+	.	ID=B005_000027-T1.exon1;Parent=B005_000027-T1;
scaffold_1	funannotate	exon	88888	89017	.	+	.	ID=B005_000027-T1.exon2;Parent=B005_000027-T1;
scaffold_1	funannotate	exon	89100	89224	.	+	.	ID=B005_000027-T1.exon3;Parent=B005_000027-T1;
scaffold_1	funannotate	CDS	88713	88760	.	+	0	ID=B005_000027-T1.cds;Parent=B005_000027-T1;
scaffold_1	funannotate	CDS	88888	89017	.	+	0	ID=B005_000027-T1.cds;Parent=B005_000027-T1;
scaffold_1	funannotate	CDS	89100	89224	.	+	2	ID=B005_000027-T1.cds;Parent=B005_000027-T1;
scaffold_1	funannotate	gene	90161	92485	.	-	.	ID=B005_000028;
scaffold_1	funannotate	mRNA	90161	92485	.	-	.	ID=B005_000028-T1;Parent=B005_000028;product=hypothetical protein;
scaffold_1	funannotate	exon	92433	92485	.	-	.	ID=B005_000028-T1.exon1;Parent=B005_000028-T1;
scaffold_1	funannotate	exon	92144	92361	.	-	.	ID=B005_000028-T1.exon2;Parent=B005_000028-T1;
scaffold_1	funannotate	exon	91956	92087	.	-	.	ID=B005_000028-T1.exon3;Parent=B005_000028-T1;
scaffold_1	funannotate	exon	91541	91891	.	-	.	ID=B005_000028-T1.exon4;Parent=B005_000028-T1;
scaffold_1	funannotate	exon	91451	91472	.	-	.	ID=B005_000028-T1.exon5;Parent=B005_000028-T1;
scaffold_1	funannotate	exon	90508	91327	.	-	.	ID=B005_000028-T1.exon6;Parent=B005_000028-T1;
scaffold_1	funannotate	exon	90161	90316	.	-	.	ID=B005_000028-T1.exon7;Parent=B005_000028-T1;
scaffold_1	funannotate	CDS	92433	92485	.	-	0	ID=B005_000028-T1.cds;Parent=B005_000028-T1;
scaffold_1	funannotate	CDS	92144	92361	.	-	1	ID=B005_000028-T1.cds;Parent=B005_000028-T1;
scaffold_1	funannotate	CDS	91956	92087	.	-	2	ID=B005_000028-T1.cds;Parent=B005_000028-T1;
scaffold_1	funannotate	CDS	91541	91891	.	-	2	ID=B005_000028-T1.cds;Parent=B005_000028-T1;
scaffold_1	funannotate	CDS	91451	91472	.	-	2	ID=B005_000028-T1.cds;Parent=B005_000028-T1;
scaffold_1	funannotate	CDS	90508	91327	.	-	1	ID=B005_000028-T1.cds;Parent=B005_000028-T1;
scaffold_1	funannotate	CDS	90161	90316	.	-	0	ID=B005_000028-T1.cds;Parent=B005_000028-T1;
scaffold_1	funannotate	gene	94079	96387	.	+	.	ID=B005_000029;
scaffold_1	funannotate	mRNA	94079	96387	.	+	.	ID=B005_000029-T1;Parent=B005_000029;product=hypothetical protein;
scaffold_1	funannotate	exon	94079	94512	.	+	.	ID=B005_000029-T1.exon1;Parent=B005_000029-T1;
scaffold_1	funannotate	exon	94572	95564	.	+	.	ID=B005_000029-T1.exon2;Parent=B005_000029-T1;
scaffold_1	funannotate	exon	95784	96387	.	+	.	ID=B005_000029-T1.exon3;Parent=B005_000029-T1;
scaffold_1	funannotate	CDS	94079	94512	.	+	0	ID=B005_000029-T1.cds;Parent=B005_000029-T1;
scaffold_1	funannotate	CDS	94572	95564	.	+	1	ID=B005_000029-T1.cds;Parent=B005_000029-T1;
scaffold_1	funannotate	CDS	95784	96387	.	+	1	ID=B005_000029-T1.cds;Parent=B005_000029-T1;
scaffold_1	funannotate	gene	96695	98458	.	-	.	ID=B005_000030;
scaffold_1	funannotate	mRNA	96695	98458	.	-	.	ID=B005_000030-T1;Parent=B005_000030;product=hypothetical protein;
scaffold_1	funannotate	exon	98062	98458	.	-	.	ID=B005_000030-T1.exon1;Parent=B005_000030-T1;
scaffold_1	funannotate	exon	97571	97969	.	-	.	ID=B005_000030-T1.exon2;Parent=B005_000030-T1;
scaffold_1	funannotate	exon	97084	97407	.	-	.	ID=B005_000030-T1.exon3;Parent=B005_000030-T1;
scaffold_1	funannotate	exon	96695	97017	.	-	.	ID=B005_000030-T1.exon4;Parent=B005_000030-T1;
scaffold_1	funannotate	CDS	98062	98458	.	-	0	ID=B005_000030-T1.cds;Parent=B005_000030-T1;
scaffold_1	funannotate	CDS	97571	97969	.	-	2	ID=B005_000030-T1.cds;Parent=B005_000030-T1;
scaffold_1	funannotate	CDS	97084	97407	.	-	2	ID=B005_000030-T1.cds;Parent=B005_000030-T1;
scaffold_1	funannotate	CDS	96695	97017	.	-	2	ID=B005_000030-T1.cds;Parent=B005_000030-T1;
scaffold_1	funannotate	gene	99174	101181	.	+	.	ID=B005_000031;
scaffold_1	funannotate	mRNA	99174	101181	.	+	.	ID=B005_000031-T1;Parent=B005_000031;product=hypothetical protein;
scaffold_1	funannotate	exon	99174	99263	.	+	.	ID=B005_000031-T1.exon1;Parent=B005_000031-T1;
scaffold_1	funannotate	exon	99318	100446	.	+	.	ID=B005_000031-T1.exon2;Parent=B005_000031-T1;
scaffold_1	funannotate	exon	100514	101181	.	+	.	ID=B005_000031-T1.exon3;Parent=B005_000031-T1;
scaffold_1	funannotate	CDS	99174	99263	.	+	0	ID=B005_000031-T1.cds;Parent=B005_000031-T1;
scaffold_1	funannotate	CDS	99318	100446	.	+	0	ID=B005_000031-T1.cds;Parent=B005_000031-T1;
scaffold_1	funannotate	CDS	100514	101181	.	+	2	ID=B005_000031-T1.cds;Parent=B005_000031-T1;
scaffold_1	funannotate	gene	101801	102628	.	+	.	ID=B005_000032;
scaffold_1	funannotate	mRNA	101801	102628	.	+	.	ID=B005_000032-T1;Parent=B005_000032;product=hypothetical protein;
scaffold_1	funannotate	exon	101801	102628	.	+	.	ID=B005_000032-T1.exon1;Parent=B005_000032-T1;
scaffold_1	funannotate	CDS	101801	102628	.	+	0	ID=B005_000032-T1.cds;Parent=B005_000032-T1;
scaffold_1	funannotate	gene	102918	103445	.	-	.	ID=B005_000033;
scaffold_1	funannotate	mRNA	102918	103445	.	-	.	ID=B005_000033-T1;Parent=B005_000033;product=hypothetical protein;
scaffold_1	funannotate	exon	102918	103445	.	-	.	ID=B005_000033-T1.exon1;Parent=B005_000033-T1;
scaffold_1	funannotate	CDS	102918	103445	.	-	0	ID=B005_000033-T1.cds;Parent=B005_000033-T1;
scaffold_1	funannotate	gene	104565	105560	.	-	.	ID=B005_000034;
scaffold_1	funannotate	mRNA	104565	105560	.	-	.	ID=B005_000034-T1;Parent=B005_000034;product=hypothetical protein;
scaffold_1	funannotate	exon	105004	105560	.	-	.	ID=B005_000034-T1.exon1;Parent=B005_000034-T1;
scaffold_1	funannotate	exon	104565	104880	.	-	.	ID=B005_000034-T1.exon2;Parent=B005_000034-T1;
scaffold_1	funannotate	CDS	105004	105560	.	-	0	ID=B005_000034-T1.cds;Parent=B005_000034-T1;
scaffold_1	funannotate	CDS	104565	104880	.	-	1	ID=B005_000034-T1.cds;Parent=B005_000034-T1;
scaffold_1	funannotate	gene	111100	112825	.	-	.	ID=B005_000035;
scaffold_1	funannotate	mRNA	111100	112825	.	-	.	ID=B005_000035-T1;Parent=B005_000035;product=hypothetical protein;
scaffold_1	funannotate	exon	112806	112825	.	-	.	ID=B005_000035-T1.exon1;Parent=B005_000035-T1;
scaffold_1	funannotate	exon	112575	112635	.	-	.	ID=B005_000035-T1.exon2;Parent=B005_000035-T1;
scaffold_1	funannotate	exon	112248	112464	.	-	.	ID=B005_000035-T1.exon3;Parent=B005_000035-T1;
scaffold_1	funannotate	exon	111770	112093	.	-	.	ID=B005_000035-T1.exon4;Parent=B005_000035-T1;
scaffold_1	funannotate	exon	111100	111656	.	-	.	ID=B005_000035-T1.exon5;Parent=B005_000035-T1;
scaffold_1	funannotate	CDS	112806	112825	.	-	0	ID=B005_000035-T1.cds;Parent=B005_000035-T1;
scaffold_1	funannotate	CDS	112575	112635	.	-	1	ID=B005_000035-T1.cds;Parent=B005_000035-T1;
scaffold_1	funannotate	CDS	112248	112464	.	-	0	ID=B005_000035-T1.cds;Parent=B005_000035-T1;
scaffold_1	funannotate	CDS	111770	112093	.	-	2	ID=B005_000035-T1.cds;Parent=B005_000035-T1;
scaffold_1	funannotate	CDS	111100	111656	.	-	2	ID=B005_000035-T1.cds;Parent=B005_000035-T1;
scaffold_1	funannotate	gene	114033	114770	.	-	.	ID=B005_000036;
scaffold_1	funannotate	mRNA	114033	114770	.	-	.	ID=B005_000036-T1;Parent=B005_000036;product=hypothetical protein;
scaffold_1	funannotate	exon	114033	114770	.	-	.	ID=B005_000036-T1.exon1;Parent=B005_000036-T1;
scaffold_1	funannotate	CDS	114033	114770	.	-	0	ID=B005_000036-T1.cds;Parent=B005_000036-T1;
scaffold_1	funannotate	gene	116240	116727	.	-	.	ID=B005_000037;
scaffold_1	funannotate	mRNA	116240	116727	.	-	.	ID=B005_000037-T1;Parent=B005_000037;product=hypothetical protein;
scaffold_1	funannotate	exon	116531	116727	.	-	.	ID=B005_000037-T1.exon1;Parent=B005_000037-T1;
scaffold_1	funannotate	exon	116240	116456	.	-	.	ID=B005_000037-T1.exon2;Parent=B005_000037-T1;
scaffold_1	funannotate	CDS	116531	116727	.	-	0	ID=B005_000037-T1.cds;Parent=B005_000037-T1;
scaffold_1	funannotate	CDS	116240	116456	.	-	1	ID=B005_000037-T1.cds;Parent=B005_000037-T1;
scaffold_1	funannotate	gene	117812	120010	.	+	.	ID=B005_000038;
scaffold_1	funannotate	mRNA	117812	120010	.	+	.	ID=B005_000038-T1;Parent=B005_000038;product=hypothetical protein;
scaffold_1	funannotate	exon	117812	118220	.	+	.	ID=B005_000038-T1.exon1;Parent=B005_000038-T1;
scaffold_1	funannotate	exon	118356	120010	.	+	.	ID=B005_000038-T1.exon2;Parent=B005_000038-T1;
scaffold_1	funannotate	CDS	117812	118220	.	+	0	ID=B005_000038-T1.cds;Parent=B005_000038-T1;
scaffold_1	funannotate	CDS	118356	120010	.	+	2	ID=B005_000038-T1.cds;Parent=B005_000038-T1;
scaffold_1	funannotate	gene	122815	125103	.	+	.	ID=B005_000039;
scaffold_1	funannotate	mRNA	122815	125103	.	+	.	ID=B005_000039-T1;Parent=B005_000039;product=hypothetical protein;
scaffold_1	funannotate	exon	122815	123904	.	+	.	ID=B005_000039-T1.exon1;Parent=B005_000039-T1;
scaffold_1	funannotate	exon	124004	125103	.	+	.	ID=B005_000039-T1.exon2;Parent=B005_000039-T1;
scaffold_1	funannotate	CDS	122815	123904	.	+	0	ID=B005_000039-T1.cds;Parent=B005_000039-T1;
scaffold_1	funannotate	CDS	124004	125103	.	+	2	ID=B005_000039-T1.cds;Parent=B005_000039-T1;
scaffold_1	funannotate	gene	128191	128572	.	+	.	ID=B005_000040;
scaffold_1	funannotate	mRNA	128191	128572	.	+	.	ID=B005_000040-T1;Parent=B005_000040;product=hypothetical protein;
scaffold_1	funannotate	exon	128191	128305	.	+	.	ID=B005_000040-T1.exon1;Parent=B005_000040-T1;
scaffold_1	funannotate	exon	128372	128471	.	+	.	ID=B005_000040-T1.exon2;Parent=B005_000040-T1;
scaffold_1	funannotate	exon	128542	128572	.	+	.	ID=B005_000040-T1.exon3;Parent=B005_000040-T1;
scaffold_1	funannotate	CDS	128191	128305	.	+	0	ID=B005_000040-T1.cds;Parent=B005_000040-T1;
scaffold_1	funannotate	CDS	128372	128471	.	+	2	ID=B005_000040-T1.cds;Parent=B005_000040-T1;
scaffold_1	funannotate	CDS	128542	128572	.	+	1	ID=B005_000040-T1.cds;Parent=B005_000040-T1;
scaffold_1	funannotate	gene	129202	130051	.	-	.	ID=B005_000041;
scaffold_1	funannotate	mRNA	129202	130051	.	-	.	ID=B005_000041-T1;Parent=B005_000041;product=hypothetical protein;
scaffold_1	funannotate	exon	129852	130051	.	-	.	ID=B005_000041-T1.exon1;Parent=B005_000041-T1;
scaffold_1	funannotate	exon	129424	129698	.	-	.	ID=B005_000041-T1.exon2;Parent=B005_000041-T1;
scaffold_1	funannotate	exon	129202	129302	.	-	.	ID=B005_000041-T1.exon3;Parent=B005_000041-T1;
scaffold_1	funannotate	CDS	129852	130051	.	-	0	ID=B005_000041-T1.cds;Parent=B005_000041-T1;
scaffold_1	funannotate	CDS	129424	129698	.	-	1	ID=B005_000041-T1.cds;Parent=B005_000041-T1;
scaffold_1	funannotate	CDS	129202	129302	.	-	2	ID=B005_000041-T1.cds;Parent=B005_000041-T1;
scaffold_1	funannotate	gene	132557	133839	.	-	.	ID=B005_000042;
scaffold_1	funannotate	mRNA	132557	133839	.	-	.	ID=B005_000042-T1;Parent=B005_000042;product=hypothetical protein;
scaffold_1	funannotate	exon	133756	133839	.	-	.	ID=B005_000042-T1.exon1;Parent=B005_000042-T1;
scaffold_1	funannotate	exon	133063	133649	.	-	.	ID=B005_000042-T1.exon2;Parent=B005_000042-T1;
scaffold_1	funannotate	exon	132557	132869	.	-	.	ID=B005_000042-T1.exon3;Parent=B005_000042-T1;
scaffold_1	funannotate	CDS	133756	133839	.	-	0	ID=B005_000042-T1.cds;Parent=B005_000042-T1;
scaffold_1	funannotate	CDS	133063	133649	.	-	0	ID=B005_000042-T1.cds;Parent=B005_000042-T1;
scaffold_1	funannotate	CDS	132557	132869	.	-	1	ID=B005_000042-T1.cds;Parent=B005_000042-T1;
scaffold_1	funannotate	gene	140524	141852	.	-	.	ID=B005_000043;
scaffold_1	funannotate	mRNA	140524	141852	.	-	.	ID=B005_000043-T1;Parent=B005_000043;product=hypothetical protein;
scaffold_1	funannotate	exon	141470	141852	.	-	.	ID=B005_000043-T1.exon1;Parent=B005_000043-T1;
scaffold_1	funannotate	exon	141298	141428	.	-	.	ID=B005_000043-T1.exon2;Parent=B005_000043-T1;
scaffold_1	funannotate	exon	140727	141242	.	-	.	ID=B005_000043-T1.exon3;Parent=B005_000043-T1;
scaffold_1	funannotate	exon	140524	140669	.	-	.	ID=B005_000043-T1.exon4;Parent=B005_000043-T1;
scaffold_1	funannotate	CDS	141470	141852	.	-	0	ID=B005_000043-T1.cds;Parent=B005_000043-T1;
scaffold_1	funannotate	CDS	141298	141428	.	-	1	ID=B005_000043-T1.cds;Parent=B005_000043-T1;
scaffold_1	funannotate	CDS	140727	141242	.	-	2	ID=B005_000043-T1.cds;Parent=B005_000043-T1;
scaffold_1	funannotate	CDS	140524	140669	.	-	2	ID=B005_000043-T1.cds;Parent=B005_000043-T1;
scaffold_1	funannotate	gene	143023	144300	.	+	.	ID=B005_000044;
scaffold_1	funannotate	mRNA	143023	144300	.	+	.	ID=B005_000044-T1;Parent=B005_000044;product=hypothetical protein;
scaffold_1	funannotate	exon	143023	144300	.	+	.	ID=B005_000044-T1.exon1;Parent=B005_000044-T1;
scaffold_1	funannotate	CDS	143023	144300	.	+	0	ID=B005_000044-T1.cds;Parent=B005_000044-T1;
scaffold_1	funannotate	gene	144707	147331	.	-	.	ID=B005_000045;
scaffold_1	funannotate	mRNA	144707	147331	.	-	.	ID=B005_000045-T1;Parent=B005_000045;product=hypothetical protein;
scaffold_1	funannotate	exon	147278	147331	.	-	.	ID=B005_000045-T1.exon1;Parent=B005_000045-T1;
scaffold_1	funannotate	exon	147176	147199	.	-	.	ID=B005_000045-T1.exon2;Parent=B005_000045-T1;
scaffold_1	funannotate	exon	146179	147117	.	-	.	ID=B005_000045-T1.exon3;Parent=B005_000045-T1;
scaffold_1	funannotate	exon	145733	145950	.	-	.	ID=B005_000045-T1.exon4;Parent=B005_000045-T1;
scaffold_1	funannotate	exon	145514	145676	.	-	.	ID=B005_000045-T1.exon5;Parent=B005_000045-T1;
scaffold_1	funannotate	exon	145209	145453	.	-	.	ID=B005_000045-T1.exon6;Parent=B005_000045-T1;
scaffold_1	funannotate	exon	144707	145157	.	-	.	ID=B005_000045-T1.exon7;Parent=B005_000045-T1;
scaffold_1	funannotate	CDS	147278	147331	.	-	0	ID=B005_000045-T1.cds;Parent=B005_000045-T1;
scaffold_1	funannotate	CDS	147176	147199	.	-	0	ID=B005_000045-T1.cds;Parent=B005_000045-T1;
scaffold_1	funannotate	CDS	146179	147117	.	-	0	ID=B005_000045-T1.cds;Parent=B005_000045-T1;
scaffold_1	funannotate	CDS	145733	145950	.	-	0	ID=B005_000045-T1.cds;Parent=B005_000045-T1;
scaffold_1	funannotate	CDS	145514	145676	.	-	1	ID=B005_000045-T1.cds;Parent=B005_000045-T1;
scaffold_1	funannotate	CDS	145209	145453	.	-	0	ID=B005_000045-T1.cds;Parent=B005_000045-T1;
scaffold_1	funannotate	CDS	144707	145157	.	-	1	ID=B005_000045-T1.cds;Parent=B005_000045-T1;
scaffold_1	funannotate	gene	147825	149491	.	-	.	ID=B005_000046;
scaffold_1	funannotate	mRNA	147825	149491	.	-	.	ID=B005_000046-T1;Parent=B005_000046;product=hypothetical protein;
scaffold_1	funannotate	exon	149393	149491	.	-	.	ID=B005_000046-T1.exon1;Parent=B005_000046-T1;
scaffold_1	funannotate	exon	148396	149318	.	-	.	ID=B005_000046-T1.exon2;Parent=B005_000046-T1;
scaffold_1	funannotate	exon	147825	148326	.	-	.	ID=B005_000046-T1.exon3;Parent=B005_000046-T1;
scaffold_1	funannotate	CDS	149393	149491	.	-	0	ID=B005_000046-T1.cds;Parent=B005_000046-T1;
scaffold_1	funannotate	CDS	148396	149318	.	-	0	ID=B005_000046-T1.cds;Parent=B005_000046-T1;
scaffold_1	funannotate	CDS	147825	148326	.	-	1	ID=B005_000046-T1.cds;Parent=B005_000046-T1;
scaffold_1	funannotate	gene	151340	153048	.	+	.	ID=B005_000047;
scaffold_1	funannotate	mRNA	151340	153048	.	+	.	ID=B005_000047-T1;Parent=B005_000047;product=hypothetical protein;
scaffold_1	funannotate	exon	151340	151796	.	+	.	ID=B005_000047-T1.exon1;Parent=B005_000047-T1;
scaffold_1	funannotate	exon	151924	152132	.	+	.	ID=B005_000047-T1.exon2;Parent=B005_000047-T1;
scaffold_1	funannotate	exon	152218	152261	.	+	.	ID=B005_000047-T1.exon3;Parent=B005_000047-T1;
scaffold_1	funannotate	exon	152406	152454	.	+	.	ID=B005_000047-T1.exon4;Parent=B005_000047-T1;
scaffold_1	funannotate	exon	152581	153048	.	+	.	ID=B005_000047-T1.exon5;Parent=B005_000047-T1;
scaffold_1	funannotate	CDS	151340	151796	.	+	0	ID=B005_000047-T1.cds;Parent=B005_000047-T1;
scaffold_1	funannotate	CDS	151924	152132	.	+	2	ID=B005_000047-T1.cds;Parent=B005_000047-T1;
scaffold_1	funannotate	CDS	152218	152261	.	+	0	ID=B005_000047-T1.cds;Parent=B005_000047-T1;
scaffold_1	funannotate	CDS	152406	152454	.	+	1	ID=B005_000047-T1.cds;Parent=B005_000047-T1;
scaffold_1	funannotate	CDS	152581	153048	.	+	0	ID=B005_000047-T1.cds;Parent=B005_000047-T1;
scaffold_1	funannotate	gene	156048	162161	.	-	.	ID=B005_000048;
scaffold_1	funannotate	mRNA	156048	162161	.	-	.	ID=B005_000048-T1;Parent=B005_000048;product=hypothetical protein;
scaffold_1	funannotate	exon	160855	162161	.	-	.	ID=B005_000048-T1.exon1;Parent=B005_000048-T1;
scaffold_1	funannotate	exon	159945	160802	.	-	.	ID=B005_000048-T1.exon2;Parent=B005_000048-T1;
scaffold_1	funannotate	exon	157056	159631	.	-	.	ID=B005_000048-T1.exon3;Parent=B005_000048-T1;
scaffold_1	funannotate	exon	156686	156851	.	-	.	ID=B005_000048-T1.exon4;Parent=B005_000048-T1;
scaffold_1	funannotate	exon	156048	156615	.	-	.	ID=B005_000048-T1.exon5;Parent=B005_000048-T1;
scaffold_1	funannotate	CDS	160855	162161	.	-	0	ID=B005_000048-T1.cds;Parent=B005_000048-T1;
scaffold_1	funannotate	CDS	159945	160802	.	-	1	ID=B005_000048-T1.cds;Parent=B005_000048-T1;
scaffold_1	funannotate	CDS	157056	159631	.	-	1	ID=B005_000048-T1.cds;Parent=B005_000048-T1;
scaffold_1	funannotate	CDS	156686	156851	.	-	2	ID=B005_000048-T1.cds;Parent=B005_000048-T1;
scaffold_1	funannotate	CDS	156048	156615	.	-	1	ID=B005_000048-T1.cds;Parent=B005_000048-T1;
scaffold_1	funannotate	gene	164256	165907	.	-	.	ID=B005_000049;
scaffold_1	funannotate	mRNA	164256	165907	.	-	.	ID=B005_000049-T1;Parent=B005_000049;product=hypothetical protein;
scaffold_1	funannotate	exon	165595	165907	.	-	.	ID=B005_000049-T1.exon1;Parent=B005_000049-T1;
scaffold_1	funannotate	exon	164256	165511	.	-	.	ID=B005_000049-T1.exon2;Parent=B005_000049-T1;
scaffold_1	funannotate	CDS	165595	165907	.	-	0	ID=B005_000049-T1.cds;Parent=B005_000049-T1;
scaffold_1	funannotate	CDS	164256	165511	.	-	2	ID=B005_000049-T1.cds;Parent=B005_000049-T1;
scaffold_1	funannotate	gene	169248	170141	.	+	.	ID=B005_000050;
scaffold_1	funannotate	mRNA	169248	170141	.	+	.	ID=B005_000050-T1;Parent=B005_000050;product=hypothetical protein;
scaffold_1	funannotate	exon	169248	169870	.	+	.	ID=B005_000050-T1.exon1;Parent=B005_000050-T1;
scaffold_1	funannotate	exon	169972	169985	.	+	.	ID=B005_000050-T1.exon2;Parent=B005_000050-T1;
scaffold_1	funannotate	exon	170056	170141	.	+	.	ID=B005_000050-T1.exon3;Parent=B005_000050-T1;
scaffold_1	funannotate	CDS	169248	169870	.	+	0	ID=B005_000050-T1.cds;Parent=B005_000050-T1;
scaffold_1	funannotate	CDS	169972	169985	.	+	1	ID=B005_000050-T1.cds;Parent=B005_000050-T1;
scaffold_1	funannotate	CDS	170056	170141	.	+	2	ID=B005_000050-T1.cds;Parent=B005_000050-T1;
scaffold_1	funannotate	gene	171760	172581	.	-	.	ID=B005_000051;
scaffold_1	funannotate	mRNA	171760	172581	.	-	.	ID=B005_000051-T1;Parent=B005_000051;product=hypothetical protein;
scaffold_1	funannotate	exon	171760	172581	.	-	.	ID=B005_000051-T1.exon1;Parent=B005_000051-T1;
scaffold_1	funannotate	CDS	171760	172581	.	-	0	ID=B005_000051-T1.cds;Parent=B005_000051-T1;
scaffold_1	funannotate	gene	174597	175107	.	+	.	ID=B005_000052;
scaffold_1	funannotate	mRNA	174597	175107	.	+	.	ID=B005_000052-T1;Parent=B005_000052;product=hypothetical protein;
scaffold_1	funannotate	exon	174597	174895	.	+	.	ID=B005_000052-T1.exon1;Parent=B005_000052-T1;
scaffold_1	funannotate	exon	174924	175107	.	+	.	ID=B005_000052-T1.exon2;Parent=B005_000052-T1;
scaffold_1	funannotate	CDS	174597	174895	.	+	0	ID=B005_000052-T1.cds;Parent=B005_000052-T1;
scaffold_1	funannotate	CDS	174924	175107	.	+	1	ID=B005_000052-T1.cds;Parent=B005_000052-T1;
scaffold_1	funannotate	gene	175204	176424	.	+	.	ID=B005_000053;
scaffold_1	funannotate	mRNA	175204	176424	.	+	.	ID=B005_000053-T1;Parent=B005_000053;product=hypothetical protein;
scaffold_1	funannotate	exon	175204	175366	.	+	.	ID=B005_000053-T1.exon1;Parent=B005_000053-T1;
scaffold_1	funannotate	exon	175421	175460	.	+	.	ID=B005_000053-T1.exon2;Parent=B005_000053-T1;
scaffold_1	funannotate	exon	175572	175668	.	+	.	ID=B005_000053-T1.exon3;Parent=B005_000053-T1;
scaffold_1	funannotate	exon	175761	175887	.	+	.	ID=B005_000053-T1.exon4;Parent=B005_000053-T1;
scaffold_1	funannotate	exon	176023	176050	.	+	.	ID=B005_000053-T1.exon5;Parent=B005_000053-T1;
scaffold_1	funannotate	exon	176133	176424	.	+	.	ID=B005_000053-T1.exon6;Parent=B005_000053-T1;
scaffold_1	funannotate	CDS	175204	175366	.	+	0	ID=B005_000053-T1.cds;Parent=B005_000053-T1;
scaffold_1	funannotate	CDS	175421	175460	.	+	2	ID=B005_000053-T1.cds;Parent=B005_000053-T1;
scaffold_1	funannotate	CDS	175572	175668	.	+	1	ID=B005_000053-T1.cds;Parent=B005_000053-T1;
scaffold_1	funannotate	CDS	175761	175887	.	+	0	ID=B005_000053-T1.cds;Parent=B005_000053-T1;
scaffold_1	funannotate	CDS	176023	176050	.	+	2	ID=B005_000053-T1.cds;Parent=B005_000053-T1;
scaffold_1	funannotate	CDS	176133	176424	.	+	1	ID=B005_000053-T1.cds;Parent=B005_000053-T1;
scaffold_1	funannotate	gene	178077	179342	.	+	.	ID=B005_000054;
scaffold_1	funannotate	mRNA	178077	179342	.	+	.	ID=B005_000054-T1;Parent=B005_000054;product=hypothetical protein;
scaffold_1	funannotate	exon	178077	178217	.	+	.	ID=B005_000054-T1.exon1;Parent=B005_000054-T1;
scaffold_1	funannotate	exon	178292	178393	.	+	.	ID=B005_000054-T1.exon2;Parent=B005_000054-T1;
scaffold_1	funannotate	exon	178456	178847	.	+	.	ID=B005_000054-T1.exon3;Parent=B005_000054-T1;
scaffold_1	funannotate	exon	178922	179342	.	+	.	ID=B005_000054-T1.exon4;Parent=B005_000054-T1;
scaffold_1	funannotate	CDS	178077	178217	.	+	0	ID=B005_000054-T1.cds;Parent=B005_000054-T1;
scaffold_1	funannotate	CDS	178292	178393	.	+	0	ID=B005_000054-T1.cds;Parent=B005_000054-T1;
scaffold_1	funannotate	CDS	178456	178847	.	+	0	ID=B005_000054-T1.cds;Parent=B005_000054-T1;
scaffold_1	funannotate	CDS	178922	179342	.	+	1	ID=B005_000054-T1.cds;Parent=B005_000054-T1;
scaffold_1	funannotate	gene	179644	180735	.	+	.	ID=B005_000055;
scaffold_1	funannotate	mRNA	179644	180735	.	+	.	ID=B005_000055-T1;Parent=B005_000055;product=hypothetical protein;
scaffold_1	funannotate	exon	179644	180735	.	+	.	ID=B005_000055-T1.exon1;Parent=B005_000055-T1;
scaffold_1	funannotate	CDS	179644	180735	.	+	0	ID=B005_000055-T1.cds;Parent=B005_000055-T1;
scaffold_1	funannotate	gene	181275	183121	.	-	.	ID=B005_000056;
scaffold_1	funannotate	mRNA	181275	183121	.	-	.	ID=B005_000056-T1;Parent=B005_000056;product=hypothetical protein;
scaffold_1	funannotate	exon	182884	183121	.	-	.	ID=B005_000056-T1.exon1;Parent=B005_000056-T1;
scaffold_1	funannotate	exon	182270	182805	.	-	.	ID=B005_000056-T1.exon2;Parent=B005_000056-T1;
scaffold_1	funannotate	exon	181742	182164	.	-	.	ID=B005_000056-T1.exon3;Parent=B005_000056-T1;
scaffold_1	funannotate	exon	181275	181646	.	-	.	ID=B005_000056-T1.exon4;Parent=B005_000056-T1;
scaffold_1	funannotate	CDS	182884	183121	.	-	0	ID=B005_000056-T1.cds;Parent=B005_000056-T1;
scaffold_1	funannotate	CDS	182270	182805	.	-	2	ID=B005_000056-T1.cds;Parent=B005_000056-T1;
scaffold_1	funannotate	CDS	181742	182164	.	-	0	ID=B005_000056-T1.cds;Parent=B005_000056-T1;
scaffold_1	funannotate	CDS	181275	181646	.	-	0	ID=B005_000056-T1.cds;Parent=B005_000056-T1;
scaffold_1	funannotate	gene	185081	186351	.	-	.	ID=B005_000057;
scaffold_1	funannotate	mRNA	185081	186351	.	-	.	ID=B005_000057-T1;Parent=B005_000057;product=hypothetical protein;
scaffold_1	funannotate	exon	185716	186351	.	-	.	ID=B005_000057-T1.exon1;Parent=B005_000057-T1;
scaffold_1	funannotate	exon	185476	185642	.	-	.	ID=B005_000057-T1.exon2;Parent=B005_000057-T1;
scaffold_1	funannotate	exon	185081	185375	.	-	.	ID=B005_000057-T1.exon3;Parent=B005_000057-T1;
scaffold_1	funannotate	CDS	185716	186351	.	-	0	ID=B005_000057-T1.cds;Parent=B005_000057-T1;
scaffold_1	funannotate	CDS	185476	185642	.	-	0	ID=B005_000057-T1.cds;Parent=B005_000057-T1;
scaffold_1	funannotate	CDS	185081	185375	.	-	1	ID=B005_000057-T1.cds;Parent=B005_000057-T1;
scaffold_1	funannotate	gene	191902	193721	.	-	.	ID=B005_000058;
scaffold_1	funannotate	mRNA	191902	193721	.	-	.	ID=B005_000058-T1;Parent=B005_000058;product=hypothetical protein;
scaffold_1	funannotate	exon	193594	193721	.	-	.	ID=B005_000058-T1.exon1;Parent=B005_000058-T1;
scaffold_1	funannotate	exon	192965	193535	.	-	.	ID=B005_000058-T1.exon2;Parent=B005_000058-T1;
scaffold_1	funannotate	exon	192565	192898	.	-	.	ID=B005_000058-T1.exon3;Parent=B005_000058-T1;
scaffold_1	funannotate	exon	191902	192503	.	-	.	ID=B005_000058-T1.exon4;Parent=B005_000058-T1;
scaffold_1	funannotate	CDS	193594	193721	.	-	0	ID=B005_000058-T1.cds;Parent=B005_000058-T1;
scaffold_1	funannotate	CDS	192965	193535	.	-	1	ID=B005_000058-T1.cds;Parent=B005_000058-T1;
scaffold_1	funannotate	CDS	192565	192898	.	-	0	ID=B005_000058-T1.cds;Parent=B005_000058-T1;
scaffold_1	funannotate	CDS	191902	192503	.	-	2	ID=B005_000058-T1.cds;Parent=B005_000058-T1;
scaffold_1	funannotate	gene	194478	196497	.	+	.	ID=B005_000059;
scaffold_1	funannotate	mRNA	194478	196497	.	+	.	ID=B005_000059-T1;Parent=B005_000059;product=hypothetical protein;
scaffold_1	funannotate	exon	194478	194725	.	+	.	ID=B005_000059-T1.exon1;Parent=B005_000059-T1;
scaffold_1	funannotate	exon	194781	195366	.	+	.	ID=B005_000059-T1.exon2;Parent=B005_000059-T1;
scaffold_1	funannotate	exon	195420	195968	.	+	.	ID=B005_000059-T1.exon3;Parent=B005_000059-T1;
scaffold_1	funannotate	exon	196040	196304	.	+	.	ID=B005_000059-T1.exon4;Parent=B005_000059-T1;
scaffold_1	funannotate	exon	196357	196395	.	+	.	ID=B005_000059-T1.exon5;Parent=B005_000059-T1;
scaffold_1	funannotate	exon	196460	196497	.	+	.	ID=B005_000059-T1.exon6;Parent=B005_000059-T1;
scaffold_1	funannotate	CDS	194478	194725	.	+	0	ID=B005_000059-T1.cds;Parent=B005_000059-T1;
scaffold_1	funannotate	CDS	194781	195366	.	+	1	ID=B005_000059-T1.cds;Parent=B005_000059-T1;
scaffold_1	funannotate	CDS	195420	195968	.	+	0	ID=B005_000059-T1.cds;Parent=B005_000059-T1;
scaffold_1	funannotate	CDS	196040	196304	.	+	0	ID=B005_000059-T1.cds;Parent=B005_000059-T1;
scaffold_1	funannotate	CDS	196357	196395	.	+	2	ID=B005_000059-T1.cds;Parent=B005_000059-T1;
scaffold_1	funannotate	CDS	196460	196497	.	+	2	ID=B005_000059-T1.cds;Parent=B005_000059-T1;
scaffold_1	funannotate	gene	196816	198376	.	-	.	ID=B005_000060;
scaffold_1	funannotate	mRNA	196816	198376	.	-	.	ID=B005_000060-T1;Parent=B005_000060;product=hypothetical protein;
scaffold_1	funannotate	exon	197954	198376	.	-	.	ID=B005_000060-T1.exon1;Parent=B005_000060-T1;
scaffold_1	funannotate	exon	197703	197876	.	-	.	ID=B005_000060-T1.exon2;Parent=B005_000060-T1;
scaffold_1	funannotate	exon	196816	197646	.	-	.	ID=B005_000060-T1.exon3;Parent=B005_000060-T1;
scaffold_1	funannotate	CDS	197954	198376	.	-	0	ID=B005_000060-T1.cds;Parent=B005_000060-T1;
scaffold_1	funannotate	CDS	197703	197876	.	-	0	ID=B005_000060-T1.cds;Parent=B005_000060-T1;
scaffold_1	funannotate	CDS	196816	197646	.	-	0	ID=B005_000060-T1.cds;Parent=B005_000060-T1;
scaffold_1	funannotate	gene	199082	201798	.	-	.	ID=B005_000061;
scaffold_1	funannotate	mRNA	199082	201798	.	-	.	ID=B005_000061-T1;Parent=B005_000061;product=hypothetical protein;
scaffold_1	funannotate	exon	201624	201798	.	-	.	ID=B005_000061-T1.exon1;Parent=B005_000061-T1;
scaffold_1	funannotate	exon	200190	201424	.	-	.	ID=B005_000061-T1.exon2;Parent=B005_000061-T1;
scaffold_1	funannotate	exon	199814	200135	.	-	.	ID=B005_000061-T1.exon3;Parent=B005_000061-T1;
scaffold_1	funannotate	exon	199082	199752	.	-	.	ID=B005_000061-T1.exon4;Parent=B005_000061-T1;
scaffold_1	funannotate	CDS	201624	201798	.	-	0	ID=B005_000061-T1.cds;Parent=B005_000061-T1;
scaffold_1	funannotate	CDS	200190	201424	.	-	2	ID=B005_000061-T1.cds;Parent=B005_000061-T1;
scaffold_1	funannotate	CDS	199814	200135	.	-	0	ID=B005_000061-T1.cds;Parent=B005_000061-T1;
scaffold_1	funannotate	CDS	199082	199752	.	-	2	ID=B005_000061-T1.cds;Parent=B005_000061-T1;
scaffold_1	funannotate	gene	215846	217560	.	-	.	ID=B005_000062;
scaffold_1	funannotate	mRNA	215846	217560	.	-	.	ID=B005_000062-T1;Parent=B005_000062;product=hypothetical protein;
scaffold_1	funannotate	exon	217463	217560	.	-	.	ID=B005_000062-T1.exon1;Parent=B005_000062-T1;
scaffold_1	funannotate	exon	216283	217228	.	-	.	ID=B005_000062-T1.exon2;Parent=B005_000062-T1;
scaffold_1	funannotate	exon	215846	216202	.	-	.	ID=B005_000062-T1.exon3;Parent=B005_000062-T1;
scaffold_1	funannotate	CDS	217463	217560	.	-	0	ID=B005_000062-T1.cds;Parent=B005_000062-T1;
scaffold_1	funannotate	CDS	216283	217228	.	-	1	ID=B005_000062-T1.cds;Parent=B005_000062-T1;
scaffold_1	funannotate	CDS	215846	216202	.	-	0	ID=B005_000062-T1.cds;Parent=B005_000062-T1;
scaffold_1	funannotate	gene	219447	220804	.	-	.	ID=B005_000063;
scaffold_1	funannotate	mRNA	219447	220804	.	-	.	ID=B005_000063-T1;Parent=B005_000063;product=hypothetical protein;
scaffold_1	funannotate	exon	220478	220804	.	-	.	ID=B005_000063-T1.exon1;Parent=B005_000063-T1;
scaffold_1	funannotate	exon	220328	220356	.	-	.	ID=B005_000063-T1.exon2;Parent=B005_000063-T1;
scaffold_1	funannotate	exon	220246	220271	.	-	.	ID=B005_000063-T1.exon3;Parent=B005_000063-T1;
scaffold_1	funannotate	exon	220127	220178	.	-	.	ID=B005_000063-T1.exon4;Parent=B005_000063-T1;
scaffold_1	funannotate	exon	219757	220015	.	-	.	ID=B005_000063-T1.exon5;Parent=B005_000063-T1;
scaffold_1	funannotate	exon	219447	219668	.	-	.	ID=B005_000063-T1.exon6;Parent=B005_000063-T1;
scaffold_1	funannotate	CDS	220478	220804	.	-	0	ID=B005_000063-T1.cds;Parent=B005_000063-T1;
scaffold_1	funannotate	CDS	220328	220356	.	-	0	ID=B005_000063-T1.cds;Parent=B005_000063-T1;
scaffold_1	funannotate	CDS	220246	220271	.	-	1	ID=B005_000063-T1.cds;Parent=B005_000063-T1;
scaffold_1	funannotate	CDS	220127	220178	.	-	2	ID=B005_000063-T1.cds;Parent=B005_000063-T1;
scaffold_1	funannotate	CDS	219757	220015	.	-	1	ID=B005_000063-T1.cds;Parent=B005_000063-T1;
scaffold_1	funannotate	CDS	219447	219668	.	-	0	ID=B005_000063-T1.cds;Parent=B005_000063-T1;
scaffold_1	funannotate	gene	223287	224699	.	+	.	ID=B005_000064;
scaffold_1	funannotate	mRNA	223287	224699	.	+	.	ID=B005_000064-T1;Parent=B005_000064;product=hypothetical protein;
scaffold_1	funannotate	exon	223287	223571	.	+	.	ID=B005_000064-T1.exon1;Parent=B005_000064-T1;
scaffold_1	funannotate	exon	223704	223998	.	+	.	ID=B005_000064-T1.exon2;Parent=B005_000064-T1;
scaffold_1	funannotate	exon	224155	224699	.	+	.	ID=B005_000064-T1.exon3;Parent=B005_000064-T1;
scaffold_1	funannotate	CDS	223287	223571	.	+	0	ID=B005_000064-T1.cds;Parent=B005_000064-T1;
scaffold_1	funannotate	CDS	223704	223998	.	+	0	ID=B005_000064-T1.cds;Parent=B005_000064-T1;
scaffold_1	funannotate	CDS	224155	224699	.	+	2	ID=B005_000064-T1.cds;Parent=B005_000064-T1;
scaffold_1	funannotate	gene	226646	227862	.	+	.	ID=B005_000065;
scaffold_1	funannotate	mRNA	226646	227862	.	+	.	ID=B005_000065-T1;Parent=B005_000065;product=hypothetical protein;
scaffold_1	funannotate	exon	226646	227474	.	+	.	ID=B005_000065-T1.exon1;Parent=B005_000065-T1;
scaffold_1	funannotate	exon	227588	227862	.	+	.	ID=B005_000065-T1.exon2;Parent=B005_000065-T1;
scaffold_1	funannotate	CDS	226646	227474	.	+	0	ID=B005_000065-T1.cds;Parent=B005_000065-T1;
scaffold_1	funannotate	CDS	227588	227862	.	+	2	ID=B005_000065-T1.cds;Parent=B005_000065-T1;
scaffold_1	funannotate	gene	228617	230623	.	+	.	ID=B005_000066;
scaffold_1	funannotate	mRNA	228617	230623	.	+	.	ID=B005_000066-T1;Parent=B005_000066;product=hypothetical protein;
scaffold_1	funannotate	exon	228617	228670	.	+	.	ID=B005_000066-T1.exon1;Parent=B005_000066-T1;
scaffold_1	funannotate	exon	228780	229010	.	+	.	ID=B005_000066-T1.exon2;Parent=B005_000066-T1;
scaffold_1	funannotate	exon	229074	229185	.	+	.	ID=B005_000066-T1.exon3;Parent=B005_000066-T1;
scaffold_1	funannotate	exon	229275	230324	.	+	.	ID=B005_000066-T1.exon4;Parent=B005_000066-T1;
scaffold_1	funannotate	exon	230433	230623	.	+	.	ID=B005_000066-T1.exon5;Parent=B005_000066-T1;
scaffold_1	funannotate	CDS	228617	228670	.	+	0	ID=B005_000066-T1.cds;Parent=B005_000066-T1;
scaffold_1	funannotate	CDS	228780	229010	.	+	0	ID=B005_000066-T1.cds;Parent=B005_000066-T1;
scaffold_1	funannotate	CDS	229074	229185	.	+	0	ID=B005_000066-T1.cds;Parent=B005_000066-T1;
scaffold_1	funannotate	CDS	229275	230324	.	+	2	ID=B005_000066-T1.cds;Parent=B005_000066-T1;
scaffold_1	funannotate	CDS	230433	230623	.	+	2	ID=B005_000066-T1.cds;Parent=B005_000066-T1;
scaffold_1	funannotate	gene	233134	234093	.	+	.	ID=B005_000067;
scaffold_1	funannotate	mRNA	233134	234093	.	+	.	ID=B005_000067-T1;Parent=B005_000067;product=hypothetical protein;
scaffold_1	funannotate	exon	233134	234093	.	+	.	ID=B005_000067-T1.exon1;Parent=B005_000067-T1;
scaffold_1	funannotate	CDS	233134	234093	.	+	0	ID=B005_000067-T1.cds;Parent=B005_000067-T1;
scaffold_1	funannotate	gene	234257	237089	.	-	.	ID=B005_000068;
scaffold_1	funannotate	mRNA	234257	237089	.	-	.	ID=B005_000068-T1;Parent=B005_000068;product=hypothetical protein;
scaffold_1	funannotate	exon	237008	237089	.	-	.	ID=B005_000068-T1.exon1;Parent=B005_000068-T1;
scaffold_1	funannotate	exon	236570	236945	.	-	.	ID=B005_000068-T1.exon2;Parent=B005_000068-T1;
scaffold_1	funannotate	exon	235382	236521	.	-	.	ID=B005_000068-T1.exon3;Parent=B005_000068-T1;
scaffold_1	funannotate	exon	234257	235325	.	-	.	ID=B005_000068-T1.exon4;Parent=B005_000068-T1;
scaffold_1	funannotate	CDS	237008	237089	.	-	0	ID=B005_000068-T1.cds;Parent=B005_000068-T1;
scaffold_1	funannotate	CDS	236570	236945	.	-	2	ID=B005_000068-T1.cds;Parent=B005_000068-T1;
scaffold_1	funannotate	CDS	235382	236521	.	-	1	ID=B005_000068-T1.cds;Parent=B005_000068-T1;
scaffold_1	funannotate	CDS	234257	235325	.	-	1	ID=B005_000068-T1.cds;Parent=B005_000068-T1;
scaffold_1	funannotate	gene	238404	240899	.	-	.	ID=B005_000069;
scaffold_1	funannotate	mRNA	238404	240899	.	-	.	ID=B005_000069-T1;Parent=B005_000069;product=hypothetical protein;
scaffold_1	funannotate	exon	238404	240899	.	-	.	ID=B005_000069-T1.exon1;Parent=B005_000069-T1;
scaffold_1	funannotate	CDS	238404	240899	.	-	0	ID=B005_000069-T1.cds;Parent=B005_000069-T1;
scaffold_1	funannotate	gene	242974	244173	.	-	.	ID=B005_000070;
scaffold_1	funannotate	mRNA	242974	244173	.	-	.	ID=B005_000070-T1;Parent=B005_000070;product=hypothetical protein;
scaffold_1	funannotate	exon	243555	244173	.	-	.	ID=B005_000070-T1.exon1;Parent=B005_000070-T1;
scaffold_1	funannotate	exon	242974	243482	.	-	.	ID=B005_000070-T1.exon2;Parent=B005_000070-T1;
scaffold_1	funannotate	CDS	243555	244173	.	-	0	ID=B005_000070-T1.cds;Parent=B005_000070-T1;
scaffold_1	funannotate	CDS	242974	243482	.	-	2	ID=B005_000070-T1.cds;Parent=B005_000070-T1;
scaffold_1	funannotate	gene	244936	246558	.	-	.	ID=B005_000071;
scaffold_1	funannotate	mRNA	244936	246558	.	-	.	ID=B005_000071-T1;Parent=B005_000071;product=hypothetical protein;
scaffold_1	funannotate	exon	246116	246558	.	-	.	ID=B005_000071-T1.exon1;Parent=B005_000071-T1;
scaffold_1	funannotate	exon	245676	246051	.	-	.	ID=B005_000071-T1.exon2;Parent=B005_000071-T1;
scaffold_1	funannotate	exon	244997	245629	.	-	.	ID=B005_000071-T1.exon3;Parent=B005_000071-T1;
scaffold_1	funannotate	exon	244936	244962	.	-	.	ID=B005_000071-T1.exon4;Parent=B005_000071-T1;
scaffold_1	funannotate	CDS	246116	246558	.	-	0	ID=B005_000071-T1.cds;Parent=B005_000071-T1;
scaffold_1	funannotate	CDS	245676	246051	.	-	1	ID=B005_000071-T1.cds;Parent=B005_000071-T1;
scaffold_1	funannotate	CDS	244997	245629	.	-	0	ID=B005_000071-T1.cds;Parent=B005_000071-T1;
scaffold_1	funannotate	CDS	244936	244962	.	-	0	ID=B005_000071-T1.cds;Parent=B005_000071-T1;
scaffold_1	funannotate	gene	247941	249713	.	+	.	ID=B005_000072;
scaffold_1	funannotate	mRNA	247941	249713	.	+	.	ID=B005_000072-T1;Parent=B005_000072;product=hypothetical protein;
scaffold_1	funannotate	exon	247941	248081	.	+	.	ID=B005_000072-T1.exon1;Parent=B005_000072-T1;
scaffold_1	funannotate	exon	248209	248261	.	+	.	ID=B005_000072-T1.exon2;Parent=B005_000072-T1;
scaffold_1	funannotate	exon	248393	248530	.	+	.	ID=B005_000072-T1.exon3;Parent=B005_000072-T1;
scaffold_1	funannotate	exon	248594	248660	.	+	.	ID=B005_000072-T1.exon4;Parent=B005_000072-T1;
scaffold_1	funannotate	exon	248731	248758	.	+	.	ID=B005_000072-T1.exon5;Parent=B005_000072-T1;
scaffold_1	funannotate	exon	248823	248835	.	+	.	ID=B005_000072-T1.exon6;Parent=B005_000072-T1;
scaffold_1	funannotate	exon	248904	249336	.	+	.	ID=B005_000072-T1.exon7;Parent=B005_000072-T1;
scaffold_1	funannotate	exon	249391	249475	.	+	.	ID=B005_000072-T1.exon8;Parent=B005_000072-T1;
scaffold_1	funannotate	exon	249565	249713	.	+	.	ID=B005_000072-T1.exon9;Parent=B005_000072-T1;
scaffold_1	funannotate	CDS	247941	248081	.	+	0	ID=B005_000072-T1.cds;Parent=B005_000072-T1;
scaffold_1	funannotate	CDS	248209	248261	.	+	0	ID=B005_000072-T1.cds;Parent=B005_000072-T1;
scaffold_1	funannotate	CDS	248393	248530	.	+	1	ID=B005_000072-T1.cds;Parent=B005_000072-T1;
scaffold_1	funannotate	CDS	248594	248660	.	+	1	ID=B005_000072-T1.cds;Parent=B005_000072-T1;
scaffold_1	funannotate	CDS	248731	248758	.	+	0	ID=B005_000072-T1.cds;Parent=B005_000072-T1;
scaffold_1	funannotate	CDS	248823	248835	.	+	2	ID=B005_000072-T1.cds;Parent=B005_000072-T1;
scaffold_1	funannotate	CDS	248904	249336	.	+	1	ID=B005_000072-T1.cds;Parent=B005_000072-T1;
scaffold_1	funannotate	CDS	249391	249475	.	+	0	ID=B005_000072-T1.cds;Parent=B005_000072-T1;
scaffold_1	funannotate	CDS	249565	249713	.	+	2	ID=B005_000072-T1.cds;Parent=B005_000072-T1;
scaffold_1	funannotate	gene	250469	251875	.	-	.	ID=B005_000073;
scaffold_1	funannotate	mRNA	250469	251875	.	-	.	ID=B005_000073-T1;Parent=B005_000073;product=hypothetical protein;
scaffold_1	funannotate	exon	251753	251875	.	-	.	ID=B005_000073-T1.exon1;Parent=B005_000073-T1;
scaffold_1	funannotate	exon	250469	251659	.	-	.	ID=B005_000073-T1.exon2;Parent=B005_000073-T1;
scaffold_1	funannotate	CDS	251753	251875	.	-	0	ID=B005_000073-T1.cds;Parent=B005_000073-T1;
scaffold_1	funannotate	CDS	250469	251659	.	-	0	ID=B005_000073-T1.cds;Parent=B005_000073-T1;
scaffold_1	funannotate	gene	254506	254982	.	-	.	ID=B005_000074;
scaffold_1	funannotate	mRNA	254506	254982	.	-	.	ID=B005_000074-T1;Parent=B005_000074;product=hypothetical protein;
scaffold_1	funannotate	exon	254506	254982	.	-	.	ID=B005_000074-T1.exon1;Parent=B005_000074-T1;
scaffold_1	funannotate	CDS	254506	254982	.	-	0	ID=B005_000074-T1.cds;Parent=B005_000074-T1;
scaffold_1	funannotate	gene	255724	256923	.	-	.	ID=B005_000075;
scaffold_1	funannotate	mRNA	255724	256923	.	-	.	ID=B005_000075-T1;Parent=B005_000075;product=hypothetical protein;
scaffold_1	funannotate	exon	256755	256923	.	-	.	ID=B005_000075-T1.exon1;Parent=B005_000075-T1;
scaffold_1	funannotate	exon	256570	256595	.	-	.	ID=B005_000075-T1.exon2;Parent=B005_000075-T1;
scaffold_1	funannotate	exon	255724	256422	.	-	.	ID=B005_000075-T1.exon3;Parent=B005_000075-T1;
scaffold_1	funannotate	CDS	256755	256923	.	-	0	ID=B005_000075-T1.cds;Parent=B005_000075-T1;
scaffold_1	funannotate	CDS	256570	256595	.	-	2	ID=B005_000075-T1.cds;Parent=B005_000075-T1;
scaffold_1	funannotate	CDS	255724	256422	.	-	0	ID=B005_000075-T1.cds;Parent=B005_000075-T1;
scaffold_1	funannotate	gene	257391	258740	.	-	.	ID=B005_000076;
scaffold_1	funannotate	mRNA	257391	258740	.	-	.	ID=B005_000076-T1;Parent=B005_000076;product=hypothetical protein;
scaffold_1	funannotate	exon	257391	258740	.	-	.	ID=B005_000076-T1.exon1;Parent=B005_000076-T1;
scaffold_1	funannotate	CDS	257391	258740	.	-	0	ID=B005_000076-T1.cds;Parent=B005_000076-T1;
scaffold_1	funannotate	gene	259887	261803	.	-	.	ID=B005_000077;
scaffold_1	funannotate	mRNA	259887	261803	.	-	.	ID=B005_000077-T1;Parent=B005_000077;product=hypothetical protein;
scaffold_1	funannotate	exon	261689	261803	.	-	.	ID=B005_000077-T1.exon1;Parent=B005_000077-T1;
scaffold_1	funannotate	exon	261284	261570	.	-	.	ID=B005_000077-T1.exon2;Parent=B005_000077-T1;
scaffold_1	funannotate	exon	260464	261226	.	-	.	ID=B005_000077-T1.exon3;Parent=B005_000077-T1;
scaffold_1	funannotate	exon	259887	260380	.	-	.	ID=B005_000077-T1.exon4;Parent=B005_000077-T1;
scaffold_1	funannotate	CDS	261689	261803	.	-	0	ID=B005_000077-T1.cds;Parent=B005_000077-T1;
scaffold_1	funannotate	CDS	261284	261570	.	-	2	ID=B005_000077-T1.cds;Parent=B005_000077-T1;
scaffold_1	funannotate	CDS	260464	261226	.	-	0	ID=B005_000077-T1.cds;Parent=B005_000077-T1;
scaffold_1	funannotate	CDS	259887	260380	.	-	2	ID=B005_000077-T1.cds;Parent=B005_000077-T1;
scaffold_1	funannotate	gene	263238	264092	.	-	.	ID=B005_000078;
scaffold_1	funannotate	mRNA	263238	264092	.	-	.	ID=B005_000078-T1;Parent=B005_000078;product=hypothetical protein;
scaffold_1	funannotate	exon	263531	264092	.	-	.	ID=B005_000078-T1.exon1;Parent=B005_000078-T1;
scaffold_1	funannotate	exon	263238	263419	.	-	.	ID=B005_000078-T1.exon2;Parent=B005_000078-T1;
scaffold_1	funannotate	CDS	263531	264092	.	-	0	ID=B005_000078-T1.cds;Parent=B005_000078-T1;
scaffold_1	funannotate	CDS	263238	263419	.	-	2	ID=B005_000078-T1.cds;Parent=B005_000078-T1;
scaffold_1	funannotate	gene	266092	266589	.	-	.	ID=B005_000079;
scaffold_1	funannotate	mRNA	266092	266589	.	-	.	ID=B005_000079-T1;Parent=B005_000079;product=hypothetical protein;
scaffold_1	funannotate	exon	266092	266589	.	-	.	ID=B005_000079-T1.exon1;Parent=B005_000079-T1;
scaffold_1	funannotate	CDS	266092	266589	.	-	0	ID=B005_000079-T1.cds;Parent=B005_000079-T1;
scaffold_1	funannotate	gene	267002	268048	.	-	.	ID=B005_000080;
scaffold_1	funannotate	mRNA	267002	268048	.	-	.	ID=B005_000080-T1;Parent=B005_000080;product=hypothetical protein;
scaffold_1	funannotate	exon	267687	268048	.	-	.	ID=B005_000080-T1.exon1;Parent=B005_000080-T1;
scaffold_1	funannotate	exon	267002	267593	.	-	.	ID=B005_000080-T1.exon2;Parent=B005_000080-T1;
scaffold_1	funannotate	CDS	267687	268048	.	-	0	ID=B005_000080-T1.cds;Parent=B005_000080-T1;
scaffold_1	funannotate	CDS	267002	267593	.	-	1	ID=B005_000080-T1.cds;Parent=B005_000080-T1;
scaffold_1	funannotate	gene	270865	271656	.	-	.	ID=B005_000081;
scaffold_1	funannotate	mRNA	270865	271656	.	-	.	ID=B005_000081-T1;Parent=B005_000081;product=hypothetical protein;
scaffold_1	funannotate	exon	271350	271656	.	-	.	ID=B005_000081-T1.exon1;Parent=B005_000081-T1;
scaffold_1	funannotate	exon	270865	271241	.	-	.	ID=B005_000081-T1.exon2;Parent=B005_000081-T1;
scaffold_1	funannotate	CDS	271350	271656	.	-	0	ID=B005_000081-T1.cds;Parent=B005_000081-T1;
scaffold_1	funannotate	CDS	270865	271241	.	-	2	ID=B005_000081-T1.cds;Parent=B005_000081-T1;
scaffold_1	funannotate	gene	274526	274621	.	+	.	ID=B005_000082;
scaffold_1	funannotate	tRNA	274526	274621	.	+	.	ID=B005_000082-T1;Parent=B005_000082;product=tRNA-Pro;
scaffold_1	funannotate	exon	274526	274621	.	+	.	ID=B005_000082-T1.exon1;Parent=B005_000082-T1;
scaffold_1	funannotate	gene	275230	276429	.	-	.	ID=B005_000083;
scaffold_1	funannotate	mRNA	275230	276429	.	-	.	ID=B005_000083-T1;Parent=B005_000083;product=hypothetical protein;
scaffold_1	funannotate	exon	275230	276429	.	-	.	ID=B005_000083-T1.exon1;Parent=B005_000083-T1;
scaffold_1	funannotate	CDS	275230	276429	.	-	0	ID=B005_000083-T1.cds;Parent=B005_000083-T1;
scaffold_1	funannotate	gene	277915	278420	.	+	.	ID=B005_000084;
scaffold_1	funannotate	mRNA	277915	278420	.	+	.	ID=B005_000084-T1;Parent=B005_000084;product=hypothetical protein;
scaffold_1	funannotate	exon	277915	278258	.	+	.	ID=B005_000084-T1.exon1;Parent=B005_000084-T1;
scaffold_1	funannotate	exon	278375	278420	.	+	.	ID=B005_000084-T1.exon2;Parent=B005_000084-T1;
scaffold_1	funannotate	CDS	277915	278258	.	+	0	ID=B005_000084-T1.cds;Parent=B005_000084-T1;
scaffold_1	funannotate	CDS	278375	278420	.	+	1	ID=B005_000084-T1.cds;Parent=B005_000084-T1;
scaffold_1	funannotate	gene	279116	280438	.	+	.	ID=B005_000085;
scaffold_1	funannotate	mRNA	279116	280438	.	+	.	ID=B005_000085-T1;Parent=B005_000085;product=hypothetical protein;
scaffold_1	funannotate	exon	279116	279253	.	+	.	ID=B005_000085-T1.exon1;Parent=B005_000085-T1;
scaffold_1	funannotate	exon	279381	279695	.	+	.	ID=B005_000085-T1.exon2;Parent=B005_000085-T1;
scaffold_1	funannotate	exon	279918	279971	.	+	.	ID=B005_000085-T1.exon3;Parent=B005_000085-T1;
scaffold_1	funannotate	exon	280068	280248	.	+	.	ID=B005_000085-T1.exon4;Parent=B005_000085-T1;
scaffold_1	funannotate	exon	280416	280438	.	+	.	ID=B005_000085-T1.exon5;Parent=B005_000085-T1;
scaffold_1	funannotate	CDS	279116	279253	.	+	0	ID=B005_000085-T1.cds;Parent=B005_000085-T1;
scaffold_1	funannotate	CDS	279381	279695	.	+	0	ID=B005_000085-T1.cds;Parent=B005_000085-T1;
scaffold_1	funannotate	CDS	279918	279971	.	+	0	ID=B005_000085-T1.cds;Parent=B005_000085-T1;
scaffold_1	funannotate	CDS	280068	280248	.	+	0	ID=B005_000085-T1.cds;Parent=B005_000085-T1;
scaffold_1	funannotate	CDS	280416	280438	.	+	2	ID=B005_000085-T1.cds;Parent=B005_000085-T1;
scaffold_1	funannotate	gene	280914	282227	.	-	.	ID=B005_000086;
scaffold_1	funannotate	mRNA	280914	282227	.	-	.	ID=B005_000086-T1;Parent=B005_000086;product=hypothetical protein;
scaffold_1	funannotate	exon	282129	282227	.	-	.	ID=B005_000086-T1.exon1;Parent=B005_000086-T1;
scaffold_1	funannotate	exon	281489	282055	.	-	.	ID=B005_000086-T1.exon2;Parent=B005_000086-T1;
scaffold_1	funannotate	exon	280914	281432	.	-	.	ID=B005_000086-T1.exon3;Parent=B005_000086-T1;
scaffold_1	funannotate	CDS	282129	282227	.	-	0	ID=B005_000086-T1.cds;Parent=B005_000086-T1;
scaffold_1	funannotate	CDS	281489	282055	.	-	0	ID=B005_000086-T1.cds;Parent=B005_000086-T1;
scaffold_1	funannotate	CDS	280914	281432	.	-	0	ID=B005_000086-T1.cds;Parent=B005_000086-T1;
scaffold_1	funannotate	gene	282774	284720	.	-	.	ID=B005_000087;
scaffold_1	funannotate	mRNA	282774	284720	.	-	.	ID=B005_000087-T1;Parent=B005_000087;product=hypothetical protein;
scaffold_1	funannotate	exon	284533	284720	.	-	.	ID=B005_000087-T1.exon1;Parent=B005_000087-T1;
scaffold_1	funannotate	exon	284345	284442	.	-	.	ID=B005_000087-T1.exon2;Parent=B005_000087-T1;
scaffold_1	funannotate	exon	284159	284243	.	-	.	ID=B005_000087-T1.exon3;Parent=B005_000087-T1;
scaffold_1	funannotate	exon	283590	284098	.	-	.	ID=B005_000087-T1.exon4;Parent=B005_000087-T1;
scaffold_1	funannotate	exon	283271	283505	.	-	.	ID=B005_000087-T1.exon5;Parent=B005_000087-T1;
scaffold_1	funannotate	exon	283050	283202	.	-	.	ID=B005_000087-T1.exon6;Parent=B005_000087-T1;
scaffold_1	funannotate	exon	282774	282990	.	-	.	ID=B005_000087-T1.exon7;Parent=B005_000087-T1;
scaffold_1	funannotate	CDS	284533	284720	.	-	0	ID=B005_000087-T1.cds;Parent=B005_000087-T1;
scaffold_1	funannotate	CDS	284345	284442	.	-	1	ID=B005_000087-T1.cds;Parent=B005_000087-T1;
scaffold_1	funannotate	CDS	284159	284243	.	-	2	ID=B005_000087-T1.cds;Parent=B005_000087-T1;
scaffold_1	funannotate	CDS	283590	284098	.	-	1	ID=B005_000087-T1.cds;Parent=B005_000087-T1;
scaffold_1	funannotate	CDS	283271	283505	.	-	2	ID=B005_000087-T1.cds;Parent=B005_000087-T1;
scaffold_1	funannotate	CDS	283050	283202	.	-	1	ID=B005_000087-T1.cds;Parent=B005_000087-T1;
scaffold_1	funannotate	CDS	282774	282990	.	-	1	ID=B005_000087-T1.cds;Parent=B005_000087-T1;
scaffold_1	funannotate	gene	288974	289765	.	-	.	ID=B005_000088;
scaffold_1	funannotate	mRNA	288974	289765	.	-	.	ID=B005_000088-T1;Parent=B005_000088;product=hypothetical protein;
scaffold_1	funannotate	exon	288974	289765	.	-	.	ID=B005_000088-T1.exon1;Parent=B005_000088-T1;
scaffold_1	funannotate	CDS	288974	289765	.	-	0	ID=B005_000088-T1.cds;Parent=B005_000088-T1;
scaffold_1	funannotate	gene	291486	292058	.	+	.	ID=B005_000089;
scaffold_1	funannotate	mRNA	291486	292058	.	+	.	ID=B005_000089-T1;Parent=B005_000089;product=hypothetical protein;
scaffold_1	funannotate	exon	291486	291650	.	+	.	ID=B005_000089-T1.exon1;Parent=B005_000089-T1;
scaffold_1	funannotate	exon	291731	291918	.	+	.	ID=B005_000089-T1.exon2;Parent=B005_000089-T1;
scaffold_1	funannotate	exon	291980	292058	.	+	.	ID=B005_000089-T1.exon3;Parent=B005_000089-T1;
scaffold_1	funannotate	CDS	291486	291650	.	+	0	ID=B005_000089-T1.cds;Parent=B005_000089-T1;
scaffold_1	funannotate	CDS	291731	291918	.	+	0	ID=B005_000089-T1.cds;Parent=B005_000089-T1;
scaffold_1	funannotate	CDS	291980	292058	.	+	1	ID=B005_000089-T1.cds;Parent=B005_000089-T1;
scaffold_1	funannotate	gene	292682	294307	.	+	.	ID=B005_000090;
scaffold_1	funannotate	mRNA	292682	294307	.	+	.	ID=B005_000090-T1;Parent=B005_000090;product=hypothetical protein;
scaffold_1	funannotate	exon	292682	294307	.	+	.	ID=B005_000090-T1.exon1;Parent=B005_000090-T1;
scaffold_1	funannotate	CDS	292682	294307	.	+	0	ID=B005_000090-T1.cds;Parent=B005_000090-T1;
scaffold_1	funannotate	gene	294831	295703	.	-	.	ID=B005_000091;
scaffold_1	funannotate	mRNA	294831	295703	.	-	.	ID=B005_000091-T1;Parent=B005_000091;product=hypothetical protein;
scaffold_1	funannotate	exon	294984	295703	.	-	.	ID=B005_000091-T1.exon1;Parent=B005_000091-T1;
scaffold_1	funannotate	exon	294831	294911	.	-	.	ID=B005_000091-T1.exon2;Parent=B005_000091-T1;
scaffold_1	funannotate	CDS	294984	295703	.	-	0	ID=B005_000091-T1.cds;Parent=B005_000091-T1;
scaffold_1	funannotate	CDS	294831	294911	.	-	0	ID=B005_000091-T1.cds;Parent=B005_000091-T1;
scaffold_1	funannotate	gene	298001	300291	.	+	.	ID=B005_000092;
scaffold_1	funannotate	mRNA	298001	300291	.	+	.	ID=B005_000092-T1;Parent=B005_000092;product=hypothetical protein;
scaffold_1	funannotate	exon	298001	300095	.	+	.	ID=B005_000092-T1.exon1;Parent=B005_000092-T1;
scaffold_1	funannotate	exon	300182	300291	.	+	.	ID=B005_000092-T1.exon2;Parent=B005_000092-T1;
scaffold_1	funannotate	CDS	298001	300095	.	+	0	ID=B005_000092-T1.cds;Parent=B005_000092-T1;
scaffold_1	funannotate	CDS	300182	300291	.	+	2	ID=B005_000092-T1.cds;Parent=B005_000092-T1;
scaffold_1	funannotate	gene	301387	301788	.	-	.	ID=B005_000093;
scaffold_1	funannotate	mRNA	301387	301788	.	-	.	ID=B005_000093-T1;Parent=B005_000093;product=hypothetical protein;
scaffold_1	funannotate	exon	301765	301788	.	-	.	ID=B005_000093-T1.exon1;Parent=B005_000093-T1;
scaffold_1	funannotate	exon	301387	301677	.	-	.	ID=B005_000093-T1.exon2;Parent=B005_000093-T1;
scaffold_1	funannotate	CDS	301765	301788	.	-	0	ID=B005_000093-T1.cds;Parent=B005_000093-T1;
scaffold_1	funannotate	CDS	301387	301677	.	-	0	ID=B005_000093-T1.cds;Parent=B005_000093-T1;
scaffold_1	funannotate	gene	310404	310740	.	+	.	ID=B005_000094;
scaffold_1	funannotate	mRNA	310404	310740	.	+	.	ID=B005_000094-T1;Parent=B005_000094;product=hypothetical protein;
scaffold_1	funannotate	exon	310404	310491	.	+	.	ID=B005_000094-T1.exon1;Parent=B005_000094-T1;
scaffold_1	funannotate	exon	310562	310651	.	+	.	ID=B005_000094-T1.exon2;Parent=B005_000094-T1;
scaffold_1	funannotate	exon	310715	310740	.	+	.	ID=B005_000094-T1.exon3;Parent=B005_000094-T1;
scaffold_1	funannotate	CDS	310404	310491	.	+	0	ID=B005_000094-T1.cds;Parent=B005_000094-T1;
scaffold_1	funannotate	CDS	310562	310651	.	+	2	ID=B005_000094-T1.cds;Parent=B005_000094-T1;
scaffold_1	funannotate	CDS	310715	310740	.	+	2	ID=B005_000094-T1.cds;Parent=B005_000094-T1;
scaffold_1	funannotate	gene	311745	312133	.	+	.	ID=B005_000095;
scaffold_1	funannotate	mRNA	311745	312133	.	+	.	ID=B005_000095-T1;Parent=B005_000095;product=hypothetical protein;
scaffold_1	funannotate	exon	311745	311820	.	+	.	ID=B005_000095-T1.exon1;Parent=B005_000095-T1;
scaffold_1	funannotate	exon	311994	312133	.	+	.	ID=B005_000095-T1.exon2;Parent=B005_000095-T1;
scaffold_1	funannotate	CDS	311745	311820	.	+	0	ID=B005_000095-T1.cds;Parent=B005_000095-T1;
scaffold_1	funannotate	CDS	311994	312133	.	+	2	ID=B005_000095-T1.cds;Parent=B005_000095-T1;
scaffold_1	funannotate	gene	313380	313805	.	-	.	ID=B005_000096;
scaffold_1	funannotate	mRNA	313380	313805	.	-	.	ID=B005_000096-T1;Parent=B005_000096;product=hypothetical protein;
scaffold_1	funannotate	exon	313380	313805	.	-	.	ID=B005_000096-T1.exon1;Parent=B005_000096-T1;
scaffold_1	funannotate	CDS	313380	313805	.	-	0	ID=B005_000096-T1.cds;Parent=B005_000096-T1;
scaffold_1	funannotate	gene	317665	318703	.	+	.	ID=B005_000097;
scaffold_1	funannotate	mRNA	317665	318703	.	+	.	ID=B005_000097-T1;Parent=B005_000097;product=hypothetical protein;
scaffold_1	funannotate	exon	317665	317855	.	+	.	ID=B005_000097-T1.exon1;Parent=B005_000097-T1;
scaffold_1	funannotate	exon	317936	317999	.	+	.	ID=B005_000097-T1.exon2;Parent=B005_000097-T1;
scaffold_1	funannotate	exon	318146	318418	.	+	.	ID=B005_000097-T1.exon3;Parent=B005_000097-T1;
scaffold_1	funannotate	exon	318626	318703	.	+	.	ID=B005_000097-T1.exon4;Parent=B005_000097-T1;
scaffold_1	funannotate	CDS	317665	317855	.	+	0	ID=B005_000097-T1.cds;Parent=B005_000097-T1;
scaffold_1	funannotate	CDS	317936	317999	.	+	1	ID=B005_000097-T1.cds;Parent=B005_000097-T1;
scaffold_1	funannotate	CDS	318146	318418	.	+	0	ID=B005_000097-T1.cds;Parent=B005_000097-T1;
scaffold_1	funannotate	CDS	318626	318703	.	+	0	ID=B005_000097-T1.cds;Parent=B005_000097-T1;
scaffold_1	funannotate	gene	321309	322256	.	+	.	ID=B005_000098;
scaffold_1	funannotate	mRNA	321309	322256	.	+	.	ID=B005_000098-T1;Parent=B005_000098;product=hypothetical protein;
scaffold_1	funannotate	exon	321309	322256	.	+	.	ID=B005_000098-T1.exon1;Parent=B005_000098-T1;
scaffold_1	funannotate	CDS	321309	322256	.	+	0	ID=B005_000098-T1.cds;Parent=B005_000098-T1;
scaffold_1	funannotate	gene	323380	324556	.	+	.	ID=B005_000099;
scaffold_1	funannotate	mRNA	323380	324556	.	+	.	ID=B005_000099-T1;Parent=B005_000099;product=hypothetical protein;
scaffold_1	funannotate	exon	323380	323907	.	+	.	ID=B005_000099-T1.exon1;Parent=B005_000099-T1;
scaffold_1	funannotate	exon	323957	324556	.	+	.	ID=B005_000099-T1.exon2;Parent=B005_000099-T1;
scaffold_1	funannotate	CDS	323380	323907	.	+	0	ID=B005_000099-T1.cds;Parent=B005_000099-T1;
scaffold_1	funannotate	CDS	323957	324556	.	+	0	ID=B005_000099-T1.cds;Parent=B005_000099-T1;
scaffold_1	funannotate	gene	325548	325975	.	+	.	ID=B005_000100;
scaffold_1	funannotate	mRNA	325548	325975	.	+	.	ID=B005_000100-T1;Parent=B005_000100;product=hypothetical protein;
scaffold_1	funannotate	exon	325548	325794	.	+	.	ID=B005_000100-T1.exon1;Parent=B005_000100-T1;
scaffold_1	funannotate	exon	325932	325975	.	+	.	ID=B005_000100-T1.exon2;Parent=B005_000100-T1;
scaffold_1	funannotate	CDS	325548	325794	.	+	0	ID=B005_000100-T1.cds;Parent=B005_000100-T1;
scaffold_1	funannotate	CDS	325932	325975	.	+	2	ID=B005_000100-T1.cds;Parent=B005_000100-T1;
scaffold_1	funannotate	gene	326601	326975	.	+	.	ID=B005_000101;
scaffold_1	funannotate	mRNA	326601	326975	.	+	.	ID=B005_000101-T1;Parent=B005_000101;product=hypothetical protein;
scaffold_1	funannotate	exon	326601	326696	.	+	.	ID=B005_000101-T1.exon1;Parent=B005_000101-T1;
scaffold_1	funannotate	exon	326766	326849	.	+	.	ID=B005_000101-T1.exon2;Parent=B005_000101-T1;
scaffold_1	funannotate	exon	326922	326975	.	+	.	ID=B005_000101-T1.exon3;Parent=B005_000101-T1;
scaffold_1	funannotate	CDS	326601	326696	.	+	0	ID=B005_000101-T1.cds;Parent=B005_000101-T1;
scaffold_1	funannotate	CDS	326766	326849	.	+	0	ID=B005_000101-T1.cds;Parent=B005_000101-T1;
scaffold_1	funannotate	CDS	326922	326975	.	+	0	ID=B005_000101-T1.cds;Parent=B005_000101-T1;
scaffold_1	funannotate	gene	327140	330963	.	-	.	ID=B005_000102;
scaffold_1	funannotate	mRNA	327140	330963	.	-	.	ID=B005_000102-T1;Parent=B005_000102;product=hypothetical protein;
scaffold_1	funannotate	exon	330498	330963	.	-	.	ID=B005_000102-T1.exon1;Parent=B005_000102-T1;
scaffold_1	funannotate	exon	330051	330410	.	-	.	ID=B005_000102-T1.exon2;Parent=B005_000102-T1;
scaffold_1	funannotate	exon	329438	329998	.	-	.	ID=B005_000102-T1.exon3;Parent=B005_000102-T1;
scaffold_1	funannotate	exon	329257	329362	.	-	.	ID=B005_000102-T1.exon4;Parent=B005_000102-T1;
scaffold_1	funannotate	exon	328933	329187	.	-	.	ID=B005_000102-T1.exon5;Parent=B005_000102-T1;
scaffold_1	funannotate	exon	328454	328881	.	-	.	ID=B005_000102-T1.exon6;Parent=B005_000102-T1;
scaffold_1	funannotate	exon	327140	328398	.	-	.	ID=B005_000102-T1.exon7;Parent=B005_000102-T1;
scaffold_1	funannotate	CDS	330498	330963	.	-	0	ID=B005_000102-T1.cds;Parent=B005_000102-T1;
scaffold_1	funannotate	CDS	330051	330410	.	-	2	ID=B005_000102-T1.cds;Parent=B005_000102-T1;
scaffold_1	funannotate	CDS	329438	329998	.	-	2	ID=B005_000102-T1.cds;Parent=B005_000102-T1;
scaffold_1	funannotate	CDS	329257	329362	.	-	2	ID=B005_000102-T1.cds;Parent=B005_000102-T1;
scaffold_1	funannotate	CDS	328933	329187	.	-	1	ID=B005_000102-T1.cds;Parent=B005_000102-T1;
scaffold_1	funannotate	CDS	328454	328881	.	-	1	ID=B005_000102-T1.cds;Parent=B005_000102-T1;
scaffold_1	funannotate	CDS	327140	328398	.	-	2	ID=B005_000102-T1.cds;Parent=B005_000102-T1;
scaffold_1	funannotate	gene	331682	332545	.	-	.	ID=B005_000103;
scaffold_1	funannotate	mRNA	331682	332545	.	-	.	ID=B005_000103-T1;Parent=B005_000103;product=hypothetical protein;
scaffold_1	funannotate	exon	331682	332545	.	-	.	ID=B005_000103-T1.exon1;Parent=B005_000103-T1;
scaffold_1	funannotate	CDS	331682	332545	.	-	0	ID=B005_000103-T1.cds;Parent=B005_000103-T1;
scaffold_1	funannotate	gene	333411	334100	.	+	.	ID=B005_000104;
scaffold_1	funannotate	mRNA	333411	334100	.	+	.	ID=B005_000104-T1;Parent=B005_000104;product=hypothetical protein;
scaffold_1	funannotate	exon	333411	333715	.	+	.	ID=B005_000104-T1.exon1;Parent=B005_000104-T1;
scaffold_1	funannotate	exon	333797	334100	.	+	.	ID=B005_000104-T1.exon2;Parent=B005_000104-T1;
scaffold_1	funannotate	CDS	333411	333715	.	+	0	ID=B005_000104-T1.cds;Parent=B005_000104-T1;
scaffold_1	funannotate	CDS	333797	334100	.	+	1	ID=B005_000104-T1.cds;Parent=B005_000104-T1;
scaffold_1	funannotate	gene	334408	336032	.	-	.	ID=B005_000105;
scaffold_1	funannotate	mRNA	334408	336032	.	-	.	ID=B005_000105-T1;Parent=B005_000105;product=hypothetical protein;
scaffold_1	funannotate	exon	335780	336032	.	-	.	ID=B005_000105-T1.exon1;Parent=B005_000105-T1;
scaffold_1	funannotate	exon	335063	335711	.	-	.	ID=B005_000105-T1.exon2;Parent=B005_000105-T1;
scaffold_1	funannotate	exon	334408	335008	.	-	.	ID=B005_000105-T1.exon3;Parent=B005_000105-T1;
scaffold_1	funannotate	CDS	335780	336032	.	-	0	ID=B005_000105-T1.cds;Parent=B005_000105-T1;
scaffold_1	funannotate	CDS	335063	335711	.	-	2	ID=B005_000105-T1.cds;Parent=B005_000105-T1;
scaffold_1	funannotate	CDS	334408	335008	.	-	1	ID=B005_000105-T1.cds;Parent=B005_000105-T1;
scaffold_1	funannotate	gene	336644	338044	.	+	.	ID=B005_000106;
scaffold_1	funannotate	mRNA	336644	338044	.	+	.	ID=B005_000106-T1;Parent=B005_000106;product=hypothetical protein;
scaffold_1	funannotate	exon	336644	336877	.	+	.	ID=B005_000106-T1.exon1;Parent=B005_000106-T1;
scaffold_1	funannotate	exon	336969	337362	.	+	.	ID=B005_000106-T1.exon2;Parent=B005_000106-T1;
scaffold_1	funannotate	exon	337551	338044	.	+	.	ID=B005_000106-T1.exon3;Parent=B005_000106-T1;
scaffold_1	funannotate	CDS	336644	336877	.	+	0	ID=B005_000106-T1.cds;Parent=B005_000106-T1;
scaffold_1	funannotate	CDS	336969	337362	.	+	0	ID=B005_000106-T1.cds;Parent=B005_000106-T1;
scaffold_1	funannotate	CDS	337551	338044	.	+	2	ID=B005_000106-T1.cds;Parent=B005_000106-T1;
scaffold_1	funannotate	gene	338556	340247	.	-	.	ID=B005_000107;
scaffold_1	funannotate	mRNA	338556	340247	.	-	.	ID=B005_000107-T1;Parent=B005_000107;product=hypothetical protein;
scaffold_1	funannotate	exon	338556	340247	.	-	.	ID=B005_000107-T1.exon1;Parent=B005_000107-T1;
scaffold_1	funannotate	CDS	338556	340247	.	-	0	ID=B005_000107-T1.cds;Parent=B005_000107-T1;
scaffold_1	funannotate	gene	340650	342501	.	-	.	ID=B005_000108;
scaffold_1	funannotate	mRNA	340650	342501	.	-	.	ID=B005_000108-T1;Parent=B005_000108;product=hypothetical protein;
scaffold_1	funannotate	exon	342445	342501	.	-	.	ID=B005_000108-T1.exon1;Parent=B005_000108-T1;
scaffold_1	funannotate	exon	341596	342369	.	-	.	ID=B005_000108-T1.exon2;Parent=B005_000108-T1;
scaffold_1	funannotate	exon	340650	341534	.	-	.	ID=B005_000108-T1.exon3;Parent=B005_000108-T1;
scaffold_1	funannotate	CDS	342445	342501	.	-	0	ID=B005_000108-T1.cds;Parent=B005_000108-T1;
scaffold_1	funannotate	CDS	341596	342369	.	-	0	ID=B005_000108-T1.cds;Parent=B005_000108-T1;
scaffold_1	funannotate	CDS	340650	341534	.	-	0	ID=B005_000108-T1.cds;Parent=B005_000108-T1;
scaffold_1	funannotate	gene	343266	344096	.	+	.	ID=B005_000109;
scaffold_1	funannotate	mRNA	343266	344096	.	+	.	ID=B005_000109-T1;Parent=B005_000109;product=hypothetical protein;
scaffold_1	funannotate	exon	343266	344096	.	+	.	ID=B005_000109-T1.exon1;Parent=B005_000109-T1;
scaffold_1	funannotate	CDS	343266	344096	.	+	0	ID=B005_000109-T1.cds;Parent=B005_000109-T1;
scaffold_1	funannotate	gene	344265	345246	.	-	.	ID=B005_000110;
scaffold_1	funannotate	mRNA	344265	345246	.	-	.	ID=B005_000110-T1;Parent=B005_000110;product=hypothetical protein;
scaffold_1	funannotate	exon	344964	345246	.	-	.	ID=B005_000110-T1.exon1;Parent=B005_000110-T1;
scaffold_1	funannotate	exon	344428	344900	.	-	.	ID=B005_000110-T1.exon2;Parent=B005_000110-T1;
scaffold_1	funannotate	exon	344265	344327	.	-	.	ID=B005_000110-T1.exon3;Parent=B005_000110-T1;
scaffold_1	funannotate	CDS	344964	345246	.	-	0	ID=B005_000110-T1.cds;Parent=B005_000110-T1;
scaffold_1	funannotate	CDS	344428	344900	.	-	2	ID=B005_000110-T1.cds;Parent=B005_000110-T1;
scaffold_1	funannotate	CDS	344265	344327	.	-	0	ID=B005_000110-T1.cds;Parent=B005_000110-T1;
scaffold_1	funannotate	gene	345737	346807	.	-	.	ID=B005_000111;
scaffold_1	funannotate	mRNA	345737	346807	.	-	.	ID=B005_000111-T1;Parent=B005_000111;product=hypothetical protein;
scaffold_1	funannotate	exon	345737	346807	.	-	.	ID=B005_000111-T1.exon1;Parent=B005_000111-T1;
scaffold_1	funannotate	CDS	345737	346807	.	-	0	ID=B005_000111-T1.cds;Parent=B005_000111-T1;
scaffold_1	funannotate	gene	349570	350734	.	-	.	ID=B005_000112;
scaffold_1	funannotate	mRNA	349570	350734	.	-	.	ID=B005_000112-T1;Parent=B005_000112;product=hypothetical protein;
scaffold_1	funannotate	exon	350690	350734	.	-	.	ID=B005_000112-T1.exon1;Parent=B005_000112-T1;
scaffold_1	funannotate	exon	349570	350625	.	-	.	ID=B005_000112-T1.exon2;Parent=B005_000112-T1;
scaffold_1	funannotate	CDS	350690	350734	.	-	0	ID=B005_000112-T1.cds;Parent=B005_000112-T1;
scaffold_1	funannotate	CDS	349570	350625	.	-	0	ID=B005_000112-T1.cds;Parent=B005_000112-T1;
scaffold_1	funannotate	gene	357225	357550	.	+	.	ID=B005_000113;
scaffold_1	funannotate	mRNA	357225	357550	.	+	.	ID=B005_000113-T1;Parent=B005_000113;product=hypothetical protein;
scaffold_1	funannotate	exon	357225	357257	.	+	.	ID=B005_000113-T1.exon1;Parent=B005_000113-T1;
scaffold_1	funannotate	exon	357368	357550	.	+	.	ID=B005_000113-T1.exon2;Parent=B005_000113-T1;
scaffold_1	funannotate	CDS	357225	357257	.	+	0	ID=B005_000113-T1.cds;Parent=B005_000113-T1;
scaffold_1	funannotate	CDS	357368	357550	.	+	0	ID=B005_000113-T1.cds;Parent=B005_000113-T1;
scaffold_1	funannotate	gene	357629	357793	.	+	.	ID=B005_000114;
scaffold_1	funannotate	mRNA	357629	357793	.	+	.	ID=B005_000114-T1;Parent=B005_000114;product=hypothetical protein;
scaffold_1	funannotate	exon	357629	357793	.	+	.	ID=B005_000114-T1.exon1;Parent=B005_000114-T1;
scaffold_1	funannotate	CDS	357629	357793	.	+	0	ID=B005_000114-T1.cds;Parent=B005_000114-T1;
scaffold_1	funannotate	gene	357863	358269	.	+	.	ID=B005_000115;
scaffold_1	funannotate	mRNA	357863	358269	.	+	.	ID=B005_000115-T1;Parent=B005_000115;product=hypothetical protein;
scaffold_1	funannotate	exon	357863	357905	.	+	.	ID=B005_000115-T1.exon1;Parent=B005_000115-T1;
scaffold_1	funannotate	exon	357980	358269	.	+	.	ID=B005_000115-T1.exon2;Parent=B005_000115-T1;
scaffold_1	funannotate	CDS	357863	357905	.	+	0	ID=B005_000115-T1.cds;Parent=B005_000115-T1;
scaffold_1	funannotate	CDS	357980	358269	.	+	2	ID=B005_000115-T1.cds;Parent=B005_000115-T1;
scaffold_1	funannotate	gene	360668	362924	.	-	.	ID=B005_000116;
scaffold_1	funannotate	mRNA	360668	362924	.	-	.	ID=B005_000116-T1;Parent=B005_000116;product=hypothetical protein;
scaffold_1	funannotate	exon	362802	362924	.	-	.	ID=B005_000116-T1.exon1;Parent=B005_000116-T1;
scaffold_1	funannotate	exon	362397	362678	.	-	.	ID=B005_000116-T1.exon2;Parent=B005_000116-T1;
scaffold_1	funannotate	exon	362241	362285	.	-	.	ID=B005_000116-T1.exon3;Parent=B005_000116-T1;
scaffold_1	funannotate	exon	361776	362043	.	-	.	ID=B005_000116-T1.exon4;Parent=B005_000116-T1;
scaffold_1	funannotate	exon	360668	361626	.	-	.	ID=B005_000116-T1.exon5;Parent=B005_000116-T1;
scaffold_1	funannotate	CDS	362802	362924	.	-	0	ID=B005_000116-T1.cds;Parent=B005_000116-T1;
scaffold_1	funannotate	CDS	362397	362678	.	-	0	ID=B005_000116-T1.cds;Parent=B005_000116-T1;
scaffold_1	funannotate	CDS	362241	362285	.	-	0	ID=B005_000116-T1.cds;Parent=B005_000116-T1;
scaffold_1	funannotate	CDS	361776	362043	.	-	0	ID=B005_000116-T1.cds;Parent=B005_000116-T1;
scaffold_1	funannotate	CDS	360668	361626	.	-	2	ID=B005_000116-T1.cds;Parent=B005_000116-T1;
scaffold_1	funannotate	gene	363817	364817	.	-	.	ID=B005_000117;
scaffold_1	funannotate	mRNA	363817	364817	.	-	.	ID=B005_000117-T1;Parent=B005_000117;product=hypothetical protein;
scaffold_1	funannotate	exon	364793	364817	.	-	.	ID=B005_000117-T1.exon1;Parent=B005_000117-T1;
scaffold_1	funannotate	exon	363817	364559	.	-	.	ID=B005_000117-T1.exon2;Parent=B005_000117-T1;
scaffold_1	funannotate	CDS	364793	364817	.	-	0	ID=B005_000117-T1.cds;Parent=B005_000117-T1;
scaffold_1	funannotate	CDS	363817	364559	.	-	2	ID=B005_000117-T1.cds;Parent=B005_000117-T1;
scaffold_1	funannotate	gene	366505	370099	.	+	.	ID=B005_000118;
scaffold_1	funannotate	mRNA	366505	370099	.	+	.	ID=B005_000118-T1;Parent=B005_000118;product=hypothetical protein;
scaffold_1	funannotate	exon	366505	367618	.	+	.	ID=B005_000118-T1.exon1;Parent=B005_000118-T1;
scaffold_1	funannotate	exon	367718	368859	.	+	.	ID=B005_000118-T1.exon2;Parent=B005_000118-T1;
scaffold_1	funannotate	exon	368909	370099	.	+	.	ID=B005_000118-T1.exon3;Parent=B005_000118-T1;
scaffold_1	funannotate	CDS	366505	367618	.	+	0	ID=B005_000118-T1.cds;Parent=B005_000118-T1;
scaffold_1	funannotate	CDS	367718	368859	.	+	2	ID=B005_000118-T1.cds;Parent=B005_000118-T1;
scaffold_1	funannotate	CDS	368909	370099	.	+	0	ID=B005_000118-T1.cds;Parent=B005_000118-T1;
scaffold_1	funannotate	gene	371736	371858	.	-	.	ID=B005_000119;
scaffold_1	funannotate	tRNA	371736	371858	.	-	.	ID=B005_000119-T1;Parent=B005_000119;product=tRNA-Leu;
scaffold_1	funannotate	exon	371736	371858	.	-	.	ID=B005_000119-T1.exon1;Parent=B005_000119-T1;
scaffold_1	funannotate	gene	373157	375131	.	-	.	ID=B005_000120;
scaffold_1	funannotate	mRNA	373157	375131	.	-	.	ID=B005_000120-T1;Parent=B005_000120;product=hypothetical protein;
scaffold_1	funannotate	exon	374271	375131	.	-	.	ID=B005_000120-T1.exon1;Parent=B005_000120-T1;
scaffold_1	funannotate	exon	373534	374067	.	-	.	ID=B005_000120-T1.exon2;Parent=B005_000120-T1;
scaffold_1	funannotate	exon	373157	373378	.	-	.	ID=B005_000120-T1.exon3;Parent=B005_000120-T1;
scaffold_1	funannotate	CDS	374271	375131	.	-	0	ID=B005_000120-T1.cds;Parent=B005_000120-T1;
scaffold_1	funannotate	CDS	373534	374067	.	-	0	ID=B005_000120-T1.cds;Parent=B005_000120-T1;
scaffold_1	funannotate	CDS	373157	373378	.	-	0	ID=B005_000120-T1.cds;Parent=B005_000120-T1;
scaffold_1	funannotate	gene	375901	378728	.	+	.	ID=B005_000121;
scaffold_1	funannotate	mRNA	375901	378728	.	+	.	ID=B005_000121-T1;Parent=B005_000121;product=hypothetical protein;
scaffold_1	funannotate	exon	375901	377831	.	+	.	ID=B005_000121-T1.exon1;Parent=B005_000121-T1;
scaffold_1	funannotate	exon	377896	378009	.	+	.	ID=B005_000121-T1.exon2;Parent=B005_000121-T1;
scaffold_1	funannotate	exon	378077	378728	.	+	.	ID=B005_000121-T1.exon3;Parent=B005_000121-T1;
scaffold_1	funannotate	CDS	375901	377831	.	+	0	ID=B005_000121-T1.cds;Parent=B005_000121-T1;
scaffold_1	funannotate	CDS	377896	378009	.	+	1	ID=B005_000121-T1.cds;Parent=B005_000121-T1;
scaffold_1	funannotate	CDS	378077	378728	.	+	1	ID=B005_000121-T1.cds;Parent=B005_000121-T1;
scaffold_1	funannotate	gene	379728	381402	.	+	.	ID=B005_000122;
scaffold_1	funannotate	mRNA	379728	381402	.	+	.	ID=B005_000122-T1;Parent=B005_000122;product=hypothetical protein;
scaffold_1	funannotate	exon	379728	379861	.	+	.	ID=B005_000122-T1.exon1;Parent=B005_000122-T1;
scaffold_1	funannotate	exon	379938	381402	.	+	.	ID=B005_000122-T1.exon2;Parent=B005_000122-T1;
scaffold_1	funannotate	CDS	379728	379861	.	+	0	ID=B005_000122-T1.cds;Parent=B005_000122-T1;
scaffold_1	funannotate	CDS	379938	381402	.	+	1	ID=B005_000122-T1.cds;Parent=B005_000122-T1;
scaffold_1	funannotate	gene	385168	388475	.	-	.	ID=B005_000123;
scaffold_1	funannotate	mRNA	385168	388475	.	-	.	ID=B005_000123-T1;Parent=B005_000123;product=hypothetical protein;
scaffold_1	funannotate	exon	388072	388475	.	-	.	ID=B005_000123-T1.exon1;Parent=B005_000123-T1;
scaffold_1	funannotate	exon	385168	387925	.	-	.	ID=B005_000123-T1.exon2;Parent=B005_000123-T1;
scaffold_1	funannotate	CDS	388072	388475	.	-	0	ID=B005_000123-T1.cds;Parent=B005_000123-T1;
scaffold_1	funannotate	CDS	385168	387925	.	-	1	ID=B005_000123-T1.cds;Parent=B005_000123-T1;
scaffold_1	funannotate	gene	389816	391101	.	-	.	ID=B005_000124;
scaffold_1	funannotate	mRNA	389816	391101	.	-	.	ID=B005_000124-T1;Parent=B005_000124;product=hypothetical protein;
scaffold_1	funannotate	exon	390843	391101	.	-	.	ID=B005_000124-T1.exon1;Parent=B005_000124-T1;
scaffold_1	funannotate	exon	389816	390756	.	-	.	ID=B005_000124-T1.exon2;Parent=B005_000124-T1;
scaffold_1	funannotate	CDS	390843	391101	.	-	0	ID=B005_000124-T1.cds;Parent=B005_000124-T1;
scaffold_1	funannotate	CDS	389816	390756	.	-	2	ID=B005_000124-T1.cds;Parent=B005_000124-T1;
scaffold_1	funannotate	gene	393491	395005	.	+	.	ID=B005_000125;
scaffold_1	funannotate	mRNA	393491	395005	.	+	.	ID=B005_000125-T1;Parent=B005_000125;product=hypothetical protein;
scaffold_1	funannotate	exon	393491	393535	.	+	.	ID=B005_000125-T1.exon1;Parent=B005_000125-T1;
scaffold_1	funannotate	exon	393599	395005	.	+	.	ID=B005_000125-T1.exon2;Parent=B005_000125-T1;
scaffold_1	funannotate	CDS	393491	393535	.	+	0	ID=B005_000125-T1.cds;Parent=B005_000125-T1;
scaffold_1	funannotate	CDS	393599	395005	.	+	0	ID=B005_000125-T1.cds;Parent=B005_000125-T1;
scaffold_1	funannotate	gene	395681	397080	.	+	.	ID=B005_000126;
scaffold_1	funannotate	mRNA	395681	397080	.	+	.	ID=B005_000126-T1;Parent=B005_000126;product=hypothetical protein;
scaffold_1	funannotate	exon	395681	395743	.	+	.	ID=B005_000126-T1.exon1;Parent=B005_000126-T1;
scaffold_1	funannotate	exon	395827	395938	.	+	.	ID=B005_000126-T1.exon2;Parent=B005_000126-T1;
scaffold_1	funannotate	exon	396152	396618	.	+	.	ID=B005_000126-T1.exon3;Parent=B005_000126-T1;
scaffold_1	funannotate	exon	396835	397080	.	+	.	ID=B005_000126-T1.exon4;Parent=B005_000126-T1;
scaffold_1	funannotate	CDS	395681	395743	.	+	0	ID=B005_000126-T1.cds;Parent=B005_000126-T1;
scaffold_1	funannotate	CDS	395827	395938	.	+	0	ID=B005_000126-T1.cds;Parent=B005_000126-T1;
scaffold_1	funannotate	CDS	396152	396618	.	+	2	ID=B005_000126-T1.cds;Parent=B005_000126-T1;
scaffold_1	funannotate	CDS	396835	397080	.	+	0	ID=B005_000126-T1.cds;Parent=B005_000126-T1;
scaffold_1	funannotate	gene	397234	399642	.	-	.	ID=B005_000127;
scaffold_1	funannotate	mRNA	397234	399642	.	-	.	ID=B005_000127-T1;Parent=B005_000127;product=hypothetical protein;
scaffold_1	funannotate	exon	398489	399642	.	-	.	ID=B005_000127-T1.exon1;Parent=B005_000127-T1;
scaffold_1	funannotate	exon	397932	398420	.	-	.	ID=B005_000127-T1.exon2;Parent=B005_000127-T1;
scaffold_1	funannotate	exon	397234	397849	.	-	.	ID=B005_000127-T1.exon3;Parent=B005_000127-T1;
scaffold_1	funannotate	CDS	398489	399642	.	-	0	ID=B005_000127-T1.cds;Parent=B005_000127-T1;
scaffold_1	funannotate	CDS	397932	398420	.	-	1	ID=B005_000127-T1.cds;Parent=B005_000127-T1;
scaffold_1	funannotate	CDS	397234	397849	.	-	1	ID=B005_000127-T1.cds;Parent=B005_000127-T1;
scaffold_1	funannotate	gene	401771	402577	.	-	.	ID=B005_000128;
scaffold_1	funannotate	mRNA	401771	402577	.	-	.	ID=B005_000128-T1;Parent=B005_000128;product=hypothetical protein;
scaffold_1	funannotate	exon	401771	402577	.	-	.	ID=B005_000128-T1.exon1;Parent=B005_000128-T1;
scaffold_1	funannotate	CDS	401771	402577	.	-	0	ID=B005_000128-T1.cds;Parent=B005_000128-T1;
scaffold_1	funannotate	gene	405092	406231	.	+	.	ID=B005_000129;
scaffold_1	funannotate	mRNA	405092	406231	.	+	.	ID=B005_000129-T1;Parent=B005_000129;product=hypothetical protein;
scaffold_1	funannotate	exon	405092	406231	.	+	.	ID=B005_000129-T1.exon1;Parent=B005_000129-T1;
scaffold_1	funannotate	CDS	405092	406231	.	+	0	ID=B005_000129-T1.cds;Parent=B005_000129-T1;
scaffold_1	funannotate	gene	406506	407397	.	-	.	ID=B005_000130;
scaffold_1	funannotate	mRNA	406506	407397	.	-	.	ID=B005_000130-T1;Parent=B005_000130;product=hypothetical protein;
scaffold_1	funannotate	exon	407378	407397	.	-	.	ID=B005_000130-T1.exon1;Parent=B005_000130-T1;
scaffold_1	funannotate	exon	406506	407325	.	-	.	ID=B005_000130-T1.exon2;Parent=B005_000130-T1;
scaffold_1	funannotate	CDS	407378	407397	.	-	0	ID=B005_000130-T1.cds;Parent=B005_000130-T1;
scaffold_1	funannotate	CDS	406506	407325	.	-	1	ID=B005_000130-T1.cds;Parent=B005_000130-T1;
scaffold_1	funannotate	gene	408328	409584	.	-	.	ID=B005_000131;
scaffold_1	funannotate	mRNA	408328	409584	.	-	.	ID=B005_000131-T1;Parent=B005_000131;product=hypothetical protein;
scaffold_1	funannotate	exon	408328	409584	.	-	.	ID=B005_000131-T1.exon1;Parent=B005_000131-T1;
scaffold_1	funannotate	CDS	408328	409584	.	-	0	ID=B005_000131-T1.cds;Parent=B005_000131-T1;
scaffold_1	funannotate	gene	410080	412821	.	+	.	ID=B005_000132;
scaffold_1	funannotate	mRNA	410080	412821	.	+	.	ID=B005_000132-T1;Parent=B005_000132;product=hypothetical protein;
scaffold_1	funannotate	exon	410080	410493	.	+	.	ID=B005_000132-T1.exon1;Parent=B005_000132-T1;
scaffold_1	funannotate	exon	410902	412821	.	+	.	ID=B005_000132-T1.exon2;Parent=B005_000132-T1;
scaffold_1	funannotate	CDS	410080	410493	.	+	0	ID=B005_000132-T1.cds;Parent=B005_000132-T1;
scaffold_1	funannotate	CDS	410902	412821	.	+	0	ID=B005_000132-T1.cds;Parent=B005_000132-T1;
scaffold_1	funannotate	gene	413831	417625	.	+	.	ID=B005_000133;
scaffold_1	funannotate	mRNA	413831	417625	.	+	.	ID=B005_000133-T1;Parent=B005_000133;product=hypothetical protein;
scaffold_1	funannotate	exon	413831	417625	.	+	.	ID=B005_000133-T1.exon1;Parent=B005_000133-T1;
scaffold_1	funannotate	CDS	413831	417625	.	+	0	ID=B005_000133-T1.cds;Parent=B005_000133-T1;
scaffold_1	funannotate	gene	419119	421698	.	+	.	ID=B005_000134;
scaffold_1	funannotate	mRNA	419119	421698	.	+	.	ID=B005_000134-T1;Parent=B005_000134;product=hypothetical protein;
scaffold_1	funannotate	exon	419119	419247	.	+	.	ID=B005_000134-T1.exon1;Parent=B005_000134-T1;
scaffold_1	funannotate	exon	419323	419784	.	+	.	ID=B005_000134-T1.exon2;Parent=B005_000134-T1;
scaffold_1	funannotate	exon	419903	419959	.	+	.	ID=B005_000134-T1.exon3;Parent=B005_000134-T1;
scaffold_1	funannotate	exon	420026	420215	.	+	.	ID=B005_000134-T1.exon4;Parent=B005_000134-T1;
scaffold_1	funannotate	exon	420311	420622	.	+	.	ID=B005_000134-T1.exon5;Parent=B005_000134-T1;
scaffold_1	funannotate	exon	420817	421058	.	+	.	ID=B005_000134-T1.exon6;Parent=B005_000134-T1;
scaffold_1	funannotate	exon	421124	421231	.	+	.	ID=B005_000134-T1.exon7;Parent=B005_000134-T1;
scaffold_1	funannotate	exon	421309	421698	.	+	.	ID=B005_000134-T1.exon8;Parent=B005_000134-T1;
scaffold_1	funannotate	CDS	419119	419247	.	+	0	ID=B005_000134-T1.cds;Parent=B005_000134-T1;
scaffold_1	funannotate	CDS	419323	419784	.	+	0	ID=B005_000134-T1.cds;Parent=B005_000134-T1;
scaffold_1	funannotate	CDS	419903	419959	.	+	0	ID=B005_000134-T1.cds;Parent=B005_000134-T1;
scaffold_1	funannotate	CDS	420026	420215	.	+	0	ID=B005_000134-T1.cds;Parent=B005_000134-T1;
scaffold_1	funannotate	CDS	420311	420622	.	+	2	ID=B005_000134-T1.cds;Parent=B005_000134-T1;
scaffold_1	funannotate	CDS	420817	421058	.	+	2	ID=B005_000134-T1.cds;Parent=B005_000134-T1;
scaffold_1	funannotate	CDS	421124	421231	.	+	0	ID=B005_000134-T1.cds;Parent=B005_000134-T1;
scaffold_1	funannotate	CDS	421309	421698	.	+	0	ID=B005_000134-T1.cds;Parent=B005_000134-T1;
scaffold_1	funannotate	gene	423100	424335	.	-	.	ID=B005_000135;
scaffold_1	funannotate	mRNA	423100	424335	.	-	.	ID=B005_000135-T1;Parent=B005_000135;product=hypothetical protein;
scaffold_1	funannotate	exon	424192	424335	.	-	.	ID=B005_000135-T1.exon1;Parent=B005_000135-T1;
scaffold_1	funannotate	exon	424013	424114	.	-	.	ID=B005_000135-T1.exon2;Parent=B005_000135-T1;
scaffold_1	funannotate	exon	423588	423958	.	-	.	ID=B005_000135-T1.exon3;Parent=B005_000135-T1;
scaffold_1	funannotate	exon	423100	423481	.	-	.	ID=B005_000135-T1.exon4;Parent=B005_000135-T1;
scaffold_1	funannotate	CDS	424192	424335	.	-	0	ID=B005_000135-T1.cds;Parent=B005_000135-T1;
scaffold_1	funannotate	CDS	424013	424114	.	-	0	ID=B005_000135-T1.cds;Parent=B005_000135-T1;
scaffold_1	funannotate	CDS	423588	423958	.	-	0	ID=B005_000135-T1.cds;Parent=B005_000135-T1;
scaffold_1	funannotate	CDS	423100	423481	.	-	1	ID=B005_000135-T1.cds;Parent=B005_000135-T1;
scaffold_1	funannotate	gene	426727	428017	.	+	.	ID=B005_000136;
scaffold_1	funannotate	mRNA	426727	428017	.	+	.	ID=B005_000136-T1;Parent=B005_000136;product=hypothetical protein;
scaffold_1	funannotate	exon	426727	427857	.	+	.	ID=B005_000136-T1.exon1;Parent=B005_000136-T1;
scaffold_1	funannotate	exon	427925	428017	.	+	.	ID=B005_000136-T1.exon2;Parent=B005_000136-T1;
scaffold_1	funannotate	CDS	426727	427857	.	+	0	ID=B005_000136-T1.cds;Parent=B005_000136-T1;
scaffold_1	funannotate	CDS	427925	428017	.	+	0	ID=B005_000136-T1.cds;Parent=B005_000136-T1;
scaffold_1	funannotate	gene	430114	431793	.	+	.	ID=B005_000137;
scaffold_1	funannotate	mRNA	430114	431793	.	+	.	ID=B005_000137-T1;Parent=B005_000137;product=hypothetical protein;
scaffold_1	funannotate	exon	430114	430855	.	+	.	ID=B005_000137-T1.exon1;Parent=B005_000137-T1;
scaffold_1	funannotate	exon	430919	431793	.	+	.	ID=B005_000137-T1.exon2;Parent=B005_000137-T1;
scaffold_1	funannotate	CDS	430114	430855	.	+	0	ID=B005_000137-T1.cds;Parent=B005_000137-T1;
scaffold_1	funannotate	CDS	430919	431793	.	+	2	ID=B005_000137-T1.cds;Parent=B005_000137-T1;
scaffold_1	funannotate	gene	438679	439008	.	+	.	ID=B005_000138;
scaffold_1	funannotate	mRNA	438679	439008	.	+	.	ID=B005_000138-T1;Parent=B005_000138;product=hypothetical protein;
scaffold_1	funannotate	exon	438679	438722	.	+	.	ID=B005_000138-T1.exon1;Parent=B005_000138-T1;
scaffold_1	funannotate	exon	438834	439008	.	+	.	ID=B005_000138-T1.exon2;Parent=B005_000138-T1;
scaffold_1	funannotate	CDS	438679	438722	.	+	0	ID=B005_000138-T1.cds;Parent=B005_000138-T1;
scaffold_1	funannotate	CDS	438834	439008	.	+	1	ID=B005_000138-T1.cds;Parent=B005_000138-T1;
scaffold_1	funannotate	gene	440970	443480	.	+	.	ID=B005_000139;
scaffold_1	funannotate	mRNA	440970	443480	.	+	.	ID=B005_000139-T1;Parent=B005_000139;product=hypothetical protein;
scaffold_1	funannotate	exon	440970	443480	.	+	.	ID=B005_000139-T1.exon1;Parent=B005_000139-T1;
scaffold_1	funannotate	CDS	440970	443480	.	+	0	ID=B005_000139-T1.cds;Parent=B005_000139-T1;
scaffold_1	funannotate	gene	443777	444790	.	-	.	ID=B005_000140;
scaffold_1	funannotate	mRNA	443777	444790	.	-	.	ID=B005_000140-T1;Parent=B005_000140;product=hypothetical protein;
scaffold_1	funannotate	exon	444759	444790	.	-	.	ID=B005_000140-T1.exon1;Parent=B005_000140-T1;
scaffold_1	funannotate	exon	444338	444678	.	-	.	ID=B005_000140-T1.exon2;Parent=B005_000140-T1;
scaffold_1	funannotate	exon	443777	444246	.	-	.	ID=B005_000140-T1.exon3;Parent=B005_000140-T1;
scaffold_1	funannotate	CDS	444759	444790	.	-	0	ID=B005_000140-T1.cds;Parent=B005_000140-T1;
scaffold_1	funannotate	CDS	444338	444678	.	-	1	ID=B005_000140-T1.cds;Parent=B005_000140-T1;
scaffold_1	funannotate	CDS	443777	444246	.	-	2	ID=B005_000140-T1.cds;Parent=B005_000140-T1;
scaffold_1	funannotate	gene	446971	448782	.	-	.	ID=B005_000141;
scaffold_1	funannotate	mRNA	446971	448782	.	-	.	ID=B005_000141-T1;Parent=B005_000141;product=hypothetical protein;
scaffold_1	funannotate	exon	448657	448782	.	-	.	ID=B005_000141-T1.exon1;Parent=B005_000141-T1;
scaffold_1	funannotate	exon	446971	448602	.	-	.	ID=B005_000141-T1.exon2;Parent=B005_000141-T1;
scaffold_1	funannotate	CDS	448657	448782	.	-	0	ID=B005_000141-T1.cds;Parent=B005_000141-T1;
scaffold_1	funannotate	CDS	446971	448602	.	-	0	ID=B005_000141-T1.cds;Parent=B005_000141-T1;
scaffold_1	funannotate	gene	450446	452377	.	+	.	ID=B005_000142;
scaffold_1	funannotate	mRNA	450446	452377	.	+	.	ID=B005_000142-T1;Parent=B005_000142;product=hypothetical protein;
scaffold_1	funannotate	exon	450446	451149	.	+	.	ID=B005_000142-T1.exon1;Parent=B005_000142-T1;
scaffold_1	funannotate	exon	451212	451525	.	+	.	ID=B005_000142-T1.exon2;Parent=B005_000142-T1;
scaffold_1	funannotate	exon	451584	452377	.	+	.	ID=B005_000142-T1.exon3;Parent=B005_000142-T1;
scaffold_1	funannotate	CDS	450446	451149	.	+	0	ID=B005_000142-T1.cds;Parent=B005_000142-T1;
scaffold_1	funannotate	CDS	451212	451525	.	+	1	ID=B005_000142-T1.cds;Parent=B005_000142-T1;
scaffold_1	funannotate	CDS	451584	452377	.	+	2	ID=B005_000142-T1.cds;Parent=B005_000142-T1;
scaffold_1	funannotate	gene	453655	455418	.	+	.	ID=B005_000143;
scaffold_1	funannotate	mRNA	453655	455418	.	+	.	ID=B005_000143-T1;Parent=B005_000143;product=hypothetical protein;
scaffold_1	funannotate	exon	453655	455418	.	+	.	ID=B005_000143-T1.exon1;Parent=B005_000143-T1;
scaffold_1	funannotate	CDS	453655	455418	.	+	0	ID=B005_000143-T1.cds;Parent=B005_000143-T1;
scaffold_1	funannotate	gene	455496	456131	.	-	.	ID=B005_000144;
scaffold_1	funannotate	mRNA	455496	456131	.	-	.	ID=B005_000144-T1;Parent=B005_000144;product=hypothetical protein;
scaffold_1	funannotate	exon	455496	456131	.	-	.	ID=B005_000144-T1.exon1;Parent=B005_000144-T1;
scaffold_1	funannotate	CDS	455496	456131	.	-	0	ID=B005_000144-T1.cds;Parent=B005_000144-T1;
scaffold_1	funannotate	gene	458040	461153	.	-	.	ID=B005_000145;
scaffold_1	funannotate	mRNA	458040	461153	.	-	.	ID=B005_000145-T1;Parent=B005_000145;product=hypothetical protein;
scaffold_1	funannotate	exon	460296	461153	.	-	.	ID=B005_000145-T1.exon1;Parent=B005_000145-T1;
scaffold_1	funannotate	exon	460122	460242	.	-	.	ID=B005_000145-T1.exon2;Parent=B005_000145-T1;
scaffold_1	funannotate	exon	459781	460067	.	-	.	ID=B005_000145-T1.exon3;Parent=B005_000145-T1;
scaffold_1	funannotate	exon	458878	459731	.	-	.	ID=B005_000145-T1.exon4;Parent=B005_000145-T1;
scaffold_1	funannotate	exon	458040	458814	.	-	.	ID=B005_000145-T1.exon5;Parent=B005_000145-T1;
scaffold_1	funannotate	CDS	460296	461153	.	-	0	ID=B005_000145-T1.cds;Parent=B005_000145-T1;
scaffold_1	funannotate	CDS	460122	460242	.	-	0	ID=B005_000145-T1.cds;Parent=B005_000145-T1;
scaffold_1	funannotate	CDS	459781	460067	.	-	2	ID=B005_000145-T1.cds;Parent=B005_000145-T1;
scaffold_1	funannotate	CDS	458878	459731	.	-	0	ID=B005_000145-T1.cds;Parent=B005_000145-T1;
scaffold_1	funannotate	CDS	458040	458814	.	-	1	ID=B005_000145-T1.cds;Parent=B005_000145-T1;
scaffold_1	funannotate	gene	462393	463412	.	+	.	ID=B005_000146;
scaffold_1	funannotate	mRNA	462393	463412	.	+	.	ID=B005_000146-T1;Parent=B005_000146;product=hypothetical protein;
scaffold_1	funannotate	exon	462393	462531	.	+	.	ID=B005_000146-T1.exon1;Parent=B005_000146-T1;
scaffold_1	funannotate	exon	462844	463198	.	+	.	ID=B005_000146-T1.exon2;Parent=B005_000146-T1;
scaffold_1	funannotate	exon	463256	463345	.	+	.	ID=B005_000146-T1.exon3;Parent=B005_000146-T1;
scaffold_1	funannotate	exon	463391	463412	.	+	.	ID=B005_000146-T1.exon4;Parent=B005_000146-T1;
scaffold_1	funannotate	CDS	462393	462531	.	+	0	ID=B005_000146-T1.cds;Parent=B005_000146-T1;
scaffold_1	funannotate	CDS	462844	463198	.	+	2	ID=B005_000146-T1.cds;Parent=B005_000146-T1;
scaffold_1	funannotate	CDS	463256	463345	.	+	1	ID=B005_000146-T1.cds;Parent=B005_000146-T1;
scaffold_1	funannotate	CDS	463391	463412	.	+	1	ID=B005_000146-T1.cds;Parent=B005_000146-T1;
scaffold_1	funannotate	gene	464242	464706	.	+	.	ID=B005_000147;
scaffold_1	funannotate	mRNA	464242	464706	.	+	.	ID=B005_000147-T1;Parent=B005_000147;product=hypothetical protein;
scaffold_1	funannotate	exon	464242	464706	.	+	.	ID=B005_000147-T1.exon1;Parent=B005_000147-T1;
scaffold_1	funannotate	CDS	464242	464706	.	+	0	ID=B005_000147-T1.cds;Parent=B005_000147-T1;
scaffold_1	funannotate	gene	466109	467587	.	+	.	ID=B005_000148;
scaffold_1	funannotate	mRNA	466109	467587	.	+	.	ID=B005_000148-T1;Parent=B005_000148;product=hypothetical protein;
scaffold_1	funannotate	exon	466109	466265	.	+	.	ID=B005_000148-T1.exon1;Parent=B005_000148-T1;
scaffold_1	funannotate	exon	466319	466942	.	+	.	ID=B005_000148-T1.exon2;Parent=B005_000148-T1;
scaffold_1	funannotate	exon	467001	467248	.	+	.	ID=B005_000148-T1.exon3;Parent=B005_000148-T1;
scaffold_1	funannotate	exon	467411	467587	.	+	.	ID=B005_000148-T1.exon4;Parent=B005_000148-T1;
scaffold_1	funannotate	CDS	466109	466265	.	+	0	ID=B005_000148-T1.cds;Parent=B005_000148-T1;
scaffold_1	funannotate	CDS	466319	466942	.	+	2	ID=B005_000148-T1.cds;Parent=B005_000148-T1;
scaffold_1	funannotate	CDS	467001	467248	.	+	2	ID=B005_000148-T1.cds;Parent=B005_000148-T1;
scaffold_1	funannotate	CDS	467411	467587	.	+	0	ID=B005_000148-T1.cds;Parent=B005_000148-T1;
scaffold_1	funannotate	gene	468657	470033	.	-	.	ID=B005_000149;
scaffold_1	funannotate	mRNA	468657	470033	.	-	.	ID=B005_000149-T1;Parent=B005_000149;product=hypothetical protein;
scaffold_1	funannotate	exon	468657	470033	.	-	.	ID=B005_000149-T1.exon1;Parent=B005_000149-T1;
scaffold_1	funannotate	CDS	468657	470033	.	-	0	ID=B005_000149-T1.cds;Parent=B005_000149-T1;
scaffold_1	funannotate	gene	470076	470456	.	-	.	ID=B005_000150;
scaffold_1	funannotate	mRNA	470076	470456	.	-	.	ID=B005_000150-T1;Parent=B005_000150;product=hypothetical protein;
scaffold_1	funannotate	exon	470076	470456	.	-	.	ID=B005_000150-T1.exon1;Parent=B005_000150-T1;
scaffold_1	funannotate	CDS	470076	470456	.	-	0	ID=B005_000150-T1.cds;Parent=B005_000150-T1;
scaffold_1	funannotate	gene	471465	472128	.	-	.	ID=B005_000151;
scaffold_1	funannotate	mRNA	471465	472128	.	-	.	ID=B005_000151-T1;Parent=B005_000151;product=hypothetical protein;
scaffold_1	funannotate	exon	471895	472128	.	-	.	ID=B005_000151-T1.exon1;Parent=B005_000151-T1;
scaffold_1	funannotate	exon	471465	471872	.	-	.	ID=B005_000151-T1.exon2;Parent=B005_000151-T1;
scaffold_1	funannotate	CDS	471895	472128	.	-	0	ID=B005_000151-T1.cds;Parent=B005_000151-T1;
scaffold_1	funannotate	CDS	471465	471872	.	-	0	ID=B005_000151-T1.cds;Parent=B005_000151-T1;
scaffold_1	funannotate	gene	473140	474858	.	-	.	ID=B005_000152;
scaffold_1	funannotate	mRNA	473140	474858	.	-	.	ID=B005_000152-T1;Parent=B005_000152;product=hypothetical protein;
scaffold_1	funannotate	exon	473140	474858	.	-	.	ID=B005_000152-T1.exon1;Parent=B005_000152-T1;
scaffold_1	funannotate	CDS	473140	474858	.	-	0	ID=B005_000152-T1.cds;Parent=B005_000152-T1;
scaffold_1	funannotate	gene	475810	476623	.	-	.	ID=B005_000153;
scaffold_1	funannotate	mRNA	475810	476623	.	-	.	ID=B005_000153-T1;Parent=B005_000153;product=hypothetical protein;
scaffold_1	funannotate	exon	476511	476623	.	-	.	ID=B005_000153-T1.exon1;Parent=B005_000153-T1;
scaffold_1	funannotate	exon	476338	476453	.	-	.	ID=B005_000153-T1.exon2;Parent=B005_000153-T1;
scaffold_1	funannotate	exon	476145	476276	.	-	.	ID=B005_000153-T1.exon3;Parent=B005_000153-T1;
scaffold_1	funannotate	exon	475945	476084	.	-	.	ID=B005_000153-T1.exon4;Parent=B005_000153-T1;
scaffold_1	funannotate	exon	475810	475890	.	-	.	ID=B005_000153-T1.exon5;Parent=B005_000153-T1;
scaffold_1	funannotate	CDS	476511	476623	.	-	0	ID=B005_000153-T1.cds;Parent=B005_000153-T1;
scaffold_1	funannotate	CDS	476338	476453	.	-	1	ID=B005_000153-T1.cds;Parent=B005_000153-T1;
scaffold_1	funannotate	CDS	476145	476276	.	-	2	ID=B005_000153-T1.cds;Parent=B005_000153-T1;
scaffold_1	funannotate	CDS	475945	476084	.	-	2	ID=B005_000153-T1.cds;Parent=B005_000153-T1;
scaffold_1	funannotate	CDS	475810	475890	.	-	0	ID=B005_000153-T1.cds;Parent=B005_000153-T1;
scaffold_1	funannotate	gene	477749	478634	.	+	.	ID=B005_000154;
scaffold_1	funannotate	mRNA	477749	478634	.	+	.	ID=B005_000154-T1;Parent=B005_000154;product=hypothetical protein;
scaffold_1	funannotate	exon	477749	477785	.	+	.	ID=B005_000154-T1.exon1;Parent=B005_000154-T1;
scaffold_1	funannotate	exon	477845	477909	.	+	.	ID=B005_000154-T1.exon2;Parent=B005_000154-T1;
scaffold_1	funannotate	exon	477972	478193	.	+	.	ID=B005_000154-T1.exon3;Parent=B005_000154-T1;
scaffold_1	funannotate	exon	478259	478407	.	+	.	ID=B005_000154-T1.exon4;Parent=B005_000154-T1;
scaffold_1	funannotate	exon	478463	478634	.	+	.	ID=B005_000154-T1.exon5;Parent=B005_000154-T1;
scaffold_1	funannotate	CDS	477749	477785	.	+	0	ID=B005_000154-T1.cds;Parent=B005_000154-T1;
scaffold_1	funannotate	CDS	477845	477909	.	+	2	ID=B005_000154-T1.cds;Parent=B005_000154-T1;
scaffold_1	funannotate	CDS	477972	478193	.	+	0	ID=B005_000154-T1.cds;Parent=B005_000154-T1;
scaffold_1	funannotate	CDS	478259	478407	.	+	0	ID=B005_000154-T1.cds;Parent=B005_000154-T1;
scaffold_1	funannotate	CDS	478463	478634	.	+	1	ID=B005_000154-T1.cds;Parent=B005_000154-T1;
scaffold_1	funannotate	gene	479182	479720	.	-	.	ID=B005_000155;
scaffold_1	funannotate	mRNA	479182	479720	.	-	.	ID=B005_000155-T1;Parent=B005_000155;product=hypothetical protein;
scaffold_1	funannotate	exon	479630	479720	.	-	.	ID=B005_000155-T1.exon1;Parent=B005_000155-T1;
scaffold_1	funannotate	exon	479465	479566	.	-	.	ID=B005_000155-T1.exon2;Parent=B005_000155-T1;
scaffold_1	funannotate	exon	479401	479407	.	-	.	ID=B005_000155-T1.exon3;Parent=B005_000155-T1;
scaffold_1	funannotate	exon	479283	479343	.	-	.	ID=B005_000155-T1.exon4;Parent=B005_000155-T1;
scaffold_1	funannotate	exon	479182	479226	.	-	.	ID=B005_000155-T1.exon5;Parent=B005_000155-T1;
scaffold_1	funannotate	CDS	479630	479720	.	-	0	ID=B005_000155-T1.cds;Parent=B005_000155-T1;
scaffold_1	funannotate	CDS	479465	479566	.	-	2	ID=B005_000155-T1.cds;Parent=B005_000155-T1;
scaffold_1	funannotate	CDS	479401	479407	.	-	2	ID=B005_000155-T1.cds;Parent=B005_000155-T1;
scaffold_1	funannotate	CDS	479283	479343	.	-	1	ID=B005_000155-T1.cds;Parent=B005_000155-T1;
scaffold_1	funannotate	CDS	479182	479226	.	-	0	ID=B005_000155-T1.cds;Parent=B005_000155-T1;
scaffold_1	funannotate	gene	482237	483139	.	+	.	ID=B005_000156;
scaffold_1	funannotate	mRNA	482237	483139	.	+	.	ID=B005_000156-T1;Parent=B005_000156;product=hypothetical protein;
scaffold_1	funannotate	exon	482237	483139	.	+	.	ID=B005_000156-T1.exon1;Parent=B005_000156-T1;
scaffold_1	funannotate	CDS	482237	483139	.	+	0	ID=B005_000156-T1.cds;Parent=B005_000156-T1;
scaffold_1	funannotate	gene	483382	484484	.	-	.	ID=B005_000157;
scaffold_1	funannotate	mRNA	483382	484484	.	-	.	ID=B005_000157-T1;Parent=B005_000157;product=hypothetical protein;
scaffold_1	funannotate	exon	484385	484484	.	-	.	ID=B005_000157-T1.exon1;Parent=B005_000157-T1;
scaffold_1	funannotate	exon	484038	484250	.	-	.	ID=B005_000157-T1.exon2;Parent=B005_000157-T1;
scaffold_1	funannotate	exon	483748	483982	.	-	.	ID=B005_000157-T1.exon3;Parent=B005_000157-T1;
scaffold_1	funannotate	exon	483382	483688	.	-	.	ID=B005_000157-T1.exon4;Parent=B005_000157-T1;
scaffold_1	funannotate	CDS	484385	484484	.	-	0	ID=B005_000157-T1.cds;Parent=B005_000157-T1;
scaffold_1	funannotate	CDS	484038	484250	.	-	2	ID=B005_000157-T1.cds;Parent=B005_000157-T1;
scaffold_1	funannotate	CDS	483748	483982	.	-	2	ID=B005_000157-T1.cds;Parent=B005_000157-T1;
scaffold_1	funannotate	CDS	483382	483688	.	-	1	ID=B005_000157-T1.cds;Parent=B005_000157-T1;
scaffold_1	funannotate	gene	485223	486631	.	-	.	ID=B005_000158;
scaffold_1	funannotate	mRNA	485223	486631	.	-	.	ID=B005_000158-T1;Parent=B005_000158;product=hypothetical protein;
scaffold_1	funannotate	exon	486189	486631	.	-	.	ID=B005_000158-T1.exon1;Parent=B005_000158-T1;
scaffold_1	funannotate	exon	485223	486081	.	-	.	ID=B005_000158-T1.exon2;Parent=B005_000158-T1;
scaffold_1	funannotate	CDS	486189	486631	.	-	0	ID=B005_000158-T1.cds;Parent=B005_000158-T1;
scaffold_1	funannotate	CDS	485223	486081	.	-	1	ID=B005_000158-T1.cds;Parent=B005_000158-T1;
scaffold_1	funannotate	gene	489826	491199	.	-	.	ID=B005_000159;
scaffold_1	funannotate	mRNA	489826	491199	.	-	.	ID=B005_000159-T1;Parent=B005_000159;product=hypothetical protein;
scaffold_1	funannotate	exon	490999	491199	.	-	.	ID=B005_000159-T1.exon1;Parent=B005_000159-T1;
scaffold_1	funannotate	exon	489826	490917	.	-	.	ID=B005_000159-T1.exon2;Parent=B005_000159-T1;
scaffold_1	funannotate	CDS	490999	491199	.	-	0	ID=B005_000159-T1.cds;Parent=B005_000159-T1;
scaffold_1	funannotate	CDS	489826	490917	.	-	0	ID=B005_000159-T1.cds;Parent=B005_000159-T1;
scaffold_1	funannotate	gene	492563	493116	.	-	.	ID=B005_000160;
scaffold_1	funannotate	mRNA	492563	493116	.	-	.	ID=B005_000160-T1;Parent=B005_000160;product=hypothetical protein;
scaffold_1	funannotate	exon	492887	493116	.	-	.	ID=B005_000160-T1.exon1;Parent=B005_000160-T1;
scaffold_1	funannotate	exon	492563	492827	.	-	.	ID=B005_000160-T1.exon2;Parent=B005_000160-T1;
scaffold_1	funannotate	CDS	492887	493116	.	-	0	ID=B005_000160-T1.cds;Parent=B005_000160-T1;
scaffold_1	funannotate	CDS	492563	492827	.	-	1	ID=B005_000160-T1.cds;Parent=B005_000160-T1;
scaffold_1	funannotate	gene	495149	497686	.	+	.	ID=B005_000161;
scaffold_1	funannotate	mRNA	495149	497686	.	+	.	ID=B005_000161-T1;Parent=B005_000161;product=hypothetical protein;
scaffold_1	funannotate	exon	495149	497686	.	+	.	ID=B005_000161-T1.exon1;Parent=B005_000161-T1;
scaffold_1	funannotate	CDS	495149	497686	.	+	0	ID=B005_000161-T1.cds;Parent=B005_000161-T1;
scaffold_1	funannotate	gene	499984	500310	.	+	.	ID=B005_000162;
scaffold_1	funannotate	mRNA	499984	500310	.	+	.	ID=B005_000162-T1;Parent=B005_000162;product=hypothetical protein;
scaffold_1	funannotate	exon	499984	500310	.	+	.	ID=B005_000162-T1.exon1;Parent=B005_000162-T1;
scaffold_1	funannotate	CDS	499984	500310	.	+	0	ID=B005_000162-T1.cds;Parent=B005_000162-T1;
scaffold_1	funannotate	gene	501025	502284	.	-	.	ID=B005_000163;
scaffold_1	funannotate	mRNA	501025	502284	.	-	.	ID=B005_000163-T1;Parent=B005_000163;product=hypothetical protein;
scaffold_1	funannotate	exon	501025	502284	.	-	.	ID=B005_000163-T1.exon1;Parent=B005_000163-T1;
scaffold_1	funannotate	CDS	501025	502284	.	-	0	ID=B005_000163-T1.cds;Parent=B005_000163-T1;
scaffold_1	funannotate	gene	503193	505045	.	+	.	ID=B005_000164;
scaffold_1	funannotate	mRNA	503193	505045	.	+	.	ID=B005_000164-T1;Parent=B005_000164;product=hypothetical protein;
scaffold_1	funannotate	exon	503193	503801	.	+	.	ID=B005_000164-T1.exon1;Parent=B005_000164-T1;
scaffold_1	funannotate	exon	503867	505045	.	+	.	ID=B005_000164-T1.exon2;Parent=B005_000164-T1;
scaffold_1	funannotate	CDS	503193	503801	.	+	0	ID=B005_000164-T1.cds;Parent=B005_000164-T1;
scaffold_1	funannotate	CDS	503867	505045	.	+	0	ID=B005_000164-T1.cds;Parent=B005_000164-T1;
scaffold_1	funannotate	gene	506416	506972	.	+	.	ID=B005_000165;
scaffold_1	funannotate	mRNA	506416	506972	.	+	.	ID=B005_000165-T1;Parent=B005_000165;product=hypothetical protein;
scaffold_1	funannotate	exon	506416	506479	.	+	.	ID=B005_000165-T1.exon1;Parent=B005_000165-T1;
scaffold_1	funannotate	exon	506544	506820	.	+	.	ID=B005_000165-T1.exon2;Parent=B005_000165-T1;
scaffold_1	funannotate	exon	506891	506972	.	+	.	ID=B005_000165-T1.exon3;Parent=B005_000165-T1;
scaffold_1	funannotate	CDS	506416	506479	.	+	0	ID=B005_000165-T1.cds;Parent=B005_000165-T1;
scaffold_1	funannotate	CDS	506544	506820	.	+	2	ID=B005_000165-T1.cds;Parent=B005_000165-T1;
scaffold_1	funannotate	CDS	506891	506972	.	+	1	ID=B005_000165-T1.cds;Parent=B005_000165-T1;
scaffold_1	funannotate	gene	509897	511237	.	+	.	ID=B005_000166;
scaffold_1	funannotate	mRNA	509897	511237	.	+	.	ID=B005_000166-T1;Parent=B005_000166;product=hypothetical protein;
scaffold_1	funannotate	exon	509897	511237	.	+	.	ID=B005_000166-T1.exon1;Parent=B005_000166-T1;
scaffold_1	funannotate	CDS	509897	511237	.	+	0	ID=B005_000166-T1.cds;Parent=B005_000166-T1;
scaffold_1	funannotate	gene	511950	512561	.	+	.	ID=B005_000167;
scaffold_1	funannotate	mRNA	511950	512561	.	+	.	ID=B005_000167-T1;Parent=B005_000167;product=hypothetical protein;
scaffold_1	funannotate	exon	511950	512561	.	+	.	ID=B005_000167-T1.exon1;Parent=B005_000167-T1;
scaffold_1	funannotate	CDS	511950	512561	.	+	0	ID=B005_000167-T1.cds;Parent=B005_000167-T1;
scaffold_1	funannotate	gene	513957	515352	.	+	.	ID=B005_000168;
scaffold_1	funannotate	mRNA	513957	515352	.	+	.	ID=B005_000168-T1;Parent=B005_000168;product=hypothetical protein;
scaffold_1	funannotate	exon	513957	514071	.	+	.	ID=B005_000168-T1.exon1;Parent=B005_000168-T1;
scaffold_1	funannotate	exon	514139	514299	.	+	.	ID=B005_000168-T1.exon2;Parent=B005_000168-T1;
scaffold_1	funannotate	exon	514360	515058	.	+	.	ID=B005_000168-T1.exon3;Parent=B005_000168-T1;
scaffold_1	funannotate	exon	515143	515352	.	+	.	ID=B005_000168-T1.exon4;Parent=B005_000168-T1;
scaffold_1	funannotate	CDS	513957	514071	.	+	0	ID=B005_000168-T1.cds;Parent=B005_000168-T1;
scaffold_1	funannotate	CDS	514139	514299	.	+	2	ID=B005_000168-T1.cds;Parent=B005_000168-T1;
scaffold_1	funannotate	CDS	514360	515058	.	+	0	ID=B005_000168-T1.cds;Parent=B005_000168-T1;
scaffold_1	funannotate	CDS	515143	515352	.	+	0	ID=B005_000168-T1.cds;Parent=B005_000168-T1;
scaffold_1	funannotate	gene	516027	516683	.	-	.	ID=B005_000169;
scaffold_1	funannotate	mRNA	516027	516683	.	-	.	ID=B005_000169-T1;Parent=B005_000169;product=hypothetical protein;
scaffold_1	funannotate	exon	516027	516683	.	-	.	ID=B005_000169-T1.exon1;Parent=B005_000169-T1;
scaffold_1	funannotate	CDS	516027	516683	.	-	0	ID=B005_000169-T1.cds;Parent=B005_000169-T1;
scaffold_1	funannotate	gene	517896	519517	.	+	.	ID=B005_000170;
scaffold_1	funannotate	mRNA	517896	519517	.	+	.	ID=B005_000170-T1;Parent=B005_000170;product=hypothetical protein;
scaffold_1	funannotate	exon	517896	518279	.	+	.	ID=B005_000170-T1.exon1;Parent=B005_000170-T1;
scaffold_1	funannotate	exon	518336	519517	.	+	.	ID=B005_000170-T1.exon2;Parent=B005_000170-T1;
scaffold_1	funannotate	CDS	517896	518279	.	+	0	ID=B005_000170-T1.cds;Parent=B005_000170-T1;
scaffold_1	funannotate	CDS	518336	519517	.	+	0	ID=B005_000170-T1.cds;Parent=B005_000170-T1;
scaffold_1	funannotate	gene	520243	520338	.	+	.	ID=B005_000171;
scaffold_1	funannotate	tRNA	520243	520338	.	+	.	ID=B005_000171-T1;Parent=B005_000171;product=tRNA-Gly;
scaffold_1	funannotate	exon	520243	520338	.	+	.	ID=B005_000171-T1.exon1;Parent=B005_000171-T1;
scaffold_1	funannotate	gene	521047	522077	.	+	.	ID=B005_000172;
scaffold_1	funannotate	mRNA	521047	522077	.	+	.	ID=B005_000172-T1;Parent=B005_000172;product=hypothetical protein;
scaffold_1	funannotate	exon	521047	521210	.	+	.	ID=B005_000172-T1.exon1;Parent=B005_000172-T1;
scaffold_1	funannotate	exon	521519	522077	.	+	.	ID=B005_000172-T1.exon2;Parent=B005_000172-T1;
scaffold_1	funannotate	CDS	521047	521210	.	+	0	ID=B005_000172-T1.cds;Parent=B005_000172-T1;
scaffold_1	funannotate	CDS	521519	522077	.	+	1	ID=B005_000172-T1.cds;Parent=B005_000172-T1;
scaffold_1	funannotate	gene	522588	524049	.	-	.	ID=B005_000173;
scaffold_1	funannotate	mRNA	522588	524049	.	-	.	ID=B005_000173-T1;Parent=B005_000173;product=hypothetical protein;
scaffold_1	funannotate	exon	523930	524049	.	-	.	ID=B005_000173-T1.exon1;Parent=B005_000173-T1;
scaffold_1	funannotate	exon	522588	523844	.	-	.	ID=B005_000173-T1.exon2;Parent=B005_000173-T1;
scaffold_1	funannotate	CDS	523930	524049	.	-	0	ID=B005_000173-T1.cds;Parent=B005_000173-T1;
scaffold_1	funannotate	CDS	522588	523844	.	-	0	ID=B005_000173-T1.cds;Parent=B005_000173-T1;
scaffold_1	funannotate	gene	525091	526959	.	+	.	ID=B005_000174;
scaffold_1	funannotate	mRNA	525091	526959	.	+	.	ID=B005_000174-T1;Parent=B005_000174;product=hypothetical protein;
scaffold_1	funannotate	exon	525091	525519	.	+	.	ID=B005_000174-T1.exon1;Parent=B005_000174-T1;
scaffold_1	funannotate	exon	525691	526959	.	+	.	ID=B005_000174-T1.exon2;Parent=B005_000174-T1;
scaffold_1	funannotate	CDS	525091	525519	.	+	0	ID=B005_000174-T1.cds;Parent=B005_000174-T1;
scaffold_1	funannotate	CDS	525691	526959	.	+	0	ID=B005_000174-T1.cds;Parent=B005_000174-T1;
scaffold_1	funannotate	gene	527690	528558	.	+	.	ID=B005_000175;
scaffold_1	funannotate	mRNA	527690	528558	.	+	.	ID=B005_000175-T1;Parent=B005_000175;product=hypothetical protein;
scaffold_1	funannotate	exon	527690	527756	.	+	.	ID=B005_000175-T1.exon1;Parent=B005_000175-T1;
scaffold_1	funannotate	exon	527816	528108	.	+	.	ID=B005_000175-T1.exon2;Parent=B005_000175-T1;
scaffold_1	funannotate	exon	528159	528331	.	+	.	ID=B005_000175-T1.exon3;Parent=B005_000175-T1;
scaffold_1	funannotate	exon	528402	528558	.	+	.	ID=B005_000175-T1.exon4;Parent=B005_000175-T1;
scaffold_1	funannotate	CDS	527690	527756	.	+	0	ID=B005_000175-T1.cds;Parent=B005_000175-T1;
scaffold_1	funannotate	CDS	527816	528108	.	+	2	ID=B005_000175-T1.cds;Parent=B005_000175-T1;
scaffold_1	funannotate	CDS	528159	528331	.	+	0	ID=B005_000175-T1.cds;Parent=B005_000175-T1;
scaffold_1	funannotate	CDS	528402	528558	.	+	1	ID=B005_000175-T1.cds;Parent=B005_000175-T1;
scaffold_1	funannotate	gene	529467	529963	.	-	.	ID=B005_000176;
scaffold_1	funannotate	mRNA	529467	529963	.	-	.	ID=B005_000176-T1;Parent=B005_000176;product=hypothetical protein;
scaffold_1	funannotate	exon	529929	529963	.	-	.	ID=B005_000176-T1.exon1;Parent=B005_000176-T1;
scaffold_1	funannotate	exon	529467	529872	.	-	.	ID=B005_000176-T1.exon2;Parent=B005_000176-T1;
scaffold_1	funannotate	CDS	529929	529963	.	-	0	ID=B005_000176-T1.cds;Parent=B005_000176-T1;
scaffold_1	funannotate	CDS	529467	529872	.	-	1	ID=B005_000176-T1.cds;Parent=B005_000176-T1;
scaffold_1	funannotate	gene	532740	534534	.	-	.	ID=B005_000177;
scaffold_1	funannotate	mRNA	532740	534534	.	-	.	ID=B005_000177-T1;Parent=B005_000177;product=hypothetical protein;
scaffold_1	funannotate	exon	534233	534534	.	-	.	ID=B005_000177-T1.exon1;Parent=B005_000177-T1;
scaffold_1	funannotate	exon	532740	534138	.	-	.	ID=B005_000177-T1.exon2;Parent=B005_000177-T1;
scaffold_1	funannotate	CDS	534233	534534	.	-	0	ID=B005_000177-T1.cds;Parent=B005_000177-T1;
scaffold_1	funannotate	CDS	532740	534138	.	-	1	ID=B005_000177-T1.cds;Parent=B005_000177-T1;
scaffold_1	funannotate	gene	536103	538093	.	+	.	ID=B005_000178;
scaffold_1	funannotate	mRNA	536103	538093	.	+	.	ID=B005_000178-T1;Parent=B005_000178;product=hypothetical protein;
scaffold_1	funannotate	exon	536103	537293	.	+	.	ID=B005_000178-T1.exon1;Parent=B005_000178-T1;
scaffold_1	funannotate	exon	537347	538093	.	+	.	ID=B005_000178-T1.exon2;Parent=B005_000178-T1;
scaffold_1	funannotate	CDS	536103	537293	.	+	0	ID=B005_000178-T1.cds;Parent=B005_000178-T1;
scaffold_1	funannotate	CDS	537347	538093	.	+	0	ID=B005_000178-T1.cds;Parent=B005_000178-T1;
scaffold_1	funannotate	gene	538267	539824	.	+	.	ID=B005_000179;
scaffold_1	funannotate	mRNA	538267	539824	.	+	.	ID=B005_000179-T1;Parent=B005_000179;product=hypothetical protein;
scaffold_1	funannotate	exon	538267	539691	.	+	.	ID=B005_000179-T1.exon1;Parent=B005_000179-T1;
scaffold_1	funannotate	exon	539744	539824	.	+	.	ID=B005_000179-T1.exon2;Parent=B005_000179-T1;
scaffold_1	funannotate	CDS	538267	539691	.	+	0	ID=B005_000179-T1.cds;Parent=B005_000179-T1;
scaffold_1	funannotate	CDS	539744	539824	.	+	0	ID=B005_000179-T1.cds;Parent=B005_000179-T1;
scaffold_1	funannotate	gene	542288	545561	.	+	.	ID=B005_000180;
scaffold_1	funannotate	mRNA	542288	545561	.	+	.	ID=B005_000180-T1;Parent=B005_000180;product=hypothetical protein;
scaffold_1	funannotate	exon	542288	542359	.	+	.	ID=B005_000180-T1.exon1;Parent=B005_000180-T1;
scaffold_1	funannotate	exon	542434	543934	.	+	.	ID=B005_000180-T1.exon2;Parent=B005_000180-T1;
scaffold_1	funannotate	exon	544117	544488	.	+	.	ID=B005_000180-T1.exon3;Parent=B005_000180-T1;
scaffold_1	funannotate	exon	544646	545310	.	+	.	ID=B005_000180-T1.exon4;Parent=B005_000180-T1;
scaffold_1	funannotate	exon	545372	545425	.	+	.	ID=B005_000180-T1.exon5;Parent=B005_000180-T1;
scaffold_1	funannotate	exon	545478	545561	.	+	.	ID=B005_000180-T1.exon6;Parent=B005_000180-T1;
scaffold_1	funannotate	CDS	542288	542359	.	+	0	ID=B005_000180-T1.cds;Parent=B005_000180-T1;
scaffold_1	funannotate	CDS	542434	543934	.	+	0	ID=B005_000180-T1.cds;Parent=B005_000180-T1;
scaffold_1	funannotate	CDS	544117	544488	.	+	2	ID=B005_000180-T1.cds;Parent=B005_000180-T1;
scaffold_1	funannotate	CDS	544646	545310	.	+	2	ID=B005_000180-T1.cds;Parent=B005_000180-T1;
scaffold_1	funannotate	CDS	545372	545425	.	+	0	ID=B005_000180-T1.cds;Parent=B005_000180-T1;
scaffold_1	funannotate	CDS	545478	545561	.	+	0	ID=B005_000180-T1.cds;Parent=B005_000180-T1;
scaffold_1	funannotate	gene	546685	548511	.	-	.	ID=B005_000181;
scaffold_1	funannotate	mRNA	546685	548511	.	-	.	ID=B005_000181-T1;Parent=B005_000181;product=hypothetical protein;
scaffold_1	funannotate	exon	548235	548511	.	-	.	ID=B005_000181-T1.exon1;Parent=B005_000181-T1;
scaffold_1	funannotate	exon	547037	547727	.	-	.	ID=B005_000181-T1.exon2;Parent=B005_000181-T1;
scaffold_1	funannotate	exon	546800	546881	.	-	.	ID=B005_000181-T1.exon3;Parent=B005_000181-T1;
scaffold_1	funannotate	exon	546685	546750	.	-	.	ID=B005_000181-T1.exon4;Parent=B005_000181-T1;
scaffold_1	funannotate	CDS	548235	548511	.	-	0	ID=B005_000181-T1.cds;Parent=B005_000181-T1;
scaffold_1	funannotate	CDS	547037	547727	.	-	2	ID=B005_000181-T1.cds;Parent=B005_000181-T1;
scaffold_1	funannotate	CDS	546800	546881	.	-	1	ID=B005_000181-T1.cds;Parent=B005_000181-T1;
scaffold_1	funannotate	CDS	546685	546750	.	-	0	ID=B005_000181-T1.cds;Parent=B005_000181-T1;
scaffold_1	funannotate	gene	549484	551698	.	-	.	ID=B005_000182;
scaffold_1	funannotate	mRNA	549484	551698	.	-	.	ID=B005_000182-T1;Parent=B005_000182;product=hypothetical protein;
scaffold_1	funannotate	exon	551528	551698	.	-	.	ID=B005_000182-T1.exon1;Parent=B005_000182-T1;
scaffold_1	funannotate	exon	550866	551429	.	-	.	ID=B005_000182-T1.exon2;Parent=B005_000182-T1;
scaffold_1	funannotate	exon	550402	550563	.	-	.	ID=B005_000182-T1.exon3;Parent=B005_000182-T1;
scaffold_1	funannotate	exon	549484	550347	.	-	.	ID=B005_000182-T1.exon4;Parent=B005_000182-T1;
scaffold_1	funannotate	CDS	551528	551698	.	-	0	ID=B005_000182-T1.cds;Parent=B005_000182-T1;
scaffold_1	funannotate	CDS	550866	551429	.	-	0	ID=B005_000182-T1.cds;Parent=B005_000182-T1;
scaffold_1	funannotate	CDS	550402	550563	.	-	0	ID=B005_000182-T1.cds;Parent=B005_000182-T1;
scaffold_1	funannotate	CDS	549484	550347	.	-	0	ID=B005_000182-T1.cds;Parent=B005_000182-T1;
scaffold_1	funannotate	gene	553221	553760	.	+	.	ID=B005_000183;
scaffold_1	funannotate	mRNA	553221	553760	.	+	.	ID=B005_000183-T1;Parent=B005_000183;product=hypothetical protein;
scaffold_1	funannotate	exon	553221	553445	.	+	.	ID=B005_000183-T1.exon1;Parent=B005_000183-T1;
scaffold_1	funannotate	exon	553608	553760	.	+	.	ID=B005_000183-T1.exon2;Parent=B005_000183-T1;
scaffold_1	funannotate	CDS	553221	553445	.	+	0	ID=B005_000183-T1.cds;Parent=B005_000183-T1;
scaffold_1	funannotate	CDS	553608	553760	.	+	0	ID=B005_000183-T1.cds;Parent=B005_000183-T1;
scaffold_1	funannotate	gene	555256	557590	.	-	.	ID=B005_000184;
scaffold_1	funannotate	mRNA	555256	557590	.	-	.	ID=B005_000184-T1;Parent=B005_000184;product=hypothetical protein;
scaffold_1	funannotate	exon	557456	557590	.	-	.	ID=B005_000184-T1.exon1;Parent=B005_000184-T1;
scaffold_1	funannotate	exon	555796	557389	.	-	.	ID=B005_000184-T1.exon2;Parent=B005_000184-T1;
scaffold_1	funannotate	exon	555636	555742	.	-	.	ID=B005_000184-T1.exon3;Parent=B005_000184-T1;
scaffold_1	funannotate	exon	555256	555585	.	-	.	ID=B005_000184-T1.exon4;Parent=B005_000184-T1;
scaffold_1	funannotate	CDS	557456	557590	.	-	0	ID=B005_000184-T1.cds;Parent=B005_000184-T1;
scaffold_1	funannotate	CDS	555796	557389	.	-	0	ID=B005_000184-T1.cds;Parent=B005_000184-T1;
scaffold_1	funannotate	CDS	555636	555742	.	-	2	ID=B005_000184-T1.cds;Parent=B005_000184-T1;
scaffold_1	funannotate	CDS	555256	555585	.	-	0	ID=B005_000184-T1.cds;Parent=B005_000184-T1;
scaffold_1	funannotate	gene	560903	563713	.	+	.	ID=B005_000185;
scaffold_1	funannotate	mRNA	560903	563713	.	+	.	ID=B005_000185-T1;Parent=B005_000185;product=hypothetical protein;
scaffold_1	funannotate	exon	560903	561265	.	+	.	ID=B005_000185-T1.exon1;Parent=B005_000185-T1;
scaffold_1	funannotate	exon	561342	562058	.	+	.	ID=B005_000185-T1.exon2;Parent=B005_000185-T1;
scaffold_1	funannotate	exon	562115	562305	.	+	.	ID=B005_000185-T1.exon3;Parent=B005_000185-T1;
scaffold_1	funannotate	exon	562360	563713	.	+	.	ID=B005_000185-T1.exon4;Parent=B005_000185-T1;
scaffold_1	funannotate	CDS	560903	561265	.	+	0	ID=B005_000185-T1.cds;Parent=B005_000185-T1;
scaffold_1	funannotate	CDS	561342	562058	.	+	0	ID=B005_000185-T1.cds;Parent=B005_000185-T1;
scaffold_1	funannotate	CDS	562115	562305	.	+	0	ID=B005_000185-T1.cds;Parent=B005_000185-T1;
scaffold_1	funannotate	CDS	562360	563713	.	+	1	ID=B005_000185-T1.cds;Parent=B005_000185-T1;
scaffold_1	funannotate	gene	572357	573294	.	+	.	ID=B005_000186;
scaffold_1	funannotate	mRNA	572357	573294	.	+	.	ID=B005_000186-T1;Parent=B005_000186;product=hypothetical protein;
scaffold_1	funannotate	exon	572357	572819	.	+	.	ID=B005_000186-T1.exon1;Parent=B005_000186-T1;
scaffold_1	funannotate	exon	572879	573222	.	+	.	ID=B005_000186-T1.exon2;Parent=B005_000186-T1;
scaffold_1	funannotate	exon	573280	573294	.	+	.	ID=B005_000186-T1.exon3;Parent=B005_000186-T1;
scaffold_1	funannotate	CDS	572357	572819	.	+	0	ID=B005_000186-T1.cds;Parent=B005_000186-T1;
scaffold_1	funannotate	CDS	572879	573222	.	+	2	ID=B005_000186-T1.cds;Parent=B005_000186-T1;
scaffold_1	funannotate	CDS	573280	573294	.	+	0	ID=B005_000186-T1.cds;Parent=B005_000186-T1;
scaffold_1	funannotate	gene	579349	581577	.	+	.	ID=B005_000187;
scaffold_1	funannotate	mRNA	579349	581577	.	+	.	ID=B005_000187-T1;Parent=B005_000187;product=hypothetical protein;
scaffold_1	funannotate	exon	579349	579404	.	+	.	ID=B005_000187-T1.exon1;Parent=B005_000187-T1;
scaffold_1	funannotate	exon	579471	581577	.	+	.	ID=B005_000187-T1.exon2;Parent=B005_000187-T1;
scaffold_1	funannotate	CDS	579349	579404	.	+	0	ID=B005_000187-T1.cds;Parent=B005_000187-T1;
scaffold_1	funannotate	CDS	579471	581577	.	+	1	ID=B005_000187-T1.cds;Parent=B005_000187-T1;
scaffold_1	funannotate	gene	583443	584692	.	+	.	ID=B005_000188;
scaffold_1	funannotate	mRNA	583443	584692	.	+	.	ID=B005_000188-T1;Parent=B005_000188;product=hypothetical protein;
scaffold_1	funannotate	exon	583443	583994	.	+	.	ID=B005_000188-T1.exon1;Parent=B005_000188-T1;
scaffold_1	funannotate	exon	584088	584525	.	+	.	ID=B005_000188-T1.exon2;Parent=B005_000188-T1;
scaffold_1	funannotate	exon	584648	584692	.	+	.	ID=B005_000188-T1.exon3;Parent=B005_000188-T1;
scaffold_1	funannotate	CDS	583443	583994	.	+	0	ID=B005_000188-T1.cds;Parent=B005_000188-T1;
scaffold_1	funannotate	CDS	584088	584525	.	+	0	ID=B005_000188-T1.cds;Parent=B005_000188-T1;
scaffold_1	funannotate	CDS	584648	584692	.	+	0	ID=B005_000188-T1.cds;Parent=B005_000188-T1;
scaffold_1	funannotate	gene	585179	587269	.	+	.	ID=B005_000189;
scaffold_1	funannotate	mRNA	585179	587269	.	+	.	ID=B005_000189-T1;Parent=B005_000189;product=hypothetical protein;
scaffold_1	funannotate	exon	585179	585587	.	+	.	ID=B005_000189-T1.exon1;Parent=B005_000189-T1;
scaffold_1	funannotate	exon	585732	586623	.	+	.	ID=B005_000189-T1.exon2;Parent=B005_000189-T1;
scaffold_1	funannotate	exon	586702	587269	.	+	.	ID=B005_000189-T1.exon3;Parent=B005_000189-T1;
scaffold_1	funannotate	CDS	585179	585587	.	+	0	ID=B005_000189-T1.cds;Parent=B005_000189-T1;
scaffold_1	funannotate	CDS	585732	586623	.	+	2	ID=B005_000189-T1.cds;Parent=B005_000189-T1;
scaffold_1	funannotate	CDS	586702	587269	.	+	1	ID=B005_000189-T1.cds;Parent=B005_000189-T1;
scaffold_1	funannotate	gene	588041	588781	.	+	.	ID=B005_000190;
scaffold_1	funannotate	mRNA	588041	588781	.	+	.	ID=B005_000190-T1;Parent=B005_000190;product=hypothetical protein;
scaffold_1	funannotate	exon	588041	588781	.	+	.	ID=B005_000190-T1.exon1;Parent=B005_000190-T1;
scaffold_1	funannotate	CDS	588041	588781	.	+	0	ID=B005_000190-T1.cds;Parent=B005_000190-T1;
scaffold_1	funannotate	gene	591224	594666	.	+	.	ID=B005_000191;
scaffold_1	funannotate	mRNA	591224	594666	.	+	.	ID=B005_000191-T1;Parent=B005_000191;product=hypothetical protein;
scaffold_1	funannotate	exon	591224	594153	.	+	.	ID=B005_000191-T1.exon1;Parent=B005_000191-T1;
scaffold_1	funannotate	exon	594225	594268	.	+	.	ID=B005_000191-T1.exon2;Parent=B005_000191-T1;
scaffold_1	funannotate	exon	594416	594666	.	+	.	ID=B005_000191-T1.exon3;Parent=B005_000191-T1;
scaffold_1	funannotate	CDS	591224	594153	.	+	0	ID=B005_000191-T1.cds;Parent=B005_000191-T1;
scaffold_1	funannotate	CDS	594225	594268	.	+	1	ID=B005_000191-T1.cds;Parent=B005_000191-T1;
scaffold_1	funannotate	CDS	594416	594666	.	+	2	ID=B005_000191-T1.cds;Parent=B005_000191-T1;
scaffold_1	funannotate	gene	596607	597203	.	+	.	ID=B005_000192;
scaffold_1	funannotate	mRNA	596607	597203	.	+	.	ID=B005_000192-T1;Parent=B005_000192;product=hypothetical protein;
scaffold_1	funannotate	exon	596607	597203	.	+	.	ID=B005_000192-T1.exon1;Parent=B005_000192-T1;
scaffold_1	funannotate	CDS	596607	597203	.	+	0	ID=B005_000192-T1.cds;Parent=B005_000192-T1;
scaffold_1	funannotate	gene	599424	601130	.	+	.	ID=B005_000193;
scaffold_1	funannotate	mRNA	599424	601130	.	+	.	ID=B005_000193-T1;Parent=B005_000193;product=hypothetical protein;
scaffold_1	funannotate	exon	599424	599581	.	+	.	ID=B005_000193-T1.exon1;Parent=B005_000193-T1;
scaffold_1	funannotate	exon	599651	601130	.	+	.	ID=B005_000193-T1.exon2;Parent=B005_000193-T1;
scaffold_1	funannotate	CDS	599424	599581	.	+	0	ID=B005_000193-T1.cds;Parent=B005_000193-T1;
scaffold_1	funannotate	CDS	599651	601130	.	+	1	ID=B005_000193-T1.cds;Parent=B005_000193-T1;
scaffold_1	funannotate	gene	602251	603359	.	-	.	ID=B005_000194;
scaffold_1	funannotate	mRNA	602251	603359	.	-	.	ID=B005_000194-T1;Parent=B005_000194;product=hypothetical protein;
scaffold_1	funannotate	exon	603329	603359	.	-	.	ID=B005_000194-T1.exon1;Parent=B005_000194-T1;
scaffold_1	funannotate	exon	603188	603256	.	-	.	ID=B005_000194-T1.exon2;Parent=B005_000194-T1;
scaffold_1	funannotate	exon	602752	603079	.	-	.	ID=B005_000194-T1.exon3;Parent=B005_000194-T1;
scaffold_1	funannotate	exon	602251	602623	.	-	.	ID=B005_000194-T1.exon4;Parent=B005_000194-T1;
scaffold_1	funannotate	CDS	603329	603359	.	-	0	ID=B005_000194-T1.cds;Parent=B005_000194-T1;
scaffold_1	funannotate	CDS	603188	603256	.	-	2	ID=B005_000194-T1.cds;Parent=B005_000194-T1;
scaffold_1	funannotate	CDS	602752	603079	.	-	2	ID=B005_000194-T1.cds;Parent=B005_000194-T1;
scaffold_1	funannotate	CDS	602251	602623	.	-	1	ID=B005_000194-T1.cds;Parent=B005_000194-T1;
scaffold_1	funannotate	gene	605334	606077	.	-	.	ID=B005_000195;
scaffold_1	funannotate	mRNA	605334	606077	.	-	.	ID=B005_000195-T1;Parent=B005_000195;product=hypothetical protein;
scaffold_1	funannotate	exon	605334	606077	.	-	.	ID=B005_000195-T1.exon1;Parent=B005_000195-T1;
scaffold_1	funannotate	CDS	605334	606077	.	-	0	ID=B005_000195-T1.cds;Parent=B005_000195-T1;
scaffold_1	funannotate	gene	608044	608901	.	-	.	ID=B005_000196;
scaffold_1	funannotate	mRNA	608044	608901	.	-	.	ID=B005_000196-T1;Parent=B005_000196;product=hypothetical protein;
scaffold_1	funannotate	exon	608044	608901	.	-	.	ID=B005_000196-T1.exon1;Parent=B005_000196-T1;
scaffold_1	funannotate	CDS	608044	608901	.	-	0	ID=B005_000196-T1.cds;Parent=B005_000196-T1;
scaffold_1	funannotate	gene	609962	611012	.	+	.	ID=B005_000197;
scaffold_1	funannotate	mRNA	609962	611012	.	+	.	ID=B005_000197-T1;Parent=B005_000197;product=hypothetical protein;
scaffold_1	funannotate	exon	609962	610115	.	+	.	ID=B005_000197-T1.exon1;Parent=B005_000197-T1;
scaffold_1	funannotate	exon	610172	610262	.	+	.	ID=B005_000197-T1.exon2;Parent=B005_000197-T1;
scaffold_1	funannotate	exon	610362	610711	.	+	.	ID=B005_000197-T1.exon3;Parent=B005_000197-T1;
scaffold_1	funannotate	exon	610810	611012	.	+	.	ID=B005_000197-T1.exon4;Parent=B005_000197-T1;
scaffold_1	funannotate	CDS	609962	610115	.	+	0	ID=B005_000197-T1.cds;Parent=B005_000197-T1;
scaffold_1	funannotate	CDS	610172	610262	.	+	2	ID=B005_000197-T1.cds;Parent=B005_000197-T1;
scaffold_1	funannotate	CDS	610362	610711	.	+	1	ID=B005_000197-T1.cds;Parent=B005_000197-T1;
scaffold_1	funannotate	CDS	610810	611012	.	+	2	ID=B005_000197-T1.cds;Parent=B005_000197-T1;
scaffold_1	funannotate	gene	613220	614646	.	+	.	ID=B005_000198;
scaffold_1	funannotate	mRNA	613220	614646	.	+	.	ID=B005_000198-T1;Parent=B005_000198;product=hypothetical protein;
scaffold_1	funannotate	exon	613220	613653	.	+	.	ID=B005_000198-T1.exon1;Parent=B005_000198-T1;
scaffold_1	funannotate	exon	613712	614013	.	+	.	ID=B005_000198-T1.exon2;Parent=B005_000198-T1;
scaffold_1	funannotate	exon	614204	614646	.	+	.	ID=B005_000198-T1.exon3;Parent=B005_000198-T1;
scaffold_1	funannotate	CDS	613220	613653	.	+	0	ID=B005_000198-T1.cds;Parent=B005_000198-T1;
scaffold_1	funannotate	CDS	613712	614013	.	+	1	ID=B005_000198-T1.cds;Parent=B005_000198-T1;
scaffold_1	funannotate	CDS	614204	614646	.	+	2	ID=B005_000198-T1.cds;Parent=B005_000198-T1;
scaffold_1	funannotate	gene	615550	617212	.	-	.	ID=B005_000199;
scaffold_1	funannotate	mRNA	615550	617212	.	-	.	ID=B005_000199-T1;Parent=B005_000199;product=hypothetical protein;
scaffold_1	funannotate	exon	616901	617212	.	-	.	ID=B005_000199-T1.exon1;Parent=B005_000199-T1;
scaffold_1	funannotate	exon	616043	616660	.	-	.	ID=B005_000199-T1.exon2;Parent=B005_000199-T1;
scaffold_1	funannotate	exon	615550	615900	.	-	.	ID=B005_000199-T1.exon3;Parent=B005_000199-T1;
scaffold_1	funannotate	CDS	616901	617212	.	-	0	ID=B005_000199-T1.cds;Parent=B005_000199-T1;
scaffold_1	funannotate	CDS	616043	616660	.	-	0	ID=B005_000199-T1.cds;Parent=B005_000199-T1;
scaffold_1	funannotate	CDS	615550	615900	.	-	0	ID=B005_000199-T1.cds;Parent=B005_000199-T1;
scaffold_1	funannotate	gene	618253	619342	.	-	.	ID=B005_000200;
scaffold_1	funannotate	mRNA	618253	619342	.	-	.	ID=B005_000200-T1;Parent=B005_000200;product=hypothetical protein;
scaffold_1	funannotate	exon	618994	619342	.	-	.	ID=B005_000200-T1.exon1;Parent=B005_000200-T1;
scaffold_1	funannotate	exon	618552	618920	.	-	.	ID=B005_000200-T1.exon2;Parent=B005_000200-T1;
scaffold_1	funannotate	exon	618253	618431	.	-	.	ID=B005_000200-T1.exon3;Parent=B005_000200-T1;
scaffold_1	funannotate	CDS	618994	619342	.	-	0	ID=B005_000200-T1.cds;Parent=B005_000200-T1;
scaffold_1	funannotate	CDS	618552	618920	.	-	2	ID=B005_000200-T1.cds;Parent=B005_000200-T1;
scaffold_1	funannotate	CDS	618253	618431	.	-	2	ID=B005_000200-T1.cds;Parent=B005_000200-T1;
scaffold_1	funannotate	gene	619558	621091	.	-	.	ID=B005_000201;
scaffold_1	funannotate	mRNA	619558	621091	.	-	.	ID=B005_000201-T1;Parent=B005_000201;product=hypothetical protein;
scaffold_1	funannotate	exon	620453	621091	.	-	.	ID=B005_000201-T1.exon1;Parent=B005_000201-T1;
scaffold_1	funannotate	exon	619558	620391	.	-	.	ID=B005_000201-T1.exon2;Parent=B005_000201-T1;
scaffold_1	funannotate	CDS	620453	621091	.	-	0	ID=B005_000201-T1.cds;Parent=B005_000201-T1;
scaffold_1	funannotate	CDS	619558	620391	.	-	0	ID=B005_000201-T1.cds;Parent=B005_000201-T1;
scaffold_1	funannotate	gene	623730	624713	.	+	.	ID=B005_000202;
scaffold_1	funannotate	mRNA	623730	624713	.	+	.	ID=B005_000202-T1;Parent=B005_000202;product=hypothetical protein;
scaffold_1	funannotate	exon	623730	624713	.	+	.	ID=B005_000202-T1.exon1;Parent=B005_000202-T1;
scaffold_1	funannotate	CDS	623730	624713	.	+	0	ID=B005_000202-T1.cds;Parent=B005_000202-T1;
scaffold_1	funannotate	gene	625219	627741	.	-	.	ID=B005_000203;
scaffold_1	funannotate	mRNA	625219	627741	.	-	.	ID=B005_000203-T1;Parent=B005_000203;product=hypothetical protein;
scaffold_1	funannotate	exon	626671	627741	.	-	.	ID=B005_000203-T1.exon1;Parent=B005_000203-T1;
scaffold_1	funannotate	exon	626263	626644	.	-	.	ID=B005_000203-T1.exon2;Parent=B005_000203-T1;
scaffold_1	funannotate	exon	626049	626207	.	-	.	ID=B005_000203-T1.exon3;Parent=B005_000203-T1;
scaffold_1	funannotate	exon	625929	625994	.	-	.	ID=B005_000203-T1.exon4;Parent=B005_000203-T1;
scaffold_1	funannotate	exon	625219	625868	.	-	.	ID=B005_000203-T1.exon5;Parent=B005_000203-T1;
scaffold_1	funannotate	CDS	626671	627741	.	-	0	ID=B005_000203-T1.cds;Parent=B005_000203-T1;
scaffold_1	funannotate	CDS	626263	626644	.	-	0	ID=B005_000203-T1.cds;Parent=B005_000203-T1;
scaffold_1	funannotate	CDS	626049	626207	.	-	2	ID=B005_000203-T1.cds;Parent=B005_000203-T1;
scaffold_1	funannotate	CDS	625929	625994	.	-	2	ID=B005_000203-T1.cds;Parent=B005_000203-T1;
scaffold_1	funannotate	CDS	625219	625868	.	-	2	ID=B005_000203-T1.cds;Parent=B005_000203-T1;
scaffold_1	funannotate	gene	629170	630892	.	-	.	ID=B005_000204;
scaffold_1	funannotate	mRNA	629170	630892	.	-	.	ID=B005_000204-T1;Parent=B005_000204;product=hypothetical protein;
scaffold_1	funannotate	exon	629949	630892	.	-	.	ID=B005_000204-T1.exon1;Parent=B005_000204-T1;
scaffold_1	funannotate	exon	629404	629876	.	-	.	ID=B005_000204-T1.exon2;Parent=B005_000204-T1;
scaffold_1	funannotate	exon	629170	629315	.	-	.	ID=B005_000204-T1.exon3;Parent=B005_000204-T1;
scaffold_1	funannotate	CDS	629949	630892	.	-	0	ID=B005_000204-T1.cds;Parent=B005_000204-T1;
scaffold_1	funannotate	CDS	629404	629876	.	-	1	ID=B005_000204-T1.cds;Parent=B005_000204-T1;
scaffold_1	funannotate	CDS	629170	629315	.	-	2	ID=B005_000204-T1.cds;Parent=B005_000204-T1;
scaffold_1	funannotate	gene	633212	635013	.	-	.	ID=B005_000205;
scaffold_1	funannotate	mRNA	633212	635013	.	-	.	ID=B005_000205-T1;Parent=B005_000205;product=hypothetical protein;
scaffold_1	funannotate	exon	634712	635013	.	-	.	ID=B005_000205-T1.exon1;Parent=B005_000205-T1;
scaffold_1	funannotate	exon	634583	634653	.	-	.	ID=B005_000205-T1.exon2;Parent=B005_000205-T1;
scaffold_1	funannotate	exon	634295	634351	.	-	.	ID=B005_000205-T1.exon3;Parent=B005_000205-T1;
scaffold_1	funannotate	exon	634054	634213	.	-	.	ID=B005_000205-T1.exon4;Parent=B005_000205-T1;
scaffold_1	funannotate	exon	633500	633968	.	-	.	ID=B005_000205-T1.exon5;Parent=B005_000205-T1;
scaffold_1	funannotate	exon	633212	633427	.	-	.	ID=B005_000205-T1.exon6;Parent=B005_000205-T1;
scaffold_1	funannotate	CDS	634712	635013	.	-	0	ID=B005_000205-T1.cds;Parent=B005_000205-T1;
scaffold_1	funannotate	CDS	634583	634653	.	-	1	ID=B005_000205-T1.cds;Parent=B005_000205-T1;
scaffold_1	funannotate	CDS	634295	634351	.	-	2	ID=B005_000205-T1.cds;Parent=B005_000205-T1;
scaffold_1	funannotate	CDS	634054	634213	.	-	2	ID=B005_000205-T1.cds;Parent=B005_000205-T1;
scaffold_1	funannotate	CDS	633500	633968	.	-	1	ID=B005_000205-T1.cds;Parent=B005_000205-T1;
scaffold_1	funannotate	CDS	633212	633427	.	-	0	ID=B005_000205-T1.cds;Parent=B005_000205-T1;
scaffold_1	funannotate	gene	638986	640325	.	+	.	ID=B005_000206;
scaffold_1	funannotate	mRNA	638986	640325	.	+	.	ID=B005_000206-T1;Parent=B005_000206;product=hypothetical protein;
scaffold_1	funannotate	exon	638986	639033	.	+	.	ID=B005_000206-T1.exon1;Parent=B005_000206-T1;
scaffold_1	funannotate	exon	639298	640042	.	+	.	ID=B005_000206-T1.exon2;Parent=B005_000206-T1;
scaffold_1	funannotate	exon	640153	640325	.	+	.	ID=B005_000206-T1.exon3;Parent=B005_000206-T1;
scaffold_1	funannotate	CDS	638986	639033	.	+	0	ID=B005_000206-T1.cds;Parent=B005_000206-T1;
scaffold_1	funannotate	CDS	639298	640042	.	+	0	ID=B005_000206-T1.cds;Parent=B005_000206-T1;
scaffold_1	funannotate	CDS	640153	640325	.	+	2	ID=B005_000206-T1.cds;Parent=B005_000206-T1;
scaffold_1	funannotate	gene	641339	642649	.	+	.	ID=B005_000207;
scaffold_1	funannotate	mRNA	641339	642649	.	+	.	ID=B005_000207-T1;Parent=B005_000207;product=hypothetical protein;
scaffold_1	funannotate	exon	641339	642649	.	+	.	ID=B005_000207-T1.exon1;Parent=B005_000207-T1;
scaffold_1	funannotate	CDS	641339	642649	.	+	0	ID=B005_000207-T1.cds;Parent=B005_000207-T1;
scaffold_1	funannotate	gene	643469	645951	.	-	.	ID=B005_000208;
scaffold_1	funannotate	mRNA	643469	645951	.	-	.	ID=B005_000208-T1;Parent=B005_000208;product=hypothetical protein;
scaffold_1	funannotate	exon	645729	645951	.	-	.	ID=B005_000208-T1.exon1;Parent=B005_000208-T1;
scaffold_1	funannotate	exon	643469	645546	.	-	.	ID=B005_000208-T1.exon2;Parent=B005_000208-T1;
scaffold_1	funannotate	CDS	645729	645951	.	-	0	ID=B005_000208-T1.cds;Parent=B005_000208-T1;
scaffold_1	funannotate	CDS	643469	645546	.	-	2	ID=B005_000208-T1.cds;Parent=B005_000208-T1;
scaffold_1	funannotate	gene	647789	648354	.	+	.	ID=B005_000209;
scaffold_1	funannotate	mRNA	647789	648354	.	+	.	ID=B005_000209-T1;Parent=B005_000209;product=hypothetical protein;
scaffold_1	funannotate	exon	647789	648068	.	+	.	ID=B005_000209-T1.exon1;Parent=B005_000209-T1;
scaffold_1	funannotate	exon	648194	648354	.	+	.	ID=B005_000209-T1.exon2;Parent=B005_000209-T1;
scaffold_1	funannotate	CDS	647789	648068	.	+	0	ID=B005_000209-T1.cds;Parent=B005_000209-T1;
scaffold_1	funannotate	CDS	648194	648354	.	+	2	ID=B005_000209-T1.cds;Parent=B005_000209-T1;
scaffold_1	funannotate	gene	649851	653375	.	+	.	ID=B005_000210;
scaffold_1	funannotate	mRNA	649851	653375	.	+	.	ID=B005_000210-T1;Parent=B005_000210;product=hypothetical protein;
scaffold_1	funannotate	exon	649851	650459	.	+	.	ID=B005_000210-T1.exon1;Parent=B005_000210-T1;
scaffold_1	funannotate	exon	650555	650577	.	+	.	ID=B005_000210-T1.exon2;Parent=B005_000210-T1;
scaffold_1	funannotate	exon	650630	651176	.	+	.	ID=B005_000210-T1.exon3;Parent=B005_000210-T1;
scaffold_1	funannotate	exon	651221	651278	.	+	.	ID=B005_000210-T1.exon4;Parent=B005_000210-T1;
scaffold_1	funannotate	exon	651334	653375	.	+	.	ID=B005_000210-T1.exon5;Parent=B005_000210-T1;
scaffold_1	funannotate	CDS	649851	650459	.	+	0	ID=B005_000210-T1.cds;Parent=B005_000210-T1;
scaffold_1	funannotate	CDS	650555	650577	.	+	0	ID=B005_000210-T1.cds;Parent=B005_000210-T1;
scaffold_1	funannotate	CDS	650630	651176	.	+	1	ID=B005_000210-T1.cds;Parent=B005_000210-T1;
scaffold_1	funannotate	CDS	651221	651278	.	+	0	ID=B005_000210-T1.cds;Parent=B005_000210-T1;
scaffold_1	funannotate	CDS	651334	653375	.	+	2	ID=B005_000210-T1.cds;Parent=B005_000210-T1;
scaffold_1	funannotate	gene	654741	656189	.	-	.	ID=B005_000211;
scaffold_1	funannotate	mRNA	654741	656189	.	-	.	ID=B005_000211-T1;Parent=B005_000211;product=hypothetical protein;
scaffold_1	funannotate	exon	654741	656189	.	-	.	ID=B005_000211-T1.exon1;Parent=B005_000211-T1;
scaffold_1	funannotate	CDS	654741	656189	.	-	0	ID=B005_000211-T1.cds;Parent=B005_000211-T1;
scaffold_1	funannotate	gene	657731	659519	.	-	.	ID=B005_000212;
scaffold_1	funannotate	mRNA	657731	659519	.	-	.	ID=B005_000212-T1;Parent=B005_000212;product=hypothetical protein;
scaffold_1	funannotate	exon	659037	659519	.	-	.	ID=B005_000212-T1.exon1;Parent=B005_000212-T1;
scaffold_1	funannotate	exon	658330	658904	.	-	.	ID=B005_000212-T1.exon2;Parent=B005_000212-T1;
scaffold_1	funannotate	exon	657731	658190	.	-	.	ID=B005_000212-T1.exon3;Parent=B005_000212-T1;
scaffold_1	funannotate	CDS	659037	659519	.	-	0	ID=B005_000212-T1.cds;Parent=B005_000212-T1;
scaffold_1	funannotate	CDS	658330	658904	.	-	0	ID=B005_000212-T1.cds;Parent=B005_000212-T1;
scaffold_1	funannotate	CDS	657731	658190	.	-	1	ID=B005_000212-T1.cds;Parent=B005_000212-T1;
scaffold_1	funannotate	gene	661789	662968	.	-	.	ID=B005_000213;
scaffold_1	funannotate	mRNA	661789	662968	.	-	.	ID=B005_000213-T1;Parent=B005_000213;product=hypothetical protein;
scaffold_1	funannotate	exon	662927	662968	.	-	.	ID=B005_000213-T1.exon1;Parent=B005_000213-T1;
scaffold_1	funannotate	exon	661789	662658	.	-	.	ID=B005_000213-T1.exon2;Parent=B005_000213-T1;
scaffold_1	funannotate	CDS	662927	662968	.	-	0	ID=B005_000213-T1.cds;Parent=B005_000213-T1;
scaffold_1	funannotate	CDS	661789	662658	.	-	0	ID=B005_000213-T1.cds;Parent=B005_000213-T1;
scaffold_1	funannotate	gene	663553	664758	.	-	.	ID=B005_000214;
scaffold_1	funannotate	mRNA	663553	664758	.	-	.	ID=B005_000214-T1;Parent=B005_000214;product=hypothetical protein;
scaffold_1	funannotate	exon	663553	664758	.	-	.	ID=B005_000214-T1.exon1;Parent=B005_000214-T1;
scaffold_1	funannotate	CDS	663553	664758	.	-	0	ID=B005_000214-T1.cds;Parent=B005_000214-T1;
scaffold_1	funannotate	gene	665591	666700	.	+	.	ID=B005_000215;
scaffold_1	funannotate	mRNA	665591	666700	.	+	.	ID=B005_000215-T1;Parent=B005_000215;product=hypothetical protein;
scaffold_1	funannotate	exon	665591	666700	.	+	.	ID=B005_000215-T1.exon1;Parent=B005_000215-T1;
scaffold_1	funannotate	CDS	665591	666700	.	+	0	ID=B005_000215-T1.cds;Parent=B005_000215-T1;
scaffold_1	funannotate	gene	668237	669207	.	-	.	ID=B005_000216;
scaffold_1	funannotate	mRNA	668237	669207	.	-	.	ID=B005_000216-T1;Parent=B005_000216;product=hypothetical protein;
scaffold_1	funannotate	exon	669004	669207	.	-	.	ID=B005_000216-T1.exon1;Parent=B005_000216-T1;
scaffold_1	funannotate	exon	668237	668917	.	-	.	ID=B005_000216-T1.exon2;Parent=B005_000216-T1;
scaffold_1	funannotate	CDS	669004	669207	.	-	0	ID=B005_000216-T1.cds;Parent=B005_000216-T1;
scaffold_1	funannotate	CDS	668237	668917	.	-	0	ID=B005_000216-T1.cds;Parent=B005_000216-T1;
scaffold_1	funannotate	gene	670758	674430	.	+	.	ID=B005_000217;
scaffold_1	funannotate	mRNA	670758	674430	.	+	.	ID=B005_000217-T1;Parent=B005_000217;product=hypothetical protein;
scaffold_1	funannotate	exon	670758	670980	.	+	.	ID=B005_000217-T1.exon1;Parent=B005_000217-T1;
scaffold_1	funannotate	exon	671039	671554	.	+	.	ID=B005_000217-T1.exon2;Parent=B005_000217-T1;
scaffold_1	funannotate	exon	671606	674430	.	+	.	ID=B005_000217-T1.exon3;Parent=B005_000217-T1;
scaffold_1	funannotate	CDS	670758	670980	.	+	0	ID=B005_000217-T1.cds;Parent=B005_000217-T1;
scaffold_1	funannotate	CDS	671039	671554	.	+	2	ID=B005_000217-T1.cds;Parent=B005_000217-T1;
scaffold_1	funannotate	CDS	671606	674430	.	+	2	ID=B005_000217-T1.cds;Parent=B005_000217-T1;
scaffold_1	funannotate	gene	675011	676276	.	-	.	ID=B005_000218;
scaffold_1	funannotate	mRNA	675011	676276	.	-	.	ID=B005_000218-T1;Parent=B005_000218;product=hypothetical protein;
scaffold_1	funannotate	exon	675724	676276	.	-	.	ID=B005_000218-T1.exon1;Parent=B005_000218-T1;
scaffold_1	funannotate	exon	675506	675649	.	-	.	ID=B005_000218-T1.exon2;Parent=B005_000218-T1;
scaffold_1	funannotate	exon	675011	675444	.	-	.	ID=B005_000218-T1.exon3;Parent=B005_000218-T1;
scaffold_1	funannotate	CDS	675724	676276	.	-	0	ID=B005_000218-T1.cds;Parent=B005_000218-T1;
scaffold_1	funannotate	CDS	675506	675649	.	-	2	ID=B005_000218-T1.cds;Parent=B005_000218-T1;
scaffold_1	funannotate	CDS	675011	675444	.	-	2	ID=B005_000218-T1.cds;Parent=B005_000218-T1;
scaffold_1	funannotate	gene	679256	679921	.	-	.	ID=B005_000219;
scaffold_1	funannotate	mRNA	679256	679921	.	-	.	ID=B005_000219-T1;Parent=B005_000219;product=hypothetical protein;
scaffold_1	funannotate	exon	679892	679921	.	-	.	ID=B005_000219-T1.exon1;Parent=B005_000219-T1;
scaffold_1	funannotate	exon	679256	679819	.	-	.	ID=B005_000219-T1.exon2;Parent=B005_000219-T1;
scaffold_1	funannotate	CDS	679892	679921	.	-	0	ID=B005_000219-T1.cds;Parent=B005_000219-T1;
scaffold_1	funannotate	CDS	679256	679819	.	-	0	ID=B005_000219-T1.cds;Parent=B005_000219-T1;
scaffold_1	funannotate	gene	681666	682016	.	-	.	ID=B005_000220;
scaffold_1	funannotate	mRNA	681666	682016	.	-	.	ID=B005_000220-T1;Parent=B005_000220;product=hypothetical protein;
scaffold_1	funannotate	exon	681666	682016	.	-	.	ID=B005_000220-T1.exon1;Parent=B005_000220-T1;
scaffold_1	funannotate	CDS	681666	682016	.	-	0	ID=B005_000220-T1.cds;Parent=B005_000220-T1;
scaffold_1	funannotate	gene	683476	684153	.	-	.	ID=B005_000221;
scaffold_1	funannotate	mRNA	683476	684153	.	-	.	ID=B005_000221-T1;Parent=B005_000221;product=hypothetical protein;
scaffold_1	funannotate	exon	683476	684153	.	-	.	ID=B005_000221-T1.exon1;Parent=B005_000221-T1;
scaffold_1	funannotate	CDS	683476	684153	.	-	0	ID=B005_000221-T1.cds;Parent=B005_000221-T1;
scaffold_1	funannotate	gene	686942	688942	.	+	.	ID=B005_000222;
scaffold_1	funannotate	mRNA	686942	688942	.	+	.	ID=B005_000222-T1;Parent=B005_000222;product=hypothetical protein;
scaffold_1	funannotate	exon	686942	687101	.	+	.	ID=B005_000222-T1.exon1;Parent=B005_000222-T1;
scaffold_1	funannotate	exon	687303	687987	.	+	.	ID=B005_000222-T1.exon2;Parent=B005_000222-T1;
scaffold_1	funannotate	exon	688167	688601	.	+	.	ID=B005_000222-T1.exon3;Parent=B005_000222-T1;
scaffold_1	funannotate	exon	688813	688852	.	+	.	ID=B005_000222-T1.exon4;Parent=B005_000222-T1;
scaffold_1	funannotate	exon	688907	688942	.	+	.	ID=B005_000222-T1.exon5;Parent=B005_000222-T1;
scaffold_1	funannotate	CDS	686942	687101	.	+	0	ID=B005_000222-T1.cds;Parent=B005_000222-T1;
scaffold_1	funannotate	CDS	687303	687987	.	+	2	ID=B005_000222-T1.cds;Parent=B005_000222-T1;
scaffold_1	funannotate	CDS	688167	688601	.	+	1	ID=B005_000222-T1.cds;Parent=B005_000222-T1;
scaffold_1	funannotate	CDS	688813	688852	.	+	1	ID=B005_000222-T1.cds;Parent=B005_000222-T1;
scaffold_1	funannotate	CDS	688907	688942	.	+	0	ID=B005_000222-T1.cds;Parent=B005_000222-T1;
scaffold_1	funannotate	gene	690732	691882	.	-	.	ID=B005_000223;
scaffold_1	funannotate	mRNA	690732	691882	.	-	.	ID=B005_000223-T1;Parent=B005_000223;product=hypothetical protein;
scaffold_1	funannotate	exon	691480	691882	.	-	.	ID=B005_000223-T1.exon1;Parent=B005_000223-T1;
scaffold_1	funannotate	exon	690732	691411	.	-	.	ID=B005_000223-T1.exon2;Parent=B005_000223-T1;
scaffold_1	funannotate	CDS	691480	691882	.	-	0	ID=B005_000223-T1.cds;Parent=B005_000223-T1;
scaffold_1	funannotate	CDS	690732	691411	.	-	2	ID=B005_000223-T1.cds;Parent=B005_000223-T1;
scaffold_1	funannotate	gene	693968	698637	.	-	.	ID=B005_000224;
scaffold_1	funannotate	mRNA	693968	698637	.	-	.	ID=B005_000224-T1;Parent=B005_000224;product=hypothetical protein;
scaffold_1	funannotate	exon	696015	698637	.	-	.	ID=B005_000224-T1.exon1;Parent=B005_000224-T1;
scaffold_1	funannotate	exon	693968	695964	.	-	.	ID=B005_000224-T1.exon2;Parent=B005_000224-T1;
scaffold_1	funannotate	CDS	696015	698637	.	-	0	ID=B005_000224-T1.cds;Parent=B005_000224-T1;
scaffold_1	funannotate	CDS	693968	695964	.	-	2	ID=B005_000224-T1.cds;Parent=B005_000224-T1;
scaffold_1	funannotate	gene	702257	704375	.	-	.	ID=B005_000225;
scaffold_1	funannotate	mRNA	702257	704375	.	-	.	ID=B005_000225-T1;Parent=B005_000225;product=hypothetical protein;
scaffold_1	funannotate	exon	704134	704375	.	-	.	ID=B005_000225-T1.exon1;Parent=B005_000225-T1;
scaffold_1	funannotate	exon	704000	704076	.	-	.	ID=B005_000225-T1.exon2;Parent=B005_000225-T1;
scaffold_1	funannotate	exon	703484	703947	.	-	.	ID=B005_000225-T1.exon3;Parent=B005_000225-T1;
scaffold_1	funannotate	exon	702513	703354	.	-	.	ID=B005_000225-T1.exon4;Parent=B005_000225-T1;
scaffold_1	funannotate	exon	702257	702398	.	-	.	ID=B005_000225-T1.exon5;Parent=B005_000225-T1;
scaffold_1	funannotate	CDS	704134	704375	.	-	0	ID=B005_000225-T1.cds;Parent=B005_000225-T1;
scaffold_1	funannotate	CDS	704000	704076	.	-	1	ID=B005_000225-T1.cds;Parent=B005_000225-T1;
scaffold_1	funannotate	CDS	703484	703947	.	-	2	ID=B005_000225-T1.cds;Parent=B005_000225-T1;
scaffold_1	funannotate	CDS	702513	703354	.	-	0	ID=B005_000225-T1.cds;Parent=B005_000225-T1;
scaffold_1	funannotate	CDS	702257	702398	.	-	1	ID=B005_000225-T1.cds;Parent=B005_000225-T1;
scaffold_1	funannotate	gene	706660	708802	.	+	.	ID=B005_000226;
scaffold_1	funannotate	mRNA	706660	708802	.	+	.	ID=B005_000226-T1;Parent=B005_000226;product=hypothetical protein;
scaffold_1	funannotate	exon	706660	706919	.	+	.	ID=B005_000226-T1.exon1;Parent=B005_000226-T1;
scaffold_1	funannotate	exon	707001	707115	.	+	.	ID=B005_000226-T1.exon2;Parent=B005_000226-T1;
scaffold_1	funannotate	exon	707261	707368	.	+	.	ID=B005_000226-T1.exon3;Parent=B005_000226-T1;
scaffold_1	funannotate	exon	707429	707541	.	+	.	ID=B005_000226-T1.exon4;Parent=B005_000226-T1;
scaffold_1	funannotate	exon	707616	707762	.	+	.	ID=B005_000226-T1.exon5;Parent=B005_000226-T1;
scaffold_1	funannotate	exon	707842	708190	.	+	.	ID=B005_000226-T1.exon6;Parent=B005_000226-T1;
scaffold_1	funannotate	exon	708287	708802	.	+	.	ID=B005_000226-T1.exon7;Parent=B005_000226-T1;
scaffold_1	funannotate	CDS	706660	706919	.	+	0	ID=B005_000226-T1.cds;Parent=B005_000226-T1;
scaffold_1	funannotate	CDS	707001	707115	.	+	1	ID=B005_000226-T1.cds;Parent=B005_000226-T1;
scaffold_1	funannotate	CDS	707261	707368	.	+	0	ID=B005_000226-T1.cds;Parent=B005_000226-T1;
scaffold_1	funannotate	CDS	707429	707541	.	+	0	ID=B005_000226-T1.cds;Parent=B005_000226-T1;
scaffold_1	funannotate	CDS	707616	707762	.	+	1	ID=B005_000226-T1.cds;Parent=B005_000226-T1;
scaffold_1	funannotate	CDS	707842	708190	.	+	1	ID=B005_000226-T1.cds;Parent=B005_000226-T1;
scaffold_1	funannotate	CDS	708287	708802	.	+	0	ID=B005_000226-T1.cds;Parent=B005_000226-T1;
scaffold_1	funannotate	gene	710048	710410	.	+	.	ID=B005_000227;
scaffold_1	funannotate	mRNA	710048	710410	.	+	.	ID=B005_000227-T1;Parent=B005_000227;product=hypothetical protein;
scaffold_1	funannotate	exon	710048	710410	.	+	.	ID=B005_000227-T1.exon1;Parent=B005_000227-T1;
scaffold_1	funannotate	CDS	710048	710410	.	+	0	ID=B005_000227-T1.cds;Parent=B005_000227-T1;
scaffold_1	funannotate	gene	711634	712640	.	+	.	ID=B005_000228;
scaffold_1	funannotate	mRNA	711634	712640	.	+	.	ID=B005_000228-T1;Parent=B005_000228;product=hypothetical protein;
scaffold_1	funannotate	exon	711634	711930	.	+	.	ID=B005_000228-T1.exon1;Parent=B005_000228-T1;
scaffold_1	funannotate	exon	712076	712120	.	+	.	ID=B005_000228-T1.exon2;Parent=B005_000228-T1;
scaffold_1	funannotate	exon	712278	712640	.	+	.	ID=B005_000228-T1.exon3;Parent=B005_000228-T1;
scaffold_1	funannotate	CDS	711634	711930	.	+	0	ID=B005_000228-T1.cds;Parent=B005_000228-T1;
scaffold_1	funannotate	CDS	712076	712120	.	+	0	ID=B005_000228-T1.cds;Parent=B005_000228-T1;
scaffold_1	funannotate	CDS	712278	712640	.	+	0	ID=B005_000228-T1.cds;Parent=B005_000228-T1;
scaffold_1	funannotate	gene	716806	718161	.	+	.	ID=B005_000229;
scaffold_1	funannotate	mRNA	716806	718161	.	+	.	ID=B005_000229-T1;Parent=B005_000229;product=hypothetical protein;
scaffold_1	funannotate	exon	716806	716895	.	+	.	ID=B005_000229-T1.exon1;Parent=B005_000229-T1;
scaffold_1	funannotate	exon	717056	717161	.	+	.	ID=B005_000229-T1.exon2;Parent=B005_000229-T1;
scaffold_1	funannotate	exon	717260	718161	.	+	.	ID=B005_000229-T1.exon3;Parent=B005_000229-T1;
scaffold_1	funannotate	CDS	716806	716895	.	+	0	ID=B005_000229-T1.cds;Parent=B005_000229-T1;
scaffold_1	funannotate	CDS	717056	717161	.	+	0	ID=B005_000229-T1.cds;Parent=B005_000229-T1;
scaffold_1	funannotate	CDS	717260	718161	.	+	2	ID=B005_000229-T1.cds;Parent=B005_000229-T1;
scaffold_1	funannotate	gene	719795	720874	.	+	.	ID=B005_000230;
scaffold_1	funannotate	mRNA	719795	720874	.	+	.	ID=B005_000230-T1;Parent=B005_000230;product=hypothetical protein;
scaffold_1	funannotate	exon	719795	719829	.	+	.	ID=B005_000230-T1.exon1;Parent=B005_000230-T1;
scaffold_1	funannotate	exon	719929	720054	.	+	.	ID=B005_000230-T1.exon2;Parent=B005_000230-T1;
scaffold_1	funannotate	exon	720168	720279	.	+	.	ID=B005_000230-T1.exon3;Parent=B005_000230-T1;
scaffold_1	funannotate	exon	720346	720444	.	+	.	ID=B005_000230-T1.exon4;Parent=B005_000230-T1;
scaffold_1	funannotate	exon	720520	720645	.	+	.	ID=B005_000230-T1.exon5;Parent=B005_000230-T1;
scaffold_1	funannotate	exon	720752	720874	.	+	.	ID=B005_000230-T1.exon6;Parent=B005_000230-T1;
scaffold_1	funannotate	CDS	719795	719829	.	+	0	ID=B005_000230-T1.cds;Parent=B005_000230-T1;
scaffold_1	funannotate	CDS	719929	720054	.	+	1	ID=B005_000230-T1.cds;Parent=B005_000230-T1;
scaffold_1	funannotate	CDS	720168	720279	.	+	1	ID=B005_000230-T1.cds;Parent=B005_000230-T1;
scaffold_1	funannotate	CDS	720346	720444	.	+	0	ID=B005_000230-T1.cds;Parent=B005_000230-T1;
scaffold_1	funannotate	CDS	720520	720645	.	+	0	ID=B005_000230-T1.cds;Parent=B005_000230-T1;
scaffold_1	funannotate	CDS	720752	720874	.	+	0	ID=B005_000230-T1.cds;Parent=B005_000230-T1;
scaffold_1	funannotate	gene	721881	723335	.	+	.	ID=B005_000231;
scaffold_1	funannotate	mRNA	721881	723335	.	+	.	ID=B005_000231-T1;Parent=B005_000231;product=hypothetical protein;
scaffold_1	funannotate	exon	721881	722078	.	+	.	ID=B005_000231-T1.exon1;Parent=B005_000231-T1;
scaffold_1	funannotate	exon	722200	722249	.	+	.	ID=B005_000231-T1.exon2;Parent=B005_000231-T1;
scaffold_1	funannotate	exon	722361	722538	.	+	.	ID=B005_000231-T1.exon3;Parent=B005_000231-T1;
scaffold_1	funannotate	exon	722664	723335	.	+	.	ID=B005_000231-T1.exon4;Parent=B005_000231-T1;
scaffold_1	funannotate	CDS	721881	722078	.	+	0	ID=B005_000231-T1.cds;Parent=B005_000231-T1;
scaffold_1	funannotate	CDS	722200	722249	.	+	0	ID=B005_000231-T1.cds;Parent=B005_000231-T1;
scaffold_1	funannotate	CDS	722361	722538	.	+	1	ID=B005_000231-T1.cds;Parent=B005_000231-T1;
scaffold_1	funannotate	CDS	722664	723335	.	+	0	ID=B005_000231-T1.cds;Parent=B005_000231-T1;
scaffold_1	funannotate	gene	724145	725514	.	-	.	ID=B005_000232;
scaffold_1	funannotate	mRNA	724145	725514	.	-	.	ID=B005_000232-T1;Parent=B005_000232;product=hypothetical protein;
scaffold_1	funannotate	exon	725323	725514	.	-	.	ID=B005_000232-T1.exon1;Parent=B005_000232-T1;
scaffold_1	funannotate	exon	724145	724684	.	-	.	ID=B005_000232-T1.exon2;Parent=B005_000232-T1;
scaffold_1	funannotate	CDS	725323	725514	.	-	0	ID=B005_000232-T1.cds;Parent=B005_000232-T1;
scaffold_1	funannotate	CDS	724145	724684	.	-	0	ID=B005_000232-T1.cds;Parent=B005_000232-T1;
scaffold_1	funannotate	gene	729194	729776	.	-	.	ID=B005_000233;
scaffold_1	funannotate	mRNA	729194	729776	.	-	.	ID=B005_000233-T1;Parent=B005_000233;product=hypothetical protein;
scaffold_1	funannotate	exon	729587	729776	.	-	.	ID=B005_000233-T1.exon1;Parent=B005_000233-T1;
scaffold_1	funannotate	exon	729465	729532	.	-	.	ID=B005_000233-T1.exon2;Parent=B005_000233-T1;
scaffold_1	funannotate	exon	729194	729352	.	-	.	ID=B005_000233-T1.exon3;Parent=B005_000233-T1;
scaffold_1	funannotate	CDS	729587	729776	.	-	0	ID=B005_000233-T1.cds;Parent=B005_000233-T1;
scaffold_1	funannotate	CDS	729465	729532	.	-	2	ID=B005_000233-T1.cds;Parent=B005_000233-T1;
scaffold_1	funannotate	CDS	729194	729352	.	-	0	ID=B005_000233-T1.cds;Parent=B005_000233-T1;
scaffold_1	funannotate	gene	731859	733195	.	+	.	ID=B005_000234;
scaffold_1	funannotate	mRNA	731859	733195	.	+	.	ID=B005_000234-T1;Parent=B005_000234;product=hypothetical protein;
scaffold_1	funannotate	exon	731859	732154	.	+	.	ID=B005_000234-T1.exon1;Parent=B005_000234-T1;
scaffold_1	funannotate	exon	732226	733195	.	+	.	ID=B005_000234-T1.exon2;Parent=B005_000234-T1;
scaffold_1	funannotate	CDS	731859	732154	.	+	0	ID=B005_000234-T1.cds;Parent=B005_000234-T1;
scaffold_1	funannotate	CDS	732226	733195	.	+	1	ID=B005_000234-T1.cds;Parent=B005_000234-T1;
scaffold_1	funannotate	gene	734912	736447	.	-	.	ID=B005_000235;
scaffold_1	funannotate	mRNA	734912	736447	.	-	.	ID=B005_000235-T1;Parent=B005_000235;product=hypothetical protein;
scaffold_1	funannotate	exon	734912	736447	.	-	.	ID=B005_000235-T1.exon1;Parent=B005_000235-T1;
scaffold_1	funannotate	CDS	734912	736447	.	-	0	ID=B005_000235-T1.cds;Parent=B005_000235-T1;
scaffold_1	funannotate	gene	744041	744934	.	-	.	ID=B005_000236;
scaffold_1	funannotate	mRNA	744041	744934	.	-	.	ID=B005_000236-T1;Parent=B005_000236;product=hypothetical protein;
scaffold_1	funannotate	exon	744041	744934	.	-	.	ID=B005_000236-T1.exon1;Parent=B005_000236-T1;
scaffold_1	funannotate	CDS	744041	744934	.	-	0	ID=B005_000236-T1.cds;Parent=B005_000236-T1;
scaffold_1	funannotate	gene	747134	748918	.	-	.	ID=B005_000237;
scaffold_1	funannotate	mRNA	747134	748918	.	-	.	ID=B005_000237-T1;Parent=B005_000237;product=hypothetical protein;
scaffold_1	funannotate	exon	748390	748918	.	-	.	ID=B005_000237-T1.exon1;Parent=B005_000237-T1;
scaffold_1	funannotate	exon	747134	748290	.	-	.	ID=B005_000237-T1.exon2;Parent=B005_000237-T1;
scaffold_1	funannotate	CDS	748390	748918	.	-	0	ID=B005_000237-T1.cds;Parent=B005_000237-T1;
scaffold_1	funannotate	CDS	747134	748290	.	-	2	ID=B005_000237-T1.cds;Parent=B005_000237-T1;
scaffold_1	funannotate	gene	751537	752204	.	+	.	ID=B005_000238;
scaffold_1	funannotate	mRNA	751537	752204	.	+	.	ID=B005_000238-T1;Parent=B005_000238;product=hypothetical protein;
scaffold_1	funannotate	exon	751537	751725	.	+	.	ID=B005_000238-T1.exon1;Parent=B005_000238-T1;
scaffold_1	funannotate	exon	751782	752204	.	+	.	ID=B005_000238-T1.exon2;Parent=B005_000238-T1;
scaffold_1	funannotate	CDS	751537	751725	.	+	0	ID=B005_000238-T1.cds;Parent=B005_000238-T1;
scaffold_1	funannotate	CDS	751782	752204	.	+	0	ID=B005_000238-T1.cds;Parent=B005_000238-T1;
scaffold_1	funannotate	gene	756361	757732	.	+	.	ID=B005_000239;
scaffold_1	funannotate	mRNA	756361	757732	.	+	.	ID=B005_000239-T1;Parent=B005_000239;product=hypothetical protein;
scaffold_1	funannotate	exon	756361	756668	.	+	.	ID=B005_000239-T1.exon1;Parent=B005_000239-T1;
scaffold_1	funannotate	exon	756736	757732	.	+	.	ID=B005_000239-T1.exon2;Parent=B005_000239-T1;
scaffold_1	funannotate	CDS	756361	756668	.	+	0	ID=B005_000239-T1.cds;Parent=B005_000239-T1;
scaffold_1	funannotate	CDS	756736	757732	.	+	1	ID=B005_000239-T1.cds;Parent=B005_000239-T1;
scaffold_1	funannotate	gene	758410	759540	.	+	.	ID=B005_000240;
scaffold_1	funannotate	mRNA	758410	759540	.	+	.	ID=B005_000240-T1;Parent=B005_000240;product=hypothetical protein;
scaffold_1	funannotate	exon	758410	759540	.	+	.	ID=B005_000240-T1.exon1;Parent=B005_000240-T1;
scaffold_1	funannotate	CDS	758410	759540	.	+	0	ID=B005_000240-T1.cds;Parent=B005_000240-T1;
scaffold_1	funannotate	gene	761635	762234	.	-	.	ID=B005_000241;
scaffold_1	funannotate	mRNA	761635	762234	.	-	.	ID=B005_000241-T1;Parent=B005_000241;product=hypothetical protein;
scaffold_1	funannotate	exon	762127	762234	.	-	.	ID=B005_000241-T1.exon1;Parent=B005_000241-T1;
scaffold_1	funannotate	exon	761635	761961	.	-	.	ID=B005_000241-T1.exon2;Parent=B005_000241-T1;
scaffold_1	funannotate	CDS	762127	762234	.	-	0	ID=B005_000241-T1.cds;Parent=B005_000241-T1;
scaffold_1	funannotate	CDS	761635	761961	.	-	0	ID=B005_000241-T1.cds;Parent=B005_000241-T1;
scaffold_1	funannotate	gene	765051	765436	.	-	.	ID=B005_000242;
scaffold_1	funannotate	mRNA	765051	765436	.	-	.	ID=B005_000242-T1;Parent=B005_000242;product=hypothetical protein;
scaffold_1	funannotate	exon	765265	765436	.	-	.	ID=B005_000242-T1.exon1;Parent=B005_000242-T1;
scaffold_1	funannotate	exon	765051	765193	.	-	.	ID=B005_000242-T1.exon2;Parent=B005_000242-T1;
scaffold_1	funannotate	CDS	765265	765436	.	-	0	ID=B005_000242-T1.cds;Parent=B005_000242-T1;
scaffold_1	funannotate	CDS	765051	765193	.	-	2	ID=B005_000242-T1.cds;Parent=B005_000242-T1;
scaffold_1	funannotate	gene	766140	767676	.	-	.	ID=B005_000243;
scaffold_1	funannotate	mRNA	766140	767676	.	-	.	ID=B005_000243-T1;Parent=B005_000243;product=hypothetical protein;
scaffold_1	funannotate	exon	767606	767676	.	-	.	ID=B005_000243-T1.exon1;Parent=B005_000243-T1;
scaffold_1	funannotate	exon	766892	767581	.	-	.	ID=B005_000243-T1.exon2;Parent=B005_000243-T1;
scaffold_1	funannotate	exon	766140	766791	.	-	.	ID=B005_000243-T1.exon3;Parent=B005_000243-T1;
scaffold_1	funannotate	CDS	767606	767676	.	-	0	ID=B005_000243-T1.cds;Parent=B005_000243-T1;
scaffold_1	funannotate	CDS	766892	767581	.	-	1	ID=B005_000243-T1.cds;Parent=B005_000243-T1;
scaffold_1	funannotate	CDS	766140	766791	.	-	1	ID=B005_000243-T1.cds;Parent=B005_000243-T1;
scaffold_1	funannotate	gene	790634	790955	.	-	.	ID=B005_000244;
scaffold_1	funannotate	mRNA	790634	790955	.	-	.	ID=B005_000244-T1;Parent=B005_000244;product=hypothetical protein;
scaffold_1	funannotate	exon	790634	790955	.	-	.	ID=B005_000244-T1.exon1;Parent=B005_000244-T1;
scaffold_1	funannotate	CDS	790634	790955	.	-	1	ID=B005_000244-T1.cds;Parent=B005_000244-T1;
scaffold_2	funannotate	gene	28380	29060	.	-	.	ID=B005_000245;
scaffold_2	funannotate	mRNA	28380	29060	.	-	.	ID=B005_000245-T1;Parent=B005_000245;product=hypothetical protein;
scaffold_2	funannotate	exon	28380	29060	.	-	.	ID=B005_000245-T1.exon1;Parent=B005_000245-T1;
scaffold_2	funannotate	CDS	28380	29060	.	-	0	ID=B005_000245-T1.cds;Parent=B005_000245-T1;
scaffold_2	funannotate	gene	29934	31267	.	+	.	ID=B005_000246;
scaffold_2	funannotate	mRNA	29934	31267	.	+	.	ID=B005_000246-T1;Parent=B005_000246;product=hypothetical protein;
scaffold_2	funannotate	exon	29934	30008	.	+	.	ID=B005_000246-T1.exon1;Parent=B005_000246-T1;
scaffold_2	funannotate	exon	30081	30528	.	+	.	ID=B005_000246-T1.exon2;Parent=B005_000246-T1;
scaffold_2	funannotate	exon	30583	30669	.	+	.	ID=B005_000246-T1.exon3;Parent=B005_000246-T1;
scaffold_2	funannotate	exon	30814	30918	.	+	.	ID=B005_000246-T1.exon4;Parent=B005_000246-T1;
scaffold_2	funannotate	exon	31080	31267	.	+	.	ID=B005_000246-T1.exon5;Parent=B005_000246-T1;
scaffold_2	funannotate	CDS	29934	30008	.	+	0	ID=B005_000246-T1.cds;Parent=B005_000246-T1;
scaffold_2	funannotate	CDS	30081	30528	.	+	0	ID=B005_000246-T1.cds;Parent=B005_000246-T1;
scaffold_2	funannotate	CDS	30583	30669	.	+	2	ID=B005_000246-T1.cds;Parent=B005_000246-T1;
scaffold_2	funannotate	CDS	30814	30918	.	+	2	ID=B005_000246-T1.cds;Parent=B005_000246-T1;
scaffold_2	funannotate	CDS	31080	31267	.	+	2	ID=B005_000246-T1.cds;Parent=B005_000246-T1;
scaffold_2	funannotate	gene	31734	32225	.	-	.	ID=B005_000247;
scaffold_2	funannotate	mRNA	31734	32225	.	-	.	ID=B005_000247-T1;Parent=B005_000247;product=hypothetical protein;
scaffold_2	funannotate	exon	31734	32225	.	-	.	ID=B005_000247-T1.exon1;Parent=B005_000247-T1;
scaffold_2	funannotate	CDS	31734	32225	.	-	0	ID=B005_000247-T1.cds;Parent=B005_000247-T1;
scaffold_2	funannotate	gene	33403	34177	.	-	.	ID=B005_000248;
scaffold_2	funannotate	mRNA	33403	34177	.	-	.	ID=B005_000248-T1;Parent=B005_000248;product=hypothetical protein;
scaffold_2	funannotate	exon	34145	34177	.	-	.	ID=B005_000248-T1.exon1;Parent=B005_000248-T1;
scaffold_2	funannotate	exon	33812	34102	.	-	.	ID=B005_000248-T1.exon2;Parent=B005_000248-T1;
scaffold_2	funannotate	exon	33403	33495	.	-	.	ID=B005_000248-T1.exon3;Parent=B005_000248-T1;
scaffold_2	funannotate	CDS	34145	34177	.	-	0	ID=B005_000248-T1.cds;Parent=B005_000248-T1;
scaffold_2	funannotate	CDS	33812	34102	.	-	0	ID=B005_000248-T1.cds;Parent=B005_000248-T1;
scaffold_2	funannotate	CDS	33403	33495	.	-	0	ID=B005_000248-T1.cds;Parent=B005_000248-T1;
scaffold_2	funannotate	gene	35857	37379	.	+	.	ID=B005_000249;
scaffold_2	funannotate	mRNA	35857	37379	.	+	.	ID=B005_000249-T1;Parent=B005_000249;product=hypothetical protein;
scaffold_2	funannotate	exon	35857	37230	.	+	.	ID=B005_000249-T1.exon1;Parent=B005_000249-T1;
scaffold_2	funannotate	exon	37287	37379	.	+	.	ID=B005_000249-T1.exon2;Parent=B005_000249-T1;
scaffold_2	funannotate	CDS	35857	37230	.	+	0	ID=B005_000249-T1.cds;Parent=B005_000249-T1;
scaffold_2	funannotate	CDS	37287	37379	.	+	0	ID=B005_000249-T1.cds;Parent=B005_000249-T1;
scaffold_2	funannotate	gene	39653	40439	.	+	.	ID=B005_000250;
scaffold_2	funannotate	mRNA	39653	40439	.	+	.	ID=B005_000250-T1;Parent=B005_000250;product=hypothetical protein;
scaffold_2	funannotate	exon	39653	40051	.	+	.	ID=B005_000250-T1.exon1;Parent=B005_000250-T1;
scaffold_2	funannotate	exon	40218	40439	.	+	.	ID=B005_000250-T1.exon2;Parent=B005_000250-T1;
scaffold_2	funannotate	CDS	39653	40051	.	+	0	ID=B005_000250-T1.cds;Parent=B005_000250-T1;
scaffold_2	funannotate	CDS	40218	40439	.	+	0	ID=B005_000250-T1.cds;Parent=B005_000250-T1;
scaffold_2	funannotate	gene	41297	42946	.	-	.	ID=B005_000251;
scaffold_2	funannotate	mRNA	41297	42946	.	-	.	ID=B005_000251-T1;Parent=B005_000251;product=hypothetical protein;
scaffold_2	funannotate	exon	41297	42946	.	-	.	ID=B005_000251-T1.exon1;Parent=B005_000251-T1;
scaffold_2	funannotate	CDS	41297	42946	.	-	0	ID=B005_000251-T1.cds;Parent=B005_000251-T1;
scaffold_2	funannotate	gene	44794	45989	.	-	.	ID=B005_000252;
scaffold_2	funannotate	mRNA	44794	45989	.	-	.	ID=B005_000252-T1;Parent=B005_000252;product=hypothetical protein;
scaffold_2	funannotate	exon	44980	45989	.	-	.	ID=B005_000252-T1.exon1;Parent=B005_000252-T1;
scaffold_2	funannotate	exon	44794	44884	.	-	.	ID=B005_000252-T1.exon2;Parent=B005_000252-T1;
scaffold_2	funannotate	CDS	44980	45989	.	-	0	ID=B005_000252-T1.cds;Parent=B005_000252-T1;
scaffold_2	funannotate	CDS	44794	44884	.	-	1	ID=B005_000252-T1.cds;Parent=B005_000252-T1;
scaffold_2	funannotate	gene	48283	50535	.	+	.	ID=B005_000253;
scaffold_2	funannotate	mRNA	48283	50535	.	+	.	ID=B005_000253-T1;Parent=B005_000253;product=hypothetical protein;
scaffold_2	funannotate	exon	48283	48618	.	+	.	ID=B005_000253-T1.exon1;Parent=B005_000253-T1;
scaffold_2	funannotate	exon	48714	48809	.	+	.	ID=B005_000253-T1.exon2;Parent=B005_000253-T1;
scaffold_2	funannotate	exon	48919	48954	.	+	.	ID=B005_000253-T1.exon3;Parent=B005_000253-T1;
scaffold_2	funannotate	exon	49011	49133	.	+	.	ID=B005_000253-T1.exon4;Parent=B005_000253-T1;
scaffold_2	funannotate	exon	49449	49461	.	+	.	ID=B005_000253-T1.exon5;Parent=B005_000253-T1;
scaffold_2	funannotate	exon	49711	50008	.	+	.	ID=B005_000253-T1.exon6;Parent=B005_000253-T1;
scaffold_2	funannotate	exon	50088	50535	.	+	.	ID=B005_000253-T1.exon7;Parent=B005_000253-T1;
scaffold_2	funannotate	CDS	48283	48618	.	+	0	ID=B005_000253-T1.cds;Parent=B005_000253-T1;
scaffold_2	funannotate	CDS	48714	48809	.	+	0	ID=B005_000253-T1.cds;Parent=B005_000253-T1;
scaffold_2	funannotate	CDS	48919	48954	.	+	0	ID=B005_000253-T1.cds;Parent=B005_000253-T1;
scaffold_2	funannotate	CDS	49011	49133	.	+	0	ID=B005_000253-T1.cds;Parent=B005_000253-T1;
scaffold_2	funannotate	CDS	49449	49461	.	+	0	ID=B005_000253-T1.cds;Parent=B005_000253-T1;
scaffold_2	funannotate	CDS	49711	50008	.	+	2	ID=B005_000253-T1.cds;Parent=B005_000253-T1;
scaffold_2	funannotate	CDS	50088	50535	.	+	1	ID=B005_000253-T1.cds;Parent=B005_000253-T1;
scaffold_2	funannotate	gene	51159	59076	.	-	.	ID=B005_000254;
scaffold_2	funannotate	mRNA	51159	59076	.	-	.	ID=B005_000254-T1;Parent=B005_000254;product=hypothetical protein;
scaffold_2	funannotate	exon	59031	59076	.	-	.	ID=B005_000254-T1.exon1;Parent=B005_000254-T1;
scaffold_2	funannotate	exon	58499	58970	.	-	.	ID=B005_000254-T1.exon2;Parent=B005_000254-T1;
scaffold_2	funannotate	exon	58142	58427	.	-	.	ID=B005_000254-T1.exon3;Parent=B005_000254-T1;
scaffold_2	funannotate	exon	57817	58080	.	-	.	ID=B005_000254-T1.exon4;Parent=B005_000254-T1;
scaffold_2	funannotate	exon	57636	57759	.	-	.	ID=B005_000254-T1.exon5;Parent=B005_000254-T1;
scaffold_2	funannotate	exon	54191	57573	.	-	.	ID=B005_000254-T1.exon6;Parent=B005_000254-T1;
scaffold_2	funannotate	exon	52680	54127	.	-	.	ID=B005_000254-T1.exon7;Parent=B005_000254-T1;
scaffold_2	funannotate	exon	51159	52581	.	-	.	ID=B005_000254-T1.exon8;Parent=B005_000254-T1;
scaffold_2	funannotate	CDS	59031	59076	.	-	0	ID=B005_000254-T1.cds;Parent=B005_000254-T1;
scaffold_2	funannotate	CDS	58499	58970	.	-	2	ID=B005_000254-T1.cds;Parent=B005_000254-T1;
scaffold_2	funannotate	CDS	58142	58427	.	-	1	ID=B005_000254-T1.cds;Parent=B005_000254-T1;
scaffold_2	funannotate	CDS	57817	58080	.	-	0	ID=B005_000254-T1.cds;Parent=B005_000254-T1;
scaffold_2	funannotate	CDS	57636	57759	.	-	0	ID=B005_000254-T1.cds;Parent=B005_000254-T1;
scaffold_2	funannotate	CDS	54191	57573	.	-	2	ID=B005_000254-T1.cds;Parent=B005_000254-T1;
scaffold_2	funannotate	CDS	52680	54127	.	-	0	ID=B005_000254-T1.cds;Parent=B005_000254-T1;
scaffold_2	funannotate	CDS	51159	52581	.	-	1	ID=B005_000254-T1.cds;Parent=B005_000254-T1;
scaffold_2	funannotate	gene	60268	60797	.	+	.	ID=B005_000255;
scaffold_2	funannotate	mRNA	60268	60797	.	+	.	ID=B005_000255-T1;Parent=B005_000255;product=hypothetical protein;
scaffold_2	funannotate	exon	60268	60433	.	+	.	ID=B005_000255-T1.exon1;Parent=B005_000255-T1;
scaffold_2	funannotate	exon	60495	60567	.	+	.	ID=B005_000255-T1.exon2;Parent=B005_000255-T1;
scaffold_2	funannotate	exon	60623	60638	.	+	.	ID=B005_000255-T1.exon3;Parent=B005_000255-T1;
scaffold_2	funannotate	exon	60708	60797	.	+	.	ID=B005_000255-T1.exon4;Parent=B005_000255-T1;
scaffold_2	funannotate	CDS	60268	60433	.	+	0	ID=B005_000255-T1.cds;Parent=B005_000255-T1;
scaffold_2	funannotate	CDS	60495	60567	.	+	2	ID=B005_000255-T1.cds;Parent=B005_000255-T1;
scaffold_2	funannotate	CDS	60623	60638	.	+	1	ID=B005_000255-T1.cds;Parent=B005_000255-T1;
scaffold_2	funannotate	CDS	60708	60797	.	+	0	ID=B005_000255-T1.cds;Parent=B005_000255-T1;
scaffold_2	funannotate	gene	61778	62563	.	-	.	ID=B005_000256;
scaffold_2	funannotate	mRNA	61778	62563	.	-	.	ID=B005_000256-T1;Parent=B005_000256;product=hypothetical protein;
scaffold_2	funannotate	exon	62527	62563	.	-	.	ID=B005_000256-T1.exon1;Parent=B005_000256-T1;
scaffold_2	funannotate	exon	62221	62468	.	-	.	ID=B005_000256-T1.exon2;Parent=B005_000256-T1;
scaffold_2	funannotate	exon	61778	62065	.	-	.	ID=B005_000256-T1.exon3;Parent=B005_000256-T1;
scaffold_2	funannotate	CDS	62527	62563	.	-	0	ID=B005_000256-T1.cds;Parent=B005_000256-T1;
scaffold_2	funannotate	CDS	62221	62468	.	-	2	ID=B005_000256-T1.cds;Parent=B005_000256-T1;
scaffold_2	funannotate	CDS	61778	62065	.	-	0	ID=B005_000256-T1.cds;Parent=B005_000256-T1;
scaffold_2	funannotate	gene	63468	65265	.	-	.	ID=B005_000257;
scaffold_2	funannotate	mRNA	63468	65265	.	-	.	ID=B005_000257-T1;Parent=B005_000257;product=hypothetical protein;
scaffold_2	funannotate	exon	65032	65265	.	-	.	ID=B005_000257-T1.exon1;Parent=B005_000257-T1;
scaffold_2	funannotate	exon	64761	64977	.	-	.	ID=B005_000257-T1.exon2;Parent=B005_000257-T1;
scaffold_2	funannotate	exon	64297	64694	.	-	.	ID=B005_000257-T1.exon3;Parent=B005_000257-T1;
scaffold_2	funannotate	exon	63797	64176	.	-	.	ID=B005_000257-T1.exon4;Parent=B005_000257-T1;
scaffold_2	funannotate	exon	63468	63729	.	-	.	ID=B005_000257-T1.exon5;Parent=B005_000257-T1;
scaffold_2	funannotate	CDS	65032	65265	.	-	0	ID=B005_000257-T1.cds;Parent=B005_000257-T1;
scaffold_2	funannotate	CDS	64761	64977	.	-	0	ID=B005_000257-T1.cds;Parent=B005_000257-T1;
scaffold_2	funannotate	CDS	64297	64694	.	-	2	ID=B005_000257-T1.cds;Parent=B005_000257-T1;
scaffold_2	funannotate	CDS	63797	64176	.	-	0	ID=B005_000257-T1.cds;Parent=B005_000257-T1;
scaffold_2	funannotate	CDS	63468	63729	.	-	1	ID=B005_000257-T1.cds;Parent=B005_000257-T1;
scaffold_2	funannotate	gene	66712	67859	.	+	.	ID=B005_000258;
scaffold_2	funannotate	mRNA	66712	67859	.	+	.	ID=B005_000258-T1;Parent=B005_000258;product=hypothetical protein;
scaffold_2	funannotate	exon	66712	67652	.	+	.	ID=B005_000258-T1.exon1;Parent=B005_000258-T1;
scaffold_2	funannotate	exon	67736	67859	.	+	.	ID=B005_000258-T1.exon2;Parent=B005_000258-T1;
scaffold_2	funannotate	CDS	66712	67652	.	+	0	ID=B005_000258-T1.cds;Parent=B005_000258-T1;
scaffold_2	funannotate	CDS	67736	67859	.	+	1	ID=B005_000258-T1.cds;Parent=B005_000258-T1;
scaffold_2	funannotate	gene	77686	79120	.	-	.	ID=B005_000259;
scaffold_2	funannotate	mRNA	77686	79120	.	-	.	ID=B005_000259-T1;Parent=B005_000259;product=hypothetical protein;
scaffold_2	funannotate	exon	78919	79120	.	-	.	ID=B005_000259-T1.exon1;Parent=B005_000259-T1;
scaffold_2	funannotate	exon	78844	78863	.	-	.	ID=B005_000259-T1.exon2;Parent=B005_000259-T1;
scaffold_2	funannotate	exon	78669	78776	.	-	.	ID=B005_000259-T1.exon3;Parent=B005_000259-T1;
scaffold_2	funannotate	exon	77686	78603	.	-	.	ID=B005_000259-T1.exon4;Parent=B005_000259-T1;
scaffold_2	funannotate	CDS	78919	79120	.	-	0	ID=B005_000259-T1.cds;Parent=B005_000259-T1;
scaffold_2	funannotate	CDS	78844	78863	.	-	2	ID=B005_000259-T1.cds;Parent=B005_000259-T1;
scaffold_2	funannotate	CDS	78669	78776	.	-	0	ID=B005_000259-T1.cds;Parent=B005_000259-T1;
scaffold_2	funannotate	CDS	77686	78603	.	-	0	ID=B005_000259-T1.cds;Parent=B005_000259-T1;
scaffold_2	funannotate	gene	80234	81945	.	+	.	ID=B005_000260;
scaffold_2	funannotate	mRNA	80234	81945	.	+	.	ID=B005_000260-T1;Parent=B005_000260;product=hypothetical protein;
scaffold_2	funannotate	exon	80234	80305	.	+	.	ID=B005_000260-T1.exon1;Parent=B005_000260-T1;
scaffold_2	funannotate	exon	80373	80583	.	+	.	ID=B005_000260-T1.exon2;Parent=B005_000260-T1;
scaffold_2	funannotate	exon	80633	81945	.	+	.	ID=B005_000260-T1.exon3;Parent=B005_000260-T1;
scaffold_2	funannotate	CDS	80234	80305	.	+	0	ID=B005_000260-T1.cds;Parent=B005_000260-T1;
scaffold_2	funannotate	CDS	80373	80583	.	+	0	ID=B005_000260-T1.cds;Parent=B005_000260-T1;
scaffold_2	funannotate	CDS	80633	81945	.	+	2	ID=B005_000260-T1.cds;Parent=B005_000260-T1;
scaffold_2	funannotate	gene	82594	83857	.	-	.	ID=B005_000261;
scaffold_2	funannotate	mRNA	82594	83857	.	-	.	ID=B005_000261-T1;Parent=B005_000261;product=hypothetical protein;
scaffold_2	funannotate	exon	83678	83857	.	-	.	ID=B005_000261-T1.exon1;Parent=B005_000261-T1;
scaffold_2	funannotate	exon	83434	83571	.	-	.	ID=B005_000261-T1.exon2;Parent=B005_000261-T1;
scaffold_2	funannotate	exon	83276	83327	.	-	.	ID=B005_000261-T1.exon3;Parent=B005_000261-T1;
scaffold_2	funannotate	exon	82594	83192	.	-	.	ID=B005_000261-T1.exon4;Parent=B005_000261-T1;
scaffold_2	funannotate	CDS	83678	83857	.	-	0	ID=B005_000261-T1.cds;Parent=B005_000261-T1;
scaffold_2	funannotate	CDS	83434	83571	.	-	0	ID=B005_000261-T1.cds;Parent=B005_000261-T1;
scaffold_2	funannotate	CDS	83276	83327	.	-	0	ID=B005_000261-T1.cds;Parent=B005_000261-T1;
scaffold_2	funannotate	CDS	82594	83192	.	-	2	ID=B005_000261-T1.cds;Parent=B005_000261-T1;
scaffold_2	funannotate	gene	85546	86200	.	-	.	ID=B005_000262;
scaffold_2	funannotate	mRNA	85546	86200	.	-	.	ID=B005_000262-T1;Parent=B005_000262;product=hypothetical protein;
scaffold_2	funannotate	exon	85937	86200	.	-	.	ID=B005_000262-T1.exon1;Parent=B005_000262-T1;
scaffold_2	funannotate	exon	85546	85884	.	-	.	ID=B005_000262-T1.exon2;Parent=B005_000262-T1;
scaffold_2	funannotate	CDS	85937	86200	.	-	0	ID=B005_000262-T1.cds;Parent=B005_000262-T1;
scaffold_2	funannotate	CDS	85546	85884	.	-	0	ID=B005_000262-T1.cds;Parent=B005_000262-T1;
scaffold_2	funannotate	gene	88182	90266	.	-	.	ID=B005_000263;
scaffold_2	funannotate	mRNA	88182	90266	.	-	.	ID=B005_000263-T1;Parent=B005_000263;product=hypothetical protein;
scaffold_2	funannotate	exon	89907	90266	.	-	.	ID=B005_000263-T1.exon1;Parent=B005_000263-T1;
scaffold_2	funannotate	exon	89727	89857	.	-	.	ID=B005_000263-T1.exon2;Parent=B005_000263-T1;
scaffold_2	funannotate	exon	89522	89633	.	-	.	ID=B005_000263-T1.exon3;Parent=B005_000263-T1;
scaffold_2	funannotate	exon	89177	89335	.	-	.	ID=B005_000263-T1.exon4;Parent=B005_000263-T1;
scaffold_2	funannotate	exon	88747	89120	.	-	.	ID=B005_000263-T1.exon5;Parent=B005_000263-T1;
scaffold_2	funannotate	exon	88182	88656	.	-	.	ID=B005_000263-T1.exon6;Parent=B005_000263-T1;
scaffold_2	funannotate	CDS	89907	90266	.	-	0	ID=B005_000263-T1.cds;Parent=B005_000263-T1;
scaffold_2	funannotate	CDS	89727	89857	.	-	0	ID=B005_000263-T1.cds;Parent=B005_000263-T1;
scaffold_2	funannotate	CDS	89522	89633	.	-	1	ID=B005_000263-T1.cds;Parent=B005_000263-T1;
scaffold_2	funannotate	CDS	89177	89335	.	-	0	ID=B005_000263-T1.cds;Parent=B005_000263-T1;
scaffold_2	funannotate	CDS	88747	89120	.	-	0	ID=B005_000263-T1.cds;Parent=B005_000263-T1;
scaffold_2	funannotate	CDS	88182	88656	.	-	1	ID=B005_000263-T1.cds;Parent=B005_000263-T1;
scaffold_2	funannotate	gene	91034	92758	.	-	.	ID=B005_000264;
scaffold_2	funannotate	mRNA	91034	92758	.	-	.	ID=B005_000264-T1;Parent=B005_000264;product=hypothetical protein;
scaffold_2	funannotate	exon	92551	92758	.	-	.	ID=B005_000264-T1.exon1;Parent=B005_000264-T1;
scaffold_2	funannotate	exon	92412	92497	.	-	.	ID=B005_000264-T1.exon2;Parent=B005_000264-T1;
scaffold_2	funannotate	exon	92233	92350	.	-	.	ID=B005_000264-T1.exon3;Parent=B005_000264-T1;
scaffold_2	funannotate	exon	91296	92173	.	-	.	ID=B005_000264-T1.exon4;Parent=B005_000264-T1;
scaffold_2	funannotate	exon	91034	91228	.	-	.	ID=B005_000264-T1.exon5;Parent=B005_000264-T1;
scaffold_2	funannotate	CDS	92551	92758	.	-	0	ID=B005_000264-T1.cds;Parent=B005_000264-T1;
scaffold_2	funannotate	CDS	92412	92497	.	-	2	ID=B005_000264-T1.cds;Parent=B005_000264-T1;
scaffold_2	funannotate	CDS	92233	92350	.	-	0	ID=B005_000264-T1.cds;Parent=B005_000264-T1;
scaffold_2	funannotate	CDS	91296	92173	.	-	2	ID=B005_000264-T1.cds;Parent=B005_000264-T1;
scaffold_2	funannotate	CDS	91034	91228	.	-	0	ID=B005_000264-T1.cds;Parent=B005_000264-T1;
scaffold_2	funannotate	gene	93338	95470	.	-	.	ID=B005_000265;
scaffold_2	funannotate	mRNA	93338	95470	.	-	.	ID=B005_000265-T1;Parent=B005_000265;product=hypothetical protein;
scaffold_2	funannotate	exon	94823	95470	.	-	.	ID=B005_000265-T1.exon1;Parent=B005_000265-T1;
scaffold_2	funannotate	exon	94596	94760	.	-	.	ID=B005_000265-T1.exon2;Parent=B005_000265-T1;
scaffold_2	funannotate	exon	93338	94525	.	-	.	ID=B005_000265-T1.exon3;Parent=B005_000265-T1;
scaffold_2	funannotate	CDS	94823	95470	.	-	0	ID=B005_000265-T1.cds;Parent=B005_000265-T1;
scaffold_2	funannotate	CDS	94596	94760	.	-	0	ID=B005_000265-T1.cds;Parent=B005_000265-T1;
scaffold_2	funannotate	CDS	93338	94525	.	-	0	ID=B005_000265-T1.cds;Parent=B005_000265-T1;
scaffold_2	funannotate	gene	96836	97672	.	+	.	ID=B005_000266;
scaffold_2	funannotate	mRNA	96836	97672	.	+	.	ID=B005_000266-T1;Parent=B005_000266;product=hypothetical protein;
scaffold_2	funannotate	exon	96836	97672	.	+	.	ID=B005_000266-T1.exon1;Parent=B005_000266-T1;
scaffold_2	funannotate	CDS	96836	97672	.	+	0	ID=B005_000266-T1.cds;Parent=B005_000266-T1;
scaffold_2	funannotate	gene	97986	101240	.	-	.	ID=B005_000267;
scaffold_2	funannotate	mRNA	97986	101240	.	-	.	ID=B005_000267-T1;Parent=B005_000267;product=hypothetical protein;
scaffold_2	funannotate	exon	100877	101240	.	-	.	ID=B005_000267-T1.exon1;Parent=B005_000267-T1;
scaffold_2	funannotate	exon	100470	100819	.	-	.	ID=B005_000267-T1.exon2;Parent=B005_000267-T1;
scaffold_2	funannotate	exon	100113	100410	.	-	.	ID=B005_000267-T1.exon3;Parent=B005_000267-T1;
scaffold_2	funannotate	exon	100014	100038	.	-	.	ID=B005_000267-T1.exon4;Parent=B005_000267-T1;
scaffold_2	funannotate	exon	99709	99946	.	-	.	ID=B005_000267-T1.exon5;Parent=B005_000267-T1;
scaffold_2	funannotate	exon	99206	99514	.	-	.	ID=B005_000267-T1.exon6;Parent=B005_000267-T1;
scaffold_2	funannotate	exon	98800	99136	.	-	.	ID=B005_000267-T1.exon7;Parent=B005_000267-T1;
scaffold_2	funannotate	exon	97986	98641	.	-	.	ID=B005_000267-T1.exon8;Parent=B005_000267-T1;
scaffold_2	funannotate	CDS	100877	101240	.	-	0	ID=B005_000267-T1.cds;Parent=B005_000267-T1;
scaffold_2	funannotate	CDS	100470	100819	.	-	2	ID=B005_000267-T1.cds;Parent=B005_000267-T1;
scaffold_2	funannotate	CDS	100113	100410	.	-	0	ID=B005_000267-T1.cds;Parent=B005_000267-T1;
scaffold_2	funannotate	CDS	100014	100038	.	-	2	ID=B005_000267-T1.cds;Parent=B005_000267-T1;
scaffold_2	funannotate	CDS	99709	99946	.	-	1	ID=B005_000267-T1.cds;Parent=B005_000267-T1;
scaffold_2	funannotate	CDS	99206	99514	.	-	0	ID=B005_000267-T1.cds;Parent=B005_000267-T1;
scaffold_2	funannotate	CDS	98800	99136	.	-	0	ID=B005_000267-T1.cds;Parent=B005_000267-T1;
scaffold_2	funannotate	CDS	97986	98641	.	-	2	ID=B005_000267-T1.cds;Parent=B005_000267-T1;
scaffold_2	funannotate	gene	105649	105846	.	-	.	ID=B005_000268;
scaffold_2	funannotate	mRNA	105649	105846	.	-	.	ID=B005_000268-T1;Parent=B005_000268;product=hypothetical protein;
scaffold_2	funannotate	exon	105649	105846	.	-	.	ID=B005_000268-T1.exon1;Parent=B005_000268-T1;
scaffold_2	funannotate	CDS	105649	105846	.	-	0	ID=B005_000268-T1.cds;Parent=B005_000268-T1;
scaffold_2	funannotate	gene	110947	111650	.	-	.	ID=B005_000269;
scaffold_2	funannotate	mRNA	110947	111650	.	-	.	ID=B005_000269-T1;Parent=B005_000269;product=hypothetical protein;
scaffold_2	funannotate	exon	111626	111650	.	-	.	ID=B005_000269-T1.exon1;Parent=B005_000269-T1;
[truncated: 113,937 more rows]
