# Supplementary material for: Population genomics of the grapevine pathogen Eutypa lata reveals evidence for population expansion and intraspecific differences in secondary metabolite gene clusters
Source: PLoS Genet. 2022 Apr 1;18(4):e1010153. doi: 10.1371/journal.pgen.1010153 (PMC9007359; doi:10.1371/journal.pgen.1010153)
Supplement: S1 Data — (ZIP) [file pgen.1010153.s010.zip › Eutypa_lata_C001.gff3]

##gff-version 3
scaffold_1	funannotate	gene	3335	4595	.	-	.	ID=C001_000001;
scaffold_1	funannotate	mRNA	3335	4595	.	-	.	ID=C001_000001-T1;Parent=C001_000001;product=hypothetical protein;
scaffold_1	funannotate	exon	4222	4595	.	-	.	ID=C001_000001-T1.exon1;Parent=C001_000001-T1;
scaffold_1	funannotate	exon	3335	4082	.	-	.	ID=C001_000001-T1.exon2;Parent=C001_000001-T1;
scaffold_1	funannotate	CDS	4222	4595	.	-	0	ID=C001_000001-T1.cds;Parent=C001_000001-T1;
scaffold_1	funannotate	CDS	3335	4082	.	-	1	ID=C001_000001-T1.cds;Parent=C001_000001-T1;
scaffold_1	funannotate	gene	5952	7758	.	-	.	ID=C001_000002;
scaffold_1	funannotate	mRNA	5952	7758	.	-	.	ID=C001_000002-T1;Parent=C001_000002;product=hypothetical protein;
scaffold_1	funannotate	exon	7705	7758	.	-	.	ID=C001_000002-T1.exon1;Parent=C001_000002-T1;
scaffold_1	funannotate	exon	7541	7642	.	-	.	ID=C001_000002-T1.exon2;Parent=C001_000002-T1;
scaffold_1	funannotate	exon	5952	7442	.	-	.	ID=C001_000002-T1.exon3;Parent=C001_000002-T1;
scaffold_1	funannotate	CDS	7705	7758	.	-	0	ID=C001_000002-T1.cds;Parent=C001_000002-T1;
scaffold_1	funannotate	CDS	7541	7642	.	-	0	ID=C001_000002-T1.cds;Parent=C001_000002-T1;
scaffold_1	funannotate	CDS	5952	7442	.	-	0	ID=C001_000002-T1.cds;Parent=C001_000002-T1;
scaffold_1	funannotate	gene	9299	10195	.	+	.	ID=C001_000003;
scaffold_1	funannotate	mRNA	9299	10195	.	+	.	ID=C001_000003-T1;Parent=C001_000003;product=hypothetical protein;
scaffold_1	funannotate	exon	9299	10195	.	+	.	ID=C001_000003-T1.exon1;Parent=C001_000003-T1;
scaffold_1	funannotate	CDS	9299	10195	.	+	0	ID=C001_000003-T1.cds;Parent=C001_000003-T1;
scaffold_1	funannotate	gene	11168	13063	.	-	.	ID=C001_000004;
scaffold_1	funannotate	mRNA	11168	13063	.	-	.	ID=C001_000004-T1;Parent=C001_000004;product=hypothetical protein;
scaffold_1	funannotate	exon	11340	13063	.	-	.	ID=C001_000004-T1.exon1;Parent=C001_000004-T1;
scaffold_1	funannotate	exon	11280	11292	.	-	.	ID=C001_000004-T1.exon2;Parent=C001_000004-T1;
scaffold_1	funannotate	exon	11168	11197	.	-	.	ID=C001_000004-T1.exon3;Parent=C001_000004-T1;
scaffold_1	funannotate	CDS	11340	13063	.	-	0	ID=C001_000004-T1.cds;Parent=C001_000004-T1;
scaffold_1	funannotate	CDS	11280	11292	.	-	1	ID=C001_000004-T1.cds;Parent=C001_000004-T1;
scaffold_1	funannotate	CDS	11168	11197	.	-	0	ID=C001_000004-T1.cds;Parent=C001_000004-T1;
scaffold_1	funannotate	gene	13744	17801	.	+	.	ID=C001_000005;
scaffold_1	funannotate	mRNA	13744	17801	.	+	.	ID=C001_000005-T1;Parent=C001_000005;product=hypothetical protein;
scaffold_1	funannotate	exon	13744	14246	.	+	.	ID=C001_000005-T1.exon1;Parent=C001_000005-T1;
scaffold_1	funannotate	exon	14294	17801	.	+	.	ID=C001_000005-T1.exon2;Parent=C001_000005-T1;
scaffold_1	funannotate	CDS	13744	14246	.	+	0	ID=C001_000005-T1.cds;Parent=C001_000005-T1;
scaffold_1	funannotate	CDS	14294	17801	.	+	1	ID=C001_000005-T1.cds;Parent=C001_000005-T1;
scaffold_1	funannotate	gene	18362	19176	.	+	.	ID=C001_000006;
scaffold_1	funannotate	mRNA	18362	19176	.	+	.	ID=C001_000006-T1;Parent=C001_000006;product=hypothetical protein;
scaffold_1	funannotate	exon	18362	18514	.	+	.	ID=C001_000006-T1.exon1;Parent=C001_000006-T1;
scaffold_1	funannotate	exon	18595	19176	.	+	.	ID=C001_000006-T1.exon2;Parent=C001_000006-T1;
scaffold_1	funannotate	CDS	18362	18514	.	+	0	ID=C001_000006-T1.cds;Parent=C001_000006-T1;
scaffold_1	funannotate	CDS	18595	19176	.	+	0	ID=C001_000006-T1.cds;Parent=C001_000006-T1;
scaffold_1	funannotate	gene	20204	22021	.	+	.	ID=C001_000007;
scaffold_1	funannotate	mRNA	20204	22021	.	+	.	ID=C001_000007-T1;Parent=C001_000007;product=hypothetical protein;
scaffold_1	funannotate	exon	20204	20266	.	+	.	ID=C001_000007-T1.exon1;Parent=C001_000007-T1;
scaffold_1	funannotate	exon	20359	20512	.	+	.	ID=C001_000007-T1.exon2;Parent=C001_000007-T1;
scaffold_1	funannotate	exon	20588	20661	.	+	.	ID=C001_000007-T1.exon3;Parent=C001_000007-T1;
scaffold_1	funannotate	exon	20743	21093	.	+	.	ID=C001_000007-T1.exon4;Parent=C001_000007-T1;
scaffold_1	funannotate	exon	21221	21253	.	+	.	ID=C001_000007-T1.exon5;Parent=C001_000007-T1;
scaffold_1	funannotate	exon	21337	21678	.	+	.	ID=C001_000007-T1.exon6;Parent=C001_000007-T1;
scaffold_1	funannotate	exon	21842	22021	.	+	.	ID=C001_000007-T1.exon7;Parent=C001_000007-T1;
scaffold_1	funannotate	CDS	20204	20266	.	+	0	ID=C001_000007-T1.cds;Parent=C001_000007-T1;
scaffold_1	funannotate	CDS	20359	20512	.	+	0	ID=C001_000007-T1.cds;Parent=C001_000007-T1;
scaffold_1	funannotate	CDS	20588	20661	.	+	2	ID=C001_000007-T1.cds;Parent=C001_000007-T1;
scaffold_1	funannotate	CDS	20743	21093	.	+	0	ID=C001_000007-T1.cds;Parent=C001_000007-T1;
scaffold_1	funannotate	CDS	21221	21253	.	+	0	ID=C001_000007-T1.cds;Parent=C001_000007-T1;
scaffold_1	funannotate	CDS	21337	21678	.	+	0	ID=C001_000007-T1.cds;Parent=C001_000007-T1;
scaffold_1	funannotate	CDS	21842	22021	.	+	0	ID=C001_000007-T1.cds;Parent=C001_000007-T1;
scaffold_1	funannotate	gene	22259	23519	.	-	.	ID=C001_000008;
scaffold_1	funannotate	mRNA	22259	23519	.	-	.	ID=C001_000008-T1;Parent=C001_000008;product=hypothetical protein;
scaffold_1	funannotate	exon	23333	23519	.	-	.	ID=C001_000008-T1.exon1;Parent=C001_000008-T1;
scaffold_1	funannotate	exon	22862	23174	.	-	.	ID=C001_000008-T1.exon2;Parent=C001_000008-T1;
scaffold_1	funannotate	exon	22259	22808	.	-	.	ID=C001_000008-T1.exon3;Parent=C001_000008-T1;
scaffold_1	funannotate	CDS	23333	23519	.	-	0	ID=C001_000008-T1.cds;Parent=C001_000008-T1;
scaffold_1	funannotate	CDS	22862	23174	.	-	2	ID=C001_000008-T1.cds;Parent=C001_000008-T1;
scaffold_1	funannotate	CDS	22259	22808	.	-	1	ID=C001_000008-T1.cds;Parent=C001_000008-T1;
scaffold_1	funannotate	gene	25369	26013	.	+	.	ID=C001_000009;
scaffold_1	funannotate	mRNA	25369	26013	.	+	.	ID=C001_000009-T1;Parent=C001_000009;product=hypothetical protein;
scaffold_1	funannotate	exon	25369	26013	.	+	.	ID=C001_000009-T1.exon1;Parent=C001_000009-T1;
scaffold_1	funannotate	CDS	25369	26013	.	+	0	ID=C001_000009-T1.cds;Parent=C001_000009-T1;
scaffold_1	funannotate	gene	26450	27986	.	+	.	ID=C001_000010;
scaffold_1	funannotate	mRNA	26450	27986	.	+	.	ID=C001_000010-T1;Parent=C001_000010;product=hypothetical protein;
scaffold_1	funannotate	exon	26450	26659	.	+	.	ID=C001_000010-T1.exon1;Parent=C001_000010-T1;
scaffold_1	funannotate	exon	26733	27986	.	+	.	ID=C001_000010-T1.exon2;Parent=C001_000010-T1;
scaffold_1	funannotate	CDS	26450	26659	.	+	0	ID=C001_000010-T1.cds;Parent=C001_000010-T1;
scaffold_1	funannotate	CDS	26733	27986	.	+	0	ID=C001_000010-T1.cds;Parent=C001_000010-T1;
scaffold_1	funannotate	gene	28678	33713	.	+	.	ID=C001_000011;
scaffold_1	funannotate	mRNA	28678	33713	.	+	.	ID=C001_000011-T1;Parent=C001_000011;product=hypothetical protein;
scaffold_1	funannotate	exon	28678	29309	.	+	.	ID=C001_000011-T1.exon1;Parent=C001_000011-T1;
scaffold_1	funannotate	exon	29476	32485	.	+	.	ID=C001_000011-T1.exon2;Parent=C001_000011-T1;
scaffold_1	funannotate	exon	32505	33713	.	+	.	ID=C001_000011-T1.exon3;Parent=C001_000011-T1;
scaffold_1	funannotate	CDS	28678	29309	.	+	0	ID=C001_000011-T1.cds;Parent=C001_000011-T1;
scaffold_1	funannotate	CDS	29476	32485	.	+	1	ID=C001_000011-T1.cds;Parent=C001_000011-T1;
scaffold_1	funannotate	CDS	32505	33713	.	+	0	ID=C001_000011-T1.cds;Parent=C001_000011-T1;
scaffold_1	funannotate	gene	35534	37177	.	+	.	ID=C001_000012;
scaffold_1	funannotate	mRNA	35534	37177	.	+	.	ID=C001_000012-T1;Parent=C001_000012;product=hypothetical protein;
scaffold_1	funannotate	exon	35534	36644	.	+	.	ID=C001_000012-T1.exon1;Parent=C001_000012-T1;
scaffold_1	funannotate	exon	36837	37177	.	+	.	ID=C001_000012-T1.exon2;Parent=C001_000012-T1;
scaffold_1	funannotate	CDS	35534	36644	.	+	0	ID=C001_000012-T1.cds;Parent=C001_000012-T1;
scaffold_1	funannotate	CDS	36837	37177	.	+	2	ID=C001_000012-T1.cds;Parent=C001_000012-T1;
scaffold_1	funannotate	gene	37598	39055	.	-	.	ID=C001_000013;
scaffold_1	funannotate	mRNA	37598	39055	.	-	.	ID=C001_000013-T1;Parent=C001_000013;product=hypothetical protein;
scaffold_1	funannotate	exon	37598	39055	.	-	.	ID=C001_000013-T1.exon1;Parent=C001_000013-T1;
scaffold_1	funannotate	CDS	37598	39055	.	-	0	ID=C001_000013-T1.cds;Parent=C001_000013-T1;
scaffold_1	funannotate	gene	40054	41364	.	+	.	ID=C001_000014;
scaffold_1	funannotate	mRNA	40054	41364	.	+	.	ID=C001_000014-T1;Parent=C001_000014;product=hypothetical protein;
scaffold_1	funannotate	exon	40054	40303	.	+	.	ID=C001_000014-T1.exon1;Parent=C001_000014-T1;
scaffold_1	funannotate	exon	40370	41364	.	+	.	ID=C001_000014-T1.exon2;Parent=C001_000014-T1;
scaffold_1	funannotate	CDS	40054	40303	.	+	0	ID=C001_000014-T1.cds;Parent=C001_000014-T1;
scaffold_1	funannotate	CDS	40370	41364	.	+	2	ID=C001_000014-T1.cds;Parent=C001_000014-T1;
scaffold_1	funannotate	gene	41580	42319	.	-	.	ID=C001_000015;
scaffold_1	funannotate	mRNA	41580	42319	.	-	.	ID=C001_000015-T1;Parent=C001_000015;product=hypothetical protein;
scaffold_1	funannotate	exon	42142	42319	.	-	.	ID=C001_000015-T1.exon1;Parent=C001_000015-T1;
scaffold_1	funannotate	exon	41843	42082	.	-	.	ID=C001_000015-T1.exon2;Parent=C001_000015-T1;
scaffold_1	funannotate	exon	41580	41788	.	-	.	ID=C001_000015-T1.exon3;Parent=C001_000015-T1;
scaffold_1	funannotate	CDS	42142	42319	.	-	0	ID=C001_000015-T1.cds;Parent=C001_000015-T1;
scaffold_1	funannotate	CDS	41843	42082	.	-	2	ID=C001_000015-T1.cds;Parent=C001_000015-T1;
scaffold_1	funannotate	CDS	41580	41788	.	-	2	ID=C001_000015-T1.cds;Parent=C001_000015-T1;
scaffold_1	funannotate	gene	44412	44715	.	-	.	ID=C001_000016;
scaffold_1	funannotate	mRNA	44412	44715	.	-	.	ID=C001_000016-T1;Parent=C001_000016;product=hypothetical protein;
scaffold_1	funannotate	exon	44704	44715	.	-	.	ID=C001_000016-T1.exon1;Parent=C001_000016-T1;
scaffold_1	funannotate	exon	44412	44624	.	-	.	ID=C001_000016-T1.exon2;Parent=C001_000016-T1;
scaffold_1	funannotate	CDS	44704	44715	.	-	0	ID=C001_000016-T1.cds;Parent=C001_000016-T1;
scaffold_1	funannotate	CDS	44412	44624	.	-	0	ID=C001_000016-T1.cds;Parent=C001_000016-T1;
scaffold_1	funannotate	gene	46861	48510	.	-	.	ID=C001_000017;
scaffold_1	funannotate	mRNA	46861	48510	.	-	.	ID=C001_000017-T1;Parent=C001_000017;product=hypothetical protein;
scaffold_1	funannotate	exon	48319	48510	.	-	.	ID=C001_000017-T1.exon1;Parent=C001_000017-T1;
scaffold_1	funannotate	exon	47896	48260	.	-	.	ID=C001_000017-T1.exon2;Parent=C001_000017-T1;
scaffold_1	funannotate	exon	47484	47830	.	-	.	ID=C001_000017-T1.exon3;Parent=C001_000017-T1;
scaffold_1	funannotate	exon	46861	47426	.	-	.	ID=C001_000017-T1.exon4;Parent=C001_000017-T1;
scaffold_1	funannotate	CDS	48319	48510	.	-	0	ID=C001_000017-T1.cds;Parent=C001_000017-T1;
scaffold_1	funannotate	CDS	47896	48260	.	-	0	ID=C001_000017-T1.cds;Parent=C001_000017-T1;
scaffold_1	funannotate	CDS	47484	47830	.	-	1	ID=C001_000017-T1.cds;Parent=C001_000017-T1;
scaffold_1	funannotate	CDS	46861	47426	.	-	2	ID=C001_000017-T1.cds;Parent=C001_000017-T1;
scaffold_1	funannotate	gene	50320	52254	.	-	.	ID=C001_000018;
scaffold_1	funannotate	mRNA	50320	52254	.	-	.	ID=C001_000018-T1;Parent=C001_000018;product=hypothetical protein;
scaffold_1	funannotate	exon	50320	52254	.	-	.	ID=C001_000018-T1.exon1;Parent=C001_000018-T1;
scaffold_1	funannotate	CDS	50320	52254	.	-	0	ID=C001_000018-T1.cds;Parent=C001_000018-T1;
scaffold_1	funannotate	gene	54887	56715	.	-	.	ID=C001_000019;
scaffold_1	funannotate	mRNA	54887	56715	.	-	.	ID=C001_000019-T1;Parent=C001_000019;product=hypothetical protein;
scaffold_1	funannotate	exon	56662	56715	.	-	.	ID=C001_000019-T1.exon1;Parent=C001_000019-T1;
scaffold_1	funannotate	exon	54887	56533	.	-	.	ID=C001_000019-T1.exon2;Parent=C001_000019-T1;
scaffold_1	funannotate	CDS	56662	56715	.	-	0	ID=C001_000019-T1.cds;Parent=C001_000019-T1;
scaffold_1	funannotate	CDS	54887	56533	.	-	0	ID=C001_000019-T1.cds;Parent=C001_000019-T1;
scaffold_1	funannotate	gene	59233	62282	.	-	.	ID=C001_000020;
scaffold_1	funannotate	mRNA	59233	62282	.	-	.	ID=C001_000020-T1;Parent=C001_000020;product=hypothetical protein;
scaffold_1	funannotate	exon	61487	62282	.	-	.	ID=C001_000020-T1.exon1;Parent=C001_000020-T1;
scaffold_1	funannotate	exon	61178	61382	.	-	.	ID=C001_000020-T1.exon2;Parent=C001_000020-T1;
scaffold_1	funannotate	exon	60776	61114	.	-	.	ID=C001_000020-T1.exon3;Parent=C001_000020-T1;
scaffold_1	funannotate	exon	59233	60616	.	-	.	ID=C001_000020-T1.exon4;Parent=C001_000020-T1;
scaffold_1	funannotate	CDS	61487	62282	.	-	0	ID=C001_000020-T1.cds;Parent=C001_000020-T1;
scaffold_1	funannotate	CDS	61178	61382	.	-	2	ID=C001_000020-T1.cds;Parent=C001_000020-T1;
scaffold_1	funannotate	CDS	60776	61114	.	-	1	ID=C001_000020-T1.cds;Parent=C001_000020-T1;
scaffold_1	funannotate	CDS	59233	60616	.	-	1	ID=C001_000020-T1.cds;Parent=C001_000020-T1;
scaffold_1	funannotate	gene	64274	65922	.	-	.	ID=C001_000021;
scaffold_1	funannotate	mRNA	64274	65922	.	-	.	ID=C001_000021-T1;Parent=C001_000021;product=hypothetical protein;
scaffold_1	funannotate	exon	65720	65922	.	-	.	ID=C001_000021-T1.exon1;Parent=C001_000021-T1;
scaffold_1	funannotate	exon	65420	65654	.	-	.	ID=C001_000021-T1.exon2;Parent=C001_000021-T1;
scaffold_1	funannotate	exon	64274	65353	.	-	.	ID=C001_000021-T1.exon3;Parent=C001_000021-T1;
scaffold_1	funannotate	CDS	65720	65922	.	-	0	ID=C001_000021-T1.cds;Parent=C001_000021-T1;
scaffold_1	funannotate	CDS	65420	65654	.	-	1	ID=C001_000021-T1.cds;Parent=C001_000021-T1;
scaffold_1	funannotate	CDS	64274	65353	.	-	0	ID=C001_000021-T1.cds;Parent=C001_000021-T1;
scaffold_1	funannotate	gene	67448	68422	.	-	.	ID=C001_000022;
scaffold_1	funannotate	mRNA	67448	68422	.	-	.	ID=C001_000022-T1;Parent=C001_000022;product=hypothetical protein;
scaffold_1	funannotate	exon	67448	68422	.	-	.	ID=C001_000022-T1.exon1;Parent=C001_000022-T1;
scaffold_1	funannotate	CDS	67448	68422	.	-	0	ID=C001_000022-T1.cds;Parent=C001_000022-T1;
scaffold_1	funannotate	gene	69393	69683	.	+	.	ID=C001_000023;
scaffold_1	funannotate	mRNA	69393	69683	.	+	.	ID=C001_000023-T1;Parent=C001_000023;product=hypothetical protein;
scaffold_1	funannotate	exon	69393	69683	.	+	.	ID=C001_000023-T1.exon1;Parent=C001_000023-T1;
scaffold_1	funannotate	CDS	69393	69683	.	+	0	ID=C001_000023-T1.cds;Parent=C001_000023-T1;
scaffold_1	funannotate	gene	70111	70616	.	-	.	ID=C001_000024;
scaffold_1	funannotate	mRNA	70111	70616	.	-	.	ID=C001_000024-T1;Parent=C001_000024;product=hypothetical protein;
scaffold_1	funannotate	exon	70581	70616	.	-	.	ID=C001_000024-T1.exon1;Parent=C001_000024-T1;
scaffold_1	funannotate	exon	70111	70341	.	-	.	ID=C001_000024-T1.exon2;Parent=C001_000024-T1;
scaffold_1	funannotate	CDS	70581	70616	.	-	0	ID=C001_000024-T1.cds;Parent=C001_000024-T1;
scaffold_1	funannotate	CDS	70111	70341	.	-	0	ID=C001_000024-T1.cds;Parent=C001_000024-T1;
scaffold_1	funannotate	gene	71152	72311	.	-	.	ID=C001_000025;
scaffold_1	funannotate	mRNA	71152	72311	.	-	.	ID=C001_000025-T1;Parent=C001_000025;product=hypothetical protein;
scaffold_1	funannotate	exon	72132	72311	.	-	.	ID=C001_000025-T1.exon1;Parent=C001_000025-T1;
scaffold_1	funannotate	exon	71152	72045	.	-	.	ID=C001_000025-T1.exon2;Parent=C001_000025-T1;
scaffold_1	funannotate	CDS	72132	72311	.	-	0	ID=C001_000025-T1.cds;Parent=C001_000025-T1;
scaffold_1	funannotate	CDS	71152	72045	.	-	0	ID=C001_000025-T1.cds;Parent=C001_000025-T1;
scaffold_1	funannotate	gene	79644	83307	.	-	.	ID=C001_000026;
scaffold_1	funannotate	mRNA	79644	83307	.	-	.	ID=C001_000026-T1;Parent=C001_000026;product=hypothetical protein;
scaffold_1	funannotate	exon	83262	83307	.	-	.	ID=C001_000026-T1.exon1;Parent=C001_000026-T1;
scaffold_1	funannotate	exon	80775	83079	.	-	.	ID=C001_000026-T1.exon2;Parent=C001_000026-T1;
scaffold_1	funannotate	exon	79848	80581	.	-	.	ID=C001_000026-T1.exon3;Parent=C001_000026-T1;
scaffold_1	funannotate	exon	79644	79786	.	-	.	ID=C001_000026-T1.exon4;Parent=C001_000026-T1;
scaffold_1	funannotate	CDS	83262	83307	.	-	0	ID=C001_000026-T1.cds;Parent=C001_000026-T1;
scaffold_1	funannotate	CDS	80775	83079	.	-	2	ID=C001_000026-T1.cds;Parent=C001_000026-T1;
scaffold_1	funannotate	CDS	79848	80581	.	-	1	ID=C001_000026-T1.cds;Parent=C001_000026-T1;
scaffold_1	funannotate	CDS	79644	79786	.	-	2	ID=C001_000026-T1.cds;Parent=C001_000026-T1;
scaffold_1	funannotate	gene	84701	84994	.	+	.	ID=C001_000027;
scaffold_1	funannotate	mRNA	84701	84994	.	+	.	ID=C001_000027-T1;Parent=C001_000027;product=hypothetical protein;
scaffold_1	funannotate	exon	84701	84994	.	+	.	ID=C001_000027-T1.exon1;Parent=C001_000027-T1;
scaffold_1	funannotate	CDS	84701	84994	.	+	0	ID=C001_000027-T1.cds;Parent=C001_000027-T1;
scaffold_1	funannotate	gene	85071	85994	.	+	.	ID=C001_000028;
scaffold_1	funannotate	mRNA	85071	85994	.	+	.	ID=C001_000028-T1;Parent=C001_000028;product=hypothetical protein;
scaffold_1	funannotate	exon	85071	85180	.	+	.	ID=C001_000028-T1.exon1;Parent=C001_000028-T1;
scaffold_1	funannotate	exon	85274	85994	.	+	.	ID=C001_000028-T1.exon2;Parent=C001_000028-T1;
scaffold_1	funannotate	CDS	85071	85180	.	+	0	ID=C001_000028-T1.cds;Parent=C001_000028-T1;
scaffold_1	funannotate	CDS	85274	85994	.	+	1	ID=C001_000028-T1.cds;Parent=C001_000028-T1;
scaffold_1	funannotate	gene	86485	87365	.	-	.	ID=C001_000029;
scaffold_1	funannotate	mRNA	86485	87365	.	-	.	ID=C001_000029-T1;Parent=C001_000029;product=hypothetical protein;
scaffold_1	funannotate	exon	86983	87365	.	-	.	ID=C001_000029-T1.exon1;Parent=C001_000029-T1;
scaffold_1	funannotate	exon	86820	86924	.	-	.	ID=C001_000029-T1.exon2;Parent=C001_000029-T1;
scaffold_1	funannotate	exon	86485	86734	.	-	.	ID=C001_000029-T1.exon3;Parent=C001_000029-T1;
scaffold_1	funannotate	CDS	86983	87365	.	-	0	ID=C001_000029-T1.cds;Parent=C001_000029-T1;
scaffold_1	funannotate	CDS	86820	86924	.	-	1	ID=C001_000029-T1.cds;Parent=C001_000029-T1;
scaffold_1	funannotate	CDS	86485	86734	.	-	1	ID=C001_000029-T1.cds;Parent=C001_000029-T1;
scaffold_1	funannotate	gene	90724	93236	.	+	.	ID=C001_000030;
scaffold_1	funannotate	mRNA	90724	93236	.	+	.	ID=C001_000030-T1;Parent=C001_000030;product=hypothetical protein;
scaffold_1	funannotate	exon	90724	90827	.	+	.	ID=C001_000030-T1.exon1;Parent=C001_000030-T1;
scaffold_1	funannotate	exon	91171	92121	.	+	.	ID=C001_000030-T1.exon2;Parent=C001_000030-T1;
scaffold_1	funannotate	exon	92177	92254	.	+	.	ID=C001_000030-T1.exon3;Parent=C001_000030-T1;
scaffold_1	funannotate	exon	92310	92556	.	+	.	ID=C001_000030-T1.exon4;Parent=C001_000030-T1;
scaffold_1	funannotate	exon	92607	93236	.	+	.	ID=C001_000030-T1.exon5;Parent=C001_000030-T1;
scaffold_1	funannotate	CDS	90724	90827	.	+	0	ID=C001_000030-T1.cds;Parent=C001_000030-T1;
scaffold_1	funannotate	CDS	91171	92121	.	+	1	ID=C001_000030-T1.cds;Parent=C001_000030-T1;
scaffold_1	funannotate	CDS	92177	92254	.	+	1	ID=C001_000030-T1.cds;Parent=C001_000030-T1;
scaffold_1	funannotate	CDS	92310	92556	.	+	1	ID=C001_000030-T1.cds;Parent=C001_000030-T1;
scaffold_1	funannotate	CDS	92607	93236	.	+	0	ID=C001_000030-T1.cds;Parent=C001_000030-T1;
scaffold_1	funannotate	gene	94671	95342	.	+	.	ID=C001_000031;
scaffold_1	funannotate	mRNA	94671	95342	.	+	.	ID=C001_000031-T1;Parent=C001_000031;product=hypothetical protein;
scaffold_1	funannotate	exon	94671	95236	.	+	.	ID=C001_000031-T1.exon1;Parent=C001_000031-T1;
scaffold_1	funannotate	exon	95300	95342	.	+	.	ID=C001_000031-T1.exon2;Parent=C001_000031-T1;
scaffold_1	funannotate	CDS	94671	95236	.	+	0	ID=C001_000031-T1.cds;Parent=C001_000031-T1;
scaffold_1	funannotate	CDS	95300	95342	.	+	1	ID=C001_000031-T1.cds;Parent=C001_000031-T1;
scaffold_1	funannotate	gene	97378	98469	.	-	.	ID=C001_000032;
scaffold_1	funannotate	mRNA	97378	98469	.	-	.	ID=C001_000032-T1;Parent=C001_000032;product=hypothetical protein;
scaffold_1	funannotate	exon	97378	98469	.	-	.	ID=C001_000032-T1.exon1;Parent=C001_000032-T1;
scaffold_1	funannotate	CDS	97378	98469	.	-	0	ID=C001_000032-T1.cds;Parent=C001_000032-T1;
scaffold_1	funannotate	gene	99564	100773	.	-	.	ID=C001_000033;
scaffold_1	funannotate	mRNA	99564	100773	.	-	.	ID=C001_000033-T1;Parent=C001_000033;product=hypothetical protein;
scaffold_1	funannotate	exon	100718	100773	.	-	.	ID=C001_000033-T1.exon1;Parent=C001_000033-T1;
scaffold_1	funannotate	exon	99564	100668	.	-	.	ID=C001_000033-T1.exon2;Parent=C001_000033-T1;
scaffold_1	funannotate	CDS	100718	100773	.	-	0	ID=C001_000033-T1.cds;Parent=C001_000033-T1;
scaffold_1	funannotate	CDS	99564	100668	.	-	1	ID=C001_000033-T1.cds;Parent=C001_000033-T1;
scaffold_1	funannotate	gene	101505	103238	.	+	.	ID=C001_000034;
scaffold_1	funannotate	mRNA	101505	103238	.	+	.	ID=C001_000034-T1;Parent=C001_000034;product=hypothetical protein;
scaffold_1	funannotate	exon	101505	102247	.	+	.	ID=C001_000034-T1.exon1;Parent=C001_000034-T1;
scaffold_1	funannotate	exon	102353	103238	.	+	.	ID=C001_000034-T1.exon2;Parent=C001_000034-T1;
scaffold_1	funannotate	CDS	101505	102247	.	+	0	ID=C001_000034-T1.cds;Parent=C001_000034-T1;
scaffold_1	funannotate	CDS	102353	103238	.	+	1	ID=C001_000034-T1.cds;Parent=C001_000034-T1;
scaffold_1	funannotate	gene	103890	106547	.	-	.	ID=C001_000035;
scaffold_1	funannotate	mRNA	103890	106547	.	-	.	ID=C001_000035-T1;Parent=C001_000035;product=hypothetical protein;
scaffold_1	funannotate	exon	103890	106547	.	-	.	ID=C001_000035-T1.exon1;Parent=C001_000035-T1;
scaffold_1	funannotate	CDS	103890	106547	.	-	0	ID=C001_000035-T1.cds;Parent=C001_000035-T1;
scaffold_1	funannotate	gene	108108	116143	.	+	.	ID=C001_000036;
scaffold_1	funannotate	mRNA	108108	116143	.	+	.	ID=C001_000036-T1;Parent=C001_000036;product=hypothetical protein;
scaffold_1	funannotate	exon	108108	110031	.	+	.	ID=C001_000036-T1.exon1;Parent=C001_000036-T1;
scaffold_1	funannotate	exon	110100	114880	.	+	.	ID=C001_000036-T1.exon2;Parent=C001_000036-T1;
scaffold_1	funannotate	exon	114953	116143	.	+	.	ID=C001_000036-T1.exon3;Parent=C001_000036-T1;
scaffold_1	funannotate	CDS	108108	110031	.	+	0	ID=C001_000036-T1.cds;Parent=C001_000036-T1;
scaffold_1	funannotate	CDS	110100	114880	.	+	2	ID=C001_000036-T1.cds;Parent=C001_000036-T1;
scaffold_1	funannotate	CDS	114953	116143	.	+	0	ID=C001_000036-T1.cds;Parent=C001_000036-T1;
scaffold_1	funannotate	gene	117430	118721	.	+	.	ID=C001_000037;
scaffold_1	funannotate	mRNA	117430	118721	.	+	.	ID=C001_000037-T1;Parent=C001_000037;product=hypothetical protein;
scaffold_1	funannotate	exon	117430	117940	.	+	.	ID=C001_000037-T1.exon1;Parent=C001_000037-T1;
scaffold_1	funannotate	exon	118004	118140	.	+	.	ID=C001_000037-T1.exon2;Parent=C001_000037-T1;
scaffold_1	funannotate	exon	118299	118721	.	+	.	ID=C001_000037-T1.exon3;Parent=C001_000037-T1;
scaffold_1	funannotate	CDS	117430	117940	.	+	0	ID=C001_000037-T1.cds;Parent=C001_000037-T1;
scaffold_1	funannotate	CDS	118004	118140	.	+	2	ID=C001_000037-T1.cds;Parent=C001_000037-T1;
scaffold_1	funannotate	CDS	118299	118721	.	+	0	ID=C001_000037-T1.cds;Parent=C001_000037-T1;
scaffold_1	funannotate	gene	120228	121388	.	+	.	ID=C001_000038;
scaffold_1	funannotate	mRNA	120228	121388	.	+	.	ID=C001_000038-T1;Parent=C001_000038;product=hypothetical protein;
scaffold_1	funannotate	exon	120228	120619	.	+	.	ID=C001_000038-T1.exon1;Parent=C001_000038-T1;
scaffold_1	funannotate	exon	120677	120968	.	+	.	ID=C001_000038-T1.exon2;Parent=C001_000038-T1;
scaffold_1	funannotate	exon	121110	121388	.	+	.	ID=C001_000038-T1.exon3;Parent=C001_000038-T1;
scaffold_1	funannotate	CDS	120228	120619	.	+	0	ID=C001_000038-T1.cds;Parent=C001_000038-T1;
scaffold_1	funannotate	CDS	120677	120968	.	+	1	ID=C001_000038-T1.cds;Parent=C001_000038-T1;
scaffold_1	funannotate	CDS	121110	121388	.	+	0	ID=C001_000038-T1.cds;Parent=C001_000038-T1;
scaffold_1	funannotate	gene	121785	122971	.	-	.	ID=C001_000039;
scaffold_1	funannotate	mRNA	121785	122971	.	-	.	ID=C001_000039-T1;Parent=C001_000039;product=hypothetical protein;
scaffold_1	funannotate	exon	122703	122971	.	-	.	ID=C001_000039-T1.exon1;Parent=C001_000039-T1;
scaffold_1	funannotate	exon	122511	122640	.	-	.	ID=C001_000039-T1.exon2;Parent=C001_000039-T1;
scaffold_1	funannotate	exon	121785	122450	.	-	.	ID=C001_000039-T1.exon3;Parent=C001_000039-T1;
scaffold_1	funannotate	CDS	122703	122971	.	-	0	ID=C001_000039-T1.cds;Parent=C001_000039-T1;
scaffold_1	funannotate	CDS	122511	122640	.	-	1	ID=C001_000039-T1.cds;Parent=C001_000039-T1;
scaffold_1	funannotate	CDS	121785	122450	.	-	0	ID=C001_000039-T1.cds;Parent=C001_000039-T1;
scaffold_1	funannotate	gene	123602	125433	.	+	.	ID=C001_000040;
scaffold_1	funannotate	mRNA	123602	125433	.	+	.	ID=C001_000040-T1;Parent=C001_000040;product=hypothetical protein;
scaffold_1	funannotate	exon	123602	124105	.	+	.	ID=C001_000040-T1.exon1;Parent=C001_000040-T1;
scaffold_1	funannotate	exon	124159	125433	.	+	.	ID=C001_000040-T1.exon2;Parent=C001_000040-T1;
scaffold_1	funannotate	CDS	123602	124105	.	+	0	ID=C001_000040-T1.cds;Parent=C001_000040-T1;
scaffold_1	funannotate	CDS	124159	125433	.	+	0	ID=C001_000040-T1.cds;Parent=C001_000040-T1;
scaffold_1	funannotate	gene	126441	128342	.	+	.	ID=C001_000041;
scaffold_1	funannotate	mRNA	126441	128342	.	+	.	ID=C001_000041-T1;Parent=C001_000041;product=hypothetical protein;
scaffold_1	funannotate	exon	126441	127003	.	+	.	ID=C001_000041-T1.exon1;Parent=C001_000041-T1;
scaffold_1	funannotate	exon	127078	127428	.	+	.	ID=C001_000041-T1.exon2;Parent=C001_000041-T1;
scaffold_1	funannotate	exon	127490	128342	.	+	.	ID=C001_000041-T1.exon3;Parent=C001_000041-T1;
scaffold_1	funannotate	CDS	126441	127003	.	+	0	ID=C001_000041-T1.cds;Parent=C001_000041-T1;
scaffold_1	funannotate	CDS	127078	127428	.	+	1	ID=C001_000041-T1.cds;Parent=C001_000041-T1;
scaffold_1	funannotate	CDS	127490	128342	.	+	1	ID=C001_000041-T1.cds;Parent=C001_000041-T1;
scaffold_1	funannotate	gene	128678	129938	.	-	.	ID=C001_000042;
scaffold_1	funannotate	mRNA	128678	129938	.	-	.	ID=C001_000042-T1;Parent=C001_000042;product=hypothetical protein;
scaffold_1	funannotate	exon	129887	129938	.	-	.	ID=C001_000042-T1.exon1;Parent=C001_000042-T1;
scaffold_1	funannotate	exon	129774	129812	.	-	.	ID=C001_000042-T1.exon2;Parent=C001_000042-T1;
scaffold_1	funannotate	exon	129113	129641	.	-	.	ID=C001_000042-T1.exon3;Parent=C001_000042-T1;
scaffold_1	funannotate	exon	128678	129038	.	-	.	ID=C001_000042-T1.exon4;Parent=C001_000042-T1;
scaffold_1	funannotate	CDS	129887	129938	.	-	0	ID=C001_000042-T1.cds;Parent=C001_000042-T1;
scaffold_1	funannotate	CDS	129774	129812	.	-	2	ID=C001_000042-T1.cds;Parent=C001_000042-T1;
scaffold_1	funannotate	CDS	129113	129641	.	-	2	ID=C001_000042-T1.cds;Parent=C001_000042-T1;
scaffold_1	funannotate	CDS	128678	129038	.	-	1	ID=C001_000042-T1.cds;Parent=C001_000042-T1;
scaffold_1	funannotate	gene	130479	131793	.	-	.	ID=C001_000043;
scaffold_1	funannotate	mRNA	130479	131793	.	-	.	ID=C001_000043-T1;Parent=C001_000043;product=hypothetical protein;
scaffold_1	funannotate	exon	131589	131793	.	-	.	ID=C001_000043-T1.exon1;Parent=C001_000043-T1;
scaffold_1	funannotate	exon	130479	131530	.	-	.	ID=C001_000043-T1.exon2;Parent=C001_000043-T1;
scaffold_1	funannotate	CDS	131589	131793	.	-	0	ID=C001_000043-T1.cds;Parent=C001_000043-T1;
scaffold_1	funannotate	CDS	130479	131530	.	-	2	ID=C001_000043-T1.cds;Parent=C001_000043-T1;
scaffold_1	funannotate	gene	134453	136098	.	+	.	ID=C001_000044;
scaffold_1	funannotate	mRNA	134453	136098	.	+	.	ID=C001_000044-T1;Parent=C001_000044;product=hypothetical protein;
scaffold_1	funannotate	exon	134453	135026	.	+	.	ID=C001_000044-T1.exon1;Parent=C001_000044-T1;
scaffold_1	funannotate	exon	135154	135524	.	+	.	ID=C001_000044-T1.exon2;Parent=C001_000044-T1;
scaffold_1	funannotate	exon	135634	136098	.	+	.	ID=C001_000044-T1.exon3;Parent=C001_000044-T1;
scaffold_1	funannotate	CDS	134453	135026	.	+	0	ID=C001_000044-T1.cds;Parent=C001_000044-T1;
scaffold_1	funannotate	CDS	135154	135524	.	+	2	ID=C001_000044-T1.cds;Parent=C001_000044-T1;
scaffold_1	funannotate	CDS	135634	136098	.	+	0	ID=C001_000044-T1.cds;Parent=C001_000044-T1;
scaffold_1	funannotate	gene	137724	139364	.	-	.	ID=C001_000045;
scaffold_1	funannotate	mRNA	137724	139364	.	-	.	ID=C001_000045-T1;Parent=C001_000045;product=hypothetical protein;
scaffold_1	funannotate	exon	139219	139364	.	-	.	ID=C001_000045-T1.exon1;Parent=C001_000045-T1;
scaffold_1	funannotate	exon	137724	139155	.	-	.	ID=C001_000045-T1.exon2;Parent=C001_000045-T1;
scaffold_1	funannotate	CDS	139219	139364	.	-	0	ID=C001_000045-T1.cds;Parent=C001_000045-T1;
scaffold_1	funannotate	CDS	137724	139155	.	-	1	ID=C001_000045-T1.cds;Parent=C001_000045-T1;
scaffold_1	funannotate	gene	140528	142709	.	-	.	ID=C001_000046;
scaffold_1	funannotate	mRNA	140528	142709	.	-	.	ID=C001_000046-T1;Parent=C001_000046;product=hypothetical protein;
scaffold_1	funannotate	exon	142356	142709	.	-	.	ID=C001_000046-T1.exon1;Parent=C001_000046-T1;
scaffold_1	funannotate	exon	141992	142305	.	-	.	ID=C001_000046-T1.exon2;Parent=C001_000046-T1;
scaffold_1	funannotate	exon	141456	141857	.	-	.	ID=C001_000046-T1.exon3;Parent=C001_000046-T1;
scaffold_1	funannotate	exon	141259	141407	.	-	.	ID=C001_000046-T1.exon4;Parent=C001_000046-T1;
scaffold_1	funannotate	exon	140787	141204	.	-	.	ID=C001_000046-T1.exon5;Parent=C001_000046-T1;
scaffold_1	funannotate	exon	140528	140714	.	-	.	ID=C001_000046-T1.exon6;Parent=C001_000046-T1;
scaffold_1	funannotate	CDS	142356	142709	.	-	0	ID=C001_000046-T1.cds;Parent=C001_000046-T1;
scaffold_1	funannotate	CDS	141992	142305	.	-	0	ID=C001_000046-T1.cds;Parent=C001_000046-T1;
scaffold_1	funannotate	CDS	141456	141857	.	-	1	ID=C001_000046-T1.cds;Parent=C001_000046-T1;
scaffold_1	funannotate	CDS	141259	141407	.	-	1	ID=C001_000046-T1.cds;Parent=C001_000046-T1;
scaffold_1	funannotate	CDS	140787	141204	.	-	2	ID=C001_000046-T1.cds;Parent=C001_000046-T1;
scaffold_1	funannotate	CDS	140528	140714	.	-	1	ID=C001_000046-T1.cds;Parent=C001_000046-T1;
scaffold_1	funannotate	gene	145305	148720	.	-	.	ID=C001_000047;
scaffold_1	funannotate	mRNA	145305	148720	.	-	.	ID=C001_000047-T1;Parent=C001_000047;product=hypothetical protein;
scaffold_1	funannotate	exon	148199	148720	.	-	.	ID=C001_000047-T1.exon1;Parent=C001_000047-T1;
scaffold_1	funannotate	exon	148076	148136	.	-	.	ID=C001_000047-T1.exon2;Parent=C001_000047-T1;
scaffold_1	funannotate	exon	147889	147985	.	-	.	ID=C001_000047-T1.exon3;Parent=C001_000047-T1;
scaffold_1	funannotate	exon	147706	147820	.	-	.	ID=C001_000047-T1.exon4;Parent=C001_000047-T1;
scaffold_1	funannotate	exon	146306	147624	.	-	.	ID=C001_000047-T1.exon5;Parent=C001_000047-T1;
scaffold_1	funannotate	exon	146138	146247	.	-	.	ID=C001_000047-T1.exon6;Parent=C001_000047-T1;
scaffold_1	funannotate	exon	145972	146080	.	-	.	ID=C001_000047-T1.exon7;Parent=C001_000047-T1;
scaffold_1	funannotate	exon	145813	145903	.	-	.	ID=C001_000047-T1.exon8;Parent=C001_000047-T1;
scaffold_1	funannotate	exon	145487	145731	.	-	.	ID=C001_000047-T1.exon9;Parent=C001_000047-T1;
scaffold_1	funannotate	exon	145305	145404	.	-	.	ID=C001_000047-T1.exon10;Parent=C001_000047-T1;
scaffold_1	funannotate	CDS	148199	148720	.	-	0	ID=C001_000047-T1.cds;Parent=C001_000047-T1;
scaffold_1	funannotate	CDS	148076	148136	.	-	0	ID=C001_000047-T1.cds;Parent=C001_000047-T1;
scaffold_1	funannotate	CDS	147889	147985	.	-	2	ID=C001_000047-T1.cds;Parent=C001_000047-T1;
scaffold_1	funannotate	CDS	147706	147820	.	-	1	ID=C001_000047-T1.cds;Parent=C001_000047-T1;
scaffold_1	funannotate	CDS	146306	147624	.	-	0	ID=C001_000047-T1.cds;Parent=C001_000047-T1;
scaffold_1	funannotate	CDS	146138	146247	.	-	1	ID=C001_000047-T1.cds;Parent=C001_000047-T1;
scaffold_1	funannotate	CDS	145972	146080	.	-	2	ID=C001_000047-T1.cds;Parent=C001_000047-T1;
scaffold_1	funannotate	CDS	145813	145903	.	-	1	ID=C001_000047-T1.cds;Parent=C001_000047-T1;
scaffold_1	funannotate	CDS	145487	145731	.	-	0	ID=C001_000047-T1.cds;Parent=C001_000047-T1;
scaffold_1	funannotate	CDS	145305	145404	.	-	1	ID=C001_000047-T1.cds;Parent=C001_000047-T1;
scaffold_1	funannotate	gene	150526	151254	.	+	.	ID=C001_000048;
scaffold_1	funannotate	mRNA	150526	151254	.	+	.	ID=C001_000048-T1;Parent=C001_000048;product=hypothetical protein;
scaffold_1	funannotate	exon	150526	150632	.	+	.	ID=C001_000048-T1.exon1;Parent=C001_000048-T1;
scaffold_1	funannotate	exon	150684	151254	.	+	.	ID=C001_000048-T1.exon2;Parent=C001_000048-T1;
scaffold_1	funannotate	CDS	150526	150632	.	+	0	ID=C001_000048-T1.cds;Parent=C001_000048-T1;
scaffold_1	funannotate	CDS	150684	151254	.	+	1	ID=C001_000048-T1.cds;Parent=C001_000048-T1;
scaffold_1	funannotate	gene	151721	166670	.	-	.	ID=C001_000049;
scaffold_1	funannotate	mRNA	151721	166670	.	-	.	ID=C001_000049-T1;Parent=C001_000049;product=hypothetical protein;
scaffold_1	funannotate	exon	165928	166670	.	-	.	ID=C001_000049-T1.exon1;Parent=C001_000049-T1;
scaffold_1	funannotate	exon	162512	165618	.	-	.	ID=C001_000049-T1.exon2;Parent=C001_000049-T1;
scaffold_1	funannotate	exon	160354	162464	.	-	.	ID=C001_000049-T1.exon3;Parent=C001_000049-T1;
scaffold_1	funannotate	exon	151928	160066	.	-	.	ID=C001_000049-T1.exon4;Parent=C001_000049-T1;
scaffold_1	funannotate	exon	151721	151858	.	-	.	ID=C001_000049-T1.exon5;Parent=C001_000049-T1;
scaffold_1	funannotate	CDS	165928	166670	.	-	0	ID=C001_000049-T1.cds;Parent=C001_000049-T1;
scaffold_1	funannotate	CDS	162512	165618	.	-	1	ID=C001_000049-T1.cds;Parent=C001_000049-T1;
scaffold_1	funannotate	CDS	160354	162464	.	-	2	ID=C001_000049-T1.cds;Parent=C001_000049-T1;
scaffold_1	funannotate	CDS	151928	160066	.	-	0	ID=C001_000049-T1.cds;Parent=C001_000049-T1;
scaffold_1	funannotate	CDS	151721	151858	.	-	0	ID=C001_000049-T1.cds;Parent=C001_000049-T1;
scaffold_1	funannotate	gene	170852	172697	.	+	.	ID=C001_000050;
scaffold_1	funannotate	mRNA	170852	172697	.	+	.	ID=C001_000050-T1;Parent=C001_000050;product=hypothetical protein;
scaffold_1	funannotate	exon	170852	171699	.	+	.	ID=C001_000050-T1.exon1;Parent=C001_000050-T1;
scaffold_1	funannotate	exon	171865	172453	.	+	.	ID=C001_000050-T1.exon2;Parent=C001_000050-T1;
scaffold_1	funannotate	exon	172518	172597	.	+	.	ID=C001_000050-T1.exon3;Parent=C001_000050-T1;
scaffold_1	funannotate	exon	172658	172697	.	+	.	ID=C001_000050-T1.exon4;Parent=C001_000050-T1;
scaffold_1	funannotate	CDS	170852	171699	.	+	0	ID=C001_000050-T1.cds;Parent=C001_000050-T1;
scaffold_1	funannotate	CDS	171865	172453	.	+	1	ID=C001_000050-T1.cds;Parent=C001_000050-T1;
scaffold_1	funannotate	CDS	172518	172597	.	+	0	ID=C001_000050-T1.cds;Parent=C001_000050-T1;
scaffold_1	funannotate	CDS	172658	172697	.	+	1	ID=C001_000050-T1.cds;Parent=C001_000050-T1;
scaffold_1	funannotate	gene	174167	174963	.	+	.	ID=C001_000051;
scaffold_1	funannotate	mRNA	174167	174963	.	+	.	ID=C001_000051-T1;Parent=C001_000051;product=hypothetical protein;
scaffold_1	funannotate	exon	174167	174283	.	+	.	ID=C001_000051-T1.exon1;Parent=C001_000051-T1;
scaffold_1	funannotate	exon	174348	174625	.	+	.	ID=C001_000051-T1.exon2;Parent=C001_000051-T1;
scaffold_1	funannotate	exon	174795	174963	.	+	.	ID=C001_000051-T1.exon3;Parent=C001_000051-T1;
scaffold_1	funannotate	CDS	174167	174283	.	+	0	ID=C001_000051-T1.cds;Parent=C001_000051-T1;
scaffold_1	funannotate	CDS	174348	174625	.	+	0	ID=C001_000051-T1.cds;Parent=C001_000051-T1;
scaffold_1	funannotate	CDS	174795	174963	.	+	1	ID=C001_000051-T1.cds;Parent=C001_000051-T1;
scaffold_1	funannotate	gene	175679	177345	.	-	.	ID=C001_000052;
scaffold_1	funannotate	mRNA	175679	177345	.	-	.	ID=C001_000052-T1;Parent=C001_000052;product=hypothetical protein;
scaffold_1	funannotate	exon	177247	177345	.	-	.	ID=C001_000052-T1.exon1;Parent=C001_000052-T1;
scaffold_1	funannotate	exon	176079	177191	.	-	.	ID=C001_000052-T1.exon2;Parent=C001_000052-T1;
scaffold_1	funannotate	exon	175679	176017	.	-	.	ID=C001_000052-T1.exon3;Parent=C001_000052-T1;
scaffold_1	funannotate	CDS	177247	177345	.	-	0	ID=C001_000052-T1.cds;Parent=C001_000052-T1;
scaffold_1	funannotate	CDS	176079	177191	.	-	0	ID=C001_000052-T1.cds;Parent=C001_000052-T1;
scaffold_1	funannotate	CDS	175679	176017	.	-	0	ID=C001_000052-T1.cds;Parent=C001_000052-T1;
scaffold_1	funannotate	gene	178086	179106	.	-	.	ID=C001_000053;
scaffold_1	funannotate	mRNA	178086	179106	.	-	.	ID=C001_000053-T1;Parent=C001_000053;product=hypothetical protein;
scaffold_1	funannotate	exon	178740	179106	.	-	.	ID=C001_000053-T1.exon1;Parent=C001_000053-T1;
scaffold_1	funannotate	exon	178445	178574	.	-	.	ID=C001_000053-T1.exon2;Parent=C001_000053-T1;
scaffold_1	funannotate	exon	178204	178396	.	-	.	ID=C001_000053-T1.exon3;Parent=C001_000053-T1;
scaffold_1	funannotate	exon	178086	178091	.	-	.	ID=C001_000053-T1.exon4;Parent=C001_000053-T1;
scaffold_1	funannotate	CDS	178740	179106	.	-	0	ID=C001_000053-T1.cds;Parent=C001_000053-T1;
scaffold_1	funannotate	CDS	178445	178574	.	-	2	ID=C001_000053-T1.cds;Parent=C001_000053-T1;
scaffold_1	funannotate	CDS	178204	178396	.	-	1	ID=C001_000053-T1.cds;Parent=C001_000053-T1;
scaffold_1	funannotate	CDS	178086	178091	.	-	0	ID=C001_000053-T1.cds;Parent=C001_000053-T1;
scaffold_1	funannotate	gene	179833	181443	.	-	.	ID=C001_000054;
scaffold_1	funannotate	mRNA	179833	181443	.	-	.	ID=C001_000054-T1;Parent=C001_000054;product=hypothetical protein;
scaffold_1	funannotate	exon	181345	181443	.	-	.	ID=C001_000054-T1.exon1;Parent=C001_000054-T1;
scaffold_1	funannotate	exon	179833	181287	.	-	.	ID=C001_000054-T1.exon2;Parent=C001_000054-T1;
scaffold_1	funannotate	CDS	181345	181443	.	-	0	ID=C001_000054-T1.cds;Parent=C001_000054-T1;
scaffold_1	funannotate	CDS	179833	181287	.	-	0	ID=C001_000054-T1.cds;Parent=C001_000054-T1;
scaffold_1	funannotate	gene	182618	183649	.	+	.	ID=C001_000055;
scaffold_1	funannotate	mRNA	182618	183649	.	+	.	ID=C001_000055-T1;Parent=C001_000055;product=hypothetical protein;
scaffold_1	funannotate	exon	182618	182971	.	+	.	ID=C001_000055-T1.exon1;Parent=C001_000055-T1;
scaffold_1	funannotate	exon	183026	183649	.	+	.	ID=C001_000055-T1.exon2;Parent=C001_000055-T1;
scaffold_1	funannotate	CDS	182618	182971	.	+	0	ID=C001_000055-T1.cds;Parent=C001_000055-T1;
scaffold_1	funannotate	CDS	183026	183649	.	+	0	ID=C001_000055-T1.cds;Parent=C001_000055-T1;
scaffold_1	funannotate	gene	183930	184758	.	-	.	ID=C001_000056;
scaffold_1	funannotate	mRNA	183930	184758	.	-	.	ID=C001_000056-T1;Parent=C001_000056;product=hypothetical protein;
scaffold_1	funannotate	exon	184596	184758	.	-	.	ID=C001_000056-T1.exon1;Parent=C001_000056-T1;
scaffold_1	funannotate	exon	184259	184464	.	-	.	ID=C001_000056-T1.exon2;Parent=C001_000056-T1;
scaffold_1	funannotate	exon	183930	184205	.	-	.	ID=C001_000056-T1.exon3;Parent=C001_000056-T1;
scaffold_1	funannotate	CDS	184596	184758	.	-	0	ID=C001_000056-T1.cds;Parent=C001_000056-T1;
scaffold_1	funannotate	CDS	184259	184464	.	-	2	ID=C001_000056-T1.cds;Parent=C001_000056-T1;
scaffold_1	funannotate	CDS	183930	184205	.	-	0	ID=C001_000056-T1.cds;Parent=C001_000056-T1;
scaffold_1	funannotate	gene	185914	188993	.	+	.	ID=C001_000057;
scaffold_1	funannotate	mRNA	185914	188993	.	+	.	ID=C001_000057-T1;Parent=C001_000057;product=hypothetical protein;
scaffold_1	funannotate	exon	185914	186236	.	+	.	ID=C001_000057-T1.exon1;Parent=C001_000057-T1;
scaffold_1	funannotate	exon	186315	187335	.	+	.	ID=C001_000057-T1.exon2;Parent=C001_000057-T1;
scaffold_1	funannotate	exon	187391	187568	.	+	.	ID=C001_000057-T1.exon3;Parent=C001_000057-T1;
scaffold_1	funannotate	exon	188404	188993	.	+	.	ID=C001_000057-T1.exon4;Parent=C001_000057-T1;
scaffold_1	funannotate	CDS	185914	186236	.	+	0	ID=C001_000057-T1.cds;Parent=C001_000057-T1;
scaffold_1	funannotate	CDS	186315	187335	.	+	1	ID=C001_000057-T1.cds;Parent=C001_000057-T1;
scaffold_1	funannotate	CDS	187391	187568	.	+	0	ID=C001_000057-T1.cds;Parent=C001_000057-T1;
scaffold_1	funannotate	CDS	188404	188993	.	+	2	ID=C001_000057-T1.cds;Parent=C001_000057-T1;
scaffold_1	funannotate	gene	189444	189538	.	+	.	ID=C001_000058;
scaffold_1	funannotate	tRNA	189444	189538	.	+	.	ID=C001_000058-T1;Parent=C001_000058;product=tRNA-Ala;
scaffold_1	funannotate	exon	189444	189538	.	+	.	ID=C001_000058-T1.exon1;Parent=C001_000058-T1;
scaffold_1	funannotate	gene	189884	190705	.	-	.	ID=C001_000059;
scaffold_1	funannotate	mRNA	189884	190705	.	-	.	ID=C001_000059-T1;Parent=C001_000059;product=hypothetical protein;
scaffold_1	funannotate	exon	189884	190705	.	-	.	ID=C001_000059-T1.exon1;Parent=C001_000059-T1;
scaffold_1	funannotate	CDS	189884	190705	.	-	0	ID=C001_000059-T1.cds;Parent=C001_000059-T1;
scaffold_1	funannotate	gene	194933	197095	.	+	.	ID=C001_000060;
scaffold_1	funannotate	mRNA	194933	197095	.	+	.	ID=C001_000060-T1;Parent=C001_000060;product=hypothetical protein;
scaffold_1	funannotate	exon	194933	194936	.	+	.	ID=C001_000060-T1.exon1;Parent=C001_000060-T1;
scaffold_1	funannotate	exon	194997	195604	.	+	.	ID=C001_000060-T1.exon2;Parent=C001_000060-T1;
scaffold_1	funannotate	exon	195662	195740	.	+	.	ID=C001_000060-T1.exon3;Parent=C001_000060-T1;
scaffold_1	funannotate	exon	195769	196633	.	+	.	ID=C001_000060-T1.exon4;Parent=C001_000060-T1;
scaffold_1	funannotate	exon	196705	197095	.	+	.	ID=C001_000060-T1.exon5;Parent=C001_000060-T1;
scaffold_1	funannotate	CDS	194933	194936	.	+	0	ID=C001_000060-T1.cds;Parent=C001_000060-T1;
scaffold_1	funannotate	CDS	194997	195604	.	+	2	ID=C001_000060-T1.cds;Parent=C001_000060-T1;
scaffold_1	funannotate	CDS	195662	195740	.	+	0	ID=C001_000060-T1.cds;Parent=C001_000060-T1;
scaffold_1	funannotate	CDS	195769	196633	.	+	2	ID=C001_000060-T1.cds;Parent=C001_000060-T1;
scaffold_1	funannotate	CDS	196705	197095	.	+	1	ID=C001_000060-T1.cds;Parent=C001_000060-T1;
scaffold_1	funannotate	gene	203380	204121	.	-	.	ID=C001_000061;
scaffold_1	funannotate	mRNA	203380	204121	.	-	.	ID=C001_000061-T1;Parent=C001_000061;product=hypothetical protein;
scaffold_1	funannotate	exon	203955	204121	.	-	.	ID=C001_000061-T1.exon1;Parent=C001_000061-T1;
scaffold_1	funannotate	exon	203380	203641	.	-	.	ID=C001_000061-T1.exon2;Parent=C001_000061-T1;
scaffold_1	funannotate	CDS	203955	204121	.	-	0	ID=C001_000061-T1.cds;Parent=C001_000061-T1;
scaffold_1	funannotate	CDS	203380	203641	.	-	1	ID=C001_000061-T1.cds;Parent=C001_000061-T1;
scaffold_1	funannotate	gene	204989	206181	.	-	.	ID=C001_000062;
scaffold_1	funannotate	mRNA	204989	206181	.	-	.	ID=C001_000062-T1;Parent=C001_000062;product=hypothetical protein;
scaffold_1	funannotate	exon	206110	206181	.	-	.	ID=C001_000062-T1.exon1;Parent=C001_000062-T1;
scaffold_1	funannotate	exon	205384	206021	.	-	.	ID=C001_000062-T1.exon2;Parent=C001_000062-T1;
scaffold_1	funannotate	exon	204989	205256	.	-	.	ID=C001_000062-T1.exon3;Parent=C001_000062-T1;
scaffold_1	funannotate	CDS	206110	206181	.	-	0	ID=C001_000062-T1.cds;Parent=C001_000062-T1;
scaffold_1	funannotate	CDS	205384	206021	.	-	0	ID=C001_000062-T1.cds;Parent=C001_000062-T1;
scaffold_1	funannotate	CDS	204989	205256	.	-	1	ID=C001_000062-T1.cds;Parent=C001_000062-T1;
scaffold_1	funannotate	gene	206838	209164	.	+	.	ID=C001_000063;
scaffold_1	funannotate	mRNA	206838	209164	.	+	.	ID=C001_000063-T1;Parent=C001_000063;product=hypothetical protein;
scaffold_1	funannotate	exon	206838	207398	.	+	.	ID=C001_000063-T1.exon1;Parent=C001_000063-T1;
scaffold_1	funannotate	exon	207470	208981	.	+	.	ID=C001_000063-T1.exon2;Parent=C001_000063-T1;
scaffold_1	funannotate	exon	209120	209164	.	+	.	ID=C001_000063-T1.exon3;Parent=C001_000063-T1;
scaffold_1	funannotate	CDS	206838	207398	.	+	0	ID=C001_000063-T1.cds;Parent=C001_000063-T1;
scaffold_1	funannotate	CDS	207470	208981	.	+	0	ID=C001_000063-T1.cds;Parent=C001_000063-T1;
scaffold_1	funannotate	CDS	209120	209164	.	+	0	ID=C001_000063-T1.cds;Parent=C001_000063-T1;
scaffold_1	funannotate	gene	210381	211250	.	+	.	ID=C001_000064;
scaffold_1	funannotate	mRNA	210381	211250	.	+	.	ID=C001_000064-T1;Parent=C001_000064;product=hypothetical protein;
scaffold_1	funannotate	exon	210381	211250	.	+	.	ID=C001_000064-T1.exon1;Parent=C001_000064-T1;
scaffold_1	funannotate	CDS	210381	211250	.	+	0	ID=C001_000064-T1.cds;Parent=C001_000064-T1;
scaffold_1	funannotate	gene	215644	216991	.	+	.	ID=C001_000065;
scaffold_1	funannotate	mRNA	215644	216991	.	+	.	ID=C001_000065-T1;Parent=C001_000065;product=hypothetical protein;
scaffold_1	funannotate	exon	215644	215885	.	+	.	ID=C001_000065-T1.exon1;Parent=C001_000065-T1;
scaffold_1	funannotate	exon	216001	216322	.	+	.	ID=C001_000065-T1.exon2;Parent=C001_000065-T1;
scaffold_1	funannotate	exon	216413	216991	.	+	.	ID=C001_000065-T1.exon3;Parent=C001_000065-T1;
scaffold_1	funannotate	CDS	215644	215885	.	+	0	ID=C001_000065-T1.cds;Parent=C001_000065-T1;
scaffold_1	funannotate	CDS	216001	216322	.	+	1	ID=C001_000065-T1.cds;Parent=C001_000065-T1;
scaffold_1	funannotate	CDS	216413	216991	.	+	0	ID=C001_000065-T1.cds;Parent=C001_000065-T1;
scaffold_1	funannotate	gene	217185	218341	.	-	.	ID=C001_000066;
scaffold_1	funannotate	mRNA	217185	218341	.	-	.	ID=C001_000066-T1;Parent=C001_000066;product=hypothetical protein;
scaffold_1	funannotate	exon	217881	218341	.	-	.	ID=C001_000066-T1.exon1;Parent=C001_000066-T1;
scaffold_1	funannotate	exon	217185	217767	.	-	.	ID=C001_000066-T1.exon2;Parent=C001_000066-T1;
scaffold_1	funannotate	CDS	217881	218341	.	-	0	ID=C001_000066-T1.cds;Parent=C001_000066-T1;
scaffold_1	funannotate	CDS	217185	217767	.	-	1	ID=C001_000066-T1.cds;Parent=C001_000066-T1;
scaffold_1	funannotate	gene	220764	221420	.	+	.	ID=C001_000067;
scaffold_1	funannotate	mRNA	220764	221420	.	+	.	ID=C001_000067-T1;Parent=C001_000067;product=hypothetical protein;
scaffold_1	funannotate	exon	220764	221420	.	+	.	ID=C001_000067-T1.exon1;Parent=C001_000067-T1;
scaffold_1	funannotate	CDS	220764	221420	.	+	0	ID=C001_000067-T1.cds;Parent=C001_000067-T1;
scaffold_1	funannotate	gene	222330	225050	.	+	.	ID=C001_000068;
scaffold_1	funannotate	mRNA	222330	225050	.	+	.	ID=C001_000068-T1;Parent=C001_000068;product=hypothetical protein;
scaffold_1	funannotate	exon	222330	224275	.	+	.	ID=C001_000068-T1.exon1;Parent=C001_000068-T1;
scaffold_1	funannotate	exon	224420	225050	.	+	.	ID=C001_000068-T1.exon2;Parent=C001_000068-T1;
scaffold_1	funannotate	CDS	222330	224275	.	+	0	ID=C001_000068-T1.cds;Parent=C001_000068-T1;
scaffold_1	funannotate	CDS	224420	225050	.	+	1	ID=C001_000068-T1.cds;Parent=C001_000068-T1;
scaffold_1	funannotate	gene	225600	227662	.	-	.	ID=C001_000069;
scaffold_1	funannotate	mRNA	225600	227662	.	-	.	ID=C001_000069-T1;Parent=C001_000069;product=hypothetical protein;
scaffold_1	funannotate	exon	227510	227662	.	-	.	ID=C001_000069-T1.exon1;Parent=C001_000069-T1;
scaffold_1	funannotate	exon	227283	227456	.	-	.	ID=C001_000069-T1.exon2;Parent=C001_000069-T1;
scaffold_1	funannotate	exon	226882	227193	.	-	.	ID=C001_000069-T1.exon3;Parent=C001_000069-T1;
scaffold_1	funannotate	exon	225950	226719	.	-	.	ID=C001_000069-T1.exon4;Parent=C001_000069-T1;
scaffold_1	funannotate	exon	225835	225895	.	-	.	ID=C001_000069-T1.exon5;Parent=C001_000069-T1;
scaffold_1	funannotate	exon	225600	225779	.	-	.	ID=C001_000069-T1.exon6;Parent=C001_000069-T1;
scaffold_1	funannotate	CDS	227510	227662	.	-	0	ID=C001_000069-T1.cds;Parent=C001_000069-T1;
scaffold_1	funannotate	CDS	227283	227456	.	-	0	ID=C001_000069-T1.cds;Parent=C001_000069-T1;
scaffold_1	funannotate	CDS	226882	227193	.	-	0	ID=C001_000069-T1.cds;Parent=C001_000069-T1;
scaffold_1	funannotate	CDS	225950	226719	.	-	0	ID=C001_000069-T1.cds;Parent=C001_000069-T1;
scaffold_1	funannotate	CDS	225835	225895	.	-	1	ID=C001_000069-T1.cds;Parent=C001_000069-T1;
scaffold_1	funannotate	CDS	225600	225779	.	-	0	ID=C001_000069-T1.cds;Parent=C001_000069-T1;
scaffold_1	funannotate	gene	229003	230300	.	+	.	ID=C001_000070;
scaffold_1	funannotate	mRNA	229003	230300	.	+	.	ID=C001_000070-T1;Parent=C001_000070;product=hypothetical protein;
scaffold_1	funannotate	exon	229003	229161	.	+	.	ID=C001_000070-T1.exon1;Parent=C001_000070-T1;
scaffold_1	funannotate	exon	229223	229417	.	+	.	ID=C001_000070-T1.exon2;Parent=C001_000070-T1;
scaffold_1	funannotate	exon	229476	230300	.	+	.	ID=C001_000070-T1.exon3;Parent=C001_000070-T1;
scaffold_1	funannotate	CDS	229003	229161	.	+	0	ID=C001_000070-T1.cds;Parent=C001_000070-T1;
scaffold_1	funannotate	CDS	229223	229417	.	+	0	ID=C001_000070-T1.cds;Parent=C001_000070-T1;
scaffold_1	funannotate	CDS	229476	230300	.	+	0	ID=C001_000070-T1.cds;Parent=C001_000070-T1;
scaffold_1	funannotate	gene	233045	234314	.	+	.	ID=C001_000071;
scaffold_1	funannotate	mRNA	233045	234314	.	+	.	ID=C001_000071-T1;Parent=C001_000071;product=hypothetical protein;
scaffold_1	funannotate	exon	233045	233433	.	+	.	ID=C001_000071-T1.exon1;Parent=C001_000071-T1;
scaffold_1	funannotate	exon	233519	233681	.	+	.	ID=C001_000071-T1.exon2;Parent=C001_000071-T1;
scaffold_1	funannotate	exon	233763	234314	.	+	.	ID=C001_000071-T1.exon3;Parent=C001_000071-T1;
scaffold_1	funannotate	CDS	233045	233433	.	+	0	ID=C001_000071-T1.cds;Parent=C001_000071-T1;
scaffold_1	funannotate	CDS	233519	233681	.	+	1	ID=C001_000071-T1.cds;Parent=C001_000071-T1;
scaffold_1	funannotate	CDS	233763	234314	.	+	0	ID=C001_000071-T1.cds;Parent=C001_000071-T1;
scaffold_1	funannotate	gene	236878	238113	.	+	.	ID=C001_000072;
scaffold_1	funannotate	mRNA	236878	238113	.	+	.	ID=C001_000072-T1;Parent=C001_000072;product=hypothetical protein;
scaffold_1	funannotate	exon	236878	237078	.	+	.	ID=C001_000072-T1.exon1;Parent=C001_000072-T1;
scaffold_1	funannotate	exon	237189	237270	.	+	.	ID=C001_000072-T1.exon2;Parent=C001_000072-T1;
scaffold_1	funannotate	exon	237305	237612	.	+	.	ID=C001_000072-T1.exon3;Parent=C001_000072-T1;
scaffold_1	funannotate	exon	237787	238113	.	+	.	ID=C001_000072-T1.exon4;Parent=C001_000072-T1;
scaffold_1	funannotate	CDS	236878	237078	.	+	0	ID=C001_000072-T1.cds;Parent=C001_000072-T1;
scaffold_1	funannotate	CDS	237189	237270	.	+	0	ID=C001_000072-T1.cds;Parent=C001_000072-T1;
scaffold_1	funannotate	CDS	237305	237612	.	+	2	ID=C001_000072-T1.cds;Parent=C001_000072-T1;
scaffold_1	funannotate	CDS	237787	238113	.	+	0	ID=C001_000072-T1.cds;Parent=C001_000072-T1;
scaffold_1	funannotate	gene	238751	239557	.	-	.	ID=C001_000073;
scaffold_1	funannotate	mRNA	238751	239557	.	-	.	ID=C001_000073-T1;Parent=C001_000073;product=hypothetical protein;
scaffold_1	funannotate	exon	238751	239557	.	-	.	ID=C001_000073-T1.exon1;Parent=C001_000073-T1;
scaffold_1	funannotate	CDS	238751	239557	.	-	0	ID=C001_000073-T1.cds;Parent=C001_000073-T1;
scaffold_1	funannotate	gene	247209	247499	.	+	.	ID=C001_000074;
scaffold_1	funannotate	mRNA	247209	247499	.	+	.	ID=C001_000074-T1;Parent=C001_000074;product=hypothetical protein;
scaffold_1	funannotate	exon	247209	247499	.	+	.	ID=C001_000074-T1.exon1;Parent=C001_000074-T1;
scaffold_1	funannotate	CDS	247209	247499	.	+	0	ID=C001_000074-T1.cds;Parent=C001_000074-T1;
scaffold_1	funannotate	gene	251129	254294	.	+	.	ID=C001_000075;
scaffold_1	funannotate	mRNA	251129	254294	.	+	.	ID=C001_000075-T1;Parent=C001_000075;product=hypothetical protein;
scaffold_1	funannotate	exon	251129	251534	.	+	.	ID=C001_000075-T1.exon1;Parent=C001_000075-T1;
scaffold_1	funannotate	exon	251694	252648	.	+	.	ID=C001_000075-T1.exon2;Parent=C001_000075-T1;
scaffold_1	funannotate	exon	252695	254076	.	+	.	ID=C001_000075-T1.exon3;Parent=C001_000075-T1;
scaffold_1	funannotate	exon	254203	254294	.	+	.	ID=C001_000075-T1.exon4;Parent=C001_000075-T1;
scaffold_1	funannotate	CDS	251129	251534	.	+	0	ID=C001_000075-T1.cds;Parent=C001_000075-T1;
scaffold_1	funannotate	CDS	251694	252648	.	+	2	ID=C001_000075-T1.cds;Parent=C001_000075-T1;
scaffold_1	funannotate	CDS	252695	254076	.	+	1	ID=C001_000075-T1.cds;Parent=C001_000075-T1;
scaffold_1	funannotate	CDS	254203	254294	.	+	2	ID=C001_000075-T1.cds;Parent=C001_000075-T1;
scaffold_1	funannotate	gene	259553	259930	.	+	.	ID=C001_000076;
scaffold_1	funannotate	mRNA	259553	259930	.	+	.	ID=C001_000076-T1;Parent=C001_000076;product=hypothetical protein;
scaffold_1	funannotate	exon	259553	259743	.	+	.	ID=C001_000076-T1.exon1;Parent=C001_000076-T1;
scaffold_1	funannotate	exon	259795	259930	.	+	.	ID=C001_000076-T1.exon2;Parent=C001_000076-T1;
scaffold_1	funannotate	CDS	259553	259743	.	+	0	ID=C001_000076-T1.cds;Parent=C001_000076-T1;
scaffold_1	funannotate	CDS	259795	259930	.	+	1	ID=C001_000076-T1.cds;Parent=C001_000076-T1;
scaffold_1	funannotate	gene	268566	270451	.	+	.	ID=C001_000077;
scaffold_1	funannotate	mRNA	268566	270451	.	+	.	ID=C001_000077-T1;Parent=C001_000077;product=hypothetical protein;
scaffold_1	funannotate	exon	268566	269900	.	+	.	ID=C001_000077-T1.exon1;Parent=C001_000077-T1;
scaffold_1	funannotate	exon	269958	270086	.	+	.	ID=C001_000077-T1.exon2;Parent=C001_000077-T1;
scaffold_1	funannotate	exon	270139	270219	.	+	.	ID=C001_000077-T1.exon3;Parent=C001_000077-T1;
scaffold_1	funannotate	exon	270290	270451	.	+	.	ID=C001_000077-T1.exon4;Parent=C001_000077-T1;
scaffold_1	funannotate	CDS	268566	269900	.	+	0	ID=C001_000077-T1.cds;Parent=C001_000077-T1;
scaffold_1	funannotate	CDS	269958	270086	.	+	0	ID=C001_000077-T1.cds;Parent=C001_000077-T1;
scaffold_1	funannotate	CDS	270139	270219	.	+	0	ID=C001_000077-T1.cds;Parent=C001_000077-T1;
scaffold_1	funannotate	CDS	270290	270451	.	+	0	ID=C001_000077-T1.cds;Parent=C001_000077-T1;
scaffold_1	funannotate	gene	274147	275656	.	-	.	ID=C001_000078;
scaffold_1	funannotate	mRNA	274147	275656	.	-	.	ID=C001_000078-T1;Parent=C001_000078;product=hypothetical protein;
scaffold_1	funannotate	exon	275449	275656	.	-	.	ID=C001_000078-T1.exon1;Parent=C001_000078-T1;
scaffold_1	funannotate	exon	274936	275377	.	-	.	ID=C001_000078-T1.exon2;Parent=C001_000078-T1;
scaffold_1	funannotate	exon	274147	274831	.	-	.	ID=C001_000078-T1.exon3;Parent=C001_000078-T1;
scaffold_1	funannotate	CDS	275449	275656	.	-	0	ID=C001_000078-T1.cds;Parent=C001_000078-T1;
scaffold_1	funannotate	CDS	274936	275377	.	-	2	ID=C001_000078-T1.cds;Parent=C001_000078-T1;
scaffold_1	funannotate	CDS	274147	274831	.	-	1	ID=C001_000078-T1.cds;Parent=C001_000078-T1;
scaffold_1	funannotate	gene	279322	280243	.	+	.	ID=C001_000079;
scaffold_1	funannotate	mRNA	279322	280243	.	+	.	ID=C001_000079-T1;Parent=C001_000079;product=hypothetical protein;
scaffold_1	funannotate	exon	279322	279544	.	+	.	ID=C001_000079-T1.exon1;Parent=C001_000079-T1;
scaffold_1	funannotate	exon	279618	280243	.	+	.	ID=C001_000079-T1.exon2;Parent=C001_000079-T1;
scaffold_1	funannotate	CDS	279322	279544	.	+	0	ID=C001_000079-T1.cds;Parent=C001_000079-T1;
scaffold_1	funannotate	CDS	279618	280243	.	+	2	ID=C001_000079-T1.cds;Parent=C001_000079-T1;
scaffold_1	funannotate	gene	290600	291871	.	-	.	ID=C001_000080;
scaffold_1	funannotate	mRNA	290600	291871	.	-	.	ID=C001_000080-T1;Parent=C001_000080;product=hypothetical protein;
scaffold_1	funannotate	exon	290600	291871	.	-	.	ID=C001_000080-T1.exon1;Parent=C001_000080-T1;
scaffold_1	funannotate	CDS	290600	291871	.	-	0	ID=C001_000080-T1.cds;Parent=C001_000080-T1;
scaffold_1	funannotate	gene	302540	303574	.	-	.	ID=C001_000081;
scaffold_1	funannotate	mRNA	302540	303574	.	-	.	ID=C001_000081-T1;Parent=C001_000081;product=hypothetical protein;
scaffold_1	funannotate	exon	303533	303574	.	-	.	ID=C001_000081-T1.exon1;Parent=C001_000081-T1;
scaffold_1	funannotate	exon	303138	303461	.	-	.	ID=C001_000081-T1.exon2;Parent=C001_000081-T1;
scaffold_1	funannotate	exon	302827	302988	.	-	.	ID=C001_000081-T1.exon3;Parent=C001_000081-T1;
scaffold_1	funannotate	exon	302540	302728	.	-	.	ID=C001_000081-T1.exon4;Parent=C001_000081-T1;
scaffold_1	funannotate	CDS	303533	303574	.	-	0	ID=C001_000081-T1.cds;Parent=C001_000081-T1;
scaffold_1	funannotate	CDS	303138	303461	.	-	0	ID=C001_000081-T1.cds;Parent=C001_000081-T1;
scaffold_1	funannotate	CDS	302827	302988	.	-	0	ID=C001_000081-T1.cds;Parent=C001_000081-T1;
scaffold_1	funannotate	CDS	302540	302728	.	-	0	ID=C001_000081-T1.cds;Parent=C001_000081-T1;
scaffold_1	funannotate	gene	304816	305730	.	-	.	ID=C001_000082;
scaffold_1	funannotate	mRNA	304816	305730	.	-	.	ID=C001_000082-T1;Parent=C001_000082;product=hypothetical protein;
scaffold_1	funannotate	exon	304816	305730	.	-	.	ID=C001_000082-T1.exon1;Parent=C001_000082-T1;
scaffold_1	funannotate	CDS	304816	305730	.	-	0	ID=C001_000082-T1.cds;Parent=C001_000082-T1;
scaffold_1	funannotate	gene	307261	308223	.	+	.	ID=C001_000083;
scaffold_1	funannotate	mRNA	307261	308223	.	+	.	ID=C001_000083-T1;Parent=C001_000083;product=hypothetical protein;
scaffold_1	funannotate	exon	307261	308041	.	+	.	ID=C001_000083-T1.exon1;Parent=C001_000083-T1;
scaffold_1	funannotate	exon	308120	308223	.	+	.	ID=C001_000083-T1.exon2;Parent=C001_000083-T1;
scaffold_1	funannotate	CDS	307261	308041	.	+	0	ID=C001_000083-T1.cds;Parent=C001_000083-T1;
scaffold_1	funannotate	CDS	308120	308223	.	+	2	ID=C001_000083-T1.cds;Parent=C001_000083-T1;
scaffold_1	funannotate	gene	309258	310898	.	-	.	ID=C001_000084;
scaffold_1	funannotate	mRNA	309258	310898	.	-	.	ID=C001_000084-T1;Parent=C001_000084;product=hypothetical protein;
scaffold_1	funannotate	exon	310545	310898	.	-	.	ID=C001_000084-T1.exon1;Parent=C001_000084-T1;
scaffold_1	funannotate	exon	309258	310415	.	-	.	ID=C001_000084-T1.exon2;Parent=C001_000084-T1;
scaffold_1	funannotate	CDS	310545	310898	.	-	0	ID=C001_000084-T1.cds;Parent=C001_000084-T1;
scaffold_1	funannotate	CDS	309258	310415	.	-	0	ID=C001_000084-T1.cds;Parent=C001_000084-T1;
scaffold_1	funannotate	gene	313081	313357	.	+	.	ID=C001_000085;
scaffold_1	funannotate	mRNA	313081	313357	.	+	.	ID=C001_000085-T1;Parent=C001_000085;product=hypothetical protein;
scaffold_1	funannotate	exon	313081	313209	.	+	.	ID=C001_000085-T1.exon1;Parent=C001_000085-T1;
scaffold_1	funannotate	exon	313265	313357	.	+	.	ID=C001_000085-T1.exon2;Parent=C001_000085-T1;
scaffold_1	funannotate	CDS	313081	313209	.	+	0	ID=C001_000085-T1.cds;Parent=C001_000085-T1;
scaffold_1	funannotate	CDS	313265	313357	.	+	0	ID=C001_000085-T1.cds;Parent=C001_000085-T1;
scaffold_1	funannotate	gene	313767	314356	.	-	.	ID=C001_000086;
scaffold_1	funannotate	mRNA	313767	314356	.	-	.	ID=C001_000086-T1;Parent=C001_000086;product=hypothetical protein;
scaffold_1	funannotate	exon	314133	314356	.	-	.	ID=C001_000086-T1.exon1;Parent=C001_000086-T1;
scaffold_1	funannotate	exon	313767	314013	.	-	.	ID=C001_000086-T1.exon2;Parent=C001_000086-T1;
scaffold_1	funannotate	CDS	314133	314356	.	-	0	ID=C001_000086-T1.cds;Parent=C001_000086-T1;
scaffold_1	funannotate	CDS	313767	314013	.	-	1	ID=C001_000086-T1.cds;Parent=C001_000086-T1;
scaffold_1	funannotate	gene	315046	315761	.	-	.	ID=C001_000087;
scaffold_1	funannotate	mRNA	315046	315761	.	-	.	ID=C001_000087-T1;Parent=C001_000087;product=hypothetical protein;
scaffold_1	funannotate	exon	315726	315761	.	-	.	ID=C001_000087-T1.exon1;Parent=C001_000087-T1;
scaffold_1	funannotate	exon	315431	315703	.	-	.	ID=C001_000087-T1.exon2;Parent=C001_000087-T1;
scaffold_1	funannotate	exon	315046	315417	.	-	.	ID=C001_000087-T1.exon3;Parent=C001_000087-T1;
scaffold_1	funannotate	CDS	315726	315761	.	-	0	ID=C001_000087-T1.cds;Parent=C001_000087-T1;
scaffold_1	funannotate	CDS	315431	315703	.	-	0	ID=C001_000087-T1.cds;Parent=C001_000087-T1;
scaffold_1	funannotate	CDS	315046	315417	.	-	0	ID=C001_000087-T1.cds;Parent=C001_000087-T1;
scaffold_1	funannotate	gene	317259	319363	.	-	.	ID=C001_000088;
scaffold_1	funannotate	mRNA	317259	319363	.	-	.	ID=C001_000088-T1;Parent=C001_000088;product=hypothetical protein;
scaffold_1	funannotate	exon	319145	319363	.	-	.	ID=C001_000088-T1.exon1;Parent=C001_000088-T1;
scaffold_1	funannotate	exon	319001	319071	.	-	.	ID=C001_000088-T1.exon2;Parent=C001_000088-T1;
scaffold_1	funannotate	exon	318828	318941	.	-	.	ID=C001_000088-T1.exon3;Parent=C001_000088-T1;
scaffold_1	funannotate	exon	318751	318767	.	-	.	ID=C001_000088-T1.exon4;Parent=C001_000088-T1;
scaffold_1	funannotate	exon	318274	318633	.	-	.	ID=C001_000088-T1.exon5;Parent=C001_000088-T1;
scaffold_1	funannotate	exon	318178	318197	.	-	.	ID=C001_000088-T1.exon6;Parent=C001_000088-T1;
scaffold_1	funannotate	exon	317779	318120	.	-	.	ID=C001_000088-T1.exon7;Parent=C001_000088-T1;
scaffold_1	funannotate	exon	317259	317738	.	-	.	ID=C001_000088-T1.exon8;Parent=C001_000088-T1;
scaffold_1	funannotate	CDS	319145	319363	.	-	0	ID=C001_000088-T1.cds;Parent=C001_000088-T1;
scaffold_1	funannotate	CDS	319001	319071	.	-	0	ID=C001_000088-T1.cds;Parent=C001_000088-T1;
scaffold_1	funannotate	CDS	318828	318941	.	-	1	ID=C001_000088-T1.cds;Parent=C001_000088-T1;
scaffold_1	funannotate	CDS	318751	318767	.	-	1	ID=C001_000088-T1.cds;Parent=C001_000088-T1;
scaffold_1	funannotate	CDS	318274	318633	.	-	2	ID=C001_000088-T1.cds;Parent=C001_000088-T1;
scaffold_1	funannotate	CDS	318178	318197	.	-	2	ID=C001_000088-T1.cds;Parent=C001_000088-T1;
scaffold_1	funannotate	CDS	317779	318120	.	-	0	ID=C001_000088-T1.cds;Parent=C001_000088-T1;
scaffold_1	funannotate	CDS	317259	317738	.	-	0	ID=C001_000088-T1.cds;Parent=C001_000088-T1;
scaffold_1	funannotate	gene	320427	321163	.	-	.	ID=C001_000089;
scaffold_1	funannotate	mRNA	320427	321163	.	-	.	ID=C001_000089-T1;Parent=C001_000089;product=hypothetical protein;
scaffold_1	funannotate	exon	320952	321163	.	-	.	ID=C001_000089-T1.exon1;Parent=C001_000089-T1;
scaffold_1	funannotate	exon	320427	320901	.	-	.	ID=C001_000089-T1.exon2;Parent=C001_000089-T1;
scaffold_1	funannotate	CDS	320952	321163	.	-	0	ID=C001_000089-T1.cds;Parent=C001_000089-T1;
scaffold_1	funannotate	CDS	320427	320901	.	-	1	ID=C001_000089-T1.cds;Parent=C001_000089-T1;
scaffold_1	funannotate	gene	324319	324864	.	-	.	ID=C001_000090;
scaffold_1	funannotate	mRNA	324319	324864	.	-	.	ID=C001_000090-T1;Parent=C001_000090;product=hypothetical protein;
scaffold_1	funannotate	exon	324782	324864	.	-	.	ID=C001_000090-T1.exon1;Parent=C001_000090-T1;
scaffold_1	funannotate	exon	324319	324589	.	-	.	ID=C001_000090-T1.exon2;Parent=C001_000090-T1;
scaffold_1	funannotate	CDS	324782	324864	.	-	0	ID=C001_000090-T1.cds;Parent=C001_000090-T1;
scaffold_1	funannotate	CDS	324319	324589	.	-	1	ID=C001_000090-T1.cds;Parent=C001_000090-T1;
scaffold_1	funannotate	gene	326486	328067	.	+	.	ID=C001_000091;
scaffold_1	funannotate	mRNA	326486	328067	.	+	.	ID=C001_000091-T1;Parent=C001_000091;product=hypothetical protein;
scaffold_1	funannotate	exon	326486	326641	.	+	.	ID=C001_000091-T1.exon1;Parent=C001_000091-T1;
scaffold_1	funannotate	exon	326708	326920	.	+	.	ID=C001_000091-T1.exon2;Parent=C001_000091-T1;
scaffold_1	funannotate	exon	327006	328067	.	+	.	ID=C001_000091-T1.exon3;Parent=C001_000091-T1;
scaffold_1	funannotate	CDS	326486	326641	.	+	0	ID=C001_000091-T1.cds;Parent=C001_000091-T1;
scaffold_1	funannotate	CDS	326708	326920	.	+	0	ID=C001_000091-T1.cds;Parent=C001_000091-T1;
scaffold_1	funannotate	CDS	327006	328067	.	+	0	ID=C001_000091-T1.cds;Parent=C001_000091-T1;
scaffold_1	funannotate	gene	329711	331240	.	+	.	ID=C001_000092;
scaffold_1	funannotate	mRNA	329711	331240	.	+	.	ID=C001_000092-T1;Parent=C001_000092;product=hypothetical protein;
scaffold_1	funannotate	exon	329711	331240	.	+	.	ID=C001_000092-T1.exon1;Parent=C001_000092-T1;
scaffold_1	funannotate	CDS	329711	331240	.	+	0	ID=C001_000092-T1.cds;Parent=C001_000092-T1;
scaffold_1	funannotate	gene	336946	338451	.	+	.	ID=C001_000093;
scaffold_1	funannotate	mRNA	336946	338451	.	+	.	ID=C001_000093-T1;Parent=C001_000093;product=hypothetical protein;
scaffold_1	funannotate	exon	336946	338451	.	+	.	ID=C001_000093-T1.exon1;Parent=C001_000093-T1;
scaffold_1	funannotate	CDS	336946	338451	.	+	0	ID=C001_000093-T1.cds;Parent=C001_000093-T1;
scaffold_1	funannotate	gene	339894	341369	.	+	.	ID=C001_000094;
scaffold_1	funannotate	mRNA	339894	341369	.	+	.	ID=C001_000094-T1;Parent=C001_000094;product=hypothetical protein;
scaffold_1	funannotate	exon	339894	341369	.	+	.	ID=C001_000094-T1.exon1;Parent=C001_000094-T1;
scaffold_1	funannotate	CDS	339894	341369	.	+	0	ID=C001_000094-T1.cds;Parent=C001_000094-T1;
scaffold_1	funannotate	gene	341932	343498	.	+	.	ID=C001_000095;
scaffold_1	funannotate	mRNA	341932	343498	.	+	.	ID=C001_000095-T1;Parent=C001_000095;product=hypothetical protein;
scaffold_1	funannotate	exon	341932	342184	.	+	.	ID=C001_000095-T1.exon1;Parent=C001_000095-T1;
scaffold_1	funannotate	exon	342315	343498	.	+	.	ID=C001_000095-T1.exon2;Parent=C001_000095-T1;
scaffold_1	funannotate	CDS	341932	342184	.	+	0	ID=C001_000095-T1.cds;Parent=C001_000095-T1;
scaffold_1	funannotate	CDS	342315	343498	.	+	2	ID=C001_000095-T1.cds;Parent=C001_000095-T1;
scaffold_1	funannotate	gene	344513	346011	.	+	.	ID=C001_000096;
scaffold_1	funannotate	mRNA	344513	346011	.	+	.	ID=C001_000096-T1;Parent=C001_000096;product=hypothetical protein;
scaffold_1	funannotate	exon	344513	344746	.	+	.	ID=C001_000096-T1.exon1;Parent=C001_000096-T1;
scaffold_1	funannotate	exon	344829	345417	.	+	.	ID=C001_000096-T1.exon2;Parent=C001_000096-T1;
scaffold_1	funannotate	exon	345467	346011	.	+	.	ID=C001_000096-T1.exon3;Parent=C001_000096-T1;
scaffold_1	funannotate	CDS	344513	344746	.	+	0	ID=C001_000096-T1.cds;Parent=C001_000096-T1;
scaffold_1	funannotate	CDS	344829	345417	.	+	0	ID=C001_000096-T1.cds;Parent=C001_000096-T1;
scaffold_1	funannotate	CDS	345467	346011	.	+	2	ID=C001_000096-T1.cds;Parent=C001_000096-T1;
scaffold_1	funannotate	gene	355219	357220	.	+	.	ID=C001_000097;
scaffold_1	funannotate	mRNA	355219	357220	.	+	.	ID=C001_000097-T1;Parent=C001_000097;product=hypothetical protein;
scaffold_1	funannotate	exon	355219	355470	.	+	.	ID=C001_000097-T1.exon1;Parent=C001_000097-T1;
scaffold_1	funannotate	exon	355564	356833	.	+	.	ID=C001_000097-T1.exon2;Parent=C001_000097-T1;
scaffold_1	funannotate	exon	356892	357220	.	+	.	ID=C001_000097-T1.exon3;Parent=C001_000097-T1;
scaffold_1	funannotate	CDS	355219	355470	.	+	0	ID=C001_000097-T1.cds;Parent=C001_000097-T1;
scaffold_1	funannotate	CDS	355564	356833	.	+	0	ID=C001_000097-T1.cds;Parent=C001_000097-T1;
scaffold_1	funannotate	CDS	356892	357220	.	+	2	ID=C001_000097-T1.cds;Parent=C001_000097-T1;
scaffold_1	funannotate	gene	358018	358419	.	-	.	ID=C001_000098;
scaffold_1	funannotate	mRNA	358018	358419	.	-	.	ID=C001_000098-T1;Parent=C001_000098;product=hypothetical protein;
scaffold_1	funannotate	exon	358018	358419	.	-	.	ID=C001_000098-T1.exon1;Parent=C001_000098-T1;
scaffold_1	funannotate	CDS	358018	358419	.	-	0	ID=C001_000098-T1.cds;Parent=C001_000098-T1;
scaffold_1	funannotate	gene	384741	385922	.	+	.	ID=C001_000099;
scaffold_1	funannotate	mRNA	384741	385922	.	+	.	ID=C001_000099-T1;Parent=C001_000099;product=hypothetical protein;
scaffold_1	funannotate	exon	384741	385002	.	+	.	ID=C001_000099-T1.exon1;Parent=C001_000099-T1;
scaffold_1	funannotate	exon	385063	385922	.	+	.	ID=C001_000099-T1.exon2;Parent=C001_000099-T1;
scaffold_1	funannotate	CDS	384741	385002	.	+	0	ID=C001_000099-T1.cds;Parent=C001_000099-T1;
scaffold_1	funannotate	CDS	385063	385922	.	+	2	ID=C001_000099-T1.cds;Parent=C001_000099-T1;
scaffold_1	funannotate	gene	388200	389543	.	-	.	ID=C001_000100;
scaffold_1	funannotate	mRNA	388200	389543	.	-	.	ID=C001_000100-T1;Parent=C001_000100;product=hypothetical protein;
scaffold_1	funannotate	exon	388875	389543	.	-	.	ID=C001_000100-T1.exon1;Parent=C001_000100-T1;
scaffold_1	funannotate	exon	388259	388763	.	-	.	ID=C001_000100-T1.exon2;Parent=C001_000100-T1;
scaffold_1	funannotate	exon	388200	388207	.	-	.	ID=C001_000100-T1.exon3;Parent=C001_000100-T1;
scaffold_1	funannotate	CDS	388875	389543	.	-	0	ID=C001_000100-T1.cds;Parent=C001_000100-T1;
scaffold_1	funannotate	CDS	388259	388763	.	-	0	ID=C001_000100-T1.cds;Parent=C001_000100-T1;
scaffold_1	funannotate	CDS	388200	388207	.	-	2	ID=C001_000100-T1.cds;Parent=C001_000100-T1;
scaffold_1	funannotate	gene	390587	391289	.	-	.	ID=C001_000101;
scaffold_1	funannotate	mRNA	390587	391289	.	-	.	ID=C001_000101-T1;Parent=C001_000101;product=hypothetical protein;
scaffold_1	funannotate	exon	390967	391289	.	-	.	ID=C001_000101-T1.exon1;Parent=C001_000101-T1;
scaffold_1	funannotate	exon	390587	390908	.	-	.	ID=C001_000101-T1.exon2;Parent=C001_000101-T1;
scaffold_1	funannotate	CDS	390967	391289	.	-	0	ID=C001_000101-T1.cds;Parent=C001_000101-T1;
scaffold_1	funannotate	CDS	390587	390908	.	-	1	ID=C001_000101-T1.cds;Parent=C001_000101-T1;
scaffold_1	funannotate	gene	392217	393275	.	-	.	ID=C001_000102;
scaffold_1	funannotate	mRNA	392217	393275	.	-	.	ID=C001_000102-T1;Parent=C001_000102;product=hypothetical protein;
scaffold_1	funannotate	exon	392217	393275	.	-	.	ID=C001_000102-T1.exon1;Parent=C001_000102-T1;
scaffold_1	funannotate	CDS	392217	393275	.	-	0	ID=C001_000102-T1.cds;Parent=C001_000102-T1;
scaffold_1	funannotate	gene	394363	396186	.	+	.	ID=C001_000103;
scaffold_1	funannotate	mRNA	394363	396186	.	+	.	ID=C001_000103-T1;Parent=C001_000103;product=hypothetical protein;
scaffold_1	funannotate	exon	394363	396186	.	+	.	ID=C001_000103-T1.exon1;Parent=C001_000103-T1;
scaffold_1	funannotate	CDS	394363	396186	.	+	0	ID=C001_000103-T1.cds;Parent=C001_000103-T1;
scaffold_1	funannotate	gene	397482	399618	.	+	.	ID=C001_000104;
scaffold_1	funannotate	mRNA	397482	399618	.	+	.	ID=C001_000104-T1;Parent=C001_000104;product=hypothetical protein;
scaffold_1	funannotate	exon	397482	397766	.	+	.	ID=C001_000104-T1.exon1;Parent=C001_000104-T1;
scaffold_1	funannotate	exon	397854	398289	.	+	.	ID=C001_000104-T1.exon2;Parent=C001_000104-T1;
scaffold_1	funannotate	exon	398375	399618	.	+	.	ID=C001_000104-T1.exon3;Parent=C001_000104-T1;
scaffold_1	funannotate	CDS	397482	397766	.	+	0	ID=C001_000104-T1.cds;Parent=C001_000104-T1;
scaffold_1	funannotate	CDS	397854	398289	.	+	0	ID=C001_000104-T1.cds;Parent=C001_000104-T1;
scaffold_1	funannotate	CDS	398375	399618	.	+	2	ID=C001_000104-T1.cds;Parent=C001_000104-T1;
scaffold_1	funannotate	gene	400279	403426	.	-	.	ID=C001_000105;
scaffold_1	funannotate	mRNA	400279	403426	.	-	.	ID=C001_000105-T1;Parent=C001_000105;product=hypothetical protein;
scaffold_1	funannotate	exon	401765	403426	.	-	.	ID=C001_000105-T1.exon1;Parent=C001_000105-T1;
scaffold_1	funannotate	exon	401063	401713	.	-	.	ID=C001_000105-T1.exon2;Parent=C001_000105-T1;
scaffold_1	funannotate	exon	400279	401004	.	-	.	ID=C001_000105-T1.exon3;Parent=C001_000105-T1;
scaffold_1	funannotate	CDS	401765	403426	.	-	0	ID=C001_000105-T1.cds;Parent=C001_000105-T1;
scaffold_1	funannotate	CDS	401063	401713	.	-	0	ID=C001_000105-T1.cds;Parent=C001_000105-T1;
scaffold_1	funannotate	CDS	400279	401004	.	-	0	ID=C001_000105-T1.cds;Parent=C001_000105-T1;
scaffold_1	funannotate	gene	405339	407187	.	+	.	ID=C001_000106;
scaffold_1	funannotate	mRNA	405339	407187	.	+	.	ID=C001_000106-T1;Parent=C001_000106;product=hypothetical protein;
scaffold_1	funannotate	exon	405339	405855	.	+	.	ID=C001_000106-T1.exon1;Parent=C001_000106-T1;
scaffold_1	funannotate	exon	405956	407187	.	+	.	ID=C001_000106-T1.exon2;Parent=C001_000106-T1;
scaffold_1	funannotate	CDS	405339	405855	.	+	0	ID=C001_000106-T1.cds;Parent=C001_000106-T1;
scaffold_1	funannotate	CDS	405956	407187	.	+	2	ID=C001_000106-T1.cds;Parent=C001_000106-T1;
scaffold_1	funannotate	gene	407510	408664	.	-	.	ID=C001_000107;
scaffold_1	funannotate	mRNA	407510	408664	.	-	.	ID=C001_000107-T1;Parent=C001_000107;product=hypothetical protein;
scaffold_1	funannotate	exon	407510	408664	.	-	.	ID=C001_000107-T1.exon1;Parent=C001_000107-T1;
scaffold_1	funannotate	CDS	407510	408664	.	-	0	ID=C001_000107-T1.cds;Parent=C001_000107-T1;
scaffold_1	funannotate	gene	409619	414886	.	-	.	ID=C001_000108;
scaffold_1	funannotate	mRNA	409619	414886	.	-	.	ID=C001_000108-T1;Parent=C001_000108;product=hypothetical protein;
scaffold_1	funannotate	exon	414186	414886	.	-	.	ID=C001_000108-T1.exon1;Parent=C001_000108-T1;
scaffold_1	funannotate	exon	414031	414135	.	-	.	ID=C001_000108-T1.exon2;Parent=C001_000108-T1;
scaffold_1	funannotate	exon	413341	413981	.	-	.	ID=C001_000108-T1.exon3;Parent=C001_000108-T1;
scaffold_1	funannotate	exon	413187	413278	.	-	.	ID=C001_000108-T1.exon4;Parent=C001_000108-T1;
scaffold_1	funannotate	exon	412775	413091	.	-	.	ID=C001_000108-T1.exon5;Parent=C001_000108-T1;
scaffold_1	funannotate	exon	411693	412630	.	-	.	ID=C001_000108-T1.exon6;Parent=C001_000108-T1;
scaffold_1	funannotate	exon	410055	411632	.	-	.	ID=C001_000108-T1.exon7;Parent=C001_000108-T1;
scaffold_1	funannotate	exon	409619	409992	.	-	.	ID=C001_000108-T1.exon8;Parent=C001_000108-T1;
scaffold_1	funannotate	CDS	414186	414886	.	-	0	ID=C001_000108-T1.cds;Parent=C001_000108-T1;
scaffold_1	funannotate	CDS	414031	414135	.	-	1	ID=C001_000108-T1.cds;Parent=C001_000108-T1;
scaffold_1	funannotate	CDS	413341	413981	.	-	1	ID=C001_000108-T1.cds;Parent=C001_000108-T1;
scaffold_1	funannotate	CDS	413187	413278	.	-	2	ID=C001_000108-T1.cds;Parent=C001_000108-T1;
scaffold_1	funannotate	CDS	412775	413091	.	-	0	ID=C001_000108-T1.cds;Parent=C001_000108-T1;
scaffold_1	funannotate	CDS	411693	412630	.	-	1	ID=C001_000108-T1.cds;Parent=C001_000108-T1;
scaffold_1	funannotate	CDS	410055	411632	.	-	2	ID=C001_000108-T1.cds;Parent=C001_000108-T1;
scaffold_1	funannotate	CDS	409619	409992	.	-	2	ID=C001_000108-T1.cds;Parent=C001_000108-T1;
scaffold_1	funannotate	gene	416627	418642	.	-	.	ID=C001_000109;
scaffold_1	funannotate	mRNA	416627	418642	.	-	.	ID=C001_000109-T1;Parent=C001_000109;product=hypothetical protein;
scaffold_1	funannotate	exon	418530	418642	.	-	.	ID=C001_000109-T1.exon1;Parent=C001_000109-T1;
scaffold_1	funannotate	exon	418029	418452	.	-	.	ID=C001_000109-T1.exon2;Parent=C001_000109-T1;
scaffold_1	funannotate	exon	417735	417974	.	-	.	ID=C001_000109-T1.exon3;Parent=C001_000109-T1;
scaffold_1	funannotate	exon	417620	417671	.	-	.	ID=C001_000109-T1.exon4;Parent=C001_000109-T1;
scaffold_1	funannotate	exon	417137	417559	.	-	.	ID=C001_000109-T1.exon5;Parent=C001_000109-T1;
scaffold_1	funannotate	exon	416920	417008	.	-	.	ID=C001_000109-T1.exon6;Parent=C001_000109-T1;
scaffold_1	funannotate	exon	416627	416806	.	-	.	ID=C001_000109-T1.exon7;Parent=C001_000109-T1;
scaffold_1	funannotate	CDS	418530	418642	.	-	0	ID=C001_000109-T1.cds;Parent=C001_000109-T1;
scaffold_1	funannotate	CDS	418029	418452	.	-	1	ID=C001_000109-T1.cds;Parent=C001_000109-T1;
scaffold_1	funannotate	CDS	417735	417974	.	-	0	ID=C001_000109-T1.cds;Parent=C001_000109-T1;
scaffold_1	funannotate	CDS	417620	417671	.	-	0	ID=C001_000109-T1.cds;Parent=C001_000109-T1;
scaffold_1	funannotate	CDS	417137	417559	.	-	2	ID=C001_000109-T1.cds;Parent=C001_000109-T1;
scaffold_1	funannotate	CDS	416920	417008	.	-	2	ID=C001_000109-T1.cds;Parent=C001_000109-T1;
scaffold_1	funannotate	CDS	416627	416806	.	-	0	ID=C001_000109-T1.cds;Parent=C001_000109-T1;
scaffold_1	funannotate	gene	419665	423090	.	-	.	ID=C001_000110;
scaffold_1	funannotate	mRNA	419665	423090	.	-	.	ID=C001_000110-T1;Parent=C001_000110;product=hypothetical protein;
scaffold_1	funannotate	exon	422659	423090	.	-	.	ID=C001_000110-T1.exon1;Parent=C001_000110-T1;
scaffold_1	funannotate	exon	421696	422580	.	-	.	ID=C001_000110-T1.exon2;Parent=C001_000110-T1;
scaffold_1	funannotate	exon	421619	421633	.	-	.	ID=C001_000110-T1.exon3;Parent=C001_000110-T1;
scaffold_1	funannotate	exon	421287	421559	.	-	.	ID=C001_000110-T1.exon4;Parent=C001_000110-T1;
scaffold_1	funannotate	exon	420937	421240	.	-	.	ID=C001_000110-T1.exon5;Parent=C001_000110-T1;
scaffold_1	funannotate	exon	419665	420884	.	-	.	ID=C001_000110-T1.exon6;Parent=C001_000110-T1;
scaffold_1	funannotate	CDS	422659	423090	.	-	0	ID=C001_000110-T1.cds;Parent=C001_000110-T1;
scaffold_1	funannotate	CDS	421696	422580	.	-	0	ID=C001_000110-T1.cds;Parent=C001_000110-T1;
scaffold_1	funannotate	CDS	421619	421633	.	-	0	ID=C001_000110-T1.cds;Parent=C001_000110-T1;
scaffold_1	funannotate	CDS	421287	421559	.	-	0	ID=C001_000110-T1.cds;Parent=C001_000110-T1;
scaffold_1	funannotate	CDS	420937	421240	.	-	0	ID=C001_000110-T1.cds;Parent=C001_000110-T1;
scaffold_1	funannotate	CDS	419665	420884	.	-	2	ID=C001_000110-T1.cds;Parent=C001_000110-T1;
scaffold_1	funannotate	gene	425283	427399	.	-	.	ID=C001_000111;
scaffold_1	funannotate	mRNA	425283	427399	.	-	.	ID=C001_000111-T1;Parent=C001_000111;product=hypothetical protein;
scaffold_1	funannotate	exon	427013	427399	.	-	.	ID=C001_000111-T1.exon1;Parent=C001_000111-T1;
scaffold_1	funannotate	exon	425283	426950	.	-	.	ID=C001_000111-T1.exon2;Parent=C001_000111-T1;
scaffold_1	funannotate	CDS	427013	427399	.	-	0	ID=C001_000111-T1.cds;Parent=C001_000111-T1;
scaffold_1	funannotate	CDS	425283	426950	.	-	0	ID=C001_000111-T1.cds;Parent=C001_000111-T1;
scaffold_1	funannotate	gene	430289	431786	.	+	.	ID=C001_000112;
scaffold_1	funannotate	mRNA	430289	431786	.	+	.	ID=C001_000112-T1;Parent=C001_000112;product=hypothetical protein;
scaffold_1	funannotate	exon	430289	430355	.	+	.	ID=C001_000112-T1.exon1;Parent=C001_000112-T1;
scaffold_1	funannotate	exon	430644	431561	.	+	.	ID=C001_000112-T1.exon2;Parent=C001_000112-T1;
scaffold_1	funannotate	exon	431665	431786	.	+	.	ID=C001_000112-T1.exon3;Parent=C001_000112-T1;
scaffold_1	funannotate	CDS	430289	430355	.	+	0	ID=C001_000112-T1.cds;Parent=C001_000112-T1;
scaffold_1	funannotate	CDS	430644	431561	.	+	2	ID=C001_000112-T1.cds;Parent=C001_000112-T1;
scaffold_1	funannotate	CDS	431665	431786	.	+	2	ID=C001_000112-T1.cds;Parent=C001_000112-T1;
scaffold_1	funannotate	gene	432495	435179	.	-	.	ID=C001_000113;
scaffold_1	funannotate	mRNA	432495	435179	.	-	.	ID=C001_000113-T1;Parent=C001_000113;product=hypothetical protein;
scaffold_1	funannotate	exon	435089	435179	.	-	.	ID=C001_000113-T1.exon1;Parent=C001_000113-T1;
scaffold_1	funannotate	exon	434956	435023	.	-	.	ID=C001_000113-T1.exon2;Parent=C001_000113-T1;
scaffold_1	funannotate	exon	434756	434884	.	-	.	ID=C001_000113-T1.exon3;Parent=C001_000113-T1;
scaffold_1	funannotate	exon	434462	434692	.	-	.	ID=C001_000113-T1.exon4;Parent=C001_000113-T1;
scaffold_1	funannotate	exon	433943	434407	.	-	.	ID=C001_000113-T1.exon5;Parent=C001_000113-T1;
scaffold_1	funannotate	exon	432495	433892	.	-	.	ID=C001_000113-T1.exon6;Parent=C001_000113-T1;
scaffold_1	funannotate	CDS	435089	435179	.	-	0	ID=C001_000113-T1.cds;Parent=C001_000113-T1;
scaffold_1	funannotate	CDS	434956	435023	.	-	2	ID=C001_000113-T1.cds;Parent=C001_000113-T1;
scaffold_1	funannotate	CDS	434756	434884	.	-	0	ID=C001_000113-T1.cds;Parent=C001_000113-T1;
scaffold_1	funannotate	CDS	434462	434692	.	-	0	ID=C001_000113-T1.cds;Parent=C001_000113-T1;
scaffold_1	funannotate	CDS	433943	434407	.	-	0	ID=C001_000113-T1.cds;Parent=C001_000113-T1;
scaffold_1	funannotate	CDS	432495	433892	.	-	0	ID=C001_000113-T1.cds;Parent=C001_000113-T1;
scaffold_1	funannotate	gene	436108	436642	.	-	.	ID=C001_000114;
scaffold_1	funannotate	mRNA	436108	436642	.	-	.	ID=C001_000114-T1;Parent=C001_000114;product=hypothetical protein;
scaffold_1	funannotate	exon	436611	436642	.	-	.	ID=C001_000114-T1.exon1;Parent=C001_000114-T1;
scaffold_1	funannotate	exon	436362	436476	.	-	.	ID=C001_000114-T1.exon2;Parent=C001_000114-T1;
scaffold_1	funannotate	exon	436108	436191	.	-	.	ID=C001_000114-T1.exon3;Parent=C001_000114-T1;
scaffold_1	funannotate	CDS	436611	436642	.	-	0	ID=C001_000114-T1.cds;Parent=C001_000114-T1;
scaffold_1	funannotate	CDS	436362	436476	.	-	1	ID=C001_000114-T1.cds;Parent=C001_000114-T1;
scaffold_1	funannotate	CDS	436108	436191	.	-	0	ID=C001_000114-T1.cds;Parent=C001_000114-T1;
scaffold_1	funannotate	gene	437190	438762	.	-	.	ID=C001_000115;
scaffold_1	funannotate	mRNA	437190	438762	.	-	.	ID=C001_000115-T1;Parent=C001_000115;product=hypothetical protein;
scaffold_1	funannotate	exon	438478	438762	.	-	.	ID=C001_000115-T1.exon1;Parent=C001_000115-T1;
scaffold_1	funannotate	exon	438240	438414	.	-	.	ID=C001_000115-T1.exon2;Parent=C001_000115-T1;
scaffold_1	funannotate	exon	437341	438185	.	-	.	ID=C001_000115-T1.exon3;Parent=C001_000115-T1;
scaffold_1	funannotate	exon	437190	437285	.	-	.	ID=C001_000115-T1.exon4;Parent=C001_000115-T1;
scaffold_1	funannotate	CDS	438478	438762	.	-	0	ID=C001_000115-T1.cds;Parent=C001_000115-T1;
scaffold_1	funannotate	CDS	438240	438414	.	-	0	ID=C001_000115-T1.cds;Parent=C001_000115-T1;
scaffold_1	funannotate	CDS	437341	438185	.	-	2	ID=C001_000115-T1.cds;Parent=C001_000115-T1;
scaffold_1	funannotate	CDS	437190	437285	.	-	0	ID=C001_000115-T1.cds;Parent=C001_000115-T1;
scaffold_1	funannotate	gene	439645	441852	.	+	.	ID=C001_000116;
scaffold_1	funannotate	mRNA	439645	441852	.	+	.	ID=C001_000116-T1;Parent=C001_000116;product=hypothetical protein;
scaffold_1	funannotate	exon	439645	439716	.	+	.	ID=C001_000116-T1.exon1;Parent=C001_000116-T1;
scaffold_1	funannotate	exon	439824	440633	.	+	.	ID=C001_000116-T1.exon2;Parent=C001_000116-T1;
scaffold_1	funannotate	exon	440686	441852	.	+	.	ID=C001_000116-T1.exon3;Parent=C001_000116-T1;
scaffold_1	funannotate	CDS	439645	439716	.	+	0	ID=C001_000116-T1.cds;Parent=C001_000116-T1;
scaffold_1	funannotate	CDS	439824	440633	.	+	0	ID=C001_000116-T1.cds;Parent=C001_000116-T1;
scaffold_1	funannotate	CDS	440686	441852	.	+	0	ID=C001_000116-T1.cds;Parent=C001_000116-T1;
scaffold_1	funannotate	gene	442497	445283	.	-	.	ID=C001_000117;
scaffold_1	funannotate	mRNA	442497	445283	.	-	.	ID=C001_000117-T1;Parent=C001_000117;product=hypothetical protein;
scaffold_1	funannotate	exon	445161	445283	.	-	.	ID=C001_000117-T1.exon1;Parent=C001_000117-T1;
scaffold_1	funannotate	exon	443749	445042	.	-	.	ID=C001_000117-T1.exon2;Parent=C001_000117-T1;
scaffold_1	funannotate	exon	443015	443618	.	-	.	ID=C001_000117-T1.exon3;Parent=C001_000117-T1;
scaffold_1	funannotate	exon	442497	442785	.	-	.	ID=C001_000117-T1.exon4;Parent=C001_000117-T1;
scaffold_1	funannotate	CDS	445161	445283	.	-	0	ID=C001_000117-T1.cds;Parent=C001_000117-T1;
scaffold_1	funannotate	CDS	443749	445042	.	-	0	ID=C001_000117-T1.cds;Parent=C001_000117-T1;
scaffold_1	funannotate	CDS	443015	443618	.	-	2	ID=C001_000117-T1.cds;Parent=C001_000117-T1;
scaffold_1	funannotate	CDS	442497	442785	.	-	1	ID=C001_000117-T1.cds;Parent=C001_000117-T1;
scaffold_1	funannotate	gene	446555	450197	.	+	.	ID=C001_000118;
scaffold_1	funannotate	mRNA	446555	450197	.	+	.	ID=C001_000118-T1;Parent=C001_000118;product=hypothetical protein;
scaffold_1	funannotate	exon	446555	446697	.	+	.	ID=C001_000118-T1.exon1;Parent=C001_000118-T1;
scaffold_1	funannotate	exon	446748	446959	.	+	.	ID=C001_000118-T1.exon2;Parent=C001_000118-T1;
scaffold_1	funannotate	exon	447009	447506	.	+	.	ID=C001_000118-T1.exon3;Parent=C001_000118-T1;
scaffold_1	funannotate	exon	447604	447843	.	+	.	ID=C001_000118-T1.exon4;Parent=C001_000118-T1;
scaffold_1	funannotate	exon	447946	450197	.	+	.	ID=C001_000118-T1.exon5;Parent=C001_000118-T1;
scaffold_1	funannotate	CDS	446555	446697	.	+	0	ID=C001_000118-T1.cds;Parent=C001_000118-T1;
scaffold_1	funannotate	CDS	446748	446959	.	+	1	ID=C001_000118-T1.cds;Parent=C001_000118-T1;
scaffold_1	funannotate	CDS	447009	447506	.	+	2	ID=C001_000118-T1.cds;Parent=C001_000118-T1;
scaffold_1	funannotate	CDS	447604	447843	.	+	2	ID=C001_000118-T1.cds;Parent=C001_000118-T1;
scaffold_1	funannotate	CDS	447946	450197	.	+	2	ID=C001_000118-T1.cds;Parent=C001_000118-T1;
scaffold_1	funannotate	gene	451603	453403	.	-	.	ID=C001_000119;
scaffold_1	funannotate	mRNA	451603	453403	.	-	.	ID=C001_000119-T1;Parent=C001_000119;product=hypothetical protein;
scaffold_1	funannotate	exon	452992	453403	.	-	.	ID=C001_000119-T1.exon1;Parent=C001_000119-T1;
scaffold_1	funannotate	exon	452915	452934	.	-	.	ID=C001_000119-T1.exon2;Parent=C001_000119-T1;
scaffold_1	funannotate	exon	452690	452854	.	-	.	ID=C001_000119-T1.exon3;Parent=C001_000119-T1;
scaffold_1	funannotate	exon	452560	452645	.	-	.	ID=C001_000119-T1.exon4;Parent=C001_000119-T1;
scaffold_1	funannotate	exon	451603	452497	.	-	.	ID=C001_000119-T1.exon5;Parent=C001_000119-T1;
scaffold_1	funannotate	CDS	452992	453403	.	-	0	ID=C001_000119-T1.cds;Parent=C001_000119-T1;
scaffold_1	funannotate	CDS	452915	452934	.	-	2	ID=C001_000119-T1.cds;Parent=C001_000119-T1;
scaffold_1	funannotate	CDS	452690	452854	.	-	0	ID=C001_000119-T1.cds;Parent=C001_000119-T1;
scaffold_1	funannotate	CDS	452560	452645	.	-	0	ID=C001_000119-T1.cds;Parent=C001_000119-T1;
scaffold_1	funannotate	CDS	451603	452497	.	-	1	ID=C001_000119-T1.cds;Parent=C001_000119-T1;
scaffold_1	funannotate	gene	454604	455773	.	+	.	ID=C001_000120;
scaffold_1	funannotate	mRNA	454604	455773	.	+	.	ID=C001_000120-T1;Parent=C001_000120;product=hypothetical protein;
scaffold_1	funannotate	exon	454604	455120	.	+	.	ID=C001_000120-T1.exon1;Parent=C001_000120-T1;
scaffold_1	funannotate	exon	455178	455535	.	+	.	ID=C001_000120-T1.exon2;Parent=C001_000120-T1;
scaffold_1	funannotate	exon	455599	455773	.	+	.	ID=C001_000120-T1.exon3;Parent=C001_000120-T1;
scaffold_1	funannotate	CDS	454604	455120	.	+	0	ID=C001_000120-T1.cds;Parent=C001_000120-T1;
scaffold_1	funannotate	CDS	455178	455535	.	+	2	ID=C001_000120-T1.cds;Parent=C001_000120-T1;
scaffold_1	funannotate	CDS	455599	455773	.	+	1	ID=C001_000120-T1.cds;Parent=C001_000120-T1;
scaffold_1	funannotate	gene	456180	456671	.	-	.	ID=C001_000121;
scaffold_1	funannotate	mRNA	456180	456671	.	-	.	ID=C001_000121-T1;Parent=C001_000121;product=hypothetical protein;
scaffold_1	funannotate	exon	456624	456671	.	-	.	ID=C001_000121-T1.exon1;Parent=C001_000121-T1;
scaffold_1	funannotate	exon	456180	456563	.	-	.	ID=C001_000121-T1.exon2;Parent=C001_000121-T1;
scaffold_1	funannotate	CDS	456624	456671	.	-	0	ID=C001_000121-T1.cds;Parent=C001_000121-T1;
scaffold_1	funannotate	CDS	456180	456563	.	-	0	ID=C001_000121-T1.cds;Parent=C001_000121-T1;
scaffold_1	funannotate	gene	458668	462616	.	-	.	ID=C001_000122;
scaffold_1	funannotate	mRNA	458668	462616	.	-	.	ID=C001_000122-T1;Parent=C001_000122;product=hypothetical protein;
scaffold_1	funannotate	exon	461106	462616	.	-	.	ID=C001_000122-T1.exon1;Parent=C001_000122-T1;
scaffold_1	funannotate	exon	460821	461036	.	-	.	ID=C001_000122-T1.exon2;Parent=C001_000122-T1;
scaffold_1	funannotate	exon	460633	460757	.	-	.	ID=C001_000122-T1.exon3;Parent=C001_000122-T1;
scaffold_1	funannotate	exon	460211	460576	.	-	.	ID=C001_000122-T1.exon4;Parent=C001_000122-T1;
scaffold_1	funannotate	exon	458668	459176	.	-	.	ID=C001_000122-T1.exon5;Parent=C001_000122-T1;
scaffold_1	funannotate	CDS	461106	462616	.	-	0	ID=C001_000122-T1.cds;Parent=C001_000122-T1;
scaffold_1	funannotate	CDS	460821	461036	.	-	1	ID=C001_000122-T1.cds;Parent=C001_000122-T1;
scaffold_1	funannotate	CDS	460633	460757	.	-	1	ID=C001_000122-T1.cds;Parent=C001_000122-T1;
scaffold_1	funannotate	CDS	460211	460576	.	-	2	ID=C001_000122-T1.cds;Parent=C001_000122-T1;
scaffold_1	funannotate	CDS	458668	459176	.	-	2	ID=C001_000122-T1.cds;Parent=C001_000122-T1;
scaffold_1	funannotate	gene	463390	466137	.	-	.	ID=C001_000123;
scaffold_1	funannotate	mRNA	463390	466137	.	-	.	ID=C001_000123-T1;Parent=C001_000123;product=hypothetical protein;
scaffold_1	funannotate	exon	463390	466137	.	-	.	ID=C001_000123-T1.exon1;Parent=C001_000123-T1;
scaffold_1	funannotate	CDS	463390	466137	.	-	0	ID=C001_000123-T1.cds;Parent=C001_000123-T1;
scaffold_1	funannotate	gene	466666	468579	.	+	.	ID=C001_000124;
scaffold_1	funannotate	mRNA	466666	468579	.	+	.	ID=C001_000124-T1;Parent=C001_000124;product=hypothetical protein;
scaffold_1	funannotate	exon	466666	466738	.	+	.	ID=C001_000124-T1.exon1;Parent=C001_000124-T1;
scaffold_1	funannotate	exon	466796	466876	.	+	.	ID=C001_000124-T1.exon2;Parent=C001_000124-T1;
scaffold_1	funannotate	exon	466935	467045	.	+	.	ID=C001_000124-T1.exon3;Parent=C001_000124-T1;
scaffold_1	funannotate	exon	467127	467453	.	+	.	ID=C001_000124-T1.exon4;Parent=C001_000124-T1;
scaffold_1	funannotate	exon	467534	467569	.	+	.	ID=C001_000124-T1.exon5;Parent=C001_000124-T1;
scaffold_1	funannotate	exon	467647	468301	.	+	.	ID=C001_000124-T1.exon6;Parent=C001_000124-T1;
scaffold_1	funannotate	exon	468363	468579	.	+	.	ID=C001_000124-T1.exon7;Parent=C001_000124-T1;
scaffold_1	funannotate	CDS	466666	466738	.	+	0	ID=C001_000124-T1.cds;Parent=C001_000124-T1;
scaffold_1	funannotate	CDS	466796	466876	.	+	2	ID=C001_000124-T1.cds;Parent=C001_000124-T1;
scaffold_1	funannotate	CDS	466935	467045	.	+	2	ID=C001_000124-T1.cds;Parent=C001_000124-T1;
scaffold_1	funannotate	CDS	467127	467453	.	+	2	ID=C001_000124-T1.cds;Parent=C001_000124-T1;
scaffold_1	funannotate	CDS	467534	467569	.	+	2	ID=C001_000124-T1.cds;Parent=C001_000124-T1;
scaffold_1	funannotate	CDS	467647	468301	.	+	2	ID=C001_000124-T1.cds;Parent=C001_000124-T1;
scaffold_1	funannotate	CDS	468363	468579	.	+	1	ID=C001_000124-T1.cds;Parent=C001_000124-T1;
scaffold_1	funannotate	gene	469743	471061	.	+	.	ID=C001_000125;
scaffold_1	funannotate	mRNA	469743	471061	.	+	.	ID=C001_000125-T1;Parent=C001_000125;product=hypothetical protein;
scaffold_1	funannotate	exon	469743	469803	.	+	.	ID=C001_000125-T1.exon1;Parent=C001_000125-T1;
scaffold_1	funannotate	exon	469873	469910	.	+	.	ID=C001_000125-T1.exon2;Parent=C001_000125-T1;
scaffold_1	funannotate	exon	469964	470005	.	+	.	ID=C001_000125-T1.exon3;Parent=C001_000125-T1;
scaffold_1	funannotate	exon	470062	470175	.	+	.	ID=C001_000125-T1.exon4;Parent=C001_000125-T1;
scaffold_1	funannotate	exon	470235	470368	.	+	.	ID=C001_000125-T1.exon5;Parent=C001_000125-T1;
scaffold_1	funannotate	exon	470434	470611	.	+	.	ID=C001_000125-T1.exon6;Parent=C001_000125-T1;
scaffold_1	funannotate	exon	470671	470925	.	+	.	ID=C001_000125-T1.exon7;Parent=C001_000125-T1;
scaffold_1	funannotate	exon	470978	471061	.	+	.	ID=C001_000125-T1.exon8;Parent=C001_000125-T1;
scaffold_1	funannotate	CDS	469743	469803	.	+	0	ID=C001_000125-T1.cds;Parent=C001_000125-T1;
scaffold_1	funannotate	CDS	469873	469910	.	+	2	ID=C001_000125-T1.cds;Parent=C001_000125-T1;
scaffold_1	funannotate	CDS	469964	470005	.	+	0	ID=C001_000125-T1.cds;Parent=C001_000125-T1;
scaffold_1	funannotate	CDS	470062	470175	.	+	0	ID=C001_000125-T1.cds;Parent=C001_000125-T1;
scaffold_1	funannotate	CDS	470235	470368	.	+	0	ID=C001_000125-T1.cds;Parent=C001_000125-T1;
scaffold_1	funannotate	CDS	470434	470611	.	+	1	ID=C001_000125-T1.cds;Parent=C001_000125-T1;
scaffold_1	funannotate	CDS	470671	470925	.	+	0	ID=C001_000125-T1.cds;Parent=C001_000125-T1;
scaffold_1	funannotate	CDS	470978	471061	.	+	0	ID=C001_000125-T1.cds;Parent=C001_000125-T1;
scaffold_1	funannotate	gene	472168	478997	.	+	.	ID=C001_000126;
scaffold_1	funannotate	mRNA	472168	478997	.	+	.	ID=C001_000126-T1;Parent=C001_000126;product=hypothetical protein;
scaffold_1	funannotate	exon	472168	472250	.	+	.	ID=C001_000126-T1.exon1;Parent=C001_000126-T1;
scaffold_1	funannotate	exon	472340	478997	.	+	.	ID=C001_000126-T1.exon2;Parent=C001_000126-T1;
scaffold_1	funannotate	CDS	472168	472250	.	+	0	ID=C001_000126-T1.cds;Parent=C001_000126-T1;
scaffold_1	funannotate	CDS	472340	478997	.	+	1	ID=C001_000126-T1.cds;Parent=C001_000126-T1;
scaffold_1	funannotate	gene	479773	481485	.	-	.	ID=C001_000127;
scaffold_1	funannotate	mRNA	479773	481485	.	-	.	ID=C001_000127-T1;Parent=C001_000127;product=hypothetical protein;
scaffold_1	funannotate	exon	479773	481485	.	-	.	ID=C001_000127-T1.exon1;Parent=C001_000127-T1;
scaffold_1	funannotate	CDS	479773	481485	.	-	0	ID=C001_000127-T1.cds;Parent=C001_000127-T1;
scaffold_1	funannotate	gene	482448	483604	.	+	.	ID=C001_000128;
scaffold_1	funannotate	mRNA	482448	483604	.	+	.	ID=C001_000128-T1;Parent=C001_000128;product=hypothetical protein;
scaffold_1	funannotate	exon	482448	482526	.	+	.	ID=C001_000128-T1.exon1;Parent=C001_000128-T1;
scaffold_1	funannotate	exon	482599	482699	.	+	.	ID=C001_000128-T1.exon2;Parent=C001_000128-T1;
scaffold_1	funannotate	exon	482786	483257	.	+	.	ID=C001_000128-T1.exon3;Parent=C001_000128-T1;
scaffold_1	funannotate	exon	483356	483457	.	+	.	ID=C001_000128-T1.exon4;Parent=C001_000128-T1;
scaffold_1	funannotate	exon	483558	483604	.	+	.	ID=C001_000128-T1.exon5;Parent=C001_000128-T1;
scaffold_1	funannotate	CDS	482448	482526	.	+	0	ID=C001_000128-T1.cds;Parent=C001_000128-T1;
scaffold_1	funannotate	CDS	482599	482699	.	+	2	ID=C001_000128-T1.cds;Parent=C001_000128-T1;
scaffold_1	funannotate	CDS	482786	483257	.	+	0	ID=C001_000128-T1.cds;Parent=C001_000128-T1;
scaffold_1	funannotate	CDS	483356	483457	.	+	2	ID=C001_000128-T1.cds;Parent=C001_000128-T1;
scaffold_1	funannotate	CDS	483558	483604	.	+	2	ID=C001_000128-T1.cds;Parent=C001_000128-T1;
scaffold_1	funannotate	gene	484319	485101	.	+	.	ID=C001_000129;
scaffold_1	funannotate	mRNA	484319	485101	.	+	.	ID=C001_000129-T1;Parent=C001_000129;product=hypothetical protein;
scaffold_1	funannotate	exon	484319	485101	.	+	.	ID=C001_000129-T1.exon1;Parent=C001_000129-T1;
scaffold_1	funannotate	CDS	484319	485101	.	+	0	ID=C001_000129-T1.cds;Parent=C001_000129-T1;
scaffold_1	funannotate	gene	485551	486273	.	-	.	ID=C001_000130;
scaffold_1	funannotate	mRNA	485551	486273	.	-	.	ID=C001_000130-T1;Parent=C001_000130;product=hypothetical protein;
scaffold_1	funannotate	exon	485551	486273	.	-	.	ID=C001_000130-T1.exon1;Parent=C001_000130-T1;
scaffold_1	funannotate	CDS	485551	486273	.	-	0	ID=C001_000130-T1.cds;Parent=C001_000130-T1;
scaffold_1	funannotate	gene	488707	489729	.	+	.	ID=C001_000131;
scaffold_1	funannotate	mRNA	488707	489729	.	+	.	ID=C001_000131-T1;Parent=C001_000131;product=hypothetical protein;
scaffold_1	funannotate	exon	488707	489729	.	+	.	ID=C001_000131-T1.exon1;Parent=C001_000131-T1;
scaffold_1	funannotate	CDS	488707	489729	.	+	0	ID=C001_000131-T1.cds;Parent=C001_000131-T1;
scaffold_1	funannotate	gene	490218	492773	.	+	.	ID=C001_000132;
scaffold_1	funannotate	mRNA	490218	492773	.	+	.	ID=C001_000132-T1;Parent=C001_000132;product=hypothetical protein;
scaffold_1	funannotate	exon	490218	490316	.	+	.	ID=C001_000132-T1.exon1;Parent=C001_000132-T1;
scaffold_1	funannotate	exon	490456	490549	.	+	.	ID=C001_000132-T1.exon2;Parent=C001_000132-T1;
scaffold_1	funannotate	exon	490634	491134	.	+	.	ID=C001_000132-T1.exon3;Parent=C001_000132-T1;
scaffold_1	funannotate	exon	491197	491331	.	+	.	ID=C001_000132-T1.exon4;Parent=C001_000132-T1;
scaffold_1	funannotate	exon	491420	491664	.	+	.	ID=C001_000132-T1.exon5;Parent=C001_000132-T1;
scaffold_1	funannotate	exon	491755	491766	.	+	.	ID=C001_000132-T1.exon6;Parent=C001_000132-T1;
scaffold_1	funannotate	exon	491818	492321	.	+	.	ID=C001_000132-T1.exon7;Parent=C001_000132-T1;
scaffold_1	funannotate	exon	492384	492773	.	+	.	ID=C001_000132-T1.exon8;Parent=C001_000132-T1;
scaffold_1	funannotate	CDS	490218	490316	.	+	0	ID=C001_000132-T1.cds;Parent=C001_000132-T1;
scaffold_1	funannotate	CDS	490456	490549	.	+	0	ID=C001_000132-T1.cds;Parent=C001_000132-T1;
scaffold_1	funannotate	CDS	490634	491134	.	+	2	ID=C001_000132-T1.cds;Parent=C001_000132-T1;
scaffold_1	funannotate	CDS	491197	491331	.	+	2	ID=C001_000132-T1.cds;Parent=C001_000132-T1;
scaffold_1	funannotate	CDS	491420	491664	.	+	2	ID=C001_000132-T1.cds;Parent=C001_000132-T1;
scaffold_1	funannotate	CDS	491755	491766	.	+	0	ID=C001_000132-T1.cds;Parent=C001_000132-T1;
scaffold_1	funannotate	CDS	491818	492321	.	+	0	ID=C001_000132-T1.cds;Parent=C001_000132-T1;
scaffold_1	funannotate	CDS	492384	492773	.	+	0	ID=C001_000132-T1.cds;Parent=C001_000132-T1;
scaffold_1	funannotate	gene	496798	497186	.	+	.	ID=C001_000133;
scaffold_1	funannotate	mRNA	496798	497186	.	+	.	ID=C001_000133-T1;Parent=C001_000133;product=hypothetical protein;
scaffold_1	funannotate	exon	496798	497007	.	+	.	ID=C001_000133-T1.exon1;Parent=C001_000133-T1;
scaffold_1	funannotate	exon	497094	497186	.	+	.	ID=C001_000133-T1.exon2;Parent=C001_000133-T1;
scaffold_1	funannotate	CDS	496798	497007	.	+	0	ID=C001_000133-T1.cds;Parent=C001_000133-T1;
scaffold_1	funannotate	CDS	497094	497186	.	+	0	ID=C001_000133-T1.cds;Parent=C001_000133-T1;
scaffold_1	funannotate	gene	497915	498942	.	-	.	ID=C001_000134;
scaffold_1	funannotate	mRNA	497915	498942	.	-	.	ID=C001_000134-T1;Parent=C001_000134;product=hypothetical protein;
scaffold_1	funannotate	exon	498695	498942	.	-	.	ID=C001_000134-T1.exon1;Parent=C001_000134-T1;
scaffold_1	funannotate	exon	498589	498641	.	-	.	ID=C001_000134-T1.exon2;Parent=C001_000134-T1;
scaffold_1	funannotate	exon	498454	498513	.	-	.	ID=C001_000134-T1.exon3;Parent=C001_000134-T1;
scaffold_1	funannotate	exon	498313	498390	.	-	.	ID=C001_000134-T1.exon4;Parent=C001_000134-T1;
scaffold_1	funannotate	exon	498157	498234	.	-	.	ID=C001_000134-T1.exon5;Parent=C001_000134-T1;
scaffold_1	funannotate	exon	497915	498075	.	-	.	ID=C001_000134-T1.exon6;Parent=C001_000134-T1;
scaffold_1	funannotate	CDS	498695	498942	.	-	0	ID=C001_000134-T1.cds;Parent=C001_000134-T1;
scaffold_1	funannotate	CDS	498589	498641	.	-	1	ID=C001_000134-T1.cds;Parent=C001_000134-T1;
scaffold_1	funannotate	CDS	498454	498513	.	-	2	ID=C001_000134-T1.cds;Parent=C001_000134-T1;
scaffold_1	funannotate	CDS	498313	498390	.	-	2	ID=C001_000134-T1.cds;Parent=C001_000134-T1;
scaffold_1	funannotate	CDS	498157	498234	.	-	2	ID=C001_000134-T1.cds;Parent=C001_000134-T1;
scaffold_1	funannotate	CDS	497915	498075	.	-	2	ID=C001_000134-T1.cds;Parent=C001_000134-T1;
scaffold_1	funannotate	gene	499849	502010	.	-	.	ID=C001_000135;
scaffold_1	funannotate	mRNA	499849	502010	.	-	.	ID=C001_000135-T1;Parent=C001_000135;product=hypothetical protein;
scaffold_1	funannotate	exon	500160	502010	.	-	.	ID=C001_000135-T1.exon1;Parent=C001_000135-T1;
scaffold_1	funannotate	exon	499849	500106	.	-	.	ID=C001_000135-T1.exon2;Parent=C001_000135-T1;
scaffold_1	funannotate	CDS	500160	502010	.	-	0	ID=C001_000135-T1.cds;Parent=C001_000135-T1;
scaffold_1	funannotate	CDS	499849	500106	.	-	0	ID=C001_000135-T1.cds;Parent=C001_000135-T1;
scaffold_1	funannotate	gene	503426	503991	.	-	.	ID=C001_000136;
scaffold_1	funannotate	mRNA	503426	503991	.	-	.	ID=C001_000136-T1;Parent=C001_000136;product=hypothetical protein;
scaffold_1	funannotate	exon	503681	503991	.	-	.	ID=C001_000136-T1.exon1;Parent=C001_000136-T1;
scaffold_1	funannotate	exon	503426	503606	.	-	.	ID=C001_000136-T1.exon2;Parent=C001_000136-T1;
scaffold_1	funannotate	CDS	503681	503991	.	-	0	ID=C001_000136-T1.cds;Parent=C001_000136-T1;
scaffold_1	funannotate	CDS	503426	503606	.	-	1	ID=C001_000136-T1.cds;Parent=C001_000136-T1;
scaffold_1	funannotate	gene	504919	505832	.	+	.	ID=C001_000137;
scaffold_1	funannotate	mRNA	504919	505832	.	+	.	ID=C001_000137-T1;Parent=C001_000137;product=hypothetical protein;
scaffold_1	funannotate	exon	504919	504948	.	+	.	ID=C001_000137-T1.exon1;Parent=C001_000137-T1;
scaffold_1	funannotate	exon	505064	505192	.	+	.	ID=C001_000137-T1.exon2;Parent=C001_000137-T1;
scaffold_1	funannotate	exon	505392	505832	.	+	.	ID=C001_000137-T1.exon3;Parent=C001_000137-T1;
scaffold_1	funannotate	CDS	504919	504948	.	+	0	ID=C001_000137-T1.cds;Parent=C001_000137-T1;
scaffold_1	funannotate	CDS	505064	505192	.	+	0	ID=C001_000137-T1.cds;Parent=C001_000137-T1;
scaffold_1	funannotate	CDS	505392	505832	.	+	0	ID=C001_000137-T1.cds;Parent=C001_000137-T1;
scaffold_1	funannotate	gene	507806	509750	.	+	.	ID=C001_000138;
scaffold_1	funannotate	mRNA	507806	509750	.	+	.	ID=C001_000138-T1;Parent=C001_000138;product=hypothetical protein;
scaffold_1	funannotate	exon	507806	508152	.	+	.	ID=C001_000138-T1.exon1;Parent=C001_000138-T1;
scaffold_1	funannotate	exon	508356	508660	.	+	.	ID=C001_000138-T1.exon2;Parent=C001_000138-T1;
scaffold_1	funannotate	exon	508756	509750	.	+	.	ID=C001_000138-T1.exon3;Parent=C001_000138-T1;
scaffold_1	funannotate	CDS	507806	508152	.	+	0	ID=C001_000138-T1.cds;Parent=C001_000138-T1;
scaffold_1	funannotate	CDS	508356	508660	.	+	1	ID=C001_000138-T1.cds;Parent=C001_000138-T1;
scaffold_1	funannotate	CDS	508756	509750	.	+	2	ID=C001_000138-T1.cds;Parent=C001_000138-T1;
scaffold_1	funannotate	gene	510270	512333	.	-	.	ID=C001_000139;
scaffold_1	funannotate	mRNA	510270	512333	.	-	.	ID=C001_000139-T1;Parent=C001_000139;product=hypothetical protein;
scaffold_1	funannotate	exon	511834	512333	.	-	.	ID=C001_000139-T1.exon1;Parent=C001_000139-T1;
scaffold_1	funannotate	exon	510270	511731	.	-	.	ID=C001_000139-T1.exon2;Parent=C001_000139-T1;
scaffold_1	funannotate	CDS	511834	512333	.	-	0	ID=C001_000139-T1.cds;Parent=C001_000139-T1;
scaffold_1	funannotate	CDS	510270	511731	.	-	1	ID=C001_000139-T1.cds;Parent=C001_000139-T1;
scaffold_1	funannotate	gene	512981	515930	.	+	.	ID=C001_000140;
scaffold_1	funannotate	mRNA	512981	515930	.	+	.	ID=C001_000140-T1;Parent=C001_000140;product=hypothetical protein;
scaffold_1	funannotate	exon	512981	512994	.	+	.	ID=C001_000140-T1.exon1;Parent=C001_000140-T1;
scaffold_1	funannotate	exon	513056	515930	.	+	.	ID=C001_000140-T1.exon2;Parent=C001_000140-T1;
scaffold_1	funannotate	CDS	512981	512994	.	+	0	ID=C001_000140-T1.cds;Parent=C001_000140-T1;
scaffold_1	funannotate	CDS	513056	515930	.	+	1	ID=C001_000140-T1.cds;Parent=C001_000140-T1;
scaffold_1	funannotate	gene	518235	520310	.	-	.	ID=C001_000141;
scaffold_1	funannotate	mRNA	518235	520310	.	-	.	ID=C001_000141-T1;Parent=C001_000141;product=hypothetical protein;
scaffold_1	funannotate	exon	518235	520310	.	-	.	ID=C001_000141-T1.exon1;Parent=C001_000141-T1;
scaffold_1	funannotate	CDS	518235	520310	.	-	0	ID=C001_000141-T1.cds;Parent=C001_000141-T1;
scaffold_1	funannotate	gene	523912	524856	.	-	.	ID=C001_000142;
scaffold_1	funannotate	mRNA	523912	524856	.	-	.	ID=C001_000142-T1;Parent=C001_000142;product=hypothetical protein;
scaffold_1	funannotate	exon	523912	524856	.	-	.	ID=C001_000142-T1.exon1;Parent=C001_000142-T1;
scaffold_1	funannotate	CDS	523912	524856	.	-	0	ID=C001_000142-T1.cds;Parent=C001_000142-T1;
scaffold_1	funannotate	gene	527305	528719	.	-	.	ID=C001_000143;
scaffold_1	funannotate	mRNA	527305	528719	.	-	.	ID=C001_000143-T1;Parent=C001_000143;product=hypothetical protein;
scaffold_1	funannotate	exon	528222	528719	.	-	.	ID=C001_000143-T1.exon1;Parent=C001_000143-T1;
scaffold_1	funannotate	exon	528013	528150	.	-	.	ID=C001_000143-T1.exon2;Parent=C001_000143-T1;
scaffold_1	funannotate	exon	527305	527916	.	-	.	ID=C001_000143-T1.exon3;Parent=C001_000143-T1;
scaffold_1	funannotate	CDS	528222	528719	.	-	0	ID=C001_000143-T1.cds;Parent=C001_000143-T1;
scaffold_1	funannotate	CDS	528013	528150	.	-	0	ID=C001_000143-T1.cds;Parent=C001_000143-T1;
scaffold_1	funannotate	CDS	527305	527916	.	-	0	ID=C001_000143-T1.cds;Parent=C001_000143-T1;
scaffold_1	funannotate	gene	530051	532564	.	-	.	ID=C001_000144;
scaffold_1	funannotate	mRNA	530051	532564	.	-	.	ID=C001_000144-T1;Parent=C001_000144;product=hypothetical protein;
scaffold_1	funannotate	exon	530462	532564	.	-	.	ID=C001_000144-T1.exon1;Parent=C001_000144-T1;
scaffold_1	funannotate	exon	530051	530404	.	-	.	ID=C001_000144-T1.exon2;Parent=C001_000144-T1;
scaffold_1	funannotate	CDS	530462	532564	.	-	0	ID=C001_000144-T1.cds;Parent=C001_000144-T1;
scaffold_1	funannotate	CDS	530051	530404	.	-	0	ID=C001_000144-T1.cds;Parent=C001_000144-T1;
scaffold_1	funannotate	gene	536227	537762	.	+	.	ID=C001_000145;
scaffold_1	funannotate	mRNA	536227	537762	.	+	.	ID=C001_000145-T1;Parent=C001_000145;product=hypothetical protein;
scaffold_1	funannotate	exon	536227	536493	.	+	.	ID=C001_000145-T1.exon1;Parent=C001_000145-T1;
scaffold_1	funannotate	exon	536565	537188	.	+	.	ID=C001_000145-T1.exon2;Parent=C001_000145-T1;
scaffold_1	funannotate	exon	537244	537762	.	+	.	ID=C001_000145-T1.exon3;Parent=C001_000145-T1;
scaffold_1	funannotate	CDS	536227	536493	.	+	0	ID=C001_000145-T1.cds;Parent=C001_000145-T1;
scaffold_1	funannotate	CDS	536565	537188	.	+	0	ID=C001_000145-T1.cds;Parent=C001_000145-T1;
scaffold_1	funannotate	CDS	537244	537762	.	+	0	ID=C001_000145-T1.cds;Parent=C001_000145-T1;
scaffold_1	funannotate	gene	540248	541628	.	-	.	ID=C001_000146;
scaffold_1	funannotate	mRNA	540248	541628	.	-	.	ID=C001_000146-T1;Parent=C001_000146;product=hypothetical protein;
scaffold_1	funannotate	exon	541385	541628	.	-	.	ID=C001_000146-T1.exon1;Parent=C001_000146-T1;
scaffold_1	funannotate	exon	540557	541092	.	-	.	ID=C001_000146-T1.exon2;Parent=C001_000146-T1;
scaffold_1	funannotate	exon	540248	540346	.	-	.	ID=C001_000146-T1.exon3;Parent=C001_000146-T1;
scaffold_1	funannotate	CDS	541385	541628	.	-	0	ID=C001_000146-T1.cds;Parent=C001_000146-T1;
scaffold_1	funannotate	CDS	540557	541092	.	-	2	ID=C001_000146-T1.cds;Parent=C001_000146-T1;
scaffold_1	funannotate	CDS	540248	540346	.	-	0	ID=C001_000146-T1.cds;Parent=C001_000146-T1;
scaffold_1	funannotate	gene	542389	543736	.	-	.	ID=C001_000147;
scaffold_1	funannotate	mRNA	542389	543736	.	-	.	ID=C001_000147-T1;Parent=C001_000147;product=hypothetical protein;
scaffold_1	funannotate	exon	543629	543736	.	-	.	ID=C001_000147-T1.exon1;Parent=C001_000147-T1;
scaffold_1	funannotate	exon	543494	543551	.	-	.	ID=C001_000147-T1.exon2;Parent=C001_000147-T1;
scaffold_1	funannotate	exon	542933	543414	.	-	.	ID=C001_000147-T1.exon3;Parent=C001_000147-T1;
scaffold_1	funannotate	exon	542389	542874	.	-	.	ID=C001_000147-T1.exon4;Parent=C001_000147-T1;
scaffold_1	funannotate	CDS	543629	543736	.	-	0	ID=C001_000147-T1.cds;Parent=C001_000147-T1;
scaffold_1	funannotate	CDS	543494	543551	.	-	0	ID=C001_000147-T1.cds;Parent=C001_000147-T1;
scaffold_1	funannotate	CDS	542933	543414	.	-	2	ID=C001_000147-T1.cds;Parent=C001_000147-T1;
scaffold_1	funannotate	CDS	542389	542874	.	-	0	ID=C001_000147-T1.cds;Parent=C001_000147-T1;
scaffold_1	funannotate	gene	544879	548271	.	+	.	ID=C001_000148;
scaffold_1	funannotate	mRNA	544879	548271	.	+	.	ID=C001_000148-T1;Parent=C001_000148;product=hypothetical protein;
scaffold_1	funannotate	exon	544879	544953	.	+	.	ID=C001_000148-T1.exon1;Parent=C001_000148-T1;
scaffold_1	funannotate	exon	545050	547105	.	+	.	ID=C001_000148-T1.exon2;Parent=C001_000148-T1;
scaffold_1	funannotate	exon	547166	548271	.	+	.	ID=C001_000148-T1.exon3;Parent=C001_000148-T1;
scaffold_1	funannotate	CDS	544879	544953	.	+	0	ID=C001_000148-T1.cds;Parent=C001_000148-T1;
scaffold_1	funannotate	CDS	545050	547105	.	+	0	ID=C001_000148-T1.cds;Parent=C001_000148-T1;
scaffold_1	funannotate	CDS	547166	548271	.	+	2	ID=C001_000148-T1.cds;Parent=C001_000148-T1;
scaffold_1	funannotate	gene	548577	548966	.	-	.	ID=C001_000149;
scaffold_1	funannotate	mRNA	548577	548966	.	-	.	ID=C001_000149-T1;Parent=C001_000149;product=hypothetical protein;
scaffold_1	funannotate	exon	548898	548966	.	-	.	ID=C001_000149-T1.exon1;Parent=C001_000149-T1;
scaffold_1	funannotate	exon	548740	548835	.	-	.	ID=C001_000149-T1.exon2;Parent=C001_000149-T1;
scaffold_1	funannotate	exon	548577	548603	.	-	.	ID=C001_000149-T1.exon3;Parent=C001_000149-T1;
scaffold_1	funannotate	CDS	548898	548966	.	-	0	ID=C001_000149-T1.cds;Parent=C001_000149-T1;
scaffold_1	funannotate	CDS	548740	548835	.	-	0	ID=C001_000149-T1.cds;Parent=C001_000149-T1;
scaffold_1	funannotate	CDS	548577	548603	.	-	0	ID=C001_000149-T1.cds;Parent=C001_000149-T1;
scaffold_1	funannotate	gene	549490	553246	.	+	.	ID=C001_000150;
scaffold_1	funannotate	mRNA	549490	553246	.	+	.	ID=C001_000150-T1;Parent=C001_000150;product=hypothetical protein;
scaffold_1	funannotate	exon	549490	549619	.	+	.	ID=C001_000150-T1.exon1;Parent=C001_000150-T1;
scaffold_1	funannotate	exon	549681	553246	.	+	.	ID=C001_000150-T1.exon2;Parent=C001_000150-T1;
scaffold_1	funannotate	CDS	549490	549619	.	+	0	ID=C001_000150-T1.cds;Parent=C001_000150-T1;
scaffold_1	funannotate	CDS	549681	553246	.	+	2	ID=C001_000150-T1.cds;Parent=C001_000150-T1;
scaffold_1	funannotate	gene	554391	559764	.	+	.	ID=C001_000151;
scaffold_1	funannotate	mRNA	554391	559764	.	+	.	ID=C001_000151-T1;Parent=C001_000151;product=hypothetical protein;
scaffold_1	funannotate	exon	554391	554729	.	+	.	ID=C001_000151-T1.exon1;Parent=C001_000151-T1;
scaffold_1	funannotate	exon	554869	557664	.	+	.	ID=C001_000151-T1.exon2;Parent=C001_000151-T1;
scaffold_1	funannotate	exon	557772	558326	.	+	.	ID=C001_000151-T1.exon3;Parent=C001_000151-T1;
scaffold_1	funannotate	exon	558460	558706	.	+	.	ID=C001_000151-T1.exon4;Parent=C001_000151-T1;
scaffold_1	funannotate	exon	558788	559038	.	+	.	ID=C001_000151-T1.exon5;Parent=C001_000151-T1;
scaffold_1	funannotate	exon	559181	559409	.	+	.	ID=C001_000151-T1.exon6;Parent=C001_000151-T1;
scaffold_1	funannotate	exon	559511	559764	.	+	.	ID=C001_000151-T1.exon7;Parent=C001_000151-T1;
scaffold_1	funannotate	CDS	554391	554729	.	+	0	ID=C001_000151-T1.cds;Parent=C001_000151-T1;
scaffold_1	funannotate	CDS	554869	557664	.	+	0	ID=C001_000151-T1.cds;Parent=C001_000151-T1;
scaffold_1	funannotate	CDS	557772	558326	.	+	0	ID=C001_000151-T1.cds;Parent=C001_000151-T1;
scaffold_1	funannotate	CDS	558460	558706	.	+	0	ID=C001_000151-T1.cds;Parent=C001_000151-T1;
scaffold_1	funannotate	CDS	558788	559038	.	+	2	ID=C001_000151-T1.cds;Parent=C001_000151-T1;
scaffold_1	funannotate	CDS	559181	559409	.	+	0	ID=C001_000151-T1.cds;Parent=C001_000151-T1;
scaffold_1	funannotate	CDS	559511	559764	.	+	2	ID=C001_000151-T1.cds;Parent=C001_000151-T1;
scaffold_1	funannotate	gene	560849	563146	.	+	.	ID=C001_000152;
scaffold_1	funannotate	mRNA	560849	563146	.	+	.	ID=C001_000152-T1;Parent=C001_000152;product=hypothetical protein;
scaffold_1	funannotate	exon	560849	562999	.	+	.	ID=C001_000152-T1.exon1;Parent=C001_000152-T1;
scaffold_1	funannotate	exon	563072	563146	.	+	.	ID=C001_000152-T1.exon2;Parent=C001_000152-T1;
scaffold_1	funannotate	CDS	560849	562999	.	+	0	ID=C001_000152-T1.cds;Parent=C001_000152-T1;
scaffold_1	funannotate	CDS	563072	563146	.	+	0	ID=C001_000152-T1.cds;Parent=C001_000152-T1;
scaffold_1	funannotate	gene	563547	565641	.	+	.	ID=C001_000153;
scaffold_1	funannotate	mRNA	563547	565641	.	+	.	ID=C001_000153-T1;Parent=C001_000153;product=hypothetical protein;
scaffold_1	funannotate	exon	563547	564209	.	+	.	ID=C001_000153-T1.exon1;Parent=C001_000153-T1;
scaffold_1	funannotate	exon	564305	564495	.	+	.	ID=C001_000153-T1.exon2;Parent=C001_000153-T1;
scaffold_1	funannotate	exon	564508	565284	.	+	.	ID=C001_000153-T1.exon3;Parent=C001_000153-T1;
scaffold_1	funannotate	exon	565302	565641	.	+	.	ID=C001_000153-T1.exon4;Parent=C001_000153-T1;
scaffold_1	funannotate	CDS	563547	564209	.	+	0	ID=C001_000153-T1.cds;Parent=C001_000153-T1;
scaffold_1	funannotate	CDS	564305	564495	.	+	0	ID=C001_000153-T1.cds;Parent=C001_000153-T1;
scaffold_1	funannotate	CDS	564508	565284	.	+	1	ID=C001_000153-T1.cds;Parent=C001_000153-T1;
scaffold_1	funannotate	CDS	565302	565641	.	+	1	ID=C001_000153-T1.cds;Parent=C001_000153-T1;
scaffold_1	funannotate	gene	566311	567547	.	+	.	ID=C001_000154;
scaffold_1	funannotate	mRNA	566311	567547	.	+	.	ID=C001_000154-T1;Parent=C001_000154;product=hypothetical protein;
scaffold_1	funannotate	exon	566311	566374	.	+	.	ID=C001_000154-T1.exon1;Parent=C001_000154-T1;
scaffold_1	funannotate	exon	566687	566838	.	+	.	ID=C001_000154-T1.exon2;Parent=C001_000154-T1;
scaffold_1	funannotate	exon	566912	567037	.	+	.	ID=C001_000154-T1.exon3;Parent=C001_000154-T1;
scaffold_1	funannotate	exon	567122	567547	.	+	.	ID=C001_000154-T1.exon4;Parent=C001_000154-T1;
scaffold_1	funannotate	CDS	566311	566374	.	+	0	ID=C001_000154-T1.cds;Parent=C001_000154-T1;
scaffold_1	funannotate	CDS	566687	566838	.	+	2	ID=C001_000154-T1.cds;Parent=C001_000154-T1;
scaffold_1	funannotate	CDS	566912	567037	.	+	0	ID=C001_000154-T1.cds;Parent=C001_000154-T1;
scaffold_1	funannotate	CDS	567122	567547	.	+	0	ID=C001_000154-T1.cds;Parent=C001_000154-T1;
scaffold_1	funannotate	gene	568840	570804	.	+	.	ID=C001_000155;
scaffold_1	funannotate	mRNA	568840	570804	.	+	.	ID=C001_000155-T1;Parent=C001_000155;product=hypothetical protein;
scaffold_1	funannotate	exon	568840	570804	.	+	.	ID=C001_000155-T1.exon1;Parent=C001_000155-T1;
scaffold_1	funannotate	CDS	568840	570804	.	+	0	ID=C001_000155-T1.cds;Parent=C001_000155-T1;
scaffold_1	funannotate	gene	571585	572424	.	-	.	ID=C001_000156;
scaffold_1	funannotate	mRNA	571585	572424	.	-	.	ID=C001_000156-T1;Parent=C001_000156;product=hypothetical protein;
scaffold_1	funannotate	exon	571585	572424	.	-	.	ID=C001_000156-T1.exon1;Parent=C001_000156-T1;
scaffold_1	funannotate	CDS	571585	572424	.	-	0	ID=C001_000156-T1.cds;Parent=C001_000156-T1;
scaffold_1	funannotate	gene	573455	576167	.	+	.	ID=C001_000157;
scaffold_1	funannotate	mRNA	573455	576167	.	+	.	ID=C001_000157-T1;Parent=C001_000157;product=hypothetical protein;
scaffold_1	funannotate	exon	573455	573550	.	+	.	ID=C001_000157-T1.exon1;Parent=C001_000157-T1;
scaffold_1	funannotate	exon	573630	576167	.	+	.	ID=C001_000157-T1.exon2;Parent=C001_000157-T1;
scaffold_1	funannotate	CDS	573455	573550	.	+	0	ID=C001_000157-T1.cds;Parent=C001_000157-T1;
scaffold_1	funannotate	CDS	573630	576167	.	+	0	ID=C001_000157-T1.cds;Parent=C001_000157-T1;
scaffold_1	funannotate	gene	577780	579419	.	+	.	ID=C001_000158;
scaffold_1	funannotate	mRNA	577780	579419	.	+	.	ID=C001_000158-T1;Parent=C001_000158;product=hypothetical protein;
scaffold_1	funannotate	exon	577780	578663	.	+	.	ID=C001_000158-T1.exon1;Parent=C001_000158-T1;
scaffold_1	funannotate	exon	578723	579419	.	+	.	ID=C001_000158-T1.exon2;Parent=C001_000158-T1;
scaffold_1	funannotate	CDS	577780	578663	.	+	0	ID=C001_000158-T1.cds;Parent=C001_000158-T1;
scaffold_1	funannotate	CDS	578723	579419	.	+	1	ID=C001_000158-T1.cds;Parent=C001_000158-T1;
scaffold_1	funannotate	gene	581675	583408	.	+	.	ID=C001_000159;
scaffold_1	funannotate	mRNA	581675	583408	.	+	.	ID=C001_000159-T1;Parent=C001_000159;product=hypothetical protein;
scaffold_1	funannotate	exon	581675	581862	.	+	.	ID=C001_000159-T1.exon1;Parent=C001_000159-T1;
scaffold_1	funannotate	exon	581953	582063	.	+	.	ID=C001_000159-T1.exon2;Parent=C001_000159-T1;
scaffold_1	funannotate	exon	582206	582610	.	+	.	ID=C001_000159-T1.exon3;Parent=C001_000159-T1;
scaffold_1	funannotate	exon	582880	583408	.	+	.	ID=C001_000159-T1.exon4;Parent=C001_000159-T1;
scaffold_1	funannotate	CDS	581675	581862	.	+	0	ID=C001_000159-T1.cds;Parent=C001_000159-T1;
scaffold_1	funannotate	CDS	581953	582063	.	+	1	ID=C001_000159-T1.cds;Parent=C001_000159-T1;
scaffold_1	funannotate	CDS	582206	582610	.	+	1	ID=C001_000159-T1.cds;Parent=C001_000159-T1;
scaffold_1	funannotate	CDS	582880	583408	.	+	1	ID=C001_000159-T1.cds;Parent=C001_000159-T1;
scaffold_1	funannotate	gene	584906	584987	.	-	.	ID=C001_000160;
scaffold_1	funannotate	tRNA	584906	584987	.	-	.	ID=C001_000160-T1;Parent=C001_000160;product=tRNA-Asp;
scaffold_1	funannotate	exon	584906	584987	.	-	.	ID=C001_000160-T1.exon1;Parent=C001_000160-T1;
scaffold_1	funannotate	gene	585983	587335	.	+	.	ID=C001_000161;
scaffold_1	funannotate	mRNA	585983	587335	.	+	.	ID=C001_000161-T1;Parent=C001_000161;product=hypothetical protein;
scaffold_1	funannotate	exon	585983	586167	.	+	.	ID=C001_000161-T1.exon1;Parent=C001_000161-T1;
scaffold_1	funannotate	exon	586702	587335	.	+	.	ID=C001_000161-T1.exon2;Parent=C001_000161-T1;
scaffold_1	funannotate	CDS	585983	586167	.	+	0	ID=C001_000161-T1.cds;Parent=C001_000161-T1;
scaffold_1	funannotate	CDS	586702	587335	.	+	1	ID=C001_000161-T1.cds;Parent=C001_000161-T1;
scaffold_1	funannotate	gene	587626	590124	.	-	.	ID=C001_000162;
scaffold_1	funannotate	mRNA	587626	590124	.	-	.	ID=C001_000162-T1;Parent=C001_000162;product=hypothetical protein;
scaffold_1	funannotate	exon	590016	590124	.	-	.	ID=C001_000162-T1.exon1;Parent=C001_000162-T1;
scaffold_1	funannotate	exon	587626	589937	.	-	.	ID=C001_000162-T1.exon2;Parent=C001_000162-T1;
scaffold_1	funannotate	CDS	590016	590124	.	-	0	ID=C001_000162-T1.cds;Parent=C001_000162-T1;
scaffold_1	funannotate	CDS	587626	589937	.	-	2	ID=C001_000162-T1.cds;Parent=C001_000162-T1;
scaffold_1	funannotate	gene	590611	592675	.	+	.	ID=C001_000163;
scaffold_1	funannotate	mRNA	590611	592675	.	+	.	ID=C001_000163-T1;Parent=C001_000163;product=hypothetical protein;
scaffold_1	funannotate	exon	590611	591105	.	+	.	ID=C001_000163-T1.exon1;Parent=C001_000163-T1;
scaffold_1	funannotate	exon	591159	591368	.	+	.	ID=C001_000163-T1.exon2;Parent=C001_000163-T1;
scaffold_1	funannotate	exon	591422	591541	.	+	.	ID=C001_000163-T1.exon3;Parent=C001_000163-T1;
scaffold_1	funannotate	exon	591974	592675	.	+	.	ID=C001_000163-T1.exon4;Parent=C001_000163-T1;
scaffold_1	funannotate	CDS	590611	591105	.	+	0	ID=C001_000163-T1.cds;Parent=C001_000163-T1;
scaffold_1	funannotate	CDS	591159	591368	.	+	0	ID=C001_000163-T1.cds;Parent=C001_000163-T1;
scaffold_1	funannotate	CDS	591422	591541	.	+	0	ID=C001_000163-T1.cds;Parent=C001_000163-T1;
scaffold_1	funannotate	CDS	591974	592675	.	+	0	ID=C001_000163-T1.cds;Parent=C001_000163-T1;
scaffold_1	funannotate	gene	593493	596363	.	+	.	ID=C001_000164;
scaffold_1	funannotate	mRNA	593493	596363	.	+	.	ID=C001_000164-T1;Parent=C001_000164;product=hypothetical protein;
scaffold_1	funannotate	exon	593493	593587	.	+	.	ID=C001_000164-T1.exon1;Parent=C001_000164-T1;
scaffold_1	funannotate	exon	593686	594114	.	+	.	ID=C001_000164-T1.exon2;Parent=C001_000164-T1;
scaffold_1	funannotate	exon	594175	595925	.	+	.	ID=C001_000164-T1.exon3;Parent=C001_000164-T1;
scaffold_1	funannotate	exon	596041	596363	.	+	.	ID=C001_000164-T1.exon4;Parent=C001_000164-T1;
scaffold_1	funannotate	CDS	593493	593587	.	+	0	ID=C001_000164-T1.cds;Parent=C001_000164-T1;
scaffold_1	funannotate	CDS	593686	594114	.	+	1	ID=C001_000164-T1.cds;Parent=C001_000164-T1;
scaffold_1	funannotate	CDS	594175	595925	.	+	1	ID=C001_000164-T1.cds;Parent=C001_000164-T1;
scaffold_1	funannotate	CDS	596041	596363	.	+	2	ID=C001_000164-T1.cds;Parent=C001_000164-T1;
scaffold_1	funannotate	gene	597075	598328	.	-	.	ID=C001_000165;
scaffold_1	funannotate	mRNA	597075	598328	.	-	.	ID=C001_000165-T1;Parent=C001_000165;product=hypothetical protein;
scaffold_1	funannotate	exon	597075	598328	.	-	.	ID=C001_000165-T1.exon1;Parent=C001_000165-T1;
scaffold_1	funannotate	CDS	597075	598328	.	-	0	ID=C001_000165-T1.cds;Parent=C001_000165-T1;
scaffold_1	funannotate	gene	599003	601352	.	+	.	ID=C001_000166;
scaffold_1	funannotate	mRNA	599003	601352	.	+	.	ID=C001_000166-T1;Parent=C001_000166;product=hypothetical protein;
scaffold_1	funannotate	exon	599003	599088	.	+	.	ID=C001_000166-T1.exon1;Parent=C001_000166-T1;
scaffold_1	funannotate	exon	599158	599318	.	+	.	ID=C001_000166-T1.exon2;Parent=C001_000166-T1;
scaffold_1	funannotate	exon	599382	601109	.	+	.	ID=C001_000166-T1.exon3;Parent=C001_000166-T1;
scaffold_1	funannotate	exon	601252	601352	.	+	.	ID=C001_000166-T1.exon4;Parent=C001_000166-T1;
scaffold_1	funannotate	CDS	599003	599088	.	+	0	ID=C001_000166-T1.cds;Parent=C001_000166-T1;
scaffold_1	funannotate	CDS	599158	599318	.	+	1	ID=C001_000166-T1.cds;Parent=C001_000166-T1;
scaffold_1	funannotate	CDS	599382	601109	.	+	2	ID=C001_000166-T1.cds;Parent=C001_000166-T1;
scaffold_1	funannotate	CDS	601252	601352	.	+	2	ID=C001_000166-T1.cds;Parent=C001_000166-T1;
scaffold_1	funannotate	gene	602414	604135	.	-	.	ID=C001_000167;
scaffold_1	funannotate	mRNA	602414	604135	.	-	.	ID=C001_000167-T1;Parent=C001_000167;product=hypothetical protein;
scaffold_1	funannotate	exon	603269	604135	.	-	.	ID=C001_000167-T1.exon1;Parent=C001_000167-T1;
scaffold_1	funannotate	exon	602938	603185	.	-	.	ID=C001_000167-T1.exon2;Parent=C001_000167-T1;
scaffold_1	funannotate	exon	602414	602804	.	-	.	ID=C001_000167-T1.exon3;Parent=C001_000167-T1;
scaffold_1	funannotate	CDS	603269	604135	.	-	0	ID=C001_000167-T1.cds;Parent=C001_000167-T1;
scaffold_1	funannotate	CDS	602938	603185	.	-	0	ID=C001_000167-T1.cds;Parent=C001_000167-T1;
scaffold_1	funannotate	CDS	602414	602804	.	-	1	ID=C001_000167-T1.cds;Parent=C001_000167-T1;
scaffold_1	funannotate	gene	604505	607013	.	+	.	ID=C001_000168;
scaffold_1	funannotate	mRNA	604505	607013	.	+	.	ID=C001_000168-T1;Parent=C001_000168;product=hypothetical protein;
scaffold_1	funannotate	exon	604505	604961	.	+	.	ID=C001_000168-T1.exon1;Parent=C001_000168-T1;
scaffold_1	funannotate	exon	605047	607013	.	+	.	ID=C001_000168-T1.exon2;Parent=C001_000168-T1;
scaffold_1	funannotate	CDS	604505	604961	.	+	0	ID=C001_000168-T1.cds;Parent=C001_000168-T1;
scaffold_1	funannotate	CDS	605047	607013	.	+	2	ID=C001_000168-T1.cds;Parent=C001_000168-T1;
scaffold_1	funannotate	gene	609496	612304	.	-	.	ID=C001_000169;
scaffold_1	funannotate	mRNA	609496	612304	.	-	.	ID=C001_000169-T1;Parent=C001_000169;product=hypothetical protein;
scaffold_1	funannotate	exon	610906	612304	.	-	.	ID=C001_000169-T1.exon1;Parent=C001_000169-T1;
scaffold_1	funannotate	exon	610171	610846	.	-	.	ID=C001_000169-T1.exon2;Parent=C001_000169-T1;
scaffold_1	funannotate	exon	609496	610117	.	-	.	ID=C001_000169-T1.exon3;Parent=C001_000169-T1;
scaffold_1	funannotate	CDS	610906	612304	.	-	0	ID=C001_000169-T1.cds;Parent=C001_000169-T1;
scaffold_1	funannotate	CDS	610171	610846	.	-	2	ID=C001_000169-T1.cds;Parent=C001_000169-T1;
scaffold_1	funannotate	CDS	609496	610117	.	-	1	ID=C001_000169-T1.cds;Parent=C001_000169-T1;
scaffold_1	funannotate	gene	620342	621355	.	-	.	ID=C001_000170;
scaffold_1	funannotate	mRNA	620342	621355	.	-	.	ID=C001_000170-T1;Parent=C001_000170;product=hypothetical protein;
scaffold_1	funannotate	exon	620567	621355	.	-	.	ID=C001_000170-T1.exon1;Parent=C001_000170-T1;
scaffold_1	funannotate	exon	620342	620500	.	-	.	ID=C001_000170-T1.exon2;Parent=C001_000170-T1;
scaffold_1	funannotate	CDS	620567	621355	.	-	0	ID=C001_000170-T1.cds;Parent=C001_000170-T1;
scaffold_1	funannotate	CDS	620342	620500	.	-	0	ID=C001_000170-T1.cds;Parent=C001_000170-T1;
scaffold_1	funannotate	gene	622426	623135	.	+	.	ID=C001_000171;
scaffold_1	funannotate	mRNA	622426	623135	.	+	.	ID=C001_000171-T1;Parent=C001_000171;product=hypothetical protein;
scaffold_1	funannotate	exon	622426	622505	.	+	.	ID=C001_000171-T1.exon1;Parent=C001_000171-T1;
scaffold_1	funannotate	exon	622586	623135	.	+	.	ID=C001_000171-T1.exon2;Parent=C001_000171-T1;
scaffold_1	funannotate	CDS	622426	622505	.	+	0	ID=C001_000171-T1.cds;Parent=C001_000171-T1;
scaffold_1	funannotate	CDS	622586	623135	.	+	1	ID=C001_000171-T1.cds;Parent=C001_000171-T1;
scaffold_1	funannotate	gene	623990	625348	.	-	.	ID=C001_000172;
scaffold_1	funannotate	mRNA	623990	625348	.	-	.	ID=C001_000172-T1;Parent=C001_000172;product=hypothetical protein;
scaffold_1	funannotate	exon	623990	625348	.	-	.	ID=C001_000172-T1.exon1;Parent=C001_000172-T1;
scaffold_1	funannotate	CDS	623990	625348	.	-	0	ID=C001_000172-T1.cds;Parent=C001_000172-T1;
scaffold_1	funannotate	gene	629256	630107	.	-	.	ID=C001_000173;
scaffold_1	funannotate	mRNA	629256	630107	.	-	.	ID=C001_000173-T1;Parent=C001_000173;product=hypothetical protein;
scaffold_1	funannotate	exon	629256	630107	.	-	.	ID=C001_000173-T1.exon1;Parent=C001_000173-T1;
scaffold_1	funannotate	CDS	629256	630107	.	-	0	ID=C001_000173-T1.cds;Parent=C001_000173-T1;
scaffold_1	funannotate	gene	630726	632256	.	+	.	ID=C001_000174;
scaffold_1	funannotate	mRNA	630726	632256	.	+	.	ID=C001_000174-T1;Parent=C001_000174;product=hypothetical protein;
scaffold_1	funannotate	exon	630726	631661	.	+	.	ID=C001_000174-T1.exon1;Parent=C001_000174-T1;
scaffold_1	funannotate	exon	631816	632256	.	+	.	ID=C001_000174-T1.exon2;Parent=C001_000174-T1;
scaffold_1	funannotate	CDS	630726	631661	.	+	0	ID=C001_000174-T1.cds;Parent=C001_000174-T1;
scaffold_1	funannotate	CDS	631816	632256	.	+	0	ID=C001_000174-T1.cds;Parent=C001_000174-T1;
scaffold_1	funannotate	gene	632677	633515	.	-	.	ID=C001_000175;
scaffold_1	funannotate	mRNA	632677	633515	.	-	.	ID=C001_000175-T1;Parent=C001_000175;product=hypothetical protein;
scaffold_1	funannotate	exon	633172	633515	.	-	.	ID=C001_000175-T1.exon1;Parent=C001_000175-T1;
scaffold_1	funannotate	exon	632677	633046	.	-	.	ID=C001_000175-T1.exon2;Parent=C001_000175-T1;
scaffold_1	funannotate	CDS	633172	633515	.	-	0	ID=C001_000175-T1.cds;Parent=C001_000175-T1;
scaffold_1	funannotate	CDS	632677	633046	.	-	1	ID=C001_000175-T1.cds;Parent=C001_000175-T1;
scaffold_1	funannotate	gene	634478	635449	.	-	.	ID=C001_000176;
scaffold_1	funannotate	mRNA	634478	635449	.	-	.	ID=C001_000176-T1;Parent=C001_000176;product=hypothetical protein;
scaffold_1	funannotate	exon	635014	635449	.	-	.	ID=C001_000176-T1.exon1;Parent=C001_000176-T1;
scaffold_1	funannotate	exon	634478	634914	.	-	.	ID=C001_000176-T1.exon2;Parent=C001_000176-T1;
scaffold_1	funannotate	CDS	635014	635449	.	-	0	ID=C001_000176-T1.cds;Parent=C001_000176-T1;
scaffold_1	funannotate	CDS	634478	634914	.	-	2	ID=C001_000176-T1.cds;Parent=C001_000176-T1;
scaffold_1	funannotate	gene	636522	636949	.	+	.	ID=C001_000177;
scaffold_1	funannotate	mRNA	636522	636949	.	+	.	ID=C001_000177-T1;Parent=C001_000177;product=hypothetical protein;
scaffold_1	funannotate	exon	636522	636680	.	+	.	ID=C001_000177-T1.exon1;Parent=C001_000177-T1;
scaffold_1	funannotate	exon	636815	636949	.	+	.	ID=C001_000177-T1.exon2;Parent=C001_000177-T1;
scaffold_1	funannotate	CDS	636522	636680	.	+	0	ID=C001_000177-T1.cds;Parent=C001_000177-T1;
scaffold_1	funannotate	CDS	636815	636949	.	+	0	ID=C001_000177-T1.cds;Parent=C001_000177-T1;
scaffold_1	funannotate	gene	638157	641023	.	-	.	ID=C001_000178;
scaffold_1	funannotate	mRNA	638157	641023	.	-	.	ID=C001_000178-T1;Parent=C001_000178;product=hypothetical protein;
scaffold_1	funannotate	exon	640535	641023	.	-	.	ID=C001_000178-T1.exon1;Parent=C001_000178-T1;
scaffold_1	funannotate	exon	640098	640455	.	-	.	ID=C001_000178-T1.exon2;Parent=C001_000178-T1;
scaffold_1	funannotate	exon	639915	640038	.	-	.	ID=C001_000178-T1.exon3;Parent=C001_000178-T1;
scaffold_1	funannotate	exon	639113	639860	.	-	.	ID=C001_000178-T1.exon4;Parent=C001_000178-T1;
scaffold_1	funannotate	exon	638865	639046	.	-	.	ID=C001_000178-T1.exon5;Parent=C001_000178-T1;
scaffold_1	funannotate	exon	638157	638745	.	-	.	ID=C001_000178-T1.exon6;Parent=C001_000178-T1;
scaffold_1	funannotate	CDS	640535	641023	.	-	0	ID=C001_000178-T1.cds;Parent=C001_000178-T1;
scaffold_1	funannotate	CDS	640098	640455	.	-	0	ID=C001_000178-T1.cds;Parent=C001_000178-T1;
scaffold_1	funannotate	CDS	639915	640038	.	-	2	ID=C001_000178-T1.cds;Parent=C001_000178-T1;
scaffold_1	funannotate	CDS	639113	639860	.	-	1	ID=C001_000178-T1.cds;Parent=C001_000178-T1;
scaffold_1	funannotate	CDS	638865	639046	.	-	0	ID=C001_000178-T1.cds;Parent=C001_000178-T1;
scaffold_1	funannotate	CDS	638157	638745	.	-	1	ID=C001_000178-T1.cds;Parent=C001_000178-T1;
scaffold_1	funannotate	gene	642033	642981	.	+	.	ID=C001_000179;
scaffold_1	funannotate	mRNA	642033	642981	.	+	.	ID=C001_000179-T1;Parent=C001_000179;product=hypothetical protein;
scaffold_1	funannotate	exon	642033	642208	.	+	.	ID=C001_000179-T1.exon1;Parent=C001_000179-T1;
scaffold_1	funannotate	exon	642310	642423	.	+	.	ID=C001_000179-T1.exon2;Parent=C001_000179-T1;
scaffold_1	funannotate	exon	642471	642981	.	+	.	ID=C001_000179-T1.exon3;Parent=C001_000179-T1;
scaffold_1	funannotate	CDS	642033	642208	.	+	0	ID=C001_000179-T1.cds;Parent=C001_000179-T1;
scaffold_1	funannotate	CDS	642310	642423	.	+	1	ID=C001_000179-T1.cds;Parent=C001_000179-T1;
scaffold_1	funannotate	CDS	642471	642981	.	+	1	ID=C001_000179-T1.cds;Parent=C001_000179-T1;
scaffold_1	funannotate	gene	643731	644684	.	+	.	ID=C001_000180;
scaffold_1	funannotate	mRNA	643731	644684	.	+	.	ID=C001_000180-T1;Parent=C001_000180;product=hypothetical protein;
scaffold_1	funannotate	exon	643731	643817	.	+	.	ID=C001_000180-T1.exon1;Parent=C001_000180-T1;
scaffold_1	funannotate	exon	644076	644232	.	+	.	ID=C001_000180-T1.exon2;Parent=C001_000180-T1;
scaffold_1	funannotate	exon	644317	644684	.	+	.	ID=C001_000180-T1.exon3;Parent=C001_000180-T1;
scaffold_1	funannotate	CDS	643731	643817	.	+	0	ID=C001_000180-T1.cds;Parent=C001_000180-T1;
scaffold_1	funannotate	CDS	644076	644232	.	+	0	ID=C001_000180-T1.cds;Parent=C001_000180-T1;
scaffold_1	funannotate	CDS	644317	644684	.	+	2	ID=C001_000180-T1.cds;Parent=C001_000180-T1;
scaffold_1	funannotate	gene	651039	655814	.	-	.	ID=C001_000181;
scaffold_1	funannotate	mRNA	651039	655814	.	-	.	ID=C001_000181-T1;Parent=C001_000181;product=hypothetical protein;
scaffold_1	funannotate	exon	655593	655814	.	-	.	ID=C001_000181-T1.exon1;Parent=C001_000181-T1;
scaffold_1	funannotate	exon	654752	655206	.	-	.	ID=C001_000181-T1.exon2;Parent=C001_000181-T1;
scaffold_1	funannotate	exon	653780	653972	.	-	.	ID=C001_000181-T1.exon3;Parent=C001_000181-T1;
scaffold_1	funannotate	exon	652384	653260	.	-	.	ID=C001_000181-T1.exon4;Parent=C001_000181-T1;
scaffold_1	funannotate	exon	651039	652324	.	-	.	ID=C001_000181-T1.exon5;Parent=C001_000181-T1;
scaffold_1	funannotate	CDS	655593	655814	.	-	0	ID=C001_000181-T1.cds;Parent=C001_000181-T1;
scaffold_1	funannotate	CDS	654752	655206	.	-	0	ID=C001_000181-T1.cds;Parent=C001_000181-T1;
scaffold_1	funannotate	CDS	653780	653972	.	-	1	ID=C001_000181-T1.cds;Parent=C001_000181-T1;
scaffold_1	funannotate	CDS	652384	653260	.	-	0	ID=C001_000181-T1.cds;Parent=C001_000181-T1;
scaffold_1	funannotate	CDS	651039	652324	.	-	2	ID=C001_000181-T1.cds;Parent=C001_000181-T1;
scaffold_1	funannotate	gene	661313	664951	.	+	.	ID=C001_000182;
scaffold_1	funannotate	mRNA	661313	664951	.	+	.	ID=C001_000182-T1;Parent=C001_000182;product=hypothetical protein;
scaffold_1	funannotate	exon	661313	661439	.	+	.	ID=C001_000182-T1.exon1;Parent=C001_000182-T1;
scaffold_1	funannotate	exon	661510	661522	.	+	.	ID=C001_000182-T1.exon2;Parent=C001_000182-T1;
scaffold_1	funannotate	exon	661639	664951	.	+	.	ID=C001_000182-T1.exon3;Parent=C001_000182-T1;
scaffold_1	funannotate	CDS	661313	661439	.	+	0	ID=C001_000182-T1.cds;Parent=C001_000182-T1;
scaffold_1	funannotate	CDS	661510	661522	.	+	2	ID=C001_000182-T1.cds;Parent=C001_000182-T1;
scaffold_1	funannotate	CDS	661639	664951	.	+	1	ID=C001_000182-T1.cds;Parent=C001_000182-T1;
scaffold_1	funannotate	gene	665496	667442	.	-	.	ID=C001_000183;
scaffold_1	funannotate	mRNA	665496	667442	.	-	.	ID=C001_000183-T1;Parent=C001_000183;product=hypothetical protein;
scaffold_1	funannotate	exon	665496	667442	.	-	.	ID=C001_000183-T1.exon1;Parent=C001_000183-T1;
scaffold_1	funannotate	CDS	665496	667442	.	-	0	ID=C001_000183-T1.cds;Parent=C001_000183-T1;
scaffold_1	funannotate	gene	669317	670845	.	+	.	ID=C001_000184;
scaffold_1	funannotate	mRNA	669317	670845	.	+	.	ID=C001_000184-T1;Parent=C001_000184;product=hypothetical protein;
scaffold_1	funannotate	exon	669317	669545	.	+	.	ID=C001_000184-T1.exon1;Parent=C001_000184-T1;
scaffold_1	funannotate	exon	669607	669748	.	+	.	ID=C001_000184-T1.exon2;Parent=C001_000184-T1;
scaffold_1	funannotate	exon	669849	670845	.	+	.	ID=C001_000184-T1.exon3;Parent=C001_000184-T1;
scaffold_1	funannotate	CDS	669317	669545	.	+	0	ID=C001_000184-T1.cds;Parent=C001_000184-T1;
scaffold_1	funannotate	CDS	669607	669748	.	+	2	ID=C001_000184-T1.cds;Parent=C001_000184-T1;
scaffold_1	funannotate	CDS	669849	670845	.	+	1	ID=C001_000184-T1.cds;Parent=C001_000184-T1;
scaffold_1	funannotate	gene	671849	674186	.	+	.	ID=C001_000185;
scaffold_1	funannotate	mRNA	671849	674186	.	+	.	ID=C001_000185-T1;Parent=C001_000185;product=hypothetical protein;
scaffold_1	funannotate	exon	671849	672111	.	+	.	ID=C001_000185-T1.exon1;Parent=C001_000185-T1;
scaffold_1	funannotate	exon	672168	672205	.	+	.	ID=C001_000185-T1.exon2;Parent=C001_000185-T1;
scaffold_1	funannotate	exon	672282	673123	.	+	.	ID=C001_000185-T1.exon3;Parent=C001_000185-T1;
scaffold_1	funannotate	exon	673185	673223	.	+	.	ID=C001_000185-T1.exon4;Parent=C001_000185-T1;
scaffold_1	funannotate	exon	673290	673347	.	+	.	ID=C001_000185-T1.exon5;Parent=C001_000185-T1;
scaffold_1	funannotate	exon	673409	673782	.	+	.	ID=C001_000185-T1.exon6;Parent=C001_000185-T1;
scaffold_1	funannotate	exon	673846	673893	.	+	.	ID=C001_000185-T1.exon7;Parent=C001_000185-T1;
scaffold_1	funannotate	exon	673962	674186	.	+	.	ID=C001_000185-T1.exon8;Parent=C001_000185-T1;
scaffold_1	funannotate	CDS	671849	672111	.	+	0	ID=C001_000185-T1.cds;Parent=C001_000185-T1;
scaffold_1	funannotate	CDS	672168	672205	.	+	1	ID=C001_000185-T1.cds;Parent=C001_000185-T1;
scaffold_1	funannotate	CDS	672282	673123	.	+	2	ID=C001_000185-T1.cds;Parent=C001_000185-T1;
scaffold_1	funannotate	CDS	673185	673223	.	+	0	ID=C001_000185-T1.cds;Parent=C001_000185-T1;
scaffold_1	funannotate	CDS	673290	673347	.	+	0	ID=C001_000185-T1.cds;Parent=C001_000185-T1;
scaffold_1	funannotate	CDS	673409	673782	.	+	2	ID=C001_000185-T1.cds;Parent=C001_000185-T1;
scaffold_1	funannotate	CDS	673846	673893	.	+	0	ID=C001_000185-T1.cds;Parent=C001_000185-T1;
scaffold_1	funannotate	CDS	673962	674186	.	+	0	ID=C001_000185-T1.cds;Parent=C001_000185-T1;
scaffold_1	funannotate	gene	674813	676962	.	+	.	ID=C001_000186;
scaffold_1	funannotate	mRNA	674813	676962	.	+	.	ID=C001_000186-T1;Parent=C001_000186;product=hypothetical protein;
scaffold_1	funannotate	exon	674813	674885	.	+	.	ID=C001_000186-T1.exon1;Parent=C001_000186-T1;
scaffold_1	funannotate	exon	674946	675329	.	+	.	ID=C001_000186-T1.exon2;Parent=C001_000186-T1;
scaffold_1	funannotate	exon	675441	676198	.	+	.	ID=C001_000186-T1.exon3;Parent=C001_000186-T1;
scaffold_1	funannotate	exon	676291	676489	.	+	.	ID=C001_000186-T1.exon4;Parent=C001_000186-T1;
scaffold_1	funannotate	exon	676556	676962	.	+	.	ID=C001_000186-T1.exon5;Parent=C001_000186-T1;
scaffold_1	funannotate	CDS	674813	674885	.	+	0	ID=C001_000186-T1.cds;Parent=C001_000186-T1;
scaffold_1	funannotate	CDS	674946	675329	.	+	2	ID=C001_000186-T1.cds;Parent=C001_000186-T1;
scaffold_1	funannotate	CDS	675441	676198	.	+	2	ID=C001_000186-T1.cds;Parent=C001_000186-T1;
scaffold_1	funannotate	CDS	676291	676489	.	+	0	ID=C001_000186-T1.cds;Parent=C001_000186-T1;
scaffold_1	funannotate	CDS	676556	676962	.	+	2	ID=C001_000186-T1.cds;Parent=C001_000186-T1;
scaffold_1	funannotate	gene	677166	678687	.	-	.	ID=C001_000187;
scaffold_1	funannotate	mRNA	677166	678687	.	-	.	ID=C001_000187-T1;Parent=C001_000187;product=hypothetical protein;
scaffold_1	funannotate	exon	678250	678687	.	-	.	ID=C001_000187-T1.exon1;Parent=C001_000187-T1;
scaffold_1	funannotate	exon	677865	678180	.	-	.	ID=C001_000187-T1.exon2;Parent=C001_000187-T1;
scaffold_1	funannotate	exon	677575	677800	.	-	.	ID=C001_000187-T1.exon3;Parent=C001_000187-T1;
scaffold_1	funannotate	exon	677166	677478	.	-	.	ID=C001_000187-T1.exon4;Parent=C001_000187-T1;
scaffold_1	funannotate	CDS	678250	678687	.	-	0	ID=C001_000187-T1.cds;Parent=C001_000187-T1;
scaffold_1	funannotate	CDS	677865	678180	.	-	0	ID=C001_000187-T1.cds;Parent=C001_000187-T1;
scaffold_1	funannotate	CDS	677575	677800	.	-	2	ID=C001_000187-T1.cds;Parent=C001_000187-T1;
scaffold_1	funannotate	CDS	677166	677478	.	-	1	ID=C001_000187-T1.cds;Parent=C001_000187-T1;
scaffold_1	funannotate	gene	679558	679743	.	+	.	ID=C001_000188;
scaffold_1	funannotate	mRNA	679558	679743	.	+	.	ID=C001_000188-T1;Parent=C001_000188;product=hypothetical protein;
scaffold_1	funannotate	exon	679558	679743	.	+	.	ID=C001_000188-T1.exon1;Parent=C001_000188-T1;
scaffold_1	funannotate	CDS	679558	679743	.	+	0	ID=C001_000188-T1.cds;Parent=C001_000188-T1;
scaffold_1	funannotate	gene	680934	683779	.	-	.	ID=C001_000189;
scaffold_1	funannotate	mRNA	680934	683779	.	-	.	ID=C001_000189-T1;Parent=C001_000189;product=hypothetical protein;
scaffold_1	funannotate	exon	683119	683779	.	-	.	ID=C001_000189-T1.exon1;Parent=C001_000189-T1;
scaffold_1	funannotate	exon	682762	683103	.	-	.	ID=C001_000189-T1.exon2;Parent=C001_000189-T1;
scaffold_1	funannotate	exon	682384	682637	.	-	.	ID=C001_000189-T1.exon3;Parent=C001_000189-T1;
scaffold_1	funannotate	exon	681872	682242	.	-	.	ID=C001_000189-T1.exon4;Parent=C001_000189-T1;
scaffold_1	funannotate	exon	681516	681819	.	-	.	ID=C001_000189-T1.exon5;Parent=C001_000189-T1;
scaffold_1	funannotate	exon	680934	681446	.	-	.	ID=C001_000189-T1.exon6;Parent=C001_000189-T1;
scaffold_1	funannotate	CDS	683119	683779	.	-	0	ID=C001_000189-T1.cds;Parent=C001_000189-T1;
scaffold_1	funannotate	CDS	682762	683103	.	-	2	ID=C001_000189-T1.cds;Parent=C001_000189-T1;
scaffold_1	funannotate	CDS	682384	682637	.	-	2	ID=C001_000189-T1.cds;Parent=C001_000189-T1;
scaffold_1	funannotate	CDS	681872	682242	.	-	0	ID=C001_000189-T1.cds;Parent=C001_000189-T1;
scaffold_1	funannotate	CDS	681516	681819	.	-	1	ID=C001_000189-T1.cds;Parent=C001_000189-T1;
scaffold_1	funannotate	CDS	680934	681446	.	-	0	ID=C001_000189-T1.cds;Parent=C001_000189-T1;
scaffold_1	funannotate	gene	685390	686463	.	-	.	ID=C001_000190;
scaffold_1	funannotate	mRNA	685390	686463	.	-	.	ID=C001_000190-T1;Parent=C001_000190;product=hypothetical protein;
scaffold_1	funannotate	exon	686161	686463	.	-	.	ID=C001_000190-T1.exon1;Parent=C001_000190-T1;
scaffold_1	funannotate	exon	685964	686102	.	-	.	ID=C001_000190-T1.exon2;Parent=C001_000190-T1;
scaffold_1	funannotate	exon	685499	685854	.	-	.	ID=C001_000190-T1.exon3;Parent=C001_000190-T1;
scaffold_1	funannotate	exon	685390	685443	.	-	.	ID=C001_000190-T1.exon4;Parent=C001_000190-T1;
scaffold_1	funannotate	CDS	686161	686463	.	-	0	ID=C001_000190-T1.cds;Parent=C001_000190-T1;
scaffold_1	funannotate	CDS	685964	686102	.	-	0	ID=C001_000190-T1.cds;Parent=C001_000190-T1;
scaffold_1	funannotate	CDS	685499	685854	.	-	2	ID=C001_000190-T1.cds;Parent=C001_000190-T1;
scaffold_1	funannotate	CDS	685390	685443	.	-	0	ID=C001_000190-T1.cds;Parent=C001_000190-T1;
scaffold_1	funannotate	gene	687343	688584	.	-	.	ID=C001_000191;
scaffold_1	funannotate	mRNA	687343	688584	.	-	.	ID=C001_000191-T1;Parent=C001_000191;product=hypothetical protein;
scaffold_1	funannotate	exon	687343	688584	.	-	.	ID=C001_000191-T1.exon1;Parent=C001_000191-T1;
scaffold_1	funannotate	CDS	687343	688584	.	-	0	ID=C001_000191-T1.cds;Parent=C001_000191-T1;
scaffold_2	funannotate	gene	9835	11526	.	+	.	ID=C001_000192;
scaffold_2	funannotate	mRNA	9835	11526	.	+	.	ID=C001_000192-T1;Parent=C001_000192;product=hypothetical protein;
scaffold_2	funannotate	exon	9835	9890	.	+	.	ID=C001_000192-T1.exon1;Parent=C001_000192-T1;
scaffold_2	funannotate	exon	9943	9990	.	+	.	ID=C001_000192-T1.exon2;Parent=C001_000192-T1;
scaffold_2	funannotate	exon	10099	10228	.	+	.	ID=C001_000192-T1.exon3;Parent=C001_000192-T1;
scaffold_2	funannotate	exon	10301	10344	.	+	.	ID=C001_000192-T1.exon4;Parent=C001_000192-T1;
scaffold_2	funannotate	exon	10416	10515	.	+	.	ID=C001_000192-T1.exon5;Parent=C001_000192-T1;
scaffold_2	funannotate	exon	10635	10991	.	+	.	ID=C001_000192-T1.exon6;Parent=C001_000192-T1;
scaffold_2	funannotate	exon	11050	11128	.	+	.	ID=C001_000192-T1.exon7;Parent=C001_000192-T1;
scaffold_2	funannotate	exon	11182	11365	.	+	.	ID=C001_000192-T1.exon8;Parent=C001_000192-T1;
scaffold_2	funannotate	exon	11451	11526	.	+	.	ID=C001_000192-T1.exon9;Parent=C001_000192-T1;
scaffold_2	funannotate	CDS	9835	9890	.	+	0	ID=C001_000192-T1.cds;Parent=C001_000192-T1;
scaffold_2	funannotate	CDS	9943	9990	.	+	1	ID=C001_000192-T1.cds;Parent=C001_000192-T1;
scaffold_2	funannotate	CDS	10099	10228	.	+	1	ID=C001_000192-T1.cds;Parent=C001_000192-T1;
scaffold_2	funannotate	CDS	10301	10344	.	+	0	ID=C001_000192-T1.cds;Parent=C001_000192-T1;
scaffold_2	funannotate	CDS	10416	10515	.	+	1	ID=C001_000192-T1.cds;Parent=C001_000192-T1;
scaffold_2	funannotate	CDS	10635	10991	.	+	0	ID=C001_000192-T1.cds;Parent=C001_000192-T1;
scaffold_2	funannotate	CDS	11050	11128	.	+	0	ID=C001_000192-T1.cds;Parent=C001_000192-T1;
scaffold_2	funannotate	CDS	11182	11365	.	+	2	ID=C001_000192-T1.cds;Parent=C001_000192-T1;
scaffold_2	funannotate	CDS	11451	11526	.	+	1	ID=C001_000192-T1.cds;Parent=C001_000192-T1;
scaffold_2	funannotate	gene	13877	17153	.	-	.	ID=C001_000193;
scaffold_2	funannotate	mRNA	13877	17153	.	-	.	ID=C001_000193-T1;Parent=C001_000193;product=hypothetical protein;
scaffold_2	funannotate	exon	16876	17153	.	-	.	ID=C001_000193-T1.exon1;Parent=C001_000193-T1;
scaffold_2	funannotate	exon	16379	16808	.	-	.	ID=C001_000193-T1.exon2;Parent=C001_000193-T1;
scaffold_2	funannotate	exon	15148	16299	.	-	.	ID=C001_000193-T1.exon3;Parent=C001_000193-T1;
scaffold_2	funannotate	exon	13877	15091	.	-	.	ID=C001_000193-T1.exon4;Parent=C001_000193-T1;
scaffold_2	funannotate	CDS	16876	17153	.	-	0	ID=C001_000193-T1.cds;Parent=C001_000193-T1;
scaffold_2	funannotate	CDS	16379	16808	.	-	1	ID=C001_000193-T1.cds;Parent=C001_000193-T1;
scaffold_2	funannotate	CDS	15148	16299	.	-	0	ID=C001_000193-T1.cds;Parent=C001_000193-T1;
scaffold_2	funannotate	CDS	13877	15091	.	-	0	ID=C001_000193-T1.cds;Parent=C001_000193-T1;
scaffold_2	funannotate	gene	20239	20796	.	-	.	ID=C001_000194;
scaffold_2	funannotate	mRNA	20239	20796	.	-	.	ID=C001_000194-T1;Parent=C001_000194;product=hypothetical protein;
scaffold_2	funannotate	exon	20535	20796	.	-	.	ID=C001_000194-T1.exon1;Parent=C001_000194-T1;
scaffold_2	funannotate	exon	20389	20423	.	-	.	ID=C001_000194-T1.exon2;Parent=C001_000194-T1;
scaffold_2	funannotate	exon	20239	20352	.	-	.	ID=C001_000194-T1.exon3;Parent=C001_000194-T1;
scaffold_2	funannotate	CDS	20535	20796	.	-	0	ID=C001_000194-T1.cds;Parent=C001_000194-T1;
scaffold_2	funannotate	CDS	20389	20423	.	-	2	ID=C001_000194-T1.cds;Parent=C001_000194-T1;
scaffold_2	funannotate	CDS	20239	20352	.	-	0	ID=C001_000194-T1.cds;Parent=C001_000194-T1;
scaffold_2	funannotate	gene	21936	23668	.	-	.	ID=C001_000195;
scaffold_2	funannotate	mRNA	21936	23668	.	-	.	ID=C001_000195-T1;Parent=C001_000195;product=hypothetical protein;
scaffold_2	funannotate	exon	23528	23668	.	-	.	ID=C001_000195-T1.exon1;Parent=C001_000195-T1;
scaffold_2	funannotate	exon	22206	23455	.	-	.	ID=C001_000195-T1.exon2;Parent=C001_000195-T1;
scaffold_2	funannotate	exon	21936	22143	.	-	.	ID=C001_000195-T1.exon3;Parent=C001_000195-T1;
scaffold_2	funannotate	CDS	23528	23668	.	-	0	ID=C001_000195-T1.cds;Parent=C001_000195-T1;
scaffold_2	funannotate	CDS	22206	23455	.	-	0	ID=C001_000195-T1.cds;Parent=C001_000195-T1;
scaffold_2	funannotate	CDS	21936	22143	.	-	1	ID=C001_000195-T1.cds;Parent=C001_000195-T1;
scaffold_2	funannotate	gene	24553	25171	.	-	.	ID=C001_000196;
scaffold_2	funannotate	mRNA	24553	25171	.	-	.	ID=C001_000196-T1;Parent=C001_000196;product=hypothetical protein;
scaffold_2	funannotate	exon	24947	25171	.	-	.	ID=C001_000196-T1.exon1;Parent=C001_000196-T1;
scaffold_2	funannotate	exon	24553	24879	.	-	.	ID=C001_000196-T1.exon2;Parent=C001_000196-T1;
scaffold_2	funannotate	CDS	24947	25171	.	-	0	ID=C001_000196-T1.cds;Parent=C001_000196-T1;
scaffold_2	funannotate	CDS	24553	24879	.	-	0	ID=C001_000196-T1.cds;Parent=C001_000196-T1;
scaffold_2	funannotate	gene	28456	31051	.	+	.	ID=C001_000197;
scaffold_2	funannotate	mRNA	28456	31051	.	+	.	ID=C001_000197-T1;Parent=C001_000197;product=hypothetical protein;
scaffold_2	funannotate	exon	28456	28676	.	+	.	ID=C001_000197-T1.exon1;Parent=C001_000197-T1;
scaffold_2	funannotate	exon	28754	29177	.	+	.	ID=C001_000197-T1.exon2;Parent=C001_000197-T1;
scaffold_2	funannotate	exon	29237	29449	.	+	.	ID=C001_000197-T1.exon3;Parent=C001_000197-T1;
scaffold_2	funannotate	exon	29504	31051	.	+	.	ID=C001_000197-T1.exon4;Parent=C001_000197-T1;
scaffold_2	funannotate	CDS	28456	28676	.	+	0	ID=C001_000197-T1.cds;Parent=C001_000197-T1;
scaffold_2	funannotate	CDS	28754	29177	.	+	1	ID=C001_000197-T1.cds;Parent=C001_000197-T1;
scaffold_2	funannotate	CDS	29237	29449	.	+	0	ID=C001_000197-T1.cds;Parent=C001_000197-T1;
scaffold_2	funannotate	CDS	29504	31051	.	+	0	ID=C001_000197-T1.cds;Parent=C001_000197-T1;
scaffold_2	funannotate	gene	32622	35220	.	-	.	ID=C001_000198;
scaffold_2	funannotate	mRNA	32622	35220	.	-	.	ID=C001_000198-T1;Parent=C001_000198;product=hypothetical protein;
scaffold_2	funannotate	exon	35147	35220	.	-	.	ID=C001_000198-T1.exon1;Parent=C001_000198-T1;
scaffold_2	funannotate	exon	34809	34891	.	-	.	ID=C001_000198-T1.exon2;Parent=C001_000198-T1;
scaffold_2	funannotate	exon	32867	34752	.	-	.	ID=C001_000198-T1.exon3;Parent=C001_000198-T1;
scaffold_2	funannotate	exon	32622	32810	.	-	.	ID=C001_000198-T1.exon4;Parent=C001_000198-T1;
scaffold_2	funannotate	CDS	35147	35220	.	-	0	ID=C001_000198-T1.cds;Parent=C001_000198-T1;
scaffold_2	funannotate	CDS	34809	34891	.	-	1	ID=C001_000198-T1.cds;Parent=C001_000198-T1;
scaffold_2	funannotate	CDS	32867	34752	.	-	2	ID=C001_000198-T1.cds;Parent=C001_000198-T1;
scaffold_2	funannotate	CDS	32622	32810	.	-	0	ID=C001_000198-T1.cds;Parent=C001_000198-T1;
scaffold_2	funannotate	gene	36671	37726	.	-	.	ID=C001_000199;
scaffold_2	funannotate	mRNA	36671	37726	.	-	.	ID=C001_000199-T1;Parent=C001_000199;product=hypothetical protein;
scaffold_2	funannotate	exon	36671	37726	.	-	.	ID=C001_000199-T1.exon1;Parent=C001_000199-T1;
scaffold_2	funannotate	CDS	36671	37726	.	-	0	ID=C001_000199-T1.cds;Parent=C001_000199-T1;
scaffold_2	funannotate	gene	39207	40118	.	+	.	ID=C001_000200;
scaffold_2	funannotate	mRNA	39207	40118	.	+	.	ID=C001_000200-T1;Parent=C001_000200;product=hypothetical protein;
scaffold_2	funannotate	exon	39207	39643	.	+	.	ID=C001_000200-T1.exon1;Parent=C001_000200-T1;
scaffold_2	funannotate	exon	39752	40118	.	+	.	ID=C001_000200-T1.exon2;Parent=C001_000200-T1;
scaffold_2	funannotate	CDS	39207	39643	.	+	0	ID=C001_000200-T1.cds;Parent=C001_000200-T1;
scaffold_2	funannotate	CDS	39752	40118	.	+	1	ID=C001_000200-T1.cds;Parent=C001_000200-T1;
scaffold_2	funannotate	gene	40503	41192	.	-	.	ID=C001_000201;
scaffold_2	funannotate	mRNA	40503	41192	.	-	.	ID=C001_000201-T1;Parent=C001_000201;product=hypothetical protein;
scaffold_2	funannotate	exon	40503	41192	.	-	.	ID=C001_000201-T1.exon1;Parent=C001_000201-T1;
scaffold_2	funannotate	CDS	40503	41192	.	-	0	ID=C001_000201-T1.cds;Parent=C001_000201-T1;
scaffold_2	funannotate	gene	43447	44439	.	+	.	ID=C001_000202;
scaffold_2	funannotate	mRNA	43447	44439	.	+	.	ID=C001_000202-T1;Parent=C001_000202;product=hypothetical protein;
scaffold_2	funannotate	exon	43447	43867	.	+	.	ID=C001_000202-T1.exon1;Parent=C001_000202-T1;
scaffold_2	funannotate	exon	43946	44439	.	+	.	ID=C001_000202-T1.exon2;Parent=C001_000202-T1;
scaffold_2	funannotate	CDS	43447	43867	.	+	0	ID=C001_000202-T1.cds;Parent=C001_000202-T1;
scaffold_2	funannotate	CDS	43946	44439	.	+	2	ID=C001_000202-T1.cds;Parent=C001_000202-T1;
scaffold_2	funannotate	gene	46934	47498	.	+	.	ID=C001_000203;
scaffold_2	funannotate	mRNA	46934	47498	.	+	.	ID=C001_000203-T1;Parent=C001_000203;product=hypothetical protein;
scaffold_2	funannotate	exon	46934	47387	.	+	.	ID=C001_000203-T1.exon1;Parent=C001_000203-T1;
scaffold_2	funannotate	exon	47470	47498	.	+	.	ID=C001_000203-T1.exon2;Parent=C001_000203-T1;
scaffold_2	funannotate	CDS	46934	47387	.	+	0	ID=C001_000203-T1.cds;Parent=C001_000203-T1;
scaffold_2	funannotate	CDS	47470	47498	.	+	2	ID=C001_000203-T1.cds;Parent=C001_000203-T1;
scaffold_2	funannotate	gene	48205	49559	.	-	.	ID=C001_000204;
scaffold_2	funannotate	mRNA	48205	49559	.	-	.	ID=C001_000204-T1;Parent=C001_000204;product=hypothetical protein;
scaffold_2	funannotate	exon	49510	49559	.	-	.	ID=C001_000204-T1.exon1;Parent=C001_000204-T1;
scaffold_2	funannotate	exon	48587	49461	.	-	.	ID=C001_000204-T1.exon2;Parent=C001_000204-T1;
scaffold_2	funannotate	exon	48205	48518	.	-	.	ID=C001_000204-T1.exon3;Parent=C001_000204-T1;
scaffold_2	funannotate	CDS	49510	49559	.	-	0	ID=C001_000204-T1.cds;Parent=C001_000204-T1;
scaffold_2	funannotate	CDS	48587	49461	.	-	1	ID=C001_000204-T1.cds;Parent=C001_000204-T1;
scaffold_2	funannotate	CDS	48205	48518	.	-	2	ID=C001_000204-T1.cds;Parent=C001_000204-T1;
scaffold_2	funannotate	gene	62963	64222	.	-	.	ID=C001_000205;
scaffold_2	funannotate	mRNA	62963	64222	.	-	.	ID=C001_000205-T1;Parent=C001_000205;product=hypothetical protein;
scaffold_2	funannotate	exon	62963	64222	.	-	.	ID=C001_000205-T1.exon1;Parent=C001_000205-T1;
scaffold_2	funannotate	CDS	62963	64222	.	-	0	ID=C001_000205-T1.cds;Parent=C001_000205-T1;
scaffold_2	funannotate	gene	71027	72567	.	+	.	ID=C001_000206;
scaffold_2	funannotate	mRNA	71027	72567	.	+	.	ID=C001_000206-T1;Parent=C001_000206;product=hypothetical protein;
scaffold_2	funannotate	exon	71027	71084	.	+	.	ID=C001_000206-T1.exon1;Parent=C001_000206-T1;
scaffold_2	funannotate	exon	71143	71356	.	+	.	ID=C001_000206-T1.exon2;Parent=C001_000206-T1;
scaffold_2	funannotate	exon	71428	71476	.	+	.	ID=C001_000206-T1.exon3;Parent=C001_000206-T1;
scaffold_2	funannotate	exon	71541	71847	.	+	.	ID=C001_000206-T1.exon4;Parent=C001_000206-T1;
scaffold_2	funannotate	exon	71909	72231	.	+	.	ID=C001_000206-T1.exon5;Parent=C001_000206-T1;
scaffold_2	funannotate	exon	72289	72567	.	+	.	ID=C001_000206-T1.exon6;Parent=C001_000206-T1;
scaffold_2	funannotate	CDS	71027	71084	.	+	0	ID=C001_000206-T1.cds;Parent=C001_000206-T1;
scaffold_2	funannotate	CDS	71143	71356	.	+	2	ID=C001_000206-T1.cds;Parent=C001_000206-T1;
scaffold_2	funannotate	CDS	71428	71476	.	+	1	ID=C001_000206-T1.cds;Parent=C001_000206-T1;
scaffold_2	funannotate	CDS	71541	71847	.	+	0	ID=C001_000206-T1.cds;Parent=C001_000206-T1;
scaffold_2	funannotate	CDS	71909	72231	.	+	2	ID=C001_000206-T1.cds;Parent=C001_000206-T1;
scaffold_2	funannotate	CDS	72289	72567	.	+	0	ID=C001_000206-T1.cds;Parent=C001_000206-T1;
scaffold_2	funannotate	gene	76034	79696	.	-	.	ID=C001_000207;
scaffold_2	funannotate	mRNA	76034	79696	.	-	.	ID=C001_000207-T1;Parent=C001_000207;product=hypothetical protein;
scaffold_2	funannotate	exon	76034	79696	.	-	.	ID=C001_000207-T1.exon1;Parent=C001_000207-T1;
scaffold_2	funannotate	CDS	76034	79696	.	-	0	ID=C001_000207-T1.cds;Parent=C001_000207-T1;
scaffold_2	funannotate	gene	81050	83441	.	-	.	ID=C001_000208;
scaffold_2	funannotate	mRNA	81050	83441	.	-	.	ID=C001_000208-T1;Parent=C001_000208;product=hypothetical protein;
scaffold_2	funannotate	exon	82861	83441	.	-	.	ID=C001_000208-T1.exon1;Parent=C001_000208-T1;
scaffold_2	funannotate	exon	82042	82452	.	-	.	ID=C001_000208-T1.exon2;Parent=C001_000208-T1;
scaffold_2	funannotate	exon	81050	81983	.	-	.	ID=C001_000208-T1.exon3;Parent=C001_000208-T1;
scaffold_2	funannotate	CDS	82861	83441	.	-	0	ID=C001_000208-T1.cds;Parent=C001_000208-T1;
scaffold_2	funannotate	CDS	82042	82452	.	-	1	ID=C001_000208-T1.cds;Parent=C001_000208-T1;
scaffold_2	funannotate	CDS	81050	81983	.	-	1	ID=C001_000208-T1.cds;Parent=C001_000208-T1;
scaffold_2	funannotate	gene	86286	86585	.	-	.	ID=C001_000209;
scaffold_2	funannotate	mRNA	86286	86585	.	-	.	ID=C001_000209-T1;Parent=C001_000209;product=hypothetical protein;
scaffold_2	funannotate	exon	86582	86585	.	-	.	ID=C001_000209-T1.exon1;Parent=C001_000209-T1;
scaffold_2	funannotate	exon	86286	86560	.	-	.	ID=C001_000209-T1.exon2;Parent=C001_000209-T1;
scaffold_2	funannotate	CDS	86582	86585	.	-	0	ID=C001_000209-T1.cds;Parent=C001_000209-T1;
scaffold_2	funannotate	CDS	86286	86560	.	-	2	ID=C001_000209-T1.cds;Parent=C001_000209-T1;
scaffold_2	funannotate	gene	93475	95070	.	-	.	ID=C001_000210;
scaffold_2	funannotate	mRNA	93475	95070	.	-	.	ID=C001_000210-T1;Parent=C001_000210;product=hypothetical protein;
scaffold_2	funannotate	exon	93475	95070	.	-	.	ID=C001_000210-T1.exon1;Parent=C001_000210-T1;
scaffold_2	funannotate	CDS	93475	95070	.	-	0	ID=C001_000210-T1.cds;Parent=C001_000210-T1;
scaffold_2	funannotate	gene	96083	97358	.	-	.	ID=C001_000211;
scaffold_2	funannotate	mRNA	96083	97358	.	-	.	ID=C001_000211-T1;Parent=C001_000211;product=hypothetical protein;
scaffold_2	funannotate	exon	97346	97358	.	-	.	ID=C001_000211-T1.exon1;Parent=C001_000211-T1;
scaffold_2	funannotate	exon	97007	97268	.	-	.	ID=C001_000211-T1.exon2;Parent=C001_000211-T1;
scaffold_2	funannotate	exon	96083	96926	.	-	.	ID=C001_000211-T1.exon3;Parent=C001_000211-T1;
scaffold_2	funannotate	CDS	97346	97358	.	-	0	ID=C001_000211-T1.cds;Parent=C001_000211-T1;
scaffold_2	funannotate	CDS	97007	97268	.	-	2	ID=C001_000211-T1.cds;Parent=C001_000211-T1;
scaffold_2	funannotate	CDS	96083	96926	.	-	1	ID=C001_000211-T1.cds;Parent=C001_000211-T1;
scaffold_2	funannotate	gene	99349	99653	.	-	.	ID=C001_000212;
scaffold_2	funannotate	mRNA	99349	99653	.	-	.	ID=C001_000212-T1;Parent=C001_000212;product=hypothetical protein;
scaffold_2	funannotate	exon	99613	99653	.	-	.	ID=C001_000212-T1.exon1;Parent=C001_000212-T1;
scaffold_2	funannotate	exon	99349	99547	.	-	.	ID=C001_000212-T1.exon2;Parent=C001_000212-T1;
scaffold_2	funannotate	CDS	99613	99653	.	-	0	ID=C001_000212-T1.cds;Parent=C001_000212-T1;
scaffold_2	funannotate	CDS	99349	99547	.	-	1	ID=C001_000212-T1.cds;Parent=C001_000212-T1;
scaffold_2	funannotate	gene	101232	103405	.	+	.	ID=C001_000213;
scaffold_2	funannotate	mRNA	101232	103405	.	+	.	ID=C001_000213-T1;Parent=C001_000213;product=hypothetical protein;
scaffold_2	funannotate	exon	101232	102127	.	+	.	ID=C001_000213-T1.exon1;Parent=C001_000213-T1;
scaffold_2	funannotate	exon	102316	102545	.	+	.	ID=C001_000213-T1.exon2;Parent=C001_000213-T1;
scaffold_2	funannotate	exon	102597	103405	.	+	.	ID=C001_000213-T1.exon3;Parent=C001_000213-T1;
scaffold_2	funannotate	CDS	101232	102127	.	+	0	ID=C001_000213-T1.cds;Parent=C001_000213-T1;
scaffold_2	funannotate	CDS	102316	102545	.	+	1	ID=C001_000213-T1.cds;Parent=C001_000213-T1;
scaffold_2	funannotate	CDS	102597	103405	.	+	2	ID=C001_000213-T1.cds;Parent=C001_000213-T1;
scaffold_2	funannotate	gene	104829	106322	.	+	.	ID=C001_000214;
scaffold_2	funannotate	mRNA	104829	106322	.	+	.	ID=C001_000214-T1;Parent=C001_000214;product=hypothetical protein;
scaffold_2	funannotate	exon	104829	105077	.	+	.	ID=C001_000214-T1.exon1;Parent=C001_000214-T1;
scaffold_2	funannotate	exon	105141	106322	.	+	.	ID=C001_000214-T1.exon2;Parent=C001_000214-T1;
scaffold_2	funannotate	CDS	104829	105077	.	+	0	ID=C001_000214-T1.cds;Parent=C001_000214-T1;
scaffold_2	funannotate	CDS	105141	106322	.	+	0	ID=C001_000214-T1.cds;Parent=C001_000214-T1;
scaffold_2	funannotate	gene	115528	116967	.	-	.	ID=C001_000215;
scaffold_2	funannotate	mRNA	115528	116967	.	-	.	ID=C001_000215-T1;Parent=C001_000215;product=hypothetical protein;
scaffold_2	funannotate	exon	115528	116967	.	-	.	ID=C001_000215-T1.exon1;Parent=C001_000215-T1;
scaffold_2	funannotate	CDS	115528	116967	.	-	0	ID=C001_000215-T1.cds;Parent=C001_000215-T1;
scaffold_2	funannotate	gene	132200	133160	.	-	.	ID=C001_000216;
scaffold_2	funannotate	mRNA	132200	133160	.	-	.	ID=C001_000216-T1;Parent=C001_000216;product=hypothetical protein;
scaffold_2	funannotate	exon	132903	133160	.	-	.	ID=C001_000216-T1.exon1;Parent=C001_000216-T1;
scaffold_2	funannotate	exon	132657	132841	.	-	.	ID=C001_000216-T1.exon2;Parent=C001_000216-T1;
scaffold_2	funannotate	exon	132547	132601	.	-	.	ID=C001_000216-T1.exon3;Parent=C001_000216-T1;
scaffold_2	funannotate	exon	132314	132490	.	-	.	ID=C001_000216-T1.exon4;Parent=C001_000216-T1;
scaffold_2	funannotate	exon	132200	132265	.	-	.	ID=C001_000216-T1.exon5;Parent=C001_000216-T1;
scaffold_2	funannotate	CDS	132903	133160	.	-	0	ID=C001_000216-T1.cds;Parent=C001_000216-T1;
scaffold_2	funannotate	CDS	132657	132841	.	-	0	ID=C001_000216-T1.cds;Parent=C001_000216-T1;
scaffold_2	funannotate	CDS	132547	132601	.	-	1	ID=C001_000216-T1.cds;Parent=C001_000216-T1;
scaffold_2	funannotate	CDS	132314	132490	.	-	0	ID=C001_000216-T1.cds;Parent=C001_000216-T1;
scaffold_2	funannotate	CDS	132200	132265	.	-	0	ID=C001_000216-T1.cds;Parent=C001_000216-T1;
scaffold_2	funannotate	gene	133780	135509	.	+	.	ID=C001_000217;
scaffold_2	funannotate	mRNA	133780	135509	.	+	.	ID=C001_000217-T1;Parent=C001_000217;product=hypothetical protein;
scaffold_2	funannotate	exon	133780	133851	.	+	.	ID=C001_000217-T1.exon1;Parent=C001_000217-T1;
scaffold_2	funannotate	exon	133929	134064	.	+	.	ID=C001_000217-T1.exon2;Parent=C001_000217-T1;
scaffold_2	funannotate	exon	134139	134322	.	+	.	ID=C001_000217-T1.exon3;Parent=C001_000217-T1;
scaffold_2	funannotate	exon	134381	135105	.	+	.	ID=C001_000217-T1.exon4;Parent=C001_000217-T1;
scaffold_2	funannotate	exon	135169	135509	.	+	.	ID=C001_000217-T1.exon5;Parent=C001_000217-T1;
scaffold_2	funannotate	CDS	133780	133851	.	+	0	ID=C001_000217-T1.cds;Parent=C001_000217-T1;
scaffold_2	funannotate	CDS	133929	134064	.	+	0	ID=C001_000217-T1.cds;Parent=C001_000217-T1;
scaffold_2	funannotate	CDS	134139	134322	.	+	2	ID=C001_000217-T1.cds;Parent=C001_000217-T1;
scaffold_2	funannotate	CDS	134381	135105	.	+	1	ID=C001_000217-T1.cds;Parent=C001_000217-T1;
scaffold_2	funannotate	CDS	135169	135509	.	+	2	ID=C001_000217-T1.cds;Parent=C001_000217-T1;
scaffold_2	funannotate	gene	136394	137028	.	-	.	ID=C001_000218;
scaffold_2	funannotate	mRNA	136394	137028	.	-	.	ID=C001_000218-T1;Parent=C001_000218;product=hypothetical protein;
scaffold_2	funannotate	exon	136925	137028	.	-	.	ID=C001_000218-T1.exon1;Parent=C001_000218-T1;
scaffold_2	funannotate	exon	136394	136715	.	-	.	ID=C001_000218-T1.exon2;Parent=C001_000218-T1;
scaffold_2	funannotate	CDS	136925	137028	.	-	0	ID=C001_000218-T1.cds;Parent=C001_000218-T1;
scaffold_2	funannotate	CDS	136394	136715	.	-	1	ID=C001_000218-T1.cds;Parent=C001_000218-T1;
scaffold_2	funannotate	gene	137755	138848	.	+	.	ID=C001_000219;
scaffold_2	funannotate	mRNA	137755	138848	.	+	.	ID=C001_000219-T1;Parent=C001_000219;product=hypothetical protein;
scaffold_2	funannotate	exon	137755	137827	.	+	.	ID=C001_000219-T1.exon1;Parent=C001_000219-T1;
scaffold_2	funannotate	exon	138037	138848	.	+	.	ID=C001_000219-T1.exon2;Parent=C001_000219-T1;
scaffold_2	funannotate	CDS	137755	137827	.	+	0	ID=C001_000219-T1.cds;Parent=C001_000219-T1;
scaffold_2	funannotate	CDS	138037	138848	.	+	2	ID=C001_000219-T1.cds;Parent=C001_000219-T1;
scaffold_2	funannotate	gene	139830	140842	.	+	.	ID=C001_000220;
scaffold_2	funannotate	mRNA	139830	140842	.	+	.	ID=C001_000220-T1;Parent=C001_000220;product=hypothetical protein;
scaffold_2	funannotate	exon	139830	140132	.	+	.	ID=C001_000220-T1.exon1;Parent=C001_000220-T1;
scaffold_2	funannotate	exon	140233	140536	.	+	.	ID=C001_000220-T1.exon2;Parent=C001_000220-T1;
scaffold_2	funannotate	exon	140619	140842	.	+	.	ID=C001_000220-T1.exon3;Parent=C001_000220-T1;
scaffold_2	funannotate	CDS	139830	140132	.	+	0	ID=C001_000220-T1.cds;Parent=C001_000220-T1;
scaffold_2	funannotate	CDS	140233	140536	.	+	0	ID=C001_000220-T1.cds;Parent=C001_000220-T1;
scaffold_2	funannotate	CDS	140619	140842	.	+	2	ID=C001_000220-T1.cds;Parent=C001_000220-T1;
scaffold_2	funannotate	gene	141676	143245	.	+	.	ID=C001_000221;
scaffold_2	funannotate	mRNA	141676	143245	.	+	.	ID=C001_000221-T1;Parent=C001_000221;product=hypothetical protein;
scaffold_2	funannotate	exon	141676	141769	.	+	.	ID=C001_000221-T1.exon1;Parent=C001_000221-T1;
scaffold_2	funannotate	exon	141900	143245	.	+	.	ID=C001_000221-T1.exon2;Parent=C001_000221-T1;
scaffold_2	funannotate	CDS	141676	141769	.	+	0	ID=C001_000221-T1.cds;Parent=C001_000221-T1;
scaffold_2	funannotate	CDS	141900	143245	.	+	2	ID=C001_000221-T1.cds;Parent=C001_000221-T1;
scaffold_2	funannotate	gene	144757	145926	.	+	.	ID=C001_000222;
scaffold_2	funannotate	mRNA	144757	145926	.	+	.	ID=C001_000222-T1;Parent=C001_000222;product=hypothetical protein;
scaffold_2	funannotate	exon	144757	144906	.	+	.	ID=C001_000222-T1.exon1;Parent=C001_000222-T1;
scaffold_2	funannotate	exon	144961	145294	.	+	.	ID=C001_000222-T1.exon2;Parent=C001_000222-T1;
scaffold_2	funannotate	exon	145349	145926	.	+	.	ID=C001_000222-T1.exon3;Parent=C001_000222-T1;
scaffold_2	funannotate	CDS	144757	144906	.	+	0	ID=C001_000222-T1.cds;Parent=C001_000222-T1;
scaffold_2	funannotate	CDS	144961	145294	.	+	0	ID=C001_000222-T1.cds;Parent=C001_000222-T1;
scaffold_2	funannotate	CDS	145349	145926	.	+	2	ID=C001_000222-T1.cds;Parent=C001_000222-T1;
scaffold_2	funannotate	gene	146544	147292	.	+	.	ID=C001_000223;
scaffold_2	funannotate	mRNA	146544	147292	.	+	.	ID=C001_000223-T1;Parent=C001_000223;product=hypothetical protein;
scaffold_2	funannotate	exon	146544	146689	.	+	.	ID=C001_000223-T1.exon1;Parent=C001_000223-T1;
scaffold_2	funannotate	exon	146761	146961	.	+	.	ID=C001_000223-T1.exon2;Parent=C001_000223-T1;
scaffold_2	funannotate	exon	147034	147178	.	+	.	ID=C001_000223-T1.exon3;Parent=C001_000223-T1;
scaffold_2	funannotate	exon	147242	147292	.	+	.	ID=C001_000223-T1.exon4;Parent=C001_000223-T1;
scaffold_2	funannotate	CDS	146544	146689	.	+	0	ID=C001_000223-T1.cds;Parent=C001_000223-T1;
scaffold_2	funannotate	CDS	146761	146961	.	+	1	ID=C001_000223-T1.cds;Parent=C001_000223-T1;
scaffold_2	funannotate	CDS	147034	147178	.	+	1	ID=C001_000223-T1.cds;Parent=C001_000223-T1;
scaffold_2	funannotate	CDS	147242	147292	.	+	0	ID=C001_000223-T1.cds;Parent=C001_000223-T1;
scaffold_2	funannotate	gene	147530	148793	.	-	.	ID=C001_000224;
scaffold_2	funannotate	mRNA	147530	148793	.	-	.	ID=C001_000224-T1;Parent=C001_000224;product=hypothetical protein;
scaffold_2	funannotate	exon	148532	148793	.	-	.	ID=C001_000224-T1.exon1;Parent=C001_000224-T1;
scaffold_2	funannotate	exon	147530	148467	.	-	.	ID=C001_000224-T1.exon2;Parent=C001_000224-T1;
scaffold_2	funannotate	CDS	148532	148793	.	-	0	ID=C001_000224-T1.cds;Parent=C001_000224-T1;
scaffold_2	funannotate	CDS	147530	148467	.	-	2	ID=C001_000224-T1.cds;Parent=C001_000224-T1;
scaffold_2	funannotate	gene	150232	150684	.	-	.	ID=C001_000225;
scaffold_2	funannotate	mRNA	150232	150684	.	-	.	ID=C001_000225-T1;Parent=C001_000225;product=hypothetical protein;
scaffold_2	funannotate	exon	150232	150684	.	-	.	ID=C001_000225-T1.exon1;Parent=C001_000225-T1;
scaffold_2	funannotate	CDS	150232	150684	.	-	0	ID=C001_000225-T1.cds;Parent=C001_000225-T1;
scaffold_2	funannotate	gene	153054	155144	.	+	.	ID=C001_000226;
scaffold_2	funannotate	mRNA	153054	155144	.	+	.	ID=C001_000226-T1;Parent=C001_000226;product=hypothetical protein;
scaffold_2	funannotate	exon	153054	155144	.	+	.	ID=C001_000226-T1.exon1;Parent=C001_000226-T1;
scaffold_2	funannotate	CDS	153054	155144	.	+	0	ID=C001_000226-T1.cds;Parent=C001_000226-T1;
scaffold_2	funannotate	gene	157311	159160	.	+	.	ID=C001_000227;
scaffold_2	funannotate	mRNA	157311	159160	.	+	.	ID=C001_000227-T1;Parent=C001_000227;product=hypothetical protein;
scaffold_2	funannotate	exon	157311	158038	.	+	.	ID=C001_000227-T1.exon1;Parent=C001_000227-T1;
scaffold_2	funannotate	exon	158264	158355	.	+	.	ID=C001_000227-T1.exon2;Parent=C001_000227-T1;
scaffold_2	funannotate	exon	158547	159160	.	+	.	ID=C001_000227-T1.exon3;Parent=C001_000227-T1;
scaffold_2	funannotate	CDS	157311	158038	.	+	0	ID=C001_000227-T1.cds;Parent=C001_000227-T1;
scaffold_2	funannotate	CDS	158264	158355	.	+	1	ID=C001_000227-T1.cds;Parent=C001_000227-T1;
scaffold_2	funannotate	CDS	158547	159160	.	+	2	ID=C001_000227-T1.cds;Parent=C001_000227-T1;
scaffold_2	funannotate	gene	159725	160954	.	-	.	ID=C001_000228;
scaffold_2	funannotate	mRNA	159725	160954	.	-	.	ID=C001_000228-T1;Parent=C001_000228;product=hypothetical protein;
scaffold_2	funannotate	exon	160611	160954	.	-	.	ID=C001_000228-T1.exon1;Parent=C001_000228-T1;
scaffold_2	funannotate	exon	159725	160472	.	-	.	ID=C001_000228-T1.exon2;Parent=C001_000228-T1;
scaffold_2	funannotate	CDS	160611	160954	.	-	0	ID=C001_000228-T1.cds;Parent=C001_000228-T1;
scaffold_2	funannotate	CDS	159725	160472	.	-	1	ID=C001_000228-T1.cds;Parent=C001_000228-T1;
scaffold_2	funannotate	gene	162634	163817	.	-	.	ID=C001_000229;
scaffold_2	funannotate	mRNA	162634	163817	.	-	.	ID=C001_000229-T1;Parent=C001_000229;product=hypothetical protein;
scaffold_2	funannotate	exon	163769	163817	.	-	.	ID=C001_000229-T1.exon1;Parent=C001_000229-T1;
scaffold_2	funannotate	exon	163185	163270	.	-	.	ID=C001_000229-T1.exon2;Parent=C001_000229-T1;
scaffold_2	funannotate	exon	162634	162912	.	-	.	ID=C001_000229-T1.exon3;Parent=C001_000229-T1;
scaffold_2	funannotate	CDS	163769	163817	.	-	0	ID=C001_000229-T1.cds;Parent=C001_000229-T1;
scaffold_2	funannotate	CDS	163185	163270	.	-	2	ID=C001_000229-T1.cds;Parent=C001_000229-T1;
scaffold_2	funannotate	CDS	162634	162912	.	-	0	ID=C001_000229-T1.cds;Parent=C001_000229-T1;
scaffold_2	funannotate	gene	164905	166062	.	-	.	ID=C001_000230;
scaffold_2	funannotate	mRNA	164905	166062	.	-	.	ID=C001_000230-T1;Parent=C001_000230;product=hypothetical protein;
scaffold_2	funannotate	exon	164905	166062	.	-	.	ID=C001_000230-T1.exon1;Parent=C001_000230-T1;
scaffold_2	funannotate	CDS	164905	166062	.	-	0	ID=C001_000230-T1.cds;Parent=C001_000230-T1;
scaffold_2	funannotate	gene	167288	170143	.	-	.	ID=C001_000231;
scaffold_2	funannotate	mRNA	167288	170143	.	-	.	ID=C001_000231-T1;Parent=C001_000231;product=hypothetical protein;
scaffold_2	funannotate	exon	168413	170143	.	-	.	ID=C001_000231-T1.exon1;Parent=C001_000231-T1;
scaffold_2	funannotate	exon	167288	168277	.	-	.	ID=C001_000231-T1.exon2;Parent=C001_000231-T1;
scaffold_2	funannotate	CDS	168413	170143	.	-	0	ID=C001_000231-T1.cds;Parent=C001_000231-T1;
scaffold_2	funannotate	CDS	167288	168277	.	-	0	ID=C001_000231-T1.cds;Parent=C001_000231-T1;
scaffold_2	funannotate	gene	174941	175499	.	+	.	ID=C001_000232;
scaffold_2	funannotate	mRNA	174941	175499	.	+	.	ID=C001_000232-T1;Parent=C001_000232;product=hypothetical protein;
scaffold_2	funannotate	exon	174941	175383	.	+	.	ID=C001_000232-T1.exon1;Parent=C001_000232-T1;
scaffold_2	funannotate	exon	175466	175499	.	+	.	ID=C001_000232-T1.exon2;Parent=C001_000232-T1;
scaffold_2	funannotate	CDS	174941	175383	.	+	0	ID=C001_000232-T1.cds;Parent=C001_000232-T1;
scaffold_2	funannotate	CDS	175466	175499	.	+	1	ID=C001_000232-T1.cds;Parent=C001_000232-T1;
scaffold_2	funannotate	gene	175787	176344	.	-	.	ID=C001_000233;
scaffold_2	funannotate	mRNA	175787	176344	.	-	.	ID=C001_000233-T1;Parent=C001_000233;product=hypothetical protein;
scaffold_2	funannotate	exon	176208	176344	.	-	.	ID=C001_000233-T1.exon1;Parent=C001_000233-T1;
scaffold_2	funannotate	exon	175787	175934	.	-	.	ID=C001_000233-T1.exon2;Parent=C001_000233-T1;
scaffold_2	funannotate	CDS	176208	176344	.	-	0	ID=C001_000233-T1.cds;Parent=C001_000233-T1;
scaffold_2	funannotate	CDS	175787	175934	.	-	1	ID=C001_000233-T1.cds;Parent=C001_000233-T1;
scaffold_2	funannotate	gene	177226	178350	.	+	.	ID=C001_000234;
scaffold_2	funannotate	mRNA	177226	178350	.	+	.	ID=C001_000234-T1;Parent=C001_000234;product=hypothetical protein;
scaffold_2	funannotate	exon	177226	178350	.	+	.	ID=C001_000234-T1.exon1;Parent=C001_000234-T1;
scaffold_2	funannotate	CDS	177226	178350	.	+	0	ID=C001_000234-T1.cds;Parent=C001_000234-T1;
scaffold_2	funannotate	gene	178830	179882	.	+	.	ID=C001_000235;
scaffold_2	funannotate	mRNA	178830	179882	.	+	.	ID=C001_000235-T1;Parent=C001_000235;product=hypothetical protein;
scaffold_2	funannotate	exon	178830	179882	.	+	.	ID=C001_000235-T1.exon1;Parent=C001_000235-T1;
scaffold_2	funannotate	CDS	178830	179882	.	+	0	ID=C001_000235-T1.cds;Parent=C001_000235-T1;
scaffold_2	funannotate	gene	180757	181328	.	-	.	ID=C001_000236;
scaffold_2	funannotate	mRNA	180757	181328	.	-	.	ID=C001_000236-T1;Parent=C001_000236;product=hypothetical protein;
scaffold_2	funannotate	exon	181147	181328	.	-	.	ID=C001_000236-T1.exon1;Parent=C001_000236-T1;
scaffold_2	funannotate	exon	180757	181075	.	-	.	ID=C001_000236-T1.exon2;Parent=C001_000236-T1;
scaffold_2	funannotate	CDS	181147	181328	.	-	0	ID=C001_000236-T1.cds;Parent=C001_000236-T1;
scaffold_2	funannotate	CDS	180757	181075	.	-	1	ID=C001_000236-T1.cds;Parent=C001_000236-T1;
scaffold_2	funannotate	gene	182676	184125	.	-	.	ID=C001_000237;
scaffold_2	funannotate	mRNA	182676	184125	.	-	.	ID=C001_000237-T1;Parent=C001_000237;product=hypothetical protein;
scaffold_2	funannotate	exon	183993	184125	.	-	.	ID=C001_000237-T1.exon1;Parent=C001_000237-T1;
scaffold_2	funannotate	exon	182676	183931	.	-	.	ID=C001_000237-T1.exon2;Parent=C001_000237-T1;
scaffold_2	funannotate	CDS	183993	184125	.	-	0	ID=C001_000237-T1.cds;Parent=C001_000237-T1;
scaffold_2	funannotate	CDS	182676	183931	.	-	2	ID=C001_000237-T1.cds;Parent=C001_000237-T1;
scaffold_2	funannotate	gene	184847	187388	.	-	.	ID=C001_000238;
scaffold_2	funannotate	mRNA	184847	187388	.	-	.	ID=C001_000238-T1;Parent=C001_000238;product=hypothetical protein;
scaffold_2	funannotate	exon	186919	187388	.	-	.	ID=C001_000238-T1.exon1;Parent=C001_000238-T1;
scaffold_2	funannotate	exon	186695	186849	.	-	.	ID=C001_000238-T1.exon2;Parent=C001_000238-T1;
scaffold_2	funannotate	exon	186579	186640	.	-	.	ID=C001_000238-T1.exon3;Parent=C001_000238-T1;
scaffold_2	funannotate	exon	185651	186511	.	-	.	ID=C001_000238-T1.exon4;Parent=C001_000238-T1;
scaffold_2	funannotate	exon	185185	185589	.	-	.	ID=C001_000238-T1.exon5;Parent=C001_000238-T1;
scaffold_2	funannotate	exon	184847	185011	.	-	.	ID=C001_000238-T1.exon6;Parent=C001_000238-T1;
scaffold_2	funannotate	CDS	186919	187388	.	-	0	ID=C001_000238-T1.cds;Parent=C001_000238-T1;
scaffold_2	funannotate	CDS	186695	186849	.	-	1	ID=C001_000238-T1.cds;Parent=C001_000238-T1;
scaffold_2	funannotate	CDS	186579	186640	.	-	2	ID=C001_000238-T1.cds;Parent=C001_000238-T1;
scaffold_2	funannotate	CDS	185651	186511	.	-	0	ID=C001_000238-T1.cds;Parent=C001_000238-T1;
scaffold_2	funannotate	CDS	185185	185589	.	-	0	ID=C001_000238-T1.cds;Parent=C001_000238-T1;
scaffold_2	funannotate	CDS	184847	185011	.	-	0	ID=C001_000238-T1.cds;Parent=C001_000238-T1;
scaffold_2	funannotate	gene	188373	189446	.	+	.	ID=C001_000239;
scaffold_2	funannotate	mRNA	188373	189446	.	+	.	ID=C001_000239-T1;Parent=C001_000239;product=hypothetical protein;
scaffold_2	funannotate	exon	188373	188495	.	+	.	ID=C001_000239-T1.exon1;Parent=C001_000239-T1;
scaffold_2	funannotate	exon	188547	189446	.	+	.	ID=C001_000239-T1.exon2;Parent=C001_000239-T1;
scaffold_2	funannotate	CDS	188373	188495	.	+	0	ID=C001_000239-T1.cds;Parent=C001_000239-T1;
scaffold_2	funannotate	CDS	188547	189446	.	+	0	ID=C001_000239-T1.cds;Parent=C001_000239-T1;
scaffold_2	funannotate	gene	189851	190549	.	-	.	ID=C001_000240;
scaffold_2	funannotate	mRNA	189851	190549	.	-	.	ID=C001_000240-T1;Parent=C001_000240;product=hypothetical protein;
scaffold_2	funannotate	exon	190438	190549	.	-	.	ID=C001_000240-T1.exon1;Parent=C001_000240-T1;
scaffold_2	funannotate	exon	189851	190350	.	-	.	ID=C001_000240-T1.exon2;Parent=C001_000240-T1;
scaffold_2	funannotate	CDS	190438	190549	.	-	0	ID=C001_000240-T1.cds;Parent=C001_000240-T1;
scaffold_2	funannotate	CDS	189851	190350	.	-	2	ID=C001_000240-T1.cds;Parent=C001_000240-T1;
scaffold_2	funannotate	gene	192070	194910	.	+	.	ID=C001_000241;
scaffold_2	funannotate	mRNA	192070	194910	.	+	.	ID=C001_000241-T1;Parent=C001_000241;product=hypothetical protein;
scaffold_2	funannotate	exon	192070	192190	.	+	.	ID=C001_000241-T1.exon1;Parent=C001_000241-T1;
scaffold_2	funannotate	exon	192339	194326	.	+	.	ID=C001_000241-T1.exon2;Parent=C001_000241-T1;
scaffold_2	funannotate	exon	194377	194910	.	+	.	ID=C001_000241-T1.exon3;Parent=C001_000241-T1;
scaffold_2	funannotate	CDS	192070	192190	.	+	0	ID=C001_000241-T1.cds;Parent=C001_000241-T1;
scaffold_2	funannotate	CDS	192339	194326	.	+	2	ID=C001_000241-T1.cds;Parent=C001_000241-T1;
scaffold_2	funannotate	CDS	194377	194910	.	+	0	ID=C001_000241-T1.cds;Parent=C001_000241-T1;
scaffold_2	funannotate	gene	195858	196488	.	+	.	ID=C001_000242;
scaffold_2	funannotate	mRNA	195858	196488	.	+	.	ID=C001_000242-T1;Parent=C001_000242;product=hypothetical protein;
scaffold_2	funannotate	exon	195858	195961	.	+	.	ID=C001_000242-T1.exon1;Parent=C001_000242-T1;
scaffold_2	funannotate	exon	196143	196488	.	+	.	ID=C001_000242-T1.exon2;Parent=C001_000242-T1;
scaffold_2	funannotate	CDS	195858	195961	.	+	0	ID=C001_000242-T1.cds;Parent=C001_000242-T1;
scaffold_2	funannotate	CDS	196143	196488	.	+	1	ID=C001_000242-T1.cds;Parent=C001_000242-T1;
scaffold_2	funannotate	gene	196672	197789	.	-	.	ID=C001_000243;
scaffold_2	funannotate	mRNA	196672	197789	.	-	.	ID=C001_000243-T1;Parent=C001_000243;product=hypothetical protein;
scaffold_2	funannotate	exon	197644	197789	.	-	.	ID=C001_000243-T1.exon1;Parent=C001_000243-T1;
scaffold_2	funannotate	exon	196672	197554	.	-	.	ID=C001_000243-T1.exon2;Parent=C001_000243-T1;
scaffold_2	funannotate	CDS	197644	197789	.	-	0	ID=C001_000243-T1.cds;Parent=C001_000243-T1;
scaffold_2	funannotate	CDS	196672	197554	.	-	1	ID=C001_000243-T1.cds;Parent=C001_000243-T1;
scaffold_2	funannotate	gene	198536	199080	.	-	.	ID=C001_000244;
scaffold_2	funannotate	mRNA	198536	199080	.	-	.	ID=C001_000244-T1;Parent=C001_000244;product=hypothetical protein;
scaffold_2	funannotate	exon	198976	199080	.	-	.	ID=C001_000244-T1.exon1;Parent=C001_000244-T1;
scaffold_2	funannotate	exon	198536	198751	.	-	.	ID=C001_000244-T1.exon2;Parent=C001_000244-T1;
scaffold_2	funannotate	CDS	198976	199080	.	-	0	ID=C001_000244-T1.cds;Parent=C001_000244-T1;
scaffold_2	funannotate	CDS	198536	198751	.	-	0	ID=C001_000244-T1.cds;Parent=C001_000244-T1;
scaffold_2	funannotate	gene	200318	200802	.	+	.	ID=C001_000245;
scaffold_2	funannotate	mRNA	200318	200802	.	+	.	ID=C001_000245-T1;Parent=C001_000245;product=hypothetical protein;
scaffold_2	funannotate	exon	200318	200466	.	+	.	ID=C001_000245-T1.exon1;Parent=C001_000245-T1;
scaffold_2	funannotate	exon	200697	200802	.	+	.	ID=C001_000245-T1.exon2;Parent=C001_000245-T1;
scaffold_2	funannotate	CDS	200318	200466	.	+	0	ID=C001_000245-T1.cds;Parent=C001_000245-T1;
scaffold_2	funannotate	CDS	200697	200802	.	+	1	ID=C001_000245-T1.cds;Parent=C001_000245-T1;
scaffold_2	funannotate	gene	202546	207832	.	+	.	ID=C001_000246;
scaffold_2	funannotate	mRNA	202546	207832	.	+	.	ID=C001_000246-T1;Parent=C001_000246;product=hypothetical protein;
scaffold_2	funannotate	exon	202546	202851	.	+	.	ID=C001_000246-T1.exon1;Parent=C001_000246-T1;
scaffold_2	funannotate	exon	202933	204205	.	+	.	ID=C001_000246-T1.exon2;Parent=C001_000246-T1;
scaffold_2	funannotate	exon	204357	204712	.	+	.	ID=C001_000246-T1.exon3;Parent=C001_000246-T1;
scaffold_2	funannotate	exon	204772	205590	.	+	.	ID=C001_000246-T1.exon4;Parent=C001_000246-T1;
scaffold_2	funannotate	exon	205691	207832	.	+	.	ID=C001_000246-T1.exon5;Parent=C001_000246-T1;
scaffold_2	funannotate	CDS	202546	202851	.	+	0	ID=C001_000246-T1.cds;Parent=C001_000246-T1;
scaffold_2	funannotate	CDS	202933	204205	.	+	0	ID=C001_000246-T1.cds;Parent=C001_000246-T1;
scaffold_2	funannotate	CDS	204357	204712	.	+	2	ID=C001_000246-T1.cds;Parent=C001_000246-T1;
scaffold_2	funannotate	CDS	204772	205590	.	+	0	ID=C001_000246-T1.cds;Parent=C001_000246-T1;
scaffold_2	funannotate	CDS	205691	207832	.	+	0	ID=C001_000246-T1.cds;Parent=C001_000246-T1;
scaffold_2	funannotate	gene	208262	210217	.	+	.	ID=C001_000247;
scaffold_2	funannotate	mRNA	208262	210217	.	+	.	ID=C001_000247-T1;Parent=C001_000247;product=hypothetical protein;
scaffold_2	funannotate	exon	208262	208733	.	+	.	ID=C001_000247-T1.exon1;Parent=C001_000247-T1;
scaffold_2	funannotate	exon	208785	210217	.	+	.	ID=C001_000247-T1.exon2;Parent=C001_000247-T1;
scaffold_2	funannotate	CDS	208262	208733	.	+	0	ID=C001_000247-T1.cds;Parent=C001_000247-T1;
scaffold_2	funannotate	CDS	208785	210217	.	+	2	ID=C001_000247-T1.cds;Parent=C001_000247-T1;
scaffold_2	funannotate	gene	212502	213590	.	+	.	ID=C001_000248;
scaffold_2	funannotate	mRNA	212502	213590	.	+	.	ID=C001_000248-T1;Parent=C001_000248;product=hypothetical protein;
scaffold_2	funannotate	exon	212502	212694	.	+	.	ID=C001_000248-T1.exon1;Parent=C001_000248-T1;
scaffold_2	funannotate	exon	212742	213329	.	+	.	ID=C001_000248-T1.exon2;Parent=C001_000248-T1;
scaffold_2	funannotate	exon	213394	213590	.	+	.	ID=C001_000248-T1.exon3;Parent=C001_000248-T1;
scaffold_2	funannotate	CDS	212502	212694	.	+	0	ID=C001_000248-T1.cds;Parent=C001_000248-T1;
scaffold_2	funannotate	CDS	212742	213329	.	+	2	ID=C001_000248-T1.cds;Parent=C001_000248-T1;
scaffold_2	funannotate	CDS	213394	213590	.	+	2	ID=C001_000248-T1.cds;Parent=C001_000248-T1;
scaffold_2	funannotate	gene	214752	216088	.	+	.	ID=C001_000249;
scaffold_2	funannotate	mRNA	214752	216088	.	+	.	ID=C001_000249-T1;Parent=C001_000249;product=hypothetical protein;
scaffold_2	funannotate	exon	214752	214810	.	+	.	ID=C001_000249-T1.exon1;Parent=C001_000249-T1;
scaffold_2	funannotate	exon	214906	216088	.	+	.	ID=C001_000249-T1.exon2;Parent=C001_000249-T1;
scaffold_2	funannotate	CDS	214752	214810	.	+	0	ID=C001_000249-T1.cds;Parent=C001_000249-T1;
scaffold_2	funannotate	CDS	214906	216088	.	+	1	ID=C001_000249-T1.cds;Parent=C001_000249-T1;
scaffold_2	funannotate	gene	216722	219682	.	-	.	ID=C001_000250;
scaffold_2	funannotate	mRNA	216722	219682	.	-	.	ID=C001_000250-T1;Parent=C001_000250;product=hypothetical protein;
scaffold_2	funannotate	exon	219563	219682	.	-	.	ID=C001_000250-T1.exon1;Parent=C001_000250-T1;
scaffold_2	funannotate	exon	219322	219436	.	-	.	ID=C001_000250-T1.exon2;Parent=C001_000250-T1;
scaffold_2	funannotate	exon	219168	219252	.	-	.	ID=C001_000250-T1.exon3;Parent=C001_000250-T1;
scaffold_2	funannotate	exon	219050	219096	.	-	.	ID=C001_000250-T1.exon4;Parent=C001_000250-T1;
scaffold_2	funannotate	exon	217674	218993	.	-	.	ID=C001_000250-T1.exon5;Parent=C001_000250-T1;
scaffold_2	funannotate	exon	216722	217623	.	-	.	ID=C001_000250-T1.exon6;Parent=C001_000250-T1;
scaffold_2	funannotate	CDS	219563	219682	.	-	0	ID=C001_000250-T1.cds;Parent=C001_000250-T1;
scaffold_2	funannotate	CDS	219322	219436	.	-	0	ID=C001_000250-T1.cds;Parent=C001_000250-T1;
scaffold_2	funannotate	CDS	219168	219252	.	-	2	ID=C001_000250-T1.cds;Parent=C001_000250-T1;
scaffold_2	funannotate	CDS	219050	219096	.	-	1	ID=C001_000250-T1.cds;Parent=C001_000250-T1;
scaffold_2	funannotate	CDS	217674	218993	.	-	2	ID=C001_000250-T1.cds;Parent=C001_000250-T1;
scaffold_2	funannotate	CDS	216722	217623	.	-	2	ID=C001_000250-T1.cds;Parent=C001_000250-T1;
scaffold_2	funannotate	gene	222244	223855	.	-	.	ID=C001_000251;
scaffold_2	funannotate	mRNA	222244	223855	.	-	.	ID=C001_000251-T1;Parent=C001_000251;product=hypothetical protein;
scaffold_2	funannotate	exon	223443	223855	.	-	.	ID=C001_000251-T1.exon1;Parent=C001_000251-T1;
scaffold_2	funannotate	exon	222244	223297	.	-	.	ID=C001_000251-T1.exon2;Parent=C001_000251-T1;
scaffold_2	funannotate	CDS	223443	223855	.	-	0	ID=C001_000251-T1.cds;Parent=C001_000251-T1;
scaffold_2	funannotate	CDS	222244	223297	.	-	1	ID=C001_000251-T1.cds;Parent=C001_000251-T1;
scaffold_2	funannotate	gene	224994	226016	.	-	.	ID=C001_000252;
scaffold_2	funannotate	mRNA	224994	226016	.	-	.	ID=C001_000252-T1;Parent=C001_000252;product=hypothetical protein;
scaffold_2	funannotate	exon	225721	226016	.	-	.	ID=C001_000252-T1.exon1;Parent=C001_000252-T1;
scaffold_2	funannotate	exon	224994	225663	.	-	.	ID=C001_000252-T1.exon2;Parent=C001_000252-T1;
scaffold_2	funannotate	CDS	225721	226016	.	-	0	ID=C001_000252-T1.cds;Parent=C001_000252-T1;
scaffold_2	funannotate	CDS	224994	225663	.	-	1	ID=C001_000252-T1.cds;Parent=C001_000252-T1;
scaffold_2	funannotate	gene	226919	227898	.	+	.	ID=C001_000253;
scaffold_2	funannotate	mRNA	226919	227898	.	+	.	ID=C001_000253-T1;Parent=C001_000253;product=hypothetical protein;
scaffold_2	funannotate	exon	226919	227363	.	+	.	ID=C001_000253-T1.exon1;Parent=C001_000253-T1;
scaffold_2	funannotate	exon	227425	227774	.	+	.	ID=C001_000253-T1.exon2;Parent=C001_000253-T1;
scaffold_2	funannotate	exon	227827	227898	.	+	.	ID=C001_000253-T1.exon3;Parent=C001_000253-T1;
scaffold_2	funannotate	CDS	226919	227363	.	+	0	ID=C001_000253-T1.cds;Parent=C001_000253-T1;
scaffold_2	funannotate	CDS	227425	227774	.	+	2	ID=C001_000253-T1.cds;Parent=C001_000253-T1;
scaffold_2	funannotate	CDS	227827	227898	.	+	0	ID=C001_000253-T1.cds;Parent=C001_000253-T1;
scaffold_2	funannotate	gene	228752	229729	.	-	.	ID=C001_000254;
scaffold_2	funannotate	mRNA	228752	229729	.	-	.	ID=C001_000254-T1;Parent=C001_000254;product=hypothetical protein;
scaffold_2	funannotate	exon	228752	229729	.	-	.	ID=C001_000254-T1.exon1;Parent=C001_000254-T1;
scaffold_2	funannotate	CDS	228752	229729	.	-	0	ID=C001_000254-T1.cds;Parent=C001_000254-T1;
scaffold_2	funannotate	gene	232209	233702	.	-	.	ID=C001_000255;
scaffold_2	funannotate	mRNA	232209	233702	.	-	.	ID=C001_000255-T1;Parent=C001_000255;product=hypothetical protein;
scaffold_2	funannotate	exon	233279	233702	.	-	.	ID=C001_000255-T1.exon1;Parent=C001_000255-T1;
scaffold_2	funannotate	exon	232931	233219	.	-	.	ID=C001_000255-T1.exon2;Parent=C001_000255-T1;
scaffold_2	funannotate	exon	232209	232875	.	-	.	ID=C001_000255-T1.exon3;Parent=C001_000255-T1;
scaffold_2	funannotate	CDS	233279	233702	.	-	0	ID=C001_000255-T1.cds;Parent=C001_000255-T1;
scaffold_2	funannotate	CDS	232931	233219	.	-	2	ID=C001_000255-T1.cds;Parent=C001_000255-T1;
scaffold_2	funannotate	CDS	232209	232875	.	-	1	ID=C001_000255-T1.cds;Parent=C001_000255-T1;
scaffold_2	funannotate	gene	237118	258155	.	+	.	ID=C001_000256;
scaffold_2	funannotate	mRNA	237118	258155	.	+	.	ID=C001_000256-T1;Parent=C001_000256;product=hypothetical protein;
scaffold_2	funannotate	exon	237118	256527	.	+	.	ID=C001_000256-T1.exon1;Parent=C001_000256-T1;
scaffold_2	funannotate	exon	256644	258155	.	+	.	ID=C001_000256-T1.exon2;Parent=C001_000256-T1;
scaffold_2	funannotate	CDS	237118	256527	.	+	0	ID=C001_000256-T1.cds;Parent=C001_000256-T1;
scaffold_2	funannotate	CDS	256644	258155	.	+	0	ID=C001_000256-T1.cds;Parent=C001_000256-T1;
scaffold_2	funannotate	gene	259566	260330	.	+	.	ID=C001_000257;
scaffold_2	funannotate	mRNA	259566	260330	.	+	.	ID=C001_000257-T1;Parent=C001_000257;product=hypothetical protein;
scaffold_2	funannotate	exon	259566	260330	.	+	.	ID=C001_000257-T1.exon1;Parent=C001_000257-T1;
scaffold_2	funannotate	CDS	259566	260330	.	+	0	ID=C001_000257-T1.cds;Parent=C001_000257-T1;
scaffold_2	funannotate	gene	260647	264402	.	-	.	ID=C001_000258;
scaffold_2	funannotate	mRNA	260647	264402	.	-	.	ID=C001_000258-T1;Parent=C001_000258;product=hypothetical protein;
scaffold_2	funannotate	exon	263851	264402	.	-	.	ID=C001_000258-T1.exon1;Parent=C001_000258-T1;
scaffold_2	funannotate	exon	263319	263774	.	-	.	ID=C001_000258-T1.exon2;Parent=C001_000258-T1;
scaffold_2	funannotate	exon	263078	263176	.	-	.	ID=C001_000258-T1.exon3;Parent=C001_000258-T1;
scaffold_2	funannotate	exon	262911	262986	.	-	.	ID=C001_000258-T1.exon4;Parent=C001_000258-T1;
scaffold_2	funannotate	exon	262460	262738	.	-	.	ID=C001_000258-T1.exon5;Parent=C001_000258-T1;
scaffold_2	funannotate	exon	260885	262215	.	-	.	ID=C001_000258-T1.exon6;Parent=C001_000258-T1;
scaffold_2	funannotate	exon	260647	260748	.	-	.	ID=C001_000258-T1.exon7;Parent=C001_000258-T1;
scaffold_2	funannotate	CDS	263851	264402	.	-	0	ID=C001_000258-T1.cds;Parent=C001_000258-T1;
scaffold_2	funannotate	CDS	263319	263774	.	-	0	ID=C001_000258-T1.cds;Parent=C001_000258-T1;
scaffold_2	funannotate	CDS	263078	263176	.	-	0	ID=C001_000258-T1.cds;Parent=C001_000258-T1;
scaffold_2	funannotate	CDS	262911	262986	.	-	0	ID=C001_000258-T1.cds;Parent=C001_000258-T1;
scaffold_2	funannotate	CDS	262460	262738	.	-	2	ID=C001_000258-T1.cds;Parent=C001_000258-T1;
scaffold_2	funannotate	CDS	260885	262215	.	-	2	ID=C001_000258-T1.cds;Parent=C001_000258-T1;
scaffold_2	funannotate	CDS	260647	260748	.	-	0	ID=C001_000258-T1.cds;Parent=C001_000258-T1;
scaffold_2	funannotate	gene	265371	267964	.	-	.	ID=C001_000259;
scaffold_2	funannotate	mRNA	265371	267964	.	-	.	ID=C001_000259-T1;Parent=C001_000259;product=hypothetical protein;
scaffold_2	funannotate	exon	266085	267964	.	-	.	ID=C001_000259-T1.exon1;Parent=C001_000259-T1;
scaffold_2	funannotate	exon	265371	265425	.	-	.	ID=C001_000259-T1.exon2;Parent=C001_000259-T1;
scaffold_2	funannotate	CDS	266085	267964	.	-	0	ID=C001_000259-T1.cds;Parent=C001_000259-T1;
scaffold_2	funannotate	CDS	265371	265425	.	-	1	ID=C001_000259-T1.cds;Parent=C001_000259-T1;
scaffold_2	funannotate	gene	268431	269813	.	+	.	ID=C001_000260;
scaffold_2	funannotate	mRNA	268431	269813	.	+	.	ID=C001_000260-T1;Parent=C001_000260;product=hypothetical protein;
scaffold_2	funannotate	exon	268431	268485	.	+	.	ID=C001_000260-T1.exon1;Parent=C001_000260-T1;
scaffold_2	funannotate	exon	268562	268603	.	+	.	ID=C001_000260-T1.exon2;Parent=C001_000260-T1;
scaffold_2	funannotate	exon	268667	269202	.	+	.	ID=C001_000260-T1.exon3;Parent=C001_000260-T1;
scaffold_2	funannotate	exon	269266	269656	.	+	.	ID=C001_000260-T1.exon4;Parent=C001_000260-T1;
scaffold_2	funannotate	exon	269740	269813	.	+	.	ID=C001_000260-T1.exon5;Parent=C001_000260-T1;
scaffold_2	funannotate	CDS	268431	268485	.	+	0	ID=C001_000260-T1.cds;Parent=C001_000260-T1;
scaffold_2	funannotate	CDS	268562	268603	.	+	2	ID=C001_000260-T1.cds;Parent=C001_000260-T1;
scaffold_2	funannotate	CDS	268667	269202	.	+	2	ID=C001_000260-T1.cds;Parent=C001_000260-T1;
scaffold_2	funannotate	CDS	269266	269656	.	+	0	ID=C001_000260-T1.cds;Parent=C001_000260-T1;
scaffold_2	funannotate	CDS	269740	269813	.	+	2	ID=C001_000260-T1.cds;Parent=C001_000260-T1;
scaffold_2	funannotate	gene	269869	271476	.	-	.	ID=C001_000261;
scaffold_2	funannotate	mRNA	269869	271476	.	-	.	ID=C001_000261-T1;Parent=C001_000261;product=hypothetical protein;
scaffold_2	funannotate	exon	271248	271476	.	-	.	ID=C001_000261-T1.exon1;Parent=C001_000261-T1;
scaffold_2	funannotate	exon	270504	270918	.	-	.	ID=C001_000261-T1.exon2;Parent=C001_000261-T1;
scaffold_2	funannotate	exon	270275	270348	.	-	.	ID=C001_000261-T1.exon3;Parent=C001_000261-T1;
scaffold_2	funannotate	exon	269971	270178	.	-	.	ID=C001_000261-T1.exon4;Parent=C001_000261-T1;
scaffold_2	funannotate	exon	269869	269908	.	-	.	ID=C001_000261-T1.exon5;Parent=C001_000261-T1;
scaffold_2	funannotate	CDS	271248	271476	.	-	0	ID=C001_000261-T1.cds;Parent=C001_000261-T1;
scaffold_2	funannotate	CDS	270504	270918	.	-	2	ID=C001_000261-T1.cds;Parent=C001_000261-T1;
scaffold_2	funannotate	CDS	270275	270348	.	-	1	ID=C001_000261-T1.cds;Parent=C001_000261-T1;
scaffold_2	funannotate	CDS	269971	270178	.	-	2	ID=C001_000261-T1.cds;Parent=C001_000261-T1;
scaffold_2	funannotate	CDS	269869	269908	.	-	1	ID=C001_000261-T1.cds;Parent=C001_000261-T1;
scaffold_2	funannotate	gene	272358	272916	.	-	.	ID=C001_000262;
scaffold_2	funannotate	mRNA	272358	272916	.	-	.	ID=C001_000262-T1;Parent=C001_000262;product=hypothetical protein;
scaffold_2	funannotate	exon	272720	272916	.	-	.	ID=C001_000262-T1.exon1;Parent=C001_000262-T1;
scaffold_2	funannotate	exon	272358	272556	.	-	.	ID=C001_000262-T1.exon2;Parent=C001_000262-T1;
scaffold_2	funannotate	CDS	272720	272916	.	-	0	ID=C001_000262-T1.cds;Parent=C001_000262-T1;
scaffold_2	funannotate	CDS	272358	272556	.	-	1	ID=C001_000262-T1.cds;Parent=C001_000262-T1;
scaffold_2	funannotate	gene	275363	277007	.	-	.	ID=C001_000263;
scaffold_2	funannotate	mRNA	275363	277007	.	-	.	ID=C001_000263-T1;Parent=C001_000263;product=hypothetical protein;
scaffold_2	funannotate	exon	276679	277007	.	-	.	ID=C001_000263-T1.exon1;Parent=C001_000263-T1;
scaffold_2	funannotate	exon	276542	276596	.	-	.	ID=C001_000263-T1.exon2;Parent=C001_000263-T1;
scaffold_2	funannotate	exon	276409	276488	.	-	.	ID=C001_000263-T1.exon3;Parent=C001_000263-T1;
scaffold_2	funannotate	exon	276084	276352	.	-	.	ID=C001_000263-T1.exon4;Parent=C001_000263-T1;
scaffold_2	funannotate	exon	275702	276029	.	-	.	ID=C001_000263-T1.exon5;Parent=C001_000263-T1;
[truncated: 116,901 more rows]
