# Supplementary material for: Population genomics of the grapevine pathogen Eutypa lata reveals evidence for population expansion and intraspecific differences in secondary metabolite gene clusters
Source: PLoS Genet. 2022 Apr 1;18(4):e1010153. doi: 10.1371/journal.pgen.1010153 (PMC9007359; doi:10.1371/journal.pgen.1010153)
Supplement: S1 Data — (ZIP) [file pgen.1010153.s010.zip › Eutypa_lata_C002.gff3]

##gff-version 3
scaffold_1	funannotate	gene	3191	3553	.	+	.	ID=C002_000001;
scaffold_1	funannotate	mRNA	3191	3553	.	+	.	ID=C002_000001-T1;Parent=C002_000001;product=hypothetical protein;
scaffold_1	funannotate	exon	3191	3553	.	+	.	ID=C002_000001-T1.exon1;Parent=C002_000001-T1;
scaffold_1	funannotate	CDS	3191	3553	.	+	0	ID=C002_000001-T1.cds;Parent=C002_000001-T1;
scaffold_1	funannotate	gene	5238	5459	.	+	.	ID=C002_000002;
scaffold_1	funannotate	mRNA	5238	5459	.	+	.	ID=C002_000002-T1;Parent=C002_000002;product=hypothetical protein;
scaffold_1	funannotate	exon	5238	5459	.	+	.	ID=C002_000002-T1.exon1;Parent=C002_000002-T1;
scaffold_1	funannotate	CDS	5238	5459	.	+	0	ID=C002_000002-T1.cds;Parent=C002_000002-T1;
scaffold_1	funannotate	gene	9433	10586	.	-	.	ID=C002_000003;
scaffold_1	funannotate	mRNA	9433	10586	.	-	.	ID=C002_000003-T1;Parent=C002_000003;product=hypothetical protein;
scaffold_1	funannotate	exon	10553	10586	.	-	.	ID=C002_000003-T1.exon1;Parent=C002_000003-T1;
scaffold_1	funannotate	exon	10466	10481	.	-	.	ID=C002_000003-T1.exon2;Parent=C002_000003-T1;
scaffold_1	funannotate	exon	10343	10396	.	-	.	ID=C002_000003-T1.exon3;Parent=C002_000003-T1;
scaffold_1	funannotate	exon	9793	10162	.	-	.	ID=C002_000003-T1.exon4;Parent=C002_000003-T1;
scaffold_1	funannotate	exon	9433	9612	.	-	.	ID=C002_000003-T1.exon5;Parent=C002_000003-T1;
scaffold_1	funannotate	CDS	10553	10586	.	-	0	ID=C002_000003-T1.cds;Parent=C002_000003-T1;
scaffold_1	funannotate	CDS	10466	10481	.	-	2	ID=C002_000003-T1.cds;Parent=C002_000003-T1;
scaffold_1	funannotate	CDS	10343	10396	.	-	1	ID=C002_000003-T1.cds;Parent=C002_000003-T1;
scaffold_1	funannotate	CDS	9793	10162	.	-	1	ID=C002_000003-T1.cds;Parent=C002_000003-T1;
scaffold_1	funannotate	CDS	9433	9612	.	-	0	ID=C002_000003-T1.cds;Parent=C002_000003-T1;
scaffold_1	funannotate	gene	11212	11961	.	-	.	ID=C002_000004;
scaffold_1	funannotate	mRNA	11212	11961	.	-	.	ID=C002_000004-T1;Parent=C002_000004;product=hypothetical protein;
scaffold_1	funannotate	exon	11212	11961	.	-	.	ID=C002_000004-T1.exon1;Parent=C002_000004-T1;
scaffold_1	funannotate	CDS	11212	11961	.	-	0	ID=C002_000004-T1.cds;Parent=C002_000004-T1;
scaffold_1	funannotate	gene	12650	14953	.	-	.	ID=C002_000005;
scaffold_1	funannotate	mRNA	12650	14953	.	-	.	ID=C002_000005-T1;Parent=C002_000005;product=hypothetical protein;
scaffold_1	funannotate	exon	14638	14953	.	-	.	ID=C002_000005-T1.exon1;Parent=C002_000005-T1;
scaffold_1	funannotate	exon	14243	14378	.	-	.	ID=C002_000005-T1.exon2;Parent=C002_000005-T1;
scaffold_1	funannotate	exon	13442	14080	.	-	.	ID=C002_000005-T1.exon3;Parent=C002_000005-T1;
scaffold_1	funannotate	exon	12650	13241	.	-	.	ID=C002_000005-T1.exon4;Parent=C002_000005-T1;
scaffold_1	funannotate	CDS	14638	14953	.	-	0	ID=C002_000005-T1.cds;Parent=C002_000005-T1;
scaffold_1	funannotate	CDS	14243	14378	.	-	2	ID=C002_000005-T1.cds;Parent=C002_000005-T1;
scaffold_1	funannotate	CDS	13442	14080	.	-	1	ID=C002_000005-T1.cds;Parent=C002_000005-T1;
scaffold_1	funannotate	CDS	12650	13241	.	-	1	ID=C002_000005-T1.cds;Parent=C002_000005-T1;
scaffold_1	funannotate	gene	15779	17678	.	-	.	ID=C002_000006;
scaffold_1	funannotate	mRNA	15779	17678	.	-	.	ID=C002_000006-T1;Parent=C002_000006;product=hypothetical protein;
scaffold_1	funannotate	exon	17534	17678	.	-	.	ID=C002_000006-T1.exon1;Parent=C002_000006-T1;
scaffold_1	funannotate	exon	15779	17481	.	-	.	ID=C002_000006-T1.exon2;Parent=C002_000006-T1;
scaffold_1	funannotate	CDS	17534	17678	.	-	0	ID=C002_000006-T1.cds;Parent=C002_000006-T1;
scaffold_1	funannotate	CDS	15779	17481	.	-	2	ID=C002_000006-T1.cds;Parent=C002_000006-T1;
scaffold_1	funannotate	gene	19098	20089	.	-	.	ID=C002_000007;
scaffold_1	funannotate	mRNA	19098	20089	.	-	.	ID=C002_000007-T1;Parent=C002_000007;product=hypothetical protein;
scaffold_1	funannotate	exon	20084	20089	.	-	.	ID=C002_000007-T1.exon1;Parent=C002_000007-T1;
scaffold_1	funannotate	exon	19913	20009	.	-	.	ID=C002_000007-T1.exon2;Parent=C002_000007-T1;
scaffold_1	funannotate	exon	19731	19855	.	-	.	ID=C002_000007-T1.exon3;Parent=C002_000007-T1;
scaffold_1	funannotate	exon	19098	19640	.	-	.	ID=C002_000007-T1.exon4;Parent=C002_000007-T1;
scaffold_1	funannotate	CDS	20084	20089	.	-	0	ID=C002_000007-T1.cds;Parent=C002_000007-T1;
scaffold_1	funannotate	CDS	19913	20009	.	-	0	ID=C002_000007-T1.cds;Parent=C002_000007-T1;
scaffold_1	funannotate	CDS	19731	19855	.	-	2	ID=C002_000007-T1.cds;Parent=C002_000007-T1;
scaffold_1	funannotate	CDS	19098	19640	.	-	0	ID=C002_000007-T1.cds;Parent=C002_000007-T1;
scaffold_1	funannotate	gene	20928	26529	.	+	.	ID=C002_000008;
scaffold_1	funannotate	mRNA	20928	26529	.	+	.	ID=C002_000008-T1;Parent=C002_000008;product=hypothetical protein;
scaffold_1	funannotate	exon	20928	21304	.	+	.	ID=C002_000008-T1.exon1;Parent=C002_000008-T1;
scaffold_1	funannotate	exon	21372	25494	.	+	.	ID=C002_000008-T1.exon2;Parent=C002_000008-T1;
scaffold_1	funannotate	exon	25549	26529	.	+	.	ID=C002_000008-T1.exon3;Parent=C002_000008-T1;
scaffold_1	funannotate	CDS	20928	21304	.	+	0	ID=C002_000008-T1.cds;Parent=C002_000008-T1;
scaffold_1	funannotate	CDS	21372	25494	.	+	1	ID=C002_000008-T1.cds;Parent=C002_000008-T1;
scaffold_1	funannotate	CDS	25549	26529	.	+	0	ID=C002_000008-T1.cds;Parent=C002_000008-T1;
scaffold_1	funannotate	gene	27617	30570	.	-	.	ID=C002_000009;
scaffold_1	funannotate	mRNA	27617	30570	.	-	.	ID=C002_000009-T1;Parent=C002_000009;product=hypothetical protein;
scaffold_1	funannotate	exon	30438	30570	.	-	.	ID=C002_000009-T1.exon1;Parent=C002_000009-T1;
scaffold_1	funannotate	exon	30281	30370	.	-	.	ID=C002_000009-T1.exon2;Parent=C002_000009-T1;
scaffold_1	funannotate	exon	29099	30221	.	-	.	ID=C002_000009-T1.exon3;Parent=C002_000009-T1;
scaffold_1	funannotate	exon	27617	28994	.	-	.	ID=C002_000009-T1.exon4;Parent=C002_000009-T1;
scaffold_1	funannotate	CDS	30438	30570	.	-	0	ID=C002_000009-T1.cds;Parent=C002_000009-T1;
scaffold_1	funannotate	CDS	30281	30370	.	-	2	ID=C002_000009-T1.cds;Parent=C002_000009-T1;
scaffold_1	funannotate	CDS	29099	30221	.	-	2	ID=C002_000009-T1.cds;Parent=C002_000009-T1;
scaffold_1	funannotate	CDS	27617	28994	.	-	1	ID=C002_000009-T1.cds;Parent=C002_000009-T1;
scaffold_1	funannotate	gene	32914	37600	.	+	.	ID=C002_000010;
scaffold_1	funannotate	mRNA	32914	37600	.	+	.	ID=C002_000010-T1;Parent=C002_000010;product=hypothetical protein;
scaffold_1	funannotate	exon	32914	33252	.	+	.	ID=C002_000010-T1.exon1;Parent=C002_000010-T1;
scaffold_1	funannotate	exon	33323	36748	.	+	.	ID=C002_000010-T1.exon2;Parent=C002_000010-T1;
scaffold_1	funannotate	exon	36815	37600	.	+	.	ID=C002_000010-T1.exon3;Parent=C002_000010-T1;
scaffold_1	funannotate	CDS	32914	33252	.	+	0	ID=C002_000010-T1.cds;Parent=C002_000010-T1;
scaffold_1	funannotate	CDS	33323	36748	.	+	0	ID=C002_000010-T1.cds;Parent=C002_000010-T1;
scaffold_1	funannotate	CDS	36815	37600	.	+	0	ID=C002_000010-T1.cds;Parent=C002_000010-T1;
scaffold_1	funannotate	gene	39441	41706	.	+	.	ID=C002_000011;
scaffold_1	funannotate	mRNA	39441	41706	.	+	.	ID=C002_000011-T1;Parent=C002_000011;product=hypothetical protein;
scaffold_1	funannotate	exon	39441	39680	.	+	.	ID=C002_000011-T1.exon1;Parent=C002_000011-T1;
scaffold_1	funannotate	exon	39879	40061	.	+	.	ID=C002_000011-T1.exon2;Parent=C002_000011-T1;
scaffold_1	funannotate	exon	40290	40511	.	+	.	ID=C002_000011-T1.exon3;Parent=C002_000011-T1;
scaffold_1	funannotate	exon	40604	40670	.	+	.	ID=C002_000011-T1.exon4;Parent=C002_000011-T1;
scaffold_1	funannotate	exon	40867	41122	.	+	.	ID=C002_000011-T1.exon5;Parent=C002_000011-T1;
scaffold_1	funannotate	exon	41342	41477	.	+	.	ID=C002_000011-T1.exon6;Parent=C002_000011-T1;
scaffold_1	funannotate	exon	41668	41706	.	+	.	ID=C002_000011-T1.exon7;Parent=C002_000011-T1;
scaffold_1	funannotate	CDS	39441	39680	.	+	0	ID=C002_000011-T1.cds;Parent=C002_000011-T1;
scaffold_1	funannotate	CDS	39879	40061	.	+	0	ID=C002_000011-T1.cds;Parent=C002_000011-T1;
scaffold_1	funannotate	CDS	40290	40511	.	+	0	ID=C002_000011-T1.cds;Parent=C002_000011-T1;
scaffold_1	funannotate	CDS	40604	40670	.	+	0	ID=C002_000011-T1.cds;Parent=C002_000011-T1;
scaffold_1	funannotate	CDS	40867	41122	.	+	2	ID=C002_000011-T1.cds;Parent=C002_000011-T1;
scaffold_1	funannotate	CDS	41342	41477	.	+	1	ID=C002_000011-T1.cds;Parent=C002_000011-T1;
scaffold_1	funannotate	CDS	41668	41706	.	+	0	ID=C002_000011-T1.cds;Parent=C002_000011-T1;
scaffold_1	funannotate	gene	42270	43539	.	-	.	ID=C002_000012;
scaffold_1	funannotate	mRNA	42270	43539	.	-	.	ID=C002_000012-T1;Parent=C002_000012;product=hypothetical protein;
scaffold_1	funannotate	exon	43355	43539	.	-	.	ID=C002_000012-T1.exon1;Parent=C002_000012-T1;
scaffold_1	funannotate	exon	42270	43263	.	-	.	ID=C002_000012-T1.exon2;Parent=C002_000012-T1;
scaffold_1	funannotate	CDS	43355	43539	.	-	0	ID=C002_000012-T1.cds;Parent=C002_000012-T1;
scaffold_1	funannotate	CDS	42270	43263	.	-	1	ID=C002_000012-T1.cds;Parent=C002_000012-T1;
scaffold_1	funannotate	gene	49848	53275	.	+	.	ID=C002_000013;
scaffold_1	funannotate	mRNA	49848	53275	.	+	.	ID=C002_000013-T1;Parent=C002_000013;product=hypothetical protein;
scaffold_1	funannotate	exon	49848	49924	.	+	.	ID=C002_000013-T1.exon1;Parent=C002_000013-T1;
scaffold_1	funannotate	exon	50008	53275	.	+	.	ID=C002_000013-T1.exon2;Parent=C002_000013-T1;
scaffold_1	funannotate	CDS	49848	49924	.	+	0	ID=C002_000013-T1.cds;Parent=C002_000013-T1;
scaffold_1	funannotate	CDS	50008	53275	.	+	1	ID=C002_000013-T1.cds;Parent=C002_000013-T1;
scaffold_1	funannotate	gene	58737	63303	.	-	.	ID=C002_000014;
scaffold_1	funannotate	mRNA	58737	63303	.	-	.	ID=C002_000014-T1;Parent=C002_000014;product=hypothetical protein;
scaffold_1	funannotate	exon	60968	63303	.	-	.	ID=C002_000014-T1.exon1;Parent=C002_000014-T1;
scaffold_1	funannotate	exon	60550	60640	.	-	.	ID=C002_000014-T1.exon2;Parent=C002_000014-T1;
scaffold_1	funannotate	exon	59926	60254	.	-	.	ID=C002_000014-T1.exon3;Parent=C002_000014-T1;
scaffold_1	funannotate	exon	59405	59860	.	-	.	ID=C002_000014-T1.exon4;Parent=C002_000014-T1;
scaffold_1	funannotate	exon	59166	59346	.	-	.	ID=C002_000014-T1.exon5;Parent=C002_000014-T1;
scaffold_1	funannotate	exon	58737	59096	.	-	.	ID=C002_000014-T1.exon6;Parent=C002_000014-T1;
scaffold_1	funannotate	CDS	60968	63303	.	-	0	ID=C002_000014-T1.cds;Parent=C002_000014-T1;
scaffold_1	funannotate	CDS	60550	60640	.	-	1	ID=C002_000014-T1.cds;Parent=C002_000014-T1;
scaffold_1	funannotate	CDS	59926	60254	.	-	0	ID=C002_000014-T1.cds;Parent=C002_000014-T1;
scaffold_1	funannotate	CDS	59405	59860	.	-	1	ID=C002_000014-T1.cds;Parent=C002_000014-T1;
scaffold_1	funannotate	CDS	59166	59346	.	-	1	ID=C002_000014-T1.cds;Parent=C002_000014-T1;
scaffold_1	funannotate	CDS	58737	59096	.	-	0	ID=C002_000014-T1.cds;Parent=C002_000014-T1;
scaffold_1	funannotate	gene	65277	66833	.	-	.	ID=C002_000015;
scaffold_1	funannotate	mRNA	65277	66833	.	-	.	ID=C002_000015-T1;Parent=C002_000015;product=hypothetical protein;
scaffold_1	funannotate	exon	66812	66833	.	-	.	ID=C002_000015-T1.exon1;Parent=C002_000015-T1;
scaffold_1	funannotate	exon	66415	66600	.	-	.	ID=C002_000015-T1.exon2;Parent=C002_000015-T1;
scaffold_1	funannotate	exon	65541	66350	.	-	.	ID=C002_000015-T1.exon3;Parent=C002_000015-T1;
scaffold_1	funannotate	exon	65277	65485	.	-	.	ID=C002_000015-T1.exon4;Parent=C002_000015-T1;
scaffold_1	funannotate	CDS	66812	66833	.	-	0	ID=C002_000015-T1.cds;Parent=C002_000015-T1;
scaffold_1	funannotate	CDS	66415	66600	.	-	2	ID=C002_000015-T1.cds;Parent=C002_000015-T1;
scaffold_1	funannotate	CDS	65541	66350	.	-	2	ID=C002_000015-T1.cds;Parent=C002_000015-T1;
scaffold_1	funannotate	CDS	65277	65485	.	-	2	ID=C002_000015-T1.cds;Parent=C002_000015-T1;
scaffold_1	funannotate	gene	68635	71022	.	-	.	ID=C002_000016;
scaffold_1	funannotate	mRNA	68635	71022	.	-	.	ID=C002_000016-T1;Parent=C002_000016;product=hypothetical protein;
scaffold_1	funannotate	exon	69082	71022	.	-	.	ID=C002_000016-T1.exon1;Parent=C002_000016-T1;
scaffold_1	funannotate	exon	68635	68961	.	-	.	ID=C002_000016-T1.exon2;Parent=C002_000016-T1;
scaffold_1	funannotate	CDS	69082	71022	.	-	0	ID=C002_000016-T1.cds;Parent=C002_000016-T1;
scaffold_1	funannotate	CDS	68635	68961	.	-	0	ID=C002_000016-T1.cds;Parent=C002_000016-T1;
scaffold_1	funannotate	gene	72109	73035	.	-	.	ID=C002_000017;
scaffold_1	funannotate	mRNA	72109	73035	.	-	.	ID=C002_000017-T1;Parent=C002_000017;product=hypothetical protein;
scaffold_1	funannotate	exon	72109	73035	.	-	.	ID=C002_000017-T1.exon1;Parent=C002_000017-T1;
scaffold_1	funannotate	CDS	72109	73035	.	-	0	ID=C002_000017-T1.cds;Parent=C002_000017-T1;
scaffold_1	funannotate	gene	74828	75391	.	-	.	ID=C002_000018;
scaffold_1	funannotate	mRNA	74828	75391	.	-	.	ID=C002_000018-T1;Parent=C002_000018;product=hypothetical protein;
scaffold_1	funannotate	exon	74828	75391	.	-	.	ID=C002_000018-T1.exon1;Parent=C002_000018-T1;
scaffold_1	funannotate	CDS	74828	75391	.	-	0	ID=C002_000018-T1.cds;Parent=C002_000018-T1;
scaffold_1	funannotate	gene	77798	79081	.	-	.	ID=C002_000019;
scaffold_1	funannotate	mRNA	77798	79081	.	-	.	ID=C002_000019-T1;Parent=C002_000019;product=hypothetical protein;
scaffold_1	funannotate	exon	77798	79081	.	-	.	ID=C002_000019-T1.exon1;Parent=C002_000019-T1;
scaffold_1	funannotate	CDS	77798	79081	.	-	0	ID=C002_000019-T1.cds;Parent=C002_000019-T1;
scaffold_1	funannotate	gene	79968	83043	.	-	.	ID=C002_000020;
scaffold_1	funannotate	mRNA	79968	83043	.	-	.	ID=C002_000020-T1;Parent=C002_000020;product=hypothetical protein;
scaffold_1	funannotate	exon	80204	83043	.	-	.	ID=C002_000020-T1.exon1;Parent=C002_000020-T1;
scaffold_1	funannotate	exon	79968	80052	.	-	.	ID=C002_000020-T1.exon2;Parent=C002_000020-T1;
scaffold_1	funannotate	CDS	80204	83043	.	-	0	ID=C002_000020-T1.cds;Parent=C002_000020-T1;
scaffold_1	funannotate	CDS	79968	80052	.	-	1	ID=C002_000020-T1.cds;Parent=C002_000020-T1;
scaffold_1	funannotate	gene	83823	85636	.	-	.	ID=C002_000021;
scaffold_1	funannotate	mRNA	83823	85636	.	-	.	ID=C002_000021-T1;Parent=C002_000021;product=hypothetical protein;
scaffold_1	funannotate	exon	85149	85636	.	-	.	ID=C002_000021-T1.exon1;Parent=C002_000021-T1;
scaffold_1	funannotate	exon	83823	85083	.	-	.	ID=C002_000021-T1.exon2;Parent=C002_000021-T1;
scaffold_1	funannotate	CDS	85149	85636	.	-	0	ID=C002_000021-T1.cds;Parent=C002_000021-T1;
scaffold_1	funannotate	CDS	83823	85083	.	-	1	ID=C002_000021-T1.cds;Parent=C002_000021-T1;
scaffold_1	funannotate	gene	87436	89145	.	-	.	ID=C002_000022;
scaffold_1	funannotate	mRNA	87436	89145	.	-	.	ID=C002_000022-T1;Parent=C002_000022;product=hypothetical protein;
scaffold_1	funannotate	exon	88984	89145	.	-	.	ID=C002_000022-T1.exon1;Parent=C002_000022-T1;
scaffold_1	funannotate	exon	88509	88928	.	-	.	ID=C002_000022-T1.exon2;Parent=C002_000022-T1;
scaffold_1	funannotate	exon	88295	88388	.	-	.	ID=C002_000022-T1.exon3;Parent=C002_000022-T1;
scaffold_1	funannotate	exon	87436	88004	.	-	.	ID=C002_000022-T1.exon4;Parent=C002_000022-T1;
scaffold_1	funannotate	CDS	88984	89145	.	-	0	ID=C002_000022-T1.cds;Parent=C002_000022-T1;
scaffold_1	funannotate	CDS	88509	88928	.	-	0	ID=C002_000022-T1.cds;Parent=C002_000022-T1;
scaffold_1	funannotate	CDS	88295	88388	.	-	0	ID=C002_000022-T1.cds;Parent=C002_000022-T1;
scaffold_1	funannotate	CDS	87436	88004	.	-	2	ID=C002_000022-T1.cds;Parent=C002_000022-T1;
scaffold_1	funannotate	gene	89968	91593	.	+	.	ID=C002_000023;
scaffold_1	funannotate	mRNA	89968	91593	.	+	.	ID=C002_000023-T1;Parent=C002_000023;product=hypothetical protein;
scaffold_1	funannotate	exon	89968	90335	.	+	.	ID=C002_000023-T1.exon1;Parent=C002_000023-T1;
scaffold_1	funannotate	exon	90402	91593	.	+	.	ID=C002_000023-T1.exon2;Parent=C002_000023-T1;
scaffold_1	funannotate	CDS	89968	90335	.	+	0	ID=C002_000023-T1.cds;Parent=C002_000023-T1;
scaffold_1	funannotate	CDS	90402	91593	.	+	1	ID=C002_000023-T1.cds;Parent=C002_000023-T1;
scaffold_1	funannotate	gene	91612	93233	.	+	.	ID=C002_000024;
scaffold_1	funannotate	mRNA	91612	93233	.	+	.	ID=C002_000024-T1;Parent=C002_000024;product=hypothetical protein;
scaffold_1	funannotate	exon	91612	92043	.	+	.	ID=C002_000024-T1.exon1;Parent=C002_000024-T1;
scaffold_1	funannotate	exon	92108	92318	.	+	.	ID=C002_000024-T1.exon2;Parent=C002_000024-T1;
scaffold_1	funannotate	exon	92380	93233	.	+	.	ID=C002_000024-T1.exon3;Parent=C002_000024-T1;
scaffold_1	funannotate	CDS	91612	92043	.	+	0	ID=C002_000024-T1.cds;Parent=C002_000024-T1;
scaffold_1	funannotate	CDS	92108	92318	.	+	0	ID=C002_000024-T1.cds;Parent=C002_000024-T1;
scaffold_1	funannotate	CDS	92380	93233	.	+	2	ID=C002_000024-T1.cds;Parent=C002_000024-T1;
scaffold_1	funannotate	gene	95081	96517	.	-	.	ID=C002_000025;
scaffold_1	funannotate	mRNA	95081	96517	.	-	.	ID=C002_000025-T1;Parent=C002_000025;product=hypothetical protein;
scaffold_1	funannotate	exon	96475	96517	.	-	.	ID=C002_000025-T1.exon1;Parent=C002_000025-T1;
scaffold_1	funannotate	exon	96264	96405	.	-	.	ID=C002_000025-T1.exon2;Parent=C002_000025-T1;
scaffold_1	funannotate	exon	95669	96204	.	-	.	ID=C002_000025-T1.exon3;Parent=C002_000025-T1;
scaffold_1	funannotate	exon	95081	95607	.	-	.	ID=C002_000025-T1.exon4;Parent=C002_000025-T1;
scaffold_1	funannotate	CDS	96475	96517	.	-	0	ID=C002_000025-T1.cds;Parent=C002_000025-T1;
scaffold_1	funannotate	CDS	96264	96405	.	-	2	ID=C002_000025-T1.cds;Parent=C002_000025-T1;
scaffold_1	funannotate	CDS	95669	96204	.	-	1	ID=C002_000025-T1.cds;Parent=C002_000025-T1;
scaffold_1	funannotate	CDS	95081	95607	.	-	2	ID=C002_000025-T1.cds;Parent=C002_000025-T1;
scaffold_1	funannotate	gene	99371	100693	.	+	.	ID=C002_000026;
scaffold_1	funannotate	mRNA	99371	100693	.	+	.	ID=C002_000026-T1;Parent=C002_000026;product=hypothetical protein;
scaffold_1	funannotate	exon	99371	99655	.	+	.	ID=C002_000026-T1.exon1;Parent=C002_000026-T1;
scaffold_1	funannotate	exon	99713	100342	.	+	.	ID=C002_000026-T1.exon2;Parent=C002_000026-T1;
scaffold_1	funannotate	exon	100395	100585	.	+	.	ID=C002_000026-T1.exon3;Parent=C002_000026-T1;
scaffold_1	funannotate	exon	100648	100693	.	+	.	ID=C002_000026-T1.exon4;Parent=C002_000026-T1;
scaffold_1	funannotate	CDS	99371	99655	.	+	0	ID=C002_000026-T1.cds;Parent=C002_000026-T1;
scaffold_1	funannotate	CDS	99713	100342	.	+	0	ID=C002_000026-T1.cds;Parent=C002_000026-T1;
scaffold_1	funannotate	CDS	100395	100585	.	+	0	ID=C002_000026-T1.cds;Parent=C002_000026-T1;
scaffold_1	funannotate	CDS	100648	100693	.	+	1	ID=C002_000026-T1.cds;Parent=C002_000026-T1;
scaffold_1	funannotate	gene	101802	104019	.	+	.	ID=C002_000027;
scaffold_1	funannotate	mRNA	101802	104019	.	+	.	ID=C002_000027-T1;Parent=C002_000027;product=hypothetical protein;
scaffold_1	funannotate	exon	101802	101898	.	+	.	ID=C002_000027-T1.exon1;Parent=C002_000027-T1;
scaffold_1	funannotate	exon	102005	102336	.	+	.	ID=C002_000027-T1.exon2;Parent=C002_000027-T1;
scaffold_1	funannotate	exon	102395	102661	.	+	.	ID=C002_000027-T1.exon3;Parent=C002_000027-T1;
scaffold_1	funannotate	exon	102720	103868	.	+	.	ID=C002_000027-T1.exon4;Parent=C002_000027-T1;
scaffold_1	funannotate	exon	103924	104019	.	+	.	ID=C002_000027-T1.exon5;Parent=C002_000027-T1;
scaffold_1	funannotate	CDS	101802	101898	.	+	0	ID=C002_000027-T1.cds;Parent=C002_000027-T1;
scaffold_1	funannotate	CDS	102005	102336	.	+	2	ID=C002_000027-T1.cds;Parent=C002_000027-T1;
scaffold_1	funannotate	CDS	102395	102661	.	+	0	ID=C002_000027-T1.cds;Parent=C002_000027-T1;
scaffold_1	funannotate	CDS	102720	103868	.	+	0	ID=C002_000027-T1.cds;Parent=C002_000027-T1;
scaffold_1	funannotate	CDS	103924	104019	.	+	0	ID=C002_000027-T1.cds;Parent=C002_000027-T1;
scaffold_1	funannotate	gene	104586	105963	.	-	.	ID=C002_000028;
scaffold_1	funannotate	mRNA	104586	105963	.	-	.	ID=C002_000028-T1;Parent=C002_000028;product=hypothetical protein;
scaffold_1	funannotate	exon	105920	105963	.	-	.	ID=C002_000028-T1.exon1;Parent=C002_000028-T1;
scaffold_1	funannotate	exon	105813	105825	.	-	.	ID=C002_000028-T1.exon2;Parent=C002_000028-T1;
scaffold_1	funannotate	exon	105564	105697	.	-	.	ID=C002_000028-T1.exon3;Parent=C002_000028-T1;
scaffold_1	funannotate	exon	105224	105408	.	-	.	ID=C002_000028-T1.exon4;Parent=C002_000028-T1;
scaffold_1	funannotate	exon	104586	104731	.	-	.	ID=C002_000028-T1.exon5;Parent=C002_000028-T1;
scaffold_1	funannotate	CDS	105920	105963	.	-	0	ID=C002_000028-T1.cds;Parent=C002_000028-T1;
scaffold_1	funannotate	CDS	105813	105825	.	-	1	ID=C002_000028-T1.cds;Parent=C002_000028-T1;
scaffold_1	funannotate	CDS	105564	105697	.	-	0	ID=C002_000028-T1.cds;Parent=C002_000028-T1;
scaffold_1	funannotate	CDS	105224	105408	.	-	1	ID=C002_000028-T1.cds;Parent=C002_000028-T1;
scaffold_1	funannotate	CDS	104586	104731	.	-	2	ID=C002_000028-T1.cds;Parent=C002_000028-T1;
scaffold_1	funannotate	gene	109249	110448	.	+	.	ID=C002_000029;
scaffold_1	funannotate	mRNA	109249	110448	.	+	.	ID=C002_000029-T1;Parent=C002_000029;product=hypothetical protein;
scaffold_1	funannotate	exon	109249	110448	.	+	.	ID=C002_000029-T1.exon1;Parent=C002_000029-T1;
scaffold_1	funannotate	CDS	109249	110448	.	+	0	ID=C002_000029-T1.cds;Parent=C002_000029-T1;
scaffold_1	funannotate	gene	111856	113988	.	+	.	ID=C002_000030;
scaffold_1	funannotate	mRNA	111856	113988	.	+	.	ID=C002_000030-T1;Parent=C002_000030;product=hypothetical protein;
scaffold_1	funannotate	exon	111856	113988	.	+	.	ID=C002_000030-T1.exon1;Parent=C002_000030-T1;
scaffold_1	funannotate	CDS	111856	113988	.	+	0	ID=C002_000030-T1.cds;Parent=C002_000030-T1;
scaffold_1	funannotate	gene	114693	115229	.	-	.	ID=C002_000031;
scaffold_1	funannotate	mRNA	114693	115229	.	-	.	ID=C002_000031-T1;Parent=C002_000031;product=hypothetical protein;
scaffold_1	funannotate	exon	114693	115229	.	-	.	ID=C002_000031-T1.exon1;Parent=C002_000031-T1;
scaffold_1	funannotate	CDS	114693	115229	.	-	0	ID=C002_000031-T1.cds;Parent=C002_000031-T1;
scaffold_1	funannotate	gene	120607	123171	.	+	.	ID=C002_000032;
scaffold_1	funannotate	mRNA	120607	123171	.	+	.	ID=C002_000032-T1;Parent=C002_000032;product=hypothetical protein;
scaffold_1	funannotate	exon	120607	120759	.	+	.	ID=C002_000032-T1.exon1;Parent=C002_000032-T1;
scaffold_1	funannotate	exon	120825	120850	.	+	.	ID=C002_000032-T1.exon2;Parent=C002_000032-T1;
scaffold_1	funannotate	exon	120999	121324	.	+	.	ID=C002_000032-T1.exon3;Parent=C002_000032-T1;
scaffold_1	funannotate	exon	121431	121488	.	+	.	ID=C002_000032-T1.exon4;Parent=C002_000032-T1;
scaffold_1	funannotate	exon	121626	121963	.	+	.	ID=C002_000032-T1.exon5;Parent=C002_000032-T1;
scaffold_1	funannotate	exon	122174	122474	.	+	.	ID=C002_000032-T1.exon6;Parent=C002_000032-T1;
scaffold_1	funannotate	exon	122595	123171	.	+	.	ID=C002_000032-T1.exon7;Parent=C002_000032-T1;
scaffold_1	funannotate	CDS	120607	120759	.	+	0	ID=C002_000032-T1.cds;Parent=C002_000032-T1;
scaffold_1	funannotate	CDS	120825	120850	.	+	0	ID=C002_000032-T1.cds;Parent=C002_000032-T1;
scaffold_1	funannotate	CDS	120999	121324	.	+	1	ID=C002_000032-T1.cds;Parent=C002_000032-T1;
scaffold_1	funannotate	CDS	121431	121488	.	+	2	ID=C002_000032-T1.cds;Parent=C002_000032-T1;
scaffold_1	funannotate	CDS	121626	121963	.	+	1	ID=C002_000032-T1.cds;Parent=C002_000032-T1;
scaffold_1	funannotate	CDS	122174	122474	.	+	2	ID=C002_000032-T1.cds;Parent=C002_000032-T1;
scaffold_1	funannotate	CDS	122595	123171	.	+	1	ID=C002_000032-T1.cds;Parent=C002_000032-T1;
scaffold_1	funannotate	gene	123691	126644	.	-	.	ID=C002_000033;
scaffold_1	funannotate	mRNA	123691	126644	.	-	.	ID=C002_000033-T1;Parent=C002_000033;product=hypothetical protein;
scaffold_1	funannotate	exon	126619	126644	.	-	.	ID=C002_000033-T1.exon1;Parent=C002_000033-T1;
scaffold_1	funannotate	exon	126296	126480	.	-	.	ID=C002_000033-T1.exon2;Parent=C002_000033-T1;
scaffold_1	funannotate	exon	125078	126233	.	-	.	ID=C002_000033-T1.exon3;Parent=C002_000033-T1;
scaffold_1	funannotate	exon	124280	125048	.	-	.	ID=C002_000033-T1.exon4;Parent=C002_000033-T1;
scaffold_1	funannotate	exon	123691	124227	.	-	.	ID=C002_000033-T1.exon5;Parent=C002_000033-T1;
scaffold_1	funannotate	CDS	126619	126644	.	-	0	ID=C002_000033-T1.cds;Parent=C002_000033-T1;
scaffold_1	funannotate	CDS	126296	126480	.	-	1	ID=C002_000033-T1.cds;Parent=C002_000033-T1;
scaffold_1	funannotate	CDS	125078	126233	.	-	2	ID=C002_000033-T1.cds;Parent=C002_000033-T1;
scaffold_1	funannotate	CDS	124280	125048	.	-	1	ID=C002_000033-T1.cds;Parent=C002_000033-T1;
scaffold_1	funannotate	CDS	123691	124227	.	-	0	ID=C002_000033-T1.cds;Parent=C002_000033-T1;
scaffold_1	funannotate	gene	127220	128080	.	+	.	ID=C002_000034;
scaffold_1	funannotate	mRNA	127220	128080	.	+	.	ID=C002_000034-T1;Parent=C002_000034;product=hypothetical protein;
scaffold_1	funannotate	exon	127220	128080	.	+	.	ID=C002_000034-T1.exon1;Parent=C002_000034-T1;
scaffold_1	funannotate	CDS	127220	128080	.	+	0	ID=C002_000034-T1.cds;Parent=C002_000034-T1;
scaffold_1	funannotate	gene	129073	131167	.	+	.	ID=C002_000035;
scaffold_1	funannotate	mRNA	129073	131167	.	+	.	ID=C002_000035-T1;Parent=C002_000035;product=hypothetical protein;
scaffold_1	funannotate	exon	129073	129554	.	+	.	ID=C002_000035-T1.exon1;Parent=C002_000035-T1;
scaffold_1	funannotate	exon	129668	129677	.	+	.	ID=C002_000035-T1.exon2;Parent=C002_000035-T1;
scaffold_1	funannotate	exon	129713	130317	.	+	.	ID=C002_000035-T1.exon3;Parent=C002_000035-T1;
scaffold_1	funannotate	exon	130516	131167	.	+	.	ID=C002_000035-T1.exon4;Parent=C002_000035-T1;
scaffold_1	funannotate	CDS	129073	129554	.	+	0	ID=C002_000035-T1.cds;Parent=C002_000035-T1;
scaffold_1	funannotate	CDS	129668	129677	.	+	1	ID=C002_000035-T1.cds;Parent=C002_000035-T1;
scaffold_1	funannotate	CDS	129713	130317	.	+	0	ID=C002_000035-T1.cds;Parent=C002_000035-T1;
scaffold_1	funannotate	CDS	130516	131167	.	+	1	ID=C002_000035-T1.cds;Parent=C002_000035-T1;
scaffold_1	funannotate	gene	132552	135332	.	-	.	ID=C002_000036;
scaffold_1	funannotate	mRNA	132552	135332	.	-	.	ID=C002_000036-T1;Parent=C002_000036;product=hypothetical protein;
scaffold_1	funannotate	exon	134919	135332	.	-	.	ID=C002_000036-T1.exon1;Parent=C002_000036-T1;
scaffold_1	funannotate	exon	132552	134858	.	-	.	ID=C002_000036-T1.exon2;Parent=C002_000036-T1;
scaffold_1	funannotate	CDS	134919	135332	.	-	0	ID=C002_000036-T1.cds;Parent=C002_000036-T1;
scaffold_1	funannotate	CDS	132552	134858	.	-	0	ID=C002_000036-T1.cds;Parent=C002_000036-T1;
scaffold_1	funannotate	gene	140292	141392	.	+	.	ID=C002_000037;
scaffold_1	funannotate	mRNA	140292	141392	.	+	.	ID=C002_000037-T1;Parent=C002_000037;product=hypothetical protein;
scaffold_1	funannotate	exon	140292	141392	.	+	.	ID=C002_000037-T1.exon1;Parent=C002_000037-T1;
scaffold_1	funannotate	CDS	140292	141392	.	+	0	ID=C002_000037-T1.cds;Parent=C002_000037-T1;
scaffold_1	funannotate	gene	142789	144090	.	+	.	ID=C002_000038;
scaffold_1	funannotate	mRNA	142789	144090	.	+	.	ID=C002_000038-T1;Parent=C002_000038;product=hypothetical protein;
scaffold_1	funannotate	exon	142789	144090	.	+	.	ID=C002_000038-T1.exon1;Parent=C002_000038-T1;
scaffold_1	funannotate	CDS	142789	144090	.	+	0	ID=C002_000038-T1.cds;Parent=C002_000038-T1;
scaffold_1	funannotate	gene	145020	146681	.	-	.	ID=C002_000039;
scaffold_1	funannotate	mRNA	145020	146681	.	-	.	ID=C002_000039-T1;Parent=C002_000039;product=hypothetical protein;
scaffold_1	funannotate	exon	145020	146681	.	-	.	ID=C002_000039-T1.exon1;Parent=C002_000039-T1;
scaffold_1	funannotate	CDS	145020	146681	.	-	0	ID=C002_000039-T1.cds;Parent=C002_000039-T1;
scaffold_1	funannotate	gene	147580	148383	.	+	.	ID=C002_000040;
scaffold_1	funannotate	mRNA	147580	148383	.	+	.	ID=C002_000040-T1;Parent=C002_000040;product=hypothetical protein;
scaffold_1	funannotate	exon	147580	148383	.	+	.	ID=C002_000040-T1.exon1;Parent=C002_000040-T1;
scaffold_1	funannotate	CDS	147580	148383	.	+	0	ID=C002_000040-T1.cds;Parent=C002_000040-T1;
scaffold_1	funannotate	gene	155197	156261	.	+	.	ID=C002_000041;
scaffold_1	funannotate	mRNA	155197	156261	.	+	.	ID=C002_000041-T1;Parent=C002_000041;product=hypothetical protein;
scaffold_1	funannotate	exon	155197	156261	.	+	.	ID=C002_000041-T1.exon1;Parent=C002_000041-T1;
scaffold_1	funannotate	CDS	155197	156261	.	+	0	ID=C002_000041-T1.cds;Parent=C002_000041-T1;
scaffold_1	funannotate	gene	157265	158509	.	-	.	ID=C002_000042;
scaffold_1	funannotate	mRNA	157265	158509	.	-	.	ID=C002_000042-T1;Parent=C002_000042;product=hypothetical protein;
scaffold_1	funannotate	exon	157265	158509	.	-	.	ID=C002_000042-T1.exon1;Parent=C002_000042-T1;
scaffold_1	funannotate	CDS	157265	158509	.	-	0	ID=C002_000042-T1.cds;Parent=C002_000042-T1;
scaffold_1	funannotate	gene	160495	163583	.	-	.	ID=C002_000043;
scaffold_1	funannotate	mRNA	160495	163583	.	-	.	ID=C002_000043-T1;Parent=C002_000043;product=hypothetical protein;
scaffold_1	funannotate	exon	162239	163583	.	-	.	ID=C002_000043-T1.exon1;Parent=C002_000043-T1;
scaffold_1	funannotate	exon	161930	162165	.	-	.	ID=C002_000043-T1.exon2;Parent=C002_000043-T1;
scaffold_1	funannotate	exon	161285	161875	.	-	.	ID=C002_000043-T1.exon3;Parent=C002_000043-T1;
scaffold_1	funannotate	exon	161106	161199	.	-	.	ID=C002_000043-T1.exon4;Parent=C002_000043-T1;
scaffold_1	funannotate	exon	160495	160943	.	-	.	ID=C002_000043-T1.exon5;Parent=C002_000043-T1;
scaffold_1	funannotate	CDS	162239	163583	.	-	0	ID=C002_000043-T1.cds;Parent=C002_000043-T1;
scaffold_1	funannotate	CDS	161930	162165	.	-	2	ID=C002_000043-T1.cds;Parent=C002_000043-T1;
scaffold_1	funannotate	CDS	161285	161875	.	-	0	ID=C002_000043-T1.cds;Parent=C002_000043-T1;
scaffold_1	funannotate	CDS	161106	161199	.	-	0	ID=C002_000043-T1.cds;Parent=C002_000043-T1;
scaffold_1	funannotate	CDS	160495	160943	.	-	2	ID=C002_000043-T1.cds;Parent=C002_000043-T1;
scaffold_1	funannotate	gene	169862	172702	.	-	.	ID=C002_000044;
scaffold_1	funannotate	mRNA	169862	172702	.	-	.	ID=C002_000044-T1;Parent=C002_000044;product=hypothetical protein;
scaffold_1	funannotate	exon	169862	172702	.	-	.	ID=C002_000044-T1.exon1;Parent=C002_000044-T1;
scaffold_1	funannotate	CDS	169862	172702	.	-	0	ID=C002_000044-T1.cds;Parent=C002_000044-T1;
scaffold_1	funannotate	gene	173890	174826	.	-	.	ID=C002_000045;
scaffold_1	funannotate	mRNA	173890	174826	.	-	.	ID=C002_000045-T1;Parent=C002_000045;product=hypothetical protein;
scaffold_1	funannotate	exon	174682	174826	.	-	.	ID=C002_000045-T1.exon1;Parent=C002_000045-T1;
scaffold_1	funannotate	exon	173890	174620	.	-	.	ID=C002_000045-T1.exon2;Parent=C002_000045-T1;
scaffold_1	funannotate	CDS	174682	174826	.	-	0	ID=C002_000045-T1.cds;Parent=C002_000045-T1;
scaffold_1	funannotate	CDS	173890	174620	.	-	2	ID=C002_000045-T1.cds;Parent=C002_000045-T1;
scaffold_1	funannotate	gene	175580	176323	.	+	.	ID=C002_000046;
scaffold_1	funannotate	mRNA	175580	176323	.	+	.	ID=C002_000046-T1;Parent=C002_000046;product=hypothetical protein;
scaffold_1	funannotate	exon	175580	175648	.	+	.	ID=C002_000046-T1.exon1;Parent=C002_000046-T1;
scaffold_1	funannotate	exon	175705	175822	.	+	.	ID=C002_000046-T1.exon2;Parent=C002_000046-T1;
scaffold_1	funannotate	exon	175880	176179	.	+	.	ID=C002_000046-T1.exon3;Parent=C002_000046-T1;
scaffold_1	funannotate	exon	176244	176323	.	+	.	ID=C002_000046-T1.exon4;Parent=C002_000046-T1;
scaffold_1	funannotate	CDS	175580	175648	.	+	0	ID=C002_000046-T1.cds;Parent=C002_000046-T1;
scaffold_1	funannotate	CDS	175705	175822	.	+	0	ID=C002_000046-T1.cds;Parent=C002_000046-T1;
scaffold_1	funannotate	CDS	175880	176179	.	+	2	ID=C002_000046-T1.cds;Parent=C002_000046-T1;
scaffold_1	funannotate	CDS	176244	176323	.	+	2	ID=C002_000046-T1.cds;Parent=C002_000046-T1;
scaffold_1	funannotate	gene	177231	178772	.	+	.	ID=C002_000047;
scaffold_1	funannotate	mRNA	177231	178772	.	+	.	ID=C002_000047-T1;Parent=C002_000047;product=hypothetical protein;
scaffold_1	funannotate	exon	177231	177507	.	+	.	ID=C002_000047-T1.exon1;Parent=C002_000047-T1;
scaffold_1	funannotate	exon	177571	178772	.	+	.	ID=C002_000047-T1.exon2;Parent=C002_000047-T1;
scaffold_1	funannotate	CDS	177231	177507	.	+	0	ID=C002_000047-T1.cds;Parent=C002_000047-T1;
scaffold_1	funannotate	CDS	177571	178772	.	+	2	ID=C002_000047-T1.cds;Parent=C002_000047-T1;
scaffold_1	funannotate	gene	182395	182868	.	-	.	ID=C002_000048;
scaffold_1	funannotate	mRNA	182395	182868	.	-	.	ID=C002_000048-T1;Parent=C002_000048;product=hypothetical protein;
scaffold_1	funannotate	exon	182395	182868	.	-	.	ID=C002_000048-T1.exon1;Parent=C002_000048-T1;
scaffold_1	funannotate	CDS	182395	182868	.	-	0	ID=C002_000048-T1.cds;Parent=C002_000048-T1;
scaffold_1	funannotate	gene	185377	185451	.	+	.	ID=C002_000049;
scaffold_1	funannotate	tRNA	185377	185451	.	+	.	ID=C002_000049-T1;Parent=C002_000049;product=tRNA-Ser;
scaffold_1	funannotate	exon	185377	185451	.	+	.	ID=C002_000049-T1.exon1;Parent=C002_000049-T1;
scaffold_1	funannotate	gene	187035	188666	.	+	.	ID=C002_000050;
scaffold_1	funannotate	mRNA	187035	188666	.	+	.	ID=C002_000050-T1;Parent=C002_000050;product=hypothetical protein;
scaffold_1	funannotate	exon	187035	188666	.	+	.	ID=C002_000050-T1.exon1;Parent=C002_000050-T1;
scaffold_1	funannotate	CDS	187035	188666	.	+	0	ID=C002_000050-T1.cds;Parent=C002_000050-T1;
scaffold_1	funannotate	gene	190318	192902	.	-	.	ID=C002_000051;
scaffold_1	funannotate	mRNA	190318	192902	.	-	.	ID=C002_000051-T1;Parent=C002_000051;product=hypothetical protein;
scaffold_1	funannotate	exon	192624	192902	.	-	.	ID=C002_000051-T1.exon1;Parent=C002_000051-T1;
scaffold_1	funannotate	exon	192308	192510	.	-	.	ID=C002_000051-T1.exon2;Parent=C002_000051-T1;
scaffold_1	funannotate	exon	192233	192255	.	-	.	ID=C002_000051-T1.exon3;Parent=C002_000051-T1;
scaffold_1	funannotate	exon	191961	192178	.	-	.	ID=C002_000051-T1.exon4;Parent=C002_000051-T1;
scaffold_1	funannotate	exon	191543	191905	.	-	.	ID=C002_000051-T1.exon5;Parent=C002_000051-T1;
scaffold_1	funannotate	exon	191264	191474	.	-	.	ID=C002_000051-T1.exon6;Parent=C002_000051-T1;
scaffold_1	funannotate	exon	190318	191189	.	-	.	ID=C002_000051-T1.exon7;Parent=C002_000051-T1;
scaffold_1	funannotate	CDS	192624	192902	.	-	0	ID=C002_000051-T1.cds;Parent=C002_000051-T1;
scaffold_1	funannotate	CDS	192308	192510	.	-	0	ID=C002_000051-T1.cds;Parent=C002_000051-T1;
scaffold_1	funannotate	CDS	192233	192255	.	-	1	ID=C002_000051-T1.cds;Parent=C002_000051-T1;
scaffold_1	funannotate	CDS	191961	192178	.	-	2	ID=C002_000051-T1.cds;Parent=C002_000051-T1;
scaffold_1	funannotate	CDS	191543	191905	.	-	0	ID=C002_000051-T1.cds;Parent=C002_000051-T1;
scaffold_1	funannotate	CDS	191264	191474	.	-	0	ID=C002_000051-T1.cds;Parent=C002_000051-T1;
scaffold_1	funannotate	CDS	190318	191189	.	-	2	ID=C002_000051-T1.cds;Parent=C002_000051-T1;
scaffold_1	funannotate	gene	199532	200542	.	+	.	ID=C002_000052;
scaffold_1	funannotate	mRNA	199532	200542	.	+	.	ID=C002_000052-T1;Parent=C002_000052;product=hypothetical protein;
scaffold_1	funannotate	exon	199532	200542	.	+	.	ID=C002_000052-T1.exon1;Parent=C002_000052-T1;
scaffold_1	funannotate	CDS	199532	200542	.	+	0	ID=C002_000052-T1.cds;Parent=C002_000052-T1;
scaffold_1	funannotate	gene	200897	202589	.	-	.	ID=C002_000053;
scaffold_1	funannotate	mRNA	200897	202589	.	-	.	ID=C002_000053-T1;Parent=C002_000053;product=hypothetical protein;
scaffold_1	funannotate	exon	201666	202589	.	-	.	ID=C002_000053-T1.exon1;Parent=C002_000053-T1;
scaffold_1	funannotate	exon	200897	201607	.	-	.	ID=C002_000053-T1.exon2;Parent=C002_000053-T1;
scaffold_1	funannotate	CDS	201666	202589	.	-	0	ID=C002_000053-T1.cds;Parent=C002_000053-T1;
scaffold_1	funannotate	CDS	200897	201607	.	-	0	ID=C002_000053-T1.cds;Parent=C002_000053-T1;
scaffold_1	funannotate	gene	203070	204593	.	+	.	ID=C002_000054;
scaffold_1	funannotate	mRNA	203070	204593	.	+	.	ID=C002_000054-T1;Parent=C002_000054;product=hypothetical protein;
scaffold_1	funannotate	exon	203070	203142	.	+	.	ID=C002_000054-T1.exon1;Parent=C002_000054-T1;
scaffold_1	funannotate	exon	203269	204115	.	+	.	ID=C002_000054-T1.exon2;Parent=C002_000054-T1;
scaffold_1	funannotate	exon	204221	204593	.	+	.	ID=C002_000054-T1.exon3;Parent=C002_000054-T1;
scaffold_1	funannotate	CDS	203070	203142	.	+	0	ID=C002_000054-T1.cds;Parent=C002_000054-T1;
scaffold_1	funannotate	CDS	203269	204115	.	+	2	ID=C002_000054-T1.cds;Parent=C002_000054-T1;
scaffold_1	funannotate	CDS	204221	204593	.	+	1	ID=C002_000054-T1.cds;Parent=C002_000054-T1;
scaffold_1	funannotate	gene	205133	205939	.	-	.	ID=C002_000055;
scaffold_1	funannotate	mRNA	205133	205939	.	-	.	ID=C002_000055-T1;Parent=C002_000055;product=hypothetical protein;
scaffold_1	funannotate	exon	205871	205939	.	-	.	ID=C002_000055-T1.exon1;Parent=C002_000055-T1;
scaffold_1	funannotate	exon	205610	205715	.	-	.	ID=C002_000055-T1.exon2;Parent=C002_000055-T1;
scaffold_1	funannotate	exon	205331	205433	.	-	.	ID=C002_000055-T1.exon3;Parent=C002_000055-T1;
scaffold_1	funannotate	exon	205133	205205	.	-	.	ID=C002_000055-T1.exon4;Parent=C002_000055-T1;
scaffold_1	funannotate	CDS	205871	205939	.	-	0	ID=C002_000055-T1.cds;Parent=C002_000055-T1;
scaffold_1	funannotate	CDS	205610	205715	.	-	0	ID=C002_000055-T1.cds;Parent=C002_000055-T1;
scaffold_1	funannotate	CDS	205331	205433	.	-	2	ID=C002_000055-T1.cds;Parent=C002_000055-T1;
scaffold_1	funannotate	CDS	205133	205205	.	-	1	ID=C002_000055-T1.cds;Parent=C002_000055-T1;
scaffold_1	funannotate	gene	206574	208129	.	-	.	ID=C002_000056;
scaffold_1	funannotate	mRNA	206574	208129	.	-	.	ID=C002_000056-T1;Parent=C002_000056;product=hypothetical protein;
scaffold_1	funannotate	exon	208105	208129	.	-	.	ID=C002_000056-T1.exon1;Parent=C002_000056-T1;
scaffold_1	funannotate	exon	206574	207901	.	-	.	ID=C002_000056-T1.exon2;Parent=C002_000056-T1;
scaffold_1	funannotate	CDS	208105	208129	.	-	0	ID=C002_000056-T1.cds;Parent=C002_000056-T1;
scaffold_1	funannotate	CDS	206574	207901	.	-	2	ID=C002_000056-T1.cds;Parent=C002_000056-T1;
scaffold_1	funannotate	gene	209094	210694	.	-	.	ID=C002_000057;
scaffold_1	funannotate	mRNA	209094	210694	.	-	.	ID=C002_000057-T1;Parent=C002_000057;product=hypothetical protein;
scaffold_1	funannotate	exon	210671	210694	.	-	.	ID=C002_000057-T1.exon1;Parent=C002_000057-T1;
scaffold_1	funannotate	exon	209282	210598	.	-	.	ID=C002_000057-T1.exon2;Parent=C002_000057-T1;
scaffold_1	funannotate	exon	209094	209213	.	-	.	ID=C002_000057-T1.exon3;Parent=C002_000057-T1;
scaffold_1	funannotate	CDS	210671	210694	.	-	0	ID=C002_000057-T1.cds;Parent=C002_000057-T1;
scaffold_1	funannotate	CDS	209282	210598	.	-	0	ID=C002_000057-T1.cds;Parent=C002_000057-T1;
scaffold_1	funannotate	CDS	209094	209213	.	-	0	ID=C002_000057-T1.cds;Parent=C002_000057-T1;
scaffold_1	funannotate	gene	212166	214080	.	+	.	ID=C002_000058;
scaffold_1	funannotate	mRNA	212166	214080	.	+	.	ID=C002_000058-T1;Parent=C002_000058;product=hypothetical protein;
scaffold_1	funannotate	exon	212166	212861	.	+	.	ID=C002_000058-T1.exon1;Parent=C002_000058-T1;
scaffold_1	funannotate	exon	213060	213200	.	+	.	ID=C002_000058-T1.exon2;Parent=C002_000058-T1;
scaffold_1	funannotate	exon	213303	213552	.	+	.	ID=C002_000058-T1.exon3;Parent=C002_000058-T1;
scaffold_1	funannotate	exon	213643	213819	.	+	.	ID=C002_000058-T1.exon4;Parent=C002_000058-T1;
scaffold_1	funannotate	exon	213885	213943	.	+	.	ID=C002_000058-T1.exon5;Parent=C002_000058-T1;
scaffold_1	funannotate	exon	214006	214080	.	+	.	ID=C002_000058-T1.exon6;Parent=C002_000058-T1;
scaffold_1	funannotate	CDS	212166	212861	.	+	0	ID=C002_000058-T1.cds;Parent=C002_000058-T1;
scaffold_1	funannotate	CDS	213060	213200	.	+	0	ID=C002_000058-T1.cds;Parent=C002_000058-T1;
scaffold_1	funannotate	CDS	213303	213552	.	+	0	ID=C002_000058-T1.cds;Parent=C002_000058-T1;
scaffold_1	funannotate	CDS	213643	213819	.	+	2	ID=C002_000058-T1.cds;Parent=C002_000058-T1;
scaffold_1	funannotate	CDS	213885	213943	.	+	2	ID=C002_000058-T1.cds;Parent=C002_000058-T1;
scaffold_1	funannotate	CDS	214006	214080	.	+	0	ID=C002_000058-T1.cds;Parent=C002_000058-T1;
scaffold_1	funannotate	gene	214298	214762	.	+	.	ID=C002_000059;
scaffold_1	funannotate	mRNA	214298	214762	.	+	.	ID=C002_000059-T1;Parent=C002_000059;product=hypothetical protein;
scaffold_1	funannotate	exon	214298	214371	.	+	.	ID=C002_000059-T1.exon1;Parent=C002_000059-T1;
scaffold_1	funannotate	exon	214474	214762	.	+	.	ID=C002_000059-T1.exon2;Parent=C002_000059-T1;
scaffold_1	funannotate	CDS	214298	214371	.	+	0	ID=C002_000059-T1.cds;Parent=C002_000059-T1;
scaffold_1	funannotate	CDS	214474	214762	.	+	1	ID=C002_000059-T1.cds;Parent=C002_000059-T1;
scaffold_1	funannotate	gene	215347	217584	.	-	.	ID=C002_000060;
scaffold_1	funannotate	mRNA	215347	217584	.	-	.	ID=C002_000060-T1;Parent=C002_000060;product=hypothetical protein;
scaffold_1	funannotate	exon	215347	217584	.	-	.	ID=C002_000060-T1.exon1;Parent=C002_000060-T1;
scaffold_1	funannotate	CDS	215347	217584	.	-	0	ID=C002_000060-T1.cds;Parent=C002_000060-T1;
scaffold_1	funannotate	gene	219350	220263	.	+	.	ID=C002_000061;
scaffold_1	funannotate	mRNA	219350	220263	.	+	.	ID=C002_000061-T1;Parent=C002_000061;product=hypothetical protein;
scaffold_1	funannotate	exon	219350	220062	.	+	.	ID=C002_000061-T1.exon1;Parent=C002_000061-T1;
scaffold_1	funannotate	exon	220224	220263	.	+	.	ID=C002_000061-T1.exon2;Parent=C002_000061-T1;
scaffold_1	funannotate	CDS	219350	220062	.	+	0	ID=C002_000061-T1.cds;Parent=C002_000061-T1;
scaffold_1	funannotate	CDS	220224	220263	.	+	1	ID=C002_000061-T1.cds;Parent=C002_000061-T1;
scaffold_1	funannotate	gene	222587	223827	.	-	.	ID=C002_000062;
scaffold_1	funannotate	mRNA	222587	223827	.	-	.	ID=C002_000062-T1;Parent=C002_000062;product=hypothetical protein;
scaffold_1	funannotate	exon	223807	223827	.	-	.	ID=C002_000062-T1.exon1;Parent=C002_000062-T1;
scaffold_1	funannotate	exon	223490	223683	.	-	.	ID=C002_000062-T1.exon2;Parent=C002_000062-T1;
scaffold_1	funannotate	exon	222751	223440	.	-	.	ID=C002_000062-T1.exon3;Parent=C002_000062-T1;
scaffold_1	funannotate	exon	222587	222665	.	-	.	ID=C002_000062-T1.exon4;Parent=C002_000062-T1;
scaffold_1	funannotate	CDS	223807	223827	.	-	0	ID=C002_000062-T1.cds;Parent=C002_000062-T1;
scaffold_1	funannotate	CDS	223490	223683	.	-	0	ID=C002_000062-T1.cds;Parent=C002_000062-T1;
scaffold_1	funannotate	CDS	222751	223440	.	-	1	ID=C002_000062-T1.cds;Parent=C002_000062-T1;
scaffold_1	funannotate	CDS	222587	222665	.	-	1	ID=C002_000062-T1.cds;Parent=C002_000062-T1;
scaffold_1	funannotate	gene	226252	228236	.	+	.	ID=C002_000063;
scaffold_1	funannotate	mRNA	226252	228236	.	+	.	ID=C002_000063-T1;Parent=C002_000063;product=hypothetical protein;
scaffold_1	funannotate	exon	226252	226312	.	+	.	ID=C002_000063-T1.exon1;Parent=C002_000063-T1;
scaffold_1	funannotate	exon	226385	226728	.	+	.	ID=C002_000063-T1.exon2;Parent=C002_000063-T1;
scaffold_1	funannotate	exon	226787	227586	.	+	.	ID=C002_000063-T1.exon3;Parent=C002_000063-T1;
scaffold_1	funannotate	exon	227642	228236	.	+	.	ID=C002_000063-T1.exon4;Parent=C002_000063-T1;
scaffold_1	funannotate	CDS	226252	226312	.	+	0	ID=C002_000063-T1.cds;Parent=C002_000063-T1;
scaffold_1	funannotate	CDS	226385	226728	.	+	2	ID=C002_000063-T1.cds;Parent=C002_000063-T1;
scaffold_1	funannotate	CDS	226787	227586	.	+	0	ID=C002_000063-T1.cds;Parent=C002_000063-T1;
scaffold_1	funannotate	CDS	227642	228236	.	+	1	ID=C002_000063-T1.cds;Parent=C002_000063-T1;
scaffold_1	funannotate	gene	228889	229625	.	+	.	ID=C002_000064;
scaffold_1	funannotate	mRNA	228889	229625	.	+	.	ID=C002_000064-T1;Parent=C002_000064;product=hypothetical protein;
scaffold_1	funannotate	exon	228889	229207	.	+	.	ID=C002_000064-T1.exon1;Parent=C002_000064-T1;
scaffold_1	funannotate	exon	229345	229625	.	+	.	ID=C002_000064-T1.exon2;Parent=C002_000064-T1;
scaffold_1	funannotate	CDS	228889	229207	.	+	0	ID=C002_000064-T1.cds;Parent=C002_000064-T1;
scaffold_1	funannotate	CDS	229345	229625	.	+	2	ID=C002_000064-T1.cds;Parent=C002_000064-T1;
scaffold_1	funannotate	gene	231552	231623	.	+	.	ID=C002_000065;
scaffold_1	funannotate	tRNA	231552	231623	.	+	.	ID=C002_000065-T1;Parent=C002_000065;product=tRNA-His;
scaffold_1	funannotate	exon	231552	231623	.	+	.	ID=C002_000065-T1.exon1;Parent=C002_000065-T1;
scaffold_1	funannotate	gene	232057	232814	.	-	.	ID=C002_000066;
scaffold_1	funannotate	mRNA	232057	232814	.	-	.	ID=C002_000066-T1;Parent=C002_000066;product=hypothetical protein;
scaffold_1	funannotate	exon	232553	232814	.	-	.	ID=C002_000066-T1.exon1;Parent=C002_000066-T1;
scaffold_1	funannotate	exon	232259	232499	.	-	.	ID=C002_000066-T1.exon2;Parent=C002_000066-T1;
scaffold_1	funannotate	exon	232057	232132	.	-	.	ID=C002_000066-T1.exon3;Parent=C002_000066-T1;
scaffold_1	funannotate	CDS	232553	232814	.	-	0	ID=C002_000066-T1.cds;Parent=C002_000066-T1;
scaffold_1	funannotate	CDS	232259	232499	.	-	2	ID=C002_000066-T1.cds;Parent=C002_000066-T1;
scaffold_1	funannotate	CDS	232057	232132	.	-	1	ID=C002_000066-T1.cds;Parent=C002_000066-T1;
scaffold_1	funannotate	gene	234572	236730	.	-	.	ID=C002_000067;
scaffold_1	funannotate	mRNA	234572	236730	.	-	.	ID=C002_000067-T1;Parent=C002_000067;product=hypothetical protein;
scaffold_1	funannotate	exon	235807	236730	.	-	.	ID=C002_000067-T1.exon1;Parent=C002_000067-T1;
scaffold_1	funannotate	exon	235737	235753	.	-	.	ID=C002_000067-T1.exon2;Parent=C002_000067-T1;
scaffold_1	funannotate	exon	234572	235667	.	-	.	ID=C002_000067-T1.exon3;Parent=C002_000067-T1;
scaffold_1	funannotate	CDS	235807	236730	.	-	0	ID=C002_000067-T1.cds;Parent=C002_000067-T1;
scaffold_1	funannotate	CDS	235737	235753	.	-	0	ID=C002_000067-T1.cds;Parent=C002_000067-T1;
scaffold_1	funannotate	CDS	234572	235667	.	-	1	ID=C002_000067-T1.cds;Parent=C002_000067-T1;
scaffold_1	funannotate	gene	238143	239051	.	-	.	ID=C002_000068;
scaffold_1	funannotate	mRNA	238143	239051	.	-	.	ID=C002_000068-T1;Parent=C002_000068;product=hypothetical protein;
scaffold_1	funannotate	exon	238143	239051	.	-	.	ID=C002_000068-T1.exon1;Parent=C002_000068-T1;
scaffold_1	funannotate	CDS	238143	239051	.	-	0	ID=C002_000068-T1.cds;Parent=C002_000068-T1;
scaffold_1	funannotate	gene	241253	241873	.	-	.	ID=C002_000069;
scaffold_1	funannotate	mRNA	241253	241873	.	-	.	ID=C002_000069-T1;Parent=C002_000069;product=hypothetical protein;
scaffold_1	funannotate	exon	241253	241873	.	-	.	ID=C002_000069-T1.exon1;Parent=C002_000069-T1;
scaffold_1	funannotate	CDS	241253	241873	.	-	0	ID=C002_000069-T1.cds;Parent=C002_000069-T1;
scaffold_1	funannotate	gene	242626	243273	.	-	.	ID=C002_000070;
scaffold_1	funannotate	mRNA	242626	243273	.	-	.	ID=C002_000070-T1;Parent=C002_000070;product=hypothetical protein;
scaffold_1	funannotate	exon	242626	243273	.	-	.	ID=C002_000070-T1.exon1;Parent=C002_000070-T1;
scaffold_1	funannotate	CDS	242626	243273	.	-	0	ID=C002_000070-T1.cds;Parent=C002_000070-T1;
scaffold_1	funannotate	gene	244393	245346	.	-	.	ID=C002_000071;
scaffold_1	funannotate	mRNA	244393	245346	.	-	.	ID=C002_000071-T1;Parent=C002_000071;product=hypothetical protein;
scaffold_1	funannotate	exon	244393	245346	.	-	.	ID=C002_000071-T1.exon1;Parent=C002_000071-T1;
scaffold_1	funannotate	CDS	244393	245346	.	-	0	ID=C002_000071-T1.cds;Parent=C002_000071-T1;
scaffold_1	funannotate	gene	246424	250243	.	-	.	ID=C002_000072;
scaffold_1	funannotate	mRNA	246424	250243	.	-	.	ID=C002_000072-T1;Parent=C002_000072;product=hypothetical protein;
scaffold_1	funannotate	exon	250206	250243	.	-	.	ID=C002_000072-T1.exon1;Parent=C002_000072-T1;
scaffold_1	funannotate	exon	247274	250094	.	-	.	ID=C002_000072-T1.exon2;Parent=C002_000072-T1;
scaffold_1	funannotate	exon	246782	247217	.	-	.	ID=C002_000072-T1.exon3;Parent=C002_000072-T1;
scaffold_1	funannotate	exon	246424	246722	.	-	.	ID=C002_000072-T1.exon4;Parent=C002_000072-T1;
scaffold_1	funannotate	CDS	250206	250243	.	-	0	ID=C002_000072-T1.cds;Parent=C002_000072-T1;
scaffold_1	funannotate	CDS	247274	250094	.	-	1	ID=C002_000072-T1.cds;Parent=C002_000072-T1;
scaffold_1	funannotate	CDS	246782	247217	.	-	0	ID=C002_000072-T1.cds;Parent=C002_000072-T1;
scaffold_1	funannotate	CDS	246424	246722	.	-	2	ID=C002_000072-T1.cds;Parent=C002_000072-T1;
scaffold_1	funannotate	gene	253679	259753	.	+	.	ID=C002_000073;
scaffold_1	funannotate	mRNA	253679	259753	.	+	.	ID=C002_000073-T1;Parent=C002_000073;product=hypothetical protein;
scaffold_1	funannotate	exon	253679	253689	.	+	.	ID=C002_000073-T1.exon1;Parent=C002_000073-T1;
scaffold_1	funannotate	exon	253767	253784	.	+	.	ID=C002_000073-T1.exon2;Parent=C002_000073-T1;
scaffold_1	funannotate	exon	254025	259446	.	+	.	ID=C002_000073-T1.exon3;Parent=C002_000073-T1;
scaffold_1	funannotate	exon	259520	259753	.	+	.	ID=C002_000073-T1.exon4;Parent=C002_000073-T1;
scaffold_1	funannotate	CDS	253679	253689	.	+	0	ID=C002_000073-T1.cds;Parent=C002_000073-T1;
scaffold_1	funannotate	CDS	253767	253784	.	+	1	ID=C002_000073-T1.cds;Parent=C002_000073-T1;
scaffold_1	funannotate	CDS	254025	259446	.	+	1	ID=C002_000073-T1.cds;Parent=C002_000073-T1;
scaffold_1	funannotate	CDS	259520	259753	.	+	0	ID=C002_000073-T1.cds;Parent=C002_000073-T1;
scaffold_1	funannotate	gene	260384	262363	.	-	.	ID=C002_000074;
scaffold_1	funannotate	mRNA	260384	262363	.	-	.	ID=C002_000074-T1;Parent=C002_000074;product=hypothetical protein;
scaffold_1	funannotate	exon	260384	262363	.	-	.	ID=C002_000074-T1.exon1;Parent=C002_000074-T1;
scaffold_1	funannotate	CDS	260384	262363	.	-	0	ID=C002_000074-T1.cds;Parent=C002_000074-T1;
scaffold_1	funannotate	gene	263264	265698	.	-	.	ID=C002_000075;
scaffold_1	funannotate	mRNA	263264	265698	.	-	.	ID=C002_000075-T1;Parent=C002_000075;product=hypothetical protein;
scaffold_1	funannotate	exon	265283	265698	.	-	.	ID=C002_000075-T1.exon1;Parent=C002_000075-T1;
scaffold_1	funannotate	exon	264045	265218	.	-	.	ID=C002_000075-T1.exon2;Parent=C002_000075-T1;
scaffold_1	funannotate	exon	263264	263977	.	-	.	ID=C002_000075-T1.exon3;Parent=C002_000075-T1;
scaffold_1	funannotate	CDS	265283	265698	.	-	0	ID=C002_000075-T1.cds;Parent=C002_000075-T1;
scaffold_1	funannotate	CDS	264045	265218	.	-	1	ID=C002_000075-T1.cds;Parent=C002_000075-T1;
scaffold_1	funannotate	CDS	263264	263977	.	-	0	ID=C002_000075-T1.cds;Parent=C002_000075-T1;
scaffold_1	funannotate	gene	266237	268139	.	-	.	ID=C002_000076;
scaffold_1	funannotate	mRNA	266237	268139	.	-	.	ID=C002_000076-T1;Parent=C002_000076;product=hypothetical protein;
scaffold_1	funannotate	exon	267337	268139	.	-	.	ID=C002_000076-T1.exon1;Parent=C002_000076-T1;
scaffold_1	funannotate	exon	266237	267284	.	-	.	ID=C002_000076-T1.exon2;Parent=C002_000076-T1;
scaffold_1	funannotate	CDS	267337	268139	.	-	0	ID=C002_000076-T1.cds;Parent=C002_000076-T1;
scaffold_1	funannotate	CDS	266237	267284	.	-	1	ID=C002_000076-T1.cds;Parent=C002_000076-T1;
scaffold_1	funannotate	gene	270957	274296	.	+	.	ID=C002_000077;
scaffold_1	funannotate	mRNA	270957	274296	.	+	.	ID=C002_000077-T1;Parent=C002_000077;product=hypothetical protein;
scaffold_1	funannotate	exon	270957	271147	.	+	.	ID=C002_000077-T1.exon1;Parent=C002_000077-T1;
scaffold_1	funannotate	exon	271200	271504	.	+	.	ID=C002_000077-T1.exon2;Parent=C002_000077-T1;
scaffold_1	funannotate	exon	271569	271792	.	+	.	ID=C002_000077-T1.exon3;Parent=C002_000077-T1;
scaffold_1	funannotate	exon	271856	272236	.	+	.	ID=C002_000077-T1.exon4;Parent=C002_000077-T1;
scaffold_1	funannotate	exon	272314	274296	.	+	.	ID=C002_000077-T1.exon5;Parent=C002_000077-T1;
scaffold_1	funannotate	CDS	270957	271147	.	+	0	ID=C002_000077-T1.cds;Parent=C002_000077-T1;
scaffold_1	funannotate	CDS	271200	271504	.	+	1	ID=C002_000077-T1.cds;Parent=C002_000077-T1;
scaffold_1	funannotate	CDS	271569	271792	.	+	2	ID=C002_000077-T1.cds;Parent=C002_000077-T1;
scaffold_1	funannotate	CDS	271856	272236	.	+	0	ID=C002_000077-T1.cds;Parent=C002_000077-T1;
scaffold_1	funannotate	CDS	272314	274296	.	+	0	ID=C002_000077-T1.cds;Parent=C002_000077-T1;
scaffold_1	funannotate	gene	274939	275059	.	-	.	ID=C002_000078;
scaffold_1	funannotate	tRNA	274939	275059	.	-	.	ID=C002_000078-T1;Parent=C002_000078;product=tRNA-Leu;
scaffold_1	funannotate	exon	274939	275059	.	-	.	ID=C002_000078-T1.exon1;Parent=C002_000078-T1;
scaffold_1	funannotate	gene	278162	282926	.	+	.	ID=C002_000079;
scaffold_1	funannotate	mRNA	278162	282926	.	+	.	ID=C002_000079-T1;Parent=C002_000079;product=hypothetical protein;
scaffold_1	funannotate	exon	278162	278179	.	+	.	ID=C002_000079-T1.exon1;Parent=C002_000079-T1;
scaffold_1	funannotate	exon	278451	281547	.	+	.	ID=C002_000079-T1.exon2;Parent=C002_000079-T1;
scaffold_1	funannotate	exon	281611	282356	.	+	.	ID=C002_000079-T1.exon3;Parent=C002_000079-T1;
scaffold_1	funannotate	exon	282426	282926	.	+	.	ID=C002_000079-T1.exon4;Parent=C002_000079-T1;
scaffold_1	funannotate	CDS	278162	278179	.	+	0	ID=C002_000079-T1.cds;Parent=C002_000079-T1;
scaffold_1	funannotate	CDS	278451	281547	.	+	0	ID=C002_000079-T1.cds;Parent=C002_000079-T1;
scaffold_1	funannotate	CDS	281611	282356	.	+	2	ID=C002_000079-T1.cds;Parent=C002_000079-T1;
scaffold_1	funannotate	CDS	282426	282926	.	+	0	ID=C002_000079-T1.cds;Parent=C002_000079-T1;
scaffold_1	funannotate	gene	285402	287362	.	-	.	ID=C002_000080;
scaffold_1	funannotate	mRNA	285402	287362	.	-	.	ID=C002_000080-T1;Parent=C002_000080;product=hypothetical protein;
scaffold_1	funannotate	exon	287352	287362	.	-	.	ID=C002_000080-T1.exon1;Parent=C002_000080-T1;
scaffold_1	funannotate	exon	286527	287252	.	-	.	ID=C002_000080-T1.exon2;Parent=C002_000080-T1;
scaffold_1	funannotate	exon	285402	286461	.	-	.	ID=C002_000080-T1.exon3;Parent=C002_000080-T1;
scaffold_1	funannotate	CDS	287352	287362	.	-	0	ID=C002_000080-T1.cds;Parent=C002_000080-T1;
scaffold_1	funannotate	CDS	286527	287252	.	-	1	ID=C002_000080-T1.cds;Parent=C002_000080-T1;
scaffold_1	funannotate	CDS	285402	286461	.	-	1	ID=C002_000080-T1.cds;Parent=C002_000080-T1;
scaffold_1	funannotate	gene	288393	290595	.	+	.	ID=C002_000081;
scaffold_1	funannotate	mRNA	288393	290595	.	+	.	ID=C002_000081-T1;Parent=C002_000081;product=hypothetical protein;
scaffold_1	funannotate	exon	288393	288426	.	+	.	ID=C002_000081-T1.exon1;Parent=C002_000081-T1;
scaffold_1	funannotate	exon	288503	288555	.	+	.	ID=C002_000081-T1.exon2;Parent=C002_000081-T1;
scaffold_1	funannotate	exon	288665	288807	.	+	.	ID=C002_000081-T1.exon3;Parent=C002_000081-T1;
scaffold_1	funannotate	exon	288888	289456	.	+	.	ID=C002_000081-T1.exon4;Parent=C002_000081-T1;
scaffold_1	funannotate	exon	289514	289550	.	+	.	ID=C002_000081-T1.exon5;Parent=C002_000081-T1;
scaffold_1	funannotate	exon	289612	289726	.	+	.	ID=C002_000081-T1.exon6;Parent=C002_000081-T1;
scaffold_1	funannotate	exon	289780	290595	.	+	.	ID=C002_000081-T1.exon7;Parent=C002_000081-T1;
scaffold_1	funannotate	CDS	288393	288426	.	+	0	ID=C002_000081-T1.cds;Parent=C002_000081-T1;
scaffold_1	funannotate	CDS	288503	288555	.	+	2	ID=C002_000081-T1.cds;Parent=C002_000081-T1;
scaffold_1	funannotate	CDS	288665	288807	.	+	0	ID=C002_000081-T1.cds;Parent=C002_000081-T1;
scaffold_1	funannotate	CDS	288888	289456	.	+	1	ID=C002_000081-T1.cds;Parent=C002_000081-T1;
scaffold_1	funannotate	CDS	289514	289550	.	+	2	ID=C002_000081-T1.cds;Parent=C002_000081-T1;
scaffold_1	funannotate	CDS	289612	289726	.	+	1	ID=C002_000081-T1.cds;Parent=C002_000081-T1;
scaffold_1	funannotate	CDS	289780	290595	.	+	0	ID=C002_000081-T1.cds;Parent=C002_000081-T1;
scaffold_1	funannotate	gene	291475	291897	.	+	.	ID=C002_000082;
scaffold_1	funannotate	mRNA	291475	291897	.	+	.	ID=C002_000082-T1;Parent=C002_000082;product=hypothetical protein;
scaffold_1	funannotate	exon	291475	291897	.	+	.	ID=C002_000082-T1.exon1;Parent=C002_000082-T1;
scaffold_1	funannotate	CDS	291475	291897	.	+	0	ID=C002_000082-T1.cds;Parent=C002_000082-T1;
scaffold_1	funannotate	gene	292493	293294	.	+	.	ID=C002_000083;
scaffold_1	funannotate	mRNA	292493	293294	.	+	.	ID=C002_000083-T1;Parent=C002_000083;product=hypothetical protein;
scaffold_1	funannotate	exon	292493	292790	.	+	.	ID=C002_000083-T1.exon1;Parent=C002_000083-T1;
scaffold_1	funannotate	exon	292990	293294	.	+	.	ID=C002_000083-T1.exon2;Parent=C002_000083-T1;
scaffold_1	funannotate	CDS	292493	292790	.	+	0	ID=C002_000083-T1.cds;Parent=C002_000083-T1;
scaffold_1	funannotate	CDS	292990	293294	.	+	2	ID=C002_000083-T1.cds;Parent=C002_000083-T1;
scaffold_1	funannotate	gene	293977	295338	.	-	.	ID=C002_000084;
scaffold_1	funannotate	mRNA	293977	295338	.	-	.	ID=C002_000084-T1;Parent=C002_000084;product=hypothetical protein;
scaffold_1	funannotate	exon	295036	295338	.	-	.	ID=C002_000084-T1.exon1;Parent=C002_000084-T1;
scaffold_1	funannotate	exon	294542	294731	.	-	.	ID=C002_000084-T1.exon2;Parent=C002_000084-T1;
scaffold_1	funannotate	exon	293977	294266	.	-	.	ID=C002_000084-T1.exon3;Parent=C002_000084-T1;
scaffold_1	funannotate	CDS	295036	295338	.	-	0	ID=C002_000084-T1.cds;Parent=C002_000084-T1;
scaffold_1	funannotate	CDS	294542	294731	.	-	0	ID=C002_000084-T1.cds;Parent=C002_000084-T1;
scaffold_1	funannotate	CDS	293977	294266	.	-	2	ID=C002_000084-T1.cds;Parent=C002_000084-T1;
scaffold_1	funannotate	gene	295860	296972	.	+	.	ID=C002_000085;
scaffold_1	funannotate	mRNA	295860	296972	.	+	.	ID=C002_000085-T1;Parent=C002_000085;product=hypothetical protein;
scaffold_1	funannotate	exon	295860	296972	.	+	.	ID=C002_000085-T1.exon1;Parent=C002_000085-T1;
scaffold_1	funannotate	CDS	295860	296972	.	+	0	ID=C002_000085-T1.cds;Parent=C002_000085-T1;
scaffold_1	funannotate	gene	298613	301048	.	-	.	ID=C002_000086;
scaffold_1	funannotate	mRNA	298613	301048	.	-	.	ID=C002_000086-T1;Parent=C002_000086;product=hypothetical protein;
scaffold_1	funannotate	exon	300943	301048	.	-	.	ID=C002_000086-T1.exon1;Parent=C002_000086-T1;
scaffold_1	funannotate	exon	299251	300880	.	-	.	ID=C002_000086-T1.exon2;Parent=C002_000086-T1;
scaffold_1	funannotate	exon	298613	298892	.	-	.	ID=C002_000086-T1.exon3;Parent=C002_000086-T1;
scaffold_1	funannotate	CDS	300943	301048	.	-	0	ID=C002_000086-T1.cds;Parent=C002_000086-T1;
scaffold_1	funannotate	CDS	299251	300880	.	-	2	ID=C002_000086-T1.cds;Parent=C002_000086-T1;
scaffold_1	funannotate	CDS	298613	298892	.	-	1	ID=C002_000086-T1.cds;Parent=C002_000086-T1;
scaffold_1	funannotate	gene	314288	316527	.	-	.	ID=C002_000087;
scaffold_1	funannotate	mRNA	314288	316527	.	-	.	ID=C002_000087-T1;Parent=C002_000087;product=hypothetical protein;
scaffold_1	funannotate	exon	316474	316527	.	-	.	ID=C002_000087-T1.exon1;Parent=C002_000087-T1;
scaffold_1	funannotate	exon	315855	316390	.	-	.	ID=C002_000087-T1.exon2;Parent=C002_000087-T1;
scaffold_1	funannotate	exon	315481	315739	.	-	.	ID=C002_000087-T1.exon3;Parent=C002_000087-T1;
scaffold_1	funannotate	exon	315002	315316	.	-	.	ID=C002_000087-T1.exon4;Parent=C002_000087-T1;
scaffold_1	funannotate	exon	314768	314896	.	-	.	ID=C002_000087-T1.exon5;Parent=C002_000087-T1;
scaffold_1	funannotate	exon	314512	314549	.	-	.	ID=C002_000087-T1.exon6;Parent=C002_000087-T1;
scaffold_1	funannotate	exon	314288	314447	.	-	.	ID=C002_000087-T1.exon7;Parent=C002_000087-T1;
scaffold_1	funannotate	CDS	316474	316527	.	-	0	ID=C002_000087-T1.cds;Parent=C002_000087-T1;
scaffold_1	funannotate	CDS	315855	316390	.	-	0	ID=C002_000087-T1.cds;Parent=C002_000087-T1;
scaffold_1	funannotate	CDS	315481	315739	.	-	1	ID=C002_000087-T1.cds;Parent=C002_000087-T1;
scaffold_1	funannotate	CDS	315002	315316	.	-	0	ID=C002_000087-T1.cds;Parent=C002_000087-T1;
scaffold_1	funannotate	CDS	314768	314896	.	-	0	ID=C002_000087-T1.cds;Parent=C002_000087-T1;
scaffold_1	funannotate	CDS	314512	314549	.	-	0	ID=C002_000087-T1.cds;Parent=C002_000087-T1;
scaffold_1	funannotate	CDS	314288	314447	.	-	1	ID=C002_000087-T1.cds;Parent=C002_000087-T1;
scaffold_1	funannotate	gene	317911	318643	.	-	.	ID=C002_000088;
scaffold_1	funannotate	mRNA	317911	318643	.	-	.	ID=C002_000088-T1;Parent=C002_000088;product=hypothetical protein;
scaffold_1	funannotate	exon	318460	318643	.	-	.	ID=C002_000088-T1.exon1;Parent=C002_000088-T1;
scaffold_1	funannotate	exon	317911	318365	.	-	.	ID=C002_000088-T1.exon2;Parent=C002_000088-T1;
scaffold_1	funannotate	CDS	318460	318643	.	-	0	ID=C002_000088-T1.cds;Parent=C002_000088-T1;
scaffold_1	funannotate	CDS	317911	318365	.	-	2	ID=C002_000088-T1.cds;Parent=C002_000088-T1;
scaffold_1	funannotate	gene	319207	321102	.	+	.	ID=C002_000089;
scaffold_1	funannotate	mRNA	319207	321102	.	+	.	ID=C002_000089-T1;Parent=C002_000089;product=hypothetical protein;
scaffold_1	funannotate	exon	319207	319278	.	+	.	ID=C002_000089-T1.exon1;Parent=C002_000089-T1;
scaffold_1	funannotate	exon	319331	319530	.	+	.	ID=C002_000089-T1.exon2;Parent=C002_000089-T1;
scaffold_1	funannotate	exon	319592	320033	.	+	.	ID=C002_000089-T1.exon3;Parent=C002_000089-T1;
scaffold_1	funannotate	exon	320092	320726	.	+	.	ID=C002_000089-T1.exon4;Parent=C002_000089-T1;
scaffold_1	funannotate	exon	320829	321102	.	+	.	ID=C002_000089-T1.exon5;Parent=C002_000089-T1;
scaffold_1	funannotate	CDS	319207	319278	.	+	0	ID=C002_000089-T1.cds;Parent=C002_000089-T1;
scaffold_1	funannotate	CDS	319331	319530	.	+	0	ID=C002_000089-T1.cds;Parent=C002_000089-T1;
scaffold_1	funannotate	CDS	319592	320033	.	+	1	ID=C002_000089-T1.cds;Parent=C002_000089-T1;
scaffold_1	funannotate	CDS	320092	320726	.	+	0	ID=C002_000089-T1.cds;Parent=C002_000089-T1;
scaffold_1	funannotate	CDS	320829	321102	.	+	1	ID=C002_000089-T1.cds;Parent=C002_000089-T1;
scaffold_1	funannotate	gene	322109	323867	.	-	.	ID=C002_000090;
scaffold_1	funannotate	mRNA	322109	323867	.	-	.	ID=C002_000090-T1;Parent=C002_000090;product=hypothetical protein;
scaffold_1	funannotate	exon	323656	323867	.	-	.	ID=C002_000090-T1.exon1;Parent=C002_000090-T1;
scaffold_1	funannotate	exon	323185	323452	.	-	.	ID=C002_000090-T1.exon2;Parent=C002_000090-T1;
scaffold_1	funannotate	exon	322899	323121	.	-	.	ID=C002_000090-T1.exon3;Parent=C002_000090-T1;
scaffold_1	funannotate	exon	322109	322839	.	-	.	ID=C002_000090-T1.exon4;Parent=C002_000090-T1;
scaffold_1	funannotate	CDS	323656	323867	.	-	0	ID=C002_000090-T1.cds;Parent=C002_000090-T1;
scaffold_1	funannotate	CDS	323185	323452	.	-	1	ID=C002_000090-T1.cds;Parent=C002_000090-T1;
scaffold_1	funannotate	CDS	322899	323121	.	-	0	ID=C002_000090-T1.cds;Parent=C002_000090-T1;
scaffold_1	funannotate	CDS	322109	322839	.	-	2	ID=C002_000090-T1.cds;Parent=C002_000090-T1;
scaffold_1	funannotate	gene	325692	327496	.	-	.	ID=C002_000091;
scaffold_1	funannotate	mRNA	325692	327496	.	-	.	ID=C002_000091-T1;Parent=C002_000091;product=hypothetical protein;
scaffold_1	funannotate	exon	327279	327496	.	-	.	ID=C002_000091-T1.exon1;Parent=C002_000091-T1;
scaffold_1	funannotate	exon	326754	327041	.	-	.	ID=C002_000091-T1.exon2;Parent=C002_000091-T1;
scaffold_1	funannotate	exon	326386	326693	.	-	.	ID=C002_000091-T1.exon3;Parent=C002_000091-T1;
scaffold_1	funannotate	exon	325692	326311	.	-	.	ID=C002_000091-T1.exon4;Parent=C002_000091-T1;
scaffold_1	funannotate	CDS	327279	327496	.	-	0	ID=C002_000091-T1.cds;Parent=C002_000091-T1;
scaffold_1	funannotate	CDS	326754	327041	.	-	1	ID=C002_000091-T1.cds;Parent=C002_000091-T1;
scaffold_1	funannotate	CDS	326386	326693	.	-	1	ID=C002_000091-T1.cds;Parent=C002_000091-T1;
scaffold_1	funannotate	CDS	325692	326311	.	-	2	ID=C002_000091-T1.cds;Parent=C002_000091-T1;
scaffold_1	funannotate	gene	330528	332745	.	+	.	ID=C002_000092;
scaffold_1	funannotate	mRNA	330528	332745	.	+	.	ID=C002_000092-T1;Parent=C002_000092;product=hypothetical protein;
scaffold_1	funannotate	exon	330528	330653	.	+	.	ID=C002_000092-T1.exon1;Parent=C002_000092-T1;
scaffold_1	funannotate	exon	330711	331721	.	+	.	ID=C002_000092-T1.exon2;Parent=C002_000092-T1;
scaffold_1	funannotate	exon	331780	332597	.	+	.	ID=C002_000092-T1.exon3;Parent=C002_000092-T1;
scaffold_1	funannotate	exon	332673	332745	.	+	.	ID=C002_000092-T1.exon4;Parent=C002_000092-T1;
scaffold_1	funannotate	CDS	330528	330653	.	+	0	ID=C002_000092-T1.cds;Parent=C002_000092-T1;
scaffold_1	funannotate	CDS	330711	331721	.	+	0	ID=C002_000092-T1.cds;Parent=C002_000092-T1;
scaffold_1	funannotate	CDS	331780	332597	.	+	0	ID=C002_000092-T1.cds;Parent=C002_000092-T1;
scaffold_1	funannotate	CDS	332673	332745	.	+	1	ID=C002_000092-T1.cds;Parent=C002_000092-T1;
scaffold_1	funannotate	gene	335237	339329	.	-	.	ID=C002_000093;
scaffold_1	funannotate	mRNA	335237	339329	.	-	.	ID=C002_000093-T1;Parent=C002_000093;product=hypothetical protein;
scaffold_1	funannotate	exon	339290	339329	.	-	.	ID=C002_000093-T1.exon1;Parent=C002_000093-T1;
scaffold_1	funannotate	exon	339127	339210	.	-	.	ID=C002_000093-T1.exon2;Parent=C002_000093-T1;
scaffold_1	funannotate	exon	339015	339070	.	-	.	ID=C002_000093-T1.exon3;Parent=C002_000093-T1;
scaffold_1	funannotate	exon	335237	338950	.	-	.	ID=C002_000093-T1.exon4;Parent=C002_000093-T1;
scaffold_1	funannotate	CDS	339290	339329	.	-	0	ID=C002_000093-T1.cds;Parent=C002_000093-T1;
scaffold_1	funannotate	CDS	339127	339210	.	-	2	ID=C002_000093-T1.cds;Parent=C002_000093-T1;
scaffold_1	funannotate	CDS	339015	339070	.	-	2	ID=C002_000093-T1.cds;Parent=C002_000093-T1;
scaffold_1	funannotate	CDS	335237	338950	.	-	0	ID=C002_000093-T1.cds;Parent=C002_000093-T1;
scaffold_1	funannotate	gene	340555	343260	.	+	.	ID=C002_000094;
scaffold_1	funannotate	mRNA	340555	343260	.	+	.	ID=C002_000094-T1;Parent=C002_000094;product=hypothetical protein;
scaffold_1	funannotate	exon	340555	343260	.	+	.	ID=C002_000094-T1.exon1;Parent=C002_000094-T1;
scaffold_1	funannotate	CDS	340555	343260	.	+	0	ID=C002_000094-T1.cds;Parent=C002_000094-T1;
scaffold_1	funannotate	gene	348118	350004	.	+	.	ID=C002_000095;
scaffold_1	funannotate	mRNA	348118	350004	.	+	.	ID=C002_000095-T1;Parent=C002_000095;product=hypothetical protein;
scaffold_1	funannotate	exon	348118	348828	.	+	.	ID=C002_000095-T1.exon1;Parent=C002_000095-T1;
scaffold_1	funannotate	exon	348881	349939	.	+	.	ID=C002_000095-T1.exon2;Parent=C002_000095-T1;
scaffold_1	funannotate	exon	350002	350004	.	+	.	ID=C002_000095-T1.exon3;Parent=C002_000095-T1;
scaffold_1	funannotate	CDS	348118	348828	.	+	0	ID=C002_000095-T1.cds;Parent=C002_000095-T1;
scaffold_1	funannotate	CDS	348881	349939	.	+	0	ID=C002_000095-T1.cds;Parent=C002_000095-T1;
scaffold_1	funannotate	CDS	350002	350004	.	+	0	ID=C002_000095-T1.cds;Parent=C002_000095-T1;
scaffold_1	funannotate	gene	351891	352491	.	+	.	ID=C002_000096;
scaffold_1	funannotate	mRNA	351891	352491	.	+	.	ID=C002_000096-T1;Parent=C002_000096;product=hypothetical protein;
scaffold_1	funannotate	exon	351891	351989	.	+	.	ID=C002_000096-T1.exon1;Parent=C002_000096-T1;
scaffold_1	funannotate	exon	352231	352491	.	+	.	ID=C002_000096-T1.exon2;Parent=C002_000096-T1;
scaffold_1	funannotate	CDS	351891	351989	.	+	0	ID=C002_000096-T1.cds;Parent=C002_000096-T1;
scaffold_1	funannotate	CDS	352231	352491	.	+	0	ID=C002_000096-T1.cds;Parent=C002_000096-T1;
scaffold_1	funannotate	gene	354048	355581	.	-	.	ID=C002_000097;
scaffold_1	funannotate	mRNA	354048	355581	.	-	.	ID=C002_000097-T1;Parent=C002_000097;product=hypothetical protein;
scaffold_1	funannotate	exon	355498	355581	.	-	.	ID=C002_000097-T1.exon1;Parent=C002_000097-T1;
scaffold_1	funannotate	exon	354434	355362	.	-	.	ID=C002_000097-T1.exon2;Parent=C002_000097-T1;
scaffold_1	funannotate	exon	354048	354315	.	-	.	ID=C002_000097-T1.exon3;Parent=C002_000097-T1;
scaffold_1	funannotate	CDS	355498	355581	.	-	0	ID=C002_000097-T1.cds;Parent=C002_000097-T1;
scaffold_1	funannotate	CDS	354434	355362	.	-	0	ID=C002_000097-T1.cds;Parent=C002_000097-T1;
scaffold_1	funannotate	CDS	354048	354315	.	-	1	ID=C002_000097-T1.cds;Parent=C002_000097-T1;
scaffold_1	funannotate	gene	356872	358005	.	-	.	ID=C002_000098;
scaffold_1	funannotate	mRNA	356872	358005	.	-	.	ID=C002_000098-T1;Parent=C002_000098;product=hypothetical protein;
scaffold_1	funannotate	exon	356872	358005	.	-	.	ID=C002_000098-T1.exon1;Parent=C002_000098-T1;
scaffold_1	funannotate	CDS	356872	358005	.	-	0	ID=C002_000098-T1.cds;Parent=C002_000098-T1;
scaffold_1	funannotate	gene	359867	360301	.	+	.	ID=C002_000099;
scaffold_1	funannotate	mRNA	359867	360301	.	+	.	ID=C002_000099-T1;Parent=C002_000099;product=hypothetical protein;
scaffold_1	funannotate	exon	359867	360301	.	+	.	ID=C002_000099-T1.exon1;Parent=C002_000099-T1;
scaffold_1	funannotate	CDS	359867	360301	.	+	0	ID=C002_000099-T1.cds;Parent=C002_000099-T1;
scaffold_1	funannotate	gene	360482	361780	.	-	.	ID=C002_000100;
scaffold_1	funannotate	mRNA	360482	361780	.	-	.	ID=C002_000100-T1;Parent=C002_000100;product=hypothetical protein;
scaffold_1	funannotate	exon	361699	361780	.	-	.	ID=C002_000100-T1.exon1;Parent=C002_000100-T1;
scaffold_1	funannotate	exon	361590	361644	.	-	.	ID=C002_000100-T1.exon2;Parent=C002_000100-T1;
scaffold_1	funannotate	exon	361402	361528	.	-	.	ID=C002_000100-T1.exon3;Parent=C002_000100-T1;
scaffold_1	funannotate	exon	360711	361193	.	-	.	ID=C002_000100-T1.exon4;Parent=C002_000100-T1;
scaffold_1	funannotate	exon	360632	360660	.	-	.	ID=C002_000100-T1.exon5;Parent=C002_000100-T1;
scaffold_1	funannotate	exon	360482	360578	.	-	.	ID=C002_000100-T1.exon6;Parent=C002_000100-T1;
scaffold_1	funannotate	CDS	361699	361780	.	-	0	ID=C002_000100-T1.cds;Parent=C002_000100-T1;
scaffold_1	funannotate	CDS	361590	361644	.	-	2	ID=C002_000100-T1.cds;Parent=C002_000100-T1;
scaffold_1	funannotate	CDS	361402	361528	.	-	1	ID=C002_000100-T1.cds;Parent=C002_000100-T1;
scaffold_1	funannotate	CDS	360711	361193	.	-	0	ID=C002_000100-T1.cds;Parent=C002_000100-T1;
scaffold_1	funannotate	CDS	360632	360660	.	-	0	ID=C002_000100-T1.cds;Parent=C002_000100-T1;
scaffold_1	funannotate	CDS	360482	360578	.	-	1	ID=C002_000100-T1.cds;Parent=C002_000100-T1;
scaffold_1	funannotate	gene	370043	371788	.	+	.	ID=C002_000101;
scaffold_1	funannotate	mRNA	370043	371788	.	+	.	ID=C002_000101-T1;Parent=C002_000101;product=hypothetical protein;
scaffold_1	funannotate	exon	370043	371788	.	+	.	ID=C002_000101-T1.exon1;Parent=C002_000101-T1;
scaffold_1	funannotate	CDS	370043	371788	.	+	0	ID=C002_000101-T1.cds;Parent=C002_000101-T1;
scaffold_1	funannotate	gene	373151	376376	.	-	.	ID=C002_000102;
scaffold_1	funannotate	mRNA	373151	376376	.	-	.	ID=C002_000102-T1;Parent=C002_000102;product=hypothetical protein;
scaffold_1	funannotate	exon	376359	376376	.	-	.	ID=C002_000102-T1.exon1;Parent=C002_000102-T1;
scaffold_1	funannotate	exon	375953	376302	.	-	.	ID=C002_000102-T1.exon2;Parent=C002_000102-T1;
scaffold_1	funannotate	exon	373151	375881	.	-	.	ID=C002_000102-T1.exon3;Parent=C002_000102-T1;
scaffold_1	funannotate	CDS	376359	376376	.	-	0	ID=C002_000102-T1.cds;Parent=C002_000102-T1;
scaffold_1	funannotate	CDS	375953	376302	.	-	0	ID=C002_000102-T1.cds;Parent=C002_000102-T1;
scaffold_1	funannotate	CDS	373151	375881	.	-	1	ID=C002_000102-T1.cds;Parent=C002_000102-T1;
scaffold_1	funannotate	gene	378125	379342	.	+	.	ID=C002_000103;
scaffold_1	funannotate	mRNA	378125	379342	.	+	.	ID=C002_000103-T1;Parent=C002_000103;product=hypothetical protein;
scaffold_1	funannotate	exon	378125	378228	.	+	.	ID=C002_000103-T1.exon1;Parent=C002_000103-T1;
scaffold_1	funannotate	exon	378311	378861	.	+	.	ID=C002_000103-T1.exon2;Parent=C002_000103-T1;
scaffold_1	funannotate	exon	378917	379154	.	+	.	ID=C002_000103-T1.exon3;Parent=C002_000103-T1;
scaffold_1	funannotate	exon	379252	379342	.	+	.	ID=C002_000103-T1.exon4;Parent=C002_000103-T1;
scaffold_1	funannotate	CDS	378125	378228	.	+	0	ID=C002_000103-T1.cds;Parent=C002_000103-T1;
scaffold_1	funannotate	CDS	378311	378861	.	+	1	ID=C002_000103-T1.cds;Parent=C002_000103-T1;
scaffold_1	funannotate	CDS	378917	379154	.	+	2	ID=C002_000103-T1.cds;Parent=C002_000103-T1;
scaffold_1	funannotate	CDS	379252	379342	.	+	1	ID=C002_000103-T1.cds;Parent=C002_000103-T1;
scaffold_1	funannotate	gene	380806	381298	.	+	.	ID=C002_000104;
scaffold_1	funannotate	mRNA	380806	381298	.	+	.	ID=C002_000104-T1;Parent=C002_000104;product=hypothetical protein;
scaffold_1	funannotate	exon	380806	380812	.	+	.	ID=C002_000104-T1.exon1;Parent=C002_000104-T1;
scaffold_1	funannotate	exon	380886	380937	.	+	.	ID=C002_000104-T1.exon2;Parent=C002_000104-T1;
scaffold_1	funannotate	exon	381094	381196	.	+	.	ID=C002_000104-T1.exon3;Parent=C002_000104-T1;
scaffold_1	funannotate	exon	381263	381298	.	+	.	ID=C002_000104-T1.exon4;Parent=C002_000104-T1;
scaffold_1	funannotate	CDS	380806	380812	.	+	0	ID=C002_000104-T1.cds;Parent=C002_000104-T1;
scaffold_1	funannotate	CDS	380886	380937	.	+	2	ID=C002_000104-T1.cds;Parent=C002_000104-T1;
scaffold_1	funannotate	CDS	381094	381196	.	+	1	ID=C002_000104-T1.cds;Parent=C002_000104-T1;
scaffold_1	funannotate	CDS	381263	381298	.	+	0	ID=C002_000104-T1.cds;Parent=C002_000104-T1;
scaffold_1	funannotate	gene	384553	386479	.	+	.	ID=C002_000105;
scaffold_1	funannotate	mRNA	384553	386479	.	+	.	ID=C002_000105-T1;Parent=C002_000105;product=hypothetical protein;
scaffold_1	funannotate	exon	384553	385036	.	+	.	ID=C002_000105-T1.exon1;Parent=C002_000105-T1;
scaffold_1	funannotate	exon	385101	386393	.	+	.	ID=C002_000105-T1.exon2;Parent=C002_000105-T1;
scaffold_1	funannotate	exon	386448	386479	.	+	.	ID=C002_000105-T1.exon3;Parent=C002_000105-T1;
scaffold_1	funannotate	CDS	384553	385036	.	+	0	ID=C002_000105-T1.cds;Parent=C002_000105-T1;
scaffold_1	funannotate	CDS	385101	386393	.	+	2	ID=C002_000105-T1.cds;Parent=C002_000105-T1;
scaffold_1	funannotate	CDS	386448	386479	.	+	2	ID=C002_000105-T1.cds;Parent=C002_000105-T1;
scaffold_1	funannotate	gene	387375	391585	.	+	.	ID=C002_000106;
scaffold_1	funannotate	mRNA	387375	391585	.	+	.	ID=C002_000106-T1;Parent=C002_000106;product=hypothetical protein;
scaffold_1	funannotate	exon	387375	389255	.	+	.	ID=C002_000106-T1.exon1;Parent=C002_000106-T1;
scaffold_1	funannotate	exon	389309	390206	.	+	.	ID=C002_000106-T1.exon2;Parent=C002_000106-T1;
scaffold_1	funannotate	exon	390288	390518	.	+	.	ID=C002_000106-T1.exon3;Parent=C002_000106-T1;
scaffold_1	funannotate	exon	390656	391027	.	+	.	ID=C002_000106-T1.exon4;Parent=C002_000106-T1;
scaffold_1	funannotate	exon	391083	391585	.	+	.	ID=C002_000106-T1.exon5;Parent=C002_000106-T1;
scaffold_1	funannotate	CDS	387375	389255	.	+	0	ID=C002_000106-T1.cds;Parent=C002_000106-T1;
scaffold_1	funannotate	CDS	389309	390206	.	+	0	ID=C002_000106-T1.cds;Parent=C002_000106-T1;
scaffold_1	funannotate	CDS	390288	390518	.	+	2	ID=C002_000106-T1.cds;Parent=C002_000106-T1;
scaffold_1	funannotate	CDS	390656	391027	.	+	2	ID=C002_000106-T1.cds;Parent=C002_000106-T1;
scaffold_1	funannotate	CDS	391083	391585	.	+	2	ID=C002_000106-T1.cds;Parent=C002_000106-T1;
scaffold_1	funannotate	gene	392643	393336	.	+	.	ID=C002_000107;
scaffold_1	funannotate	mRNA	392643	393336	.	+	.	ID=C002_000107-T1;Parent=C002_000107;product=hypothetical protein;
scaffold_1	funannotate	exon	392643	392941	.	+	.	ID=C002_000107-T1.exon1;Parent=C002_000107-T1;
scaffold_1	funannotate	exon	393201	393336	.	+	.	ID=C002_000107-T1.exon2;Parent=C002_000107-T1;
scaffold_1	funannotate	CDS	392643	392941	.	+	0	ID=C002_000107-T1.cds;Parent=C002_000107-T1;
scaffold_1	funannotate	CDS	393201	393336	.	+	1	ID=C002_000107-T1.cds;Parent=C002_000107-T1;
scaffold_1	funannotate	gene	394401	394737	.	+	.	ID=C002_000108;
scaffold_1	funannotate	mRNA	394401	394737	.	+	.	ID=C002_000108-T1;Parent=C002_000108;product=hypothetical protein;
scaffold_1	funannotate	exon	394401	394452	.	+	.	ID=C002_000108-T1.exon1;Parent=C002_000108-T1;
scaffold_1	funannotate	exon	394511	394584	.	+	.	ID=C002_000108-T1.exon2;Parent=C002_000108-T1;
scaffold_1	funannotate	exon	394672	394737	.	+	.	ID=C002_000108-T1.exon3;Parent=C002_000108-T1;
scaffold_1	funannotate	CDS	394401	394452	.	+	0	ID=C002_000108-T1.cds;Parent=C002_000108-T1;
scaffold_1	funannotate	CDS	394511	394584	.	+	2	ID=C002_000108-T1.cds;Parent=C002_000108-T1;
scaffold_1	funannotate	CDS	394672	394737	.	+	0	ID=C002_000108-T1.cds;Parent=C002_000108-T1;
scaffold_1	funannotate	gene	395746	396735	.	+	.	ID=C002_000109;
scaffold_1	funannotate	mRNA	395746	396735	.	+	.	ID=C002_000109-T1;Parent=C002_000109;product=hypothetical protein;
scaffold_1	funannotate	exon	395746	396054	.	+	.	ID=C002_000109-T1.exon1;Parent=C002_000109-T1;
scaffold_1	funannotate	exon	396122	396557	.	+	.	ID=C002_000109-T1.exon2;Parent=C002_000109-T1;
scaffold_1	funannotate	exon	396638	396735	.	+	.	ID=C002_000109-T1.exon3;Parent=C002_000109-T1;
scaffold_1	funannotate	CDS	395746	396054	.	+	0	ID=C002_000109-T1.cds;Parent=C002_000109-T1;
scaffold_1	funannotate	CDS	396122	396557	.	+	0	ID=C002_000109-T1.cds;Parent=C002_000109-T1;
scaffold_1	funannotate	CDS	396638	396735	.	+	2	ID=C002_000109-T1.cds;Parent=C002_000109-T1;
scaffold_1	funannotate	gene	399469	401842	.	+	.	ID=C002_000110;
scaffold_1	funannotate	mRNA	399469	401842	.	+	.	ID=C002_000110-T1;Parent=C002_000110;product=hypothetical protein;
scaffold_1	funannotate	exon	399469	399532	.	+	.	ID=C002_000110-T1.exon1;Parent=C002_000110-T1;
scaffold_1	funannotate	exon	399643	400208	.	+	.	ID=C002_000110-T1.exon2;Parent=C002_000110-T1;
scaffold_1	funannotate	exon	400332	400463	.	+	.	ID=C002_000110-T1.exon3;Parent=C002_000110-T1;
scaffold_1	funannotate	exon	400535	401842	.	+	.	ID=C002_000110-T1.exon4;Parent=C002_000110-T1;
scaffold_1	funannotate	CDS	399469	399532	.	+	0	ID=C002_000110-T1.cds;Parent=C002_000110-T1;
scaffold_1	funannotate	CDS	399643	400208	.	+	2	ID=C002_000110-T1.cds;Parent=C002_000110-T1;
scaffold_1	funannotate	CDS	400332	400463	.	+	0	ID=C002_000110-T1.cds;Parent=C002_000110-T1;
scaffold_1	funannotate	CDS	400535	401842	.	+	0	ID=C002_000110-T1.cds;Parent=C002_000110-T1;
scaffold_1	funannotate	gene	405104	406177	.	+	.	ID=C002_000111;
scaffold_1	funannotate	mRNA	405104	406177	.	+	.	ID=C002_000111-T1;Parent=C002_000111;product=hypothetical protein;
scaffold_1	funannotate	exon	405104	405265	.	+	.	ID=C002_000111-T1.exon1;Parent=C002_000111-T1;
scaffold_1	funannotate	exon	405413	406177	.	+	.	ID=C002_000111-T1.exon2;Parent=C002_000111-T1;
scaffold_1	funannotate	CDS	405104	405265	.	+	0	ID=C002_000111-T1.cds;Parent=C002_000111-T1;
scaffold_1	funannotate	CDS	405413	406177	.	+	0	ID=C002_000111-T1.cds;Parent=C002_000111-T1;
scaffold_1	funannotate	gene	407772	408526	.	+	.	ID=C002_000112;
scaffold_1	funannotate	mRNA	407772	408526	.	+	.	ID=C002_000112-T1;Parent=C002_000112;product=hypothetical protein;
scaffold_1	funannotate	exon	407772	408041	.	+	.	ID=C002_000112-T1.exon1;Parent=C002_000112-T1;
scaffold_1	funannotate	exon	408203	408526	.	+	.	ID=C002_000112-T1.exon2;Parent=C002_000112-T1;
scaffold_1	funannotate	CDS	407772	408041	.	+	0	ID=C002_000112-T1.cds;Parent=C002_000112-T1;
scaffold_1	funannotate	CDS	408203	408526	.	+	0	ID=C002_000112-T1.cds;Parent=C002_000112-T1;
scaffold_1	funannotate	gene	409366	411499	.	-	.	ID=C002_000113;
scaffold_1	funannotate	mRNA	409366	411499	.	-	.	ID=C002_000113-T1;Parent=C002_000113;product=hypothetical protein;
scaffold_1	funannotate	exon	411156	411499	.	-	.	ID=C002_000113-T1.exon1;Parent=C002_000113-T1;
scaffold_1	funannotate	exon	409366	411058	.	-	.	ID=C002_000113-T1.exon2;Parent=C002_000113-T1;
scaffold_1	funannotate	CDS	411156	411499	.	-	0	ID=C002_000113-T1.cds;Parent=C002_000113-T1;
scaffold_1	funannotate	CDS	409366	411058	.	-	1	ID=C002_000113-T1.cds;Parent=C002_000113-T1;
scaffold_1	funannotate	gene	414275	415493	.	-	.	ID=C002_000114;
scaffold_1	funannotate	mRNA	414275	415493	.	-	.	ID=C002_000114-T1;Parent=C002_000114;product=hypothetical protein;
scaffold_1	funannotate	exon	414941	415493	.	-	.	ID=C002_000114-T1.exon1;Parent=C002_000114-T1;
scaffold_1	funannotate	exon	414636	414883	.	-	.	ID=C002_000114-T1.exon2;Parent=C002_000114-T1;
scaffold_1	funannotate	exon	414275	414574	.	-	.	ID=C002_000114-T1.exon3;Parent=C002_000114-T1;
scaffold_1	funannotate	CDS	414941	415493	.	-	0	ID=C002_000114-T1.cds;Parent=C002_000114-T1;
scaffold_1	funannotate	CDS	414636	414883	.	-	2	ID=C002_000114-T1.cds;Parent=C002_000114-T1;
scaffold_1	funannotate	CDS	414275	414574	.	-	0	ID=C002_000114-T1.cds;Parent=C002_000114-T1;
scaffold_1	funannotate	gene	415952	419124	.	+	.	ID=C002_000115;
scaffold_1	funannotate	mRNA	415952	419124	.	+	.	ID=C002_000115-T1;Parent=C002_000115;product=hypothetical protein;
scaffold_1	funannotate	exon	415952	416028	.	+	.	ID=C002_000115-T1.exon1;Parent=C002_000115-T1;
scaffold_1	funannotate	exon	416333	417040	.	+	.	ID=C002_000115-T1.exon2;Parent=C002_000115-T1;
scaffold_1	funannotate	exon	417097	417349	.	+	.	ID=C002_000115-T1.exon3;Parent=C002_000115-T1;
scaffold_1	funannotate	exon	417397	417605	.	+	.	ID=C002_000115-T1.exon4;Parent=C002_000115-T1;
scaffold_1	funannotate	exon	417667	417808	.	+	.	ID=C002_000115-T1.exon5;Parent=C002_000115-T1;
scaffold_1	funannotate	exon	417864	418339	.	+	.	ID=C002_000115-T1.exon6;Parent=C002_000115-T1;
scaffold_1	funannotate	exon	418392	419124	.	+	.	ID=C002_000115-T1.exon7;Parent=C002_000115-T1;
scaffold_1	funannotate	CDS	415952	416028	.	+	0	ID=C002_000115-T1.cds;Parent=C002_000115-T1;
scaffold_1	funannotate	CDS	416333	417040	.	+	1	ID=C002_000115-T1.cds;Parent=C002_000115-T1;
scaffold_1	funannotate	CDS	417097	417349	.	+	1	ID=C002_000115-T1.cds;Parent=C002_000115-T1;
scaffold_1	funannotate	CDS	417397	417605	.	+	0	ID=C002_000115-T1.cds;Parent=C002_000115-T1;
scaffold_1	funannotate	CDS	417667	417808	.	+	1	ID=C002_000115-T1.cds;Parent=C002_000115-T1;
scaffold_1	funannotate	CDS	417864	418339	.	+	0	ID=C002_000115-T1.cds;Parent=C002_000115-T1;
scaffold_1	funannotate	CDS	418392	419124	.	+	1	ID=C002_000115-T1.cds;Parent=C002_000115-T1;
scaffold_1	funannotate	gene	420021	422104	.	+	.	ID=C002_000116;
scaffold_1	funannotate	mRNA	420021	422104	.	+	.	ID=C002_000116-T1;Parent=C002_000116;product=hypothetical protein;
scaffold_1	funannotate	exon	420021	420366	.	+	.	ID=C002_000116-T1.exon1;Parent=C002_000116-T1;
scaffold_1	funannotate	exon	420448	420617	.	+	.	ID=C002_000116-T1.exon2;Parent=C002_000116-T1;
scaffold_1	funannotate	exon	420676	420777	.	+	.	ID=C002_000116-T1.exon3;Parent=C002_000116-T1;
scaffold_1	funannotate	exon	420852	421184	.	+	.	ID=C002_000116-T1.exon4;Parent=C002_000116-T1;
scaffold_1	funannotate	exon	421243	421376	.	+	.	ID=C002_000116-T1.exon5;Parent=C002_000116-T1;
scaffold_1	funannotate	exon	421430	421597	.	+	.	ID=C002_000116-T1.exon6;Parent=C002_000116-T1;
scaffold_1	funannotate	exon	421656	421849	.	+	.	ID=C002_000116-T1.exon7;Parent=C002_000116-T1;
scaffold_1	funannotate	exon	421926	422104	.	+	.	ID=C002_000116-T1.exon8;Parent=C002_000116-T1;
scaffold_1	funannotate	CDS	420021	420366	.	+	0	ID=C002_000116-T1.cds;Parent=C002_000116-T1;
scaffold_1	funannotate	CDS	420448	420617	.	+	2	ID=C002_000116-T1.cds;Parent=C002_000116-T1;
scaffold_1	funannotate	CDS	420676	420777	.	+	0	ID=C002_000116-T1.cds;Parent=C002_000116-T1;
scaffold_1	funannotate	CDS	420852	421184	.	+	0	ID=C002_000116-T1.cds;Parent=C002_000116-T1;
scaffold_1	funannotate	CDS	421243	421376	.	+	0	ID=C002_000116-T1.cds;Parent=C002_000116-T1;
scaffold_1	funannotate	CDS	421430	421597	.	+	1	ID=C002_000116-T1.cds;Parent=C002_000116-T1;
scaffold_1	funannotate	CDS	421656	421849	.	+	1	ID=C002_000116-T1.cds;Parent=C002_000116-T1;
scaffold_1	funannotate	CDS	421926	422104	.	+	2	ID=C002_000116-T1.cds;Parent=C002_000116-T1;
scaffold_1	funannotate	gene	426579	429155	.	-	.	ID=C002_000117;
scaffold_1	funannotate	mRNA	426579	429155	.	-	.	ID=C002_000117-T1;Parent=C002_000117;product=hypothetical protein;
scaffold_1	funannotate	exon	429117	429155	.	-	.	ID=C002_000117-T1.exon1;Parent=C002_000117-T1;
scaffold_1	funannotate	exon	427560	429057	.	-	.	ID=C002_000117-T1.exon2;Parent=C002_000117-T1;
scaffold_1	funannotate	exon	427120	427237	.	-	.	ID=C002_000117-T1.exon3;Parent=C002_000117-T1;
scaffold_1	funannotate	exon	426579	426996	.	-	.	ID=C002_000117-T1.exon4;Parent=C002_000117-T1;
scaffold_1	funannotate	CDS	429117	429155	.	-	0	ID=C002_000117-T1.cds;Parent=C002_000117-T1;
scaffold_1	funannotate	CDS	427560	429057	.	-	0	ID=C002_000117-T1.cds;Parent=C002_000117-T1;
scaffold_1	funannotate	CDS	427120	427237	.	-	2	ID=C002_000117-T1.cds;Parent=C002_000117-T1;
scaffold_1	funannotate	CDS	426579	426996	.	-	1	ID=C002_000117-T1.cds;Parent=C002_000117-T1;
scaffold_1	funannotate	gene	434695	436969	.	+	.	ID=C002_000118;
scaffold_1	funannotate	mRNA	434695	436969	.	+	.	ID=C002_000118-T1;Parent=C002_000118;product=hypothetical protein;
scaffold_1	funannotate	exon	434695	434720	.	+	.	ID=C002_000118-T1.exon1;Parent=C002_000118-T1;
scaffold_1	funannotate	exon	434779	436969	.	+	.	ID=C002_000118-T1.exon2;Parent=C002_000118-T1;
scaffold_1	funannotate	CDS	434695	434720	.	+	0	ID=C002_000118-T1.cds;Parent=C002_000118-T1;
scaffold_1	funannotate	CDS	434779	436969	.	+	1	ID=C002_000118-T1.cds;Parent=C002_000118-T1;
scaffold_1	funannotate	gene	438222	439787	.	+	.	ID=C002_000119;
scaffold_1	funannotate	mRNA	438222	439787	.	+	.	ID=C002_000119-T1;Parent=C002_000119;product=hypothetical protein;
scaffold_1	funannotate	exon	438222	438275	.	+	.	ID=C002_000119-T1.exon1;Parent=C002_000119-T1;
scaffold_1	funannotate	exon	438389	438409	.	+	.	ID=C002_000119-T1.exon2;Parent=C002_000119-T1;
scaffold_1	funannotate	exon	438482	438553	.	+	.	ID=C002_000119-T1.exon3;Parent=C002_000119-T1;
scaffold_1	funannotate	exon	438723	439455	.	+	.	ID=C002_000119-T1.exon4;Parent=C002_000119-T1;
scaffold_1	funannotate	exon	439552	439787	.	+	.	ID=C002_000119-T1.exon5;Parent=C002_000119-T1;
scaffold_1	funannotate	CDS	438222	438275	.	+	0	ID=C002_000119-T1.cds;Parent=C002_000119-T1;
scaffold_1	funannotate	CDS	438389	438409	.	+	0	ID=C002_000119-T1.cds;Parent=C002_000119-T1;
scaffold_1	funannotate	CDS	438482	438553	.	+	0	ID=C002_000119-T1.cds;Parent=C002_000119-T1;
scaffold_1	funannotate	CDS	438723	439455	.	+	0	ID=C002_000119-T1.cds;Parent=C002_000119-T1;
scaffold_1	funannotate	CDS	439552	439787	.	+	2	ID=C002_000119-T1.cds;Parent=C002_000119-T1;
scaffold_1	funannotate	gene	440514	441198	.	-	.	ID=C002_000120;
scaffold_1	funannotate	mRNA	440514	441198	.	-	.	ID=C002_000120-T1;Parent=C002_000120;product=hypothetical protein;
scaffold_1	funannotate	exon	441159	441198	.	-	.	ID=C002_000120-T1.exon1;Parent=C002_000120-T1;
scaffold_1	funannotate	exon	440514	441055	.	-	.	ID=C002_000120-T1.exon2;Parent=C002_000120-T1;
scaffold_1	funannotate	CDS	441159	441198	.	-	0	ID=C002_000120-T1.cds;Parent=C002_000120-T1;
scaffold_1	funannotate	CDS	440514	441055	.	-	2	ID=C002_000120-T1.cds;Parent=C002_000120-T1;
scaffold_1	funannotate	gene	443112	444870	.	+	.	ID=C002_000121;
scaffold_1	funannotate	mRNA	443112	444870	.	+	.	ID=C002_000121-T1;Parent=C002_000121;product=hypothetical protein;
scaffold_1	funannotate	exon	443112	443401	.	+	.	ID=C002_000121-T1.exon1;Parent=C002_000121-T1;
scaffold_1	funannotate	exon	443460	443812	.	+	.	ID=C002_000121-T1.exon2;Parent=C002_000121-T1;
scaffold_1	funannotate	exon	443869	444122	.	+	.	ID=C002_000121-T1.exon3;Parent=C002_000121-T1;
scaffold_1	funannotate	exon	444202	444870	.	+	.	ID=C002_000121-T1.exon4;Parent=C002_000121-T1;
scaffold_1	funannotate	CDS	443112	443401	.	+	0	ID=C002_000121-T1.cds;Parent=C002_000121-T1;
scaffold_1	funannotate	CDS	443460	443812	.	+	1	ID=C002_000121-T1.cds;Parent=C002_000121-T1;
scaffold_1	funannotate	CDS	443869	444122	.	+	2	ID=C002_000121-T1.cds;Parent=C002_000121-T1;
scaffold_1	funannotate	CDS	444202	444870	.	+	0	ID=C002_000121-T1.cds;Parent=C002_000121-T1;
scaffold_1	funannotate	gene	445957	447959	.	+	.	ID=C002_000122;
scaffold_1	funannotate	mRNA	445957	447959	.	+	.	ID=C002_000122-T1;Parent=C002_000122;product=hypothetical protein;
scaffold_1	funannotate	exon	445957	446028	.	+	.	ID=C002_000122-T1.exon1;Parent=C002_000122-T1;
scaffold_1	funannotate	exon	446097	446209	.	+	.	ID=C002_000122-T1.exon2;Parent=C002_000122-T1;
scaffold_1	funannotate	exon	446264	446313	.	+	.	ID=C002_000122-T1.exon3;Parent=C002_000122-T1;
scaffold_1	funannotate	exon	446390	446449	.	+	.	ID=C002_000122-T1.exon4;Parent=C002_000122-T1;
scaffold_1	funannotate	exon	446517	446770	.	+	.	ID=C002_000122-T1.exon5;Parent=C002_000122-T1;
scaffold_1	funannotate	exon	446841	446913	.	+	.	ID=C002_000122-T1.exon6;Parent=C002_000122-T1;
scaffold_1	funannotate	exon	446975	447534	.	+	.	ID=C002_000122-T1.exon7;Parent=C002_000122-T1;
scaffold_1	funannotate	exon	447606	447959	.	+	.	ID=C002_000122-T1.exon8;Parent=C002_000122-T1;
scaffold_1	funannotate	CDS	445957	446028	.	+	0	ID=C002_000122-T1.cds;Parent=C002_000122-T1;
scaffold_1	funannotate	CDS	446097	446209	.	+	0	ID=C002_000122-T1.cds;Parent=C002_000122-T1;
scaffold_1	funannotate	CDS	446264	446313	.	+	1	ID=C002_000122-T1.cds;Parent=C002_000122-T1;
scaffold_1	funannotate	CDS	446390	446449	.	+	2	ID=C002_000122-T1.cds;Parent=C002_000122-T1;
scaffold_1	funannotate	CDS	446517	446770	.	+	2	ID=C002_000122-T1.cds;Parent=C002_000122-T1;
scaffold_1	funannotate	CDS	446841	446913	.	+	0	ID=C002_000122-T1.cds;Parent=C002_000122-T1;
scaffold_1	funannotate	CDS	446975	447534	.	+	2	ID=C002_000122-T1.cds;Parent=C002_000122-T1;
scaffold_1	funannotate	CDS	447606	447959	.	+	0	ID=C002_000122-T1.cds;Parent=C002_000122-T1;
scaffold_1	funannotate	gene	450488	451837	.	-	.	ID=C002_000123;
scaffold_1	funannotate	mRNA	450488	451837	.	-	.	ID=C002_000123-T1;Parent=C002_000123;product=hypothetical protein;
scaffold_1	funannotate	exon	451706	451837	.	-	.	ID=C002_000123-T1.exon1;Parent=C002_000123-T1;
scaffold_1	funannotate	exon	450488	451639	.	-	.	ID=C002_000123-T1.exon2;Parent=C002_000123-T1;
scaffold_1	funannotate	CDS	451706	451837	.	-	0	ID=C002_000123-T1.cds;Parent=C002_000123-T1;
scaffold_1	funannotate	CDS	450488	451639	.	-	0	ID=C002_000123-T1.cds;Parent=C002_000123-T1;
scaffold_1	funannotate	gene	452505	454376	.	+	.	ID=C002_000124;
scaffold_1	funannotate	mRNA	452505	454376	.	+	.	ID=C002_000124-T1;Parent=C002_000124;product=hypothetical protein;
scaffold_1	funannotate	exon	452505	452802	.	+	.	ID=C002_000124-T1.exon1;Parent=C002_000124-T1;
scaffold_1	funannotate	exon	453071	453168	.	+	.	ID=C002_000124-T1.exon2;Parent=C002_000124-T1;
scaffold_1	funannotate	exon	453225	453428	.	+	.	ID=C002_000124-T1.exon3;Parent=C002_000124-T1;
scaffold_1	funannotate	exon	453500	453996	.	+	.	ID=C002_000124-T1.exon4;Parent=C002_000124-T1;
scaffold_1	funannotate	exon	454067	454376	.	+	.	ID=C002_000124-T1.exon5;Parent=C002_000124-T1;
scaffold_1	funannotate	CDS	452505	452802	.	+	0	ID=C002_000124-T1.cds;Parent=C002_000124-T1;
scaffold_1	funannotate	CDS	453071	453168	.	+	2	ID=C002_000124-T1.cds;Parent=C002_000124-T1;
scaffold_1	funannotate	CDS	453225	453428	.	+	0	ID=C002_000124-T1.cds;Parent=C002_000124-T1;
scaffold_1	funannotate	CDS	453500	453996	.	+	0	ID=C002_000124-T1.cds;Parent=C002_000124-T1;
scaffold_1	funannotate	CDS	454067	454376	.	+	1	ID=C002_000124-T1.cds;Parent=C002_000124-T1;
scaffold_1	funannotate	gene	454577	457355	.	-	.	ID=C002_000125;
scaffold_1	funannotate	mRNA	454577	457355	.	-	.	ID=C002_000125-T1;Parent=C002_000125;product=hypothetical protein;
scaffold_1	funannotate	exon	457254	457355	.	-	.	ID=C002_000125-T1.exon1;Parent=C002_000125-T1;
scaffold_1	funannotate	exon	457059	457096	.	-	.	ID=C002_000125-T1.exon2;Parent=C002_000125-T1;
scaffold_1	funannotate	exon	454577	456992	.	-	.	ID=C002_000125-T1.exon3;Parent=C002_000125-T1;
scaffold_1	funannotate	CDS	457254	457355	.	-	0	ID=C002_000125-T1.cds;Parent=C002_000125-T1;
scaffold_1	funannotate	CDS	457059	457096	.	-	0	ID=C002_000125-T1.cds;Parent=C002_000125-T1;
scaffold_1	funannotate	CDS	454577	456992	.	-	1	ID=C002_000125-T1.cds;Parent=C002_000125-T1;
scaffold_1	funannotate	gene	458106	458987	.	+	.	ID=C002_000126;
scaffold_1	funannotate	mRNA	458106	458987	.	+	.	ID=C002_000126-T1;Parent=C002_000126;product=hypothetical protein;
scaffold_1	funannotate	exon	458106	458987	.	+	.	ID=C002_000126-T1.exon1;Parent=C002_000126-T1;
scaffold_1	funannotate	CDS	458106	458987	.	+	0	ID=C002_000126-T1.cds;Parent=C002_000126-T1;
scaffold_1	funannotate	gene	459264	461054	.	-	.	ID=C002_000127;
scaffold_1	funannotate	mRNA	459264	461054	.	-	.	ID=C002_000127-T1;Parent=C002_000127;product=hypothetical protein;
scaffold_1	funannotate	exon	459264	461054	.	-	.	ID=C002_000127-T1.exon1;Parent=C002_000127-T1;
scaffold_1	funannotate	CDS	459264	461054	.	-	0	ID=C002_000127-T1.cds;Parent=C002_000127-T1;
scaffold_1	funannotate	gene	461688	463246	.	+	.	ID=C002_000128;
scaffold_1	funannotate	mRNA	461688	463246	.	+	.	ID=C002_000128-T1;Parent=C002_000128;product=hypothetical protein;
scaffold_1	funannotate	exon	461688	462173	.	+	.	ID=C002_000128-T1.exon1;Parent=C002_000128-T1;
scaffold_1	funannotate	exon	462233	463246	.	+	.	ID=C002_000128-T1.exon2;Parent=C002_000128-T1;
scaffold_1	funannotate	CDS	461688	462173	.	+	0	ID=C002_000128-T1.cds;Parent=C002_000128-T1;
scaffold_1	funannotate	CDS	462233	463246	.	+	0	ID=C002_000128-T1.cds;Parent=C002_000128-T1;
scaffold_1	funannotate	gene	464210	467192	.	+	.	ID=C002_000129;
scaffold_1	funannotate	mRNA	464210	467192	.	+	.	ID=C002_000129-T1;Parent=C002_000129;product=hypothetical protein;
scaffold_1	funannotate	exon	464210	464267	.	+	.	ID=C002_000129-T1.exon1;Parent=C002_000129-T1;
scaffold_1	funannotate	exon	464506	465757	.	+	.	ID=C002_000129-T1.exon2;Parent=C002_000129-T1;
scaffold_1	funannotate	exon	465884	467192	.	+	.	ID=C002_000129-T1.exon3;Parent=C002_000129-T1;
scaffold_1	funannotate	CDS	464210	464267	.	+	0	ID=C002_000129-T1.cds;Parent=C002_000129-T1;
scaffold_1	funannotate	CDS	464506	465757	.	+	2	ID=C002_000129-T1.cds;Parent=C002_000129-T1;
scaffold_1	funannotate	CDS	465884	467192	.	+	1	ID=C002_000129-T1.cds;Parent=C002_000129-T1;
scaffold_1	funannotate	gene	467592	469160	.	-	.	ID=C002_000130;
scaffold_1	funannotate	mRNA	467592	469160	.	-	.	ID=C002_000130-T1;Parent=C002_000130;product=hypothetical protein;
scaffold_1	funannotate	exon	467592	469160	.	-	.	ID=C002_000130-T1.exon1;Parent=C002_000130-T1;
scaffold_1	funannotate	CDS	467592	469160	.	-	0	ID=C002_000130-T1.cds;Parent=C002_000130-T1;
scaffold_1	funannotate	gene	470981	472939	.	-	.	ID=C002_000131;
scaffold_1	funannotate	mRNA	470981	472939	.	-	.	ID=C002_000131-T1;Parent=C002_000131;product=hypothetical protein;
scaffold_1	funannotate	exon	472627	472939	.	-	.	ID=C002_000131-T1.exon1;Parent=C002_000131-T1;
scaffold_1	funannotate	exon	471309	472573	.	-	.	ID=C002_000131-T1.exon2;Parent=C002_000131-T1;
scaffold_1	funannotate	exon	470981	471250	.	-	.	ID=C002_000131-T1.exon3;Parent=C002_000131-T1;
scaffold_1	funannotate	CDS	472627	472939	.	-	0	ID=C002_000131-T1.cds;Parent=C002_000131-T1;
scaffold_1	funannotate	CDS	471309	472573	.	-	2	ID=C002_000131-T1.cds;Parent=C002_000131-T1;
scaffold_1	funannotate	CDS	470981	471250	.	-	0	ID=C002_000131-T1.cds;Parent=C002_000131-T1;
scaffold_1	funannotate	gene	480110	480910	.	-	.	ID=C002_000132;
scaffold_1	funannotate	mRNA	480110	480910	.	-	.	ID=C002_000132-T1;Parent=C002_000132;product=hypothetical protein;
scaffold_1	funannotate	exon	480110	480910	.	-	.	ID=C002_000132-T1.exon1;Parent=C002_000132-T1;
scaffold_1	funannotate	CDS	480110	480910	.	-	0	ID=C002_000132-T1.cds;Parent=C002_000132-T1;
scaffold_1	funannotate	gene	482391	484529	.	+	.	ID=C002_000133;
scaffold_1	funannotate	mRNA	482391	484529	.	+	.	ID=C002_000133-T1;Parent=C002_000133;product=hypothetical protein;
scaffold_1	funannotate	exon	482391	484529	.	+	.	ID=C002_000133-T1.exon1;Parent=C002_000133-T1;
scaffold_1	funannotate	CDS	482391	484529	.	+	0	ID=C002_000133-T1.cds;Parent=C002_000133-T1;
scaffold_1	funannotate	gene	486637	488083	.	+	.	ID=C002_000134;
scaffold_1	funannotate	mRNA	486637	488083	.	+	.	ID=C002_000134-T1;Parent=C002_000134;product=hypothetical protein;
scaffold_1	funannotate	exon	486637	486718	.	+	.	ID=C002_000134-T1.exon1;Parent=C002_000134-T1;
scaffold_1	funannotate	exon	486850	486930	.	+	.	ID=C002_000134-T1.exon2;Parent=C002_000134-T1;
scaffold_1	funannotate	exon	487080	487250	.	+	.	ID=C002_000134-T1.exon3;Parent=C002_000134-T1;
scaffold_1	funannotate	exon	487461	487652	.	+	.	ID=C002_000134-T1.exon4;Parent=C002_000134-T1;
scaffold_1	funannotate	exon	487818	488083	.	+	.	ID=C002_000134-T1.exon5;Parent=C002_000134-T1;
scaffold_1	funannotate	CDS	486637	486718	.	+	0	ID=C002_000134-T1.cds;Parent=C002_000134-T1;
scaffold_1	funannotate	CDS	486850	486930	.	+	2	ID=C002_000134-T1.cds;Parent=C002_000134-T1;
scaffold_1	funannotate	CDS	487080	487250	.	+	2	ID=C002_000134-T1.cds;Parent=C002_000134-T1;
scaffold_1	funannotate	CDS	487461	487652	.	+	2	ID=C002_000134-T1.cds;Parent=C002_000134-T1;
scaffold_1	funannotate	CDS	487818	488083	.	+	2	ID=C002_000134-T1.cds;Parent=C002_000134-T1;
scaffold_1	funannotate	gene	489164	494591	.	-	.	ID=C002_000135;
scaffold_1	funannotate	mRNA	489164	494591	.	-	.	ID=C002_000135-T1;Parent=C002_000135;product=hypothetical protein;
scaffold_1	funannotate	exon	489483	494591	.	-	.	ID=C002_000135-T1.exon1;Parent=C002_000135-T1;
scaffold_1	funannotate	exon	489164	489430	.	-	.	ID=C002_000135-T1.exon2;Parent=C002_000135-T1;
scaffold_1	funannotate	CDS	489483	494591	.	-	0	ID=C002_000135-T1.cds;Parent=C002_000135-T1;
scaffold_1	funannotate	CDS	489164	489430	.	-	0	ID=C002_000135-T1.cds;Parent=C002_000135-T1;
scaffold_1	funannotate	gene	498132	499900	.	+	.	ID=C002_000136;
scaffold_1	funannotate	mRNA	498132	499900	.	+	.	ID=C002_000136-T1;Parent=C002_000136;product=hypothetical protein;
scaffold_1	funannotate	exon	498132	498418	.	+	.	ID=C002_000136-T1.exon1;Parent=C002_000136-T1;
scaffold_1	funannotate	exon	498527	498602	.	+	.	ID=C002_000136-T1.exon2;Parent=C002_000136-T1;
scaffold_1	funannotate	exon	498662	498804	.	+	.	ID=C002_000136-T1.exon3;Parent=C002_000136-T1;
scaffold_1	funannotate	exon	498871	499900	.	+	.	ID=C002_000136-T1.exon4;Parent=C002_000136-T1;
scaffold_1	funannotate	CDS	498132	498418	.	+	0	ID=C002_000136-T1.cds;Parent=C002_000136-T1;
scaffold_1	funannotate	CDS	498527	498602	.	+	1	ID=C002_000136-T1.cds;Parent=C002_000136-T1;
scaffold_1	funannotate	CDS	498662	498804	.	+	0	ID=C002_000136-T1.cds;Parent=C002_000136-T1;
scaffold_1	funannotate	CDS	498871	499900	.	+	1	ID=C002_000136-T1.cds;Parent=C002_000136-T1;
scaffold_1	funannotate	gene	502174	502825	.	-	.	ID=C002_000137;
scaffold_1	funannotate	mRNA	502174	502825	.	-	.	ID=C002_000137-T1;Parent=C002_000137;product=hypothetical protein;
scaffold_1	funannotate	exon	502527	502825	.	-	.	ID=C002_000137-T1.exon1;Parent=C002_000137-T1;
scaffold_1	funannotate	exon	502291	502379	.	-	.	ID=C002_000137-T1.exon2;Parent=C002_000137-T1;
scaffold_1	funannotate	exon	502174	502226	.	-	.	ID=C002_000137-T1.exon3;Parent=C002_000137-T1;
scaffold_1	funannotate	CDS	502527	502825	.	-	0	ID=C002_000137-T1.cds;Parent=C002_000137-T1;
scaffold_1	funannotate	CDS	502291	502379	.	-	1	ID=C002_000137-T1.cds;Parent=C002_000137-T1;
scaffold_1	funannotate	CDS	502174	502226	.	-	2	ID=C002_000137-T1.cds;Parent=C002_000137-T1;
scaffold_1	funannotate	gene	505753	507288	.	+	.	ID=C002_000138;
scaffold_1	funannotate	mRNA	505753	507288	.	+	.	ID=C002_000138-T1;Parent=C002_000138;product=hypothetical protein;
scaffold_1	funannotate	exon	505753	507288	.	+	.	ID=C002_000138-T1.exon1;Parent=C002_000138-T1;
scaffold_1	funannotate	CDS	505753	507288	.	+	0	ID=C002_000138-T1.cds;Parent=C002_000138-T1;
scaffold_1	funannotate	gene	511008	514848	.	+	.	ID=C002_000139;
scaffold_1	funannotate	mRNA	511008	514848	.	+	.	ID=C002_000139-T1;Parent=C002_000139;product=hypothetical protein;
scaffold_1	funannotate	exon	511008	511341	.	+	.	ID=C002_000139-T1.exon1;Parent=C002_000139-T1;
scaffold_1	funannotate	exon	511403	514848	.	+	.	ID=C002_000139-T1.exon2;Parent=C002_000139-T1;
scaffold_1	funannotate	CDS	511008	511341	.	+	0	ID=C002_000139-T1.cds;Parent=C002_000139-T1;
scaffold_1	funannotate	CDS	511403	514848	.	+	2	ID=C002_000139-T1.cds;Parent=C002_000139-T1;
scaffold_1	funannotate	gene	517076	517801	.	+	.	ID=C002_000140;
scaffold_1	funannotate	mRNA	517076	517801	.	+	.	ID=C002_000140-T1;Parent=C002_000140;product=hypothetical protein;
scaffold_1	funannotate	exon	517076	517145	.	+	.	ID=C002_000140-T1.exon1;Parent=C002_000140-T1;
scaffold_1	funannotate	exon	517237	517328	.	+	.	ID=C002_000140-T1.exon2;Parent=C002_000140-T1;
scaffold_1	funannotate	exon	517395	517565	.	+	.	ID=C002_000140-T1.exon3;Parent=C002_000140-T1;
scaffold_1	funannotate	exon	517625	517801	.	+	.	ID=C002_000140-T1.exon4;Parent=C002_000140-T1;
scaffold_1	funannotate	CDS	517076	517145	.	+	0	ID=C002_000140-T1.cds;Parent=C002_000140-T1;
scaffold_1	funannotate	CDS	517237	517328	.	+	2	ID=C002_000140-T1.cds;Parent=C002_000140-T1;
scaffold_1	funannotate	CDS	517395	517565	.	+	0	ID=C002_000140-T1.cds;Parent=C002_000140-T1;
scaffold_1	funannotate	CDS	517625	517801	.	+	0	ID=C002_000140-T1.cds;Parent=C002_000140-T1;
scaffold_1	funannotate	gene	520452	521433	.	+	.	ID=C002_000141;
scaffold_1	funannotate	mRNA	520452	521433	.	+	.	ID=C002_000141-T1;Parent=C002_000141;product=hypothetical protein;
scaffold_1	funannotate	exon	520452	520526	.	+	.	ID=C002_000141-T1.exon1;Parent=C002_000141-T1;
scaffold_1	funannotate	exon	520631	520669	.	+	.	ID=C002_000141-T1.exon2;Parent=C002_000141-T1;
scaffold_1	funannotate	exon	520920	521327	.	+	.	ID=C002_000141-T1.exon3;Parent=C002_000141-T1;
scaffold_1	funannotate	exon	521413	521433	.	+	.	ID=C002_000141-T1.exon4;Parent=C002_000141-T1;
scaffold_1	funannotate	CDS	520452	520526	.	+	0	ID=C002_000141-T1.cds;Parent=C002_000141-T1;
scaffold_1	funannotate	CDS	520631	520669	.	+	0	ID=C002_000141-T1.cds;Parent=C002_000141-T1;
scaffold_1	funannotate	CDS	520920	521327	.	+	0	ID=C002_000141-T1.cds;Parent=C002_000141-T1;
scaffold_1	funannotate	CDS	521413	521433	.	+	0	ID=C002_000141-T1.cds;Parent=C002_000141-T1;
scaffold_1	funannotate	gene	523493	528563	.	+	.	ID=C002_000142;
scaffold_1	funannotate	mRNA	523493	528563	.	+	.	ID=C002_000142-T1;Parent=C002_000142;product=hypothetical protein;
scaffold_1	funannotate	exon	523493	524134	.	+	.	ID=C002_000142-T1.exon1;Parent=C002_000142-T1;
scaffold_1	funannotate	exon	524202	524383	.	+	.	ID=C002_000142-T1.exon2;Parent=C002_000142-T1;
scaffold_1	funannotate	exon	524470	524592	.	+	.	ID=C002_000142-T1.exon3;Parent=C002_000142-T1;
scaffold_1	funannotate	exon	524791	525118	.	+	.	ID=C002_000142-T1.exon4;Parent=C002_000142-T1;
scaffold_1	funannotate	exon	525227	525301	.	+	.	ID=C002_000142-T1.exon5;Parent=C002_000142-T1;
scaffold_1	funannotate	exon	525425	525464	.	+	.	ID=C002_000142-T1.exon6;Parent=C002_000142-T1;
scaffold_1	funannotate	exon	525539	526373	.	+	.	ID=C002_000142-T1.exon7;Parent=C002_000142-T1;
scaffold_1	funannotate	exon	526479	527049	.	+	.	ID=C002_000142-T1.exon8;Parent=C002_000142-T1;
scaffold_1	funannotate	exon	527109	527634	.	+	.	ID=C002_000142-T1.exon9;Parent=C002_000142-T1;
scaffold_1	funannotate	exon	527706	527868	.	+	.	ID=C002_000142-T1.exon10;Parent=C002_000142-T1;
scaffold_1	funannotate	exon	527951	528563	.	+	.	ID=C002_000142-T1.exon11;Parent=C002_000142-T1;
scaffold_1	funannotate	CDS	523493	524134	.	+	0	ID=C002_000142-T1.cds;Parent=C002_000142-T1;
scaffold_1	funannotate	CDS	524202	524383	.	+	0	ID=C002_000142-T1.cds;Parent=C002_000142-T1;
scaffold_1	funannotate	CDS	524470	524592	.	+	1	ID=C002_000142-T1.cds;Parent=C002_000142-T1;
scaffold_1	funannotate	CDS	524791	525118	.	+	1	ID=C002_000142-T1.cds;Parent=C002_000142-T1;
scaffold_1	funannotate	CDS	525227	525301	.	+	0	ID=C002_000142-T1.cds;Parent=C002_000142-T1;
scaffold_1	funannotate	CDS	525425	525464	.	+	0	ID=C002_000142-T1.cds;Parent=C002_000142-T1;
scaffold_1	funannotate	CDS	525539	526373	.	+	2	ID=C002_000142-T1.cds;Parent=C002_000142-T1;
scaffold_1	funannotate	CDS	526479	527049	.	+	1	ID=C002_000142-T1.cds;Parent=C002_000142-T1;
scaffold_1	funannotate	CDS	527109	527634	.	+	0	ID=C002_000142-T1.cds;Parent=C002_000142-T1;
scaffold_1	funannotate	CDS	527706	527868	.	+	2	ID=C002_000142-T1.cds;Parent=C002_000142-T1;
scaffold_1	funannotate	CDS	527951	528563	.	+	1	ID=C002_000142-T1.cds;Parent=C002_000142-T1;
scaffold_1	funannotate	gene	529074	531411	.	-	.	ID=C002_000143;
scaffold_1	funannotate	mRNA	529074	531411	.	-	.	ID=C002_000143-T1;Parent=C002_000143;product=hypothetical protein;
scaffold_1	funannotate	exon	531351	531411	.	-	.	ID=C002_000143-T1.exon1;Parent=C002_000143-T1;
scaffold_1	funannotate	exon	530921	531264	.	-	.	ID=C002_000143-T1.exon2;Parent=C002_000143-T1;
scaffold_1	funannotate	exon	530077	530856	.	-	.	ID=C002_000143-T1.exon3;Parent=C002_000143-T1;
scaffold_1	funannotate	exon	529863	529924	.	-	.	ID=C002_000143-T1.exon4;Parent=C002_000143-T1;
scaffold_1	funannotate	exon	529693	529780	.	-	.	ID=C002_000143-T1.exon5;Parent=C002_000143-T1;
scaffold_1	funannotate	exon	529074	529595	.	-	.	ID=C002_000143-T1.exon6;Parent=C002_000143-T1;
scaffold_1	funannotate	CDS	531351	531411	.	-	0	ID=C002_000143-T1.cds;Parent=C002_000143-T1;
scaffold_1	funannotate	CDS	530921	531264	.	-	2	ID=C002_000143-T1.cds;Parent=C002_000143-T1;
scaffold_1	funannotate	CDS	530077	530856	.	-	0	ID=C002_000143-T1.cds;Parent=C002_000143-T1;
scaffold_1	funannotate	CDS	529863	529924	.	-	0	ID=C002_000143-T1.cds;Parent=C002_000143-T1;
scaffold_1	funannotate	CDS	529693	529780	.	-	1	ID=C002_000143-T1.cds;Parent=C002_000143-T1;
scaffold_1	funannotate	CDS	529074	529595	.	-	0	ID=C002_000143-T1.cds;Parent=C002_000143-T1;
scaffold_1	funannotate	gene	532079	532747	.	-	.	ID=C002_000144;
scaffold_1	funannotate	mRNA	532079	532747	.	-	.	ID=C002_000144-T1;Parent=C002_000144;product=hypothetical protein;
scaffold_1	funannotate	exon	532079	532747	.	-	.	ID=C002_000144-T1.exon1;Parent=C002_000144-T1;
scaffold_1	funannotate	CDS	532079	532747	.	-	0	ID=C002_000144-T1.cds;Parent=C002_000144-T1;
scaffold_1	funannotate	gene	533730	535466	.	-	.	ID=C002_000145;
scaffold_1	funannotate	mRNA	533730	535466	.	-	.	ID=C002_000145-T1;Parent=C002_000145;product=hypothetical protein;
scaffold_1	funannotate	exon	535358	535466	.	-	.	ID=C002_000145-T1.exon1;Parent=C002_000145-T1;
scaffold_1	funannotate	exon	535082	535191	.	-	.	ID=C002_000145-T1.exon2;Parent=C002_000145-T1;
scaffold_1	funannotate	exon	533730	535019	.	-	.	ID=C002_000145-T1.exon3;Parent=C002_000145-T1;
scaffold_1	funannotate	CDS	535358	535466	.	-	0	ID=C002_000145-T1.cds;Parent=C002_000145-T1;
scaffold_1	funannotate	CDS	535082	535191	.	-	2	ID=C002_000145-T1.cds;Parent=C002_000145-T1;
scaffold_1	funannotate	CDS	533730	535019	.	-	0	ID=C002_000145-T1.cds;Parent=C002_000145-T1;
scaffold_1	funannotate	gene	537211	538467	.	-	.	ID=C002_000146;
scaffold_1	funannotate	mRNA	537211	538467	.	-	.	ID=C002_000146-T1;Parent=C002_000146;product=hypothetical protein;
scaffold_1	funannotate	exon	538057	538467	.	-	.	ID=C002_000146-T1.exon1;Parent=C002_000146-T1;
scaffold_1	funannotate	exon	537753	537913	.	-	.	ID=C002_000146-T1.exon2;Parent=C002_000146-T1;
scaffold_1	funannotate	exon	537299	537693	.	-	.	ID=C002_000146-T1.exon3;Parent=C002_000146-T1;
scaffold_1	funannotate	exon	537211	537236	.	-	.	ID=C002_000146-T1.exon4;Parent=C002_000146-T1;
scaffold_1	funannotate	CDS	538057	538467	.	-	0	ID=C002_000146-T1.cds;Parent=C002_000146-T1;
scaffold_1	funannotate	CDS	537753	537913	.	-	0	ID=C002_000146-T1.cds;Parent=C002_000146-T1;
scaffold_1	funannotate	CDS	537299	537693	.	-	1	ID=C002_000146-T1.cds;Parent=C002_000146-T1;
scaffold_1	funannotate	CDS	537211	537236	.	-	2	ID=C002_000146-T1.cds;Parent=C002_000146-T1;
scaffold_1	funannotate	gene	541862	542920	.	+	.	ID=C002_000147;
scaffold_1	funannotate	mRNA	541862	542920	.	+	.	ID=C002_000147-T1;Parent=C002_000147;product=hypothetical protein;
scaffold_1	funannotate	exon	541862	542377	.	+	.	ID=C002_000147-T1.exon1;Parent=C002_000147-T1;
scaffold_1	funannotate	exon	542552	542920	.	+	.	ID=C002_000147-T1.exon2;Parent=C002_000147-T1;
scaffold_1	funannotate	CDS	541862	542377	.	+	0	ID=C002_000147-T1.cds;Parent=C002_000147-T1;
scaffold_1	funannotate	CDS	542552	542920	.	+	0	ID=C002_000147-T1.cds;Parent=C002_000147-T1;
scaffold_1	funannotate	gene	544418	545239	.	+	.	ID=C002_000148;
scaffold_1	funannotate	mRNA	544418	545239	.	+	.	ID=C002_000148-T1;Parent=C002_000148;product=hypothetical protein;
scaffold_1	funannotate	exon	544418	545239	.	+	.	ID=C002_000148-T1.exon1;Parent=C002_000148-T1;
scaffold_1	funannotate	CDS	544418	545239	.	+	0	ID=C002_000148-T1.cds;Parent=C002_000148-T1;
scaffold_1	funannotate	gene	547193	549478	.	+	.	ID=C002_000149;
scaffold_1	funannotate	mRNA	547193	549478	.	+	.	ID=C002_000149-T1;Parent=C002_000149;product=hypothetical protein;
scaffold_1	funannotate	exon	547193	547414	.	+	.	ID=C002_000149-T1.exon1;Parent=C002_000149-T1;
scaffold_1	funannotate	exon	547500	548203	.	+	.	ID=C002_000149-T1.exon2;Parent=C002_000149-T1;
scaffold_1	funannotate	exon	548294	549005	.	+	.	ID=C002_000149-T1.exon3;Parent=C002_000149-T1;
scaffold_1	funannotate	exon	549119	549478	.	+	.	ID=C002_000149-T1.exon4;Parent=C002_000149-T1;
scaffold_1	funannotate	CDS	547193	547414	.	+	0	ID=C002_000149-T1.cds;Parent=C002_000149-T1;
scaffold_1	funannotate	CDS	547500	548203	.	+	0	ID=C002_000149-T1.cds;Parent=C002_000149-T1;
scaffold_1	funannotate	CDS	548294	549005	.	+	1	ID=C002_000149-T1.cds;Parent=C002_000149-T1;
scaffold_1	funannotate	CDS	549119	549478	.	+	0	ID=C002_000149-T1.cds;Parent=C002_000149-T1;
scaffold_1	funannotate	gene	550624	554639	.	+	.	ID=C002_000150;
scaffold_1	funannotate	mRNA	550624	554639	.	+	.	ID=C002_000150-T1;Parent=C002_000150;product=hypothetical protein;
scaffold_1	funannotate	exon	550624	550637	.	+	.	ID=C002_000150-T1.exon1;Parent=C002_000150-T1;
scaffold_1	funannotate	exon	550715	551290	.	+	.	ID=C002_000150-T1.exon2;Parent=C002_000150-T1;
scaffold_1	funannotate	exon	551366	554639	.	+	.	ID=C002_000150-T1.exon3;Parent=C002_000150-T1;
scaffold_1	funannotate	CDS	550624	550637	.	+	0	ID=C002_000150-T1.cds;Parent=C002_000150-T1;
scaffold_1	funannotate	CDS	550715	551290	.	+	1	ID=C002_000150-T1.cds;Parent=C002_000150-T1;
scaffold_1	funannotate	CDS	551366	554639	.	+	1	ID=C002_000150-T1.cds;Parent=C002_000150-T1;
scaffold_1	funannotate	gene	556005	556985	.	+	.	ID=C002_000151;
scaffold_1	funannotate	mRNA	556005	556985	.	+	.	ID=C002_000151-T1;Parent=C002_000151;product=hypothetical protein;
scaffold_1	funannotate	exon	556005	556446	.	+	.	ID=C002_000151-T1.exon1;Parent=C002_000151-T1;
scaffold_1	funannotate	exon	556555	556985	.	+	.	ID=C002_000151-T1.exon2;Parent=C002_000151-T1;
scaffold_1	funannotate	CDS	556005	556446	.	+	0	ID=C002_000151-T1.cds;Parent=C002_000151-T1;
scaffold_1	funannotate	CDS	556555	556985	.	+	2	ID=C002_000151-T1.cds;Parent=C002_000151-T1;
scaffold_1	funannotate	gene	558018	559756	.	+	.	ID=C002_000152;
scaffold_1	funannotate	mRNA	558018	559756	.	+	.	ID=C002_000152-T1;Parent=C002_000152;product=hypothetical protein;
scaffold_1	funannotate	exon	558018	558284	.	+	.	ID=C002_000152-T1.exon1;Parent=C002_000152-T1;
scaffold_1	funannotate	exon	558349	558614	.	+	.	ID=C002_000152-T1.exon2;Parent=C002_000152-T1;
scaffold_1	funannotate	exon	558674	558753	.	+	.	ID=C002_000152-T1.exon3;Parent=C002_000152-T1;
scaffold_1	funannotate	exon	558809	559050	.	+	.	ID=C002_000152-T1.exon4;Parent=C002_000152-T1;
scaffold_1	funannotate	exon	559181	559250	.	+	.	ID=C002_000152-T1.exon5;Parent=C002_000152-T1;
scaffold_1	funannotate	exon	559368	559756	.	+	.	ID=C002_000152-T1.exon6;Parent=C002_000152-T1;
scaffold_1	funannotate	CDS	558018	558284	.	+	0	ID=C002_000152-T1.cds;Parent=C002_000152-T1;
scaffold_1	funannotate	CDS	558349	558614	.	+	0	ID=C002_000152-T1.cds;Parent=C002_000152-T1;
scaffold_1	funannotate	CDS	558674	558753	.	+	1	ID=C002_000152-T1.cds;Parent=C002_000152-T1;
scaffold_1	funannotate	CDS	558809	559050	.	+	2	ID=C002_000152-T1.cds;Parent=C002_000152-T1;
scaffold_1	funannotate	CDS	559181	559250	.	+	0	ID=C002_000152-T1.cds;Parent=C002_000152-T1;
scaffold_1	funannotate	CDS	559368	559756	.	+	2	ID=C002_000152-T1.cds;Parent=C002_000152-T1;
scaffold_1	funannotate	gene	560724	561241	.	-	.	ID=C002_000153;
scaffold_1	funannotate	mRNA	560724	561241	.	-	.	ID=C002_000153-T1;Parent=C002_000153;product=hypothetical protein;
scaffold_1	funannotate	exon	561066	561241	.	-	.	ID=C002_000153-T1.exon1;Parent=C002_000153-T1;
scaffold_1	funannotate	exon	560724	560982	.	-	.	ID=C002_000153-T1.exon2;Parent=C002_000153-T1;
scaffold_1	funannotate	CDS	561066	561241	.	-	0	ID=C002_000153-T1.cds;Parent=C002_000153-T1;
scaffold_1	funannotate	CDS	560724	560982	.	-	1	ID=C002_000153-T1.cds;Parent=C002_000153-T1;
scaffold_1	funannotate	gene	562415	563495	.	-	.	ID=C002_000154;
scaffold_1	funannotate	mRNA	562415	563495	.	-	.	ID=C002_000154-T1;Parent=C002_000154;product=hypothetical protein;
scaffold_1	funannotate	exon	562984	563495	.	-	.	ID=C002_000154-T1.exon1;Parent=C002_000154-T1;
scaffold_1	funannotate	exon	562415	562925	.	-	.	ID=C002_000154-T1.exon2;Parent=C002_000154-T1;
scaffold_1	funannotate	CDS	562984	563495	.	-	0	ID=C002_000154-T1.cds;Parent=C002_000154-T1;
scaffold_1	funannotate	CDS	562415	562925	.	-	1	ID=C002_000154-T1.cds;Parent=C002_000154-T1;
scaffold_1	funannotate	gene	563972	564986	.	-	.	ID=C002_000155;
scaffold_1	funannotate	mRNA	563972	564986	.	-	.	ID=C002_000155-T1;Parent=C002_000155;product=hypothetical protein;
scaffold_1	funannotate	exon	564880	564986	.	-	.	ID=C002_000155-T1.exon1;Parent=C002_000155-T1;
scaffold_1	funannotate	exon	563972	564827	.	-	.	ID=C002_000155-T1.exon2;Parent=C002_000155-T1;
scaffold_1	funannotate	CDS	564880	564986	.	-	0	ID=C002_000155-T1.cds;Parent=C002_000155-T1;
scaffold_1	funannotate	CDS	563972	564827	.	-	1	ID=C002_000155-T1.cds;Parent=C002_000155-T1;
scaffold_1	funannotate	gene	568830	570001	.	+	.	ID=C002_000156;
scaffold_1	funannotate	mRNA	568830	570001	.	+	.	ID=C002_000156-T1;Parent=C002_000156;product=hypothetical protein;
scaffold_1	funannotate	exon	568830	569525	.	+	.	ID=C002_000156-T1.exon1;Parent=C002_000156-T1;
scaffold_1	funannotate	exon	569603	570001	.	+	.	ID=C002_000156-T1.exon2;Parent=C002_000156-T1;
scaffold_1	funannotate	CDS	568830	569525	.	+	0	ID=C002_000156-T1.cds;Parent=C002_000156-T1;
scaffold_1	funannotate	CDS	569603	570001	.	+	0	ID=C002_000156-T1.cds;Parent=C002_000156-T1;
scaffold_1	funannotate	gene	575594	575935	.	+	.	ID=C002_000157;
scaffold_1	funannotate	mRNA	575594	575935	.	+	.	ID=C002_000157-T1;Parent=C002_000157;product=hypothetical protein;
scaffold_1	funannotate	exon	575594	575935	.	+	.	ID=C002_000157-T1.exon1;Parent=C002_000157-T1;
scaffold_1	funannotate	CDS	575594	575935	.	+	0	ID=C002_000157-T1.cds;Parent=C002_000157-T1;
scaffold_1	funannotate	gene	576667	576876	.	-	.	ID=C002_000158;
scaffold_1	funannotate	mRNA	576667	576876	.	-	.	ID=C002_000158-T1;Parent=C002_000158;product=hypothetical protein;
scaffold_1	funannotate	exon	576667	576876	.	-	.	ID=C002_000158-T1.exon1;Parent=C002_000158-T1;
scaffold_1	funannotate	CDS	576667	576876	.	-	0	ID=C002_000158-T1.cds;Parent=C002_000158-T1;
scaffold_1	funannotate	gene	578083	580067	.	+	.	ID=C002_000159;
scaffold_1	funannotate	mRNA	578083	580067	.	+	.	ID=C002_000159-T1;Parent=C002_000159;product=hypothetical protein;
scaffold_1	funannotate	exon	578083	578367	.	+	.	ID=C002_000159-T1.exon1;Parent=C002_000159-T1;
scaffold_1	funannotate	exon	578430	578705	.	+	.	ID=C002_000159-T1.exon2;Parent=C002_000159-T1;
scaffold_1	funannotate	exon	578763	579055	.	+	.	ID=C002_000159-T1.exon3;Parent=C002_000159-T1;
scaffold_1	funannotate	exon	579109	579379	.	+	.	ID=C002_000159-T1.exon4;Parent=C002_000159-T1;
scaffold_1	funannotate	exon	579433	579473	.	+	.	ID=C002_000159-T1.exon5;Parent=C002_000159-T1;
scaffold_1	funannotate	exon	579540	579627	.	+	.	ID=C002_000159-T1.exon6;Parent=C002_000159-T1;
scaffold_1	funannotate	exon	579735	580067	.	+	.	ID=C002_000159-T1.exon7;Parent=C002_000159-T1;
scaffold_1	funannotate	CDS	578083	578367	.	+	0	ID=C002_000159-T1.cds;Parent=C002_000159-T1;
scaffold_1	funannotate	CDS	578430	578705	.	+	0	ID=C002_000159-T1.cds;Parent=C002_000159-T1;
scaffold_1	funannotate	CDS	578763	579055	.	+	0	ID=C002_000159-T1.cds;Parent=C002_000159-T1;
scaffold_1	funannotate	CDS	579109	579379	.	+	1	ID=C002_000159-T1.cds;Parent=C002_000159-T1;
scaffold_1	funannotate	CDS	579433	579473	.	+	0	ID=C002_000159-T1.cds;Parent=C002_000159-T1;
scaffold_1	funannotate	CDS	579540	579627	.	+	1	ID=C002_000159-T1.cds;Parent=C002_000159-T1;
scaffold_1	funannotate	CDS	579735	580067	.	+	0	ID=C002_000159-T1.cds;Parent=C002_000159-T1;
scaffold_1	funannotate	gene	580806	582443	.	+	.	ID=C002_000160;
scaffold_1	funannotate	mRNA	580806	582443	.	+	.	ID=C002_000160-T1;Parent=C002_000160;product=hypothetical protein;
scaffold_1	funannotate	exon	580806	582443	.	+	.	ID=C002_000160-T1.exon1;Parent=C002_000160-T1;
scaffold_1	funannotate	CDS	580806	582443	.	+	0	ID=C002_000160-T1.cds;Parent=C002_000160-T1;
scaffold_1	funannotate	gene	586867	588912	.	-	.	ID=C002_000161;
scaffold_1	funannotate	mRNA	586867	588912	.	-	.	ID=C002_000161-T1;Parent=C002_000161;product=hypothetical protein;
scaffold_1	funannotate	exon	588743	588912	.	-	.	ID=C002_000161-T1.exon1;Parent=C002_000161-T1;
scaffold_1	funannotate	exon	588638	588671	.	-	.	ID=C002_000161-T1.exon2;Parent=C002_000161-T1;
scaffold_1	funannotate	exon	588352	588512	.	-	.	ID=C002_000161-T1.exon3;Parent=C002_000161-T1;
scaffold_1	funannotate	exon	588084	588290	.	-	.	ID=C002_000161-T1.exon4;Parent=C002_000161-T1;
scaffold_1	funannotate	exon	587651	588022	.	-	.	ID=C002_000161-T1.exon5;Parent=C002_000161-T1;
scaffold_1	funannotate	exon	587225	587592	.	-	.	ID=C002_000161-T1.exon6;Parent=C002_000161-T1;
scaffold_1	funannotate	exon	586867	587171	.	-	.	ID=C002_000161-T1.exon7;Parent=C002_000161-T1;
scaffold_1	funannotate	CDS	588743	588912	.	-	0	ID=C002_000161-T1.cds;Parent=C002_000161-T1;
scaffold_1	funannotate	CDS	588638	588671	.	-	1	ID=C002_000161-T1.cds;Parent=C002_000161-T1;
scaffold_1	funannotate	CDS	588352	588512	.	-	0	ID=C002_000161-T1.cds;Parent=C002_000161-T1;
scaffold_1	funannotate	CDS	588084	588290	.	-	1	ID=C002_000161-T1.cds;Parent=C002_000161-T1;
scaffold_1	funannotate	CDS	587651	588022	.	-	1	ID=C002_000161-T1.cds;Parent=C002_000161-T1;
scaffold_1	funannotate	CDS	587225	587592	.	-	1	ID=C002_000161-T1.cds;Parent=C002_000161-T1;
scaffold_1	funannotate	CDS	586867	587171	.	-	2	ID=C002_000161-T1.cds;Parent=C002_000161-T1;
scaffold_1	funannotate	gene	590936	591792	.	+	.	ID=C002_000162;
scaffold_1	funannotate	mRNA	590936	591792	.	+	.	ID=C002_000162-T1;Parent=C002_000162;product=hypothetical protein;
scaffold_1	funannotate	exon	590936	591074	.	+	.	ID=C002_000162-T1.exon1;Parent=C002_000162-T1;
scaffold_1	funannotate	exon	591137	591792	.	+	.	ID=C002_000162-T1.exon2;Parent=C002_000162-T1;
scaffold_1	funannotate	CDS	590936	591074	.	+	0	ID=C002_000162-T1.cds;Parent=C002_000162-T1;
scaffold_1	funannotate	CDS	591137	591792	.	+	2	ID=C002_000162-T1.cds;Parent=C002_000162-T1;
scaffold_1	funannotate	gene	595168	596089	.	-	.	ID=C002_000163;
scaffold_1	funannotate	mRNA	595168	596089	.	-	.	ID=C002_000163-T1;Parent=C002_000163;product=hypothetical protein;
scaffold_1	funannotate	exon	595900	596089	.	-	.	ID=C002_000163-T1.exon1;Parent=C002_000163-T1;
scaffold_1	funannotate	exon	595168	595832	.	-	.	ID=C002_000163-T1.exon2;Parent=C002_000163-T1;
scaffold_1	funannotate	CDS	595900	596089	.	-	0	ID=C002_000163-T1.cds;Parent=C002_000163-T1;
scaffold_1	funannotate	CDS	595168	595832	.	-	2	ID=C002_000163-T1.cds;Parent=C002_000163-T1;
scaffold_1	funannotate	gene	597206	598312	.	+	.	ID=C002_000164;
scaffold_1	funannotate	mRNA	597206	598312	.	+	.	ID=C002_000164-T1;Parent=C002_000164;product=hypothetical protein;
scaffold_1	funannotate	exon	597206	598312	.	+	.	ID=C002_000164-T1.exon1;Parent=C002_000164-T1;
scaffold_1	funannotate	CDS	597206	598312	.	+	0	ID=C002_000164-T1.cds;Parent=C002_000164-T1;
scaffold_1	funannotate	gene	598832	600904	.	-	.	ID=C002_000165;
scaffold_1	funannotate	mRNA	598832	600904	.	-	.	ID=C002_000165-T1;Parent=C002_000165;product=hypothetical protein;
scaffold_1	funannotate	exon	598832	600904	.	-	.	ID=C002_000165-T1.exon1;Parent=C002_000165-T1;
scaffold_1	funannotate	CDS	598832	600904	.	-	0	ID=C002_000165-T1.cds;Parent=C002_000165-T1;
scaffold_1	funannotate	gene	602395	604972	.	-	.	ID=C002_000166;
scaffold_1	funannotate	mRNA	602395	604972	.	-	.	ID=C002_000166-T1;Parent=C002_000166;product=hypothetical protein;
scaffold_1	funannotate	exon	604219	604972	.	-	.	ID=C002_000166-T1.exon1;Parent=C002_000166-T1;
scaffold_1	funannotate	exon	603002	604163	.	-	.	ID=C002_000166-T1.exon2;Parent=C002_000166-T1;
scaffold_1	funannotate	exon	602739	602944	.	-	.	ID=C002_000166-T1.exon3;Parent=C002_000166-T1;
scaffold_1	funannotate	exon	602395	602675	.	-	.	ID=C002_000166-T1.exon4;Parent=C002_000166-T1;
scaffold_1	funannotate	CDS	604219	604972	.	-	0	ID=C002_000166-T1.cds;Parent=C002_000166-T1;
scaffold_1	funannotate	CDS	603002	604163	.	-	2	ID=C002_000166-T1.cds;Parent=C002_000166-T1;
scaffold_1	funannotate	CDS	602739	602944	.	-	1	ID=C002_000166-T1.cds;Parent=C002_000166-T1;
scaffold_1	funannotate	CDS	602395	602675	.	-	2	ID=C002_000166-T1.cds;Parent=C002_000166-T1;
scaffold_1	funannotate	gene	607823	609924	.	+	.	ID=C002_000167;
scaffold_1	funannotate	mRNA	607823	609924	.	+	.	ID=C002_000167-T1;Parent=C002_000167;product=hypothetical protein;
scaffold_1	funannotate	exon	607823	608824	.	+	.	ID=C002_000167-T1.exon1;Parent=C002_000167-T1;
scaffold_1	funannotate	exon	608911	609149	.	+	.	ID=C002_000167-T1.exon2;Parent=C002_000167-T1;
scaffold_1	funannotate	exon	609221	609373	.	+	.	ID=C002_000167-T1.exon3;Parent=C002_000167-T1;
scaffold_1	funannotate	exon	609459	609924	.	+	.	ID=C002_000167-T1.exon4;Parent=C002_000167-T1;
scaffold_1	funannotate	CDS	607823	608824	.	+	0	ID=C002_000167-T1.cds;Parent=C002_000167-T1;
scaffold_1	funannotate	CDS	608911	609149	.	+	0	ID=C002_000167-T1.cds;Parent=C002_000167-T1;
scaffold_1	funannotate	CDS	609221	609373	.	+	1	ID=C002_000167-T1.cds;Parent=C002_000167-T1;
scaffold_1	funannotate	CDS	609459	609924	.	+	1	ID=C002_000167-T1.cds;Parent=C002_000167-T1;
scaffold_1	funannotate	gene	629643	632223	.	+	.	ID=C002_000168;
scaffold_1	funannotate	mRNA	629643	632223	.	+	.	ID=C002_000168-T1;Parent=C002_000168;product=hypothetical protein;
scaffold_1	funannotate	exon	629643	630326	.	+	.	ID=C002_000168-T1.exon1;Parent=C002_000168-T1;
scaffold_1	funannotate	exon	630379	632223	.	+	.	ID=C002_000168-T1.exon2;Parent=C002_000168-T1;
scaffold_1	funannotate	CDS	629643	630326	.	+	0	ID=C002_000168-T1.cds;Parent=C002_000168-T1;
scaffold_1	funannotate	CDS	630379	632223	.	+	0	ID=C002_000168-T1.cds;Parent=C002_000168-T1;
scaffold_1	funannotate	gene	633402	636158	.	-	.	ID=C002_000169;
scaffold_1	funannotate	mRNA	633402	636158	.	-	.	ID=C002_000169-T1;Parent=C002_000169;product=hypothetical protein;
scaffold_1	funannotate	exon	633402	636158	.	-	.	ID=C002_000169-T1.exon1;Parent=C002_000169-T1;
scaffold_1	funannotate	CDS	633402	636158	.	-	0	ID=C002_000169-T1.cds;Parent=C002_000169-T1;
scaffold_1	funannotate	gene	637488	638548	.	-	.	ID=C002_000170;
scaffold_1	funannotate	mRNA	637488	638548	.	-	.	ID=C002_000170-T1;Parent=C002_000170;product=hypothetical protein;
scaffold_1	funannotate	exon	638108	638548	.	-	.	ID=C002_000170-T1.exon1;Parent=C002_000170-T1;
scaffold_1	funannotate	exon	637488	637997	.	-	.	ID=C002_000170-T1.exon2;Parent=C002_000170-T1;
scaffold_1	funannotate	CDS	638108	638548	.	-	0	ID=C002_000170-T1.cds;Parent=C002_000170-T1;
scaffold_1	funannotate	CDS	637488	637997	.	-	0	ID=C002_000170-T1.cds;Parent=C002_000170-T1;
scaffold_1	funannotate	gene	640126	641843	.	-	.	ID=C002_000171;
scaffold_1	funannotate	mRNA	640126	641843	.	-	.	ID=C002_000171-T1;Parent=C002_000171;product=hypothetical protein;
scaffold_1	funannotate	exon	641426	641843	.	-	.	ID=C002_000171-T1.exon1;Parent=C002_000171-T1;
scaffold_1	funannotate	exon	640126	641372	.	-	.	ID=C002_000171-T1.exon2;Parent=C002_000171-T1;
scaffold_1	funannotate	CDS	641426	641843	.	-	0	ID=C002_000171-T1.cds;Parent=C002_000171-T1;
scaffold_1	funannotate	CDS	640126	641372	.	-	2	ID=C002_000171-T1.cds;Parent=C002_000171-T1;
scaffold_1	funannotate	gene	644800	646244	.	-	.	ID=C002_000172;
scaffold_1	funannotate	mRNA	644800	646244	.	-	.	ID=C002_000172-T1;Parent=C002_000172;product=hypothetical protein;
scaffold_1	funannotate	exon	645909	646244	.	-	.	ID=C002_000172-T1.exon1;Parent=C002_000172-T1;
scaffold_1	funannotate	exon	645666	645830	.	-	.	ID=C002_000172-T1.exon2;Parent=C002_000172-T1;
scaffold_1	funannotate	exon	645083	645499	.	-	.	ID=C002_000172-T1.exon3;Parent=C002_000172-T1;
scaffold_1	funannotate	exon	644800	644988	.	-	.	ID=C002_000172-T1.exon4;Parent=C002_000172-T1;
scaffold_1	funannotate	CDS	645909	646244	.	-	0	ID=C002_000172-T1.cds;Parent=C002_000172-T1;
scaffold_1	funannotate	CDS	645666	645830	.	-	0	ID=C002_000172-T1.cds;Parent=C002_000172-T1;
scaffold_1	funannotate	CDS	645083	645499	.	-	0	ID=C002_000172-T1.cds;Parent=C002_000172-T1;
scaffold_1	funannotate	CDS	644800	644988	.	-	0	ID=C002_000172-T1.cds;Parent=C002_000172-T1;
scaffold_1	funannotate	gene	652281	653561	.	-	.	ID=C002_000173;
scaffold_1	funannotate	mRNA	652281	653561	.	-	.	ID=C002_000173-T1;Parent=C002_000173;product=hypothetical protein;
scaffold_1	funannotate	exon	652281	653561	.	-	.	ID=C002_000173-T1.exon1;Parent=C002_000173-T1;
scaffold_1	funannotate	CDS	652281	653561	.	-	0	ID=C002_000173-T1.cds;Parent=C002_000173-T1;
scaffold_1	funannotate	gene	667300	669530	.	+	.	ID=C002_000174;
scaffold_1	funannotate	mRNA	667300	669530	.	+	.	ID=C002_000174-T1;Parent=C002_000174;product=hypothetical protein;
scaffold_1	funannotate	exon	667300	667485	.	+	.	ID=C002_000174-T1.exon1;Parent=C002_000174-T1;
scaffold_1	funannotate	exon	667536	669530	.	+	.	ID=C002_000174-T1.exon2;Parent=C002_000174-T1;
scaffold_1	funannotate	CDS	667300	667485	.	+	0	ID=C002_000174-T1.cds;Parent=C002_000174-T1;
scaffold_1	funannotate	CDS	667536	669530	.	+	0	ID=C002_000174-T1.cds;Parent=C002_000174-T1;
scaffold_1	funannotate	gene	670685	671122	.	-	.	ID=C002_000175;
scaffold_1	funannotate	mRNA	670685	671122	.	-	.	ID=C002_000175-T1;Parent=C002_000175;product=hypothetical protein;
scaffold_1	funannotate	exon	670685	671122	.	-	.	ID=C002_000175-T1.exon1;Parent=C002_000175-T1;
scaffold_1	funannotate	CDS	670685	671122	.	-	0	ID=C002_000175-T1.cds;Parent=C002_000175-T1;
scaffold_1	funannotate	gene	682323	683384	.	+	.	ID=C002_000176;
scaffold_1	funannotate	mRNA	682323	683384	.	+	.	ID=C002_000176-T1;Parent=C002_000176;product=hypothetical protein;
scaffold_1	funannotate	exon	682323	683384	.	+	.	ID=C002_000176-T1.exon1;Parent=C002_000176-T1;
scaffold_1	funannotate	CDS	682323	683384	.	+	0	ID=C002_000176-T1.cds;Parent=C002_000176-T1;
scaffold_1	funannotate	gene	684746	685581	.	+	.	ID=C002_000177;
scaffold_1	funannotate	mRNA	684746	685581	.	+	.	ID=C002_000177-T1;Parent=C002_000177;product=hypothetical protein;
scaffold_1	funannotate	exon	684746	685581	.	+	.	ID=C002_000177-T1.exon1;Parent=C002_000177-T1;
scaffold_1	funannotate	CDS	684746	685581	.	+	2	ID=C002_000177-T1.cds;Parent=C002_000177-T1;
scaffold_1	funannotate	gene	687828	688562	.	-	.	ID=C002_000178;
scaffold_1	funannotate	mRNA	687828	688562	.	-	.	ID=C002_000178-T1;Parent=C002_000178;product=hypothetical protein;
scaffold_1	funannotate	exon	687828	688562	.	-	.	ID=C002_000178-T1.exon1;Parent=C002_000178-T1;
scaffold_1	funannotate	CDS	687828	688562	.	-	0	ID=C002_000178-T1.cds;Parent=C002_000178-T1;
scaffold_1	funannotate	gene	689131	689807	.	-	.	ID=C002_000179;
scaffold_1	funannotate	mRNA	689131	689807	.	-	.	ID=C002_000179-T1;Parent=C002_000179;product=hypothetical protein;
scaffold_1	funannotate	exon	689697	689807	.	-	.	ID=C002_000179-T1.exon1;Parent=C002_000179-T1;
scaffold_1	funannotate	exon	689131	689604	.	-	.	ID=C002_000179-T1.exon2;Parent=C002_000179-T1;
scaffold_1	funannotate	CDS	689697	689807	.	-	0	ID=C002_000179-T1.cds;Parent=C002_000179-T1;
scaffold_1	funannotate	CDS	689131	689604	.	-	0	ID=C002_000179-T1.cds;Parent=C002_000179-T1;
scaffold_1	funannotate	gene	690756	691028	.	-	.	ID=C002_000180;
scaffold_1	funannotate	mRNA	690756	691028	.	-	.	ID=C002_000180-T1;Parent=C002_000180;product=hypothetical protein;
scaffold_1	funannotate	exon	690756	691028	.	-	.	ID=C002_000180-T1.exon1;Parent=C002_000180-T1;
scaffold_1	funannotate	CDS	690756	691028	.	-	0	ID=C002_000180-T1.cds;Parent=C002_000180-T1;
scaffold_1	funannotate	gene	692317	694551	.	-	.	ID=C002_000181;
scaffold_1	funannotate	mRNA	692317	694551	.	-	.	ID=C002_000181-T1;Parent=C002_000181;product=hypothetical protein;
scaffold_1	funannotate	exon	692317	694551	.	-	.	ID=C002_000181-T1.exon1;Parent=C002_000181-T1;
scaffold_1	funannotate	CDS	692317	694551	.	-	0	ID=C002_000181-T1.cds;Parent=C002_000181-T1;
scaffold_1	funannotate	gene	696390	696688	.	+	.	ID=C002_000182;
scaffold_1	funannotate	mRNA	696390	696688	.	+	.	ID=C002_000182-T1;Parent=C002_000182;product=hypothetical protein;
scaffold_1	funannotate	exon	696390	696688	.	+	.	ID=C002_000182-T1.exon1;Parent=C002_000182-T1;
scaffold_1	funannotate	CDS	696390	696688	.	+	2	ID=C002_000182-T1.cds;Parent=C002_000182-T1;
scaffold_1	funannotate	gene	698259	698936	.	-	.	ID=C002_000183;
scaffold_1	funannotate	mRNA	698259	698936	.	-	.	ID=C002_000183-T1;Parent=C002_000183;product=hypothetical protein;
scaffold_1	funannotate	exon	698259	698936	.	-	.	ID=C002_000183-T1.exon1;Parent=C002_000183-T1;
scaffold_1	funannotate	CDS	698259	698936	.	-	0	ID=C002_000183-T1.cds;Parent=C002_000183-T1;
scaffold_1	funannotate	gene	700750	701307	.	+	.	ID=C002_000184;
scaffold_1	funannotate	mRNA	700750	701307	.	+	.	ID=C002_000184-T1;Parent=C002_000184;product=hypothetical protein;
scaffold_1	funannotate	exon	700750	701307	.	+	.	ID=C002_000184-T1.exon1;Parent=C002_000184-T1;
scaffold_1	funannotate	CDS	700750	701307	.	+	0	ID=C002_000184-T1.cds;Parent=C002_000184-T1;
scaffold_1	funannotate	gene	703450	705182	.	-	.	ID=C002_000185;
scaffold_1	funannotate	mRNA	703450	705182	.	-	.	ID=C002_000185-T1;Parent=C002_000185;product=hypothetical protein;
scaffold_1	funannotate	exon	704807	705182	.	-	.	ID=C002_000185-T1.exon1;Parent=C002_000185-T1;
scaffold_1	funannotate	exon	703450	704756	.	-	.	ID=C002_000185-T1.exon2;Parent=C002_000185-T1;
scaffold_1	funannotate	CDS	704807	705182	.	-	0	ID=C002_000185-T1.cds;Parent=C002_000185-T1;
scaffold_1	funannotate	CDS	703450	704756	.	-	2	ID=C002_000185-T1.cds;Parent=C002_000185-T1;
scaffold_1	funannotate	gene	707306	708129	.	+	.	ID=C002_000186;
scaffold_1	funannotate	mRNA	707306	708129	.	+	.	ID=C002_000186-T1;Parent=C002_000186;product=hypothetical protein;
scaffold_1	funannotate	exon	707306	707505	.	+	.	ID=C002_000186-T1.exon1;Parent=C002_000186-T1;
scaffold_1	funannotate	exon	707563	707854	.	+	.	ID=C002_000186-T1.exon2;Parent=C002_000186-T1;
scaffold_1	funannotate	exon	707920	708129	.	+	.	ID=C002_000186-T1.exon3;Parent=C002_000186-T1;
scaffold_1	funannotate	CDS	707306	707505	.	+	0	ID=C002_000186-T1.cds;Parent=C002_000186-T1;
scaffold_1	funannotate	CDS	707563	707854	.	+	1	ID=C002_000186-T1.cds;Parent=C002_000186-T1;
scaffold_1	funannotate	CDS	707920	708129	.	+	0	ID=C002_000186-T1.cds;Parent=C002_000186-T1;
scaffold_1	funannotate	gene	708246	709298	.	+	.	ID=C002_000187;
scaffold_1	funannotate	mRNA	708246	709298	.	+	.	ID=C002_000187-T1;Parent=C002_000187;product=hypothetical protein;
scaffold_1	funannotate	exon	708246	708494	.	+	.	ID=C002_000187-T1.exon1;Parent=C002_000187-T1;
scaffold_1	funannotate	exon	708555	709298	.	+	.	ID=C002_000187-T1.exon2;Parent=C002_000187-T1;
scaffold_1	funannotate	CDS	708246	708494	.	+	0	ID=C002_000187-T1.cds;Parent=C002_000187-T1;
scaffold_1	funannotate	CDS	708555	709298	.	+	0	ID=C002_000187-T1.cds;Parent=C002_000187-T1;
scaffold_1	funannotate	gene	710622	711398	.	-	.	ID=C002_000188;
scaffold_1	funannotate	mRNA	710622	711398	.	-	.	ID=C002_000188-T1;Parent=C002_000188;product=hypothetical protein;
scaffold_1	funannotate	exon	710622	711398	.	-	.	ID=C002_000188-T1.exon1;Parent=C002_000188-T1;
scaffold_1	funannotate	CDS	710622	711398	.	-	0	ID=C002_000188-T1.cds;Parent=C002_000188-T1;
scaffold_1	funannotate	gene	712620	713174	.	+	.	ID=C002_000189;
scaffold_1	funannotate	mRNA	712620	713174	.	+	.	ID=C002_000189-T1;Parent=C002_000189;product=hypothetical protein;
scaffold_1	funannotate	exon	712620	713174	.	+	.	ID=C002_000189-T1.exon1;Parent=C002_000189-T1;
scaffold_1	funannotate	CDS	712620	713174	.	+	0	ID=C002_000189-T1.cds;Parent=C002_000189-T1;
scaffold_1	funannotate	gene	714147	714464	.	-	.	ID=C002_000190;
scaffold_1	funannotate	mRNA	714147	714464	.	-	.	ID=C002_000190-T1;Parent=C002_000190;product=hypothetical protein;
scaffold_1	funannotate	exon	714147	714464	.	-	.	ID=C002_000190-T1.exon1;Parent=C002_000190-T1;
scaffold_1	funannotate	CDS	714147	714464	.	-	0	ID=C002_000190-T1.cds;Parent=C002_000190-T1;
scaffold_1	funannotate	gene	716229	716905	.	+	.	ID=C002_000191;
scaffold_1	funannotate	mRNA	716229	716905	.	+	.	ID=C002_000191-T1;Parent=C002_000191;product=hypothetical protein;
scaffold_1	funannotate	exon	716229	716647	.	+	.	ID=C002_000191-T1.exon1;Parent=C002_000191-T1;
scaffold_1	funannotate	exon	716713	716905	.	+	.	ID=C002_000191-T1.exon2;Parent=C002_000191-T1;
scaffold_1	funannotate	CDS	716229	716647	.	+	0	ID=C002_000191-T1.cds;Parent=C002_000191-T1;
scaffold_1	funannotate	CDS	716713	716905	.	+	1	ID=C002_000191-T1.cds;Parent=C002_000191-T1;
scaffold_1	funannotate	gene	717395	718297	.	+	.	ID=C002_000192;
scaffold_1	funannotate	mRNA	717395	718297	.	+	.	ID=C002_000192-T1;Parent=C002_000192;product=hypothetical protein;
scaffold_1	funannotate	exon	717395	718297	.	+	.	ID=C002_000192-T1.exon1;Parent=C002_000192-T1;
scaffold_1	funannotate	CDS	717395	718297	.	+	0	ID=C002_000192-T1.cds;Parent=C002_000192-T1;
scaffold_1	funannotate	gene	719373	719982	.	+	.	ID=C002_000193;
scaffold_1	funannotate	mRNA	719373	719982	.	+	.	ID=C002_000193-T1;Parent=C002_000193;product=hypothetical protein;
scaffold_1	funannotate	exon	719373	719411	.	+	.	ID=C002_000193-T1.exon1;Parent=C002_000193-T1;
scaffold_1	funannotate	exon	719468	719689	.	+	.	ID=C002_000193-T1.exon2;Parent=C002_000193-T1;
scaffold_1	funannotate	exon	719763	719982	.	+	.	ID=C002_000193-T1.exon3;Parent=C002_000193-T1;
scaffold_1	funannotate	CDS	719373	719411	.	+	0	ID=C002_000193-T1.cds;Parent=C002_000193-T1;
scaffold_1	funannotate	CDS	719468	719689	.	+	0	ID=C002_000193-T1.cds;Parent=C002_000193-T1;
scaffold_1	funannotate	CDS	719763	719982	.	+	0	ID=C002_000193-T1.cds;Parent=C002_000193-T1;
scaffold_1	funannotate	gene	720897	722201	.	+	.	ID=C002_000194;
scaffold_1	funannotate	mRNA	720897	722201	.	+	.	ID=C002_000194-T1;Parent=C002_000194;product=hypothetical protein;
scaffold_1	funannotate	exon	720897	721631	.	+	.	ID=C002_000194-T1.exon1;Parent=C002_000194-T1;
scaffold_1	funannotate	exon	721798	722201	.	+	.	ID=C002_000194-T1.exon2;Parent=C002_000194-T1;
scaffold_1	funannotate	CDS	720897	721631	.	+	2	ID=C002_000194-T1.cds;Parent=C002_000194-T1;
scaffold_1	funannotate	CDS	721798	722201	.	+	2	ID=C002_000194-T1.cds;Parent=C002_000194-T1;
scaffold_1	funannotate	gene	723571	724470	.	-	.	ID=C002_000195;
scaffold_1	funannotate	mRNA	723571	724470	.	-	.	ID=C002_000195-T1;Parent=C002_000195;product=hypothetical protein;
scaffold_1	funannotate	exon	723571	724470	.	-	.	ID=C002_000195-T1.exon1;Parent=C002_000195-T1;
scaffold_1	funannotate	CDS	723571	724470	.	-	0	ID=C002_000195-T1.cds;Parent=C002_000195-T1;
scaffold_1	funannotate	gene	727910	728209	.	+	.	ID=C002_000196;
scaffold_1	funannotate	mRNA	727910	728209	.	+	.	ID=C002_000196-T1;Parent=C002_000196;product=hypothetical protein;
scaffold_1	funannotate	exon	727910	728209	.	+	.	ID=C002_000196-T1.exon1;Parent=C002_000196-T1;
scaffold_1	funannotate	CDS	727910	728209	.	+	0	ID=C002_000196-T1.cds;Parent=C002_000196-T1;
scaffold_1	funannotate	gene	728686	730794	.	-	.	ID=C002_000197;
scaffold_1	funannotate	mRNA	728686	730794	.	-	.	ID=C002_000197-T1;Parent=C002_000197;product=hypothetical protein;
scaffold_1	funannotate	exon	729944	730794	.	-	.	ID=C002_000197-T1.exon1;Parent=C002_000197-T1;
scaffold_1	funannotate	exon	728686	729889	.	-	.	ID=C002_000197-T1.exon2;Parent=C002_000197-T1;
scaffold_1	funannotate	CDS	729944	730794	.	-	0	ID=C002_000197-T1.cds;Parent=C002_000197-T1;
scaffold_1	funannotate	CDS	728686	729889	.	-	1	ID=C002_000197-T1.cds;Parent=C002_000197-T1;
scaffold_1	funannotate	gene	731579	732952	.	+	.	ID=C002_000198;
scaffold_1	funannotate	mRNA	731579	732952	.	+	.	ID=C002_000198-T1;Parent=C002_000198;product=hypothetical protein;
scaffold_1	funannotate	exon	731579	732952	.	+	.	ID=C002_000198-T1.exon1;Parent=C002_000198-T1;
scaffold_1	funannotate	CDS	731579	732952	.	+	0	ID=C002_000198-T1.cds;Parent=C002_000198-T1;
scaffold_1	funannotate	gene	733894	734655	.	-	.	ID=C002_000199;
scaffold_1	funannotate	mRNA	733894	734655	.	-	.	ID=C002_000199-T1;Parent=C002_000199;product=hypothetical protein;
scaffold_1	funannotate	exon	733894	734655	.	-	.	ID=C002_000199-T1.exon1;Parent=C002_000199-T1;
scaffold_1	funannotate	CDS	733894	734655	.	-	0	ID=C002_000199-T1.cds;Parent=C002_000199-T1;
scaffold_1	funannotate	gene	737039	738867	.	+	.	ID=C002_000200;
scaffold_1	funannotate	mRNA	737039	738867	.	+	.	ID=C002_000200-T1;Parent=C002_000200;product=hypothetical protein;
scaffold_1	funannotate	exon	737039	738682	.	+	.	ID=C002_000200-T1.exon1;Parent=C002_000200-T1;
scaffold_1	funannotate	exon	738748	738867	.	+	.	ID=C002_000200-T1.exon2;Parent=C002_000200-T1;
scaffold_1	funannotate	CDS	737039	738682	.	+	0	ID=C002_000200-T1.cds;Parent=C002_000200-T1;
scaffold_1	funannotate	CDS	738748	738867	.	+	0	ID=C002_000200-T1.cds;Parent=C002_000200-T1;
scaffold_1	funannotate	gene	742187	744355	.	+	.	ID=C002_000201;
scaffold_1	funannotate	mRNA	742187	744355	.	+	.	ID=C002_000201-T1;Parent=C002_000201;product=hypothetical protein;
scaffold_1	funannotate	exon	742187	742555	.	+	.	ID=C002_000201-T1.exon1;Parent=C002_000201-T1;
scaffold_1	funannotate	exon	742625	744355	.	+	.	ID=C002_000201-T1.exon2;Parent=C002_000201-T1;
scaffold_1	funannotate	CDS	742187	742555	.	+	0	ID=C002_000201-T1.cds;Parent=C002_000201-T1;
scaffold_1	funannotate	CDS	742625	744355	.	+	0	ID=C002_000201-T1.cds;Parent=C002_000201-T1;
scaffold_1	funannotate	gene	747739	748719	.	+	.	ID=C002_000202;
scaffold_1	funannotate	mRNA	747739	748719	.	+	.	ID=C002_000202-T1;Parent=C002_000202;product=hypothetical protein;
scaffold_1	funannotate	exon	747739	748459	.	+	.	ID=C002_000202-T1.exon1;Parent=C002_000202-T1;
scaffold_1	funannotate	exon	748563	748719	.	+	.	ID=C002_000202-T1.exon2;Parent=C002_000202-T1;
scaffold_1	funannotate	CDS	747739	748459	.	+	2	ID=C002_000202-T1.cds;Parent=C002_000202-T1;
scaffold_1	funannotate	CDS	748563	748719	.	+	1	ID=C002_000202-T1.cds;Parent=C002_000202-T1;
scaffold_2	funannotate	gene	124	2211	.	-	.	ID=C002_000203;
scaffold_2	funannotate	mRNA	124	2211	.	-	.	ID=C002_000203-T1;Parent=C002_000203;product=hypothetical protein;
scaffold_2	funannotate	exon	124	2211	.	-	.	ID=C002_000203-T1.exon1;Parent=C002_000203-T1;
scaffold_2	funannotate	CDS	124	2211	.	-	0	ID=C002_000203-T1.cds;Parent=C002_000203-T1;
scaffold_2	funannotate	gene	2880	4051	.	-	.	ID=C002_000204;
scaffold_2	funannotate	mRNA	2880	4051	.	-	.	ID=C002_000204-T1;Parent=C002_000204;product=hypothetical protein;
scaffold_2	funannotate	exon	3238	4051	.	-	.	ID=C002_000204-T1.exon1;Parent=C002_000204-T1;
scaffold_2	funannotate	exon	2880	3184	.	-	.	ID=C002_000204-T1.exon2;Parent=C002_000204-T1;
scaffold_2	funannotate	CDS	3238	4051	.	-	0	ID=C002_000204-T1.cds;Parent=C002_000204-T1;
scaffold_2	funannotate	CDS	2880	3184	.	-	2	ID=C002_000204-T1.cds;Parent=C002_000204-T1;
scaffold_2	funannotate	gene	7072	8268	.	+	.	ID=C002_000205;
scaffold_2	funannotate	mRNA	7072	8268	.	+	.	ID=C002_000205-T1;Parent=C002_000205;product=hypothetical protein;
scaffold_2	funannotate	exon	7072	8268	.	+	.	ID=C002_000205-T1.exon1;Parent=C002_000205-T1;
scaffold_2	funannotate	CDS	7072	8268	.	+	0	ID=C002_000205-T1.cds;Parent=C002_000205-T1;
scaffold_2	funannotate	gene	8421	10545	.	-	.	ID=C002_000206;
scaffold_2	funannotate	mRNA	8421	10545	.	-	.	ID=C002_000206-T1;Parent=C002_000206;product=hypothetical protein;
scaffold_2	funannotate	exon	10170	10545	.	-	.	ID=C002_000206-T1.exon1;Parent=C002_000206-T1;
scaffold_2	funannotate	exon	8421	10096	.	-	.	ID=C002_000206-T1.exon2;Parent=C002_000206-T1;
scaffold_2	funannotate	CDS	10170	10545	.	-	0	ID=C002_000206-T1.cds;Parent=C002_000206-T1;
scaffold_2	funannotate	CDS	8421	10096	.	-	2	ID=C002_000206-T1.cds;Parent=C002_000206-T1;
scaffold_2	funannotate	gene	15188	16729	.	-	.	ID=C002_000207;
scaffold_2	funannotate	mRNA	15188	16729	.	-	.	ID=C002_000207-T1;Parent=C002_000207;product=hypothetical protein;
scaffold_2	funannotate	exon	15188	16729	.	-	.	ID=C002_000207-T1.exon1;Parent=C002_000207-T1;
scaffold_2	funannotate	CDS	15188	16729	.	-	0	ID=C002_000207-T1.cds;Parent=C002_000207-T1;
scaffold_2	funannotate	gene	19730	21977	.	+	.	ID=C002_000208;
scaffold_2	funannotate	mRNA	19730	21977	.	+	.	ID=C002_000208-T1;Parent=C002_000208;product=hypothetical protein;
scaffold_2	funannotate	exon	19730	21217	.	+	.	ID=C002_000208-T1.exon1;Parent=C002_000208-T1;
scaffold_2	funannotate	exon	21279	21977	.	+	.	ID=C002_000208-T1.exon2;Parent=C002_000208-T1;
scaffold_2	funannotate	CDS	19730	21217	.	+	0	ID=C002_000208-T1.cds;Parent=C002_000208-T1;
scaffold_2	funannotate	CDS	21279	21977	.	+	0	ID=C002_000208-T1.cds;Parent=C002_000208-T1;
scaffold_2	funannotate	gene	23843	25192	.	-	.	ID=C002_000209;
scaffold_2	funannotate	mRNA	23843	25192	.	-	.	ID=C002_000209-T1;Parent=C002_000209;product=hypothetical protein;
scaffold_2	funannotate	exon	24994	25192	.	-	.	ID=C002_000209-T1.exon1;Parent=C002_000209-T1;
scaffold_2	funannotate	exon	24450	24903	.	-	.	ID=C002_000209-T1.exon2;Parent=C002_000209-T1;
scaffold_2	funannotate	exon	24329	24378	.	-	.	ID=C002_000209-T1.exon3;Parent=C002_000209-T1;
scaffold_2	funannotate	exon	23843	24267	.	-	.	ID=C002_000209-T1.exon4;Parent=C002_000209-T1;
scaffold_2	funannotate	CDS	24994	25192	.	-	0	ID=C002_000209-T1.cds;Parent=C002_000209-T1;
scaffold_2	funannotate	CDS	24450	24903	.	-	2	ID=C002_000209-T1.cds;Parent=C002_000209-T1;
scaffold_2	funannotate	CDS	24329	24378	.	-	1	ID=C002_000209-T1.cds;Parent=C002_000209-T1;
scaffold_2	funannotate	CDS	23843	24267	.	-	2	ID=C002_000209-T1.cds;Parent=C002_000209-T1;
scaffold_2	funannotate	gene	26226	28645	.	-	.	ID=C002_000210;
scaffold_2	funannotate	mRNA	26226	28645	.	-	.	ID=C002_000210-T1;Parent=C002_000210;product=hypothetical protein;
scaffold_2	funannotate	exon	28549	28645	.	-	.	ID=C002_000210-T1.exon1;Parent=C002_000210-T1;
scaffold_2	funannotate	exon	28278	28370	.	-	.	ID=C002_000210-T1.exon2;Parent=C002_000210-T1;
scaffold_2	funannotate	exon	27719	28220	.	-	.	ID=C002_000210-T1.exon3;Parent=C002_000210-T1;
scaffold_2	funannotate	exon	27117	27645	.	-	.	ID=C002_000210-T1.exon4;Parent=C002_000210-T1;
scaffold_2	funannotate	exon	26565	27038	.	-	.	ID=C002_000210-T1.exon5;Parent=C002_000210-T1;
scaffold_2	funannotate	exon	26226	26447	.	-	.	ID=C002_000210-T1.exon6;Parent=C002_000210-T1;
scaffold_2	funannotate	CDS	28549	28645	.	-	0	ID=C002_000210-T1.cds;Parent=C002_000210-T1;
scaffold_2	funannotate	CDS	28278	28370	.	-	2	ID=C002_000210-T1.cds;Parent=C002_000210-T1;
scaffold_2	funannotate	CDS	27719	28220	.	-	2	ID=C002_000210-T1.cds;Parent=C002_000210-T1;
scaffold_2	funannotate	CDS	27117	27645	.	-	1	ID=C002_000210-T1.cds;Parent=C002_000210-T1;
scaffold_2	funannotate	CDS	26565	27038	.	-	0	ID=C002_000210-T1.cds;Parent=C002_000210-T1;
scaffold_2	funannotate	CDS	26226	26447	.	-	0	ID=C002_000210-T1.cds;Parent=C002_000210-T1;
scaffold_2	funannotate	gene	31362	33043	.	-	.	ID=C002_000211;
scaffold_2	funannotate	mRNA	31362	33043	.	-	.	ID=C002_000211-T1;Parent=C002_000211;product=hypothetical protein;
scaffold_2	funannotate	exon	33037	33043	.	-	.	ID=C002_000211-T1.exon1;Parent=C002_000211-T1;
scaffold_2	funannotate	exon	32754	32987	.	-	.	ID=C002_000211-T1.exon2;Parent=C002_000211-T1;
scaffold_2	funannotate	exon	32271	32634	.	-	.	ID=C002_000211-T1.exon3;Parent=C002_000211-T1;
scaffold_2	funannotate	exon	31362	31791	.	-	.	ID=C002_000211-T1.exon4;Parent=C002_000211-T1;
scaffold_2	funannotate	CDS	33037	33043	.	-	0	ID=C002_000211-T1.cds;Parent=C002_000211-T1;
scaffold_2	funannotate	CDS	32754	32987	.	-	2	ID=C002_000211-T1.cds;Parent=C002_000211-T1;
scaffold_2	funannotate	CDS	32271	32634	.	-	2	ID=C002_000211-T1.cds;Parent=C002_000211-T1;
scaffold_2	funannotate	CDS	31362	31791	.	-	1	ID=C002_000211-T1.cds;Parent=C002_000211-T1;
scaffold_2	funannotate	gene	34185	35567	.	+	.	ID=C002_000212;
scaffold_2	funannotate	mRNA	34185	35567	.	+	.	ID=C002_000212-T1;Parent=C002_000212;product=hypothetical protein;
scaffold_2	funannotate	exon	34185	35567	.	+	.	ID=C002_000212-T1.exon1;Parent=C002_000212-T1;
scaffold_2	funannotate	CDS	34185	35567	.	+	0	ID=C002_000212-T1.cds;Parent=C002_000212-T1;
scaffold_2	funannotate	gene	36877	38169	.	+	.	ID=C002_000213;
scaffold_2	funannotate	mRNA	36877	38169	.	+	.	ID=C002_000213-T1;Parent=C002_000213;product=hypothetical protein;
scaffold_2	funannotate	exon	36877	38169	.	+	.	ID=C002_000213-T1.exon1;Parent=C002_000213-T1;
scaffold_2	funannotate	CDS	36877	38169	.	+	0	ID=C002_000213-T1.cds;Parent=C002_000213-T1;
scaffold_2	funannotate	gene	38761	40218	.	+	.	ID=C002_000214;
scaffold_2	funannotate	mRNA	38761	40218	.	+	.	ID=C002_000214-T1;Parent=C002_000214;product=hypothetical protein;
scaffold_2	funannotate	exon	38761	40218	.	+	.	ID=C002_000214-T1.exon1;Parent=C002_000214-T1;
scaffold_2	funannotate	CDS	38761	40218	.	+	0	ID=C002_000214-T1.cds;Parent=C002_000214-T1;
scaffold_2	funannotate	gene	41192	49373	.	+	.	ID=C002_000215;
scaffold_2	funannotate	mRNA	41192	49373	.	+	.	ID=C002_000215-T1;Parent=C002_000215;product=hypothetical protein;
scaffold_2	funannotate	exon	41192	43209	.	+	.	ID=C002_000215-T1.exon1;Parent=C002_000215-T1;
scaffold_2	funannotate	exon	43317	43449	.	+	.	ID=C002_000215-T1.exon2;Parent=C002_000215-T1;
scaffold_2	funannotate	exon	43509	49373	.	+	.	ID=C002_000215-T1.exon3;Parent=C002_000215-T1;
scaffold_2	funannotate	CDS	41192	43209	.	+	0	ID=C002_000215-T1.cds;Parent=C002_000215-T1;
scaffold_2	funannotate	CDS	43317	43449	.	+	1	ID=C002_000215-T1.cds;Parent=C002_000215-T1;
scaffold_2	funannotate	CDS	43509	49373	.	+	0	ID=C002_000215-T1.cds;Parent=C002_000215-T1;
scaffold_2	funannotate	gene	49560	51678	.	-	.	ID=C002_000216;
scaffold_2	funannotate	mRNA	49560	51678	.	-	.	ID=C002_000216-T1;Parent=C002_000216;product=hypothetical protein;
scaffold_2	funannotate	exon	51213	51678	.	-	.	ID=C002_000216-T1.exon1;Parent=C002_000216-T1;
scaffold_2	funannotate	exon	50670	51122	.	-	.	ID=C002_000216-T1.exon2;Parent=C002_000216-T1;
scaffold_2	funannotate	exon	50186	50602	.	-	.	ID=C002_000216-T1.exon3;Parent=C002_000216-T1;
scaffold_2	funannotate	exon	49560	50029	.	-	.	ID=C002_000216-T1.exon4;Parent=C002_000216-T1;
scaffold_2	funannotate	CDS	51213	51678	.	-	0	ID=C002_000216-T1.cds;Parent=C002_000216-T1;
scaffold_2	funannotate	CDS	50670	51122	.	-	2	ID=C002_000216-T1.cds;Parent=C002_000216-T1;
scaffold_2	funannotate	CDS	50186	50602	.	-	2	ID=C002_000216-T1.cds;Parent=C002_000216-T1;
scaffold_2	funannotate	CDS	49560	50029	.	-	2	ID=C002_000216-T1.cds;Parent=C002_000216-T1;
scaffold_2	funannotate	gene	56544	57336	.	+	.	ID=C002_000217;
scaffold_2	funannotate	mRNA	56544	57336	.	+	.	ID=C002_000217-T1;Parent=C002_000217;product=hypothetical protein;
scaffold_2	funannotate	exon	56544	56961	.	+	.	ID=C002_000217-T1.exon1;Parent=C002_000217-T1;
scaffold_2	funannotate	exon	57023	57336	.	+	.	ID=C002_000217-T1.exon2;Parent=C002_000217-T1;
scaffold_2	funannotate	CDS	56544	56961	.	+	0	ID=C002_000217-T1.cds;Parent=C002_000217-T1;
scaffold_2	funannotate	CDS	57023	57336	.	+	2	ID=C002_000217-T1.cds;Parent=C002_000217-T1;
scaffold_2	funannotate	gene	57752	58513	.	-	.	ID=C002_000218;
scaffold_2	funannotate	mRNA	57752	58513	.	-	.	ID=C002_000218-T1;Parent=C002_000218;product=hypothetical protein;
scaffold_2	funannotate	exon	57752	58513	.	-	.	ID=C002_000218-T1.exon1;Parent=C002_000218-T1;
scaffold_2	funannotate	CDS	57752	58513	.	-	0	ID=C002_000218-T1.cds;Parent=C002_000218-T1;
scaffold_2	funannotate	gene	58565	60093	.	-	.	ID=C002_000219;
scaffold_2	funannotate	mRNA	58565	60093	.	-	.	ID=C002_000219-T1;Parent=C002_000219;product=hypothetical protein;
scaffold_2	funannotate	exon	59577	60093	.	-	.	ID=C002_000219-T1.exon1;Parent=C002_000219-T1;
scaffold_2	funannotate	exon	58565	59511	.	-	.	ID=C002_000219-T1.exon2;Parent=C002_000219-T1;
scaffold_2	funannotate	CDS	59577	60093	.	-	0	ID=C002_000219-T1.cds;Parent=C002_000219-T1;
scaffold_2	funannotate	CDS	58565	59511	.	-	2	ID=C002_000219-T1.cds;Parent=C002_000219-T1;
scaffold_2	funannotate	gene	61996	65481	.	-	.	ID=C002_000220;
scaffold_2	funannotate	mRNA	61996	65481	.	-	.	ID=C002_000220-T1;Parent=C002_000220;product=hypothetical protein;
scaffold_2	funannotate	exon	62835	65481	.	-	.	ID=C002_000220-T1.exon1;Parent=C002_000220-T1;
scaffold_2	funannotate	exon	62192	62713	.	-	.	ID=C002_000220-T1.exon2;Parent=C002_000220-T1;
scaffold_2	funannotate	exon	61996	62060	.	-	.	ID=C002_000220-T1.exon3;Parent=C002_000220-T1;
scaffold_2	funannotate	CDS	62835	65481	.	-	0	ID=C002_000220-T1.cds;Parent=C002_000220-T1;
scaffold_2	funannotate	CDS	62192	62713	.	-	2	ID=C002_000220-T1.cds;Parent=C002_000220-T1;
scaffold_2	funannotate	CDS	61996	62060	.	-	2	ID=C002_000220-T1.cds;Parent=C002_000220-T1;
scaffold_2	funannotate	gene	67566	68810	.	-	.	ID=C002_000221;
scaffold_2	funannotate	mRNA	67566	68810	.	-	.	ID=C002_000221-T1;Parent=C002_000221;product=hypothetical protein;
scaffold_2	funannotate	exon	68474	68810	.	-	.	ID=C002_000221-T1.exon1;Parent=C002_000221-T1;
scaffold_2	funannotate	exon	67758	68401	.	-	.	ID=C002_000221-T1.exon2;Parent=C002_000221-T1;
scaffold_2	funannotate	exon	67566	67676	.	-	.	ID=C002_000221-T1.exon3;Parent=C002_000221-T1;
scaffold_2	funannotate	CDS	68474	68810	.	-	0	ID=C002_000221-T1.cds;Parent=C002_000221-T1;
scaffold_2	funannotate	CDS	67758	68401	.	-	2	ID=C002_000221-T1.cds;Parent=C002_000221-T1;
scaffold_2	funannotate	CDS	67566	67676	.	-	0	ID=C002_000221-T1.cds;Parent=C002_000221-T1;
scaffold_2	funannotate	gene	69811	70953	.	-	.	ID=C002_000222;
scaffold_2	funannotate	mRNA	69811	70953	.	-	.	ID=C002_000222-T1;Parent=C002_000222;product=hypothetical protein;
scaffold_2	funannotate	exon	70333	70953	.	-	.	ID=C002_000222-T1.exon1;Parent=C002_000222-T1;
scaffold_2	funannotate	exon	69811	70230	.	-	.	ID=C002_000222-T1.exon2;Parent=C002_000222-T1;
scaffold_2	funannotate	CDS	70333	70953	.	-	0	ID=C002_000222-T1.cds;Parent=C002_000222-T1;
scaffold_2	funannotate	CDS	69811	70230	.	-	0	ID=C002_000222-T1.cds;Parent=C002_000222-T1;
scaffold_2	funannotate	gene	71497	73601	.	+	.	ID=C002_000223;
scaffold_2	funannotate	mRNA	71497	73601	.	+	.	ID=C002_000223-T1;Parent=C002_000223;product=hypothetical protein;
scaffold_2	funannotate	exon	71497	71611	.	+	.	ID=C002_000223-T1.exon1;Parent=C002_000223-T1;
scaffold_2	funannotate	exon	71692	71855	.	+	.	ID=C002_000223-T1.exon2;Parent=C002_000223-T1;
scaffold_2	funannotate	exon	71935	72318	.	+	.	ID=C002_000223-T1.exon3;Parent=C002_000223-T1;
scaffold_2	funannotate	exon	72390	72756	.	+	.	ID=C002_000223-T1.exon4;Parent=C002_000223-T1;
scaffold_2	funannotate	exon	72916	73601	.	+	.	ID=C002_000223-T1.exon5;Parent=C002_000223-T1;
scaffold_2	funannotate	CDS	71497	71611	.	+	0	ID=C002_000223-T1.cds;Parent=C002_000223-T1;
scaffold_2	funannotate	CDS	71692	71855	.	+	2	ID=C002_000223-T1.cds;Parent=C002_000223-T1;
scaffold_2	funannotate	CDS	71935	72318	.	+	0	ID=C002_000223-T1.cds;Parent=C002_000223-T1;
scaffold_2	funannotate	CDS	72390	72756	.	+	0	ID=C002_000223-T1.cds;Parent=C002_000223-T1;
scaffold_2	funannotate	CDS	72916	73601	.	+	2	ID=C002_000223-T1.cds;Parent=C002_000223-T1;
scaffold_2	funannotate	gene	74355	75380	.	+	.	ID=C002_000224;
scaffold_2	funannotate	mRNA	74355	75380	.	+	.	ID=C002_000224-T1;Parent=C002_000224;product=hypothetical protein;
scaffold_2	funannotate	exon	74355	75380	.	+	.	ID=C002_000224-T1.exon1;Parent=C002_000224-T1;
scaffold_2	funannotate	CDS	74355	75380	.	+	0	ID=C002_000224-T1.cds;Parent=C002_000224-T1;
scaffold_2	funannotate	gene	76850	77656	.	+	.	ID=C002_000225;
scaffold_2	funannotate	mRNA	76850	77656	.	+	.	ID=C002_000225-T1;Parent=C002_000225;product=hypothetical protein;
scaffold_2	funannotate	exon	76850	76869	.	+	.	ID=C002_000225-T1.exon1;Parent=C002_000225-T1;
scaffold_2	funannotate	exon	76961	77188	.	+	.	ID=C002_000225-T1.exon2;Parent=C002_000225-T1;
scaffold_2	funannotate	exon	77269	77656	.	+	.	ID=C002_000225-T1.exon3;Parent=C002_000225-T1;
scaffold_2	funannotate	CDS	76850	76869	.	+	0	ID=C002_000225-T1.cds;Parent=C002_000225-T1;
scaffold_2	funannotate	CDS	76961	77188	.	+	1	ID=C002_000225-T1.cds;Parent=C002_000225-T1;
scaffold_2	funannotate	CDS	77269	77656	.	+	1	ID=C002_000225-T1.cds;Parent=C002_000225-T1;
scaffold_2	funannotate	gene	81885	82294	.	+	.	ID=C002_000226;
scaffold_2	funannotate	mRNA	81885	82294	.	+	.	ID=C002_000226-T1;Parent=C002_000226;product=hypothetical protein;
scaffold_2	funannotate	exon	81885	81918	.	+	.	ID=C002_000226-T1.exon1;Parent=C002_000226-T1;
scaffold_2	funannotate	exon	82071	82294	.	+	.	ID=C002_000226-T1.exon2;Parent=C002_000226-T1;
scaffold_2	funannotate	CDS	81885	81918	.	+	0	ID=C002_000226-T1.cds;Parent=C002_000226-T1;
scaffold_2	funannotate	CDS	82071	82294	.	+	2	ID=C002_000226-T1.cds;Parent=C002_000226-T1;
scaffold_2	funannotate	gene	82543	83601	.	+	.	ID=C002_000227;
scaffold_2	funannotate	mRNA	82543	83601	.	+	.	ID=C002_000227-T1;Parent=C002_000227;product=hypothetical protein;
scaffold_2	funannotate	exon	82543	83601	.	+	.	ID=C002_000227-T1.exon1;Parent=C002_000227-T1;
scaffold_2	funannotate	CDS	82543	83601	.	+	0	ID=C002_000227-T1.cds;Parent=C002_000227-T1;
scaffold_2	funannotate	gene	90995	92010	.	+	.	ID=C002_000228;
scaffold_2	funannotate	mRNA	90995	92010	.	+	.	ID=C002_000228-T1;Parent=C002_000228;product=hypothetical protein;
scaffold_2	funannotate	exon	90995	91524	.	+	.	ID=C002_000228-T1.exon1;Parent=C002_000228-T1;
scaffold_2	funannotate	exon	91574	91890	.	+	.	ID=C002_000228-T1.exon2;Parent=C002_000228-T1;
scaffold_2	funannotate	exon	91940	92010	.	+	.	ID=C002_000228-T1.exon3;Parent=C002_000228-T1;
scaffold_2	funannotate	CDS	90995	91524	.	+	0	ID=C002_000228-T1.cds;Parent=C002_000228-T1;
scaffold_2	funannotate	CDS	91574	91890	.	+	1	ID=C002_000228-T1.cds;Parent=C002_000228-T1;
scaffold_2	funannotate	CDS	91940	92010	.	+	2	ID=C002_000228-T1.cds;Parent=C002_000228-T1;
scaffold_2	funannotate	gene	96044	98030	.	-	.	ID=C002_000229;
scaffold_2	funannotate	mRNA	96044	98030	.	-	.	ID=C002_000229-T1;Parent=C002_000229;product=hypothetical protein;
scaffold_2	funannotate	exon	97658	98030	.	-	.	ID=C002_000229-T1.exon1;Parent=C002_000229-T1;
scaffold_2	funannotate	exon	96044	97602	.	-	.	ID=C002_000229-T1.exon2;Parent=C002_000229-T1;
scaffold_2	funannotate	CDS	97658	98030	.	-	0	ID=C002_000229-T1.cds;Parent=C002_000229-T1;
scaffold_2	funannotate	CDS	96044	97602	.	-	2	ID=C002_000229-T1.cds;Parent=C002_000229-T1;
scaffold_2	funannotate	gene	101270	102388	.	+	.	ID=C002_000230;
scaffold_2	funannotate	mRNA	101270	102388	.	+	.	ID=C002_000230-T1;Parent=C002_000230;product=hypothetical protein;
scaffold_2	funannotate	exon	101270	102388	.	+	.	ID=C002_000230-T1.exon1;Parent=C002_000230-T1;
scaffold_2	funannotate	CDS	101270	102388	.	+	0	ID=C002_000230-T1.cds;Parent=C002_000230-T1;
scaffold_2	funannotate	gene	106070	107014	.	-	.	ID=C002_000231;
scaffold_2	funannotate	mRNA	106070	107014	.	-	.	ID=C002_000231-T1;Parent=C002_000231;product=hypothetical protein;
scaffold_2	funannotate	exon	106779	107014	.	-	.	ID=C002_000231-T1.exon1;Parent=C002_000231-T1;
scaffold_2	funannotate	exon	106461	106686	.	-	.	ID=C002_000231-T1.exon2;Parent=C002_000231-T1;
scaffold_2	funannotate	exon	106070	106333	.	-	.	ID=C002_000231-T1.exon3;Parent=C002_000231-T1;
scaffold_2	funannotate	CDS	106779	107014	.	-	0	ID=C002_000231-T1.cds;Parent=C002_000231-T1;
scaffold_2	funannotate	CDS	106461	106686	.	-	1	ID=C002_000231-T1.cds;Parent=C002_000231-T1;
scaffold_2	funannotate	CDS	106070	106333	.	-	0	ID=C002_000231-T1.cds;Parent=C002_000231-T1;
scaffold_2	funannotate	gene	108373	109167	.	-	.	ID=C002_000232;
scaffold_2	funannotate	mRNA	108373	109167	.	-	.	ID=C002_000232-T1;Parent=C002_000232;product=hypothetical protein;
scaffold_2	funannotate	exon	109071	109167	.	-	.	ID=C002_000232-T1.exon1;Parent=C002_000232-T1;
scaffold_2	funannotate	exon	108731	109011	.	-	.	ID=C002_000232-T1.exon2;Parent=C002_000232-T1;
scaffold_2	funannotate	exon	108373	108637	.	-	.	ID=C002_000232-T1.exon3;Parent=C002_000232-T1;
scaffold_2	funannotate	CDS	109071	109167	.	-	1	ID=C002_000232-T1.cds;Parent=C002_000232-T1;
scaffold_2	funannotate	CDS	108731	109011	.	-	0	ID=C002_000232-T1.cds;Parent=C002_000232-T1;
scaffold_2	funannotate	CDS	108373	108637	.	-	1	ID=C002_000232-T1.cds;Parent=C002_000232-T1;
scaffold_2	funannotate	gene	110863	111965	.	+	.	ID=C002_000233;
scaffold_2	funannotate	mRNA	110863	111965	.	+	.	ID=C002_000233-T1;Parent=C002_000233;product=hypothetical protein;
scaffold_2	funannotate	exon	110863	111097	.	+	.	ID=C002_000233-T1.exon1;Parent=C002_000233-T1;
scaffold_2	funannotate	exon	111265	111965	.	+	.	ID=C002_000233-T1.exon2;Parent=C002_000233-T1;
scaffold_2	funannotate	CDS	110863	111097	.	+	0	ID=C002_000233-T1.cds;Parent=C002_000233-T1;
scaffold_2	funannotate	CDS	111265	111965	.	+	2	ID=C002_000233-T1.cds;Parent=C002_000233-T1;
scaffold_2	funannotate	gene	113117	113962	.	-	.	ID=C002_000234;
scaffold_2	funannotate	mRNA	113117	113962	.	-	.	ID=C002_000234-T1;Parent=C002_000234;product=hypothetical protein;
scaffold_2	funannotate	exon	113888	113962	.	-	.	ID=C002_000234-T1.exon1;Parent=C002_000234-T1;
scaffold_2	funannotate	exon	113117	113806	.	-	.	ID=C002_000234-T1.exon2;Parent=C002_000234-T1;
scaffold_2	funannotate	CDS	113888	113962	.	-	0	ID=C002_000234-T1.cds;Parent=C002_000234-T1;
scaffold_2	funannotate	CDS	113117	113806	.	-	0	ID=C002_000234-T1.cds;Parent=C002_000234-T1;
scaffold_2	funannotate	gene	115039	116403	.	+	.	ID=C002_000235;
scaffold_2	funannotate	mRNA	115039	116403	.	+	.	ID=C002_000235-T1;Parent=C002_000235;product=hypothetical protein;
scaffold_2	funannotate	exon	115039	115248	.	+	.	ID=C002_000235-T1.exon1;Parent=C002_000235-T1;
scaffold_2	funannotate	exon	115306	115342	.	+	.	ID=C002_000235-T1.exon2;Parent=C002_000235-T1;
scaffold_2	funannotate	exon	115406	115473	.	+	.	ID=C002_000235-T1.exon3;Parent=C002_000235-T1;
scaffold_2	funannotate	exon	115529	115917	.	+	.	ID=C002_000235-T1.exon4;Parent=C002_000235-T1;
scaffold_2	funannotate	exon	115968	116403	.	+	.	ID=C002_000235-T1.exon5;Parent=C002_000235-T1;
scaffold_2	funannotate	CDS	115039	115248	.	+	0	ID=C002_000235-T1.cds;Parent=C002_000235-T1;
scaffold_2	funannotate	CDS	115306	115342	.	+	0	ID=C002_000235-T1.cds;Parent=C002_000235-T1;
scaffold_2	funannotate	CDS	115406	115473	.	+	2	ID=C002_000235-T1.cds;Parent=C002_000235-T1;
scaffold_2	funannotate	CDS	115529	115917	.	+	0	ID=C002_000235-T1.cds;Parent=C002_000235-T1;
scaffold_2	funannotate	CDS	115968	116403	.	+	1	ID=C002_000235-T1.cds;Parent=C002_000235-T1;
scaffold_2	funannotate	gene	117290	118721	.	+	.	ID=C002_000236;
scaffold_2	funannotate	mRNA	117290	118721	.	+	.	ID=C002_000236-T1;Parent=C002_000236;product=hypothetical protein;
scaffold_2	funannotate	exon	117290	117430	.	+	.	ID=C002_000236-T1.exon1;Parent=C002_000236-T1;
scaffold_2	funannotate	exon	117483	117609	.	+	.	ID=C002_000236-T1.exon2;Parent=C002_000236-T1;
scaffold_2	funannotate	exon	117667	117790	.	+	.	ID=C002_000236-T1.exon3;Parent=C002_000236-T1;
scaffold_2	funannotate	exon	117855	118294	.	+	.	ID=C002_000236-T1.exon4;Parent=C002_000236-T1;
scaffold_2	funannotate	exon	118402	118721	.	+	.	ID=C002_000236-T1.exon5;Parent=C002_000236-T1;
scaffold_2	funannotate	CDS	117290	117430	.	+	0	ID=C002_000236-T1.cds;Parent=C002_000236-T1;
scaffold_2	funannotate	CDS	117483	117609	.	+	0	ID=C002_000236-T1.cds;Parent=C002_000236-T1;
scaffold_2	funannotate	CDS	117667	117790	.	+	2	ID=C002_000236-T1.cds;Parent=C002_000236-T1;
scaffold_2	funannotate	CDS	117855	118294	.	+	1	ID=C002_000236-T1.cds;Parent=C002_000236-T1;
scaffold_2	funannotate	CDS	118402	118721	.	+	2	ID=C002_000236-T1.cds;Parent=C002_000236-T1;
scaffold_2	funannotate	gene	119990	121733	.	+	.	ID=C002_000237;
scaffold_2	funannotate	mRNA	119990	121733	.	+	.	ID=C002_000237-T1;Parent=C002_000237;product=hypothetical protein;
scaffold_2	funannotate	exon	119990	120832	.	+	.	ID=C002_000237-T1.exon1;Parent=C002_000237-T1;
scaffold_2	funannotate	exon	120942	121733	.	+	.	ID=C002_000237-T1.exon2;Parent=C002_000237-T1;
scaffold_2	funannotate	CDS	119990	120832	.	+	0	ID=C002_000237-T1.cds;Parent=C002_000237-T1;
scaffold_2	funannotate	CDS	120942	121733	.	+	0	ID=C002_000237-T1.cds;Parent=C002_000237-T1;
scaffold_2	funannotate	gene	122186	124311	.	-	.	ID=C002_000238;
scaffold_2	funannotate	mRNA	122186	124311	.	-	.	ID=C002_000238-T1;Parent=C002_000238;product=hypothetical protein;
scaffold_2	funannotate	exon	124138	124311	.	-	.	ID=C002_000238-T1.exon1;Parent=C002_000238-T1;
scaffold_2	funannotate	exon	123984	124060	.	-	.	ID=C002_000238-T1.exon2;Parent=C002_000238-T1;
scaffold_2	funannotate	exon	123883	123934	.	-	.	ID=C002_000238-T1.exon3;Parent=C002_000238-T1;
scaffold_2	funannotate	exon	123651	123825	.	-	.	ID=C002_000238-T1.exon4;Parent=C002_000238-T1;
scaffold_2	funannotate	exon	123579	123602	.	-	.	ID=C002_000238-T1.exon5;Parent=C002_000238-T1;
scaffold_2	funannotate	exon	123456	123527	.	-	.	ID=C002_000238-T1.exon6;Parent=C002_000238-T1;
scaffold_2	funannotate	exon	122879	123382	.	-	.	ID=C002_000238-T1.exon7;Parent=C002_000238-T1;
scaffold_2	funannotate	exon	122670	122830	.	-	.	ID=C002_000238-T1.exon8;Parent=C002_000238-T1;
scaffold_2	funannotate	exon	122186	122605	.	-	.	ID=C002_000238-T1.exon9;Parent=C002_000238-T1;
scaffold_2	funannotate	CDS	124138	124311	.	-	0	ID=C002_000238-T1.cds;Parent=C002_000238-T1;
scaffold_2	funannotate	CDS	123984	124060	.	-	0	ID=C002_000238-T1.cds;Parent=C002_000238-T1;
scaffold_2	funannotate	CDS	123883	123934	.	-	1	ID=C002_000238-T1.cds;Parent=C002_000238-T1;
scaffold_2	funannotate	CDS	123651	123825	.	-	0	ID=C002_000238-T1.cds;Parent=C002_000238-T1;
scaffold_2	funannotate	CDS	123579	123602	.	-	2	ID=C002_000238-T1.cds;Parent=C002_000238-T1;
scaffold_2	funannotate	CDS	123456	123527	.	-	2	ID=C002_000238-T1.cds;Parent=C002_000238-T1;
scaffold_2	funannotate	CDS	122879	123382	.	-	2	ID=C002_000238-T1.cds;Parent=C002_000238-T1;
scaffold_2	funannotate	CDS	122670	122830	.	-	2	ID=C002_000238-T1.cds;Parent=C002_000238-T1;
scaffold_2	funannotate	CDS	122186	122605	.	-	0	ID=C002_000238-T1.cds;Parent=C002_000238-T1;
scaffold_2	funannotate	gene	125349	126269	.	+	.	ID=C002_000239;
scaffold_2	funannotate	mRNA	125349	126269	.	+	.	ID=C002_000239-T1;Parent=C002_000239;product=hypothetical protein;
scaffold_2	funannotate	exon	125349	126269	.	+	.	ID=C002_000239-T1.exon1;Parent=C002_000239-T1;
scaffold_2	funannotate	CDS	125349	126269	.	+	0	ID=C002_000239-T1.cds;Parent=C002_000239-T1;
scaffold_2	funannotate	gene	126449	129187	.	-	.	ID=C002_000240;
scaffold_2	funannotate	mRNA	126449	129187	.	-	.	ID=C002_000240-T1;Parent=C002_000240;product=hypothetical protein;
scaffold_2	funannotate	exon	126449	129187	.	-	.	ID=C002_000240-T1.exon1;Parent=C002_000240-T1;
scaffold_2	funannotate	CDS	126449	129187	.	-	0	ID=C002_000240-T1.cds;Parent=C002_000240-T1;
scaffold_2	funannotate	gene	130463	132007	.	+	.	ID=C002_000241;
scaffold_2	funannotate	mRNA	130463	132007	.	+	.	ID=C002_000241-T1;Parent=C002_000241;product=hypothetical protein;
scaffold_2	funannotate	exon	130463	130702	.	+	.	ID=C002_000241-T1.exon1;Parent=C002_000241-T1;
scaffold_2	funannotate	exon	130762	131040	.	+	.	ID=C002_000241-T1.exon2;Parent=C002_000241-T1;
scaffold_2	funannotate	exon	131114	131164	.	+	.	ID=C002_000241-T1.exon3;Parent=C002_000241-T1;
scaffold_2	funannotate	exon	131249	131775	.	+	.	ID=C002_000241-T1.exon4;Parent=C002_000241-T1;
scaffold_2	funannotate	exon	131836	132007	.	+	.	ID=C002_000241-T1.exon5;Parent=C002_000241-T1;
scaffold_2	funannotate	CDS	130463	130702	.	+	0	ID=C002_000241-T1.cds;Parent=C002_000241-T1;
scaffold_2	funannotate	CDS	130762	131040	.	+	0	ID=C002_000241-T1.cds;Parent=C002_000241-T1;
scaffold_2	funannotate	CDS	131114	131164	.	+	0	ID=C002_000241-T1.cds;Parent=C002_000241-T1;
scaffold_2	funannotate	CDS	131249	131775	.	+	0	ID=C002_000241-T1.cds;Parent=C002_000241-T1;
scaffold_2	funannotate	CDS	131836	132007	.	+	1	ID=C002_000241-T1.cds;Parent=C002_000241-T1;
scaffold_2	funannotate	gene	133044	133775	.	+	.	ID=C002_000242;
scaffold_2	funannotate	mRNA	133044	133775	.	+	.	ID=C002_000242-T1;Parent=C002_000242;product=hypothetical protein;
scaffold_2	funannotate	exon	133044	133775	.	+	.	ID=C002_000242-T1.exon1;Parent=C002_000242-T1;
scaffold_2	funannotate	CDS	133044	133775	.	+	0	ID=C002_000242-T1.cds;Parent=C002_000242-T1;
scaffold_2	funannotate	gene	134784	135515	.	+	.	ID=C002_000243;
scaffold_2	funannotate	mRNA	134784	135515	.	+	.	ID=C002_000243-T1;Parent=C002_000243;product=hypothetical protein;
scaffold_2	funannotate	exon	134784	135515	.	+	.	ID=C002_000243-T1.exon1;Parent=C002_000243-T1;
scaffold_2	funannotate	CDS	134784	135515	.	+	0	ID=C002_000243-T1.cds;Parent=C002_000243-T1;
scaffold_2	funannotate	gene	137216	139366	.	-	.	ID=C002_000244;
scaffold_2	funannotate	mRNA	137216	139366	.	-	.	ID=C002_000244-T1;Parent=C002_000244;product=hypothetical protein;
scaffold_2	funannotate	exon	138677	139366	.	-	.	ID=C002_000244-T1.exon1;Parent=C002_000244-T1;
scaffold_2	funannotate	exon	137216	137533	.	-	.	ID=C002_000244-T1.exon2;Parent=C002_000244-T1;
scaffold_2	funannotate	CDS	138677	139366	.	-	0	ID=C002_000244-T1.cds;Parent=C002_000244-T1;
scaffold_2	funannotate	CDS	137216	137533	.	-	0	ID=C002_000244-T1.cds;Parent=C002_000244-T1;
scaffold_2	funannotate	gene	141766	143246	.	+	.	ID=C002_000245;
scaffold_2	funannotate	mRNA	141766	143246	.	+	.	ID=C002_000245-T1;Parent=C002_000245;product=hypothetical protein;
scaffold_2	funannotate	exon	141766	142696	.	+	.	ID=C002_000245-T1.exon1;Parent=C002_000245-T1;
scaffold_2	funannotate	exon	142855	143246	.	+	.	ID=C002_000245-T1.exon2;Parent=C002_000245-T1;
scaffold_2	funannotate	CDS	141766	142696	.	+	0	ID=C002_000245-T1.cds;Parent=C002_000245-T1;
scaffold_2	funannotate	CDS	142855	143246	.	+	2	ID=C002_000245-T1.cds;Parent=C002_000245-T1;
scaffold_2	funannotate	gene	144219	145911	.	-	.	ID=C002_000246;
scaffold_2	funannotate	mRNA	144219	145911	.	-	.	ID=C002_000246-T1;Parent=C002_000246;product=hypothetical protein;
scaffold_2	funannotate	exon	144623	145911	.	-	.	ID=C002_000246-T1.exon1;Parent=C002_000246-T1;
scaffold_2	funannotate	exon	144219	144558	.	-	.	ID=C002_000246-T1.exon2;Parent=C002_000246-T1;
scaffold_2	funannotate	CDS	144623	145911	.	-	0	ID=C002_000246-T1.cds;Parent=C002_000246-T1;
scaffold_2	funannotate	CDS	144219	144558	.	-	1	ID=C002_000246-T1.cds;Parent=C002_000246-T1;
scaffold_2	funannotate	gene	147109	148154	.	+	.	ID=C002_000247;
scaffold_2	funannotate	mRNA	147109	148154	.	+	.	ID=C002_000247-T1;Parent=C002_000247;product=hypothetical protein;
scaffold_2	funannotate	exon	147109	147193	.	+	.	ID=C002_000247-T1.exon1;Parent=C002_000247-T1;
scaffold_2	funannotate	exon	147286	148154	.	+	.	ID=C002_000247-T1.exon2;Parent=C002_000247-T1;
scaffold_2	funannotate	CDS	147109	147193	.	+	0	ID=C002_000247-T1.cds;Parent=C002_000247-T1;
scaffold_2	funannotate	CDS	147286	148154	.	+	2	ID=C002_000247-T1.cds;Parent=C002_000247-T1;
scaffold_2	funannotate	gene	149957	150575	.	-	.	ID=C002_000248;
scaffold_2	funannotate	mRNA	149957	150575	.	-	.	ID=C002_000248-T1;Parent=C002_000248;product=hypothetical protein;
scaffold_2	funannotate	exon	150567	150575	.	-	.	ID=C002_000248-T1.exon1;Parent=C002_000248-T1;
scaffold_2	funannotate	exon	149957	150481	.	-	.	ID=C002_000248-T1.exon2;Parent=C002_000248-T1;
scaffold_2	funannotate	CDS	150567	150575	.	-	0	ID=C002_000248-T1.cds;Parent=C002_000248-T1;
scaffold_2	funannotate	CDS	149957	150481	.	-	0	ID=C002_000248-T1.cds;Parent=C002_000248-T1;
scaffold_2	funannotate	gene	150978	152097	.	+	.	ID=C002_000249;
scaffold_2	funannotate	mRNA	150978	152097	.	+	.	ID=C002_000249-T1;Parent=C002_000249;product=hypothetical protein;
scaffold_2	funannotate	exon	150978	151188	.	+	.	ID=C002_000249-T1.exon1;Parent=C002_000249-T1;
scaffold_2	funannotate	exon	151331	152097	.	+	.	ID=C002_000249-T1.exon2;Parent=C002_000249-T1;
scaffold_2	funannotate	CDS	150978	151188	.	+	0	ID=C002_000249-T1.cds;Parent=C002_000249-T1;
scaffold_2	funannotate	CDS	151331	152097	.	+	2	ID=C002_000249-T1.cds;Parent=C002_000249-T1;
scaffold_2	funannotate	gene	156719	158788	.	+	.	ID=C002_000250;
scaffold_2	funannotate	mRNA	156719	158788	.	+	.	ID=C002_000250-T1;Parent=C002_000250;product=hypothetical protein;
scaffold_2	funannotate	exon	156719	156899	.	+	.	ID=C002_000250-T1.exon1;Parent=C002_000250-T1;
scaffold_2	funannotate	exon	156989	157870	.	+	.	ID=C002_000250-T1.exon2;Parent=C002_000250-T1;
scaffold_2	funannotate	exon	157994	158511	.	+	.	ID=C002_000250-T1.exon3;Parent=C002_000250-T1;
scaffold_2	funannotate	exon	158585	158788	.	+	.	ID=C002_000250-T1.exon4;Parent=C002_000250-T1;
scaffold_2	funannotate	CDS	156719	156899	.	+	0	ID=C002_000250-T1.cds;Parent=C002_000250-T1;
scaffold_2	funannotate	CDS	156989	157870	.	+	2	ID=C002_000250-T1.cds;Parent=C002_000250-T1;
scaffold_2	funannotate	CDS	157994	158511	.	+	2	ID=C002_000250-T1.cds;Parent=C002_000250-T1;
scaffold_2	funannotate	CDS	158585	158788	.	+	0	ID=C002_000250-T1.cds;Parent=C002_000250-T1;
scaffold_2	funannotate	gene	159163	159685	.	-	.	ID=C002_000251;
scaffold_2	funannotate	mRNA	159163	159685	.	-	.	ID=C002_000251-T1;Parent=C002_000251;product=hypothetical protein;
scaffold_2	funannotate	exon	159604	159685	.	-	.	ID=C002_000251-T1.exon1;Parent=C002_000251-T1;
scaffold_2	funannotate	exon	159163	159458	.	-	.	ID=C002_000251-T1.exon2;Parent=C002_000251-T1;
scaffold_2	funannotate	CDS	159604	159685	.	-	0	ID=C002_000251-T1.cds;Parent=C002_000251-T1;
scaffold_2	funannotate	CDS	159163	159458	.	-	2	ID=C002_000251-T1.cds;Parent=C002_000251-T1;
scaffold_2	funannotate	gene	160832	161591	.	-	.	ID=C002_000252;
scaffold_2	funannotate	mRNA	160832	161591	.	-	.	ID=C002_000252-T1;Parent=C002_000252;product=hypothetical protein;
scaffold_2	funannotate	exon	161576	161591	.	-	.	ID=C002_000252-T1.exon1;Parent=C002_000252-T1;
scaffold_2	funannotate	exon	160832	161514	.	-	.	ID=C002_000252-T1.exon2;Parent=C002_000252-T1;
scaffold_2	funannotate	CDS	161576	161591	.	-	0	ID=C002_000252-T1.cds;Parent=C002_000252-T1;
scaffold_2	funannotate	CDS	160832	161514	.	-	2	ID=C002_000252-T1.cds;Parent=C002_000252-T1;
scaffold_2	funannotate	gene	164867	167034	.	-	.	ID=C002_000253;
scaffold_2	funannotate	mRNA	164867	167034	.	-	.	ID=C002_000253-T1;Parent=C002_000253;product=hypothetical protein;
scaffold_2	funannotate	exon	166894	167034	.	-	.	ID=C002_000253-T1.exon1;Parent=C002_000253-T1;
scaffold_2	funannotate	exon	166510	166793	.	-	.	ID=C002_000253-T1.exon2;Parent=C002_000253-T1;
scaffold_2	funannotate	exon	166286	166355	.	-	.	ID=C002_000253-T1.exon3;Parent=C002_000253-T1;
scaffold_2	funannotate	exon	165843	166224	.	-	.	ID=C002_000253-T1.exon4;Parent=C002_000253-T1;
scaffold_2	funannotate	exon	165501	165769	.	-	.	ID=C002_000253-T1.exon5;Parent=C002_000253-T1;
scaffold_2	funannotate	exon	165391	165437	.	-	.	ID=C002_000253-T1.exon6;Parent=C002_000253-T1;
scaffold_2	funannotate	exon	165039	165261	.	-	.	ID=C002_000253-T1.exon7;Parent=C002_000253-T1;
scaffold_2	funannotate	exon	164867	164974	.	-	.	ID=C002_000253-T1.exon8;Parent=C002_000253-T1;
scaffold_2	funannotate	CDS	166894	167034	.	-	0	ID=C002_000253-T1.cds;Parent=C002_000253-T1;
scaffold_2	funannotate	CDS	166510	166793	.	-	0	ID=C002_000253-T1.cds;Parent=C002_000253-T1;
scaffold_2	funannotate	CDS	166286	166355	.	-	1	ID=C002_000253-T1.cds;Parent=C002_000253-T1;
scaffold_2	funannotate	CDS	165843	166224	.	-	0	ID=C002_000253-T1.cds;Parent=C002_000253-T1;
scaffold_2	funannotate	CDS	165501	165769	.	-	2	ID=C002_000253-T1.cds;Parent=C002_000253-T1;
scaffold_2	funannotate	CDS	165391	165437	.	-	0	ID=C002_000253-T1.cds;Parent=C002_000253-T1;
scaffold_2	funannotate	CDS	165039	165261	.	-	1	ID=C002_000253-T1.cds;Parent=C002_000253-T1;
scaffold_2	funannotate	CDS	164867	164974	.	-	0	ID=C002_000253-T1.cds;Parent=C002_000253-T1;
scaffold_2	funannotate	gene	167804	168547	.	-	.	ID=C002_000254;
scaffold_2	funannotate	mRNA	167804	168547	.	-	.	ID=C002_000254-T1;Parent=C002_000254;product=hypothetical protein;
scaffold_2	funannotate	exon	167804	168547	.	-	.	ID=C002_000254-T1.exon1;Parent=C002_000254-T1;
scaffold_2	funannotate	CDS	167804	168547	.	-	0	ID=C002_000254-T1.cds;Parent=C002_000254-T1;
scaffold_2	funannotate	gene	172418	173464	.	-	.	ID=C002_000255;
scaffold_2	funannotate	mRNA	172418	173464	.	-	.	ID=C002_000255-T1;Parent=C002_000255;product=hypothetical protein;
scaffold_2	funannotate	exon	172418	173464	.	-	.	ID=C002_000255-T1.exon1;Parent=C002_000255-T1;
scaffold_2	funannotate	CDS	172418	173464	.	-	0	ID=C002_000255-T1.cds;Parent=C002_000255-T1;
scaffold_2	funannotate	gene	174876	176979	.	+	.	ID=C002_000256;
scaffold_2	funannotate	mRNA	174876	176979	.	+	.	ID=C002_000256-T1;Parent=C002_000256;product=hypothetical protein;
scaffold_2	funannotate	exon	174876	175218	.	+	.	ID=C002_000256-T1.exon1;Parent=C002_000256-T1;
scaffold_2	funannotate	exon	175295	176979	.	+	.	ID=C002_000256-T1.exon2;Parent=C002_000256-T1;
scaffold_2	funannotate	CDS	174876	175218	.	+	0	ID=C002_000256-T1.cds;Parent=C002_000256-T1;
scaffold_2	funannotate	CDS	175295	176979	.	+	2	ID=C002_000256-T1.cds;Parent=C002_000256-T1;
scaffold_2	funannotate	gene	177476	178644	.	-	.	ID=C002_000257;
scaffold_2	funannotate	mRNA	177476	178644	.	-	.	ID=C002_000257-T1;Parent=C002_000257;product=hypothetical protein;
scaffold_2	funannotate	exon	178566	178644	.	-	.	ID=C002_000257-T1.exon1;Parent=C002_000257-T1;
scaffold_2	funannotate	exon	178251	178511	.	-	.	ID=C002_000257-T1.exon2;Parent=C002_000257-T1;
scaffold_2	funannotate	exon	177931	178166	.	-	.	ID=C002_000257-T1.exon3;Parent=C002_000257-T1;
scaffold_2	funannotate	exon	177613	177863	.	-	.	ID=C002_000257-T1.exon4;Parent=C002_000257-T1;
scaffold_2	funannotate	exon	177476	177530	.	-	.	ID=C002_000257-T1.exon5;Parent=C002_000257-T1;
scaffold_2	funannotate	CDS	178566	178644	.	-	0	ID=C002_000257-T1.cds;Parent=C002_000257-T1;
scaffold_2	funannotate	CDS	178251	178511	.	-	2	ID=C002_000257-T1.cds;Parent=C002_000257-T1;
scaffold_2	funannotate	CDS	177931	178166	.	-	2	ID=C002_000257-T1.cds;Parent=C002_000257-T1;
scaffold_2	funannotate	CDS	177613	177863	.	-	0	ID=C002_000257-T1.cds;Parent=C002_000257-T1;
scaffold_2	funannotate	CDS	177476	177530	.	-	1	ID=C002_000257-T1.cds;Parent=C002_000257-T1;
scaffold_2	funannotate	gene	180159	181970	.	+	.	ID=C002_000258;
scaffold_2	funannotate	mRNA	180159	181970	.	+	.	ID=C002_000258-T1;Parent=C002_000258;product=hypothetical protein;
scaffold_2	funannotate	exon	180159	181970	.	+	.	ID=C002_000258-T1.exon1;Parent=C002_000258-T1;
scaffold_2	funannotate	CDS	180159	181970	.	+	0	ID=C002_000258-T1.cds;Parent=C002_000258-T1;
scaffold_2	funannotate	gene	183489	184931	.	-	.	ID=C002_000259;
scaffold_2	funannotate	mRNA	183489	184931	.	-	.	ID=C002_000259-T1;Parent=C002_000259;product=hypothetical protein;
scaffold_2	funannotate	exon	183489	184931	.	-	.	ID=C002_000259-T1.exon1;Parent=C002_000259-T1;
scaffold_2	funannotate	CDS	183489	184931	.	-	0	ID=C002_000259-T1.cds;Parent=C002_000259-T1;
scaffold_2	funannotate	gene	186479	187793	.	-	.	ID=C002_000260;
scaffold_2	funannotate	mRNA	186479	187793	.	-	.	ID=C002_000260-T1;Parent=C002_000260;product=hypothetical protein;
scaffold_2	funannotate	exon	187519	187793	.	-	.	ID=C002_000260-T1.exon1;Parent=C002_000260-T1;
scaffold_2	funannotate	exon	186927	187456	.	-	.	ID=C002_000260-T1.exon2;Parent=C002_000260-T1;
scaffold_2	funannotate	exon	186479	186903	.	-	.	ID=C002_000260-T1.exon3;Parent=C002_000260-T1;
scaffold_2	funannotate	CDS	187519	187793	.	-	0	ID=C002_000260-T1.cds;Parent=C002_000260-T1;
scaffold_2	funannotate	CDS	186927	187456	.	-	1	ID=C002_000260-T1.cds;Parent=C002_000260-T1;
scaffold_2	funannotate	CDS	186479	186903	.	-	2	ID=C002_000260-T1.cds;Parent=C002_000260-T1;
scaffold_2	funannotate	gene	192735	193563	.	+	.	ID=C002_000261;
scaffold_2	funannotate	mRNA	192735	193563	.	+	.	ID=C002_000261-T1;Parent=C002_000261;product=hypothetical protein;
scaffold_2	funannotate	exon	192735	192785	.	+	.	ID=C002_000261-T1.exon1;Parent=C002_000261-T1;
scaffold_2	funannotate	exon	192912	193205	.	+	.	ID=C002_000261-T1.exon2;Parent=C002_000261-T1;
scaffold_2	funannotate	exon	193276	193563	.	+	.	ID=C002_000261-T1.exon3;Parent=C002_000261-T1;
scaffold_2	funannotate	CDS	192735	192785	.	+	0	ID=C002_000261-T1.cds;Parent=C002_000261-T1;
scaffold_2	funannotate	CDS	192912	193205	.	+	0	ID=C002_000261-T1.cds;Parent=C002_000261-T1;
scaffold_2	funannotate	CDS	193276	193563	.	+	0	ID=C002_000261-T1.cds;Parent=C002_000261-T1;
scaffold_2	funannotate	gene	194411	198311	.	-	.	ID=C002_000262;
scaffold_2	funannotate	mRNA	194411	198311	.	-	.	ID=C002_000262-T1;Parent=C002_000262;product=hypothetical protein;
scaffold_2	funannotate	exon	195147	198311	.	-	.	ID=C002_000262-T1.exon1;Parent=C002_000262-T1;
scaffold_2	funannotate	exon	194411	195091	.	-	.	ID=C002_000262-T1.exon2;Parent=C002_000262-T1;
scaffold_2	funannotate	CDS	195147	198311	.	-	0	ID=C002_000262-T1.cds;Parent=C002_000262-T1;
scaffold_2	funannotate	CDS	194411	195091	.	-	0	ID=C002_000262-T1.cds;Parent=C002_000262-T1;
scaffold_2	funannotate	gene	198936	201034	.	-	.	ID=C002_000263;
scaffold_2	funannotate	mRNA	198936	201034	.	-	.	ID=C002_000263-T1;Parent=C002_000263;product=hypothetical protein;
scaffold_2	funannotate	exon	201003	201034	.	-	.	ID=C002_000263-T1.exon1;Parent=C002_000263-T1;
scaffold_2	funannotate	exon	200436	200944	.	-	.	ID=C002_000263-T1.exon2;Parent=C002_000263-T1;
scaffold_2	funannotate	exon	199725	200311	.	-	.	ID=C002_000263-T1.exon3;Parent=C002_000263-T1;
scaffold_2	funannotate	exon	199623	199672	.	-	.	ID=C002_000263-T1.exon4;Parent=C002_000263-T1;
scaffold_2	funannotate	exon	199157	199535	.	-	.	ID=C002_000263-T1.exon5;Parent=C002_000263-T1;
scaffold_2	funannotate	exon	198936	199106	.	-	.	ID=C002_000263-T1.exon6;Parent=C002_000263-T1;
scaffold_2	funannotate	CDS	201003	201034	.	-	0	ID=C002_000263-T1.cds;Parent=C002_000263-T1;
scaffold_2	funannotate	CDS	200436	200944	.	-	1	ID=C002_000263-T1.cds;Parent=C002_000263-T1;
scaffold_2	funannotate	CDS	199725	200311	.	-	2	ID=C002_000263-T1.cds;Parent=C002_000263-T1;
scaffold_2	funannotate	CDS	199623	199672	.	-	0	ID=C002_000263-T1.cds;Parent=C002_000263-T1;
scaffold_2	funannotate	CDS	199157	199535	.	-	1	ID=C002_000263-T1.cds;Parent=C002_000263-T1;
scaffold_2	funannotate	CDS	198936	199106	.	-	0	ID=C002_000263-T1.cds;Parent=C002_000263-T1;
scaffold_2	funannotate	gene	202371	202808	.	+	.	ID=C002_000264;
scaffold_2	funannotate	mRNA	202371	202808	.	+	.	ID=C002_000264-T1;Parent=C002_000264;product=hypothetical protein;
scaffold_2	funannotate	exon	202371	202808	.	+	.	ID=C002_000264-T1.exon1;Parent=C002_000264-T1;
scaffold_2	funannotate	CDS	202371	202808	.	+	0	ID=C002_000264-T1.cds;Parent=C002_000264-T1;
scaffold_2	funannotate	gene	203255	203737	.	-	.	ID=C002_000265;
scaffold_2	funannotate	mRNA	203255	203737	.	-	.	ID=C002_000265-T1;Parent=C002_000265;product=hypothetical protein;
scaffold_2	funannotate	exon	203255	203737	.	-	.	ID=C002_000265-T1.exon1;Parent=C002_000265-T1;
scaffold_2	funannotate	CDS	203255	203737	.	-	0	ID=C002_000265-T1.cds;Parent=C002_000265-T1;
scaffold_2	funannotate	gene	205671	206310	.	+	.	ID=C002_000266;
scaffold_2	funannotate	mRNA	205671	206310	.	+	.	ID=C002_000266-T1;Parent=C002_000266;product=hypothetical protein;
scaffold_2	funannotate	exon	205671	205793	.	+	.	ID=C002_000266-T1.exon1;Parent=C002_000266-T1;
scaffold_2	funannotate	exon	205855	206310	.	+	.	ID=C002_000266-T1.exon2;Parent=C002_000266-T1;
scaffold_2	funannotate	CDS	205671	205793	.	+	0	ID=C002_000266-T1.cds;Parent=C002_000266-T1;
scaffold_2	funannotate	CDS	205855	206310	.	+	0	ID=C002_000266-T1.cds;Parent=C002_000266-T1;
scaffold_2	funannotate	gene	207013	207741	.	+	.	ID=C002_000267;
scaffold_2	funannotate	mRNA	207013	207741	.	+	.	ID=C002_000267-T1;Parent=C002_000267;product=hypothetical protein;
scaffold_2	funannotate	exon	207013	207294	.	+	.	ID=C002_000267-T1.exon1;Parent=C002_000267-T1;
scaffold_2	funannotate	exon	207361	207741	.	+	.	ID=C002_000267-T1.exon2;Parent=C002_000267-T1;
scaffold_2	funannotate	CDS	207013	207294	.	+	0	ID=C002_000267-T1.cds;Parent=C002_000267-T1;
scaffold_2	funannotate	CDS	207361	207741	.	+	0	ID=C002_000267-T1.cds;Parent=C002_000267-T1;
scaffold_2	funannotate	gene	208503	209767	.	-	.	ID=C002_000268;
scaffold_2	funannotate	mRNA	208503	209767	.	-	.	ID=C002_000268-T1;Parent=C002_000268;product=hypothetical protein;
scaffold_2	funannotate	exon	209523	209767	.	-	.	ID=C002_000268-T1.exon1;Parent=C002_000268-T1;
scaffold_2	funannotate	exon	209380	209455	.	-	.	ID=C002_000268-T1.exon2;Parent=C002_000268-T1;
scaffold_2	funannotate	exon	208503	209327	.	-	.	ID=C002_000268-T1.exon3;Parent=C002_000268-T1;
scaffold_2	funannotate	CDS	209523	209767	.	-	0	ID=C002_000268-T1.cds;Parent=C002_000268-T1;
scaffold_2	funannotate	CDS	209380	209455	.	-	1	ID=C002_000268-T1.cds;Parent=C002_000268-T1;
scaffold_2	funannotate	CDS	208503	209327	.	-	0	ID=C002_000268-T1.cds;Parent=C002_000268-T1;
scaffold_2	funannotate	gene	210089	210916	.	+	.	ID=C002_000269;
scaffold_2	funannotate	mRNA	210089	210916	.	+	.	ID=C002_000269-T1;Parent=C002_000269;product=hypothetical protein;
scaffold_2	funannotate	exon	210089	210154	.	+	.	ID=C002_000269-T1.exon1;Parent=C002_000269-T1;
scaffold_2	funannotate	exon	210233	210249	.	+	.	ID=C002_000269-T1.exon2;Parent=C002_000269-T1;
scaffold_2	funannotate	exon	210347	210552	.	+	.	ID=C002_000269-T1.exon3;Parent=C002_000269-T1;
scaffold_2	funannotate	exon	210636	210916	.	+	.	ID=C002_000269-T1.exon4;Parent=C002_000269-T1;
scaffold_2	funannotate	CDS	210089	210154	.	+	0	ID=C002_000269-T1.cds;Parent=C002_000269-T1;
scaffold_2	funannotate	CDS	210233	210249	.	+	0	ID=C002_000269-T1.cds;Parent=C002_000269-T1;
scaffold_2	funannotate	CDS	210347	210552	.	+	1	ID=C002_000269-T1.cds;Parent=C002_000269-T1;
scaffold_2	funannotate	CDS	210636	210916	.	+	2	ID=C002_000269-T1.cds;Parent=C002_000269-T1;
scaffold_2	funannotate	gene	211357	214065	.	-	.	ID=C002_000270;
scaffold_2	funannotate	mRNA	211357	214065	.	-	.	ID=C002_000270-T1;Parent=C002_000270;product=hypothetical protein;
scaffold_2	funannotate	exon	213483	214065	.	-	.	ID=C002_000270-T1.exon1;Parent=C002_000270-T1;
scaffold_2	funannotate	exon	213099	213400	.	-	.	ID=C002_000270-T1.exon2;Parent=C002_000270-T1;
scaffold_2	funannotate	exon	211983	212896	.	-	.	ID=C002_000270-T1.exon3;Parent=C002_000270-T1;
scaffold_2	funannotate	exon	211357	211840	.	-	.	ID=C002_000270-T1.exon4;Parent=C002_000270-T1;
scaffold_2	funannotate	CDS	213483	214065	.	-	0	ID=C002_000270-T1.cds;Parent=C002_000270-T1;
scaffold_2	funannotate	CDS	213099	213400	.	-	2	ID=C002_000270-T1.cds;Parent=C002_000270-T1;
scaffold_2	funannotate	CDS	211983	212896	.	-	0	ID=C002_000270-T1.cds;Parent=C002_000270-T1;
scaffold_2	funannotate	CDS	211357	211840	.	-	1	ID=C002_000270-T1.cds;Parent=C002_000270-T1;
scaffold_2	funannotate	gene	215271	216086	.	-	.	ID=C002_000271;
scaffold_2	funannotate	mRNA	215271	216086	.	-	.	ID=C002_000271-T1;Parent=C002_000271;product=hypothetical protein;
scaffold_2	funannotate	exon	215738	216086	.	-	.	ID=C002_000271-T1.exon1;Parent=C002_000271-T1;
scaffold_2	funannotate	exon	215271	215653	.	-	.	ID=C002_000271-T1.exon2;Parent=C002_000271-T1;
scaffold_2	funannotate	CDS	215738	216086	.	-	0	ID=C002_000271-T1.cds;Parent=C002_000271-T1;
scaffold_2	funannotate	CDS	215271	215653	.	-	2	ID=C002_000271-T1.cds;Parent=C002_000271-T1;
scaffold_2	funannotate	gene	216699	218432	.	+	.	ID=C002_000272;
scaffold_2	funannotate	mRNA	216699	218432	.	+	.	ID=C002_000272-T1;Parent=C002_000272;product=hypothetical protein;
scaffold_2	funannotate	exon	216699	218432	.	+	.	ID=C002_000272-T1.exon1;Parent=C002_000272-T1;
scaffold_2	funannotate	CDS	216699	218432	.	+	0	ID=C002_000272-T1.cds;Parent=C002_000272-T1;
scaffold_2	funannotate	gene	218891	220669	.	-	.	ID=C002_000273;
scaffold_2	funannotate	mRNA	218891	220669	.	-	.	ID=C002_000273-T1;Parent=C002_000273;product=hypothetical protein;
scaffold_2	funannotate	exon	220597	220669	.	-	.	ID=C002_000273-T1.exon1;Parent=C002_000273-T1;
scaffold_2	funannotate	exon	220210	220522	.	-	.	ID=C002_000273-T1.exon2;Parent=C002_000273-T1;
scaffold_2	funannotate	exon	219977	220106	.	-	.	ID=C002_000273-T1.exon3;Parent=C002_000273-T1;
scaffold_2	funannotate	exon	219556	219825	.	-	.	ID=C002_000273-T1.exon4;Parent=C002_000273-T1;
scaffold_2	funannotate	exon	219153	219439	.	-	.	ID=C002_000273-T1.exon5;Parent=C002_000273-T1;
scaffold_2	funannotate	exon	218891	219041	.	-	.	ID=C002_000273-T1.exon6;Parent=C002_000273-T1;
scaffold_2	funannotate	CDS	220597	220669	.	-	0	ID=C002_000273-T1.cds;Parent=C002_000273-T1;
scaffold_2	funannotate	CDS	220210	220522	.	-	2	ID=C002_000273-T1.cds;Parent=C002_000273-T1;
scaffold_2	funannotate	CDS	219977	220106	.	-	1	ID=C002_000273-T1.cds;Parent=C002_000273-T1;
scaffold_2	funannotate	CDS	219556	219825	.	-	0	ID=C002_000273-T1.cds;Parent=C002_000273-T1;
scaffold_2	funannotate	CDS	219153	219439	.	-	0	ID=C002_000273-T1.cds;Parent=C002_000273-T1;
scaffold_2	funannotate	CDS	218891	219041	.	-	1	ID=C002_000273-T1.cds;Parent=C002_000273-T1;
scaffold_2	funannotate	gene	222275	229983	.	-	.	ID=C002_000274;
scaffold_2	funannotate	mRNA	222275	229983	.	-	.	ID=C002_000274-T1;Parent=C002_000274;product=hypothetical protein;
scaffold_2	funannotate	exon	224756	229983	.	-	.	ID=C002_000274-T1.exon1;Parent=C002_000274-T1;
scaffold_2	funannotate	exon	223740	224703	.	-	.	ID=C002_000274-T1.exon2;Parent=C002_000274-T1;
scaffold_2	funannotate	exon	223300	223586	.	-	.	ID=C002_000274-T1.exon3;Parent=C002_000274-T1;
scaffold_2	funannotate	exon	222922	223159	.	-	.	ID=C002_000274-T1.exon4;Parent=C002_000274-T1;
scaffold_2	funannotate	exon	222275	222769	.	-	.	ID=C002_000274-T1.exon5;Parent=C002_000274-T1;
scaffold_2	funannotate	CDS	224756	229983	.	-	0	ID=C002_000274-T1.cds;Parent=C002_000274-T1;
[truncated: 109,424 more rows]
