# Supplementary material for: Population genomics of the grapevine pathogen Eutypa lata reveals evidence for population expansion and intraspecific differences in secondary metabolite gene clusters
Source: PLoS Genet. 2022 Apr 1;18(4):e1010153. doi: 10.1371/journal.pgen.1010153 (PMC9007359; doi:10.1371/journal.pgen.1010153)
Supplement: S1 Data — (ZIP) [file pgen.1010153.s010.zip › Eutypa_lata_C003.gff3]

##gff-version 3
scaffold_1	funannotate	gene	932	2019	.	-	.	ID=C003_000001;
scaffold_1	funannotate	mRNA	932	2019	.	-	.	ID=C003_000001-T1;Parent=C003_000001;product=hypothetical protein;
scaffold_1	funannotate	exon	1802	2019	.	-	.	ID=C003_000001-T1.exon1;Parent=C003_000001-T1;
scaffold_1	funannotate	exon	932	1598	.	-	.	ID=C003_000001-T1.exon2;Parent=C003_000001-T1;
scaffold_1	funannotate	CDS	1802	2019	.	-	0	ID=C003_000001-T1.cds;Parent=C003_000001-T1;
scaffold_1	funannotate	CDS	932	1598	.	-	1	ID=C003_000001-T1.cds;Parent=C003_000001-T1;
scaffold_1	funannotate	gene	2567	4196	.	+	.	ID=C003_000002;
scaffold_1	funannotate	mRNA	2567	4196	.	+	.	ID=C003_000002-T1;Parent=C003_000002;product=hypothetical protein;
scaffold_1	funannotate	exon	2567	3745	.	+	.	ID=C003_000002-T1.exon1;Parent=C003_000002-T1;
scaffold_1	funannotate	exon	3936	4196	.	+	.	ID=C003_000002-T1.exon2;Parent=C003_000002-T1;
scaffold_1	funannotate	CDS	2567	3745	.	+	0	ID=C003_000002-T1.cds;Parent=C003_000002-T1;
scaffold_1	funannotate	CDS	3936	4196	.	+	0	ID=C003_000002-T1.cds;Parent=C003_000002-T1;
scaffold_1	funannotate	gene	5282	7047	.	-	.	ID=C003_000003;
scaffold_1	funannotate	mRNA	5282	7047	.	-	.	ID=C003_000003-T1;Parent=C003_000003;product=hypothetical protein;
scaffold_1	funannotate	exon	5598	7047	.	-	.	ID=C003_000003-T1.exon1;Parent=C003_000003-T1;
scaffold_1	funannotate	exon	5282	5541	.	-	.	ID=C003_000003-T1.exon2;Parent=C003_000003-T1;
scaffold_1	funannotate	CDS	5598	7047	.	-	0	ID=C003_000003-T1.cds;Parent=C003_000003-T1;
scaffold_1	funannotate	CDS	5282	5541	.	-	2	ID=C003_000003-T1.cds;Parent=C003_000003-T1;
scaffold_1	funannotate	gene	12221	13736	.	+	.	ID=C003_000004;
scaffold_1	funannotate	mRNA	12221	13736	.	+	.	ID=C003_000004-T1;Parent=C003_000004;product=hypothetical protein;
scaffold_1	funannotate	exon	12221	12847	.	+	.	ID=C003_000004-T1.exon1;Parent=C003_000004-T1;
scaffold_1	funannotate	exon	12952	13450	.	+	.	ID=C003_000004-T1.exon2;Parent=C003_000004-T1;
scaffold_1	funannotate	exon	13564	13736	.	+	.	ID=C003_000004-T1.exon3;Parent=C003_000004-T1;
scaffold_1	funannotate	CDS	12221	12847	.	+	0	ID=C003_000004-T1.cds;Parent=C003_000004-T1;
scaffold_1	funannotate	CDS	12952	13450	.	+	0	ID=C003_000004-T1.cds;Parent=C003_000004-T1;
scaffold_1	funannotate	CDS	13564	13736	.	+	2	ID=C003_000004-T1.cds;Parent=C003_000004-T1;
scaffold_1	funannotate	gene	16044	17654	.	-	.	ID=C003_000005;
scaffold_1	funannotate	mRNA	16044	17654	.	-	.	ID=C003_000005-T1;Parent=C003_000005;product=hypothetical protein;
scaffold_1	funannotate	exon	17587	17654	.	-	.	ID=C003_000005-T1.exon1;Parent=C003_000005-T1;
scaffold_1	funannotate	exon	16455	17514	.	-	.	ID=C003_000005-T1.exon2;Parent=C003_000005-T1;
scaffold_1	funannotate	exon	16236	16400	.	-	.	ID=C003_000005-T1.exon3;Parent=C003_000005-T1;
scaffold_1	funannotate	exon	16044	16175	.	-	.	ID=C003_000005-T1.exon4;Parent=C003_000005-T1;
scaffold_1	funannotate	CDS	17587	17654	.	-	0	ID=C003_000005-T1.cds;Parent=C003_000005-T1;
scaffold_1	funannotate	CDS	16455	17514	.	-	1	ID=C003_000005-T1.cds;Parent=C003_000005-T1;
scaffold_1	funannotate	CDS	16236	16400	.	-	0	ID=C003_000005-T1.cds;Parent=C003_000005-T1;
scaffold_1	funannotate	CDS	16044	16175	.	-	0	ID=C003_000005-T1.cds;Parent=C003_000005-T1;
scaffold_1	funannotate	gene	19932	20875	.	+	.	ID=C003_000006;
scaffold_1	funannotate	mRNA	19932	20875	.	+	.	ID=C003_000006-T1;Parent=C003_000006;product=hypothetical protein;
scaffold_1	funannotate	exon	19932	20357	.	+	.	ID=C003_000006-T1.exon1;Parent=C003_000006-T1;
scaffold_1	funannotate	exon	20426	20875	.	+	.	ID=C003_000006-T1.exon2;Parent=C003_000006-T1;
scaffold_1	funannotate	CDS	19932	20357	.	+	0	ID=C003_000006-T1.cds;Parent=C003_000006-T1;
scaffold_1	funannotate	CDS	20426	20875	.	+	0	ID=C003_000006-T1.cds;Parent=C003_000006-T1;
scaffold_1	funannotate	gene	22233	23943	.	+	.	ID=C003_000007;
scaffold_1	funannotate	mRNA	22233	23943	.	+	.	ID=C003_000007-T1;Parent=C003_000007;product=hypothetical protein;
scaffold_1	funannotate	exon	22233	22338	.	+	.	ID=C003_000007-T1.exon1;Parent=C003_000007-T1;
scaffold_1	funannotate	exon	22402	23651	.	+	.	ID=C003_000007-T1.exon2;Parent=C003_000007-T1;
scaffold_1	funannotate	exon	23752	23943	.	+	.	ID=C003_000007-T1.exon3;Parent=C003_000007-T1;
scaffold_1	funannotate	CDS	22233	22338	.	+	0	ID=C003_000007-T1.cds;Parent=C003_000007-T1;
scaffold_1	funannotate	CDS	22402	23651	.	+	2	ID=C003_000007-T1.cds;Parent=C003_000007-T1;
scaffold_1	funannotate	CDS	23752	23943	.	+	0	ID=C003_000007-T1.cds;Parent=C003_000007-T1;
scaffold_1	funannotate	gene	26658	28664	.	-	.	ID=C003_000008;
scaffold_1	funannotate	mRNA	26658	28664	.	-	.	ID=C003_000008-T1;Parent=C003_000008;product=hypothetical protein;
scaffold_1	funannotate	exon	26658	28664	.	-	.	ID=C003_000008-T1.exon1;Parent=C003_000008-T1;
scaffold_1	funannotate	CDS	26658	28664	.	-	0	ID=C003_000008-T1.cds;Parent=C003_000008-T1;
scaffold_1	funannotate	gene	30581	31828	.	+	.	ID=C003_000009;
scaffold_1	funannotate	mRNA	30581	31828	.	+	.	ID=C003_000009-T1;Parent=C003_000009;product=hypothetical protein;
scaffold_1	funannotate	exon	30581	31828	.	+	.	ID=C003_000009-T1.exon1;Parent=C003_000009-T1;
scaffold_1	funannotate	CDS	30581	31828	.	+	0	ID=C003_000009-T1.cds;Parent=C003_000009-T1;
scaffold_1	funannotate	gene	32748	35533	.	-	.	ID=C003_000010;
scaffold_1	funannotate	mRNA	32748	35533	.	-	.	ID=C003_000010-T1;Parent=C003_000010;product=hypothetical protein;
scaffold_1	funannotate	exon	35497	35533	.	-	.	ID=C003_000010-T1.exon1;Parent=C003_000010-T1;
scaffold_1	funannotate	exon	35363	35422	.	-	.	ID=C003_000010-T1.exon2;Parent=C003_000010-T1;
scaffold_1	funannotate	exon	35213	35310	.	-	.	ID=C003_000010-T1.exon3;Parent=C003_000010-T1;
scaffold_1	funannotate	exon	34996	35147	.	-	.	ID=C003_000010-T1.exon4;Parent=C003_000010-T1;
scaffold_1	funannotate	exon	32748	34944	.	-	.	ID=C003_000010-T1.exon5;Parent=C003_000010-T1;
scaffold_1	funannotate	CDS	35497	35533	.	-	0	ID=C003_000010-T1.cds;Parent=C003_000010-T1;
scaffold_1	funannotate	CDS	35363	35422	.	-	2	ID=C003_000010-T1.cds;Parent=C003_000010-T1;
scaffold_1	funannotate	CDS	35213	35310	.	-	2	ID=C003_000010-T1.cds;Parent=C003_000010-T1;
scaffold_1	funannotate	CDS	34996	35147	.	-	0	ID=C003_000010-T1.cds;Parent=C003_000010-T1;
scaffold_1	funannotate	CDS	32748	34944	.	-	1	ID=C003_000010-T1.cds;Parent=C003_000010-T1;
scaffold_1	funannotate	gene	36961	38079	.	+	.	ID=C003_000011;
scaffold_1	funannotate	mRNA	36961	38079	.	+	.	ID=C003_000011-T1;Parent=C003_000011;product=hypothetical protein;
scaffold_1	funannotate	exon	36961	38079	.	+	.	ID=C003_000011-T1.exon1;Parent=C003_000011-T1;
scaffold_1	funannotate	CDS	36961	38079	.	+	0	ID=C003_000011-T1.cds;Parent=C003_000011-T1;
scaffold_1	funannotate	gene	39048	41243	.	-	.	ID=C003_000012;
scaffold_1	funannotate	mRNA	39048	41243	.	-	.	ID=C003_000012-T1;Parent=C003_000012;product=hypothetical protein;
scaffold_1	funannotate	exon	41006	41243	.	-	.	ID=C003_000012-T1.exon1;Parent=C003_000012-T1;
scaffold_1	funannotate	exon	40862	40907	.	-	.	ID=C003_000012-T1.exon2;Parent=C003_000012-T1;
scaffold_1	funannotate	exon	40756	40787	.	-	.	ID=C003_000012-T1.exon3;Parent=C003_000012-T1;
scaffold_1	funannotate	exon	40570	40694	.	-	.	ID=C003_000012-T1.exon4;Parent=C003_000012-T1;
scaffold_1	funannotate	exon	40300	40463	.	-	.	ID=C003_000012-T1.exon5;Parent=C003_000012-T1;
scaffold_1	funannotate	exon	40159	40242	.	-	.	ID=C003_000012-T1.exon6;Parent=C003_000012-T1;
scaffold_1	funannotate	exon	39906	40082	.	-	.	ID=C003_000012-T1.exon7;Parent=C003_000012-T1;
scaffold_1	funannotate	exon	39422	39705	.	-	.	ID=C003_000012-T1.exon8;Parent=C003_000012-T1;
scaffold_1	funannotate	exon	39261	39363	.	-	.	ID=C003_000012-T1.exon9;Parent=C003_000012-T1;
scaffold_1	funannotate	exon	39048	39201	.	-	.	ID=C003_000012-T1.exon10;Parent=C003_000012-T1;
scaffold_1	funannotate	CDS	41006	41243	.	-	0	ID=C003_000012-T1.cds;Parent=C003_000012-T1;
scaffold_1	funannotate	CDS	40862	40907	.	-	2	ID=C003_000012-T1.cds;Parent=C003_000012-T1;
scaffold_1	funannotate	CDS	40756	40787	.	-	1	ID=C003_000012-T1.cds;Parent=C003_000012-T1;
scaffold_1	funannotate	CDS	40570	40694	.	-	2	ID=C003_000012-T1.cds;Parent=C003_000012-T1;
scaffold_1	funannotate	CDS	40300	40463	.	-	0	ID=C003_000012-T1.cds;Parent=C003_000012-T1;
scaffold_1	funannotate	CDS	40159	40242	.	-	1	ID=C003_000012-T1.cds;Parent=C003_000012-T1;
scaffold_1	funannotate	CDS	39906	40082	.	-	1	ID=C003_000012-T1.cds;Parent=C003_000012-T1;
scaffold_1	funannotate	CDS	39422	39705	.	-	1	ID=C003_000012-T1.cds;Parent=C003_000012-T1;
scaffold_1	funannotate	CDS	39261	39363	.	-	2	ID=C003_000012-T1.cds;Parent=C003_000012-T1;
scaffold_1	funannotate	CDS	39048	39201	.	-	1	ID=C003_000012-T1.cds;Parent=C003_000012-T1;
scaffold_1	funannotate	gene	42752	44461	.	+	.	ID=C003_000013;
scaffold_1	funannotate	mRNA	42752	44461	.	+	.	ID=C003_000013-T1;Parent=C003_000013;product=hypothetical protein;
scaffold_1	funannotate	exon	42752	43033	.	+	.	ID=C003_000013-T1.exon1;Parent=C003_000013-T1;
scaffold_1	funannotate	exon	43100	43258	.	+	.	ID=C003_000013-T1.exon2;Parent=C003_000013-T1;
scaffold_1	funannotate	exon	43316	43425	.	+	.	ID=C003_000013-T1.exon3;Parent=C003_000013-T1;
scaffold_1	funannotate	exon	43492	43651	.	+	.	ID=C003_000013-T1.exon4;Parent=C003_000013-T1;
scaffold_1	funannotate	exon	43714	43820	.	+	.	ID=C003_000013-T1.exon5;Parent=C003_000013-T1;
scaffold_1	funannotate	exon	43878	44186	.	+	.	ID=C003_000013-T1.exon6;Parent=C003_000013-T1;
scaffold_1	funannotate	exon	44263	44461	.	+	.	ID=C003_000013-T1.exon7;Parent=C003_000013-T1;
scaffold_1	funannotate	CDS	42752	43033	.	+	0	ID=C003_000013-T1.cds;Parent=C003_000013-T1;
scaffold_1	funannotate	CDS	43100	43258	.	+	0	ID=C003_000013-T1.cds;Parent=C003_000013-T1;
scaffold_1	funannotate	CDS	43316	43425	.	+	0	ID=C003_000013-T1.cds;Parent=C003_000013-T1;
scaffold_1	funannotate	CDS	43492	43651	.	+	1	ID=C003_000013-T1.cds;Parent=C003_000013-T1;
scaffold_1	funannotate	CDS	43714	43820	.	+	0	ID=C003_000013-T1.cds;Parent=C003_000013-T1;
scaffold_1	funannotate	CDS	43878	44186	.	+	1	ID=C003_000013-T1.cds;Parent=C003_000013-T1;
scaffold_1	funannotate	CDS	44263	44461	.	+	1	ID=C003_000013-T1.cds;Parent=C003_000013-T1;
scaffold_1	funannotate	gene	45434	46123	.	+	.	ID=C003_000014;
scaffold_1	funannotate	mRNA	45434	46123	.	+	.	ID=C003_000014-T1;Parent=C003_000014;product=hypothetical protein;
scaffold_1	funannotate	exon	45434	46123	.	+	.	ID=C003_000014-T1.exon1;Parent=C003_000014-T1;
scaffold_1	funannotate	CDS	45434	46123	.	+	0	ID=C003_000014-T1.cds;Parent=C003_000014-T1;
scaffold_1	funannotate	gene	48854	49345	.	+	.	ID=C003_000015;
scaffold_1	funannotate	mRNA	48854	49345	.	+	.	ID=C003_000015-T1;Parent=C003_000015;product=hypothetical protein;
scaffold_1	funannotate	exon	48854	48960	.	+	.	ID=C003_000015-T1.exon1;Parent=C003_000015-T1;
scaffold_1	funannotate	exon	49045	49345	.	+	.	ID=C003_000015-T1.exon2;Parent=C003_000015-T1;
scaffold_1	funannotate	CDS	48854	48960	.	+	0	ID=C003_000015-T1.cds;Parent=C003_000015-T1;
scaffold_1	funannotate	CDS	49045	49345	.	+	1	ID=C003_000015-T1.cds;Parent=C003_000015-T1;
scaffold_1	funannotate	gene	51507	52184	.	-	.	ID=C003_000016;
scaffold_1	funannotate	mRNA	51507	52184	.	-	.	ID=C003_000016-T1;Parent=C003_000016;product=hypothetical protein;
scaffold_1	funannotate	exon	51507	52184	.	-	.	ID=C003_000016-T1.exon1;Parent=C003_000016-T1;
scaffold_1	funannotate	CDS	51507	52184	.	-	0	ID=C003_000016-T1.cds;Parent=C003_000016-T1;
scaffold_1	funannotate	gene	53837	55006	.	+	.	ID=C003_000017;
scaffold_1	funannotate	mRNA	53837	55006	.	+	.	ID=C003_000017-T1;Parent=C003_000017;product=hypothetical protein;
scaffold_1	funannotate	exon	53837	55006	.	+	.	ID=C003_000017-T1.exon1;Parent=C003_000017-T1;
scaffold_1	funannotate	CDS	53837	55006	.	+	0	ID=C003_000017-T1.cds;Parent=C003_000017-T1;
scaffold_1	funannotate	gene	56040	57468	.	-	.	ID=C003_000018;
scaffold_1	funannotate	mRNA	56040	57468	.	-	.	ID=C003_000018-T1;Parent=C003_000018;product=hypothetical protein;
scaffold_1	funannotate	exon	57267	57468	.	-	.	ID=C003_000018-T1.exon1;Parent=C003_000018-T1;
scaffold_1	funannotate	exon	57053	57106	.	-	.	ID=C003_000018-T1.exon2;Parent=C003_000018-T1;
scaffold_1	funannotate	exon	56477	56851	.	-	.	ID=C003_000018-T1.exon3;Parent=C003_000018-T1;
scaffold_1	funannotate	exon	56040	56290	.	-	.	ID=C003_000018-T1.exon4;Parent=C003_000018-T1;
scaffold_1	funannotate	CDS	57267	57468	.	-	0	ID=C003_000018-T1.cds;Parent=C003_000018-T1;
scaffold_1	funannotate	CDS	57053	57106	.	-	2	ID=C003_000018-T1.cds;Parent=C003_000018-T1;
scaffold_1	funannotate	CDS	56477	56851	.	-	2	ID=C003_000018-T1.cds;Parent=C003_000018-T1;
scaffold_1	funannotate	CDS	56040	56290	.	-	2	ID=C003_000018-T1.cds;Parent=C003_000018-T1;
scaffold_1	funannotate	gene	62824	63949	.	+	.	ID=C003_000019;
scaffold_1	funannotate	mRNA	62824	63949	.	+	.	ID=C003_000019-T1;Parent=C003_000019;product=hypothetical protein;
scaffold_1	funannotate	exon	62824	63227	.	+	.	ID=C003_000019-T1.exon1;Parent=C003_000019-T1;
scaffold_1	funannotate	exon	63367	63759	.	+	.	ID=C003_000019-T1.exon2;Parent=C003_000019-T1;
scaffold_1	funannotate	exon	63853	63949	.	+	.	ID=C003_000019-T1.exon3;Parent=C003_000019-T1;
scaffold_1	funannotate	CDS	62824	63227	.	+	0	ID=C003_000019-T1.cds;Parent=C003_000019-T1;
scaffold_1	funannotate	CDS	63367	63759	.	+	1	ID=C003_000019-T1.cds;Parent=C003_000019-T1;
scaffold_1	funannotate	CDS	63853	63949	.	+	1	ID=C003_000019-T1.cds;Parent=C003_000019-T1;
scaffold_1	funannotate	gene	65049	65919	.	-	.	ID=C003_000020;
scaffold_1	funannotate	mRNA	65049	65919	.	-	.	ID=C003_000020-T1;Parent=C003_000020;product=hypothetical protein;
scaffold_1	funannotate	exon	65912	65919	.	-	.	ID=C003_000020-T1.exon1;Parent=C003_000020-T1;
scaffold_1	funannotate	exon	65533	65869	.	-	.	ID=C003_000020-T1.exon2;Parent=C003_000020-T1;
scaffold_1	funannotate	exon	65049	65399	.	-	.	ID=C003_000020-T1.exon3;Parent=C003_000020-T1;
scaffold_1	funannotate	CDS	65912	65919	.	-	0	ID=C003_000020-T1.cds;Parent=C003_000020-T1;
scaffold_1	funannotate	CDS	65533	65869	.	-	1	ID=C003_000020-T1.cds;Parent=C003_000020-T1;
scaffold_1	funannotate	CDS	65049	65399	.	-	0	ID=C003_000020-T1.cds;Parent=C003_000020-T1;
scaffold_1	funannotate	gene	67617	68231	.	+	.	ID=C003_000021;
scaffold_1	funannotate	mRNA	67617	68231	.	+	.	ID=C003_000021-T1;Parent=C003_000021;product=hypothetical protein;
scaffold_1	funannotate	exon	67617	67851	.	+	.	ID=C003_000021-T1.exon1;Parent=C003_000021-T1;
scaffold_1	funannotate	exon	68038	68231	.	+	.	ID=C003_000021-T1.exon2;Parent=C003_000021-T1;
scaffold_1	funannotate	CDS	67617	67851	.	+	0	ID=C003_000021-T1.cds;Parent=C003_000021-T1;
scaffold_1	funannotate	CDS	68038	68231	.	+	2	ID=C003_000021-T1.cds;Parent=C003_000021-T1;
scaffold_1	funannotate	gene	68500	68765	.	+	.	ID=C003_000022;
scaffold_1	funannotate	mRNA	68500	68765	.	+	.	ID=C003_000022-T1;Parent=C003_000022;product=hypothetical protein;
scaffold_1	funannotate	exon	68500	68553	.	+	.	ID=C003_000022-T1.exon1;Parent=C003_000022-T1;
scaffold_1	funannotate	exon	68607	68765	.	+	.	ID=C003_000022-T1.exon2;Parent=C003_000022-T1;
scaffold_1	funannotate	CDS	68500	68553	.	+	0	ID=C003_000022-T1.cds;Parent=C003_000022-T1;
scaffold_1	funannotate	CDS	68607	68765	.	+	0	ID=C003_000022-T1.cds;Parent=C003_000022-T1;
scaffold_1	funannotate	gene	69116	70160	.	-	.	ID=C003_000023;
scaffold_1	funannotate	mRNA	69116	70160	.	-	.	ID=C003_000023-T1;Parent=C003_000023;product=hypothetical protein;
scaffold_1	funannotate	exon	69563	70160	.	-	.	ID=C003_000023-T1.exon1;Parent=C003_000023-T1;
scaffold_1	funannotate	exon	69116	69387	.	-	.	ID=C003_000023-T1.exon2;Parent=C003_000023-T1;
scaffold_1	funannotate	CDS	69563	70160	.	-	0	ID=C003_000023-T1.cds;Parent=C003_000023-T1;
scaffold_1	funannotate	CDS	69116	69387	.	-	2	ID=C003_000023-T1.cds;Parent=C003_000023-T1;
scaffold_1	funannotate	gene	71098	72954	.	-	.	ID=C003_000024;
scaffold_1	funannotate	mRNA	71098	72954	.	-	.	ID=C003_000024-T1;Parent=C003_000024;product=hypothetical protein;
scaffold_1	funannotate	exon	71098	72954	.	-	.	ID=C003_000024-T1.exon1;Parent=C003_000024-T1;
scaffold_1	funannotate	CDS	71098	72954	.	-	0	ID=C003_000024-T1.cds;Parent=C003_000024-T1;
scaffold_1	funannotate	gene	73907	74976	.	+	.	ID=C003_000025;
scaffold_1	funannotate	mRNA	73907	74976	.	+	.	ID=C003_000025-T1;Parent=C003_000025;product=hypothetical protein;
scaffold_1	funannotate	exon	73907	74161	.	+	.	ID=C003_000025-T1.exon1;Parent=C003_000025-T1;
scaffold_1	funannotate	exon	74227	74612	.	+	.	ID=C003_000025-T1.exon2;Parent=C003_000025-T1;
scaffold_1	funannotate	exon	74676	74976	.	+	.	ID=C003_000025-T1.exon3;Parent=C003_000025-T1;
scaffold_1	funannotate	CDS	73907	74161	.	+	0	ID=C003_000025-T1.cds;Parent=C003_000025-T1;
scaffold_1	funannotate	CDS	74227	74612	.	+	0	ID=C003_000025-T1.cds;Parent=C003_000025-T1;
scaffold_1	funannotate	CDS	74676	74976	.	+	1	ID=C003_000025-T1.cds;Parent=C003_000025-T1;
scaffold_1	funannotate	gene	77499	79256	.	+	.	ID=C003_000026;
scaffold_1	funannotate	mRNA	77499	79256	.	+	.	ID=C003_000026-T1;Parent=C003_000026;product=hypothetical protein;
scaffold_1	funannotate	exon	77499	78419	.	+	.	ID=C003_000026-T1.exon1;Parent=C003_000026-T1;
scaffold_1	funannotate	exon	78477	79256	.	+	.	ID=C003_000026-T1.exon2;Parent=C003_000026-T1;
scaffold_1	funannotate	CDS	77499	78419	.	+	0	ID=C003_000026-T1.cds;Parent=C003_000026-T1;
scaffold_1	funannotate	CDS	78477	79256	.	+	0	ID=C003_000026-T1.cds;Parent=C003_000026-T1;
scaffold_1	funannotate	gene	80710	82535	.	+	.	ID=C003_000027;
scaffold_1	funannotate	mRNA	80710	82535	.	+	.	ID=C003_000027-T1;Parent=C003_000027;product=hypothetical protein;
scaffold_1	funannotate	exon	80710	80751	.	+	.	ID=C003_000027-T1.exon1;Parent=C003_000027-T1;
scaffold_1	funannotate	exon	80828	80909	.	+	.	ID=C003_000027-T1.exon2;Parent=C003_000027-T1;
scaffold_1	funannotate	exon	80981	81157	.	+	.	ID=C003_000027-T1.exon3;Parent=C003_000027-T1;
scaffold_1	funannotate	exon	81222	81825	.	+	.	ID=C003_000027-T1.exon4;Parent=C003_000027-T1;
scaffold_1	funannotate	exon	81947	82535	.	+	.	ID=C003_000027-T1.exon5;Parent=C003_000027-T1;
scaffold_1	funannotate	CDS	80710	80751	.	+	0	ID=C003_000027-T1.cds;Parent=C003_000027-T1;
scaffold_1	funannotate	CDS	80828	80909	.	+	0	ID=C003_000027-T1.cds;Parent=C003_000027-T1;
scaffold_1	funannotate	CDS	80981	81157	.	+	2	ID=C003_000027-T1.cds;Parent=C003_000027-T1;
scaffold_1	funannotate	CDS	81222	81825	.	+	2	ID=C003_000027-T1.cds;Parent=C003_000027-T1;
scaffold_1	funannotate	CDS	81947	82535	.	+	1	ID=C003_000027-T1.cds;Parent=C003_000027-T1;
scaffold_1	funannotate	gene	83043	84775	.	-	.	ID=C003_000028;
scaffold_1	funannotate	mRNA	83043	84775	.	-	.	ID=C003_000028-T1;Parent=C003_000028;product=hypothetical protein;
scaffold_1	funannotate	exon	84260	84775	.	-	.	ID=C003_000028-T1.exon1;Parent=C003_000028-T1;
scaffold_1	funannotate	exon	83043	84188	.	-	.	ID=C003_000028-T1.exon2;Parent=C003_000028-T1;
scaffold_1	funannotate	CDS	84260	84775	.	-	0	ID=C003_000028-T1.cds;Parent=C003_000028-T1;
scaffold_1	funannotate	CDS	83043	84188	.	-	0	ID=C003_000028-T1.cds;Parent=C003_000028-T1;
scaffold_1	funannotate	gene	85990	87813	.	-	.	ID=C003_000029;
scaffold_1	funannotate	mRNA	85990	87813	.	-	.	ID=C003_000029-T1;Parent=C003_000029;product=hypothetical protein;
scaffold_1	funannotate	exon	87668	87813	.	-	.	ID=C003_000029-T1.exon1;Parent=C003_000029-T1;
scaffold_1	funannotate	exon	87497	87591	.	-	.	ID=C003_000029-T1.exon2;Parent=C003_000029-T1;
scaffold_1	funannotate	exon	85990	87416	.	-	.	ID=C003_000029-T1.exon3;Parent=C003_000029-T1;
scaffold_1	funannotate	CDS	87668	87813	.	-	0	ID=C003_000029-T1.cds;Parent=C003_000029-T1;
scaffold_1	funannotate	CDS	87497	87591	.	-	1	ID=C003_000029-T1.cds;Parent=C003_000029-T1;
scaffold_1	funannotate	CDS	85990	87416	.	-	2	ID=C003_000029-T1.cds;Parent=C003_000029-T1;
scaffold_1	funannotate	gene	88327	89634	.	+	.	ID=C003_000030;
scaffold_1	funannotate	mRNA	88327	89634	.	+	.	ID=C003_000030-T1;Parent=C003_000030;product=hypothetical protein;
scaffold_1	funannotate	exon	88327	89220	.	+	.	ID=C003_000030-T1.exon1;Parent=C003_000030-T1;
scaffold_1	funannotate	exon	89314	89634	.	+	.	ID=C003_000030-T1.exon2;Parent=C003_000030-T1;
scaffold_1	funannotate	CDS	88327	89220	.	+	0	ID=C003_000030-T1.cds;Parent=C003_000030-T1;
scaffold_1	funannotate	CDS	89314	89634	.	+	0	ID=C003_000030-T1.cds;Parent=C003_000030-T1;
scaffold_1	funannotate	gene	90365	92650	.	-	.	ID=C003_000031;
scaffold_1	funannotate	mRNA	90365	92650	.	-	.	ID=C003_000031-T1;Parent=C003_000031;product=hypothetical protein;
scaffold_1	funannotate	exon	92377	92650	.	-	.	ID=C003_000031-T1.exon1;Parent=C003_000031-T1;
scaffold_1	funannotate	exon	91153	92306	.	-	.	ID=C003_000031-T1.exon2;Parent=C003_000031-T1;
scaffold_1	funannotate	exon	90365	91075	.	-	.	ID=C003_000031-T1.exon3;Parent=C003_000031-T1;
scaffold_1	funannotate	CDS	92377	92650	.	-	0	ID=C003_000031-T1.cds;Parent=C003_000031-T1;
scaffold_1	funannotate	CDS	91153	92306	.	-	2	ID=C003_000031-T1.cds;Parent=C003_000031-T1;
scaffold_1	funannotate	CDS	90365	91075	.	-	0	ID=C003_000031-T1.cds;Parent=C003_000031-T1;
scaffold_1	funannotate	gene	93120	94316	.	+	.	ID=C003_000032;
scaffold_1	funannotate	mRNA	93120	94316	.	+	.	ID=C003_000032-T1;Parent=C003_000032;product=hypothetical protein;
scaffold_1	funannotate	exon	93120	93364	.	+	.	ID=C003_000032-T1.exon1;Parent=C003_000032-T1;
scaffold_1	funannotate	exon	93437	93528	.	+	.	ID=C003_000032-T1.exon2;Parent=C003_000032-T1;
scaffold_1	funannotate	exon	93706	94015	.	+	.	ID=C003_000032-T1.exon3;Parent=C003_000032-T1;
scaffold_1	funannotate	exon	94109	94316	.	+	.	ID=C003_000032-T1.exon4;Parent=C003_000032-T1;
scaffold_1	funannotate	CDS	93120	93364	.	+	0	ID=C003_000032-T1.cds;Parent=C003_000032-T1;
scaffold_1	funannotate	CDS	93437	93528	.	+	1	ID=C003_000032-T1.cds;Parent=C003_000032-T1;
scaffold_1	funannotate	CDS	93706	94015	.	+	2	ID=C003_000032-T1.cds;Parent=C003_000032-T1;
scaffold_1	funannotate	CDS	94109	94316	.	+	1	ID=C003_000032-T1.cds;Parent=C003_000032-T1;
scaffold_1	funannotate	gene	94892	97798	.	+	.	ID=C003_000033;
scaffold_1	funannotate	mRNA	94892	97798	.	+	.	ID=C003_000033-T1;Parent=C003_000033;product=hypothetical protein;
scaffold_1	funannotate	exon	94892	94957	.	+	.	ID=C003_000033-T1.exon1;Parent=C003_000033-T1;
scaffold_1	funannotate	exon	95019	95101	.	+	.	ID=C003_000033-T1.exon2;Parent=C003_000033-T1;
scaffold_1	funannotate	exon	95179	96177	.	+	.	ID=C003_000033-T1.exon3;Parent=C003_000033-T1;
scaffold_1	funannotate	exon	96248	96456	.	+	.	ID=C003_000033-T1.exon4;Parent=C003_000033-T1;
scaffold_1	funannotate	exon	96515	96647	.	+	.	ID=C003_000033-T1.exon5;Parent=C003_000033-T1;
scaffold_1	funannotate	exon	96730	96948	.	+	.	ID=C003_000033-T1.exon6;Parent=C003_000033-T1;
scaffold_1	funannotate	exon	97014	97169	.	+	.	ID=C003_000033-T1.exon7;Parent=C003_000033-T1;
scaffold_1	funannotate	exon	97273	97798	.	+	.	ID=C003_000033-T1.exon8;Parent=C003_000033-T1;
scaffold_1	funannotate	CDS	94892	94957	.	+	0	ID=C003_000033-T1.cds;Parent=C003_000033-T1;
scaffold_1	funannotate	CDS	95019	95101	.	+	0	ID=C003_000033-T1.cds;Parent=C003_000033-T1;
scaffold_1	funannotate	CDS	95179	96177	.	+	1	ID=C003_000033-T1.cds;Parent=C003_000033-T1;
scaffold_1	funannotate	CDS	96248	96456	.	+	1	ID=C003_000033-T1.cds;Parent=C003_000033-T1;
scaffold_1	funannotate	CDS	96515	96647	.	+	2	ID=C003_000033-T1.cds;Parent=C003_000033-T1;
scaffold_1	funannotate	CDS	96730	96948	.	+	1	ID=C003_000033-T1.cds;Parent=C003_000033-T1;
scaffold_1	funannotate	CDS	97014	97169	.	+	1	ID=C003_000033-T1.cds;Parent=C003_000033-T1;
scaffold_1	funannotate	CDS	97273	97798	.	+	1	ID=C003_000033-T1.cds;Parent=C003_000033-T1;
scaffold_1	funannotate	gene	98029	99329	.	-	.	ID=C003_000034;
scaffold_1	funannotate	mRNA	98029	99329	.	-	.	ID=C003_000034-T1;Parent=C003_000034;product=hypothetical protein;
scaffold_1	funannotate	exon	99102	99329	.	-	.	ID=C003_000034-T1.exon1;Parent=C003_000034-T1;
scaffold_1	funannotate	exon	98029	98814	.	-	.	ID=C003_000034-T1.exon2;Parent=C003_000034-T1;
scaffold_1	funannotate	CDS	99102	99329	.	-	0	ID=C003_000034-T1.cds;Parent=C003_000034-T1;
scaffold_1	funannotate	CDS	98029	98814	.	-	0	ID=C003_000034-T1.cds;Parent=C003_000034-T1;
scaffold_1	funannotate	gene	100827	103004	.	-	.	ID=C003_000035;
scaffold_1	funannotate	mRNA	100827	103004	.	-	.	ID=C003_000035-T1;Parent=C003_000035;product=hypothetical protein;
scaffold_1	funannotate	exon	102939	103004	.	-	.	ID=C003_000035-T1.exon1;Parent=C003_000035-T1;
scaffold_1	funannotate	exon	102618	102839	.	-	.	ID=C003_000035-T1.exon2;Parent=C003_000035-T1;
scaffold_1	funannotate	exon	102436	102557	.	-	.	ID=C003_000035-T1.exon3;Parent=C003_000035-T1;
scaffold_1	funannotate	exon	100827	102375	.	-	.	ID=C003_000035-T1.exon4;Parent=C003_000035-T1;
scaffold_1	funannotate	CDS	102939	103004	.	-	0	ID=C003_000035-T1.cds;Parent=C003_000035-T1;
scaffold_1	funannotate	CDS	102618	102839	.	-	0	ID=C003_000035-T1.cds;Parent=C003_000035-T1;
scaffold_1	funannotate	CDS	102436	102557	.	-	0	ID=C003_000035-T1.cds;Parent=C003_000035-T1;
scaffold_1	funannotate	CDS	100827	102375	.	-	1	ID=C003_000035-T1.cds;Parent=C003_000035-T1;
scaffold_1	funannotate	gene	104914	105486	.	+	.	ID=C003_000036;
scaffold_1	funannotate	mRNA	104914	105486	.	+	.	ID=C003_000036-T1;Parent=C003_000036;product=hypothetical protein;
scaffold_1	funannotate	exon	104914	105486	.	+	.	ID=C003_000036-T1.exon1;Parent=C003_000036-T1;
scaffold_1	funannotate	CDS	104914	105486	.	+	0	ID=C003_000036-T1.cds;Parent=C003_000036-T1;
scaffold_1	funannotate	gene	105908	108746	.	-	.	ID=C003_000037;
scaffold_1	funannotate	mRNA	105908	108746	.	-	.	ID=C003_000037-T1;Parent=C003_000037;product=hypothetical protein;
scaffold_1	funannotate	exon	108530	108746	.	-	.	ID=C003_000037-T1.exon1;Parent=C003_000037-T1;
scaffold_1	funannotate	exon	107529	108463	.	-	.	ID=C003_000037-T1.exon2;Parent=C003_000037-T1;
scaffold_1	funannotate	exon	106583	107421	.	-	.	ID=C003_000037-T1.exon3;Parent=C003_000037-T1;
scaffold_1	funannotate	exon	105908	106457	.	-	.	ID=C003_000037-T1.exon4;Parent=C003_000037-T1;
scaffold_1	funannotate	CDS	108530	108746	.	-	0	ID=C003_000037-T1.cds;Parent=C003_000037-T1;
scaffold_1	funannotate	CDS	107529	108463	.	-	2	ID=C003_000037-T1.cds;Parent=C003_000037-T1;
scaffold_1	funannotate	CDS	106583	107421	.	-	0	ID=C003_000037-T1.cds;Parent=C003_000037-T1;
scaffold_1	funannotate	CDS	105908	106457	.	-	1	ID=C003_000037-T1.cds;Parent=C003_000037-T1;
scaffold_1	funannotate	gene	110432	110537	.	+	.	ID=C003_000038;
scaffold_1	funannotate	tRNA	110432	110537	.	+	.	ID=C003_000038-T1;Parent=C003_000038;product=tRNA-Gln;
scaffold_1	funannotate	exon	110432	110537	.	+	.	ID=C003_000038-T1.exon1;Parent=C003_000038-T1;
scaffold_1	funannotate	gene	111811	116881	.	-	.	ID=C003_000039;
scaffold_1	funannotate	mRNA	111811	116881	.	-	.	ID=C003_000039-T1;Parent=C003_000039;product=hypothetical protein;
scaffold_1	funannotate	exon	112320	116881	.	-	.	ID=C003_000039-T1.exon1;Parent=C003_000039-T1;
scaffold_1	funannotate	exon	111811	112201	.	-	.	ID=C003_000039-T1.exon2;Parent=C003_000039-T1;
scaffold_1	funannotate	CDS	112320	116881	.	-	0	ID=C003_000039-T1.cds;Parent=C003_000039-T1;
scaffold_1	funannotate	CDS	111811	112201	.	-	1	ID=C003_000039-T1.cds;Parent=C003_000039-T1;
scaffold_1	funannotate	gene	118322	120178	.	+	.	ID=C003_000040;
scaffold_1	funannotate	mRNA	118322	120178	.	+	.	ID=C003_000040-T1;Parent=C003_000040;product=hypothetical protein;
scaffold_1	funannotate	exon	118322	118814	.	+	.	ID=C003_000040-T1.exon1;Parent=C003_000040-T1;
scaffold_1	funannotate	exon	119040	120178	.	+	.	ID=C003_000040-T1.exon2;Parent=C003_000040-T1;
scaffold_1	funannotate	CDS	118322	118814	.	+	0	ID=C003_000040-T1.cds;Parent=C003_000040-T1;
scaffold_1	funannotate	CDS	119040	120178	.	+	2	ID=C003_000040-T1.cds;Parent=C003_000040-T1;
scaffold_1	funannotate	gene	120950	123455	.	-	.	ID=C003_000041;
scaffold_1	funannotate	mRNA	120950	123455	.	-	.	ID=C003_000041-T1;Parent=C003_000041;product=hypothetical protein;
scaffold_1	funannotate	exon	123407	123455	.	-	.	ID=C003_000041-T1.exon1;Parent=C003_000041-T1;
scaffold_1	funannotate	exon	122628	122936	.	-	.	ID=C003_000041-T1.exon2;Parent=C003_000041-T1;
scaffold_1	funannotate	exon	120950	122535	.	-	.	ID=C003_000041-T1.exon3;Parent=C003_000041-T1;
scaffold_1	funannotate	CDS	123407	123455	.	-	0	ID=C003_000041-T1.cds;Parent=C003_000041-T1;
scaffold_1	funannotate	CDS	122628	122936	.	-	2	ID=C003_000041-T1.cds;Parent=C003_000041-T1;
scaffold_1	funannotate	CDS	120950	122535	.	-	2	ID=C003_000041-T1.cds;Parent=C003_000041-T1;
scaffold_1	funannotate	gene	127050	129595	.	+	.	ID=C003_000042;
scaffold_1	funannotate	mRNA	127050	129595	.	+	.	ID=C003_000042-T1;Parent=C003_000042;product=hypothetical protein;
scaffold_1	funannotate	exon	127050	127373	.	+	.	ID=C003_000042-T1.exon1;Parent=C003_000042-T1;
scaffold_1	funannotate	exon	127448	129383	.	+	.	ID=C003_000042-T1.exon2;Parent=C003_000042-T1;
scaffold_1	funannotate	exon	129483	129595	.	+	.	ID=C003_000042-T1.exon3;Parent=C003_000042-T1;
scaffold_1	funannotate	CDS	127050	127373	.	+	0	ID=C003_000042-T1.cds;Parent=C003_000042-T1;
scaffold_1	funannotate	CDS	127448	129383	.	+	0	ID=C003_000042-T1.cds;Parent=C003_000042-T1;
scaffold_1	funannotate	CDS	129483	129595	.	+	2	ID=C003_000042-T1.cds;Parent=C003_000042-T1;
scaffold_1	funannotate	gene	135817	137010	.	+	.	ID=C003_000043;
scaffold_1	funannotate	mRNA	135817	137010	.	+	.	ID=C003_000043-T1;Parent=C003_000043;product=hypothetical protein;
scaffold_1	funannotate	exon	135817	136170	.	+	.	ID=C003_000043-T1.exon1;Parent=C003_000043-T1;
scaffold_1	funannotate	exon	136244	136399	.	+	.	ID=C003_000043-T1.exon2;Parent=C003_000043-T1;
scaffold_1	funannotate	exon	136471	137010	.	+	.	ID=C003_000043-T1.exon3;Parent=C003_000043-T1;
scaffold_1	funannotate	CDS	135817	136170	.	+	0	ID=C003_000043-T1.cds;Parent=C003_000043-T1;
scaffold_1	funannotate	CDS	136244	136399	.	+	0	ID=C003_000043-T1.cds;Parent=C003_000043-T1;
scaffold_1	funannotate	CDS	136471	137010	.	+	0	ID=C003_000043-T1.cds;Parent=C003_000043-T1;
scaffold_1	funannotate	gene	140743	141600	.	-	.	ID=C003_000044;
scaffold_1	funannotate	mRNA	140743	141600	.	-	.	ID=C003_000044-T1;Parent=C003_000044;product=hypothetical protein;
scaffold_1	funannotate	exon	140743	141600	.	-	.	ID=C003_000044-T1.exon1;Parent=C003_000044-T1;
scaffold_1	funannotate	CDS	140743	141600	.	-	0	ID=C003_000044-T1.cds;Parent=C003_000044-T1;
scaffold_1	funannotate	gene	143777	144839	.	-	.	ID=C003_000045;
scaffold_1	funannotate	mRNA	143777	144839	.	-	.	ID=C003_000045-T1;Parent=C003_000045;product=hypothetical protein;
scaffold_1	funannotate	exon	144735	144839	.	-	.	ID=C003_000045-T1.exon1;Parent=C003_000045-T1;
scaffold_1	funannotate	exon	143777	144679	.	-	.	ID=C003_000045-T1.exon2;Parent=C003_000045-T1;
scaffold_1	funannotate	CDS	144735	144839	.	-	0	ID=C003_000045-T1.cds;Parent=C003_000045-T1;
scaffold_1	funannotate	CDS	143777	144679	.	-	0	ID=C003_000045-T1.cds;Parent=C003_000045-T1;
scaffold_1	funannotate	gene	145543	153163	.	+	.	ID=C003_000046;
scaffold_1	funannotate	mRNA	145543	153163	.	+	.	ID=C003_000046-T1;Parent=C003_000046;product=hypothetical protein;
scaffold_1	funannotate	exon	145543	148225	.	+	.	ID=C003_000046-T1.exon1;Parent=C003_000046-T1;
scaffold_1	funannotate	exon	148329	153163	.	+	.	ID=C003_000046-T1.exon2;Parent=C003_000046-T1;
scaffold_1	funannotate	CDS	145543	148225	.	+	0	ID=C003_000046-T1.cds;Parent=C003_000046-T1;
scaffold_1	funannotate	CDS	148329	153163	.	+	2	ID=C003_000046-T1.cds;Parent=C003_000046-T1;
scaffold_1	funannotate	gene	153708	154616	.	-	.	ID=C003_000047;
scaffold_1	funannotate	mRNA	153708	154616	.	-	.	ID=C003_000047-T1;Parent=C003_000047;product=hypothetical protein;
scaffold_1	funannotate	exon	153708	154616	.	-	.	ID=C003_000047-T1.exon1;Parent=C003_000047-T1;
scaffold_1	funannotate	CDS	153708	154616	.	-	0	ID=C003_000047-T1.cds;Parent=C003_000047-T1;
scaffold_1	funannotate	gene	155164	156249	.	-	.	ID=C003_000048;
scaffold_1	funannotate	mRNA	155164	156249	.	-	.	ID=C003_000048-T1;Parent=C003_000048;product=hypothetical protein;
scaffold_1	funannotate	exon	155164	156249	.	-	.	ID=C003_000048-T1.exon1;Parent=C003_000048-T1;
scaffold_1	funannotate	CDS	155164	156249	.	-	0	ID=C003_000048-T1.cds;Parent=C003_000048-T1;
scaffold_1	funannotate	gene	157021	160651	.	-	.	ID=C003_000049;
scaffold_1	funannotate	mRNA	157021	160651	.	-	.	ID=C003_000049-T1;Parent=C003_000049;product=hypothetical protein;
scaffold_1	funannotate	exon	160542	160651	.	-	.	ID=C003_000049-T1.exon1;Parent=C003_000049-T1;
scaffold_1	funannotate	exon	157021	160465	.	-	.	ID=C003_000049-T1.exon2;Parent=C003_000049-T1;
scaffold_1	funannotate	CDS	160542	160651	.	-	0	ID=C003_000049-T1.cds;Parent=C003_000049-T1;
scaffold_1	funannotate	CDS	157021	160465	.	-	1	ID=C003_000049-T1.cds;Parent=C003_000049-T1;
scaffold_1	funannotate	gene	162266	163147	.	-	.	ID=C003_000050;
scaffold_1	funannotate	mRNA	162266	163147	.	-	.	ID=C003_000050-T1;Parent=C003_000050;product=hypothetical protein;
scaffold_1	funannotate	exon	162846	163147	.	-	.	ID=C003_000050-T1.exon1;Parent=C003_000050-T1;
scaffold_1	funannotate	exon	162440	162794	.	-	.	ID=C003_000050-T1.exon2;Parent=C003_000050-T1;
scaffold_1	funannotate	exon	162266	162352	.	-	.	ID=C003_000050-T1.exon3;Parent=C003_000050-T1;
scaffold_1	funannotate	CDS	162846	163147	.	-	0	ID=C003_000050-T1.cds;Parent=C003_000050-T1;
scaffold_1	funannotate	CDS	162440	162794	.	-	1	ID=C003_000050-T1.cds;Parent=C003_000050-T1;
scaffold_1	funannotate	CDS	162266	162352	.	-	0	ID=C003_000050-T1.cds;Parent=C003_000050-T1;
scaffold_1	funannotate	gene	165235	166388	.	+	.	ID=C003_000051;
scaffold_1	funannotate	mRNA	165235	166388	.	+	.	ID=C003_000051-T1;Parent=C003_000051;product=hypothetical protein;
scaffold_1	funannotate	exon	165235	165267	.	+	.	ID=C003_000051-T1.exon1;Parent=C003_000051-T1;
scaffold_1	funannotate	exon	165369	166388	.	+	.	ID=C003_000051-T1.exon2;Parent=C003_000051-T1;
scaffold_1	funannotate	CDS	165235	165267	.	+	0	ID=C003_000051-T1.cds;Parent=C003_000051-T1;
scaffold_1	funannotate	CDS	165369	166388	.	+	0	ID=C003_000051-T1.cds;Parent=C003_000051-T1;
scaffold_1	funannotate	gene	167740	168994	.	-	.	ID=C003_000052;
scaffold_1	funannotate	mRNA	167740	168994	.	-	.	ID=C003_000052-T1;Parent=C003_000052;product=hypothetical protein;
scaffold_1	funannotate	exon	168807	168994	.	-	.	ID=C003_000052-T1.exon1;Parent=C003_000052-T1;
scaffold_1	funannotate	exon	168037	168751	.	-	.	ID=C003_000052-T1.exon2;Parent=C003_000052-T1;
scaffold_1	funannotate	exon	167740	167976	.	-	.	ID=C003_000052-T1.exon3;Parent=C003_000052-T1;
scaffold_1	funannotate	CDS	168807	168994	.	-	0	ID=C003_000052-T1.cds;Parent=C003_000052-T1;
scaffold_1	funannotate	CDS	168037	168751	.	-	1	ID=C003_000052-T1.cds;Parent=C003_000052-T1;
scaffold_1	funannotate	CDS	167740	167976	.	-	0	ID=C003_000052-T1.cds;Parent=C003_000052-T1;
scaffold_1	funannotate	gene	170438	171080	.	+	.	ID=C003_000053;
scaffold_1	funannotate	mRNA	170438	171080	.	+	.	ID=C003_000053-T1;Parent=C003_000053;product=hypothetical protein;
scaffold_1	funannotate	exon	170438	170527	.	+	.	ID=C003_000053-T1.exon1;Parent=C003_000053-T1;
scaffold_1	funannotate	exon	170640	170714	.	+	.	ID=C003_000053-T1.exon2;Parent=C003_000053-T1;
scaffold_1	funannotate	exon	170877	171080	.	+	.	ID=C003_000053-T1.exon3;Parent=C003_000053-T1;
scaffold_1	funannotate	CDS	170438	170527	.	+	0	ID=C003_000053-T1.cds;Parent=C003_000053-T1;
scaffold_1	funannotate	CDS	170640	170714	.	+	0	ID=C003_000053-T1.cds;Parent=C003_000053-T1;
scaffold_1	funannotate	CDS	170877	171080	.	+	0	ID=C003_000053-T1.cds;Parent=C003_000053-T1;
scaffold_1	funannotate	gene	171842	172730	.	-	.	ID=C003_000054;
scaffold_1	funannotate	mRNA	171842	172730	.	-	.	ID=C003_000054-T1;Parent=C003_000054;product=hypothetical protein;
scaffold_1	funannotate	exon	172627	172730	.	-	.	ID=C003_000054-T1.exon1;Parent=C003_000054-T1;
scaffold_1	funannotate	exon	172096	172428	.	-	.	ID=C003_000054-T1.exon2;Parent=C003_000054-T1;
scaffold_1	funannotate	exon	171842	171944	.	-	.	ID=C003_000054-T1.exon3;Parent=C003_000054-T1;
scaffold_1	funannotate	CDS	172627	172730	.	-	0	ID=C003_000054-T1.cds;Parent=C003_000054-T1;
scaffold_1	funannotate	CDS	172096	172428	.	-	1	ID=C003_000054-T1.cds;Parent=C003_000054-T1;
scaffold_1	funannotate	CDS	171842	171944	.	-	1	ID=C003_000054-T1.cds;Parent=C003_000054-T1;
scaffold_1	funannotate	gene	174041	175798	.	+	.	ID=C003_000055;
scaffold_1	funannotate	mRNA	174041	175798	.	+	.	ID=C003_000055-T1;Parent=C003_000055;product=hypothetical protein;
scaffold_1	funannotate	exon	174041	174126	.	+	.	ID=C003_000055-T1.exon1;Parent=C003_000055-T1;
scaffold_1	funannotate	exon	174205	175798	.	+	.	ID=C003_000055-T1.exon2;Parent=C003_000055-T1;
scaffold_1	funannotate	CDS	174041	174126	.	+	0	ID=C003_000055-T1.cds;Parent=C003_000055-T1;
scaffold_1	funannotate	CDS	174205	175798	.	+	1	ID=C003_000055-T1.cds;Parent=C003_000055-T1;
scaffold_1	funannotate	gene	176587	178516	.	+	.	ID=C003_000056;
scaffold_1	funannotate	mRNA	176587	178516	.	+	.	ID=C003_000056-T1;Parent=C003_000056;product=hypothetical protein;
scaffold_1	funannotate	exon	176587	177167	.	+	.	ID=C003_000056-T1.exon1;Parent=C003_000056-T1;
scaffold_1	funannotate	exon	177355	177569	.	+	.	ID=C003_000056-T1.exon2;Parent=C003_000056-T1;
scaffold_1	funannotate	exon	177630	177806	.	+	.	ID=C003_000056-T1.exon3;Parent=C003_000056-T1;
scaffold_1	funannotate	exon	177876	178516	.	+	.	ID=C003_000056-T1.exon4;Parent=C003_000056-T1;
scaffold_1	funannotate	CDS	176587	177167	.	+	0	ID=C003_000056-T1.cds;Parent=C003_000056-T1;
scaffold_1	funannotate	CDS	177355	177569	.	+	1	ID=C003_000056-T1.cds;Parent=C003_000056-T1;
scaffold_1	funannotate	CDS	177630	177806	.	+	2	ID=C003_000056-T1.cds;Parent=C003_000056-T1;
scaffold_1	funannotate	CDS	177876	178516	.	+	2	ID=C003_000056-T1.cds;Parent=C003_000056-T1;
scaffold_1	funannotate	gene	181219	182177	.	+	.	ID=C003_000057;
scaffold_1	funannotate	mRNA	181219	182177	.	+	.	ID=C003_000057-T1;Parent=C003_000057;product=hypothetical protein;
scaffold_1	funannotate	exon	181219	181298	.	+	.	ID=C003_000057-T1.exon1;Parent=C003_000057-T1;
scaffold_1	funannotate	exon	181359	181432	.	+	.	ID=C003_000057-T1.exon2;Parent=C003_000057-T1;
scaffold_1	funannotate	exon	181546	182177	.	+	.	ID=C003_000057-T1.exon3;Parent=C003_000057-T1;
scaffold_1	funannotate	CDS	181219	181298	.	+	0	ID=C003_000057-T1.cds;Parent=C003_000057-T1;
scaffold_1	funannotate	CDS	181359	181432	.	+	1	ID=C003_000057-T1.cds;Parent=C003_000057-T1;
scaffold_1	funannotate	CDS	181546	182177	.	+	2	ID=C003_000057-T1.cds;Parent=C003_000057-T1;
scaffold_1	funannotate	gene	182813	185377	.	-	.	ID=C003_000058;
scaffold_1	funannotate	mRNA	182813	185377	.	-	.	ID=C003_000058-T1;Parent=C003_000058;product=hypothetical protein;
scaffold_1	funannotate	exon	182813	185377	.	-	.	ID=C003_000058-T1.exon1;Parent=C003_000058-T1;
scaffold_1	funannotate	CDS	182813	185377	.	-	0	ID=C003_000058-T1.cds;Parent=C003_000058-T1;
scaffold_1	funannotate	gene	191213	191727	.	-	.	ID=C003_000059;
scaffold_1	funannotate	mRNA	191213	191727	.	-	.	ID=C003_000059-T1;Parent=C003_000059;product=hypothetical protein;
scaffold_1	funannotate	exon	191640	191727	.	-	.	ID=C003_000059-T1.exon1;Parent=C003_000059-T1;
scaffold_1	funannotate	exon	191213	191478	.	-	.	ID=C003_000059-T1.exon2;Parent=C003_000059-T1;
scaffold_1	funannotate	CDS	191640	191727	.	-	0	ID=C003_000059-T1.cds;Parent=C003_000059-T1;
scaffold_1	funannotate	CDS	191213	191478	.	-	2	ID=C003_000059-T1.cds;Parent=C003_000059-T1;
scaffold_1	funannotate	gene	192421	193181	.	-	.	ID=C003_000060;
scaffold_1	funannotate	mRNA	192421	193181	.	-	.	ID=C003_000060-T1;Parent=C003_000060;product=hypothetical protein;
scaffold_1	funannotate	exon	193166	193181	.	-	.	ID=C003_000060-T1.exon1;Parent=C003_000060-T1;
scaffold_1	funannotate	exon	192962	193108	.	-	.	ID=C003_000060-T1.exon2;Parent=C003_000060-T1;
scaffold_1	funannotate	exon	192421	192836	.	-	.	ID=C003_000060-T1.exon3;Parent=C003_000060-T1;
scaffold_1	funannotate	CDS	193166	193181	.	-	0	ID=C003_000060-T1.cds;Parent=C003_000060-T1;
scaffold_1	funannotate	CDS	192962	193108	.	-	2	ID=C003_000060-T1.cds;Parent=C003_000060-T1;
scaffold_1	funannotate	CDS	192421	192836	.	-	2	ID=C003_000060-T1.cds;Parent=C003_000060-T1;
scaffold_1	funannotate	gene	194714	196132	.	-	.	ID=C003_000061;
scaffold_1	funannotate	mRNA	194714	196132	.	-	.	ID=C003_000061-T1;Parent=C003_000061;product=hypothetical protein;
scaffold_1	funannotate	exon	195384	196132	.	-	.	ID=C003_000061-T1.exon1;Parent=C003_000061-T1;
scaffold_1	funannotate	exon	194714	195326	.	-	.	ID=C003_000061-T1.exon2;Parent=C003_000061-T1;
scaffold_1	funannotate	CDS	195384	196132	.	-	0	ID=C003_000061-T1.cds;Parent=C003_000061-T1;
scaffold_1	funannotate	CDS	194714	195326	.	-	1	ID=C003_000061-T1.cds;Parent=C003_000061-T1;
scaffold_1	funannotate	gene	198602	200356	.	+	.	ID=C003_000062;
scaffold_1	funannotate	mRNA	198602	200356	.	+	.	ID=C003_000062-T1;Parent=C003_000062;product=hypothetical protein;
scaffold_1	funannotate	exon	198602	198940	.	+	.	ID=C003_000062-T1.exon1;Parent=C003_000062-T1;
scaffold_1	funannotate	exon	199076	200356	.	+	.	ID=C003_000062-T1.exon2;Parent=C003_000062-T1;
scaffold_1	funannotate	CDS	198602	198940	.	+	0	ID=C003_000062-T1.cds;Parent=C003_000062-T1;
scaffold_1	funannotate	CDS	199076	200356	.	+	0	ID=C003_000062-T1.cds;Parent=C003_000062-T1;
scaffold_1	funannotate	gene	207677	210259	.	+	.	ID=C003_000063;
scaffold_1	funannotate	mRNA	207677	210259	.	+	.	ID=C003_000063-T1;Parent=C003_000063;product=hypothetical protein;
scaffold_1	funannotate	exon	207677	207716	.	+	.	ID=C003_000063-T1.exon1;Parent=C003_000063-T1;
scaffold_1	funannotate	exon	208046	208509	.	+	.	ID=C003_000063-T1.exon2;Parent=C003_000063-T1;
scaffold_1	funannotate	exon	208626	208676	.	+	.	ID=C003_000063-T1.exon3;Parent=C003_000063-T1;
scaffold_1	funannotate	exon	208842	209086	.	+	.	ID=C003_000063-T1.exon4;Parent=C003_000063-T1;
scaffold_1	funannotate	exon	209221	210259	.	+	.	ID=C003_000063-T1.exon5;Parent=C003_000063-T1;
scaffold_1	funannotate	CDS	207677	207716	.	+	0	ID=C003_000063-T1.cds;Parent=C003_000063-T1;
scaffold_1	funannotate	CDS	208046	208509	.	+	2	ID=C003_000063-T1.cds;Parent=C003_000063-T1;
scaffold_1	funannotate	CDS	208626	208676	.	+	0	ID=C003_000063-T1.cds;Parent=C003_000063-T1;
scaffold_1	funannotate	CDS	208842	209086	.	+	0	ID=C003_000063-T1.cds;Parent=C003_000063-T1;
scaffold_1	funannotate	CDS	209221	210259	.	+	1	ID=C003_000063-T1.cds;Parent=C003_000063-T1;
scaffold_1	funannotate	gene	213506	214966	.	+	.	ID=C003_000064;
scaffold_1	funannotate	mRNA	213506	214966	.	+	.	ID=C003_000064-T1;Parent=C003_000064;product=hypothetical protein;
scaffold_1	funannotate	exon	213506	214966	.	+	.	ID=C003_000064-T1.exon1;Parent=C003_000064-T1;
scaffold_1	funannotate	CDS	213506	214966	.	+	0	ID=C003_000064-T1.cds;Parent=C003_000064-T1;
scaffold_1	funannotate	gene	219067	219626	.	-	.	ID=C003_000065;
scaffold_1	funannotate	mRNA	219067	219626	.	-	.	ID=C003_000065-T1;Parent=C003_000065;product=hypothetical protein;
scaffold_1	funannotate	exon	219409	219626	.	-	.	ID=C003_000065-T1.exon1;Parent=C003_000065-T1;
scaffold_1	funannotate	exon	219067	219310	.	-	.	ID=C003_000065-T1.exon2;Parent=C003_000065-T1;
scaffold_1	funannotate	CDS	219409	219626	.	-	0	ID=C003_000065-T1.cds;Parent=C003_000065-T1;
scaffold_1	funannotate	CDS	219067	219310	.	-	1	ID=C003_000065-T1.cds;Parent=C003_000065-T1;
scaffold_1	funannotate	gene	230787	232132	.	+	.	ID=C003_000066;
scaffold_1	funannotate	mRNA	230787	232132	.	+	.	ID=C003_000066-T1;Parent=C003_000066;product=hypothetical protein;
scaffold_1	funannotate	exon	230787	230949	.	+	.	ID=C003_000066-T1.exon1;Parent=C003_000066-T1;
scaffold_1	funannotate	exon	231021	232132	.	+	.	ID=C003_000066-T1.exon2;Parent=C003_000066-T1;
scaffold_1	funannotate	CDS	230787	230949	.	+	0	ID=C003_000066-T1.cds;Parent=C003_000066-T1;
scaffold_1	funannotate	CDS	231021	232132	.	+	2	ID=C003_000066-T1.cds;Parent=C003_000066-T1;
scaffold_1	funannotate	gene	238972	240467	.	-	.	ID=C003_000067;
scaffold_1	funannotate	mRNA	238972	240467	.	-	.	ID=C003_000067-T1;Parent=C003_000067;product=hypothetical protein;
scaffold_1	funannotate	exon	240362	240467	.	-	.	ID=C003_000067-T1.exon1;Parent=C003_000067-T1;
scaffold_1	funannotate	exon	240184	240197	.	-	.	ID=C003_000067-T1.exon2;Parent=C003_000067-T1;
scaffold_1	funannotate	exon	240010	240125	.	-	.	ID=C003_000067-T1.exon3;Parent=C003_000067-T1;
scaffold_1	funannotate	exon	239851	239956	.	-	.	ID=C003_000067-T1.exon4;Parent=C003_000067-T1;
scaffold_1	funannotate	exon	238972	239703	.	-	.	ID=C003_000067-T1.exon5;Parent=C003_000067-T1;
scaffold_1	funannotate	CDS	240362	240467	.	-	0	ID=C003_000067-T1.cds;Parent=C003_000067-T1;
scaffold_1	funannotate	CDS	240184	240197	.	-	2	ID=C003_000067-T1.cds;Parent=C003_000067-T1;
scaffold_1	funannotate	CDS	240010	240125	.	-	0	ID=C003_000067-T1.cds;Parent=C003_000067-T1;
scaffold_1	funannotate	CDS	239851	239956	.	-	1	ID=C003_000067-T1.cds;Parent=C003_000067-T1;
scaffold_1	funannotate	CDS	238972	239703	.	-	0	ID=C003_000067-T1.cds;Parent=C003_000067-T1;
scaffold_1	funannotate	gene	242986	243675	.	+	.	ID=C003_000068;
scaffold_1	funannotate	mRNA	242986	243675	.	+	.	ID=C003_000068-T1;Parent=C003_000068;product=hypothetical protein;
scaffold_1	funannotate	exon	242986	243675	.	+	.	ID=C003_000068-T1.exon1;Parent=C003_000068-T1;
scaffold_1	funannotate	CDS	242986	243675	.	+	0	ID=C003_000068-T1.cds;Parent=C003_000068-T1;
scaffold_1	funannotate	gene	247752	248655	.	+	.	ID=C003_000069;
scaffold_1	funannotate	mRNA	247752	248655	.	+	.	ID=C003_000069-T1;Parent=C003_000069;product=hypothetical protein;
scaffold_1	funannotate	exon	247752	247829	.	+	.	ID=C003_000069-T1.exon1;Parent=C003_000069-T1;
scaffold_1	funannotate	exon	247888	248655	.	+	.	ID=C003_000069-T1.exon2;Parent=C003_000069-T1;
scaffold_1	funannotate	CDS	247752	247829	.	+	0	ID=C003_000069-T1.cds;Parent=C003_000069-T1;
scaffold_1	funannotate	CDS	247888	248655	.	+	0	ID=C003_000069-T1.cds;Parent=C003_000069-T1;
scaffold_1	funannotate	gene	249641	250924	.	+	.	ID=C003_000070;
scaffold_1	funannotate	mRNA	249641	250924	.	+	.	ID=C003_000070-T1;Parent=C003_000070;product=hypothetical protein;
scaffold_1	funannotate	exon	249641	249712	.	+	.	ID=C003_000070-T1.exon1;Parent=C003_000070-T1;
scaffold_1	funannotate	exon	249788	250022	.	+	.	ID=C003_000070-T1.exon2;Parent=C003_000070-T1;
scaffold_1	funannotate	exon	250179	250924	.	+	.	ID=C003_000070-T1.exon3;Parent=C003_000070-T1;
scaffold_1	funannotate	CDS	249641	249712	.	+	0	ID=C003_000070-T1.cds;Parent=C003_000070-T1;
scaffold_1	funannotate	CDS	249788	250022	.	+	0	ID=C003_000070-T1.cds;Parent=C003_000070-T1;
scaffold_1	funannotate	CDS	250179	250924	.	+	2	ID=C003_000070-T1.cds;Parent=C003_000070-T1;
scaffold_1	funannotate	gene	251280	253611	.	-	.	ID=C003_000071;
scaffold_1	funannotate	mRNA	251280	253611	.	-	.	ID=C003_000071-T1;Parent=C003_000071;product=hypothetical protein;
scaffold_1	funannotate	exon	253492	253611	.	-	.	ID=C003_000071-T1.exon1;Parent=C003_000071-T1;
scaffold_1	funannotate	exon	252918	253417	.	-	.	ID=C003_000071-T1.exon2;Parent=C003_000071-T1;
scaffold_1	funannotate	exon	252325	252748	.	-	.	ID=C003_000071-T1.exon3;Parent=C003_000071-T1;
scaffold_1	funannotate	exon	252131	252272	.	-	.	ID=C003_000071-T1.exon4;Parent=C003_000071-T1;
scaffold_1	funannotate	exon	251957	252073	.	-	.	ID=C003_000071-T1.exon5;Parent=C003_000071-T1;
scaffold_1	funannotate	exon	251737	251901	.	-	.	ID=C003_000071-T1.exon6;Parent=C003_000071-T1;
scaffold_1	funannotate	exon	251466	251668	.	-	.	ID=C003_000071-T1.exon7;Parent=C003_000071-T1;
scaffold_1	funannotate	exon	251280	251369	.	-	.	ID=C003_000071-T1.exon8;Parent=C003_000071-T1;
scaffold_1	funannotate	CDS	253492	253611	.	-	0	ID=C003_000071-T1.cds;Parent=C003_000071-T1;
scaffold_1	funannotate	CDS	252918	253417	.	-	0	ID=C003_000071-T1.cds;Parent=C003_000071-T1;
scaffold_1	funannotate	CDS	252325	252748	.	-	1	ID=C003_000071-T1.cds;Parent=C003_000071-T1;
scaffold_1	funannotate	CDS	252131	252272	.	-	0	ID=C003_000071-T1.cds;Parent=C003_000071-T1;
scaffold_1	funannotate	CDS	251957	252073	.	-	2	ID=C003_000071-T1.cds;Parent=C003_000071-T1;
scaffold_1	funannotate	CDS	251737	251901	.	-	2	ID=C003_000071-T1.cds;Parent=C003_000071-T1;
scaffold_1	funannotate	CDS	251466	251668	.	-	2	ID=C003_000071-T1.cds;Parent=C003_000071-T1;
scaffold_1	funannotate	CDS	251280	251369	.	-	0	ID=C003_000071-T1.cds;Parent=C003_000071-T1;
scaffold_1	funannotate	gene	259579	260193	.	+	.	ID=C003_000072;
scaffold_1	funannotate	mRNA	259579	260193	.	+	.	ID=C003_000072-T1;Parent=C003_000072;product=hypothetical protein;
scaffold_1	funannotate	exon	259579	259631	.	+	.	ID=C003_000072-T1.exon1;Parent=C003_000072-T1;
scaffold_1	funannotate	exon	259684	259766	.	+	.	ID=C003_000072-T1.exon2;Parent=C003_000072-T1;
scaffold_1	funannotate	exon	259823	260193	.	+	.	ID=C003_000072-T1.exon3;Parent=C003_000072-T1;
scaffold_1	funannotate	CDS	259579	259631	.	+	0	ID=C003_000072-T1.cds;Parent=C003_000072-T1;
scaffold_1	funannotate	CDS	259684	259766	.	+	1	ID=C003_000072-T1.cds;Parent=C003_000072-T1;
scaffold_1	funannotate	CDS	259823	260193	.	+	2	ID=C003_000072-T1.cds;Parent=C003_000072-T1;
scaffold_1	funannotate	gene	260868	262253	.	+	.	ID=C003_000073;
scaffold_1	funannotate	mRNA	260868	262253	.	+	.	ID=C003_000073-T1;Parent=C003_000073;product=hypothetical protein;
scaffold_1	funannotate	exon	260868	261119	.	+	.	ID=C003_000073-T1.exon1;Parent=C003_000073-T1;
scaffold_1	funannotate	exon	261193	261768	.	+	.	ID=C003_000073-T1.exon2;Parent=C003_000073-T1;
scaffold_1	funannotate	exon	261837	262253	.	+	.	ID=C003_000073-T1.exon3;Parent=C003_000073-T1;
scaffold_1	funannotate	CDS	260868	261119	.	+	0	ID=C003_000073-T1.cds;Parent=C003_000073-T1;
scaffold_1	funannotate	CDS	261193	261768	.	+	0	ID=C003_000073-T1.cds;Parent=C003_000073-T1;
scaffold_1	funannotate	CDS	261837	262253	.	+	0	ID=C003_000073-T1.cds;Parent=C003_000073-T1;
scaffold_1	funannotate	gene	263228	264479	.	+	.	ID=C003_000074;
scaffold_1	funannotate	mRNA	263228	264479	.	+	.	ID=C003_000074-T1;Parent=C003_000074;product=hypothetical protein;
scaffold_1	funannotate	exon	263228	263294	.	+	.	ID=C003_000074-T1.exon1;Parent=C003_000074-T1;
scaffold_1	funannotate	exon	263357	263455	.	+	.	ID=C003_000074-T1.exon2;Parent=C003_000074-T1;
scaffold_1	funannotate	exon	263540	263937	.	+	.	ID=C003_000074-T1.exon3;Parent=C003_000074-T1;
scaffold_1	funannotate	exon	264009	264479	.	+	.	ID=C003_000074-T1.exon4;Parent=C003_000074-T1;
scaffold_1	funannotate	CDS	263228	263294	.	+	0	ID=C003_000074-T1.cds;Parent=C003_000074-T1;
scaffold_1	funannotate	CDS	263357	263455	.	+	2	ID=C003_000074-T1.cds;Parent=C003_000074-T1;
scaffold_1	funannotate	CDS	263540	263937	.	+	2	ID=C003_000074-T1.cds;Parent=C003_000074-T1;
scaffold_1	funannotate	CDS	264009	264479	.	+	0	ID=C003_000074-T1.cds;Parent=C003_000074-T1;
scaffold_1	funannotate	gene	265673	267204	.	+	.	ID=C003_000075;
scaffold_1	funannotate	mRNA	265673	267204	.	+	.	ID=C003_000075-T1;Parent=C003_000075;product=hypothetical protein;
scaffold_1	funannotate	exon	265673	265879	.	+	.	ID=C003_000075-T1.exon1;Parent=C003_000075-T1;
scaffold_1	funannotate	exon	265938	266213	.	+	.	ID=C003_000075-T1.exon2;Parent=C003_000075-T1;
scaffold_1	funannotate	exon	266275	266382	.	+	.	ID=C003_000075-T1.exon3;Parent=C003_000075-T1;
scaffold_1	funannotate	exon	266517	266666	.	+	.	ID=C003_000075-T1.exon4;Parent=C003_000075-T1;
scaffold_1	funannotate	exon	266729	266810	.	+	.	ID=C003_000075-T1.exon5;Parent=C003_000075-T1;
scaffold_1	funannotate	exon	266873	267204	.	+	.	ID=C003_000075-T1.exon6;Parent=C003_000075-T1;
scaffold_1	funannotate	CDS	265673	265879	.	+	0	ID=C003_000075-T1.cds;Parent=C003_000075-T1;
scaffold_1	funannotate	CDS	265938	266213	.	+	0	ID=C003_000075-T1.cds;Parent=C003_000075-T1;
scaffold_1	funannotate	CDS	266275	266382	.	+	0	ID=C003_000075-T1.cds;Parent=C003_000075-T1;
scaffold_1	funannotate	CDS	266517	266666	.	+	0	ID=C003_000075-T1.cds;Parent=C003_000075-T1;
scaffold_1	funannotate	CDS	266729	266810	.	+	0	ID=C003_000075-T1.cds;Parent=C003_000075-T1;
scaffold_1	funannotate	CDS	266873	267204	.	+	2	ID=C003_000075-T1.cds;Parent=C003_000075-T1;
scaffold_1	funannotate	gene	269681	273062	.	+	.	ID=C003_000076;
scaffold_1	funannotate	mRNA	269681	273062	.	+	.	ID=C003_000076-T1;Parent=C003_000076;product=hypothetical protein;
scaffold_1	funannotate	exon	269681	269998	.	+	.	ID=C003_000076-T1.exon1;Parent=C003_000076-T1;
scaffold_1	funannotate	exon	270082	271825	.	+	.	ID=C003_000076-T1.exon2;Parent=C003_000076-T1;
scaffold_1	funannotate	exon	271885	273062	.	+	.	ID=C003_000076-T1.exon3;Parent=C003_000076-T1;
scaffold_1	funannotate	CDS	269681	269998	.	+	0	ID=C003_000076-T1.cds;Parent=C003_000076-T1;
scaffold_1	funannotate	CDS	270082	271825	.	+	0	ID=C003_000076-T1.cds;Parent=C003_000076-T1;
scaffold_1	funannotate	CDS	271885	273062	.	+	2	ID=C003_000076-T1.cds;Parent=C003_000076-T1;
scaffold_1	funannotate	gene	273978	277442	.	+	.	ID=C003_000077;
scaffold_1	funannotate	mRNA	273978	277442	.	+	.	ID=C003_000077-T1;Parent=C003_000077;product=hypothetical protein;
scaffold_1	funannotate	exon	273978	274020	.	+	.	ID=C003_000077-T1.exon1;Parent=C003_000077-T1;
scaffold_1	funannotate	exon	274074	274113	.	+	.	ID=C003_000077-T1.exon2;Parent=C003_000077-T1;
scaffold_1	funannotate	exon	274175	274294	.	+	.	ID=C003_000077-T1.exon3;Parent=C003_000077-T1;
scaffold_1	funannotate	exon	274355	277442	.	+	.	ID=C003_000077-T1.exon4;Parent=C003_000077-T1;
scaffold_1	funannotate	CDS	273978	274020	.	+	0	ID=C003_000077-T1.cds;Parent=C003_000077-T1;
scaffold_1	funannotate	CDS	274074	274113	.	+	2	ID=C003_000077-T1.cds;Parent=C003_000077-T1;
scaffold_1	funannotate	CDS	274175	274294	.	+	1	ID=C003_000077-T1.cds;Parent=C003_000077-T1;
scaffold_1	funannotate	CDS	274355	277442	.	+	1	ID=C003_000077-T1.cds;Parent=C003_000077-T1;
scaffold_1	funannotate	gene	279952	280275	.	+	.	ID=C003_000078;
scaffold_1	funannotate	mRNA	279952	280275	.	+	.	ID=C003_000078-T1;Parent=C003_000078;product=hypothetical protein;
scaffold_1	funannotate	exon	279952	280275	.	+	.	ID=C003_000078-T1.exon1;Parent=C003_000078-T1;
scaffold_1	funannotate	CDS	279952	280275	.	+	0	ID=C003_000078-T1.cds;Parent=C003_000078-T1;
scaffold_1	funannotate	gene	288954	289621	.	-	.	ID=C003_000079;
scaffold_1	funannotate	mRNA	288954	289621	.	-	.	ID=C003_000079-T1;Parent=C003_000079;product=hypothetical protein;
scaffold_1	funannotate	exon	289479	289621	.	-	.	ID=C003_000079-T1.exon1;Parent=C003_000079-T1;
scaffold_1	funannotate	exon	288954	289422	.	-	.	ID=C003_000079-T1.exon2;Parent=C003_000079-T1;
scaffold_1	funannotate	CDS	289479	289621	.	-	0	ID=C003_000079-T1.cds;Parent=C003_000079-T1;
scaffold_1	funannotate	CDS	288954	289422	.	-	1	ID=C003_000079-T1.cds;Parent=C003_000079-T1;
scaffold_1	funannotate	gene	296150	297196	.	+	.	ID=C003_000080;
scaffold_1	funannotate	mRNA	296150	297196	.	+	.	ID=C003_000080-T1;Parent=C003_000080;product=hypothetical protein;
scaffold_1	funannotate	exon	296150	297196	.	+	.	ID=C003_000080-T1.exon1;Parent=C003_000080-T1;
scaffold_1	funannotate	CDS	296150	297196	.	+	0	ID=C003_000080-T1.cds;Parent=C003_000080-T1;
scaffold_1	funannotate	gene	299783	301750	.	+	.	ID=C003_000081;
scaffold_1	funannotate	mRNA	299783	301750	.	+	.	ID=C003_000081-T1;Parent=C003_000081;product=hypothetical protein;
scaffold_1	funannotate	exon	299783	301750	.	+	.	ID=C003_000081-T1.exon1;Parent=C003_000081-T1;
scaffold_1	funannotate	CDS	299783	301750	.	+	0	ID=C003_000081-T1.cds;Parent=C003_000081-T1;
scaffold_1	funannotate	gene	303789	307225	.	+	.	ID=C003_000082;
scaffold_1	funannotate	mRNA	303789	307225	.	+	.	ID=C003_000082-T1;Parent=C003_000082;product=hypothetical protein;
scaffold_1	funannotate	exon	303789	304616	.	+	.	ID=C003_000082-T1.exon1;Parent=C003_000082-T1;
scaffold_1	funannotate	exon	304663	304825	.	+	.	ID=C003_000082-T1.exon2;Parent=C003_000082-T1;
scaffold_1	funannotate	exon	304878	305102	.	+	.	ID=C003_000082-T1.exon3;Parent=C003_000082-T1;
scaffold_1	funannotate	exon	305177	305375	.	+	.	ID=C003_000082-T1.exon4;Parent=C003_000082-T1;
scaffold_1	funannotate	exon	305556	305606	.	+	.	ID=C003_000082-T1.exon5;Parent=C003_000082-T1;
scaffold_1	funannotate	exon	305656	305720	.	+	.	ID=C003_000082-T1.exon6;Parent=C003_000082-T1;
scaffold_1	funannotate	exon	305765	306467	.	+	.	ID=C003_000082-T1.exon7;Parent=C003_000082-T1;
scaffold_1	funannotate	exon	306532	306584	.	+	.	ID=C003_000082-T1.exon8;Parent=C003_000082-T1;
scaffold_1	funannotate	exon	306660	307225	.	+	.	ID=C003_000082-T1.exon9;Parent=C003_000082-T1;
scaffold_1	funannotate	CDS	303789	304616	.	+	0	ID=C003_000082-T1.cds;Parent=C003_000082-T1;
scaffold_1	funannotate	CDS	304663	304825	.	+	0	ID=C003_000082-T1.cds;Parent=C003_000082-T1;
scaffold_1	funannotate	CDS	304878	305102	.	+	2	ID=C003_000082-T1.cds;Parent=C003_000082-T1;
scaffold_1	funannotate	CDS	305177	305375	.	+	2	ID=C003_000082-T1.cds;Parent=C003_000082-T1;
scaffold_1	funannotate	CDS	305556	305606	.	+	1	ID=C003_000082-T1.cds;Parent=C003_000082-T1;
scaffold_1	funannotate	CDS	305656	305720	.	+	1	ID=C003_000082-T1.cds;Parent=C003_000082-T1;
scaffold_1	funannotate	CDS	305765	306467	.	+	2	ID=C003_000082-T1.cds;Parent=C003_000082-T1;
scaffold_1	funannotate	CDS	306532	306584	.	+	1	ID=C003_000082-T1.cds;Parent=C003_000082-T1;
scaffold_1	funannotate	CDS	306660	307225	.	+	2	ID=C003_000082-T1.cds;Parent=C003_000082-T1;
scaffold_1	funannotate	gene	307784	308402	.	+	.	ID=C003_000083;
scaffold_1	funannotate	mRNA	307784	308402	.	+	.	ID=C003_000083-T1;Parent=C003_000083;product=hypothetical protein;
scaffold_1	funannotate	exon	307784	307840	.	+	.	ID=C003_000083-T1.exon1;Parent=C003_000083-T1;
scaffold_1	funannotate	exon	307908	307921	.	+	.	ID=C003_000083-T1.exon2;Parent=C003_000083-T1;
scaffold_1	funannotate	exon	307991	308402	.	+	.	ID=C003_000083-T1.exon3;Parent=C003_000083-T1;
scaffold_1	funannotate	CDS	307784	307840	.	+	0	ID=C003_000083-T1.cds;Parent=C003_000083-T1;
scaffold_1	funannotate	CDS	307908	307921	.	+	0	ID=C003_000083-T1.cds;Parent=C003_000083-T1;
scaffold_1	funannotate	CDS	307991	308402	.	+	1	ID=C003_000083-T1.cds;Parent=C003_000083-T1;
scaffold_1	funannotate	gene	309595	311785	.	+	.	ID=C003_000084;
scaffold_1	funannotate	mRNA	309595	311785	.	+	.	ID=C003_000084-T1;Parent=C003_000084;product=hypothetical protein;
scaffold_1	funannotate	exon	309595	309846	.	+	.	ID=C003_000084-T1.exon1;Parent=C003_000084-T1;
scaffold_1	funannotate	exon	309901	310569	.	+	.	ID=C003_000084-T1.exon2;Parent=C003_000084-T1;
scaffold_1	funannotate	exon	310724	311363	.	+	.	ID=C003_000084-T1.exon3;Parent=C003_000084-T1;
scaffold_1	funannotate	exon	311433	311785	.	+	.	ID=C003_000084-T1.exon4;Parent=C003_000084-T1;
scaffold_1	funannotate	CDS	309595	309846	.	+	0	ID=C003_000084-T1.cds;Parent=C003_000084-T1;
scaffold_1	funannotate	CDS	309901	310569	.	+	0	ID=C003_000084-T1.cds;Parent=C003_000084-T1;
scaffold_1	funannotate	CDS	310724	311363	.	+	0	ID=C003_000084-T1.cds;Parent=C003_000084-T1;
scaffold_1	funannotate	CDS	311433	311785	.	+	2	ID=C003_000084-T1.cds;Parent=C003_000084-T1;
scaffold_1	funannotate	gene	312590	314755	.	+	.	ID=C003_000085;
scaffold_1	funannotate	mRNA	312590	314755	.	+	.	ID=C003_000085-T1;Parent=C003_000085;product=hypothetical protein;
scaffold_1	funannotate	exon	312590	314755	.	+	.	ID=C003_000085-T1.exon1;Parent=C003_000085-T1;
scaffold_1	funannotate	CDS	312590	314755	.	+	0	ID=C003_000085-T1.cds;Parent=C003_000085-T1;
scaffold_1	funannotate	gene	315140	316726	.	-	.	ID=C003_000086;
scaffold_1	funannotate	mRNA	315140	316726	.	-	.	ID=C003_000086-T1;Parent=C003_000086;product=hypothetical protein;
scaffold_1	funannotate	exon	315140	316726	.	-	.	ID=C003_000086-T1.exon1;Parent=C003_000086-T1;
scaffold_1	funannotate	CDS	315140	316726	.	-	0	ID=C003_000086-T1.cds;Parent=C003_000086-T1;
scaffold_1	funannotate	gene	317414	318559	.	-	.	ID=C003_000087;
scaffold_1	funannotate	mRNA	317414	318559	.	-	.	ID=C003_000087-T1;Parent=C003_000087;product=hypothetical protein;
scaffold_1	funannotate	exon	318491	318559	.	-	.	ID=C003_000087-T1.exon1;Parent=C003_000087-T1;
scaffold_1	funannotate	exon	318161	318414	.	-	.	ID=C003_000087-T1.exon2;Parent=C003_000087-T1;
scaffold_1	funannotate	exon	317414	318101	.	-	.	ID=C003_000087-T1.exon3;Parent=C003_000087-T1;
scaffold_1	funannotate	CDS	318491	318559	.	-	0	ID=C003_000087-T1.cds;Parent=C003_000087-T1;
scaffold_1	funannotate	CDS	318161	318414	.	-	0	ID=C003_000087-T1.cds;Parent=C003_000087-T1;
scaffold_1	funannotate	CDS	317414	318101	.	-	1	ID=C003_000087-T1.cds;Parent=C003_000087-T1;
scaffold_1	funannotate	gene	319202	320875	.	-	.	ID=C003_000088;
scaffold_1	funannotate	mRNA	319202	320875	.	-	.	ID=C003_000088-T1;Parent=C003_000088;product=hypothetical protein;
scaffold_1	funannotate	exon	319202	320875	.	-	.	ID=C003_000088-T1.exon1;Parent=C003_000088-T1;
scaffold_1	funannotate	CDS	319202	320875	.	-	0	ID=C003_000088-T1.cds;Parent=C003_000088-T1;
scaffold_1	funannotate	gene	324376	325859	.	+	.	ID=C003_000089;
scaffold_1	funannotate	mRNA	324376	325859	.	+	.	ID=C003_000089-T1;Parent=C003_000089;product=hypothetical protein;
scaffold_1	funannotate	exon	324376	324513	.	+	.	ID=C003_000089-T1.exon1;Parent=C003_000089-T1;
scaffold_1	funannotate	exon	324567	325859	.	+	.	ID=C003_000089-T1.exon2;Parent=C003_000089-T1;
scaffold_1	funannotate	CDS	324376	324513	.	+	0	ID=C003_000089-T1.cds;Parent=C003_000089-T1;
scaffold_1	funannotate	CDS	324567	325859	.	+	0	ID=C003_000089-T1.cds;Parent=C003_000089-T1;
scaffold_1	funannotate	gene	327937	329384	.	+	.	ID=C003_000090;
scaffold_1	funannotate	mRNA	327937	329384	.	+	.	ID=C003_000090-T1;Parent=C003_000090;product=hypothetical protein;
scaffold_1	funannotate	exon	327937	328119	.	+	.	ID=C003_000090-T1.exon1;Parent=C003_000090-T1;
scaffold_1	funannotate	exon	328188	328320	.	+	.	ID=C003_000090-T1.exon2;Parent=C003_000090-T1;
scaffold_1	funannotate	exon	328372	328495	.	+	.	ID=C003_000090-T1.exon3;Parent=C003_000090-T1;
scaffold_1	funannotate	exon	328553	329010	.	+	.	ID=C003_000090-T1.exon4;Parent=C003_000090-T1;
scaffold_1	funannotate	exon	329071	329384	.	+	.	ID=C003_000090-T1.exon5;Parent=C003_000090-T1;
scaffold_1	funannotate	CDS	327937	328119	.	+	0	ID=C003_000090-T1.cds;Parent=C003_000090-T1;
scaffold_1	funannotate	CDS	328188	328320	.	+	0	ID=C003_000090-T1.cds;Parent=C003_000090-T1;
scaffold_1	funannotate	CDS	328372	328495	.	+	2	ID=C003_000090-T1.cds;Parent=C003_000090-T1;
scaffold_1	funannotate	CDS	328553	329010	.	+	1	ID=C003_000090-T1.cds;Parent=C003_000090-T1;
scaffold_1	funannotate	CDS	329071	329384	.	+	2	ID=C003_000090-T1.cds;Parent=C003_000090-T1;
scaffold_1	funannotate	gene	333162	334778	.	+	.	ID=C003_000091;
scaffold_1	funannotate	mRNA	333162	334778	.	+	.	ID=C003_000091-T1;Parent=C003_000091;product=hypothetical protein;
scaffold_1	funannotate	exon	333162	334778	.	+	.	ID=C003_000091-T1.exon1;Parent=C003_000091-T1;
scaffold_1	funannotate	CDS	333162	334778	.	+	0	ID=C003_000091-T1.cds;Parent=C003_000091-T1;
scaffold_1	funannotate	gene	336846	337543	.	+	.	ID=C003_000092;
scaffold_1	funannotate	mRNA	336846	337543	.	+	.	ID=C003_000092-T1;Parent=C003_000092;product=hypothetical protein;
scaffold_1	funannotate	exon	336846	337130	.	+	.	ID=C003_000092-T1.exon1;Parent=C003_000092-T1;
scaffold_1	funannotate	exon	337241	337543	.	+	.	ID=C003_000092-T1.exon2;Parent=C003_000092-T1;
scaffold_1	funannotate	CDS	336846	337130	.	+	0	ID=C003_000092-T1.cds;Parent=C003_000092-T1;
scaffold_1	funannotate	CDS	337241	337543	.	+	0	ID=C003_000092-T1.cds;Parent=C003_000092-T1;
scaffold_1	funannotate	gene	338620	340860	.	-	.	ID=C003_000093;
scaffold_1	funannotate	mRNA	338620	340860	.	-	.	ID=C003_000093-T1;Parent=C003_000093;product=hypothetical protein;
scaffold_1	funannotate	exon	340654	340860	.	-	.	ID=C003_000093-T1.exon1;Parent=C003_000093-T1;
scaffold_1	funannotate	exon	340261	340561	.	-	.	ID=C003_000093-T1.exon2;Parent=C003_000093-T1;
scaffold_1	funannotate	exon	339638	340179	.	-	.	ID=C003_000093-T1.exon3;Parent=C003_000093-T1;
scaffold_1	funannotate	exon	338620	339585	.	-	.	ID=C003_000093-T1.exon4;Parent=C003_000093-T1;
scaffold_1	funannotate	CDS	340654	340860	.	-	0	ID=C003_000093-T1.cds;Parent=C003_000093-T1;
scaffold_1	funannotate	CDS	340261	340561	.	-	0	ID=C003_000093-T1.cds;Parent=C003_000093-T1;
scaffold_1	funannotate	CDS	339638	340179	.	-	2	ID=C003_000093-T1.cds;Parent=C003_000093-T1;
scaffold_1	funannotate	CDS	338620	339585	.	-	0	ID=C003_000093-T1.cds;Parent=C003_000093-T1;
scaffold_1	funannotate	gene	342168	343144	.	+	.	ID=C003_000094;
scaffold_1	funannotate	mRNA	342168	343144	.	+	.	ID=C003_000094-T1;Parent=C003_000094;product=hypothetical protein;
scaffold_1	funannotate	exon	342168	342246	.	+	.	ID=C003_000094-T1.exon1;Parent=C003_000094-T1;
scaffold_1	funannotate	exon	342308	342354	.	+	.	ID=C003_000094-T1.exon2;Parent=C003_000094-T1;
scaffold_1	funannotate	exon	342418	342455	.	+	.	ID=C003_000094-T1.exon3;Parent=C003_000094-T1;
scaffold_1	funannotate	exon	342580	343144	.	+	.	ID=C003_000094-T1.exon4;Parent=C003_000094-T1;
scaffold_1	funannotate	CDS	342168	342246	.	+	0	ID=C003_000094-T1.cds;Parent=C003_000094-T1;
scaffold_1	funannotate	CDS	342308	342354	.	+	2	ID=C003_000094-T1.cds;Parent=C003_000094-T1;
scaffold_1	funannotate	CDS	342418	342455	.	+	0	ID=C003_000094-T1.cds;Parent=C003_000094-T1;
scaffold_1	funannotate	CDS	342580	343144	.	+	1	ID=C003_000094-T1.cds;Parent=C003_000094-T1;
scaffold_1	funannotate	gene	344439	345418	.	+	.	ID=C003_000095;
scaffold_1	funannotate	mRNA	344439	345418	.	+	.	ID=C003_000095-T1;Parent=C003_000095;product=hypothetical protein;
scaffold_1	funannotate	exon	344439	344452	.	+	.	ID=C003_000095-T1.exon1;Parent=C003_000095-T1;
scaffold_1	funannotate	exon	344753	344800	.	+	.	ID=C003_000095-T1.exon2;Parent=C003_000095-T1;
scaffold_1	funannotate	exon	344895	345141	.	+	.	ID=C003_000095-T1.exon3;Parent=C003_000095-T1;
scaffold_1	funannotate	exon	345308	345418	.	+	.	ID=C003_000095-T1.exon4;Parent=C003_000095-T1;
scaffold_1	funannotate	CDS	344439	344452	.	+	0	ID=C003_000095-T1.cds;Parent=C003_000095-T1;
scaffold_1	funannotate	CDS	344753	344800	.	+	1	ID=C003_000095-T1.cds;Parent=C003_000095-T1;
scaffold_1	funannotate	CDS	344895	345141	.	+	1	ID=C003_000095-T1.cds;Parent=C003_000095-T1;
scaffold_1	funannotate	CDS	345308	345418	.	+	0	ID=C003_000095-T1.cds;Parent=C003_000095-T1;
scaffold_1	funannotate	gene	347209	347721	.	+	.	ID=C003_000096;
scaffold_1	funannotate	mRNA	347209	347721	.	+	.	ID=C003_000096-T1;Parent=C003_000096;product=hypothetical protein;
scaffold_1	funannotate	exon	347209	347721	.	+	.	ID=C003_000096-T1.exon1;Parent=C003_000096-T1;
scaffold_1	funannotate	CDS	347209	347721	.	+	0	ID=C003_000096-T1.cds;Parent=C003_000096-T1;
scaffold_1	funannotate	gene	347930	349159	.	+	.	ID=C003_000097;
scaffold_1	funannotate	mRNA	347930	349159	.	+	.	ID=C003_000097-T1;Parent=C003_000097;product=hypothetical protein;
scaffold_1	funannotate	exon	347930	349159	.	+	.	ID=C003_000097-T1.exon1;Parent=C003_000097-T1;
scaffold_1	funannotate	CDS	347930	349159	.	+	0	ID=C003_000097-T1.cds;Parent=C003_000097-T1;
scaffold_1	funannotate	gene	349852	352720	.	-	.	ID=C003_000098;
scaffold_1	funannotate	mRNA	349852	352720	.	-	.	ID=C003_000098-T1;Parent=C003_000098;product=hypothetical protein;
scaffold_1	funannotate	exon	350053	352720	.	-	.	ID=C003_000098-T1.exon1;Parent=C003_000098-T1;
scaffold_1	funannotate	exon	349852	349982	.	-	.	ID=C003_000098-T1.exon2;Parent=C003_000098-T1;
scaffold_1	funannotate	CDS	350053	352720	.	-	0	ID=C003_000098-T1.cds;Parent=C003_000098-T1;
scaffold_1	funannotate	CDS	349852	349982	.	-	2	ID=C003_000098-T1.cds;Parent=C003_000098-T1;
scaffold_1	funannotate	gene	354085	355961	.	+	.	ID=C003_000099;
scaffold_1	funannotate	mRNA	354085	355961	.	+	.	ID=C003_000099-T1;Parent=C003_000099;product=hypothetical protein;
scaffold_1	funannotate	exon	354085	354673	.	+	.	ID=C003_000099-T1.exon1;Parent=C003_000099-T1;
scaffold_1	funannotate	exon	354808	355961	.	+	.	ID=C003_000099-T1.exon2;Parent=C003_000099-T1;
scaffold_1	funannotate	CDS	354085	354673	.	+	0	ID=C003_000099-T1.cds;Parent=C003_000099-T1;
scaffold_1	funannotate	CDS	354808	355961	.	+	2	ID=C003_000099-T1.cds;Parent=C003_000099-T1;
scaffold_1	funannotate	gene	356818	359026	.	-	.	ID=C003_000100;
scaffold_1	funannotate	mRNA	356818	359026	.	-	.	ID=C003_000100-T1;Parent=C003_000100;product=hypothetical protein;
scaffold_1	funannotate	exon	358718	359026	.	-	.	ID=C003_000100-T1.exon1;Parent=C003_000100-T1;
scaffold_1	funannotate	exon	358382	358574	.	-	.	ID=C003_000100-T1.exon2;Parent=C003_000100-T1;
scaffold_1	funannotate	exon	358009	358305	.	-	.	ID=C003_000100-T1.exon3;Parent=C003_000100-T1;
scaffold_1	funannotate	exon	357703	357946	.	-	.	ID=C003_000100-T1.exon4;Parent=C003_000100-T1;
scaffold_1	funannotate	exon	356818	357631	.	-	.	ID=C003_000100-T1.exon5;Parent=C003_000100-T1;
scaffold_1	funannotate	CDS	358718	359026	.	-	0	ID=C003_000100-T1.cds;Parent=C003_000100-T1;
scaffold_1	funannotate	CDS	358382	358574	.	-	0	ID=C003_000100-T1.cds;Parent=C003_000100-T1;
scaffold_1	funannotate	CDS	358009	358305	.	-	2	ID=C003_000100-T1.cds;Parent=C003_000100-T1;
scaffold_1	funannotate	CDS	357703	357946	.	-	2	ID=C003_000100-T1.cds;Parent=C003_000100-T1;
scaffold_1	funannotate	CDS	356818	357631	.	-	1	ID=C003_000100-T1.cds;Parent=C003_000100-T1;
scaffold_1	funannotate	gene	361030	361740	.	-	.	ID=C003_000101;
scaffold_1	funannotate	mRNA	361030	361740	.	-	.	ID=C003_000101-T1;Parent=C003_000101;product=hypothetical protein;
scaffold_1	funannotate	exon	361734	361740	.	-	.	ID=C003_000101-T1.exon1;Parent=C003_000101-T1;
scaffold_1	funannotate	exon	361030	361553	.	-	.	ID=C003_000101-T1.exon2;Parent=C003_000101-T1;
scaffold_1	funannotate	CDS	361734	361740	.	-	0	ID=C003_000101-T1.cds;Parent=C003_000101-T1;
scaffold_1	funannotate	CDS	361030	361553	.	-	2	ID=C003_000101-T1.cds;Parent=C003_000101-T1;
scaffold_1	funannotate	gene	362577	364661	.	-	.	ID=C003_000102;
scaffold_1	funannotate	mRNA	362577	364661	.	-	.	ID=C003_000102-T1;Parent=C003_000102;product=hypothetical protein;
scaffold_1	funannotate	exon	362577	364661	.	-	.	ID=C003_000102-T1.exon1;Parent=C003_000102-T1;
scaffold_1	funannotate	CDS	362577	364661	.	-	0	ID=C003_000102-T1.cds;Parent=C003_000102-T1;
scaffold_1	funannotate	gene	366270	368937	.	-	.	ID=C003_000103;
scaffold_1	funannotate	mRNA	366270	368937	.	-	.	ID=C003_000103-T1;Parent=C003_000103;product=hypothetical protein;
scaffold_1	funannotate	exon	368291	368937	.	-	.	ID=C003_000103-T1.exon1;Parent=C003_000103-T1;
scaffold_1	funannotate	exon	367982	368150	.	-	.	ID=C003_000103-T1.exon2;Parent=C003_000103-T1;
scaffold_1	funannotate	exon	367531	367897	.	-	.	ID=C003_000103-T1.exon3;Parent=C003_000103-T1;
scaffold_1	funannotate	exon	367318	367473	.	-	.	ID=C003_000103-T1.exon4;Parent=C003_000103-T1;
scaffold_1	funannotate	exon	367195	367253	.	-	.	ID=C003_000103-T1.exon5;Parent=C003_000103-T1;
scaffold_1	funannotate	exon	367090	367136	.	-	.	ID=C003_000103-T1.exon6;Parent=C003_000103-T1;
scaffold_1	funannotate	exon	366977	367028	.	-	.	ID=C003_000103-T1.exon7;Parent=C003_000103-T1;
scaffold_1	funannotate	exon	366780	366896	.	-	.	ID=C003_000103-T1.exon8;Parent=C003_000103-T1;
scaffold_1	funannotate	exon	366270	366689	.	-	.	ID=C003_000103-T1.exon9;Parent=C003_000103-T1;
scaffold_1	funannotate	CDS	368291	368937	.	-	0	ID=C003_000103-T1.cds;Parent=C003_000103-T1;
scaffold_1	funannotate	CDS	367982	368150	.	-	1	ID=C003_000103-T1.cds;Parent=C003_000103-T1;
scaffold_1	funannotate	CDS	367531	367897	.	-	0	ID=C003_000103-T1.cds;Parent=C003_000103-T1;
scaffold_1	funannotate	CDS	367318	367473	.	-	2	ID=C003_000103-T1.cds;Parent=C003_000103-T1;
scaffold_1	funannotate	CDS	367195	367253	.	-	2	ID=C003_000103-T1.cds;Parent=C003_000103-T1;
scaffold_1	funannotate	CDS	367090	367136	.	-	0	ID=C003_000103-T1.cds;Parent=C003_000103-T1;
scaffold_1	funannotate	CDS	366977	367028	.	-	1	ID=C003_000103-T1.cds;Parent=C003_000103-T1;
scaffold_1	funannotate	CDS	366780	366896	.	-	0	ID=C003_000103-T1.cds;Parent=C003_000103-T1;
scaffold_1	funannotate	CDS	366270	366689	.	-	0	ID=C003_000103-T1.cds;Parent=C003_000103-T1;
scaffold_1	funannotate	gene	369864	370934	.	-	.	ID=C003_000104;
scaffold_1	funannotate	mRNA	369864	370934	.	-	.	ID=C003_000104-T1;Parent=C003_000104;product=hypothetical protein;
scaffold_1	funannotate	exon	369864	370934	.	-	.	ID=C003_000104-T1.exon1;Parent=C003_000104-T1;
scaffold_1	funannotate	CDS	369864	370934	.	-	0	ID=C003_000104-T1.cds;Parent=C003_000104-T1;
scaffold_1	funannotate	gene	373737	374870	.	-	.	ID=C003_000105;
scaffold_1	funannotate	mRNA	373737	374870	.	-	.	ID=C003_000105-T1;Parent=C003_000105;product=hypothetical protein;
scaffold_1	funannotate	exon	373737	374870	.	-	.	ID=C003_000105-T1.exon1;Parent=C003_000105-T1;
scaffold_1	funannotate	CDS	373737	374870	.	-	0	ID=C003_000105-T1.cds;Parent=C003_000105-T1;
scaffold_1	funannotate	gene	375599	376950	.	-	.	ID=C003_000106;
scaffold_1	funannotate	mRNA	375599	376950	.	-	.	ID=C003_000106-T1;Parent=C003_000106;product=hypothetical protein;
scaffold_1	funannotate	exon	376647	376950	.	-	.	ID=C003_000106-T1.exon1;Parent=C003_000106-T1;
scaffold_1	funannotate	exon	376302	376573	.	-	.	ID=C003_000106-T1.exon2;Parent=C003_000106-T1;
scaffold_1	funannotate	exon	376093	376173	.	-	.	ID=C003_000106-T1.exon3;Parent=C003_000106-T1;
scaffold_1	funannotate	exon	375832	375915	.	-	.	ID=C003_000106-T1.exon4;Parent=C003_000106-T1;
scaffold_1	funannotate	exon	375682	375759	.	-	.	ID=C003_000106-T1.exon5;Parent=C003_000106-T1;
scaffold_1	funannotate	exon	375599	375625	.	-	.	ID=C003_000106-T1.exon6;Parent=C003_000106-T1;
scaffold_1	funannotate	CDS	376647	376950	.	-	0	ID=C003_000106-T1.cds;Parent=C003_000106-T1;
scaffold_1	funannotate	CDS	376302	376573	.	-	2	ID=C003_000106-T1.cds;Parent=C003_000106-T1;
scaffold_1	funannotate	CDS	376093	376173	.	-	0	ID=C003_000106-T1.cds;Parent=C003_000106-T1;
scaffold_1	funannotate	CDS	375832	375915	.	-	0	ID=C003_000106-T1.cds;Parent=C003_000106-T1;
scaffold_1	funannotate	CDS	375682	375759	.	-	0	ID=C003_000106-T1.cds;Parent=C003_000106-T1;
scaffold_1	funannotate	CDS	375599	375625	.	-	0	ID=C003_000106-T1.cds;Parent=C003_000106-T1;
scaffold_1	funannotate	gene	376974	378473	.	-	.	ID=C003_000107;
scaffold_1	funannotate	mRNA	376974	378473	.	-	.	ID=C003_000107-T1;Parent=C003_000107;product=hypothetical protein;
scaffold_1	funannotate	exon	376974	378473	.	-	.	ID=C003_000107-T1.exon1;Parent=C003_000107-T1;
scaffold_1	funannotate	CDS	376974	378473	.	-	0	ID=C003_000107-T1.cds;Parent=C003_000107-T1;
scaffold_1	funannotate	gene	379812	380930	.	-	.	ID=C003_000108;
scaffold_1	funannotate	mRNA	379812	380930	.	-	.	ID=C003_000108-T1;Parent=C003_000108;product=hypothetical protein;
scaffold_1	funannotate	exon	379812	380930	.	-	.	ID=C003_000108-T1.exon1;Parent=C003_000108-T1;
scaffold_1	funannotate	CDS	379812	380930	.	-	0	ID=C003_000108-T1.cds;Parent=C003_000108-T1;
scaffold_1	funannotate	gene	383203	384972	.	+	.	ID=C003_000109;
scaffold_1	funannotate	mRNA	383203	384972	.	+	.	ID=C003_000109-T1;Parent=C003_000109;product=hypothetical protein;
scaffold_1	funannotate	exon	383203	384972	.	+	.	ID=C003_000109-T1.exon1;Parent=C003_000109-T1;
scaffold_1	funannotate	CDS	383203	384972	.	+	0	ID=C003_000109-T1.cds;Parent=C003_000109-T1;
scaffold_1	funannotate	gene	392678	393828	.	+	.	ID=C003_000110;
scaffold_1	funannotate	mRNA	392678	393828	.	+	.	ID=C003_000110-T1;Parent=C003_000110;product=hypothetical protein;
scaffold_1	funannotate	exon	392678	392805	.	+	.	ID=C003_000110-T1.exon1;Parent=C003_000110-T1;
scaffold_1	funannotate	exon	392971	393591	.	+	.	ID=C003_000110-T1.exon2;Parent=C003_000110-T1;
scaffold_1	funannotate	exon	393693	393828	.	+	.	ID=C003_000110-T1.exon3;Parent=C003_000110-T1;
scaffold_1	funannotate	CDS	392678	392805	.	+	0	ID=C003_000110-T1.cds;Parent=C003_000110-T1;
scaffold_1	funannotate	CDS	392971	393591	.	+	1	ID=C003_000110-T1.cds;Parent=C003_000110-T1;
scaffold_1	funannotate	CDS	393693	393828	.	+	1	ID=C003_000110-T1.cds;Parent=C003_000110-T1;
scaffold_1	funannotate	gene	394331	396454	.	-	.	ID=C003_000111;
scaffold_1	funannotate	mRNA	394331	396454	.	-	.	ID=C003_000111-T1;Parent=C003_000111;product=hypothetical protein;
scaffold_1	funannotate	exon	396012	396454	.	-	.	ID=C003_000111-T1.exon1;Parent=C003_000111-T1;
scaffold_1	funannotate	exon	395460	395961	.	-	.	ID=C003_000111-T1.exon2;Parent=C003_000111-T1;
scaffold_1	funannotate	exon	395321	395406	.	-	.	ID=C003_000111-T1.exon3;Parent=C003_000111-T1;
scaffold_1	funannotate	exon	394331	395270	.	-	.	ID=C003_000111-T1.exon4;Parent=C003_000111-T1;
scaffold_1	funannotate	CDS	396012	396454	.	-	0	ID=C003_000111-T1.cds;Parent=C003_000111-T1;
scaffold_1	funannotate	CDS	395460	395961	.	-	1	ID=C003_000111-T1.cds;Parent=C003_000111-T1;
scaffold_1	funannotate	CDS	395321	395406	.	-	0	ID=C003_000111-T1.cds;Parent=C003_000111-T1;
scaffold_1	funannotate	CDS	394331	395270	.	-	1	ID=C003_000111-T1.cds;Parent=C003_000111-T1;
scaffold_1	funannotate	gene	396956	399103	.	+	.	ID=C003_000112;
scaffold_1	funannotate	mRNA	396956	399103	.	+	.	ID=C003_000112-T1;Parent=C003_000112;product=hypothetical protein;
scaffold_1	funannotate	exon	396956	399103	.	+	.	ID=C003_000112-T1.exon1;Parent=C003_000112-T1;
scaffold_1	funannotate	CDS	396956	399103	.	+	0	ID=C003_000112-T1.cds;Parent=C003_000112-T1;
scaffold_1	funannotate	gene	399767	404170	.	-	.	ID=C003_000113;
scaffold_1	funannotate	mRNA	399767	404170	.	-	.	ID=C003_000113-T1;Parent=C003_000113;product=hypothetical protein;
scaffold_1	funannotate	exon	399767	404170	.	-	.	ID=C003_000113-T1.exon1;Parent=C003_000113-T1;
scaffold_1	funannotate	CDS	399767	404170	.	-	0	ID=C003_000113-T1.cds;Parent=C003_000113-T1;
scaffold_1	funannotate	gene	404981	406184	.	-	.	ID=C003_000114;
scaffold_1	funannotate	mRNA	404981	406184	.	-	.	ID=C003_000114-T1;Parent=C003_000114;product=hypothetical protein;
scaffold_1	funannotate	exon	405980	406184	.	-	.	ID=C003_000114-T1.exon1;Parent=C003_000114-T1;
scaffold_1	funannotate	exon	405589	405927	.	-	.	ID=C003_000114-T1.exon2;Parent=C003_000114-T1;
scaffold_1	funannotate	exon	404981	405531	.	-	.	ID=C003_000114-T1.exon3;Parent=C003_000114-T1;
scaffold_1	funannotate	CDS	405980	406184	.	-	0	ID=C003_000114-T1.cds;Parent=C003_000114-T1;
scaffold_1	funannotate	CDS	405589	405927	.	-	2	ID=C003_000114-T1.cds;Parent=C003_000114-T1;
scaffold_1	funannotate	CDS	404981	405531	.	-	2	ID=C003_000114-T1.cds;Parent=C003_000114-T1;
scaffold_1	funannotate	gene	408183	409411	.	+	.	ID=C003_000115;
scaffold_1	funannotate	mRNA	408183	409411	.	+	.	ID=C003_000115-T1;Parent=C003_000115;product=hypothetical protein;
scaffold_1	funannotate	exon	408183	408638	.	+	.	ID=C003_000115-T1.exon1;Parent=C003_000115-T1;
scaffold_1	funannotate	exon	408704	409411	.	+	.	ID=C003_000115-T1.exon2;Parent=C003_000115-T1;
scaffold_1	funannotate	CDS	408183	408638	.	+	0	ID=C003_000115-T1.cds;Parent=C003_000115-T1;
scaffold_1	funannotate	CDS	408704	409411	.	+	0	ID=C003_000115-T1.cds;Parent=C003_000115-T1;
scaffold_1	funannotate	gene	410035	410988	.	+	.	ID=C003_000116;
scaffold_1	funannotate	mRNA	410035	410988	.	+	.	ID=C003_000116-T1;Parent=C003_000116;product=hypothetical protein;
scaffold_1	funannotate	exon	410035	410988	.	+	.	ID=C003_000116-T1.exon1;Parent=C003_000116-T1;
scaffold_1	funannotate	CDS	410035	410988	.	+	0	ID=C003_000116-T1.cds;Parent=C003_000116-T1;
scaffold_1	funannotate	gene	413646	414920	.	-	.	ID=C003_000117;
scaffold_1	funannotate	mRNA	413646	414920	.	-	.	ID=C003_000117-T1;Parent=C003_000117;product=hypothetical protein;
scaffold_1	funannotate	exon	413646	414920	.	-	.	ID=C003_000117-T1.exon1;Parent=C003_000117-T1;
scaffold_1	funannotate	CDS	413646	414920	.	-	0	ID=C003_000117-T1.cds;Parent=C003_000117-T1;
scaffold_1	funannotate	gene	420112	421582	.	-	.	ID=C003_000118;
scaffold_1	funannotate	mRNA	420112	421582	.	-	.	ID=C003_000118-T1;Parent=C003_000118;product=hypothetical protein;
scaffold_1	funannotate	exon	421341	421582	.	-	.	ID=C003_000118-T1.exon1;Parent=C003_000118-T1;
scaffold_1	funannotate	exon	421006	421193	.	-	.	ID=C003_000118-T1.exon2;Parent=C003_000118-T1;
scaffold_1	funannotate	exon	420112	420887	.	-	.	ID=C003_000118-T1.exon3;Parent=C003_000118-T1;
scaffold_1	funannotate	CDS	421341	421582	.	-	0	ID=C003_000118-T1.cds;Parent=C003_000118-T1;
scaffold_1	funannotate	CDS	421006	421193	.	-	1	ID=C003_000118-T1.cds;Parent=C003_000118-T1;
scaffold_1	funannotate	CDS	420112	420887	.	-	2	ID=C003_000118-T1.cds;Parent=C003_000118-T1;
scaffold_1	funannotate	gene	422405	424846	.	-	.	ID=C003_000119;
scaffold_1	funannotate	mRNA	422405	424846	.	-	.	ID=C003_000119-T1;Parent=C003_000119;product=hypothetical protein;
scaffold_1	funannotate	exon	422405	424846	.	-	.	ID=C003_000119-T1.exon1;Parent=C003_000119-T1;
scaffold_1	funannotate	CDS	422405	424846	.	-	0	ID=C003_000119-T1.cds;Parent=C003_000119-T1;
scaffold_1	funannotate	gene	427610	429625	.	-	.	ID=C003_000120;
scaffold_1	funannotate	mRNA	427610	429625	.	-	.	ID=C003_000120-T1;Parent=C003_000120;product=hypothetical protein;
scaffold_1	funannotate	exon	427610	429625	.	-	.	ID=C003_000120-T1.exon1;Parent=C003_000120-T1;
scaffold_1	funannotate	CDS	427610	429625	.	-	0	ID=C003_000120-T1.cds;Parent=C003_000120-T1;
scaffold_1	funannotate	gene	432636	436164	.	+	.	ID=C003_000121;
scaffold_1	funannotate	mRNA	432636	436164	.	+	.	ID=C003_000121-T1;Parent=C003_000121;product=hypothetical protein;
scaffold_1	funannotate	exon	432636	432837	.	+	.	ID=C003_000121-T1.exon1;Parent=C003_000121-T1;
scaffold_1	funannotate	exon	432890	432914	.	+	.	ID=C003_000121-T1.exon2;Parent=C003_000121-T1;
scaffold_1	funannotate	exon	432971	433540	.	+	.	ID=C003_000121-T1.exon3;Parent=C003_000121-T1;
scaffold_1	funannotate	exon	433665	434571	.	+	.	ID=C003_000121-T1.exon4;Parent=C003_000121-T1;
scaffold_1	funannotate	exon	434662	436164	.	+	.	ID=C003_000121-T1.exon5;Parent=C003_000121-T1;
scaffold_1	funannotate	CDS	432636	432837	.	+	0	ID=C003_000121-T1.cds;Parent=C003_000121-T1;
scaffold_1	funannotate	CDS	432890	432914	.	+	2	ID=C003_000121-T1.cds;Parent=C003_000121-T1;
scaffold_1	funannotate	CDS	432971	433540	.	+	1	ID=C003_000121-T1.cds;Parent=C003_000121-T1;
scaffold_1	funannotate	CDS	433665	434571	.	+	1	ID=C003_000121-T1.cds;Parent=C003_000121-T1;
scaffold_1	funannotate	CDS	434662	436164	.	+	0	ID=C003_000121-T1.cds;Parent=C003_000121-T1;
scaffold_1	funannotate	gene	436239	437159	.	-	.	ID=C003_000122;
scaffold_1	funannotate	mRNA	436239	437159	.	-	.	ID=C003_000122-T1;Parent=C003_000122;product=hypothetical protein;
scaffold_1	funannotate	exon	436239	437159	.	-	.	ID=C003_000122-T1.exon1;Parent=C003_000122-T1;
scaffold_1	funannotate	CDS	436239	437159	.	-	0	ID=C003_000122-T1.cds;Parent=C003_000122-T1;
scaffold_1	funannotate	gene	437672	440090	.	-	.	ID=C003_000123;
scaffold_1	funannotate	mRNA	437672	440090	.	-	.	ID=C003_000123-T1;Parent=C003_000123;product=hypothetical protein;
scaffold_1	funannotate	exon	440024	440090	.	-	.	ID=C003_000123-T1.exon1;Parent=C003_000123-T1;
scaffold_1	funannotate	exon	439447	439966	.	-	.	ID=C003_000123-T1.exon2;Parent=C003_000123-T1;
scaffold_1	funannotate	exon	438486	439399	.	-	.	ID=C003_000123-T1.exon3;Parent=C003_000123-T1;
scaffold_1	funannotate	exon	437672	438420	.	-	.	ID=C003_000123-T1.exon4;Parent=C003_000123-T1;
scaffold_1	funannotate	CDS	440024	440090	.	-	0	ID=C003_000123-T1.cds;Parent=C003_000123-T1;
scaffold_1	funannotate	CDS	439447	439966	.	-	2	ID=C003_000123-T1.cds;Parent=C003_000123-T1;
scaffold_1	funannotate	CDS	438486	439399	.	-	1	ID=C003_000123-T1.cds;Parent=C003_000123-T1;
scaffold_1	funannotate	CDS	437672	438420	.	-	2	ID=C003_000123-T1.cds;Parent=C003_000123-T1;
scaffold_1	funannotate	gene	441059	442777	.	-	.	ID=C003_000124;
scaffold_1	funannotate	mRNA	441059	442777	.	-	.	ID=C003_000124-T1;Parent=C003_000124;product=hypothetical protein;
scaffold_1	funannotate	exon	442682	442777	.	-	.	ID=C003_000124-T1.exon1;Parent=C003_000124-T1;
scaffold_1	funannotate	exon	442447	442610	.	-	.	ID=C003_000124-T1.exon2;Parent=C003_000124-T1;
scaffold_1	funannotate	exon	442031	442299	.	-	.	ID=C003_000124-T1.exon3;Parent=C003_000124-T1;
scaffold_1	funannotate	exon	441329	441971	.	-	.	ID=C003_000124-T1.exon4;Parent=C003_000124-T1;
scaffold_1	funannotate	exon	441059	441254	.	-	.	ID=C003_000124-T1.exon5;Parent=C003_000124-T1;
scaffold_1	funannotate	CDS	442682	442777	.	-	0	ID=C003_000124-T1.cds;Parent=C003_000124-T1;
scaffold_1	funannotate	CDS	442447	442610	.	-	0	ID=C003_000124-T1.cds;Parent=C003_000124-T1;
scaffold_1	funannotate	CDS	442031	442299	.	-	1	ID=C003_000124-T1.cds;Parent=C003_000124-T1;
scaffold_1	funannotate	CDS	441329	441971	.	-	2	ID=C003_000124-T1.cds;Parent=C003_000124-T1;
scaffold_1	funannotate	CDS	441059	441254	.	-	1	ID=C003_000124-T1.cds;Parent=C003_000124-T1;
scaffold_1	funannotate	gene	443394	444086	.	+	.	ID=C003_000125;
scaffold_1	funannotate	mRNA	443394	444086	.	+	.	ID=C003_000125-T1;Parent=C003_000125;product=hypothetical protein;
scaffold_1	funannotate	exon	443394	443889	.	+	.	ID=C003_000125-T1.exon1;Parent=C003_000125-T1;
scaffold_1	funannotate	exon	443950	444086	.	+	.	ID=C003_000125-T1.exon2;Parent=C003_000125-T1;
scaffold_1	funannotate	CDS	443394	443889	.	+	0	ID=C003_000125-T1.cds;Parent=C003_000125-T1;
scaffold_1	funannotate	CDS	443950	444086	.	+	2	ID=C003_000125-T1.cds;Parent=C003_000125-T1;
scaffold_1	funannotate	gene	444096	444491	.	+	.	ID=C003_000126;
scaffold_1	funannotate	mRNA	444096	444491	.	+	.	ID=C003_000126-T1;Parent=C003_000126;product=hypothetical protein;
scaffold_1	funannotate	exon	444096	444216	.	+	.	ID=C003_000126-T1.exon1;Parent=C003_000126-T1;
scaffold_1	funannotate	exon	444277	444491	.	+	.	ID=C003_000126-T1.exon2;Parent=C003_000126-T1;
scaffold_1	funannotate	CDS	444096	444216	.	+	0	ID=C003_000126-T1.cds;Parent=C003_000126-T1;
scaffold_1	funannotate	CDS	444277	444491	.	+	2	ID=C003_000126-T1.cds;Parent=C003_000126-T1;
scaffold_1	funannotate	gene	445124	447126	.	+	.	ID=C003_000127;
scaffold_1	funannotate	mRNA	445124	447126	.	+	.	ID=C003_000127-T1;Parent=C003_000127;product=hypothetical protein;
scaffold_1	funannotate	exon	445124	446192	.	+	.	ID=C003_000127-T1.exon1;Parent=C003_000127-T1;
scaffold_1	funannotate	exon	446273	446479	.	+	.	ID=C003_000127-T1.exon2;Parent=C003_000127-T1;
scaffold_1	funannotate	exon	446561	447126	.	+	.	ID=C003_000127-T1.exon3;Parent=C003_000127-T1;
scaffold_1	funannotate	CDS	445124	446192	.	+	0	ID=C003_000127-T1.cds;Parent=C003_000127-T1;
scaffold_1	funannotate	CDS	446273	446479	.	+	2	ID=C003_000127-T1.cds;Parent=C003_000127-T1;
scaffold_1	funannotate	CDS	446561	447126	.	+	2	ID=C003_000127-T1.cds;Parent=C003_000127-T1;
scaffold_1	funannotate	gene	447641	449301	.	-	.	ID=C003_000128;
scaffold_1	funannotate	mRNA	447641	449301	.	-	.	ID=C003_000128-T1;Parent=C003_000128;product=hypothetical protein;
scaffold_1	funannotate	exon	448471	449301	.	-	.	ID=C003_000128-T1.exon1;Parent=C003_000128-T1;
scaffold_1	funannotate	exon	448345	448405	.	-	.	ID=C003_000128-T1.exon2;Parent=C003_000128-T1;
scaffold_1	funannotate	exon	447641	448275	.	-	.	ID=C003_000128-T1.exon3;Parent=C003_000128-T1;
scaffold_1	funannotate	CDS	448471	449301	.	-	0	ID=C003_000128-T1.cds;Parent=C003_000128-T1;
scaffold_1	funannotate	CDS	448345	448405	.	-	0	ID=C003_000128-T1.cds;Parent=C003_000128-T1;
scaffold_1	funannotate	CDS	447641	448275	.	-	2	ID=C003_000128-T1.cds;Parent=C003_000128-T1;
scaffold_1	funannotate	gene	450496	451864	.	+	.	ID=C003_000129;
scaffold_1	funannotate	mRNA	450496	451864	.	+	.	ID=C003_000129-T1;Parent=C003_000129;product=hypothetical protein;
scaffold_1	funannotate	exon	450496	451383	.	+	.	ID=C003_000129-T1.exon1;Parent=C003_000129-T1;
scaffold_1	funannotate	exon	451451	451864	.	+	.	ID=C003_000129-T1.exon2;Parent=C003_000129-T1;
scaffold_1	funannotate	CDS	450496	451383	.	+	0	ID=C003_000129-T1.cds;Parent=C003_000129-T1;
scaffold_1	funannotate	CDS	451451	451864	.	+	0	ID=C003_000129-T1.cds;Parent=C003_000129-T1;
scaffold_1	funannotate	gene	453215	454493	.	+	.	ID=C003_000130;
scaffold_1	funannotate	mRNA	453215	454493	.	+	.	ID=C003_000130-T1;Parent=C003_000130;product=hypothetical protein;
scaffold_1	funannotate	exon	453215	453745	.	+	.	ID=C003_000130-T1.exon1;Parent=C003_000130-T1;
scaffold_1	funannotate	exon	453864	454062	.	+	.	ID=C003_000130-T1.exon2;Parent=C003_000130-T1;
scaffold_1	funannotate	exon	454129	454254	.	+	.	ID=C003_000130-T1.exon3;Parent=C003_000130-T1;
scaffold_1	funannotate	exon	454351	454493	.	+	.	ID=C003_000130-T1.exon4;Parent=C003_000130-T1;
scaffold_1	funannotate	CDS	453215	453745	.	+	0	ID=C003_000130-T1.cds;Parent=C003_000130-T1;
scaffold_1	funannotate	CDS	453864	454062	.	+	0	ID=C003_000130-T1.cds;Parent=C003_000130-T1;
scaffold_1	funannotate	CDS	454129	454254	.	+	2	ID=C003_000130-T1.cds;Parent=C003_000130-T1;
scaffold_1	funannotate	CDS	454351	454493	.	+	2	ID=C003_000130-T1.cds;Parent=C003_000130-T1;
scaffold_1	funannotate	gene	454705	455376	.	-	.	ID=C003_000131;
scaffold_1	funannotate	mRNA	454705	455376	.	-	.	ID=C003_000131-T1;Parent=C003_000131;product=hypothetical protein;
scaffold_1	funannotate	exon	455061	455376	.	-	.	ID=C003_000131-T1.exon1;Parent=C003_000131-T1;
scaffold_1	funannotate	exon	454705	454991	.	-	.	ID=C003_000131-T1.exon2;Parent=C003_000131-T1;
scaffold_1	funannotate	CDS	455061	455376	.	-	0	ID=C003_000131-T1.cds;Parent=C003_000131-T1;
scaffold_1	funannotate	CDS	454705	454991	.	-	2	ID=C003_000131-T1.cds;Parent=C003_000131-T1;
scaffold_1	funannotate	gene	457516	459502	.	-	.	ID=C003_000132;
scaffold_1	funannotate	mRNA	457516	459502	.	-	.	ID=C003_000132-T1;Parent=C003_000132;product=hypothetical protein;
scaffold_1	funannotate	exon	458208	459502	.	-	.	ID=C003_000132-T1.exon1;Parent=C003_000132-T1;
scaffold_1	funannotate	exon	457516	458074	.	-	.	ID=C003_000132-T1.exon2;Parent=C003_000132-T1;
scaffold_1	funannotate	CDS	458208	459502	.	-	0	ID=C003_000132-T1.cds;Parent=C003_000132-T1;
scaffold_1	funannotate	CDS	457516	458074	.	-	1	ID=C003_000132-T1.cds;Parent=C003_000132-T1;
scaffold_1	funannotate	gene	460789	461169	.	-	.	ID=C003_000133;
scaffold_1	funannotate	mRNA	460789	461169	.	-	.	ID=C003_000133-T1;Parent=C003_000133;product=hypothetical protein;
scaffold_1	funannotate	exon	461138	461169	.	-	.	ID=C003_000133-T1.exon1;Parent=C003_000133-T1;
scaffold_1	funannotate	exon	460789	461020	.	-	.	ID=C003_000133-T1.exon2;Parent=C003_000133-T1;
scaffold_1	funannotate	CDS	461138	461169	.	-	0	ID=C003_000133-T1.cds;Parent=C003_000133-T1;
scaffold_1	funannotate	CDS	460789	461020	.	-	1	ID=C003_000133-T1.cds;Parent=C003_000133-T1;
scaffold_1	funannotate	gene	461735	464338	.	+	.	ID=C003_000134;
scaffold_1	funannotate	mRNA	461735	464338	.	+	.	ID=C003_000134-T1;Parent=C003_000134;product=hypothetical protein;
scaffold_1	funannotate	exon	461735	464338	.	+	.	ID=C003_000134-T1.exon1;Parent=C003_000134-T1;
scaffold_1	funannotate	CDS	461735	464338	.	+	0	ID=C003_000134-T1.cds;Parent=C003_000134-T1;
scaffold_1	funannotate	gene	468230	470049	.	+	.	ID=C003_000135;
scaffold_1	funannotate	mRNA	468230	470049	.	+	.	ID=C003_000135-T1;Parent=C003_000135;product=hypothetical protein;
scaffold_1	funannotate	exon	468230	469654	.	+	.	ID=C003_000135-T1.exon1;Parent=C003_000135-T1;
scaffold_1	funannotate	exon	469930	469962	.	+	.	ID=C003_000135-T1.exon2;Parent=C003_000135-T1;
scaffold_1	funannotate	exon	470032	470049	.	+	.	ID=C003_000135-T1.exon3;Parent=C003_000135-T1;
scaffold_1	funannotate	CDS	468230	469654	.	+	0	ID=C003_000135-T1.cds;Parent=C003_000135-T1;
scaffold_1	funannotate	CDS	469930	469962	.	+	0	ID=C003_000135-T1.cds;Parent=C003_000135-T1;
scaffold_1	funannotate	CDS	470032	470049	.	+	0	ID=C003_000135-T1.cds;Parent=C003_000135-T1;
scaffold_1	funannotate	gene	473404	475284	.	+	.	ID=C003_000136;
scaffold_1	funannotate	mRNA	473404	475284	.	+	.	ID=C003_000136-T1;Parent=C003_000136;product=hypothetical protein;
scaffold_1	funannotate	exon	473404	474411	.	+	.	ID=C003_000136-T1.exon1;Parent=C003_000136-T1;
scaffold_1	funannotate	exon	474505	475284	.	+	.	ID=C003_000136-T1.exon2;Parent=C003_000136-T1;
scaffold_1	funannotate	CDS	473404	474411	.	+	0	ID=C003_000136-T1.cds;Parent=C003_000136-T1;
scaffold_1	funannotate	CDS	474505	475284	.	+	0	ID=C003_000136-T1.cds;Parent=C003_000136-T1;
scaffold_1	funannotate	gene	482712	483651	.	-	.	ID=C003_000137;
scaffold_1	funannotate	mRNA	482712	483651	.	-	.	ID=C003_000137-T1;Parent=C003_000137;product=hypothetical protein;
scaffold_1	funannotate	exon	483071	483651	.	-	.	ID=C003_000137-T1.exon1;Parent=C003_000137-T1;
scaffold_1	funannotate	exon	482712	482994	.	-	.	ID=C003_000137-T1.exon2;Parent=C003_000137-T1;
scaffold_1	funannotate	CDS	483071	483651	.	-	0	ID=C003_000137-T1.cds;Parent=C003_000137-T1;
scaffold_1	funannotate	CDS	482712	482994	.	-	1	ID=C003_000137-T1.cds;Parent=C003_000137-T1;
scaffold_1	funannotate	gene	488901	490541	.	-	.	ID=C003_000138;
scaffold_1	funannotate	mRNA	488901	490541	.	-	.	ID=C003_000138-T1;Parent=C003_000138;product=hypothetical protein;
scaffold_1	funannotate	exon	488901	490541	.	-	.	ID=C003_000138-T1.exon1;Parent=C003_000138-T1;
scaffold_1	funannotate	CDS	488901	490541	.	-	0	ID=C003_000138-T1.cds;Parent=C003_000138-T1;
scaffold_1	funannotate	gene	491994	492518	.	+	.	ID=C003_000139;
scaffold_1	funannotate	mRNA	491994	492518	.	+	.	ID=C003_000139-T1;Parent=C003_000139;product=hypothetical protein;
scaffold_1	funannotate	exon	491994	492220	.	+	.	ID=C003_000139-T1.exon1;Parent=C003_000139-T1;
scaffold_1	funannotate	exon	492272	492518	.	+	.	ID=C003_000139-T1.exon2;Parent=C003_000139-T1;
scaffold_1	funannotate	CDS	491994	492220	.	+	0	ID=C003_000139-T1.cds;Parent=C003_000139-T1;
scaffold_1	funannotate	CDS	492272	492518	.	+	1	ID=C003_000139-T1.cds;Parent=C003_000139-T1;
scaffold_1	funannotate	gene	493255	493641	.	-	.	ID=C003_000140;
scaffold_1	funannotate	mRNA	493255	493641	.	-	.	ID=C003_000140-T1;Parent=C003_000140;product=hypothetical protein;
scaffold_1	funannotate	exon	493494	493641	.	-	.	ID=C003_000140-T1.exon1;Parent=C003_000140-T1;
scaffold_1	funannotate	exon	493255	493439	.	-	.	ID=C003_000140-T1.exon2;Parent=C003_000140-T1;
scaffold_1	funannotate	CDS	493494	493641	.	-	0	ID=C003_000140-T1.cds;Parent=C003_000140-T1;
scaffold_1	funannotate	CDS	493255	493439	.	-	2	ID=C003_000140-T1.cds;Parent=C003_000140-T1;
scaffold_1	funannotate	gene	495181	496416	.	-	.	ID=C003_000141;
scaffold_1	funannotate	mRNA	495181	496416	.	-	.	ID=C003_000141-T1;Parent=C003_000141;product=hypothetical protein;
scaffold_1	funannotate	exon	496234	496416	.	-	.	ID=C003_000141-T1.exon1;Parent=C003_000141-T1;
scaffold_1	funannotate	exon	495516	496165	.	-	.	ID=C003_000141-T1.exon2;Parent=C003_000141-T1;
scaffold_1	funannotate	exon	495181	495337	.	-	.	ID=C003_000141-T1.exon3;Parent=C003_000141-T1;
scaffold_1	funannotate	CDS	496234	496416	.	-	0	ID=C003_000141-T1.cds;Parent=C003_000141-T1;
scaffold_1	funannotate	CDS	495516	496165	.	-	0	ID=C003_000141-T1.cds;Parent=C003_000141-T1;
scaffold_1	funannotate	CDS	495181	495337	.	-	1	ID=C003_000141-T1.cds;Parent=C003_000141-T1;
scaffold_1	funannotate	gene	499381	501396	.	-	.	ID=C003_000142;
scaffold_1	funannotate	mRNA	499381	501396	.	-	.	ID=C003_000142-T1;Parent=C003_000142;product=hypothetical protein;
scaffold_1	funannotate	exon	501064	501396	.	-	.	ID=C003_000142-T1.exon1;Parent=C003_000142-T1;
scaffold_1	funannotate	exon	499545	501012	.	-	.	ID=C003_000142-T1.exon2;Parent=C003_000142-T1;
scaffold_1	funannotate	exon	499381	499427	.	-	.	ID=C003_000142-T1.exon3;Parent=C003_000142-T1;
scaffold_1	funannotate	CDS	501064	501396	.	-	0	ID=C003_000142-T1.cds;Parent=C003_000142-T1;
scaffold_1	funannotate	CDS	499545	501012	.	-	0	ID=C003_000142-T1.cds;Parent=C003_000142-T1;
scaffold_1	funannotate	CDS	499381	499427	.	-	2	ID=C003_000142-T1.cds;Parent=C003_000142-T1;
scaffold_1	funannotate	gene	504054	505409	.	+	.	ID=C003_000143;
scaffold_1	funannotate	mRNA	504054	505409	.	+	.	ID=C003_000143-T1;Parent=C003_000143;product=hypothetical protein;
scaffold_1	funannotate	exon	504054	505409	.	+	.	ID=C003_000143-T1.exon1;Parent=C003_000143-T1;
scaffold_1	funannotate	CDS	504054	505409	.	+	0	ID=C003_000143-T1.cds;Parent=C003_000143-T1;
scaffold_1	funannotate	gene	506285	507113	.	-	.	ID=C003_000144;
scaffold_1	funannotate	mRNA	506285	507113	.	-	.	ID=C003_000144-T1;Parent=C003_000144;product=hypothetical protein;
scaffold_1	funannotate	exon	507080	507113	.	-	.	ID=C003_000144-T1.exon1;Parent=C003_000144-T1;
scaffold_1	funannotate	exon	506285	507024	.	-	.	ID=C003_000144-T1.exon2;Parent=C003_000144-T1;
scaffold_1	funannotate	CDS	507080	507113	.	-	0	ID=C003_000144-T1.cds;Parent=C003_000144-T1;
scaffold_1	funannotate	CDS	506285	507024	.	-	2	ID=C003_000144-T1.cds;Parent=C003_000144-T1;
scaffold_1	funannotate	gene	508006	510230	.	-	.	ID=C003_000145;
scaffold_1	funannotate	mRNA	508006	510230	.	-	.	ID=C003_000145-T1;Parent=C003_000145;product=hypothetical protein;
scaffold_1	funannotate	exon	509818	510230	.	-	.	ID=C003_000145-T1.exon1;Parent=C003_000145-T1;
scaffold_1	funannotate	exon	509703	509754	.	-	.	ID=C003_000145-T1.exon2;Parent=C003_000145-T1;
scaffold_1	funannotate	exon	509458	509632	.	-	.	ID=C003_000145-T1.exon3;Parent=C003_000145-T1;
scaffold_1	funannotate	exon	508668	509174	.	-	.	ID=C003_000145-T1.exon4;Parent=C003_000145-T1;
scaffold_1	funannotate	exon	508456	508562	.	-	.	ID=C003_000145-T1.exon5;Parent=C003_000145-T1;
scaffold_1	funannotate	exon	508006	508395	.	-	.	ID=C003_000145-T1.exon6;Parent=C003_000145-T1;
scaffold_1	funannotate	CDS	509818	510230	.	-	0	ID=C003_000145-T1.cds;Parent=C003_000145-T1;
scaffold_1	funannotate	CDS	509703	509754	.	-	1	ID=C003_000145-T1.cds;Parent=C003_000145-T1;
scaffold_1	funannotate	CDS	509458	509632	.	-	0	ID=C003_000145-T1.cds;Parent=C003_000145-T1;
scaffold_1	funannotate	CDS	508668	509174	.	-	2	ID=C003_000145-T1.cds;Parent=C003_000145-T1;
scaffold_1	funannotate	CDS	508456	508562	.	-	2	ID=C003_000145-T1.cds;Parent=C003_000145-T1;
scaffold_1	funannotate	CDS	508006	508395	.	-	0	ID=C003_000145-T1.cds;Parent=C003_000145-T1;
scaffold_1	funannotate	gene	511013	512465	.	-	.	ID=C003_000146;
scaffold_1	funannotate	mRNA	511013	512465	.	-	.	ID=C003_000146-T1;Parent=C003_000146;product=hypothetical protein;
scaffold_1	funannotate	exon	512124	512465	.	-	.	ID=C003_000146-T1.exon1;Parent=C003_000146-T1;
scaffold_1	funannotate	exon	511442	512041	.	-	.	ID=C003_000146-T1.exon2;Parent=C003_000146-T1;
scaffold_1	funannotate	exon	511013	511369	.	-	.	ID=C003_000146-T1.exon3;Parent=C003_000146-T1;
scaffold_1	funannotate	CDS	512124	512465	.	-	0	ID=C003_000146-T1.cds;Parent=C003_000146-T1;
scaffold_1	funannotate	CDS	511442	512041	.	-	0	ID=C003_000146-T1.cds;Parent=C003_000146-T1;
scaffold_1	funannotate	CDS	511013	511369	.	-	0	ID=C003_000146-T1.cds;Parent=C003_000146-T1;
scaffold_1	funannotate	gene	513619	514995	.	-	.	ID=C003_000147;
scaffold_1	funannotate	mRNA	513619	514995	.	-	.	ID=C003_000147-T1;Parent=C003_000147;product=hypothetical protein;
scaffold_1	funannotate	exon	513619	514995	.	-	.	ID=C003_000147-T1.exon1;Parent=C003_000147-T1;
scaffold_1	funannotate	CDS	513619	514995	.	-	0	ID=C003_000147-T1.cds;Parent=C003_000147-T1;
scaffold_1	funannotate	gene	516310	518162	.	+	.	ID=C003_000148;
scaffold_1	funannotate	mRNA	516310	518162	.	+	.	ID=C003_000148-T1;Parent=C003_000148;product=hypothetical protein;
scaffold_1	funannotate	exon	516310	517842	.	+	.	ID=C003_000148-T1.exon1;Parent=C003_000148-T1;
scaffold_1	funannotate	exon	517905	518162	.	+	.	ID=C003_000148-T1.exon2;Parent=C003_000148-T1;
scaffold_1	funannotate	CDS	516310	517842	.	+	0	ID=C003_000148-T1.cds;Parent=C003_000148-T1;
scaffold_1	funannotate	CDS	517905	518162	.	+	0	ID=C003_000148-T1.cds;Parent=C003_000148-T1;
scaffold_1	funannotate	gene	518872	520692	.	-	.	ID=C003_000149;
scaffold_1	funannotate	mRNA	518872	520692	.	-	.	ID=C003_000149-T1;Parent=C003_000149;product=hypothetical protein;
scaffold_1	funannotate	exon	520482	520692	.	-	.	ID=C003_000149-T1.exon1;Parent=C003_000149-T1;
scaffold_1	funannotate	exon	518872	520397	.	-	.	ID=C003_000149-T1.exon2;Parent=C003_000149-T1;
scaffold_1	funannotate	CDS	520482	520692	.	-	0	ID=C003_000149-T1.cds;Parent=C003_000149-T1;
scaffold_1	funannotate	CDS	518872	520397	.	-	2	ID=C003_000149-T1.cds;Parent=C003_000149-T1;
scaffold_1	funannotate	gene	521556	522227	.	+	.	ID=C003_000150;
scaffold_1	funannotate	mRNA	521556	522227	.	+	.	ID=C003_000150-T1;Parent=C003_000150;product=hypothetical protein;
scaffold_1	funannotate	exon	521556	521580	.	+	.	ID=C003_000150-T1.exon1;Parent=C003_000150-T1;
scaffold_1	funannotate	exon	521677	521774	.	+	.	ID=C003_000150-T1.exon2;Parent=C003_000150-T1;
scaffold_1	funannotate	exon	521838	522227	.	+	.	ID=C003_000150-T1.exon3;Parent=C003_000150-T1;
scaffold_1	funannotate	CDS	521556	521580	.	+	0	ID=C003_000150-T1.cds;Parent=C003_000150-T1;
scaffold_1	funannotate	CDS	521677	521774	.	+	2	ID=C003_000150-T1.cds;Parent=C003_000150-T1;
scaffold_1	funannotate	CDS	521838	522227	.	+	0	ID=C003_000150-T1.cds;Parent=C003_000150-T1;
scaffold_1	funannotate	gene	523227	528807	.	+	.	ID=C003_000151;
scaffold_1	funannotate	mRNA	523227	528807	.	+	.	ID=C003_000151-T1;Parent=C003_000151;product=hypothetical protein;
scaffold_1	funannotate	exon	523227	523522	.	+	.	ID=C003_000151-T1.exon1;Parent=C003_000151-T1;
scaffold_1	funannotate	exon	523588	523894	.	+	.	ID=C003_000151-T1.exon2;Parent=C003_000151-T1;
scaffold_1	funannotate	exon	523952	525055	.	+	.	ID=C003_000151-T1.exon3;Parent=C003_000151-T1;
scaffold_1	funannotate	exon	525126	527486	.	+	.	ID=C003_000151-T1.exon4;Parent=C003_000151-T1;
scaffold_1	funannotate	exon	527545	528807	.	+	.	ID=C003_000151-T1.exon5;Parent=C003_000151-T1;
scaffold_1	funannotate	CDS	523227	523522	.	+	0	ID=C003_000151-T1.cds;Parent=C003_000151-T1;
scaffold_1	funannotate	CDS	523588	523894	.	+	1	ID=C003_000151-T1.cds;Parent=C003_000151-T1;
scaffold_1	funannotate	CDS	523952	525055	.	+	0	ID=C003_000151-T1.cds;Parent=C003_000151-T1;
scaffold_1	funannotate	CDS	525126	527486	.	+	0	ID=C003_000151-T1.cds;Parent=C003_000151-T1;
scaffold_1	funannotate	CDS	527545	528807	.	+	0	ID=C003_000151-T1.cds;Parent=C003_000151-T1;
scaffold_1	funannotate	gene	529798	530385	.	-	.	ID=C003_000152;
scaffold_1	funannotate	mRNA	529798	530385	.	-	.	ID=C003_000152-T1;Parent=C003_000152;product=hypothetical protein;
scaffold_1	funannotate	exon	530328	530385	.	-	.	ID=C003_000152-T1.exon1;Parent=C003_000152-T1;
scaffold_1	funannotate	exon	529798	530198	.	-	.	ID=C003_000152-T1.exon2;Parent=C003_000152-T1;
scaffold_1	funannotate	CDS	530328	530385	.	-	0	ID=C003_000152-T1.cds;Parent=C003_000152-T1;
scaffold_1	funannotate	CDS	529798	530198	.	-	2	ID=C003_000152-T1.cds;Parent=C003_000152-T1;
scaffold_1	funannotate	gene	530792	531326	.	-	.	ID=C003_000153;
scaffold_1	funannotate	mRNA	530792	531326	.	-	.	ID=C003_000153-T1;Parent=C003_000153;product=hypothetical protein;
scaffold_1	funannotate	exon	531138	531326	.	-	.	ID=C003_000153-T1.exon1;Parent=C003_000153-T1;
scaffold_1	funannotate	exon	530792	531082	.	-	.	ID=C003_000153-T1.exon2;Parent=C003_000153-T1;
scaffold_1	funannotate	CDS	531138	531326	.	-	0	ID=C003_000153-T1.cds;Parent=C003_000153-T1;
scaffold_1	funannotate	CDS	530792	531082	.	-	0	ID=C003_000153-T1.cds;Parent=C003_000153-T1;
scaffold_1	funannotate	gene	532012	532827	.	-	.	ID=C003_000154;
scaffold_1	funannotate	mRNA	532012	532827	.	-	.	ID=C003_000154-T1;Parent=C003_000154;product=hypothetical protein;
scaffold_1	funannotate	exon	532012	532827	.	-	.	ID=C003_000154-T1.exon1;Parent=C003_000154-T1;
scaffold_1	funannotate	CDS	532012	532827	.	-	0	ID=C003_000154-T1.cds;Parent=C003_000154-T1;
scaffold_1	funannotate	gene	533425	534396	.	+	.	ID=C003_000155;
scaffold_1	funannotate	mRNA	533425	534396	.	+	.	ID=C003_000155-T1;Parent=C003_000155;product=hypothetical protein;
scaffold_1	funannotate	exon	533425	534396	.	+	.	ID=C003_000155-T1.exon1;Parent=C003_000155-T1;
scaffold_1	funannotate	CDS	533425	534396	.	+	0	ID=C003_000155-T1.cds;Parent=C003_000155-T1;
scaffold_1	funannotate	gene	535163	536230	.	+	.	ID=C003_000156;
scaffold_1	funannotate	mRNA	535163	536230	.	+	.	ID=C003_000156-T1;Parent=C003_000156;product=hypothetical protein;
scaffold_1	funannotate	exon	535163	535342	.	+	.	ID=C003_000156-T1.exon1;Parent=C003_000156-T1;
scaffold_1	funannotate	exon	535424	536230	.	+	.	ID=C003_000156-T1.exon2;Parent=C003_000156-T1;
scaffold_1	funannotate	CDS	535163	535342	.	+	0	ID=C003_000156-T1.cds;Parent=C003_000156-T1;
scaffold_1	funannotate	CDS	535424	536230	.	+	0	ID=C003_000156-T1.cds;Parent=C003_000156-T1;
scaffold_1	funannotate	gene	536763	537539	.	+	.	ID=C003_000157;
scaffold_1	funannotate	mRNA	536763	537539	.	+	.	ID=C003_000157-T1;Parent=C003_000157;product=hypothetical protein;
scaffold_1	funannotate	exon	536763	536792	.	+	.	ID=C003_000157-T1.exon1;Parent=C003_000157-T1;
scaffold_1	funannotate	exon	536854	537049	.	+	.	ID=C003_000157-T1.exon2;Parent=C003_000157-T1;
scaffold_1	funannotate	exon	537112	537539	.	+	.	ID=C003_000157-T1.exon3;Parent=C003_000157-T1;
scaffold_1	funannotate	CDS	536763	536792	.	+	0	ID=C003_000157-T1.cds;Parent=C003_000157-T1;
scaffold_1	funannotate	CDS	536854	537049	.	+	0	ID=C003_000157-T1.cds;Parent=C003_000157-T1;
scaffold_1	funannotate	CDS	537112	537539	.	+	2	ID=C003_000157-T1.cds;Parent=C003_000157-T1;
scaffold_1	funannotate	gene	538448	539462	.	-	.	ID=C003_000158;
scaffold_1	funannotate	mRNA	538448	539462	.	-	.	ID=C003_000158-T1;Parent=C003_000158;product=hypothetical protein;
scaffold_1	funannotate	exon	539130	539462	.	-	.	ID=C003_000158-T1.exon1;Parent=C003_000158-T1;
scaffold_1	funannotate	exon	538689	539015	.	-	.	ID=C003_000158-T1.exon2;Parent=C003_000158-T1;
scaffold_1	funannotate	exon	538448	538582	.	-	.	ID=C003_000158-T1.exon3;Parent=C003_000158-T1;
scaffold_1	funannotate	CDS	539130	539462	.	-	0	ID=C003_000158-T1.cds;Parent=C003_000158-T1;
scaffold_1	funannotate	CDS	538689	539015	.	-	0	ID=C003_000158-T1.cds;Parent=C003_000158-T1;
scaffold_1	funannotate	CDS	538448	538582	.	-	0	ID=C003_000158-T1.cds;Parent=C003_000158-T1;
scaffold_1	funannotate	gene	540448	541991	.	-	.	ID=C003_000159;
scaffold_1	funannotate	mRNA	540448	541991	.	-	.	ID=C003_000159-T1;Parent=C003_000159;product=hypothetical protein;
scaffold_1	funannotate	exon	541728	541991	.	-	.	ID=C003_000159-T1.exon1;Parent=C003_000159-T1;
scaffold_1	funannotate	exon	541129	541644	.	-	.	ID=C003_000159-T1.exon2;Parent=C003_000159-T1;
scaffold_1	funannotate	exon	540448	541044	.	-	.	ID=C003_000159-T1.exon3;Parent=C003_000159-T1;
scaffold_1	funannotate	CDS	541728	541991	.	-	0	ID=C003_000159-T1.cds;Parent=C003_000159-T1;
scaffold_1	funannotate	CDS	541129	541644	.	-	0	ID=C003_000159-T1.cds;Parent=C003_000159-T1;
scaffold_1	funannotate	CDS	540448	541044	.	-	0	ID=C003_000159-T1.cds;Parent=C003_000159-T1;
scaffold_1	funannotate	gene	547397	547550	.	+	.	ID=C003_000160;
scaffold_1	funannotate	mRNA	547397	547550	.	+	.	ID=C003_000160-T1;Parent=C003_000160;product=hypothetical protein;
scaffold_1	funannotate	exon	547397	547550	.	+	.	ID=C003_000160-T1.exon1;Parent=C003_000160-T1;
scaffold_1	funannotate	CDS	547397	547550	.	+	0	ID=C003_000160-T1.cds;Parent=C003_000160-T1;
scaffold_1	funannotate	gene	553478	554513	.	+	.	ID=C003_000161;
scaffold_1	funannotate	mRNA	553478	554513	.	+	.	ID=C003_000161-T1;Parent=C003_000161;product=hypothetical protein;
scaffold_1	funannotate	exon	553478	553539	.	+	.	ID=C003_000161-T1.exon1;Parent=C003_000161-T1;
scaffold_1	funannotate	exon	553618	553737	.	+	.	ID=C003_000161-T1.exon2;Parent=C003_000161-T1;
scaffold_1	funannotate	exon	553808	554513	.	+	.	ID=C003_000161-T1.exon3;Parent=C003_000161-T1;
scaffold_1	funannotate	CDS	553478	553539	.	+	0	ID=C003_000161-T1.cds;Parent=C003_000161-T1;
scaffold_1	funannotate	CDS	553618	553737	.	+	1	ID=C003_000161-T1.cds;Parent=C003_000161-T1;
scaffold_1	funannotate	CDS	553808	554513	.	+	1	ID=C003_000161-T1.cds;Parent=C003_000161-T1;
scaffold_1	funannotate	gene	555012	556133	.	-	.	ID=C003_000162;
scaffold_1	funannotate	mRNA	555012	556133	.	-	.	ID=C003_000162-T1;Parent=C003_000162;product=hypothetical protein;
scaffold_1	funannotate	exon	555012	556133	.	-	.	ID=C003_000162-T1.exon1;Parent=C003_000162-T1;
scaffold_1	funannotate	CDS	555012	556133	.	-	0	ID=C003_000162-T1.cds;Parent=C003_000162-T1;
scaffold_1	funannotate	gene	556924	557545	.	+	.	ID=C003_000163;
scaffold_1	funannotate	mRNA	556924	557545	.	+	.	ID=C003_000163-T1;Parent=C003_000163;product=hypothetical protein;
scaffold_1	funannotate	exon	556924	557044	.	+	.	ID=C003_000163-T1.exon1;Parent=C003_000163-T1;
scaffold_1	funannotate	exon	557117	557315	.	+	.	ID=C003_000163-T1.exon2;Parent=C003_000163-T1;
scaffold_1	funannotate	exon	557383	557545	.	+	.	ID=C003_000163-T1.exon3;Parent=C003_000163-T1;
scaffold_1	funannotate	CDS	556924	557044	.	+	0	ID=C003_000163-T1.cds;Parent=C003_000163-T1;
scaffold_1	funannotate	CDS	557117	557315	.	+	2	ID=C003_000163-T1.cds;Parent=C003_000163-T1;
scaffold_1	funannotate	CDS	557383	557545	.	+	1	ID=C003_000163-T1.cds;Parent=C003_000163-T1;
scaffold_1	funannotate	gene	557667	559056	.	-	.	ID=C003_000164;
scaffold_1	funannotate	mRNA	557667	559056	.	-	.	ID=C003_000164-T1;Parent=C003_000164;product=hypothetical protein;
scaffold_1	funannotate	exon	558995	559056	.	-	.	ID=C003_000164-T1.exon1;Parent=C003_000164-T1;
scaffold_1	funannotate	exon	557667	558957	.	-	.	ID=C003_000164-T1.exon2;Parent=C003_000164-T1;
scaffold_1	funannotate	CDS	558995	559056	.	-	0	ID=C003_000164-T1.cds;Parent=C003_000164-T1;
scaffold_1	funannotate	CDS	557667	558957	.	-	1	ID=C003_000164-T1.cds;Parent=C003_000164-T1;
scaffold_1	funannotate	gene	559970	561697	.	+	.	ID=C003_000165;
scaffold_1	funannotate	mRNA	559970	561697	.	+	.	ID=C003_000165-T1;Parent=C003_000165;product=hypothetical protein;
scaffold_1	funannotate	exon	559970	561697	.	+	.	ID=C003_000165-T1.exon1;Parent=C003_000165-T1;
scaffold_1	funannotate	CDS	559970	561697	.	+	0	ID=C003_000165-T1.cds;Parent=C003_000165-T1;
scaffold_1	funannotate	gene	564134	565715	.	+	.	ID=C003_000166;
scaffold_1	funannotate	mRNA	564134	565715	.	+	.	ID=C003_000166-T1;Parent=C003_000166;product=hypothetical protein;
scaffold_1	funannotate	exon	564134	564243	.	+	.	ID=C003_000166-T1.exon1;Parent=C003_000166-T1;
scaffold_1	funannotate	exon	564307	564599	.	+	.	ID=C003_000166-T1.exon2;Parent=C003_000166-T1;
scaffold_1	funannotate	exon	564697	565715	.	+	.	ID=C003_000166-T1.exon3;Parent=C003_000166-T1;
scaffold_1	funannotate	CDS	564134	564243	.	+	0	ID=C003_000166-T1.cds;Parent=C003_000166-T1;
scaffold_1	funannotate	CDS	564307	564599	.	+	1	ID=C003_000166-T1.cds;Parent=C003_000166-T1;
scaffold_1	funannotate	CDS	564697	565715	.	+	2	ID=C003_000166-T1.cds;Parent=C003_000166-T1;
scaffold_1	funannotate	gene	566788	567555	.	+	.	ID=C003_000167;
scaffold_1	funannotate	mRNA	566788	567555	.	+	.	ID=C003_000167-T1;Parent=C003_000167;product=hypothetical protein;
scaffold_1	funannotate	exon	566788	567361	.	+	.	ID=C003_000167-T1.exon1;Parent=C003_000167-T1;
scaffold_1	funannotate	exon	567416	567555	.	+	.	ID=C003_000167-T1.exon2;Parent=C003_000167-T1;
scaffold_1	funannotate	CDS	566788	567361	.	+	0	ID=C003_000167-T1.cds;Parent=C003_000167-T1;
scaffold_1	funannotate	CDS	567416	567555	.	+	2	ID=C003_000167-T1.cds;Parent=C003_000167-T1;
scaffold_1	funannotate	gene	569731	570740	.	+	.	ID=C003_000168;
scaffold_1	funannotate	mRNA	569731	570740	.	+	.	ID=C003_000168-T1;Parent=C003_000168;product=hypothetical protein;
scaffold_1	funannotate	exon	569731	569826	.	+	.	ID=C003_000168-T1.exon1;Parent=C003_000168-T1;
scaffold_1	funannotate	exon	569915	570017	.	+	.	ID=C003_000168-T1.exon2;Parent=C003_000168-T1;
scaffold_1	funannotate	exon	570121	570740	.	+	.	ID=C003_000168-T1.exon3;Parent=C003_000168-T1;
scaffold_1	funannotate	CDS	569731	569826	.	+	0	ID=C003_000168-T1.cds;Parent=C003_000168-T1;
scaffold_1	funannotate	CDS	569915	570017	.	+	0	ID=C003_000168-T1.cds;Parent=C003_000168-T1;
scaffold_1	funannotate	CDS	570121	570740	.	+	2	ID=C003_000168-T1.cds;Parent=C003_000168-T1;
scaffold_1	funannotate	gene	571233	573416	.	-	.	ID=C003_000169;
scaffold_1	funannotate	mRNA	571233	573416	.	-	.	ID=C003_000169-T1;Parent=C003_000169;product=hypothetical protein;
scaffold_1	funannotate	exon	571233	573416	.	-	.	ID=C003_000169-T1.exon1;Parent=C003_000169-T1;
scaffold_1	funannotate	CDS	571233	573416	.	-	0	ID=C003_000169-T1.cds;Parent=C003_000169-T1;
scaffold_1	funannotate	gene	576350	577523	.	+	.	ID=C003_000170;
scaffold_1	funannotate	mRNA	576350	577523	.	+	.	ID=C003_000170-T1;Parent=C003_000170;product=hypothetical protein;
scaffold_1	funannotate	exon	576350	576372	.	+	.	ID=C003_000170-T1.exon1;Parent=C003_000170-T1;
scaffold_1	funannotate	exon	576431	577035	.	+	.	ID=C003_000170-T1.exon2;Parent=C003_000170-T1;
scaffold_1	funannotate	exon	577090	577523	.	+	.	ID=C003_000170-T1.exon3;Parent=C003_000170-T1;
scaffold_1	funannotate	CDS	576350	576372	.	+	0	ID=C003_000170-T1.cds;Parent=C003_000170-T1;
scaffold_1	funannotate	CDS	576431	577035	.	+	1	ID=C003_000170-T1.cds;Parent=C003_000170-T1;
scaffold_1	funannotate	CDS	577090	577523	.	+	2	ID=C003_000170-T1.cds;Parent=C003_000170-T1;
scaffold_1	funannotate	gene	578154	578975	.	+	.	ID=C003_000171;
scaffold_1	funannotate	mRNA	578154	578975	.	+	.	ID=C003_000171-T1;Parent=C003_000171;product=hypothetical protein;
scaffold_1	funannotate	exon	578154	578601	.	+	.	ID=C003_000171-T1.exon1;Parent=C003_000171-T1;
scaffold_1	funannotate	exon	578689	578975	.	+	.	ID=C003_000171-T1.exon2;Parent=C003_000171-T1;
scaffold_1	funannotate	CDS	578154	578601	.	+	0	ID=C003_000171-T1.cds;Parent=C003_000171-T1;
scaffold_1	funannotate	CDS	578689	578975	.	+	2	ID=C003_000171-T1.cds;Parent=C003_000171-T1;
scaffold_1	funannotate	gene	579774	581377	.	+	.	ID=C003_000172;
scaffold_1	funannotate	mRNA	579774	581377	.	+	.	ID=C003_000172-T1;Parent=C003_000172;product=hypothetical protein;
scaffold_1	funannotate	exon	579774	580164	.	+	.	ID=C003_000172-T1.exon1;Parent=C003_000172-T1;
scaffold_1	funannotate	exon	580228	580464	.	+	.	ID=C003_000172-T1.exon2;Parent=C003_000172-T1;
scaffold_1	funannotate	exon	580533	580606	.	+	.	ID=C003_000172-T1.exon3;Parent=C003_000172-T1;
scaffold_1	funannotate	exon	580660	580826	.	+	.	ID=C003_000172-T1.exon4;Parent=C003_000172-T1;
scaffold_1	funannotate	exon	580900	581377	.	+	.	ID=C003_000172-T1.exon5;Parent=C003_000172-T1;
scaffold_1	funannotate	CDS	579774	580164	.	+	0	ID=C003_000172-T1.cds;Parent=C003_000172-T1;
scaffold_1	funannotate	CDS	580228	580464	.	+	2	ID=C003_000172-T1.cds;Parent=C003_000172-T1;
scaffold_1	funannotate	CDS	580533	580606	.	+	2	ID=C003_000172-T1.cds;Parent=C003_000172-T1;
scaffold_1	funannotate	CDS	580660	580826	.	+	0	ID=C003_000172-T1.cds;Parent=C003_000172-T1;
scaffold_1	funannotate	CDS	580900	581377	.	+	1	ID=C003_000172-T1.cds;Parent=C003_000172-T1;
scaffold_1	funannotate	gene	581686	584178	.	-	.	ID=C003_000173;
scaffold_1	funannotate	mRNA	581686	584178	.	-	.	ID=C003_000173-T1;Parent=C003_000173;product=hypothetical protein;
scaffold_1	funannotate	exon	583567	584178	.	-	.	ID=C003_000173-T1.exon1;Parent=C003_000173-T1;
scaffold_1	funannotate	exon	583260	583508	.	-	.	ID=C003_000173-T1.exon2;Parent=C003_000173-T1;
scaffold_1	funannotate	exon	583074	583211	.	-	.	ID=C003_000173-T1.exon3;Parent=C003_000173-T1;
scaffold_1	funannotate	exon	582880	583012	.	-	.	ID=C003_000173-T1.exon4;Parent=C003_000173-T1;
scaffold_1	funannotate	exon	582446	582825	.	-	.	ID=C003_000173-T1.exon5;Parent=C003_000173-T1;
scaffold_1	funannotate	exon	582024	582383	.	-	.	ID=C003_000173-T1.exon6;Parent=C003_000173-T1;
scaffold_1	funannotate	exon	581767	581965	.	-	.	ID=C003_000173-T1.exon7;Parent=C003_000173-T1;
scaffold_1	funannotate	exon	581686	581717	.	-	.	ID=C003_000173-T1.exon8;Parent=C003_000173-T1;
scaffold_1	funannotate	CDS	583567	584178	.	-	0	ID=C003_000173-T1.cds;Parent=C003_000173-T1;
scaffold_1	funannotate	CDS	583260	583508	.	-	0	ID=C003_000173-T1.cds;Parent=C003_000173-T1;
scaffold_1	funannotate	CDS	583074	583211	.	-	0	ID=C003_000173-T1.cds;Parent=C003_000173-T1;
scaffold_1	funannotate	CDS	582880	583012	.	-	0	ID=C003_000173-T1.cds;Parent=C003_000173-T1;
scaffold_1	funannotate	CDS	582446	582825	.	-	2	ID=C003_000173-T1.cds;Parent=C003_000173-T1;
scaffold_1	funannotate	CDS	582024	582383	.	-	0	ID=C003_000173-T1.cds;Parent=C003_000173-T1;
scaffold_1	funannotate	CDS	581767	581965	.	-	0	ID=C003_000173-T1.cds;Parent=C003_000173-T1;
scaffold_1	funannotate	CDS	581686	581717	.	-	2	ID=C003_000173-T1.cds;Parent=C003_000173-T1;
scaffold_1	funannotate	gene	585861	586211	.	-	.	ID=C003_000174;
scaffold_1	funannotate	mRNA	585861	586211	.	-	.	ID=C003_000174-T1;Parent=C003_000174;product=hypothetical protein;
scaffold_1	funannotate	exon	585861	586211	.	-	.	ID=C003_000174-T1.exon1;Parent=C003_000174-T1;
scaffold_1	funannotate	CDS	585861	586211	.	-	0	ID=C003_000174-T1.cds;Parent=C003_000174-T1;
scaffold_1	funannotate	gene	586509	586694	.	+	.	ID=C003_000175;
scaffold_1	funannotate	mRNA	586509	586694	.	+	.	ID=C003_000175-T1;Parent=C003_000175;product=hypothetical protein;
scaffold_1	funannotate	exon	586509	586694	.	+	.	ID=C003_000175-T1.exon1;Parent=C003_000175-T1;
scaffold_1	funannotate	CDS	586509	586694	.	+	0	ID=C003_000175-T1.cds;Parent=C003_000175-T1;
scaffold_1	funannotate	gene	587657	589654	.	-	.	ID=C003_000176;
scaffold_1	funannotate	mRNA	587657	589654	.	-	.	ID=C003_000176-T1;Parent=C003_000176;product=hypothetical protein;
scaffold_1	funannotate	exon	587657	589654	.	-	.	ID=C003_000176-T1.exon1;Parent=C003_000176-T1;
scaffold_1	funannotate	CDS	587657	589654	.	-	0	ID=C003_000176-T1.cds;Parent=C003_000176-T1;
scaffold_1	funannotate	gene	590521	598239	.	-	.	ID=C003_000177;
scaffold_1	funannotate	mRNA	590521	598239	.	-	.	ID=C003_000177-T1;Parent=C003_000177;product=hypothetical protein;
scaffold_1	funannotate	exon	591424	598239	.	-	.	ID=C003_000177-T1.exon1;Parent=C003_000177-T1;
scaffold_1	funannotate	exon	590765	591369	.	-	.	ID=C003_000177-T1.exon2;Parent=C003_000177-T1;
scaffold_1	funannotate	exon	590521	590647	.	-	.	ID=C003_000177-T1.exon3;Parent=C003_000177-T1;
scaffold_1	funannotate	CDS	591424	598239	.	-	0	ID=C003_000177-T1.cds;Parent=C003_000177-T1;
scaffold_1	funannotate	CDS	590765	591369	.	-	0	ID=C003_000177-T1.cds;Parent=C003_000177-T1;
scaffold_1	funannotate	CDS	590521	590647	.	-	1	ID=C003_000177-T1.cds;Parent=C003_000177-T1;
scaffold_1	funannotate	gene	599150	601420	.	+	.	ID=C003_000178;
scaffold_1	funannotate	mRNA	599150	601420	.	+	.	ID=C003_000178-T1;Parent=C003_000178;product=hypothetical protein;
scaffold_1	funannotate	exon	599150	601420	.	+	.	ID=C003_000178-T1.exon1;Parent=C003_000178-T1;
scaffold_1	funannotate	CDS	599150	601420	.	+	0	ID=C003_000178-T1.cds;Parent=C003_000178-T1;
scaffold_1	funannotate	gene	601875	603182	.	-	.	ID=C003_000179;
scaffold_1	funannotate	mRNA	601875	603182	.	-	.	ID=C003_000179-T1;Parent=C003_000179;product=hypothetical protein;
scaffold_1	funannotate	exon	602631	603182	.	-	.	ID=C003_000179-T1.exon1;Parent=C003_000179-T1;
scaffold_1	funannotate	exon	601875	602561	.	-	.	ID=C003_000179-T1.exon2;Parent=C003_000179-T1;
scaffold_1	funannotate	CDS	602631	603182	.	-	0	ID=C003_000179-T1.cds;Parent=C003_000179-T1;
scaffold_1	funannotate	CDS	601875	602561	.	-	0	ID=C003_000179-T1.cds;Parent=C003_000179-T1;
scaffold_1	funannotate	gene	604432	605337	.	+	.	ID=C003_000180;
scaffold_1	funannotate	mRNA	604432	605337	.	+	.	ID=C003_000180-T1;Parent=C003_000180;product=hypothetical protein;
scaffold_1	funannotate	exon	604432	604620	.	+	.	ID=C003_000180-T1.exon1;Parent=C003_000180-T1;
scaffold_1	funannotate	exon	604693	604764	.	+	.	ID=C003_000180-T1.exon2;Parent=C003_000180-T1;
scaffold_1	funannotate	exon	604849	605337	.	+	.	ID=C003_000180-T1.exon3;Parent=C003_000180-T1;
scaffold_1	funannotate	CDS	604432	604620	.	+	0	ID=C003_000180-T1.cds;Parent=C003_000180-T1;
scaffold_1	funannotate	CDS	604693	604764	.	+	0	ID=C003_000180-T1.cds;Parent=C003_000180-T1;
scaffold_1	funannotate	CDS	604849	605337	.	+	0	ID=C003_000180-T1.cds;Parent=C003_000180-T1;
scaffold_1	funannotate	gene	606492	608531	.	-	.	ID=C003_000181;
scaffold_1	funannotate	mRNA	606492	608531	.	-	.	ID=C003_000181-T1;Parent=C003_000181;product=hypothetical protein;
scaffold_1	funannotate	exon	608303	608531	.	-	.	ID=C003_000181-T1.exon1;Parent=C003_000181-T1;
scaffold_1	funannotate	exon	606492	608233	.	-	.	ID=C003_000181-T1.exon2;Parent=C003_000181-T1;
scaffold_1	funannotate	CDS	608303	608531	.	-	0	ID=C003_000181-T1.cds;Parent=C003_000181-T1;
scaffold_1	funannotate	CDS	606492	608233	.	-	2	ID=C003_000181-T1.cds;Parent=C003_000181-T1;
scaffold_1	funannotate	gene	609984	610464	.	+	.	ID=C003_000182;
scaffold_1	funannotate	mRNA	609984	610464	.	+	.	ID=C003_000182-T1;Parent=C003_000182;product=hypothetical protein;
scaffold_1	funannotate	exon	609984	610025	.	+	.	ID=C003_000182-T1.exon1;Parent=C003_000182-T1;
scaffold_1	funannotate	exon	610171	610464	.	+	.	ID=C003_000182-T1.exon2;Parent=C003_000182-T1;
scaffold_1	funannotate	CDS	609984	610025	.	+	0	ID=C003_000182-T1.cds;Parent=C003_000182-T1;
scaffold_1	funannotate	CDS	610171	610464	.	+	0	ID=C003_000182-T1.cds;Parent=C003_000182-T1;
scaffold_1	funannotate	gene	613319	614576	.	-	.	ID=C003_000183;
scaffold_1	funannotate	mRNA	613319	614576	.	-	.	ID=C003_000183-T1;Parent=C003_000183;product=hypothetical protein;
scaffold_1	funannotate	exon	614268	614576	.	-	.	ID=C003_000183-T1.exon1;Parent=C003_000183-T1;
scaffold_1	funannotate	exon	613987	614202	.	-	.	ID=C003_000183-T1.exon2;Parent=C003_000183-T1;
scaffold_1	funannotate	exon	613319	613933	.	-	.	ID=C003_000183-T1.exon3;Parent=C003_000183-T1;
scaffold_1	funannotate	CDS	614268	614576	.	-	0	ID=C003_000183-T1.cds;Parent=C003_000183-T1;
scaffold_1	funannotate	CDS	613987	614202	.	-	0	ID=C003_000183-T1.cds;Parent=C003_000183-T1;
scaffold_1	funannotate	CDS	613319	613933	.	-	0	ID=C003_000183-T1.cds;Parent=C003_000183-T1;
scaffold_1	funannotate	gene	615958	617797	.	+	.	ID=C003_000184;
scaffold_1	funannotate	mRNA	615958	617797	.	+	.	ID=C003_000184-T1;Parent=C003_000184;product=hypothetical protein;
scaffold_1	funannotate	exon	615958	616477	.	+	.	ID=C003_000184-T1.exon1;Parent=C003_000184-T1;
scaffold_1	funannotate	exon	616533	617797	.	+	.	ID=C003_000184-T1.exon2;Parent=C003_000184-T1;
scaffold_1	funannotate	CDS	615958	616477	.	+	0	ID=C003_000184-T1.cds;Parent=C003_000184-T1;
scaffold_1	funannotate	CDS	616533	617797	.	+	2	ID=C003_000184-T1.cds;Parent=C003_000184-T1;
scaffold_1	funannotate	gene	618968	620660	.	+	.	ID=C003_000185;
scaffold_1	funannotate	mRNA	618968	620660	.	+	.	ID=C003_000185-T1;Parent=C003_000185;product=hypothetical protein;
scaffold_1	funannotate	exon	618968	619326	.	+	.	ID=C003_000185-T1.exon1;Parent=C003_000185-T1;
scaffold_1	funannotate	exon	619388	619791	.	+	.	ID=C003_000185-T1.exon2;Parent=C003_000185-T1;
scaffold_1	funannotate	exon	619844	619973	.	+	.	ID=C003_000185-T1.exon3;Parent=C003_000185-T1;
scaffold_1	funannotate	exon	620046	620214	.	+	.	ID=C003_000185-T1.exon4;Parent=C003_000185-T1;
scaffold_1	funannotate	exon	620265	620660	.	+	.	ID=C003_000185-T1.exon5;Parent=C003_000185-T1;
scaffold_1	funannotate	CDS	618968	619326	.	+	0	ID=C003_000185-T1.cds;Parent=C003_000185-T1;
scaffold_1	funannotate	CDS	619388	619791	.	+	1	ID=C003_000185-T1.cds;Parent=C003_000185-T1;
scaffold_1	funannotate	CDS	619844	619973	.	+	2	ID=C003_000185-T1.cds;Parent=C003_000185-T1;
scaffold_1	funannotate	CDS	620046	620214	.	+	1	ID=C003_000185-T1.cds;Parent=C003_000185-T1;
scaffold_1	funannotate	CDS	620265	620660	.	+	0	ID=C003_000185-T1.cds;Parent=C003_000185-T1;
scaffold_1	funannotate	gene	622000	622941	.	-	.	ID=C003_000186;
scaffold_1	funannotate	mRNA	622000	622941	.	-	.	ID=C003_000186-T1;Parent=C003_000186;product=hypothetical protein;
scaffold_1	funannotate	exon	622877	622941	.	-	.	ID=C003_000186-T1.exon1;Parent=C003_000186-T1;
scaffold_1	funannotate	exon	622000	622747	.	-	.	ID=C003_000186-T1.exon2;Parent=C003_000186-T1;
scaffold_1	funannotate	CDS	622877	622941	.	-	0	ID=C003_000186-T1.cds;Parent=C003_000186-T1;
scaffold_1	funannotate	CDS	622000	622747	.	-	1	ID=C003_000186-T1.cds;Parent=C003_000186-T1;
scaffold_1	funannotate	gene	628079	628917	.	+	.	ID=C003_000187;
scaffold_1	funannotate	mRNA	628079	628917	.	+	.	ID=C003_000187-T1;Parent=C003_000187;product=hypothetical protein;
scaffold_1	funannotate	exon	628079	628156	.	+	.	ID=C003_000187-T1.exon1;Parent=C003_000187-T1;
scaffold_1	funannotate	exon	628231	628721	.	+	.	ID=C003_000187-T1.exon2;Parent=C003_000187-T1;
scaffold_1	funannotate	exon	628857	628917	.	+	.	ID=C003_000187-T1.exon3;Parent=C003_000187-T1;
scaffold_1	funannotate	CDS	628079	628156	.	+	0	ID=C003_000187-T1.cds;Parent=C003_000187-T1;
scaffold_1	funannotate	CDS	628231	628721	.	+	0	ID=C003_000187-T1.cds;Parent=C003_000187-T1;
scaffold_1	funannotate	CDS	628857	628917	.	+	1	ID=C003_000187-T1.cds;Parent=C003_000187-T1;
scaffold_1	funannotate	gene	630158	633124	.	+	.	ID=C003_000188;
scaffold_1	funannotate	mRNA	630158	633124	.	+	.	ID=C003_000188-T1;Parent=C003_000188;product=hypothetical protein;
scaffold_1	funannotate	exon	630158	631466	.	+	.	ID=C003_000188-T1.exon1;Parent=C003_000188-T1;
scaffold_1	funannotate	exon	631695	631788	.	+	.	ID=C003_000188-T1.exon2;Parent=C003_000188-T1;
scaffold_1	funannotate	exon	631963	632163	.	+	.	ID=C003_000188-T1.exon3;Parent=C003_000188-T1;
scaffold_1	funannotate	exon	632356	633124	.	+	.	ID=C003_000188-T1.exon4;Parent=C003_000188-T1;
scaffold_1	funannotate	CDS	630158	631466	.	+	0	ID=C003_000188-T1.cds;Parent=C003_000188-T1;
scaffold_1	funannotate	CDS	631695	631788	.	+	2	ID=C003_000188-T1.cds;Parent=C003_000188-T1;
scaffold_1	funannotate	CDS	631963	632163	.	+	1	ID=C003_000188-T1.cds;Parent=C003_000188-T1;
scaffold_1	funannotate	CDS	632356	633124	.	+	1	ID=C003_000188-T1.cds;Parent=C003_000188-T1;
scaffold_1	funannotate	gene	634522	636515	.	-	.	ID=C003_000189;
scaffold_1	funannotate	mRNA	634522	636515	.	-	.	ID=C003_000189-T1;Parent=C003_000189;product=hypothetical protein;
scaffold_1	funannotate	exon	636445	636515	.	-	.	ID=C003_000189-T1.exon1;Parent=C003_000189-T1;
scaffold_1	funannotate	exon	636067	636365	.	-	.	ID=C003_000189-T1.exon2;Parent=C003_000189-T1;
scaffold_1	funannotate	exon	634740	635998	.	-	.	ID=C003_000189-T1.exon3;Parent=C003_000189-T1;
scaffold_1	funannotate	exon	634522	634674	.	-	.	ID=C003_000189-T1.exon4;Parent=C003_000189-T1;
scaffold_1	funannotate	CDS	636445	636515	.	-	0	ID=C003_000189-T1.cds;Parent=C003_000189-T1;
scaffold_1	funannotate	CDS	636067	636365	.	-	1	ID=C003_000189-T1.cds;Parent=C003_000189-T1;
scaffold_1	funannotate	CDS	634740	635998	.	-	2	ID=C003_000189-T1.cds;Parent=C003_000189-T1;
scaffold_1	funannotate	CDS	634522	634674	.	-	0	ID=C003_000189-T1.cds;Parent=C003_000189-T1;
scaffold_1	funannotate	gene	637298	638573	.	+	.	ID=C003_000190;
scaffold_1	funannotate	mRNA	637298	638573	.	+	.	ID=C003_000190-T1;Parent=C003_000190;product=hypothetical protein;
scaffold_1	funannotate	exon	637298	637560	.	+	.	ID=C003_000190-T1.exon1;Parent=C003_000190-T1;
scaffold_1	funannotate	exon	637667	638573	.	+	.	ID=C003_000190-T1.exon2;Parent=C003_000190-T1;
scaffold_1	funannotate	CDS	637298	637560	.	+	0	ID=C003_000190-T1.cds;Parent=C003_000190-T1;
scaffold_1	funannotate	CDS	637667	638573	.	+	1	ID=C003_000190-T1.cds;Parent=C003_000190-T1;
scaffold_1	funannotate	gene	639608	640634	.	-	.	ID=C003_000191;
scaffold_1	funannotate	mRNA	639608	640634	.	-	.	ID=C003_000191-T1;Parent=C003_000191;product=hypothetical protein;
scaffold_1	funannotate	exon	640621	640634	.	-	.	ID=C003_000191-T1.exon1;Parent=C003_000191-T1;
scaffold_1	funannotate	exon	640476	640543	.	-	.	ID=C003_000191-T1.exon2;Parent=C003_000191-T1;
scaffold_1	funannotate	exon	640014	640183	.	-	.	ID=C003_000191-T1.exon3;Parent=C003_000191-T1;
scaffold_1	funannotate	exon	639849	639955	.	-	.	ID=C003_000191-T1.exon4;Parent=C003_000191-T1;
scaffold_1	funannotate	exon	639608	639794	.	-	.	ID=C003_000191-T1.exon5;Parent=C003_000191-T1;
scaffold_1	funannotate	CDS	640621	640634	.	-	0	ID=C003_000191-T1.cds;Parent=C003_000191-T1;
scaffold_1	funannotate	CDS	640476	640543	.	-	1	ID=C003_000191-T1.cds;Parent=C003_000191-T1;
scaffold_1	funannotate	CDS	640014	640183	.	-	2	ID=C003_000191-T1.cds;Parent=C003_000191-T1;
scaffold_1	funannotate	CDS	639849	639955	.	-	0	ID=C003_000191-T1.cds;Parent=C003_000191-T1;
scaffold_1	funannotate	CDS	639608	639794	.	-	1	ID=C003_000191-T1.cds;Parent=C003_000191-T1;
scaffold_1	funannotate	gene	642958	644732	.	+	.	ID=C003_000192;
scaffold_1	funannotate	mRNA	642958	644732	.	+	.	ID=C003_000192-T1;Parent=C003_000192;product=hypothetical protein;
scaffold_1	funannotate	exon	642958	643039	.	+	.	ID=C003_000192-T1.exon1;Parent=C003_000192-T1;
scaffold_1	funannotate	exon	643102	643133	.	+	.	ID=C003_000192-T1.exon2;Parent=C003_000192-T1;
scaffold_1	funannotate	exon	643196	643275	.	+	.	ID=C003_000192-T1.exon3;Parent=C003_000192-T1;
scaffold_1	funannotate	exon	643340	644732	.	+	.	ID=C003_000192-T1.exon4;Parent=C003_000192-T1;
scaffold_1	funannotate	CDS	642958	643039	.	+	0	ID=C003_000192-T1.cds;Parent=C003_000192-T1;
scaffold_1	funannotate	CDS	643102	643133	.	+	2	ID=C003_000192-T1.cds;Parent=C003_000192-T1;
scaffold_1	funannotate	CDS	643196	643275	.	+	0	ID=C003_000192-T1.cds;Parent=C003_000192-T1;
scaffold_1	funannotate	CDS	643340	644732	.	+	1	ID=C003_000192-T1.cds;Parent=C003_000192-T1;
scaffold_1	funannotate	gene	646495	649267	.	+	.	ID=C003_000193;
scaffold_1	funannotate	mRNA	646495	649267	.	+	.	ID=C003_000193-T1;Parent=C003_000193;product=hypothetical protein;
scaffold_1	funannotate	exon	646495	646587	.	+	.	ID=C003_000193-T1.exon1;Parent=C003_000193-T1;
scaffold_1	funannotate	exon	647076	647396	.	+	.	ID=C003_000193-T1.exon2;Parent=C003_000193-T1;
scaffold_1	funannotate	exon	647465	647987	.	+	.	ID=C003_000193-T1.exon3;Parent=C003_000193-T1;
scaffold_1	funannotate	exon	648039	649267	.	+	.	ID=C003_000193-T1.exon4;Parent=C003_000193-T1;
scaffold_1	funannotate	CDS	646495	646587	.	+	0	ID=C003_000193-T1.cds;Parent=C003_000193-T1;
scaffold_1	funannotate	CDS	647076	647396	.	+	0	ID=C003_000193-T1.cds;Parent=C003_000193-T1;
scaffold_1	funannotate	CDS	647465	647987	.	+	0	ID=C003_000193-T1.cds;Parent=C003_000193-T1;
scaffold_1	funannotate	CDS	648039	649267	.	+	2	ID=C003_000193-T1.cds;Parent=C003_000193-T1;
scaffold_1	funannotate	gene	649800	650076	.	-	.	ID=C003_000194;
scaffold_1	funannotate	mRNA	649800	650076	.	-	.	ID=C003_000194-T1;Parent=C003_000194;product=hypothetical protein;
scaffold_1	funannotate	exon	650060	650076	.	-	.	ID=C003_000194-T1.exon1;Parent=C003_000194-T1;
scaffold_1	funannotate	exon	649800	649989	.	-	.	ID=C003_000194-T1.exon2;Parent=C003_000194-T1;
scaffold_1	funannotate	CDS	650060	650076	.	-	0	ID=C003_000194-T1.cds;Parent=C003_000194-T1;
scaffold_1	funannotate	CDS	649800	649989	.	-	1	ID=C003_000194-T1.cds;Parent=C003_000194-T1;
scaffold_1	funannotate	gene	652423	654363	.	-	.	ID=C003_000195;
scaffold_1	funannotate	mRNA	652423	654363	.	-	.	ID=C003_000195-T1;Parent=C003_000195;product=hypothetical protein;
scaffold_1	funannotate	exon	654149	654363	.	-	.	ID=C003_000195-T1.exon1;Parent=C003_000195-T1;
scaffold_1	funannotate	exon	652423	654097	.	-	.	ID=C003_000195-T1.exon2;Parent=C003_000195-T1;
scaffold_1	funannotate	CDS	654149	654363	.	-	0	ID=C003_000195-T1.cds;Parent=C003_000195-T1;
scaffold_1	funannotate	CDS	652423	654097	.	-	1	ID=C003_000195-T1.cds;Parent=C003_000195-T1;
scaffold_1	funannotate	gene	661522	663901	.	-	.	ID=C003_000196;
scaffold_1	funannotate	mRNA	661522	663901	.	-	.	ID=C003_000196-T1;Parent=C003_000196;product=hypothetical protein;
scaffold_1	funannotate	exon	663858	663901	.	-	.	ID=C003_000196-T1.exon1;Parent=C003_000196-T1;
scaffold_1	funannotate	exon	663011	663787	.	-	.	ID=C003_000196-T1.exon2;Parent=C003_000196-T1;
scaffold_1	funannotate	exon	662628	662917	.	-	.	ID=C003_000196-T1.exon3;Parent=C003_000196-T1;
scaffold_1	funannotate	exon	661522	662573	.	-	.	ID=C003_000196-T1.exon4;Parent=C003_000196-T1;
scaffold_1	funannotate	CDS	663858	663901	.	-	0	ID=C003_000196-T1.cds;Parent=C003_000196-T1;
scaffold_1	funannotate	CDS	663011	663787	.	-	1	ID=C003_000196-T1.cds;Parent=C003_000196-T1;
scaffold_1	funannotate	CDS	662628	662917	.	-	1	ID=C003_000196-T1.cds;Parent=C003_000196-T1;
scaffold_1	funannotate	CDS	661522	662573	.	-	2	ID=C003_000196-T1.cds;Parent=C003_000196-T1;
scaffold_1	funannotate	gene	665295	667354	.	+	.	ID=C003_000197;
scaffold_1	funannotate	mRNA	665295	667354	.	+	.	ID=C003_000197-T1;Parent=C003_000197;product=hypothetical protein;
scaffold_1	funannotate	exon	665295	665641	.	+	.	ID=C003_000197-T1.exon1;Parent=C003_000197-T1;
scaffold_1	funannotate	exon	665707	666039	.	+	.	ID=C003_000197-T1.exon2;Parent=C003_000197-T1;
scaffold_1	funannotate	exon	666099	667032	.	+	.	ID=C003_000197-T1.exon3;Parent=C003_000197-T1;
scaffold_1	funannotate	exon	667085	667354	.	+	.	ID=C003_000197-T1.exon4;Parent=C003_000197-T1;
scaffold_1	funannotate	CDS	665295	665641	.	+	0	ID=C003_000197-T1.cds;Parent=C003_000197-T1;
scaffold_1	funannotate	CDS	665707	666039	.	+	1	ID=C003_000197-T1.cds;Parent=C003_000197-T1;
scaffold_1	funannotate	CDS	666099	667032	.	+	1	ID=C003_000197-T1.cds;Parent=C003_000197-T1;
scaffold_1	funannotate	CDS	667085	667354	.	+	0	ID=C003_000197-T1.cds;Parent=C003_000197-T1;
scaffold_1	funannotate	gene	667622	668898	.	-	.	ID=C003_000198;
scaffold_1	funannotate	mRNA	667622	668898	.	-	.	ID=C003_000198-T1;Parent=C003_000198;product=hypothetical protein;
scaffold_1	funannotate	exon	668620	668898	.	-	.	ID=C003_000198-T1.exon1;Parent=C003_000198-T1;
scaffold_1	funannotate	exon	667622	668587	.	-	.	ID=C003_000198-T1.exon2;Parent=C003_000198-T1;
scaffold_1	funannotate	CDS	668620	668898	.	-	0	ID=C003_000198-T1.cds;Parent=C003_000198-T1;
scaffold_1	funannotate	CDS	667622	668587	.	-	0	ID=C003_000198-T1.cds;Parent=C003_000198-T1;
scaffold_1	funannotate	gene	671339	672515	.	-	.	ID=C003_000199;
scaffold_1	funannotate	mRNA	671339	672515	.	-	.	ID=C003_000199-T1;Parent=C003_000199;product=hypothetical protein;
scaffold_1	funannotate	exon	672394	672515	.	-	.	ID=C003_000199-T1.exon1;Parent=C003_000199-T1;
scaffold_1	funannotate	exon	671339	672341	.	-	.	ID=C003_000199-T1.exon2;Parent=C003_000199-T1;
scaffold_1	funannotate	CDS	672394	672515	.	-	0	ID=C003_000199-T1.cds;Parent=C003_000199-T1;
scaffold_1	funannotate	CDS	671339	672341	.	-	1	ID=C003_000199-T1.cds;Parent=C003_000199-T1;
scaffold_1	funannotate	gene	673764	674867	.	-	.	ID=C003_000200;
scaffold_1	funannotate	mRNA	673764	674867	.	-	.	ID=C003_000200-T1;Parent=C003_000200;product=hypothetical protein;
scaffold_1	funannotate	exon	674492	674867	.	-	.	ID=C003_000200-T1.exon1;Parent=C003_000200-T1;
scaffold_1	funannotate	exon	673764	674434	.	-	.	ID=C003_000200-T1.exon2;Parent=C003_000200-T1;
scaffold_1	funannotate	CDS	674492	674867	.	-	0	ID=C003_000200-T1.cds;Parent=C003_000200-T1;
scaffold_1	funannotate	CDS	673764	674434	.	-	2	ID=C003_000200-T1.cds;Parent=C003_000200-T1;
scaffold_1	funannotate	gene	676702	677893	.	-	.	ID=C003_000201;
scaffold_1	funannotate	mRNA	676702	677893	.	-	.	ID=C003_000201-T1;Parent=C003_000201;product=hypothetical protein;
scaffold_1	funannotate	exon	677882	677893	.	-	.	ID=C003_000201-T1.exon1;Parent=C003_000201-T1;
scaffold_1	funannotate	exon	677672	677815	.	-	.	ID=C003_000201-T1.exon2;Parent=C003_000201-T1;
scaffold_1	funannotate	exon	676702	677559	.	-	.	ID=C003_000201-T1.exon3;Parent=C003_000201-T1;
scaffold_1	funannotate	CDS	677882	677893	.	-	0	ID=C003_000201-T1.cds;Parent=C003_000201-T1;
scaffold_1	funannotate	CDS	677672	677815	.	-	0	ID=C003_000201-T1.cds;Parent=C003_000201-T1;
scaffold_1	funannotate	CDS	676702	677559	.	-	0	ID=C003_000201-T1.cds;Parent=C003_000201-T1;
scaffold_1	funannotate	gene	679594	680727	.	-	.	ID=C003_000202;
scaffold_1	funannotate	mRNA	679594	680727	.	-	.	ID=C003_000202-T1;Parent=C003_000202;product=hypothetical protein;
scaffold_1	funannotate	exon	680325	680727	.	-	.	ID=C003_000202-T1.exon1;Parent=C003_000202-T1;
scaffold_1	funannotate	exon	679594	680153	.	-	.	ID=C003_000202-T1.exon2;Parent=C003_000202-T1;
scaffold_1	funannotate	CDS	680325	680727	.	-	0	ID=C003_000202-T1.cds;Parent=C003_000202-T1;
scaffold_1	funannotate	CDS	679594	680153	.	-	2	ID=C003_000202-T1.cds;Parent=C003_000202-T1;
scaffold_1	funannotate	gene	682981	684825	.	+	.	ID=C003_000203;
scaffold_1	funannotate	mRNA	682981	684825	.	+	.	ID=C003_000203-T1;Parent=C003_000203;product=hypothetical protein;
scaffold_1	funannotate	exon	682981	684825	.	+	.	ID=C003_000203-T1.exon1;Parent=C003_000203-T1;
scaffold_1	funannotate	CDS	682981	684825	.	+	0	ID=C003_000203-T1.cds;Parent=C003_000203-T1;
scaffold_1	funannotate	gene	685396	686221	.	-	.	ID=C003_000204;
scaffold_1	funannotate	mRNA	685396	686221	.	-	.	ID=C003_000204-T1;Parent=C003_000204;product=hypothetical protein;
scaffold_1	funannotate	exon	686086	686221	.	-	.	ID=C003_000204-T1.exon1;Parent=C003_000204-T1;
scaffold_1	funannotate	exon	685676	685971	.	-	.	ID=C003_000204-T1.exon2;Parent=C003_000204-T1;
scaffold_1	funannotate	exon	685396	685611	.	-	.	ID=C003_000204-T1.exon3;Parent=C003_000204-T1;
scaffold_1	funannotate	CDS	686086	686221	.	-	0	ID=C003_000204-T1.cds;Parent=C003_000204-T1;
scaffold_1	funannotate	CDS	685676	685971	.	-	2	ID=C003_000204-T1.cds;Parent=C003_000204-T1;
scaffold_1	funannotate	CDS	685396	685611	.	-	0	ID=C003_000204-T1.cds;Parent=C003_000204-T1;
scaffold_1	funannotate	gene	688367	688472	.	+	.	ID=C003_000205;
scaffold_1	funannotate	tRNA	688367	688472	.	+	.	ID=C003_000205-T1;Parent=C003_000205;product=tRNA-Thr;
scaffold_1	funannotate	exon	688367	688472	.	+	.	ID=C003_000205-T1.exon1;Parent=C003_000205-T1;
scaffold_1	funannotate	gene	689057	689162	.	+	.	ID=C003_000206;
scaffold_1	funannotate	tRNA	689057	689162	.	+	.	ID=C003_000206-T1;Parent=C003_000206;product=tRNA-Thr;
scaffold_1	funannotate	exon	689057	689162	.	+	.	ID=C003_000206-T1.exon1;Parent=C003_000206-T1;
scaffold_1	funannotate	gene	690341	691675	.	-	.	ID=C003_000207;
scaffold_1	funannotate	mRNA	690341	691675	.	-	.	ID=C003_000207-T1;Parent=C003_000207;product=hypothetical protein;
scaffold_1	funannotate	exon	691364	691675	.	-	.	ID=C003_000207-T1.exon1;Parent=C003_000207-T1;
scaffold_1	funannotate	exon	690341	691276	.	-	.	ID=C003_000207-T1.exon2;Parent=C003_000207-T1;
scaffold_1	funannotate	CDS	691364	691675	.	-	0	ID=C003_000207-T1.cds;Parent=C003_000207-T1;
scaffold_1	funannotate	CDS	690341	691276	.	-	0	ID=C003_000207-T1.cds;Parent=C003_000207-T1;
scaffold_1	funannotate	gene	695601	696683	.	+	.	ID=C003_000208;
scaffold_1	funannotate	mRNA	695601	696683	.	+	.	ID=C003_000208-T1;Parent=C003_000208;product=hypothetical protein;
scaffold_1	funannotate	exon	695601	696683	.	+	.	ID=C003_000208-T1.exon1;Parent=C003_000208-T1;
scaffold_1	funannotate	CDS	695601	696683	.	+	0	ID=C003_000208-T1.cds;Parent=C003_000208-T1;
scaffold_1	funannotate	gene	698135	699145	.	+	.	ID=C003_000209;
scaffold_1	funannotate	mRNA	698135	699145	.	+	.	ID=C003_000209-T1;Parent=C003_000209;product=hypothetical protein;
scaffold_1	funannotate	exon	698135	699145	.	+	.	ID=C003_000209-T1.exon1;Parent=C003_000209-T1;
scaffold_1	funannotate	CDS	698135	699145	.	+	0	ID=C003_000209-T1.cds;Parent=C003_000209-T1;
scaffold_1	funannotate	gene	699423	701215	.	-	.	ID=C003_000210;
scaffold_1	funannotate	mRNA	699423	701215	.	-	.	ID=C003_000210-T1;Parent=C003_000210;product=hypothetical protein;
scaffold_1	funannotate	exon	700949	701215	.	-	.	ID=C003_000210-T1.exon1;Parent=C003_000210-T1;
scaffold_1	funannotate	exon	700423	700786	.	-	.	ID=C003_000210-T1.exon2;Parent=C003_000210-T1;
scaffold_1	funannotate	exon	699686	700199	.	-	.	ID=C003_000210-T1.exon3;Parent=C003_000210-T1;
scaffold_1	funannotate	exon	699423	699558	.	-	.	ID=C003_000210-T1.exon4;Parent=C003_000210-T1;
scaffold_1	funannotate	CDS	700949	701215	.	-	0	ID=C003_000210-T1.cds;Parent=C003_000210-T1;
scaffold_1	funannotate	CDS	700423	700786	.	-	0	ID=C003_000210-T1.cds;Parent=C003_000210-T1;
scaffold_1	funannotate	CDS	699686	700199	.	-	2	ID=C003_000210-T1.cds;Parent=C003_000210-T1;
scaffold_1	funannotate	CDS	699423	699558	.	-	1	ID=C003_000210-T1.cds;Parent=C003_000210-T1;
scaffold_1	funannotate	gene	702539	703807	.	+	.	ID=C003_000211;
scaffold_1	funannotate	mRNA	702539	703807	.	+	.	ID=C003_000211-T1;Parent=C003_000211;product=hypothetical protein;
scaffold_1	funannotate	exon	702539	703807	.	+	.	ID=C003_000211-T1.exon1;Parent=C003_000211-T1;
scaffold_1	funannotate	CDS	702539	703807	.	+	0	ID=C003_000211-T1.cds;Parent=C003_000211-T1;
scaffold_1	funannotate	gene	704635	705087	.	+	.	ID=C003_000212;
scaffold_1	funannotate	mRNA	704635	705087	.	+	.	ID=C003_000212-T1;Parent=C003_000212;product=hypothetical protein;
scaffold_1	funannotate	exon	704635	705087	.	+	.	ID=C003_000212-T1.exon1;Parent=C003_000212-T1;
scaffold_1	funannotate	CDS	704635	705087	.	+	0	ID=C003_000212-T1.cds;Parent=C003_000212-T1;
scaffold_1	funannotate	gene	706367	708193	.	-	.	ID=C003_000213;
scaffold_1	funannotate	mRNA	706367	708193	.	-	.	ID=C003_000213-T1;Parent=C003_000213;product=hypothetical protein;
scaffold_1	funannotate	exon	706367	708193	.	-	.	ID=C003_000213-T1.exon1;Parent=C003_000213-T1;
scaffold_1	funannotate	CDS	706367	708193	.	-	0	ID=C003_000213-T1.cds;Parent=C003_000213-T1;
scaffold_1	funannotate	gene	709433	710053	.	-	.	ID=C003_000214;
scaffold_1	funannotate	mRNA	709433	710053	.	-	.	ID=C003_000214-T1;Parent=C003_000214;product=hypothetical protein;
scaffold_1	funannotate	exon	709433	710053	.	-	.	ID=C003_000214-T1.exon1;Parent=C003_000214-T1;
scaffold_1	funannotate	CDS	709433	710053	.	-	0	ID=C003_000214-T1.cds;Parent=C003_000214-T1;
scaffold_1	funannotate	gene	710599	711439	.	-	.	ID=C003_000215;
scaffold_1	funannotate	mRNA	710599	711439	.	-	.	ID=C003_000215-T1;Parent=C003_000215;product=hypothetical protein;
scaffold_1	funannotate	exon	711382	711439	.	-	.	ID=C003_000215-T1.exon1;Parent=C003_000215-T1;
scaffold_1	funannotate	exon	710599	711302	.	-	.	ID=C003_000215-T1.exon2;Parent=C003_000215-T1;
scaffold_1	funannotate	CDS	711382	711439	.	-	0	ID=C003_000215-T1.cds;Parent=C003_000215-T1;
scaffold_1	funannotate	CDS	710599	711302	.	-	2	ID=C003_000215-T1.cds;Parent=C003_000215-T1;
scaffold_1	funannotate	gene	712439	712792	.	-	.	ID=C003_000216;
scaffold_1	funannotate	mRNA	712439	712792	.	-	.	ID=C003_000216-T1;Parent=C003_000216;product=hypothetical protein;
scaffold_1	funannotate	exon	712439	712792	.	-	.	ID=C003_000216-T1.exon1;Parent=C003_000216-T1;
scaffold_1	funannotate	CDS	712439	712792	.	-	0	ID=C003_000216-T1.cds;Parent=C003_000216-T1;
scaffold_1	funannotate	gene	714801	716654	.	+	.	ID=C003_000217;
scaffold_1	funannotate	mRNA	714801	716654	.	+	.	ID=C003_000217-T1;Parent=C003_000217;product=hypothetical protein;
scaffold_1	funannotate	exon	714801	714905	.	+	.	ID=C003_000217-T1.exon1;Parent=C003_000217-T1;
scaffold_1	funannotate	exon	714964	715056	.	+	.	ID=C003_000217-T1.exon2;Parent=C003_000217-T1;
scaffold_1	funannotate	exon	715121	715190	.	+	.	ID=C003_000217-T1.exon3;Parent=C003_000217-T1;
scaffold_1	funannotate	exon	715245	715643	.	+	.	ID=C003_000217-T1.exon4;Parent=C003_000217-T1;
scaffold_1	funannotate	exon	715701	715869	.	+	.	ID=C003_000217-T1.exon5;Parent=C003_000217-T1;
scaffold_1	funannotate	exon	715933	716043	.	+	.	ID=C003_000217-T1.exon6;Parent=C003_000217-T1;
scaffold_1	funannotate	exon	716097	716367	.	+	.	ID=C003_000217-T1.exon7;Parent=C003_000217-T1;
scaffold_1	funannotate	exon	716424	716541	.	+	.	ID=C003_000217-T1.exon8;Parent=C003_000217-T1;
scaffold_1	funannotate	exon	716644	716654	.	+	.	ID=C003_000217-T1.exon9;Parent=C003_000217-T1;
scaffold_1	funannotate	CDS	714801	714905	.	+	0	ID=C003_000217-T1.cds;Parent=C003_000217-T1;
scaffold_1	funannotate	CDS	714964	715056	.	+	0	ID=C003_000217-T1.cds;Parent=C003_000217-T1;
scaffold_1	funannotate	CDS	715121	715190	.	+	0	ID=C003_000217-T1.cds;Parent=C003_000217-T1;
scaffold_1	funannotate	CDS	715245	715643	.	+	2	ID=C003_000217-T1.cds;Parent=C003_000217-T1;
scaffold_1	funannotate	CDS	715701	715869	.	+	2	ID=C003_000217-T1.cds;Parent=C003_000217-T1;
scaffold_1	funannotate	CDS	715933	716043	.	+	1	ID=C003_000217-T1.cds;Parent=C003_000217-T1;
scaffold_1	funannotate	CDS	716097	716367	.	+	1	ID=C003_000217-T1.cds;Parent=C003_000217-T1;
scaffold_1	funannotate	CDS	716424	716541	.	+	0	ID=C003_000217-T1.cds;Parent=C003_000217-T1;
scaffold_1	funannotate	CDS	716644	716654	.	+	2	ID=C003_000217-T1.cds;Parent=C003_000217-T1;
scaffold_1	funannotate	gene	717020	719452	.	-	.	ID=C003_000218;
scaffold_1	funannotate	mRNA	717020	719452	.	-	.	ID=C003_000218-T1;Parent=C003_000218;product=hypothetical protein;
scaffold_1	funannotate	exon	719250	719452	.	-	.	ID=C003_000218-T1.exon1;Parent=C003_000218-T1;
scaffold_1	funannotate	exon	717020	719195	.	-	.	ID=C003_000218-T1.exon2;Parent=C003_000218-T1;
scaffold_1	funannotate	CDS	719250	719452	.	-	0	ID=C003_000218-T1.cds;Parent=C003_000218-T1;
scaffold_1	funannotate	CDS	717020	719195	.	-	1	ID=C003_000218-T1.cds;Parent=C003_000218-T1;
scaffold_1	funannotate	gene	721468	725511	.	+	.	ID=C003_000219;
scaffold_1	funannotate	mRNA	721468	725511	.	+	.	ID=C003_000219-T1;Parent=C003_000219;product=hypothetical protein;
scaffold_1	funannotate	exon	721468	725259	.	+	.	ID=C003_000219-T1.exon1;Parent=C003_000219-T1;
scaffold_1	funannotate	exon	725344	725511	.	+	.	ID=C003_000219-T1.exon2;Parent=C003_000219-T1;
scaffold_1	funannotate	CDS	721468	725259	.	+	0	ID=C003_000219-T1.cds;Parent=C003_000219-T1;
scaffold_1	funannotate	CDS	725344	725511	.	+	0	ID=C003_000219-T1.cds;Parent=C003_000219-T1;
scaffold_1	funannotate	gene	726043	726849	.	+	.	ID=C003_000220;
scaffold_1	funannotate	mRNA	726043	726849	.	+	.	ID=C003_000220-T1;Parent=C003_000220;product=hypothetical protein;
scaffold_1	funannotate	exon	726043	726849	.	+	.	ID=C003_000220-T1.exon1;Parent=C003_000220-T1;
scaffold_1	funannotate	CDS	726043	726849	.	+	0	ID=C003_000220-T1.cds;Parent=C003_000220-T1;
scaffold_1	funannotate	gene	730464	731369	.	+	.	ID=C003_000221;
scaffold_1	funannotate	mRNA	730464	731369	.	+	.	ID=C003_000221-T1;Parent=C003_000221;product=hypothetical protein;
scaffold_1	funannotate	exon	730464	731369	.	+	.	ID=C003_000221-T1.exon1;Parent=C003_000221-T1;
scaffold_1	funannotate	CDS	730464	731369	.	+	0	ID=C003_000221-T1.cds;Parent=C003_000221-T1;
scaffold_1	funannotate	gene	731954	733112	.	+	.	ID=C003_000222;
scaffold_1	funannotate	mRNA	731954	733112	.	+	.	ID=C003_000222-T1;Parent=C003_000222;product=hypothetical protein;
scaffold_1	funannotate	exon	731954	732143	.	+	.	ID=C003_000222-T1.exon1;Parent=C003_000222-T1;
scaffold_1	funannotate	exon	732217	733112	.	+	.	ID=C003_000222-T1.exon2;Parent=C003_000222-T1;
scaffold_1	funannotate	CDS	731954	732143	.	+	0	ID=C003_000222-T1.cds;Parent=C003_000222-T1;
scaffold_1	funannotate	CDS	732217	733112	.	+	2	ID=C003_000222-T1.cds;Parent=C003_000222-T1;
scaffold_1	funannotate	gene	734374	735390	.	+	.	ID=C003_000223;
scaffold_1	funannotate	mRNA	734374	735390	.	+	.	ID=C003_000223-T1;Parent=C003_000223;product=hypothetical protein;
scaffold_1	funannotate	exon	734374	735150	.	+	.	ID=C003_000223-T1.exon1;Parent=C003_000223-T1;
scaffold_1	funannotate	exon	735238	735390	.	+	.	ID=C003_000223-T1.exon2;Parent=C003_000223-T1;
scaffold_1	funannotate	CDS	734374	735150	.	+	0	ID=C003_000223-T1.cds;Parent=C003_000223-T1;
scaffold_1	funannotate	CDS	735238	735390	.	+	0	ID=C003_000223-T1.cds;Parent=C003_000223-T1;
scaffold_1	funannotate	gene	736010	737158	.	+	.	ID=C003_000224;
scaffold_1	funannotate	mRNA	736010	737158	.	+	.	ID=C003_000224-T1;Parent=C003_000224;product=hypothetical protein;
scaffold_1	funannotate	exon	736010	737158	.	+	.	ID=C003_000224-T1.exon1;Parent=C003_000224-T1;
scaffold_1	funannotate	CDS	736010	737158	.	+	0	ID=C003_000224-T1.cds;Parent=C003_000224-T1;
scaffold_1	funannotate	gene	740346	741950	.	+	.	ID=C003_000225;
scaffold_1	funannotate	mRNA	740346	741950	.	+	.	ID=C003_000225-T1;Parent=C003_000225;product=hypothetical protein;
scaffold_1	funannotate	exon	740346	740430	.	+	.	ID=C003_000225-T1.exon1;Parent=C003_000225-T1;
scaffold_1	funannotate	exon	740538	740597	.	+	.	ID=C003_000225-T1.exon2;Parent=C003_000225-T1;
scaffold_1	funannotate	exon	740662	740823	.	+	.	ID=C003_000225-T1.exon3;Parent=C003_000225-T1;
scaffold_1	funannotate	exon	740887	741950	.	+	.	ID=C003_000225-T1.exon4;Parent=C003_000225-T1;
scaffold_1	funannotate	CDS	740346	740430	.	+	0	ID=C003_000225-T1.cds;Parent=C003_000225-T1;
scaffold_1	funannotate	CDS	740538	740597	.	+	2	ID=C003_000225-T1.cds;Parent=C003_000225-T1;
scaffold_1	funannotate	CDS	740662	740823	.	+	2	ID=C003_000225-T1.cds;Parent=C003_000225-T1;
scaffold_1	funannotate	CDS	740887	741950	.	+	2	ID=C003_000225-T1.cds;Parent=C003_000225-T1;
scaffold_1	funannotate	gene	743182	744696	.	-	.	ID=C003_000226;
scaffold_1	funannotate	mRNA	743182	744696	.	-	.	ID=C003_000226-T1;Parent=C003_000226;product=hypothetical protein;
scaffold_1	funannotate	exon	744637	744696	.	-	.	ID=C003_000226-T1.exon1;Parent=C003_000226-T1;
scaffold_1	funannotate	exon	744412	744530	.	-	.	ID=C003_000226-T1.exon2;Parent=C003_000226-T1;
scaffold_1	funannotate	exon	743182	744100	.	-	.	ID=C003_000226-T1.exon3;Parent=C003_000226-T1;
scaffold_1	funannotate	CDS	744637	744696	.	-	0	ID=C003_000226-T1.cds;Parent=C003_000226-T1;
scaffold_1	funannotate	CDS	744412	744530	.	-	0	ID=C003_000226-T1.cds;Parent=C003_000226-T1;
scaffold_1	funannotate	CDS	743182	744100	.	-	1	ID=C003_000226-T1.cds;Parent=C003_000226-T1;
scaffold_1	funannotate	gene	746142	747244	.	+	.	ID=C003_000227;
scaffold_1	funannotate	mRNA	746142	747244	.	+	.	ID=C003_000227-T1;Parent=C003_000227;product=hypothetical protein;
scaffold_1	funannotate	exon	746142	746155	.	+	.	ID=C003_000227-T1.exon1;Parent=C003_000227-T1;
scaffold_1	funannotate	exon	746380	746638	.	+	.	ID=C003_000227-T1.exon2;Parent=C003_000227-T1;
scaffold_1	funannotate	exon	746750	747244	.	+	.	ID=C003_000227-T1.exon3;Parent=C003_000227-T1;
scaffold_1	funannotate	CDS	746142	746155	.	+	0	ID=C003_000227-T1.cds;Parent=C003_000227-T1;
scaffold_1	funannotate	CDS	746380	746638	.	+	1	ID=C003_000227-T1.cds;Parent=C003_000227-T1;
scaffold_1	funannotate	CDS	746750	747244	.	+	0	ID=C003_000227-T1.cds;Parent=C003_000227-T1;
scaffold_1	funannotate	gene	747319	747979	.	+	.	ID=C003_000228;
scaffold_1	funannotate	mRNA	747319	747979	.	+	.	ID=C003_000228-T1;Parent=C003_000228;product=hypothetical protein;
scaffold_1	funannotate	exon	747319	747323	.	+	.	ID=C003_000228-T1.exon1;Parent=C003_000228-T1;
scaffold_1	funannotate	exon	747724	747979	.	+	.	ID=C003_000228-T1.exon2;Parent=C003_000228-T1;
scaffold_1	funannotate	CDS	747319	747323	.	+	0	ID=C003_000228-T1.cds;Parent=C003_000228-T1;
scaffold_1	funannotate	CDS	747724	747979	.	+	1	ID=C003_000228-T1.cds;Parent=C003_000228-T1;
scaffold_1	funannotate	gene	751733	755409	.	+	.	ID=C003_000229;
scaffold_1	funannotate	mRNA	751733	755409	.	+	.	ID=C003_000229-T1;Parent=C003_000229;product=hypothetical protein;
scaffold_1	funannotate	exon	751733	752053	.	+	.	ID=C003_000229-T1.exon1;Parent=C003_000229-T1;
scaffold_1	funannotate	exon	752116	752332	.	+	.	ID=C003_000229-T1.exon2;Parent=C003_000229-T1;
scaffold_1	funannotate	exon	752399	752992	.	+	.	ID=C003_000229-T1.exon3;Parent=C003_000229-T1;
scaffold_1	funannotate	exon	753082	753275	.	+	.	ID=C003_000229-T1.exon4;Parent=C003_000229-T1;
scaffold_1	funannotate	exon	753341	753489	.	+	.	ID=C003_000229-T1.exon5;Parent=C003_000229-T1;
scaffold_1	funannotate	exon	754496	754625	.	+	.	ID=C003_000229-T1.exon6;Parent=C003_000229-T1;
scaffold_1	funannotate	exon	754693	755409	.	+	.	ID=C003_000229-T1.exon7;Parent=C003_000229-T1;
scaffold_1	funannotate	CDS	751733	752053	.	+	0	ID=C003_000229-T1.cds;Parent=C003_000229-T1;
scaffold_1	funannotate	CDS	752116	752332	.	+	0	ID=C003_000229-T1.cds;Parent=C003_000229-T1;
scaffold_1	funannotate	CDS	752399	752992	.	+	2	ID=C003_000229-T1.cds;Parent=C003_000229-T1;
scaffold_1	funannotate	CDS	753082	753275	.	+	2	ID=C003_000229-T1.cds;Parent=C003_000229-T1;
scaffold_1	funannotate	CDS	753341	753489	.	+	0	ID=C003_000229-T1.cds;Parent=C003_000229-T1;
scaffold_1	funannotate	CDS	754496	754625	.	+	1	ID=C003_000229-T1.cds;Parent=C003_000229-T1;
scaffold_1	funannotate	CDS	754693	755409	.	+	0	ID=C003_000229-T1.cds;Parent=C003_000229-T1;
scaffold_1	funannotate	gene	756863	759478	.	+	.	ID=C003_000230;
scaffold_1	funannotate	mRNA	756863	759478	.	+	.	ID=C003_000230-T1;Parent=C003_000230;product=hypothetical protein;
scaffold_1	funannotate	exon	756863	757372	.	+	.	ID=C003_000230-T1.exon1;Parent=C003_000230-T1;
scaffold_1	funannotate	exon	757421	759478	.	+	.	ID=C003_000230-T1.exon2;Parent=C003_000230-T1;
scaffold_1	funannotate	CDS	756863	757372	.	+	0	ID=C003_000230-T1.cds;Parent=C003_000230-T1;
scaffold_1	funannotate	CDS	757421	759478	.	+	0	ID=C003_000230-T1.cds;Parent=C003_000230-T1;
scaffold_1	funannotate	gene	760136	761264	.	-	.	ID=C003_000231;
scaffold_1	funannotate	mRNA	760136	761264	.	-	.	ID=C003_000231-T1;Parent=C003_000231;product=hypothetical protein;
scaffold_1	funannotate	exon	761244	761264	.	-	.	ID=C003_000231-T1.exon1;Parent=C003_000231-T1;
scaffold_1	funannotate	exon	760136	761191	.	-	.	ID=C003_000231-T1.exon2;Parent=C003_000231-T1;
scaffold_1	funannotate	CDS	761244	761264	.	-	0	ID=C003_000231-T1.cds;Parent=C003_000231-T1;
scaffold_1	funannotate	CDS	760136	761191	.	-	0	ID=C003_000231-T1.cds;Parent=C003_000231-T1;
scaffold_1	funannotate	gene	762372	764474	.	+	.	ID=C003_000232;
scaffold_1	funannotate	mRNA	762372	764474	.	+	.	ID=C003_000232-T1;Parent=C003_000232;product=hypothetical protein;
scaffold_1	funannotate	exon	762372	764474	.	+	.	ID=C003_000232-T1.exon1;Parent=C003_000232-T1;
scaffold_1	funannotate	CDS	762372	764474	.	+	0	ID=C003_000232-T1.cds;Parent=C003_000232-T1;
scaffold_1	funannotate	gene	765930	767942	.	+	.	ID=C003_000233;
scaffold_1	funannotate	mRNA	765930	767942	.	+	.	ID=C003_000233-T1;Parent=C003_000233;product=hypothetical protein;
scaffold_1	funannotate	exon	765930	766085	.	+	.	ID=C003_000233-T1.exon1;Parent=C003_000233-T1;
scaffold_1	funannotate	exon	766182	766696	.	+	.	ID=C003_000233-T1.exon2;Parent=C003_000233-T1;
scaffold_1	funannotate	exon	766777	767297	.	+	.	ID=C003_000233-T1.exon3;Parent=C003_000233-T1;
scaffold_1	funannotate	exon	767455	767942	.	+	.	ID=C003_000233-T1.exon4;Parent=C003_000233-T1;
scaffold_1	funannotate	CDS	765930	766085	.	+	0	ID=C003_000233-T1.cds;Parent=C003_000233-T1;
scaffold_1	funannotate	CDS	766182	766696	.	+	0	ID=C003_000233-T1.cds;Parent=C003_000233-T1;
scaffold_1	funannotate	CDS	766777	767297	.	+	1	ID=C003_000233-T1.cds;Parent=C003_000233-T1;
scaffold_1	funannotate	CDS	767455	767942	.	+	2	ID=C003_000233-T1.cds;Parent=C003_000233-T1;
scaffold_1	funannotate	gene	768809	769684	.	+	.	ID=C003_000234;
scaffold_1	funannotate	mRNA	768809	769684	.	+	.	ID=C003_000234-T1;Parent=C003_000234;product=hypothetical protein;
scaffold_1	funannotate	exon	768809	768824	.	+	.	ID=C003_000234-T1.exon1;Parent=C003_000234-T1;
scaffold_1	funannotate	exon	769140	769684	.	+	.	ID=C003_000234-T1.exon2;Parent=C003_000234-T1;
scaffold_1	funannotate	CDS	768809	768824	.	+	0	ID=C003_000234-T1.cds;Parent=C003_000234-T1;
scaffold_1	funannotate	CDS	769140	769684	.	+	2	ID=C003_000234-T1.cds;Parent=C003_000234-T1;
scaffold_1	funannotate	gene	770997	773443	.	+	.	ID=C003_000235;
scaffold_1	funannotate	mRNA	770997	773443	.	+	.	ID=C003_000235-T1;Parent=C003_000235;product=hypothetical protein;
scaffold_1	funannotate	exon	770997	771414	.	+	.	ID=C003_000235-T1.exon1;Parent=C003_000235-T1;
scaffold_1	funannotate	exon	771507	773443	.	+	.	ID=C003_000235-T1.exon2;Parent=C003_000235-T1;
scaffold_1	funannotate	CDS	770997	771414	.	+	0	ID=C003_000235-T1.cds;Parent=C003_000235-T1;
scaffold_1	funannotate	CDS	771507	773443	.	+	2	ID=C003_000235-T1.cds;Parent=C003_000235-T1;
scaffold_1	funannotate	gene	773601	773972	.	-	.	ID=C003_000236;
scaffold_1	funannotate	mRNA	773601	773972	.	-	.	ID=C003_000236-T1;Parent=C003_000236;product=hypothetical protein;
scaffold_1	funannotate	exon	773601	773972	.	-	.	ID=C003_000236-T1.exon1;Parent=C003_000236-T1;
scaffold_1	funannotate	CDS	773601	773972	.	-	0	ID=C003_000236-T1.cds;Parent=C003_000236-T1;
scaffold_1	funannotate	gene	775121	775784	.	-	.	ID=C003_000237;
scaffold_1	funannotate	mRNA	775121	775784	.	-	.	ID=C003_000237-T1;Parent=C003_000237;product=hypothetical protein;
scaffold_1	funannotate	exon	775734	775784	.	-	.	ID=C003_000237-T1.exon1;Parent=C003_000237-T1;
scaffold_1	funannotate	exon	775121	775675	.	-	.	ID=C003_000237-T1.exon2;Parent=C003_000237-T1;
scaffold_1	funannotate	CDS	775734	775784	.	-	0	ID=C003_000237-T1.cds;Parent=C003_000237-T1;
scaffold_1	funannotate	CDS	775121	775675	.	-	0	ID=C003_000237-T1.cds;Parent=C003_000237-T1;
scaffold_1	funannotate	gene	777661	778961	.	+	.	ID=C003_000238;
scaffold_1	funannotate	mRNA	777661	778961	.	+	.	ID=C003_000238-T1;Parent=C003_000238;product=hypothetical protein;
scaffold_1	funannotate	exon	777661	778001	.	+	.	ID=C003_000238-T1.exon1;Parent=C003_000238-T1;
scaffold_1	funannotate	exon	778072	778752	.	+	.	ID=C003_000238-T1.exon2;Parent=C003_000238-T1;
scaffold_1	funannotate	exon	778808	778961	.	+	.	ID=C003_000238-T1.exon3;Parent=C003_000238-T1;
scaffold_1	funannotate	CDS	777661	778001	.	+	0	ID=C003_000238-T1.cds;Parent=C003_000238-T1;
scaffold_1	funannotate	CDS	778072	778752	.	+	1	ID=C003_000238-T1.cds;Parent=C003_000238-T1;
scaffold_1	funannotate	CDS	778808	778961	.	+	1	ID=C003_000238-T1.cds;Parent=C003_000238-T1;
scaffold_1	funannotate	gene	779360	780814	.	-	.	ID=C003_000239;
scaffold_1	funannotate	mRNA	779360	780814	.	-	.	ID=C003_000239-T1;Parent=C003_000239;product=hypothetical protein;
scaffold_1	funannotate	exon	779360	780814	.	-	.	ID=C003_000239-T1.exon1;Parent=C003_000239-T1;
scaffold_1	funannotate	CDS	779360	780814	.	-	0	ID=C003_000239-T1.cds;Parent=C003_000239-T1;
scaffold_1	funannotate	gene	781982	784452	.	-	.	ID=C003_000240;
scaffold_1	funannotate	mRNA	781982	784452	.	-	.	ID=C003_000240-T1;Parent=C003_000240;product=hypothetical protein;
scaffold_1	funannotate	exon	782436	784452	.	-	.	ID=C003_000240-T1.exon1;Parent=C003_000240-T1;
scaffold_1	funannotate	exon	781982	782340	.	-	.	ID=C003_000240-T1.exon2;Parent=C003_000240-T1;
scaffold_1	funannotate	CDS	782436	784452	.	-	0	ID=C003_000240-T1.cds;Parent=C003_000240-T1;
scaffold_1	funannotate	CDS	781982	782340	.	-	2	ID=C003_000240-T1.cds;Parent=C003_000240-T1;
scaffold_1	funannotate	gene	785886	786565	.	-	.	ID=C003_000241;
scaffold_1	funannotate	mRNA	785886	786565	.	-	.	ID=C003_000241-T1;Parent=C003_000241;product=hypothetical protein;
scaffold_1	funannotate	exon	786330	786565	.	-	.	ID=C003_000241-T1.exon1;Parent=C003_000241-T1;
scaffold_1	funannotate	exon	785886	786258	.	-	.	ID=C003_000241-T1.exon2;Parent=C003_000241-T1;
scaffold_1	funannotate	CDS	786330	786565	.	-	0	ID=C003_000241-T1.cds;Parent=C003_000241-T1;
scaffold_1	funannotate	CDS	785886	786258	.	-	1	ID=C003_000241-T1.cds;Parent=C003_000241-T1;
scaffold_1	funannotate	gene	787212	787704	.	-	.	ID=C003_000242;
scaffold_1	funannotate	mRNA	787212	787704	.	-	.	ID=C003_000242-T1;Parent=C003_000242;product=hypothetical protein;
scaffold_1	funannotate	exon	787409	787704	.	-	.	ID=C003_000242-T1.exon1;Parent=C003_000242-T1;
scaffold_1	funannotate	exon	787212	787326	.	-	.	ID=C003_000242-T1.exon2;Parent=C003_000242-T1;
scaffold_1	funannotate	CDS	787409	787704	.	-	0	ID=C003_000242-T1.cds;Parent=C003_000242-T1;
scaffold_1	funannotate	CDS	787212	787326	.	-	1	ID=C003_000242-T1.cds;Parent=C003_000242-T1;
scaffold_1	funannotate	gene	789878	790873	.	-	.	ID=C003_000243;
scaffold_1	funannotate	mRNA	789878	790873	.	-	.	ID=C003_000243-T1;Parent=C003_000243;product=hypothetical protein;
scaffold_1	funannotate	exon	789878	790873	.	-	.	ID=C003_000243-T1.exon1;Parent=C003_000243-T1;
scaffold_1	funannotate	CDS	789878	790873	.	-	0	ID=C003_000243-T1.cds;Parent=C003_000243-T1;
scaffold_1	funannotate	gene	794076	794147	.	-	.	ID=C003_000244;
scaffold_1	funannotate	tRNA	794076	794147	.	-	.	ID=C003_000244-T1;Parent=C003_000244;product=tRNA-Gly;
scaffold_1	funannotate	exon	794076	794147	.	-	.	ID=C003_000244-T1.exon1;Parent=C003_000244-T1;
scaffold_1	funannotate	gene	797651	798368	.	+	.	ID=C003_000245;
scaffold_1	funannotate	mRNA	797651	798368	.	+	.	ID=C003_000245-T1;Parent=C003_000245;product=hypothetical protein;
scaffold_1	funannotate	exon	797651	797675	.	+	.	ID=C003_000245-T1.exon1;Parent=C003_000245-T1;
scaffold_1	funannotate	exon	797794	798368	.	+	.	ID=C003_000245-T1.exon2;Parent=C003_000245-T1;
scaffold_1	funannotate	CDS	797651	797675	.	+	0	ID=C003_000245-T1.cds;Parent=C003_000245-T1;
scaffold_1	funannotate	CDS	797794	798368	.	+	2	ID=C003_000245-T1.cds;Parent=C003_000245-T1;
scaffold_1	funannotate	gene	808160	811558	.	+	.	ID=C003_000246;
scaffold_1	funannotate	mRNA	808160	811558	.	+	.	ID=C003_000246-T1;Parent=C003_000246;product=hypothetical protein;
scaffold_1	funannotate	exon	808160	808906	.	+	.	ID=C003_000246-T1.exon1;Parent=C003_000246-T1;
scaffold_1	funannotate	exon	808970	809563	.	+	.	ID=C003_000246-T1.exon2;Parent=C003_000246-T1;
scaffold_1	funannotate	exon	809636	811558	.	+	.	ID=C003_000246-T1.exon3;Parent=C003_000246-T1;
scaffold_1	funannotate	CDS	808160	808906	.	+	0	ID=C003_000246-T1.cds;Parent=C003_000246-T1;
scaffold_1	funannotate	CDS	808970	809563	.	+	0	ID=C003_000246-T1.cds;Parent=C003_000246-T1;
scaffold_1	funannotate	CDS	809636	811558	.	+	0	ID=C003_000246-T1.cds;Parent=C003_000246-T1;
scaffold_1	funannotate	gene	814014	816137	.	+	.	ID=C003_000247;
scaffold_1	funannotate	mRNA	814014	816137	.	+	.	ID=C003_000247-T1;Parent=C003_000247;product=hypothetical protein;
scaffold_1	funannotate	exon	814014	816137	.	+	.	ID=C003_000247-T1.exon1;Parent=C003_000247-T1;
scaffold_1	funannotate	CDS	814014	816137	.	+	0	ID=C003_000247-T1.cds;Parent=C003_000247-T1;
scaffold_1	funannotate	gene	819262	820738	.	+	.	ID=C003_000248;
scaffold_1	funannotate	mRNA	819262	820738	.	+	.	ID=C003_000248-T1;Parent=C003_000248;product=hypothetical protein;
scaffold_1	funannotate	exon	819262	819697	.	+	.	ID=C003_000248-T1.exon1;Parent=C003_000248-T1;
scaffold_1	funannotate	exon	819900	820290	.	+	.	ID=C003_000248-T1.exon2;Parent=C003_000248-T1;
scaffold_1	funannotate	exon	820441	820738	.	+	.	ID=C003_000248-T1.exon3;Parent=C003_000248-T1;
scaffold_1	funannotate	CDS	819262	819697	.	+	0	ID=C003_000248-T1.cds;Parent=C003_000248-T1;
scaffold_1	funannotate	CDS	819900	820290	.	+	2	ID=C003_000248-T1.cds;Parent=C003_000248-T1;
scaffold_1	funannotate	CDS	820441	820738	.	+	1	ID=C003_000248-T1.cds;Parent=C003_000248-T1;
scaffold_1	funannotate	gene	821203	821904	.	-	.	ID=C003_000249;
scaffold_1	funannotate	mRNA	821203	821904	.	-	.	ID=C003_000249-T1;Parent=C003_000249;product=hypothetical protein;
scaffold_1	funannotate	exon	821739	821904	.	-	.	ID=C003_000249-T1.exon1;Parent=C003_000249-T1;
scaffold_1	funannotate	exon	821203	821648	.	-	.	ID=C003_000249-T1.exon2;Parent=C003_000249-T1;
scaffold_1	funannotate	CDS	821739	821904	.	-	0	ID=C003_000249-T1.cds;Parent=C003_000249-T1;
scaffold_1	funannotate	CDS	821203	821648	.	-	2	ID=C003_000249-T1.cds;Parent=C003_000249-T1;
scaffold_1	funannotate	gene	822406	823898	.	-	.	ID=C003_000250;
scaffold_1	funannotate	mRNA	822406	823898	.	-	.	ID=C003_000250-T1;Parent=C003_000250;product=hypothetical protein;
scaffold_1	funannotate	exon	823453	823898	.	-	.	ID=C003_000250-T1.exon1;Parent=C003_000250-T1;
scaffold_1	funannotate	exon	822406	823387	.	-	.	ID=C003_000250-T1.exon2;Parent=C003_000250-T1;
scaffold_1	funannotate	CDS	823453	823898	.	-	0	ID=C003_000250-T1.cds;Parent=C003_000250-T1;
scaffold_1	funannotate	CDS	822406	823387	.	-	1	ID=C003_000250-T1.cds;Parent=C003_000250-T1;
scaffold_1	funannotate	gene	825076	827976	.	+	.	ID=C003_000251;
scaffold_1	funannotate	mRNA	825076	827976	.	+	.	ID=C003_000251-T1;Parent=C003_000251;product=hypothetical protein;
scaffold_1	funannotate	exon	825076	826866	.	+	.	ID=C003_000251-T1.exon1;Parent=C003_000251-T1;
scaffold_1	funannotate	exon	827026	827976	.	+	.	ID=C003_000251-T1.exon2;Parent=C003_000251-T1;
scaffold_1	funannotate	CDS	825076	826866	.	+	0	ID=C003_000251-T1.cds;Parent=C003_000251-T1;
scaffold_1	funannotate	CDS	827026	827976	.	+	0	ID=C003_000251-T1.cds;Parent=C003_000251-T1;
scaffold_1	funannotate	gene	828933	829958	.	-	.	ID=C003_000252;
scaffold_1	funannotate	mRNA	828933	829958	.	-	.	ID=C003_000252-T1;Parent=C003_000252;product=hypothetical protein;
scaffold_1	funannotate	exon	829896	829958	.	-	.	ID=C003_000252-T1.exon1;Parent=C003_000252-T1;
scaffold_1	funannotate	exon	828933	829829	.	-	.	ID=C003_000252-T1.exon2;Parent=C003_000252-T1;
scaffold_1	funannotate	CDS	829896	829958	.	-	0	ID=C003_000252-T1.cds;Parent=C003_000252-T1;
scaffold_1	funannotate	CDS	828933	829829	.	-	0	ID=C003_000252-T1.cds;Parent=C003_000252-T1;
scaffold_1	funannotate	gene	830711	832678	.	-	.	ID=C003_000253;
scaffold_1	funannotate	mRNA	830711	832678	.	-	.	ID=C003_000253-T1;Parent=C003_000253;product=hypothetical protein;
scaffold_1	funannotate	exon	830711	832678	.	-	.	ID=C003_000253-T1.exon1;Parent=C003_000253-T1;
scaffold_1	funannotate	CDS	830711	832678	.	-	0	ID=C003_000253-T1.cds;Parent=C003_000253-T1;
scaffold_1	funannotate	gene	833375	835599	.	-	.	ID=C003_000254;
scaffold_1	funannotate	mRNA	833375	835599	.	-	.	ID=C003_000254-T1;Parent=C003_000254;product=hypothetical protein;
scaffold_1	funannotate	exon	835258	835599	.	-	.	ID=C003_000254-T1.exon1;Parent=C003_000254-T1;
scaffold_1	funannotate	exon	835020	835124	.	-	.	ID=C003_000254-T1.exon2;Parent=C003_000254-T1;
scaffold_1	funannotate	exon	834660	834956	.	-	.	ID=C003_000254-T1.exon3;Parent=C003_000254-T1;
scaffold_1	funannotate	exon	834362	834524	.	-	.	ID=C003_000254-T1.exon4;Parent=C003_000254-T1;
scaffold_1	funannotate	exon	834100	834294	.	-	.	ID=C003_000254-T1.exon5;Parent=C003_000254-T1;
scaffold_1	funannotate	exon	833706	834016	.	-	.	ID=C003_000254-T1.exon6;Parent=C003_000254-T1;
scaffold_1	funannotate	exon	833375	833635	.	-	.	ID=C003_000254-T1.exon7;Parent=C003_000254-T1;
scaffold_1	funannotate	CDS	835258	835599	.	-	0	ID=C003_000254-T1.cds;Parent=C003_000254-T1;
scaffold_1	funannotate	CDS	835020	835124	.	-	0	ID=C003_000254-T1.cds;Parent=C003_000254-T1;
scaffold_1	funannotate	CDS	834660	834956	.	-	0	ID=C003_000254-T1.cds;Parent=C003_000254-T1;
scaffold_1	funannotate	CDS	834362	834524	.	-	0	ID=C003_000254-T1.cds;Parent=C003_000254-T1;
scaffold_1	funannotate	CDS	834100	834294	.	-	2	ID=C003_000254-T1.cds;Parent=C003_000254-T1;
scaffold_1	funannotate	CDS	833706	834016	.	-	2	ID=C003_000254-T1.cds;Parent=C003_000254-T1;
scaffold_1	funannotate	CDS	833375	833635	.	-	0	ID=C003_000254-T1.cds;Parent=C003_000254-T1;
scaffold_1	funannotate	gene	845000	846667	.	+	.	ID=C003_000255;
scaffold_1	funannotate	mRNA	845000	846667	.	+	.	ID=C003_000255-T1;Parent=C003_000255;product=hypothetical protein;
scaffold_1	funannotate	exon	845000	845296	.	+	.	ID=C003_000255-T1.exon1;Parent=C003_000255-T1;
scaffold_1	funannotate	exon	845354	846667	.	+	.	ID=C003_000255-T1.exon2;Parent=C003_000255-T1;
scaffold_1	funannotate	CDS	845000	845296	.	+	0	ID=C003_000255-T1.cds;Parent=C003_000255-T1;
scaffold_1	funannotate	CDS	845354	846667	.	+	0	ID=C003_000255-T1.cds;Parent=C003_000255-T1;
scaffold_1	funannotate	gene	847190	847631	.	-	.	ID=C003_000256;
scaffold_1	funannotate	mRNA	847190	847631	.	-	.	ID=C003_000256-T1;Parent=C003_000256;product=hypothetical protein;
scaffold_1	funannotate	exon	847509	847631	.	-	.	ID=C003_000256-T1.exon1;Parent=C003_000256-T1;
scaffold_1	funannotate	exon	847190	847372	.	-	.	ID=C003_000256-T1.exon2;Parent=C003_000256-T1;
scaffold_1	funannotate	CDS	847509	847631	.	-	0	ID=C003_000256-T1.cds;Parent=C003_000256-T1;
scaffold_1	funannotate	CDS	847190	847372	.	-	0	ID=C003_000256-T1.cds;Parent=C003_000256-T1;
scaffold_1	funannotate	gene	848190	852056	.	+	.	ID=C003_000257;
scaffold_1	funannotate	mRNA	848190	852056	.	+	.	ID=C003_000257-T1;Parent=C003_000257;product=hypothetical protein;
scaffold_1	funannotate	exon	848190	852056	.	+	.	ID=C003_000257-T1.exon1;Parent=C003_000257-T1;
scaffold_1	funannotate	CDS	848190	852056	.	+	0	ID=C003_000257-T1.cds;Parent=C003_000257-T1;
scaffold_1	funannotate	gene	853005	857540	.	-	.	ID=C003_000258;
scaffold_1	funannotate	mRNA	853005	857540	.	-	.	ID=C003_000258-T1;Parent=C003_000258;product=hypothetical protein;
scaffold_1	funannotate	exon	853173	857540	.	-	.	ID=C003_000258-T1.exon1;Parent=C003_000258-T1;
scaffold_1	funannotate	exon	853005	853106	.	-	.	ID=C003_000258-T1.exon2;Parent=C003_000258-T1;
scaffold_1	funannotate	CDS	853173	857540	.	-	0	ID=C003_000258-T1.cds;Parent=C003_000258-T1;
scaffold_1	funannotate	CDS	853005	853106	.	-	0	ID=C003_000258-T1.cds;Parent=C003_000258-T1;
scaffold_1	funannotate	gene	861858	862694	.	+	.	ID=C003_000259;
scaffold_1	funannotate	mRNA	861858	862694	.	+	.	ID=C003_000259-T1;Parent=C003_000259;product=hypothetical protein;
scaffold_1	funannotate	exon	861858	862045	.	+	.	ID=C003_000259-T1.exon1;Parent=C003_000259-T1;
scaffold_1	funannotate	exon	862102	862398	.	+	.	ID=C003_000259-T1.exon2;Parent=C003_000259-T1;
scaffold_1	funannotate	exon	862454	862694	.	+	.	ID=C003_000259-T1.exon3;Parent=C003_000259-T1;
scaffold_1	funannotate	CDS	861858	862045	.	+	0	ID=C003_000259-T1.cds;Parent=C003_000259-T1;
scaffold_1	funannotate	CDS	862102	862398	.	+	1	ID=C003_000259-T1.cds;Parent=C003_000259-T1;
scaffold_1	funannotate	CDS	862454	862694	.	+	1	ID=C003_000259-T1.cds;Parent=C003_000259-T1;
scaffold_1	funannotate	gene	864334	865161	.	-	.	ID=C003_000260;
scaffold_1	funannotate	mRNA	864334	865161	.	-	.	ID=C003_000260-T1;Parent=C003_000260;product=hypothetical protein;
scaffold_1	funannotate	exon	864334	865161	.	-	.	ID=C003_000260-T1.exon1;Parent=C003_000260-T1;
scaffold_1	funannotate	CDS	864334	865161	.	-	0	ID=C003_000260-T1.cds;Parent=C003_000260-T1;
scaffold_1	funannotate	gene	866216	868568	.	-	.	ID=C003_000261;
scaffold_1	funannotate	mRNA	866216	868568	.	-	.	ID=C003_000261-T1;Parent=C003_000261;product=hypothetical protein;
scaffold_1	funannotate	exon	868470	868568	.	-	.	ID=C003_000261-T1.exon1;Parent=C003_000261-T1;
scaffold_1	funannotate	exon	866216	868402	.	-	.	ID=C003_000261-T1.exon2;Parent=C003_000261-T1;
scaffold_1	funannotate	CDS	868470	868568	.	-	0	ID=C003_000261-T1.cds;Parent=C003_000261-T1;
scaffold_1	funannotate	CDS	866216	868402	.	-	0	ID=C003_000261-T1.cds;Parent=C003_000261-T1;
scaffold_1	funannotate	gene	871395	872439	.	+	.	ID=C003_000262;
scaffold_1	funannotate	mRNA	871395	872439	.	+	.	ID=C003_000262-T1;Parent=C003_000262;product=hypothetical protein;
scaffold_1	funannotate	exon	871395	871572	.	+	.	ID=C003_000262-T1.exon1;Parent=C003_000262-T1;
scaffold_1	funannotate	exon	871649	871900	.	+	.	ID=C003_000262-T1.exon2;Parent=C003_000262-T1;
scaffold_1	funannotate	exon	872009	872439	.	+	.	ID=C003_000262-T1.exon3;Parent=C003_000262-T1;
scaffold_1	funannotate	CDS	871395	871572	.	+	0	ID=C003_000262-T1.cds;Parent=C003_000262-T1;
scaffold_1	funannotate	CDS	871649	871900	.	+	2	ID=C003_000262-T1.cds;Parent=C003_000262-T1;
scaffold_1	funannotate	CDS	872009	872439	.	+	2	ID=C003_000262-T1.cds;Parent=C003_000262-T1;
scaffold_1	funannotate	gene	873449	875148	.	+	.	ID=C003_000263;
scaffold_1	funannotate	mRNA	873449	875148	.	+	.	ID=C003_000263-T1;Parent=C003_000263;product=hypothetical protein;
scaffold_1	funannotate	exon	873449	873492	.	+	.	ID=C003_000263-T1.exon1;Parent=C003_000263-T1;
scaffold_1	funannotate	exon	873573	873777	.	+	.	ID=C003_000263-T1.exon2;Parent=C003_000263-T1;
scaffold_1	funannotate	exon	874021	875148	.	+	.	ID=C003_000263-T1.exon3;Parent=C003_000263-T1;
scaffold_1	funannotate	CDS	873449	873492	.	+	0	ID=C003_000263-T1.cds;Parent=C003_000263-T1;
scaffold_1	funannotate	CDS	873573	873777	.	+	1	ID=C003_000263-T1.cds;Parent=C003_000263-T1;
scaffold_1	funannotate	CDS	874021	875148	.	+	0	ID=C003_000263-T1.cds;Parent=C003_000263-T1;
scaffold_1	funannotate	gene	875939	876190	.	-	.	ID=C003_000264;
scaffold_1	funannotate	mRNA	875939	876190	.	-	.	ID=C003_000264-T1;Parent=C003_000264;product=hypothetical protein;
scaffold_1	funannotate	exon	875939	876190	.	-	.	ID=C003_000264-T1.exon1;Parent=C003_000264-T1;
scaffold_1	funannotate	CDS	875939	876190	.	-	0	ID=C003_000264-T1.cds;Parent=C003_000264-T1;
scaffold_1	funannotate	gene	876606	878082	.	+	.	ID=C003_000265;
scaffold_1	funannotate	mRNA	876606	878082	.	+	.	ID=C003_000265-T1;Parent=C003_000265;product=hypothetical protein;
scaffold_1	funannotate	exon	876606	876797	.	+	.	ID=C003_000265-T1.exon1;Parent=C003_000265-T1;
scaffold_1	funannotate	exon	876854	876890	.	+	.	ID=C003_000265-T1.exon2;Parent=C003_000265-T1;
scaffold_1	funannotate	exon	876955	877034	.	+	.	ID=C003_000265-T1.exon3;Parent=C003_000265-T1;
scaffold_1	funannotate	exon	877096	877472	.	+	.	ID=C003_000265-T1.exon4;Parent=C003_000265-T1;
scaffold_1	funannotate	exon	877525	877601	.	+	.	ID=C003_000265-T1.exon5;Parent=C003_000265-T1;
scaffold_1	funannotate	exon	877661	878082	.	+	.	ID=C003_000265-T1.exon6;Parent=C003_000265-T1;
scaffold_1	funannotate	CDS	876606	876797	.	+	0	ID=C003_000265-T1.cds;Parent=C003_000265-T1;
scaffold_1	funannotate	CDS	876854	876890	.	+	0	ID=C003_000265-T1.cds;Parent=C003_000265-T1;
scaffold_1	funannotate	CDS	876955	877034	.	+	2	ID=C003_000265-T1.cds;Parent=C003_000265-T1;
scaffold_1	funannotate	CDS	877096	877472	.	+	0	ID=C003_000265-T1.cds;Parent=C003_000265-T1;
scaffold_1	funannotate	CDS	877525	877601	.	+	1	ID=C003_000265-T1.cds;Parent=C003_000265-T1;
scaffold_1	funannotate	CDS	877661	878082	.	+	2	ID=C003_000265-T1.cds;Parent=C003_000265-T1;
scaffold_1	funannotate	gene	879040	880738	.	+	.	ID=C003_000266;
scaffold_1	funannotate	mRNA	879040	880738	.	+	.	ID=C003_000266-T1;Parent=C003_000266;product=hypothetical protein;
scaffold_1	funannotate	exon	879040	879168	.	+	.	ID=C003_000266-T1.exon1;Parent=C003_000266-T1;
scaffold_1	funannotate	exon	879263	880738	.	+	.	ID=C003_000266-T1.exon2;Parent=C003_000266-T1;
scaffold_1	funannotate	CDS	879040	879168	.	+	0	ID=C003_000266-T1.cds;Parent=C003_000266-T1;
scaffold_1	funannotate	CDS	879263	880738	.	+	0	ID=C003_000266-T1.cds;Parent=C003_000266-T1;
scaffold_1	funannotate	gene	881120	882415	.	+	.	ID=C003_000267;
scaffold_1	funannotate	mRNA	881120	882415	.	+	.	ID=C003_000267-T1;Parent=C003_000267;product=hypothetical protein;
scaffold_1	funannotate	exon	881120	882415	.	+	.	ID=C003_000267-T1.exon1;Parent=C003_000267-T1;
scaffold_1	funannotate	CDS	881120	882415	.	+	0	ID=C003_000267-T1.cds;Parent=C003_000267-T1;
scaffold_1	funannotate	gene	882790	883941	.	-	.	ID=C003_000268;
scaffold_1	funannotate	mRNA	882790	883941	.	-	.	ID=C003_000268-T1;Parent=C003_000268;product=hypothetical protein;
scaffold_1	funannotate	exon	883880	883941	.	-	.	ID=C003_000268-T1.exon1;Parent=C003_000268-T1;
scaffold_1	funannotate	exon	882790	883756	.	-	.	ID=C003_000268-T1.exon2;Parent=C003_000268-T1;
scaffold_1	funannotate	CDS	883880	883941	.	-	0	ID=C003_000268-T1.cds;Parent=C003_000268-T1;
scaffold_1	funannotate	CDS	882790	883756	.	-	1	ID=C003_000268-T1.cds;Parent=C003_000268-T1;
scaffold_1	funannotate	gene	886170	886275	.	+	.	ID=C003_000269;
scaffold_1	funannotate	tRNA	886170	886275	.	+	.	ID=C003_000269-T1;Parent=C003_000269;product=tRNA-Val;
scaffold_1	funannotate	exon	886170	886275	.	+	.	ID=C003_000269-T1.exon1;Parent=C003_000269-T1;
scaffold_1	funannotate	gene	887050	890913	.	-	.	ID=C003_000270;
scaffold_1	funannotate	mRNA	887050	890913	.	-	.	ID=C003_000270-T1;Parent=C003_000270;product=hypothetical protein;
scaffold_1	funannotate	exon	890902	890913	.	-	.	ID=C003_000270-T1.exon1;Parent=C003_000270-T1;
scaffold_1	funannotate	exon	887050	890805	.	-	.	ID=C003_000270-T1.exon2;Parent=C003_000270-T1;
scaffold_1	funannotate	CDS	890902	890913	.	-	0	ID=C003_000270-T1.cds;Parent=C003_000270-T1;
scaffold_1	funannotate	CDS	887050	890805	.	-	0	ID=C003_000270-T1.cds;Parent=C003_000270-T1;
scaffold_1	funannotate	gene	891442	892491	.	-	.	ID=C003_000271;
scaffold_1	funannotate	mRNA	891442	892491	.	-	.	ID=C003_000271-T1;Parent=C003_000271;product=hypothetical protein;
scaffold_1	funannotate	exon	891442	892491	.	-	.	ID=C003_000271-T1.exon1;Parent=C003_000271-T1;
scaffold_1	funannotate	CDS	891442	892491	.	-	0	ID=C003_000271-T1.cds;Parent=C003_000271-T1;
scaffold_1	funannotate	gene	898161	899874	.	+	.	ID=C003_000272;
scaffold_1	funannotate	mRNA	898161	899874	.	+	.	ID=C003_000272-T1;Parent=C003_000272;product=hypothetical protein;
scaffold_1	funannotate	exon	898161	899579	.	+	.	ID=C003_000272-T1.exon1;Parent=C003_000272-T1;
scaffold_1	funannotate	exon	899633	899785	.	+	.	ID=C003_000272-T1.exon2;Parent=C003_000272-T1;
scaffold_1	funannotate	exon	899845	899874	.	+	.	ID=C003_000272-T1.exon3;Parent=C003_000272-T1;
scaffold_1	funannotate	CDS	898161	899579	.	+	0	ID=C003_000272-T1.cds;Parent=C003_000272-T1;
scaffold_1	funannotate	CDS	899633	899785	.	+	0	ID=C003_000272-T1.cds;Parent=C003_000272-T1;
scaffold_1	funannotate	CDS	899845	899874	.	+	0	ID=C003_000272-T1.cds;Parent=C003_000272-T1;
scaffold_1	funannotate	gene	902978	906587	.	-	.	ID=C003_000273;
scaffold_1	funannotate	mRNA	902978	906587	.	-	.	ID=C003_000273-T1;Parent=C003_000273;product=hypothetical protein;
scaffold_1	funannotate	exon	905964	906587	.	-	.	ID=C003_000273-T1.exon1;Parent=C003_000273-T1;
scaffold_1	funannotate	exon	902978	905908	.	-	.	ID=C003_000273-T1.exon2;Parent=C003_000273-T1;
scaffold_1	funannotate	CDS	905964	906587	.	-	0	ID=C003_000273-T1.cds;Parent=C003_000273-T1;
scaffold_1	funannotate	CDS	902978	905908	.	-	0	ID=C003_000273-T1.cds;Parent=C003_000273-T1;
scaffold_1	funannotate	gene	908475	909791	.	+	.	ID=C003_000274;
scaffold_1	funannotate	mRNA	908475	909791	.	+	.	ID=C003_000274-T1;Parent=C003_000274;product=hypothetical protein;
scaffold_1	funannotate	exon	908475	908531	.	+	.	ID=C003_000274-T1.exon1;Parent=C003_000274-T1;
scaffold_1	funannotate	exon	908595	908655	.	+	.	ID=C003_000274-T1.exon2;Parent=C003_000274-T1;
scaffold_1	funannotate	exon	908716	908849	.	+	.	ID=C003_000274-T1.exon3;Parent=C003_000274-T1;
scaffold_1	funannotate	exon	908914	909097	.	+	.	ID=C003_000274-T1.exon4;Parent=C003_000274-T1;
scaffold_1	funannotate	exon	909160	909791	.	+	.	ID=C003_000274-T1.exon5;Parent=C003_000274-T1;
scaffold_1	funannotate	CDS	908475	908531	.	+	0	ID=C003_000274-T1.cds;Parent=C003_000274-T1;
scaffold_1	funannotate	CDS	908595	908655	.	+	0	ID=C003_000274-T1.cds;Parent=C003_000274-T1;
scaffold_1	funannotate	CDS	908716	908849	.	+	2	ID=C003_000274-T1.cds;Parent=C003_000274-T1;
scaffold_1	funannotate	CDS	908914	909097	.	+	0	ID=C003_000274-T1.cds;Parent=C003_000274-T1;
scaffold_1	funannotate	CDS	909160	909791	.	+	2	ID=C003_000274-T1.cds;Parent=C003_000274-T1;
scaffold_1	funannotate	gene	910625	911515	.	-	.	ID=C003_000275;
scaffold_1	funannotate	mRNA	910625	911515	.	-	.	ID=C003_000275-T1;Parent=C003_000275;product=hypothetical protein;
scaffold_1	funannotate	exon	910625	911515	.	-	.	ID=C003_000275-T1.exon1;Parent=C003_000275-T1;
scaffold_1	funannotate	CDS	910625	911515	.	-	0	ID=C003_000275-T1.cds;Parent=C003_000275-T1;
scaffold_1	funannotate	gene	913299	914222	.	-	.	ID=C003_000276;
scaffold_1	funannotate	mRNA	913299	914222	.	-	.	ID=C003_000276-T1;Parent=C003_000276;product=hypothetical protein;
scaffold_1	funannotate	exon	913299	914222	.	-	.	ID=C003_000276-T1.exon1;Parent=C003_000276-T1;
scaffold_1	funannotate	CDS	913299	914222	.	-	0	ID=C003_000276-T1.cds;Parent=C003_000276-T1;
scaffold_1	funannotate	gene	915575	916414	.	+	.	ID=C003_000277;
scaffold_1	funannotate	mRNA	915575	916414	.	+	.	ID=C003_000277-T1;Parent=C003_000277;product=hypothetical protein;
scaffold_1	funannotate	exon	915575	916414	.	+	.	ID=C003_000277-T1.exon1;Parent=C003_000277-T1;
scaffold_1	funannotate	CDS	915575	916414	.	+	0	ID=C003_000277-T1.cds;Parent=C003_000277-T1;
scaffold_1	funannotate	gene	916977	918123	.	-	.	ID=C003_000278;
scaffold_1	funannotate	mRNA	916977	918123	.	-	.	ID=C003_000278-T1;Parent=C003_000278;product=hypothetical protein;
scaffold_1	funannotate	exon	918040	918123	.	-	.	ID=C003_000278-T1.exon1;Parent=C003_000278-T1;
scaffold_1	funannotate	exon	917898	917983	.	-	.	ID=C003_000278-T1.exon2;Parent=C003_000278-T1;
scaffold_1	funannotate	exon	917355	917835	.	-	.	ID=C003_000278-T1.exon3;Parent=C003_000278-T1;
scaffold_1	funannotate	exon	916977	917213	.	-	.	ID=C003_000278-T1.exon4;Parent=C003_000278-T1;
scaffold_1	funannotate	CDS	918040	918123	.	-	0	ID=C003_000278-T1.cds;Parent=C003_000278-T1;
scaffold_1	funannotate	CDS	917898	917983	.	-	0	ID=C003_000278-T1.cds;Parent=C003_000278-T1;
scaffold_1	funannotate	CDS	917355	917835	.	-	1	ID=C003_000278-T1.cds;Parent=C003_000278-T1;
scaffold_1	funannotate	CDS	916977	917213	.	-	0	ID=C003_000278-T1.cds;Parent=C003_000278-T1;
scaffold_1	funannotate	gene	926341	928869	.	-	.	ID=C003_000279;
scaffold_1	funannotate	mRNA	926341	928869	.	-	.	ID=C003_000279-T1;Parent=C003_000279;product=hypothetical protein;
scaffold_1	funannotate	exon	926341	928869	.	-	.	ID=C003_000279-T1.exon1;Parent=C003_000279-T1;
scaffold_1	funannotate	CDS	926341	928869	.	-	0	ID=C003_000279-T1.cds;Parent=C003_000279-T1;
scaffold_1	funannotate	gene	937713	938757	.	-	.	ID=C003_000280;
scaffold_1	funannotate	mRNA	937713	938757	.	-	.	ID=C003_000280-T1;Parent=C003_000280;product=hypothetical protein;
scaffold_1	funannotate	exon	938583	938757	.	-	.	ID=C003_000280-T1.exon1;Parent=C003_000280-T1;
scaffold_1	funannotate	exon	937713	938524	.	-	.	ID=C003_000280-T1.exon2;Parent=C003_000280-T1;
scaffold_1	funannotate	CDS	938583	938757	.	-	0	ID=C003_000280-T1.cds;Parent=C003_000280-T1;
scaffold_1	funannotate	CDS	937713	938524	.	-	2	ID=C003_000280-T1.cds;Parent=C003_000280-T1;
scaffold_1	funannotate	gene	939974	941223	.	+	.	ID=C003_000281;
scaffold_1	funannotate	mRNA	939974	941223	.	+	.	ID=C003_000281-T1;Parent=C003_000281;product=hypothetical protein;
scaffold_1	funannotate	exon	939974	939989	.	+	.	ID=C003_000281-T1.exon1;Parent=C003_000281-T1;
scaffold_1	funannotate	exon	940052	941223	.	+	.	ID=C003_000281-T1.exon2;Parent=C003_000281-T1;
scaffold_1	funannotate	CDS	939974	939989	.	+	0	ID=C003_000281-T1.cds;Parent=C003_000281-T1;
scaffold_1	funannotate	CDS	940052	941223	.	+	2	ID=C003_000281-T1.cds;Parent=C003_000281-T1;
scaffold_1	funannotate	gene	944478	945461	.	-	.	ID=C003_000282;
scaffold_1	funannotate	mRNA	944478	945461	.	-	.	ID=C003_000282-T1;Parent=C003_000282;product=hypothetical protein;
scaffold_1	funannotate	exon	944478	945461	.	-	.	ID=C003_000282-T1.exon1;Parent=C003_000282-T1;
scaffold_1	funannotate	CDS	944478	945461	.	-	0	ID=C003_000282-T1.cds;Parent=C003_000282-T1;
scaffold_1	funannotate	gene	949461	950793	.	+	.	ID=C003_000283;
scaffold_1	funannotate	mRNA	949461	950793	.	+	.	ID=C003_000283-T1;Parent=C003_000283;product=hypothetical protein;
scaffold_1	funannotate	exon	949461	950191	.	+	.	ID=C003_000283-T1.exon1;Parent=C003_000283-T1;
scaffold_1	funannotate	exon	950271	950793	.	+	.	ID=C003_000283-T1.exon2;Parent=C003_000283-T1;
scaffold_1	funannotate	CDS	949461	950191	.	+	0	ID=C003_000283-T1.cds;Parent=C003_000283-T1;
scaffold_1	funannotate	CDS	950271	950793	.	+	1	ID=C003_000283-T1.cds;Parent=C003_000283-T1;
scaffold_1	funannotate	gene	951406	953454	.	+	.	ID=C003_000284;
scaffold_1	funannotate	mRNA	951406	953454	.	+	.	ID=C003_000284-T1;Parent=C003_000284;product=hypothetical protein;
scaffold_1	funannotate	exon	951406	952305	.	+	.	ID=C003_000284-T1.exon1;Parent=C003_000284-T1;
scaffold_1	funannotate	exon	952360	953454	.	+	.	ID=C003_000284-T1.exon2;Parent=C003_000284-T1;
scaffold_1	funannotate	CDS	951406	952305	.	+	0	ID=C003_000284-T1.cds;Parent=C003_000284-T1;
scaffold_1	funannotate	CDS	952360	953454	.	+	0	ID=C003_000284-T1.cds;Parent=C003_000284-T1;
scaffold_1	funannotate	gene	953858	955208	.	+	.	ID=C003_000285;
scaffold_1	funannotate	mRNA	953858	955208	.	+	.	ID=C003_000285-T1;Parent=C003_000285;product=hypothetical protein;
scaffold_1	funannotate	exon	953858	953985	.	+	.	ID=C003_000285-T1.exon1;Parent=C003_000285-T1;
scaffold_1	funannotate	exon	954127	954325	.	+	.	ID=C003_000285-T1.exon2;Parent=C003_000285-T1;
scaffold_1	funannotate	exon	954440	954733	.	+	.	ID=C003_000285-T1.exon3;Parent=C003_000285-T1;
scaffold_1	funannotate	exon	954969	955208	.	+	.	ID=C003_000285-T1.exon4;Parent=C003_000285-T1;
scaffold_1	funannotate	CDS	953858	953985	.	+	0	ID=C003_000285-T1.cds;Parent=C003_000285-T1;
scaffold_1	funannotate	CDS	954127	954325	.	+	1	ID=C003_000285-T1.cds;Parent=C003_000285-T1;
scaffold_1	funannotate	CDS	954440	954733	.	+	0	ID=C003_000285-T1.cds;Parent=C003_000285-T1;
scaffold_1	funannotate	CDS	954969	955208	.	+	0	ID=C003_000285-T1.cds;Parent=C003_000285-T1;
scaffold_1	funannotate	gene	956154	957747	.	-	.	ID=C003_000286;
scaffold_1	funannotate	mRNA	956154	957747	.	-	.	ID=C003_000286-T1;Parent=C003_000286;product=hypothetical protein;
scaffold_1	funannotate	exon	957732	957747	.	-	.	ID=C003_000286-T1.exon1;Parent=C003_000286-T1;
scaffold_1	funannotate	exon	957527	957636	.	-	.	ID=C003_000286-T1.exon2;Parent=C003_000286-T1;
scaffold_1	funannotate	exon	957301	957426	.	-	.	ID=C003_000286-T1.exon3;Parent=C003_000286-T1;
scaffold_1	funannotate	exon	956154	957209	.	-	.	ID=C003_000286-T1.exon4;Parent=C003_000286-T1;
scaffold_1	funannotate	CDS	957732	957747	.	-	0	ID=C003_000286-T1.cds;Parent=C003_000286-T1;
scaffold_1	funannotate	CDS	957527	957636	.	-	2	ID=C003_000286-T1.cds;Parent=C003_000286-T1;
scaffold_1	funannotate	CDS	957301	957426	.	-	0	ID=C003_000286-T1.cds;Parent=C003_000286-T1;
scaffold_1	funannotate	CDS	956154	957209	.	-	0	ID=C003_000286-T1.cds;Parent=C003_000286-T1;
[truncated: 110,982 more rows]
