# Supplementary material for: Population genomics of the grapevine pathogen Eutypa lata reveals evidence for population expansion and intraspecific differences in secondary metabolite gene clusters
Source: PLoS Genet. 2022 Apr 1;18(4):e1010153. doi: 10.1371/journal.pgen.1010153 (PMC9007359; doi:10.1371/journal.pgen.1010153)
Supplement: S1 Data — (ZIP) [file pgen.1010153.s010.zip › Eutypa_lata_L001.gff3]

##gff-version 3
scaffold_1	funannotate	gene	517	3432	.	-	.	ID=L001_000001;
scaffold_1	funannotate	mRNA	517	3432	.	-	.	ID=L001_000001-T1;Parent=L001_000001;product=hypothetical protein;
scaffold_1	funannotate	exon	3043	3432	.	-	.	ID=L001_000001-T1.exon1;Parent=L001_000001-T1;
scaffold_1	funannotate	exon	1967	2986	.	-	.	ID=L001_000001-T1.exon2;Parent=L001_000001-T1;
scaffold_1	funannotate	exon	1671	1907	.	-	.	ID=L001_000001-T1.exon3;Parent=L001_000001-T1;
scaffold_1	funannotate	exon	517	1617	.	-	.	ID=L001_000001-T1.exon4;Parent=L001_000001-T1;
scaffold_1	funannotate	CDS	3043	3432	.	-	0	ID=L001_000001-T1.cds;Parent=L001_000001-T1;
scaffold_1	funannotate	CDS	1967	2986	.	-	0	ID=L001_000001-T1.cds;Parent=L001_000001-T1;
scaffold_1	funannotate	CDS	1671	1907	.	-	0	ID=L001_000001-T1.cds;Parent=L001_000001-T1;
scaffold_1	funannotate	CDS	517	1617	.	-	0	ID=L001_000001-T1.cds;Parent=L001_000001-T1;
scaffold_1	funannotate	gene	10032	10529	.	+	.	ID=L001_000002;
scaffold_1	funannotate	mRNA	10032	10529	.	+	.	ID=L001_000002-T1;Parent=L001_000002;product=hypothetical protein;
scaffold_1	funannotate	exon	10032	10529	.	+	.	ID=L001_000002-T1.exon1;Parent=L001_000002-T1;
scaffold_1	funannotate	CDS	10032	10529	.	+	0	ID=L001_000002-T1.cds;Parent=L001_000002-T1;
scaffold_1	funannotate	gene	12939	13802	.	+	.	ID=L001_000003;
scaffold_1	funannotate	mRNA	12939	13802	.	+	.	ID=L001_000003-T1;Parent=L001_000003;product=hypothetical protein;
scaffold_1	funannotate	exon	12939	13802	.	+	.	ID=L001_000003-T1.exon1;Parent=L001_000003-T1;
scaffold_1	funannotate	CDS	12939	13802	.	+	0	ID=L001_000003-T1.cds;Parent=L001_000003-T1;
scaffold_1	funannotate	gene	16388	18054	.	+	.	ID=L001_000004;
scaffold_1	funannotate	mRNA	16388	18054	.	+	.	ID=L001_000004-T1;Parent=L001_000004;product=hypothetical protein;
scaffold_1	funannotate	exon	16388	17618	.	+	.	ID=L001_000004-T1.exon1;Parent=L001_000004-T1;
scaffold_1	funannotate	exon	17720	18054	.	+	.	ID=L001_000004-T1.exon2;Parent=L001_000004-T1;
scaffold_1	funannotate	CDS	16388	17618	.	+	0	ID=L001_000004-T1.cds;Parent=L001_000004-T1;
scaffold_1	funannotate	CDS	17720	18054	.	+	2	ID=L001_000004-T1.cds;Parent=L001_000004-T1;
scaffold_1	funannotate	gene	28107	28478	.	+	.	ID=L001_000005;
scaffold_1	funannotate	mRNA	28107	28478	.	+	.	ID=L001_000005-T1;Parent=L001_000005;product=hypothetical protein;
scaffold_1	funannotate	exon	28107	28394	.	+	.	ID=L001_000005-T1.exon1;Parent=L001_000005-T1;
scaffold_1	funannotate	exon	28464	28478	.	+	.	ID=L001_000005-T1.exon2;Parent=L001_000005-T1;
scaffold_1	funannotate	CDS	28107	28394	.	+	0	ID=L001_000005-T1.cds;Parent=L001_000005-T1;
scaffold_1	funannotate	CDS	28464	28478	.	+	0	ID=L001_000005-T1.cds;Parent=L001_000005-T1;
scaffold_1	funannotate	gene	29296	30430	.	-	.	ID=L001_000006;
scaffold_1	funannotate	mRNA	29296	30430	.	-	.	ID=L001_000006-T1;Parent=L001_000006;product=hypothetical protein;
scaffold_1	funannotate	exon	30305	30430	.	-	.	ID=L001_000006-T1.exon1;Parent=L001_000006-T1;
scaffold_1	funannotate	exon	29296	30255	.	-	.	ID=L001_000006-T1.exon2;Parent=L001_000006-T1;
scaffold_1	funannotate	CDS	30305	30430	.	-	0	ID=L001_000006-T1.cds;Parent=L001_000006-T1;
scaffold_1	funannotate	CDS	29296	30255	.	-	0	ID=L001_000006-T1.cds;Parent=L001_000006-T1;
scaffold_1	funannotate	gene	31054	32029	.	+	.	ID=L001_000007;
scaffold_1	funannotate	mRNA	31054	32029	.	+	.	ID=L001_000007-T1;Parent=L001_000007;product=hypothetical protein;
scaffold_1	funannotate	exon	31054	31543	.	+	.	ID=L001_000007-T1.exon1;Parent=L001_000007-T1;
scaffold_1	funannotate	exon	31590	32029	.	+	.	ID=L001_000007-T1.exon2;Parent=L001_000007-T1;
scaffold_1	funannotate	CDS	31054	31543	.	+	0	ID=L001_000007-T1.cds;Parent=L001_000007-T1;
scaffold_1	funannotate	CDS	31590	32029	.	+	2	ID=L001_000007-T1.cds;Parent=L001_000007-T1;
scaffold_1	funannotate	gene	33993	35018	.	-	.	ID=L001_000008;
scaffold_1	funannotate	mRNA	33993	35018	.	-	.	ID=L001_000008-T1;Parent=L001_000008;product=hypothetical protein;
scaffold_1	funannotate	exon	33993	35018	.	-	.	ID=L001_000008-T1.exon1;Parent=L001_000008-T1;
scaffold_1	funannotate	CDS	33993	35018	.	-	0	ID=L001_000008-T1.cds;Parent=L001_000008-T1;
scaffold_1	funannotate	gene	37843	40366	.	-	.	ID=L001_000009;
scaffold_1	funannotate	mRNA	37843	40366	.	-	.	ID=L001_000009-T1;Parent=L001_000009;product=hypothetical protein;
scaffold_1	funannotate	exon	40343	40366	.	-	.	ID=L001_000009-T1.exon1;Parent=L001_000009-T1;
scaffold_1	funannotate	exon	40105	40278	.	-	.	ID=L001_000009-T1.exon2;Parent=L001_000009-T1;
scaffold_1	funannotate	exon	40001	40042	.	-	.	ID=L001_000009-T1.exon3;Parent=L001_000009-T1;
scaffold_1	funannotate	exon	39847	39951	.	-	.	ID=L001_000009-T1.exon4;Parent=L001_000009-T1;
scaffold_1	funannotate	exon	39728	39778	.	-	.	ID=L001_000009-T1.exon5;Parent=L001_000009-T1;
scaffold_1	funannotate	exon	39584	39667	.	-	.	ID=L001_000009-T1.exon6;Parent=L001_000009-T1;
scaffold_1	funannotate	exon	39449	39458	.	-	.	ID=L001_000009-T1.exon7;Parent=L001_000009-T1;
scaffold_1	funannotate	exon	39321	39337	.	-	.	ID=L001_000009-T1.exon8;Parent=L001_000009-T1;
scaffold_1	funannotate	exon	39161	39263	.	-	.	ID=L001_000009-T1.exon9;Parent=L001_000009-T1;
scaffold_1	funannotate	exon	39043	39107	.	-	.	ID=L001_000009-T1.exon10;Parent=L001_000009-T1;
scaffold_1	funannotate	exon	38934	38968	.	-	.	ID=L001_000009-T1.exon11;Parent=L001_000009-T1;
scaffold_1	funannotate	exon	38617	38867	.	-	.	ID=L001_000009-T1.exon12;Parent=L001_000009-T1;
scaffold_1	funannotate	exon	38451	38567	.	-	.	ID=L001_000009-T1.exon13;Parent=L001_000009-T1;
scaffold_1	funannotate	exon	38157	38393	.	-	.	ID=L001_000009-T1.exon14;Parent=L001_000009-T1;
scaffold_1	funannotate	exon	38066	38094	.	-	.	ID=L001_000009-T1.exon15;Parent=L001_000009-T1;
scaffold_1	funannotate	exon	37966	38001	.	-	.	ID=L001_000009-T1.exon16;Parent=L001_000009-T1;
scaffold_1	funannotate	exon	37843	37905	.	-	.	ID=L001_000009-T1.exon17;Parent=L001_000009-T1;
scaffold_1	funannotate	CDS	40343	40366	.	-	0	ID=L001_000009-T1.cds;Parent=L001_000009-T1;
scaffold_1	funannotate	CDS	40105	40278	.	-	0	ID=L001_000009-T1.cds;Parent=L001_000009-T1;
scaffold_1	funannotate	CDS	40001	40042	.	-	0	ID=L001_000009-T1.cds;Parent=L001_000009-T1;
scaffold_1	funannotate	CDS	39847	39951	.	-	0	ID=L001_000009-T1.cds;Parent=L001_000009-T1;
scaffold_1	funannotate	CDS	39728	39778	.	-	0	ID=L001_000009-T1.cds;Parent=L001_000009-T1;
scaffold_1	funannotate	CDS	39584	39667	.	-	0	ID=L001_000009-T1.cds;Parent=L001_000009-T1;
scaffold_1	funannotate	CDS	39449	39458	.	-	0	ID=L001_000009-T1.cds;Parent=L001_000009-T1;
scaffold_1	funannotate	CDS	39321	39337	.	-	2	ID=L001_000009-T1.cds;Parent=L001_000009-T1;
scaffold_1	funannotate	CDS	39161	39263	.	-	0	ID=L001_000009-T1.cds;Parent=L001_000009-T1;
scaffold_1	funannotate	CDS	39043	39107	.	-	2	ID=L001_000009-T1.cds;Parent=L001_000009-T1;
scaffold_1	funannotate	CDS	38934	38968	.	-	0	ID=L001_000009-T1.cds;Parent=L001_000009-T1;
scaffold_1	funannotate	CDS	38617	38867	.	-	1	ID=L001_000009-T1.cds;Parent=L001_000009-T1;
scaffold_1	funannotate	CDS	38451	38567	.	-	2	ID=L001_000009-T1.cds;Parent=L001_000009-T1;
scaffold_1	funannotate	CDS	38157	38393	.	-	2	ID=L001_000009-T1.cds;Parent=L001_000009-T1;
scaffold_1	funannotate	CDS	38066	38094	.	-	2	ID=L001_000009-T1.cds;Parent=L001_000009-T1;
scaffold_1	funannotate	CDS	37966	38001	.	-	0	ID=L001_000009-T1.cds;Parent=L001_000009-T1;
scaffold_1	funannotate	CDS	37843	37905	.	-	0	ID=L001_000009-T1.cds;Parent=L001_000009-T1;
scaffold_1	funannotate	gene	41298	41994	.	-	.	ID=L001_000010;
scaffold_1	funannotate	mRNA	41298	41994	.	-	.	ID=L001_000010-T1;Parent=L001_000010;product=hypothetical protein;
scaffold_1	funannotate	exon	41794	41994	.	-	.	ID=L001_000010-T1.exon1;Parent=L001_000010-T1;
scaffold_1	funannotate	exon	41298	41720	.	-	.	ID=L001_000010-T1.exon2;Parent=L001_000010-T1;
scaffold_1	funannotate	CDS	41794	41994	.	-	0	ID=L001_000010-T1.cds;Parent=L001_000010-T1;
scaffold_1	funannotate	CDS	41298	41720	.	-	0	ID=L001_000010-T1.cds;Parent=L001_000010-T1;
scaffold_1	funannotate	gene	43811	45048	.	+	.	ID=L001_000011;
scaffold_1	funannotate	mRNA	43811	45048	.	+	.	ID=L001_000011-T1;Parent=L001_000011;product=hypothetical protein;
scaffold_1	funannotate	exon	43811	43986	.	+	.	ID=L001_000011-T1.exon1;Parent=L001_000011-T1;
scaffold_1	funannotate	exon	44061	44571	.	+	.	ID=L001_000011-T1.exon2;Parent=L001_000011-T1;
scaffold_1	funannotate	exon	44848	45048	.	+	.	ID=L001_000011-T1.exon3;Parent=L001_000011-T1;
scaffold_1	funannotate	CDS	43811	43986	.	+	0	ID=L001_000011-T1.cds;Parent=L001_000011-T1;
scaffold_1	funannotate	CDS	44061	44571	.	+	1	ID=L001_000011-T1.cds;Parent=L001_000011-T1;
scaffold_1	funannotate	CDS	44848	45048	.	+	0	ID=L001_000011-T1.cds;Parent=L001_000011-T1;
scaffold_1	funannotate	gene	45379	46664	.	-	.	ID=L001_000012;
scaffold_1	funannotate	mRNA	45379	46664	.	-	.	ID=L001_000012-T1;Parent=L001_000012;product=hypothetical protein;
scaffold_1	funannotate	exon	46228	46664	.	-	.	ID=L001_000012-T1.exon1;Parent=L001_000012-T1;
scaffold_1	funannotate	exon	45789	46111	.	-	.	ID=L001_000012-T1.exon2;Parent=L001_000012-T1;
scaffold_1	funannotate	exon	45379	45701	.	-	.	ID=L001_000012-T1.exon3;Parent=L001_000012-T1;
scaffold_1	funannotate	CDS	46228	46664	.	-	0	ID=L001_000012-T1.cds;Parent=L001_000012-T1;
scaffold_1	funannotate	CDS	45789	46111	.	-	1	ID=L001_000012-T1.cds;Parent=L001_000012-T1;
scaffold_1	funannotate	CDS	45379	45701	.	-	2	ID=L001_000012-T1.cds;Parent=L001_000012-T1;
scaffold_1	funannotate	gene	48373	49882	.	-	.	ID=L001_000013;
scaffold_1	funannotate	mRNA	48373	49882	.	-	.	ID=L001_000013-T1;Parent=L001_000013;product=hypothetical protein;
scaffold_1	funannotate	exon	49771	49882	.	-	.	ID=L001_000013-T1.exon1;Parent=L001_000013-T1;
scaffold_1	funannotate	exon	48994	49697	.	-	.	ID=L001_000013-T1.exon2;Parent=L001_000013-T1;
scaffold_1	funannotate	exon	48373	48807	.	-	.	ID=L001_000013-T1.exon3;Parent=L001_000013-T1;
scaffold_1	funannotate	CDS	49771	49882	.	-	0	ID=L001_000013-T1.cds;Parent=L001_000013-T1;
scaffold_1	funannotate	CDS	48994	49697	.	-	2	ID=L001_000013-T1.cds;Parent=L001_000013-T1;
scaffold_1	funannotate	CDS	48373	48807	.	-	0	ID=L001_000013-T1.cds;Parent=L001_000013-T1;
scaffold_1	funannotate	gene	56178	58100	.	+	.	ID=L001_000014;
scaffold_1	funannotate	mRNA	56178	58100	.	+	.	ID=L001_000014-T1;Parent=L001_000014;product=hypothetical protein;
scaffold_1	funannotate	exon	56178	56899	.	+	.	ID=L001_000014-T1.exon1;Parent=L001_000014-T1;
scaffold_1	funannotate	exon	56977	57246	.	+	.	ID=L001_000014-T1.exon2;Parent=L001_000014-T1;
scaffold_1	funannotate	exon	57314	58100	.	+	.	ID=L001_000014-T1.exon3;Parent=L001_000014-T1;
scaffold_1	funannotate	CDS	56178	56899	.	+	0	ID=L001_000014-T1.cds;Parent=L001_000014-T1;
scaffold_1	funannotate	CDS	56977	57246	.	+	1	ID=L001_000014-T1.cds;Parent=L001_000014-T1;
scaffold_1	funannotate	CDS	57314	58100	.	+	1	ID=L001_000014-T1.cds;Parent=L001_000014-T1;
scaffold_1	funannotate	gene	59556	60506	.	+	.	ID=L001_000015;
scaffold_1	funannotate	mRNA	59556	60506	.	+	.	ID=L001_000015-T1;Parent=L001_000015;product=hypothetical protein;
scaffold_1	funannotate	exon	59556	60506	.	+	.	ID=L001_000015-T1.exon1;Parent=L001_000015-T1;
scaffold_1	funannotate	CDS	59556	60506	.	+	0	ID=L001_000015-T1.cds;Parent=L001_000015-T1;
scaffold_1	funannotate	gene	60925	61167	.	-	.	ID=L001_000016;
scaffold_1	funannotate	mRNA	60925	61167	.	-	.	ID=L001_000016-T1;Parent=L001_000016;product=hypothetical protein;
scaffold_1	funannotate	exon	60925	61167	.	-	.	ID=L001_000016-T1.exon1;Parent=L001_000016-T1;
scaffold_1	funannotate	CDS	60925	61167	.	-	0	ID=L001_000016-T1.cds;Parent=L001_000016-T1;
scaffold_1	funannotate	gene	65045	68833	.	-	.	ID=L001_000017;
scaffold_1	funannotate	mRNA	65045	68833	.	-	.	ID=L001_000017-T1;Parent=L001_000017;product=hypothetical protein;
scaffold_1	funannotate	exon	65045	68833	.	-	.	ID=L001_000017-T1.exon1;Parent=L001_000017-T1;
scaffold_1	funannotate	CDS	65045	68833	.	-	0	ID=L001_000017-T1.cds;Parent=L001_000017-T1;
scaffold_1	funannotate	gene	74695	77265	.	+	.	ID=L001_000018;
scaffold_1	funannotate	mRNA	74695	77265	.	+	.	ID=L001_000018-T1;Parent=L001_000018;product=hypothetical protein;
scaffold_1	funannotate	exon	74695	77265	.	+	.	ID=L001_000018-T1.exon1;Parent=L001_000018-T1;
scaffold_1	funannotate	CDS	74695	77265	.	+	0	ID=L001_000018-T1.cds;Parent=L001_000018-T1;
scaffold_1	funannotate	gene	78807	80995	.	+	.	ID=L001_000019;
scaffold_1	funannotate	mRNA	78807	80995	.	+	.	ID=L001_000019-T1;Parent=L001_000019;product=hypothetical protein;
scaffold_1	funannotate	exon	78807	78947	.	+	.	ID=L001_000019-T1.exon1;Parent=L001_000019-T1;
scaffold_1	funannotate	exon	79020	79305	.	+	.	ID=L001_000019-T1.exon2;Parent=L001_000019-T1;
scaffold_1	funannotate	exon	79389	80995	.	+	.	ID=L001_000019-T1.exon3;Parent=L001_000019-T1;
scaffold_1	funannotate	CDS	78807	78947	.	+	0	ID=L001_000019-T1.cds;Parent=L001_000019-T1;
scaffold_1	funannotate	CDS	79020	79305	.	+	0	ID=L001_000019-T1.cds;Parent=L001_000019-T1;
scaffold_1	funannotate	CDS	79389	80995	.	+	2	ID=L001_000019-T1.cds;Parent=L001_000019-T1;
scaffold_1	funannotate	gene	81487	82467	.	+	.	ID=L001_000020;
scaffold_1	funannotate	mRNA	81487	82467	.	+	.	ID=L001_000020-T1;Parent=L001_000020;product=hypothetical protein;
scaffold_1	funannotate	exon	81487	82467	.	+	.	ID=L001_000020-T1.exon1;Parent=L001_000020-T1;
scaffold_1	funannotate	CDS	81487	82467	.	+	0	ID=L001_000020-T1.cds;Parent=L001_000020-T1;
scaffold_1	funannotate	gene	82660	84039	.	-	.	ID=L001_000021;
scaffold_1	funannotate	mRNA	82660	84039	.	-	.	ID=L001_000021-T1;Parent=L001_000021;product=hypothetical protein;
scaffold_1	funannotate	exon	83935	84039	.	-	.	ID=L001_000021-T1.exon1;Parent=L001_000021-T1;
scaffold_1	funannotate	exon	82660	83799	.	-	.	ID=L001_000021-T1.exon2;Parent=L001_000021-T1;
scaffold_1	funannotate	CDS	83935	84039	.	-	0	ID=L001_000021-T1.cds;Parent=L001_000021-T1;
scaffold_1	funannotate	CDS	82660	83799	.	-	0	ID=L001_000021-T1.cds;Parent=L001_000021-T1;
scaffold_1	funannotate	gene	85810	86712	.	-	.	ID=L001_000022;
scaffold_1	funannotate	mRNA	85810	86712	.	-	.	ID=L001_000022-T1;Parent=L001_000022;product=hypothetical protein;
scaffold_1	funannotate	exon	85810	86712	.	-	.	ID=L001_000022-T1.exon1;Parent=L001_000022-T1;
scaffold_1	funannotate	CDS	85810	86712	.	-	0	ID=L001_000022-T1.cds;Parent=L001_000022-T1;
scaffold_1	funannotate	gene	89156	90928	.	+	.	ID=L001_000023;
scaffold_1	funannotate	mRNA	89156	90928	.	+	.	ID=L001_000023-T1;Parent=L001_000023;product=hypothetical protein;
scaffold_1	funannotate	exon	89156	89913	.	+	.	ID=L001_000023-T1.exon1;Parent=L001_000023-T1;
scaffold_1	funannotate	exon	90013	90928	.	+	.	ID=L001_000023-T1.exon2;Parent=L001_000023-T1;
scaffold_1	funannotate	CDS	89156	89913	.	+	0	ID=L001_000023-T1.cds;Parent=L001_000023-T1;
scaffold_1	funannotate	CDS	90013	90928	.	+	1	ID=L001_000023-T1.cds;Parent=L001_000023-T1;
scaffold_1	funannotate	gene	91553	93234	.	-	.	ID=L001_000024;
scaffold_1	funannotate	mRNA	91553	93234	.	-	.	ID=L001_000024-T1;Parent=L001_000024;product=hypothetical protein;
scaffold_1	funannotate	exon	92849	93234	.	-	.	ID=L001_000024-T1.exon1;Parent=L001_000024-T1;
scaffold_1	funannotate	exon	92030	92744	.	-	.	ID=L001_000024-T1.exon2;Parent=L001_000024-T1;
scaffold_1	funannotate	exon	91553	91885	.	-	.	ID=L001_000024-T1.exon3;Parent=L001_000024-T1;
scaffold_1	funannotate	CDS	92849	93234	.	-	0	ID=L001_000024-T1.cds;Parent=L001_000024-T1;
scaffold_1	funannotate	CDS	92030	92744	.	-	1	ID=L001_000024-T1.cds;Parent=L001_000024-T1;
scaffold_1	funannotate	CDS	91553	91885	.	-	0	ID=L001_000024-T1.cds;Parent=L001_000024-T1;
scaffold_1	funannotate	gene	94624	96103	.	-	.	ID=L001_000025;
scaffold_1	funannotate	mRNA	94624	96103	.	-	.	ID=L001_000025-T1;Parent=L001_000025;product=hypothetical protein;
scaffold_1	funannotate	exon	95954	96103	.	-	.	ID=L001_000025-T1.exon1;Parent=L001_000025-T1;
scaffold_1	funannotate	exon	95778	95895	.	-	.	ID=L001_000025-T1.exon2;Parent=L001_000025-T1;
scaffold_1	funannotate	exon	95333	95739	.	-	.	ID=L001_000025-T1.exon3;Parent=L001_000025-T1;
scaffold_1	funannotate	exon	95168	95271	.	-	.	ID=L001_000025-T1.exon4;Parent=L001_000025-T1;
scaffold_1	funannotate	exon	94873	95112	.	-	.	ID=L001_000025-T1.exon5;Parent=L001_000025-T1;
scaffold_1	funannotate	exon	94624	94801	.	-	.	ID=L001_000025-T1.exon6;Parent=L001_000025-T1;
scaffold_1	funannotate	CDS	95954	96103	.	-	0	ID=L001_000025-T1.cds;Parent=L001_000025-T1;
scaffold_1	funannotate	CDS	95778	95895	.	-	0	ID=L001_000025-T1.cds;Parent=L001_000025-T1;
scaffold_1	funannotate	CDS	95333	95739	.	-	2	ID=L001_000025-T1.cds;Parent=L001_000025-T1;
scaffold_1	funannotate	CDS	95168	95271	.	-	0	ID=L001_000025-T1.cds;Parent=L001_000025-T1;
scaffold_1	funannotate	CDS	94873	95112	.	-	1	ID=L001_000025-T1.cds;Parent=L001_000025-T1;
scaffold_1	funannotate	CDS	94624	94801	.	-	1	ID=L001_000025-T1.cds;Parent=L001_000025-T1;
scaffold_1	funannotate	gene	96868	98406	.	+	.	ID=L001_000026;
scaffold_1	funannotate	mRNA	96868	98406	.	+	.	ID=L001_000026-T1;Parent=L001_000026;product=hypothetical protein;
scaffold_1	funannotate	exon	96868	97183	.	+	.	ID=L001_000026-T1.exon1;Parent=L001_000026-T1;
scaffold_1	funannotate	exon	97283	97617	.	+	.	ID=L001_000026-T1.exon2;Parent=L001_000026-T1;
scaffold_1	funannotate	exon	97699	98406	.	+	.	ID=L001_000026-T1.exon3;Parent=L001_000026-T1;
scaffold_1	funannotate	CDS	96868	97183	.	+	0	ID=L001_000026-T1.cds;Parent=L001_000026-T1;
scaffold_1	funannotate	CDS	97283	97617	.	+	2	ID=L001_000026-T1.cds;Parent=L001_000026-T1;
scaffold_1	funannotate	CDS	97699	98406	.	+	0	ID=L001_000026-T1.cds;Parent=L001_000026-T1;
scaffold_1	funannotate	gene	99464	101742	.	-	.	ID=L001_000027;
scaffold_1	funannotate	mRNA	99464	101742	.	-	.	ID=L001_000027-T1;Parent=L001_000027;product=hypothetical protein;
scaffold_1	funannotate	exon	101659	101742	.	-	.	ID=L001_000027-T1.exon1;Parent=L001_000027-T1;
scaffold_1	funannotate	exon	101287	101502	.	-	.	ID=L001_000027-T1.exon2;Parent=L001_000027-T1;
scaffold_1	funannotate	exon	101081	101234	.	-	.	ID=L001_000027-T1.exon3;Parent=L001_000027-T1;
scaffold_1	funannotate	exon	100910	101022	.	-	.	ID=L001_000027-T1.exon4;Parent=L001_000027-T1;
scaffold_1	funannotate	exon	100520	100857	.	-	.	ID=L001_000027-T1.exon5;Parent=L001_000027-T1;
scaffold_1	funannotate	exon	99464	100466	.	-	.	ID=L001_000027-T1.exon6;Parent=L001_000027-T1;
scaffold_1	funannotate	CDS	101659	101742	.	-	0	ID=L001_000027-T1.cds;Parent=L001_000027-T1;
scaffold_1	funannotate	CDS	101287	101502	.	-	0	ID=L001_000027-T1.cds;Parent=L001_000027-T1;
scaffold_1	funannotate	CDS	101081	101234	.	-	0	ID=L001_000027-T1.cds;Parent=L001_000027-T1;
scaffold_1	funannotate	CDS	100910	101022	.	-	2	ID=L001_000027-T1.cds;Parent=L001_000027-T1;
scaffold_1	funannotate	CDS	100520	100857	.	-	0	ID=L001_000027-T1.cds;Parent=L001_000027-T1;
scaffold_1	funannotate	CDS	99464	100466	.	-	1	ID=L001_000027-T1.cds;Parent=L001_000027-T1;
scaffold_1	funannotate	gene	102525	103449	.	+	.	ID=L001_000028;
scaffold_1	funannotate	mRNA	102525	103449	.	+	.	ID=L001_000028-T1;Parent=L001_000028;product=hypothetical protein;
scaffold_1	funannotate	exon	102525	103290	.	+	.	ID=L001_000028-T1.exon1;Parent=L001_000028-T1;
scaffold_1	funannotate	exon	103412	103449	.	+	.	ID=L001_000028-T1.exon2;Parent=L001_000028-T1;
scaffold_1	funannotate	CDS	102525	103290	.	+	0	ID=L001_000028-T1.cds;Parent=L001_000028-T1;
scaffold_1	funannotate	CDS	103412	103449	.	+	2	ID=L001_000028-T1.cds;Parent=L001_000028-T1;
scaffold_1	funannotate	gene	104031	104873	.	-	.	ID=L001_000029;
scaffold_1	funannotate	mRNA	104031	104873	.	-	.	ID=L001_000029-T1;Parent=L001_000029;product=hypothetical protein;
scaffold_1	funannotate	exon	104597	104873	.	-	.	ID=L001_000029-T1.exon1;Parent=L001_000029-T1;
scaffold_1	funannotate	exon	104031	104521	.	-	.	ID=L001_000029-T1.exon2;Parent=L001_000029-T1;
scaffold_1	funannotate	CDS	104597	104873	.	-	0	ID=L001_000029-T1.cds;Parent=L001_000029-T1;
scaffold_1	funannotate	CDS	104031	104521	.	-	2	ID=L001_000029-T1.cds;Parent=L001_000029-T1;
scaffold_1	funannotate	gene	105035	106206	.	-	.	ID=L001_000030;
scaffold_1	funannotate	mRNA	105035	106206	.	-	.	ID=L001_000030-T1;Parent=L001_000030;product=hypothetical protein;
scaffold_1	funannotate	exon	105734	106206	.	-	.	ID=L001_000030-T1.exon1;Parent=L001_000030-T1;
scaffold_1	funannotate	exon	105236	105661	.	-	.	ID=L001_000030-T1.exon2;Parent=L001_000030-T1;
scaffold_1	funannotate	exon	105035	105173	.	-	.	ID=L001_000030-T1.exon3;Parent=L001_000030-T1;
scaffold_1	funannotate	CDS	105734	106206	.	-	0	ID=L001_000030-T1.cds;Parent=L001_000030-T1;
scaffold_1	funannotate	CDS	105236	105661	.	-	1	ID=L001_000030-T1.cds;Parent=L001_000030-T1;
scaffold_1	funannotate	CDS	105035	105173	.	-	1	ID=L001_000030-T1.cds;Parent=L001_000030-T1;
scaffold_1	funannotate	gene	107936	109117	.	-	.	ID=L001_000031;
scaffold_1	funannotate	mRNA	107936	109117	.	-	.	ID=L001_000031-T1;Parent=L001_000031;product=hypothetical protein;
scaffold_1	funannotate	exon	108717	109117	.	-	.	ID=L001_000031-T1.exon1;Parent=L001_000031-T1;
scaffold_1	funannotate	exon	108284	108611	.	-	.	ID=L001_000031-T1.exon2;Parent=L001_000031-T1;
scaffold_1	funannotate	exon	107936	108178	.	-	.	ID=L001_000031-T1.exon3;Parent=L001_000031-T1;
scaffold_1	funannotate	CDS	108717	109117	.	-	0	ID=L001_000031-T1.cds;Parent=L001_000031-T1;
scaffold_1	funannotate	CDS	108284	108611	.	-	1	ID=L001_000031-T1.cds;Parent=L001_000031-T1;
scaffold_1	funannotate	CDS	107936	108178	.	-	0	ID=L001_000031-T1.cds;Parent=L001_000031-T1;
scaffold_1	funannotate	gene	109964	110895	.	-	.	ID=L001_000032;
scaffold_1	funannotate	mRNA	109964	110895	.	-	.	ID=L001_000032-T1;Parent=L001_000032;product=hypothetical protein;
scaffold_1	funannotate	exon	110855	110895	.	-	.	ID=L001_000032-T1.exon1;Parent=L001_000032-T1;
scaffold_1	funannotate	exon	110635	110803	.	-	.	ID=L001_000032-T1.exon2;Parent=L001_000032-T1;
scaffold_1	funannotate	exon	109964	110584	.	-	.	ID=L001_000032-T1.exon3;Parent=L001_000032-T1;
scaffold_1	funannotate	CDS	110855	110895	.	-	0	ID=L001_000032-T1.cds;Parent=L001_000032-T1;
scaffold_1	funannotate	CDS	110635	110803	.	-	1	ID=L001_000032-T1.cds;Parent=L001_000032-T1;
scaffold_1	funannotate	CDS	109964	110584	.	-	0	ID=L001_000032-T1.cds;Parent=L001_000032-T1;
scaffold_1	funannotate	gene	111662	114887	.	-	.	ID=L001_000033;
scaffold_1	funannotate	mRNA	111662	114887	.	-	.	ID=L001_000033-T1;Parent=L001_000033;product=hypothetical protein;
scaffold_1	funannotate	exon	113961	114887	.	-	.	ID=L001_000033-T1.exon1;Parent=L001_000033-T1;
scaffold_1	funannotate	exon	111662	113797	.	-	.	ID=L001_000033-T1.exon2;Parent=L001_000033-T1;
scaffold_1	funannotate	CDS	113961	114887	.	-	0	ID=L001_000033-T1.cds;Parent=L001_000033-T1;
scaffold_1	funannotate	CDS	111662	113797	.	-	0	ID=L001_000033-T1.cds;Parent=L001_000033-T1;
scaffold_1	funannotate	gene	117270	119099	.	+	.	ID=L001_000034;
scaffold_1	funannotate	mRNA	117270	119099	.	+	.	ID=L001_000034-T1;Parent=L001_000034;product=hypothetical protein;
scaffold_1	funannotate	exon	117270	117489	.	+	.	ID=L001_000034-T1.exon1;Parent=L001_000034-T1;
scaffold_1	funannotate	exon	117560	117706	.	+	.	ID=L001_000034-T1.exon2;Parent=L001_000034-T1;
scaffold_1	funannotate	exon	117774	118162	.	+	.	ID=L001_000034-T1.exon3;Parent=L001_000034-T1;
scaffold_1	funannotate	exon	118247	118839	.	+	.	ID=L001_000034-T1.exon4;Parent=L001_000034-T1;
scaffold_1	funannotate	exon	118931	119099	.	+	.	ID=L001_000034-T1.exon5;Parent=L001_000034-T1;
scaffold_1	funannotate	CDS	117270	117489	.	+	0	ID=L001_000034-T1.cds;Parent=L001_000034-T1;
scaffold_1	funannotate	CDS	117560	117706	.	+	2	ID=L001_000034-T1.cds;Parent=L001_000034-T1;
scaffold_1	funannotate	CDS	117774	118162	.	+	2	ID=L001_000034-T1.cds;Parent=L001_000034-T1;
scaffold_1	funannotate	CDS	118247	118839	.	+	0	ID=L001_000034-T1.cds;Parent=L001_000034-T1;
scaffold_1	funannotate	CDS	118931	119099	.	+	1	ID=L001_000034-T1.cds;Parent=L001_000034-T1;
scaffold_1	funannotate	gene	120957	122236	.	+	.	ID=L001_000035;
scaffold_1	funannotate	mRNA	120957	122236	.	+	.	ID=L001_000035-T1;Parent=L001_000035;product=hypothetical protein;
scaffold_1	funannotate	exon	120957	121614	.	+	.	ID=L001_000035-T1.exon1;Parent=L001_000035-T1;
scaffold_1	funannotate	exon	121688	121842	.	+	.	ID=L001_000035-T1.exon2;Parent=L001_000035-T1;
scaffold_1	funannotate	exon	121973	122236	.	+	.	ID=L001_000035-T1.exon3;Parent=L001_000035-T1;
scaffold_1	funannotate	CDS	120957	121614	.	+	0	ID=L001_000035-T1.cds;Parent=L001_000035-T1;
scaffold_1	funannotate	CDS	121688	121842	.	+	2	ID=L001_000035-T1.cds;Parent=L001_000035-T1;
scaffold_1	funannotate	CDS	121973	122236	.	+	0	ID=L001_000035-T1.cds;Parent=L001_000035-T1;
scaffold_1	funannotate	gene	123119	124685	.	-	.	ID=L001_000036;
scaffold_1	funannotate	mRNA	123119	124685	.	-	.	ID=L001_000036-T1;Parent=L001_000036;product=hypothetical protein;
scaffold_1	funannotate	exon	124100	124685	.	-	.	ID=L001_000036-T1.exon1;Parent=L001_000036-T1;
scaffold_1	funannotate	exon	123119	123942	.	-	.	ID=L001_000036-T1.exon2;Parent=L001_000036-T1;
scaffold_1	funannotate	CDS	124100	124685	.	-	0	ID=L001_000036-T1.cds;Parent=L001_000036-T1;
scaffold_1	funannotate	CDS	123119	123942	.	-	2	ID=L001_000036-T1.cds;Parent=L001_000036-T1;
scaffold_1	funannotate	gene	127153	128877	.	-	.	ID=L001_000037;
scaffold_1	funannotate	mRNA	127153	128877	.	-	.	ID=L001_000037-T1;Parent=L001_000037;product=hypothetical protein;
scaffold_1	funannotate	exon	127153	128877	.	-	.	ID=L001_000037-T1.exon1;Parent=L001_000037-T1;
scaffold_1	funannotate	CDS	127153	128877	.	-	0	ID=L001_000037-T1.cds;Parent=L001_000037-T1;
scaffold_1	funannotate	gene	129568	130803	.	-	.	ID=L001_000038;
scaffold_1	funannotate	mRNA	129568	130803	.	-	.	ID=L001_000038-T1;Parent=L001_000038;product=hypothetical protein;
scaffold_1	funannotate	exon	129568	130803	.	-	.	ID=L001_000038-T1.exon1;Parent=L001_000038-T1;
scaffold_1	funannotate	CDS	129568	130803	.	-	0	ID=L001_000038-T1.cds;Parent=L001_000038-T1;
scaffold_1	funannotate	gene	134335	137355	.	+	.	ID=L001_000039;
scaffold_1	funannotate	mRNA	134335	137355	.	+	.	ID=L001_000039-T1;Parent=L001_000039;product=hypothetical protein;
scaffold_1	funannotate	exon	134335	134441	.	+	.	ID=L001_000039-T1.exon1;Parent=L001_000039-T1;
scaffold_1	funannotate	exon	134514	136899	.	+	.	ID=L001_000039-T1.exon2;Parent=L001_000039-T1;
scaffold_1	funannotate	exon	136987	137355	.	+	.	ID=L001_000039-T1.exon3;Parent=L001_000039-T1;
scaffold_1	funannotate	CDS	134335	134441	.	+	0	ID=L001_000039-T1.cds;Parent=L001_000039-T1;
scaffold_1	funannotate	CDS	134514	136899	.	+	1	ID=L001_000039-T1.cds;Parent=L001_000039-T1;
scaffold_1	funannotate	CDS	136987	137355	.	+	0	ID=L001_000039-T1.cds;Parent=L001_000039-T1;
scaffold_1	funannotate	gene	139614	144512	.	+	.	ID=L001_000040;
scaffold_1	funannotate	mRNA	139614	144512	.	+	.	ID=L001_000040-T1;Parent=L001_000040;product=hypothetical protein;
scaffold_1	funannotate	exon	139614	139692	.	+	.	ID=L001_000040-T1.exon1;Parent=L001_000040-T1;
scaffold_1	funannotate	exon	139796	140203	.	+	.	ID=L001_000040-T1.exon2;Parent=L001_000040-T1;
scaffold_1	funannotate	exon	142000	142360	.	+	.	ID=L001_000040-T1.exon3;Parent=L001_000040-T1;
scaffold_1	funannotate	exon	142433	143274	.	+	.	ID=L001_000040-T1.exon4;Parent=L001_000040-T1;
scaffold_1	funannotate	exon	143367	143646	.	+	.	ID=L001_000040-T1.exon5;Parent=L001_000040-T1;
scaffold_1	funannotate	exon	143771	144512	.	+	.	ID=L001_000040-T1.exon6;Parent=L001_000040-T1;
scaffold_1	funannotate	CDS	139614	139692	.	+	0	ID=L001_000040-T1.cds;Parent=L001_000040-T1;
scaffold_1	funannotate	CDS	139796	140203	.	+	2	ID=L001_000040-T1.cds;Parent=L001_000040-T1;
scaffold_1	funannotate	CDS	142000	142360	.	+	2	ID=L001_000040-T1.cds;Parent=L001_000040-T1;
scaffold_1	funannotate	CDS	142433	143274	.	+	1	ID=L001_000040-T1.cds;Parent=L001_000040-T1;
scaffold_1	funannotate	CDS	143367	143646	.	+	2	ID=L001_000040-T1.cds;Parent=L001_000040-T1;
scaffold_1	funannotate	CDS	143771	144512	.	+	1	ID=L001_000040-T1.cds;Parent=L001_000040-T1;
scaffold_1	funannotate	gene	145638	147335	.	+	.	ID=L001_000041;
scaffold_1	funannotate	mRNA	145638	147335	.	+	.	ID=L001_000041-T1;Parent=L001_000041;product=hypothetical protein;
scaffold_1	funannotate	exon	145638	145803	.	+	.	ID=L001_000041-T1.exon1;Parent=L001_000041-T1;
scaffold_1	funannotate	exon	145999	147335	.	+	.	ID=L001_000041-T1.exon2;Parent=L001_000041-T1;
scaffold_1	funannotate	CDS	145638	145803	.	+	0	ID=L001_000041-T1.cds;Parent=L001_000041-T1;
scaffold_1	funannotate	CDS	145999	147335	.	+	2	ID=L001_000041-T1.cds;Parent=L001_000041-T1;
scaffold_1	funannotate	gene	148633	149925	.	+	.	ID=L001_000042;
scaffold_1	funannotate	mRNA	148633	149925	.	+	.	ID=L001_000042-T1;Parent=L001_000042;product=hypothetical protein;
scaffold_1	funannotate	exon	148633	149118	.	+	.	ID=L001_000042-T1.exon1;Parent=L001_000042-T1;
scaffold_1	funannotate	exon	149317	149925	.	+	.	ID=L001_000042-T1.exon2;Parent=L001_000042-T1;
scaffold_1	funannotate	CDS	148633	149118	.	+	0	ID=L001_000042-T1.cds;Parent=L001_000042-T1;
scaffold_1	funannotate	CDS	149317	149925	.	+	0	ID=L001_000042-T1.cds;Parent=L001_000042-T1;
scaffold_1	funannotate	gene	158147	163671	.	+	.	ID=L001_000043;
scaffold_1	funannotate	mRNA	158147	163671	.	+	.	ID=L001_000043-T1;Parent=L001_000043;product=hypothetical protein;
scaffold_1	funannotate	exon	158147	158556	.	+	.	ID=L001_000043-T1.exon1;Parent=L001_000043-T1;
scaffold_1	funannotate	exon	158697	163671	.	+	.	ID=L001_000043-T1.exon2;Parent=L001_000043-T1;
scaffold_1	funannotate	CDS	158147	158556	.	+	0	ID=L001_000043-T1.cds;Parent=L001_000043-T1;
scaffold_1	funannotate	CDS	158697	163671	.	+	1	ID=L001_000043-T1.cds;Parent=L001_000043-T1;
scaffold_1	funannotate	gene	165284	167334	.	-	.	ID=L001_000044;
scaffold_1	funannotate	mRNA	165284	167334	.	-	.	ID=L001_000044-T1;Parent=L001_000044;product=hypothetical protein;
scaffold_1	funannotate	exon	167000	167334	.	-	.	ID=L001_000044-T1.exon1;Parent=L001_000044-T1;
scaffold_1	funannotate	exon	166309	166837	.	-	.	ID=L001_000044-T1.exon2;Parent=L001_000044-T1;
scaffold_1	funannotate	exon	165619	166105	.	-	.	ID=L001_000044-T1.exon3;Parent=L001_000044-T1;
scaffold_1	funannotate	exon	165284	165480	.	-	.	ID=L001_000044-T1.exon4;Parent=L001_000044-T1;
scaffold_1	funannotate	CDS	167000	167334	.	-	0	ID=L001_000044-T1.cds;Parent=L001_000044-T1;
scaffold_1	funannotate	CDS	166309	166837	.	-	1	ID=L001_000044-T1.cds;Parent=L001_000044-T1;
scaffold_1	funannotate	CDS	165619	166105	.	-	0	ID=L001_000044-T1.cds;Parent=L001_000044-T1;
scaffold_1	funannotate	CDS	165284	165480	.	-	2	ID=L001_000044-T1.cds;Parent=L001_000044-T1;
scaffold_1	funannotate	gene	171015	172139	.	-	.	ID=L001_000045;
scaffold_1	funannotate	mRNA	171015	172139	.	-	.	ID=L001_000045-T1;Parent=L001_000045;product=hypothetical protein;
scaffold_1	funannotate	exon	171970	172139	.	-	.	ID=L001_000045-T1.exon1;Parent=L001_000045-T1;
scaffold_1	funannotate	exon	171348	171796	.	-	.	ID=L001_000045-T1.exon2;Parent=L001_000045-T1;
scaffold_1	funannotate	exon	171015	171274	.	-	.	ID=L001_000045-T1.exon3;Parent=L001_000045-T1;
scaffold_1	funannotate	CDS	171970	172139	.	-	0	ID=L001_000045-T1.cds;Parent=L001_000045-T1;
scaffold_1	funannotate	CDS	171348	171796	.	-	1	ID=L001_000045-T1.cds;Parent=L001_000045-T1;
scaffold_1	funannotate	CDS	171015	171274	.	-	2	ID=L001_000045-T1.cds;Parent=L001_000045-T1;
scaffold_1	funannotate	gene	172640	173876	.	+	.	ID=L001_000046;
scaffold_1	funannotate	mRNA	172640	173876	.	+	.	ID=L001_000046-T1;Parent=L001_000046;product=hypothetical protein;
scaffold_1	funannotate	exon	172640	172685	.	+	.	ID=L001_000046-T1.exon1;Parent=L001_000046-T1;
scaffold_1	funannotate	exon	172783	173876	.	+	.	ID=L001_000046-T1.exon2;Parent=L001_000046-T1;
scaffold_1	funannotate	CDS	172640	172685	.	+	0	ID=L001_000046-T1.cds;Parent=L001_000046-T1;
scaffold_1	funannotate	CDS	172783	173876	.	+	2	ID=L001_000046-T1.cds;Parent=L001_000046-T1;
scaffold_1	funannotate	gene	174300	175597	.	-	.	ID=L001_000047;
scaffold_1	funannotate	mRNA	174300	175597	.	-	.	ID=L001_000047-T1;Parent=L001_000047;product=hypothetical protein;
scaffold_1	funannotate	exon	175566	175597	.	-	.	ID=L001_000047-T1.exon1;Parent=L001_000047-T1;
scaffold_1	funannotate	exon	174484	175465	.	-	.	ID=L001_000047-T1.exon2;Parent=L001_000047-T1;
scaffold_1	funannotate	exon	174300	174383	.	-	.	ID=L001_000047-T1.exon3;Parent=L001_000047-T1;
scaffold_1	funannotate	CDS	175566	175597	.	-	0	ID=L001_000047-T1.cds;Parent=L001_000047-T1;
scaffold_1	funannotate	CDS	174484	175465	.	-	1	ID=L001_000047-T1.cds;Parent=L001_000047-T1;
scaffold_1	funannotate	CDS	174300	174383	.	-	0	ID=L001_000047-T1.cds;Parent=L001_000047-T1;
scaffold_1	funannotate	gene	177381	179678	.	+	.	ID=L001_000048;
scaffold_1	funannotate	mRNA	177381	179678	.	+	.	ID=L001_000048-T1;Parent=L001_000048;product=hypothetical protein;
scaffold_1	funannotate	exon	177381	177415	.	+	.	ID=L001_000048-T1.exon1;Parent=L001_000048-T1;
scaffold_1	funannotate	exon	177525	177614	.	+	.	ID=L001_000048-T1.exon2;Parent=L001_000048-T1;
scaffold_1	funannotate	exon	177695	179678	.	+	.	ID=L001_000048-T1.exon3;Parent=L001_000048-T1;
scaffold_1	funannotate	CDS	177381	177415	.	+	0	ID=L001_000048-T1.cds;Parent=L001_000048-T1;
scaffold_1	funannotate	CDS	177525	177614	.	+	1	ID=L001_000048-T1.cds;Parent=L001_000048-T1;
scaffold_1	funannotate	CDS	177695	179678	.	+	1	ID=L001_000048-T1.cds;Parent=L001_000048-T1;
scaffold_1	funannotate	gene	180950	181895	.	-	.	ID=L001_000049;
scaffold_1	funannotate	mRNA	180950	181895	.	-	.	ID=L001_000049-T1;Parent=L001_000049;product=hypothetical protein;
scaffold_1	funannotate	exon	181686	181895	.	-	.	ID=L001_000049-T1.exon1;Parent=L001_000049-T1;
scaffold_1	funannotate	exon	181281	181491	.	-	.	ID=L001_000049-T1.exon2;Parent=L001_000049-T1;
scaffold_1	funannotate	exon	181139	181188	.	-	.	ID=L001_000049-T1.exon3;Parent=L001_000049-T1;
scaffold_1	funannotate	exon	180950	180964	.	-	.	ID=L001_000049-T1.exon4;Parent=L001_000049-T1;
scaffold_1	funannotate	CDS	181686	181895	.	-	0	ID=L001_000049-T1.cds;Parent=L001_000049-T1;
scaffold_1	funannotate	CDS	181281	181491	.	-	0	ID=L001_000049-T1.cds;Parent=L001_000049-T1;
scaffold_1	funannotate	CDS	181139	181188	.	-	2	ID=L001_000049-T1.cds;Parent=L001_000049-T1;
scaffold_1	funannotate	CDS	180950	180964	.	-	0	ID=L001_000049-T1.cds;Parent=L001_000049-T1;
scaffold_1	funannotate	gene	184813	185848	.	+	.	ID=L001_000050;
scaffold_1	funannotate	mRNA	184813	185848	.	+	.	ID=L001_000050-T1;Parent=L001_000050;product=hypothetical protein;
scaffold_1	funannotate	exon	184813	185339	.	+	.	ID=L001_000050-T1.exon1;Parent=L001_000050-T1;
scaffold_1	funannotate	exon	185422	185848	.	+	.	ID=L001_000050-T1.exon2;Parent=L001_000050-T1;
scaffold_1	funannotate	CDS	184813	185339	.	+	0	ID=L001_000050-T1.cds;Parent=L001_000050-T1;
scaffold_1	funannotate	CDS	185422	185848	.	+	1	ID=L001_000050-T1.cds;Parent=L001_000050-T1;
scaffold_1	funannotate	gene	186836	188092	.	-	.	ID=L001_000051;
scaffold_1	funannotate	mRNA	186836	188092	.	-	.	ID=L001_000051-T1;Parent=L001_000051;product=hypothetical protein;
scaffold_1	funannotate	exon	186836	188092	.	-	.	ID=L001_000051-T1.exon1;Parent=L001_000051-T1;
scaffold_1	funannotate	CDS	186836	188092	.	-	0	ID=L001_000051-T1.cds;Parent=L001_000051-T1;
scaffold_1	funannotate	gene	189147	191339	.	+	.	ID=L001_000052;
scaffold_1	funannotate	mRNA	189147	191339	.	+	.	ID=L001_000052-T1;Parent=L001_000052;product=hypothetical protein;
scaffold_1	funannotate	exon	189147	191163	.	+	.	ID=L001_000052-T1.exon1;Parent=L001_000052-T1;
scaffold_1	funannotate	exon	191215	191339	.	+	.	ID=L001_000052-T1.exon2;Parent=L001_000052-T1;
scaffold_1	funannotate	CDS	189147	191163	.	+	0	ID=L001_000052-T1.cds;Parent=L001_000052-T1;
scaffold_1	funannotate	CDS	191215	191339	.	+	2	ID=L001_000052-T1.cds;Parent=L001_000052-T1;
scaffold_1	funannotate	gene	192040	193661	.	+	.	ID=L001_000053;
scaffold_1	funannotate	mRNA	192040	193661	.	+	.	ID=L001_000053-T1;Parent=L001_000053;product=hypothetical protein;
scaffold_1	funannotate	exon	192040	192191	.	+	.	ID=L001_000053-T1.exon1;Parent=L001_000053-T1;
scaffold_1	funannotate	exon	192269	192413	.	+	.	ID=L001_000053-T1.exon2;Parent=L001_000053-T1;
scaffold_1	funannotate	exon	192470	192572	.	+	.	ID=L001_000053-T1.exon3;Parent=L001_000053-T1;
scaffold_1	funannotate	exon	192647	192906	.	+	.	ID=L001_000053-T1.exon4;Parent=L001_000053-T1;
scaffold_1	funannotate	exon	192973	193120	.	+	.	ID=L001_000053-T1.exon5;Parent=L001_000053-T1;
scaffold_1	funannotate	exon	193204	193661	.	+	.	ID=L001_000053-T1.exon6;Parent=L001_000053-T1;
scaffold_1	funannotate	CDS	192040	192191	.	+	0	ID=L001_000053-T1.cds;Parent=L001_000053-T1;
scaffold_1	funannotate	CDS	192269	192413	.	+	1	ID=L001_000053-T1.cds;Parent=L001_000053-T1;
scaffold_1	funannotate	CDS	192470	192572	.	+	0	ID=L001_000053-T1.cds;Parent=L001_000053-T1;
scaffold_1	funannotate	CDS	192647	192906	.	+	2	ID=L001_000053-T1.cds;Parent=L001_000053-T1;
scaffold_1	funannotate	CDS	192973	193120	.	+	0	ID=L001_000053-T1.cds;Parent=L001_000053-T1;
scaffold_1	funannotate	CDS	193204	193661	.	+	2	ID=L001_000053-T1.cds;Parent=L001_000053-T1;
scaffold_1	funannotate	gene	193793	195004	.	-	.	ID=L001_000054;
scaffold_1	funannotate	mRNA	193793	195004	.	-	.	ID=L001_000054-T1;Parent=L001_000054;product=hypothetical protein;
scaffold_1	funannotate	exon	193793	195004	.	-	.	ID=L001_000054-T1.exon1;Parent=L001_000054-T1;
scaffold_1	funannotate	CDS	193793	195004	.	-	0	ID=L001_000054-T1.cds;Parent=L001_000054-T1;
scaffold_1	funannotate	gene	197201	197798	.	+	.	ID=L001_000055;
scaffold_1	funannotate	mRNA	197201	197798	.	+	.	ID=L001_000055-T1;Parent=L001_000055;product=hypothetical protein;
scaffold_1	funannotate	exon	197201	197641	.	+	.	ID=L001_000055-T1.exon1;Parent=L001_000055-T1;
scaffold_1	funannotate	exon	197712	197798	.	+	.	ID=L001_000055-T1.exon2;Parent=L001_000055-T1;
scaffold_1	funannotate	CDS	197201	197641	.	+	0	ID=L001_000055-T1.cds;Parent=L001_000055-T1;
scaffold_1	funannotate	CDS	197712	197798	.	+	0	ID=L001_000055-T1.cds;Parent=L001_000055-T1;
scaffold_1	funannotate	gene	199104	200047	.	-	.	ID=L001_000056;
scaffold_1	funannotate	mRNA	199104	200047	.	-	.	ID=L001_000056-T1;Parent=L001_000056;product=hypothetical protein;
scaffold_1	funannotate	exon	199916	200047	.	-	.	ID=L001_000056-T1.exon1;Parent=L001_000056-T1;
scaffold_1	funannotate	exon	199104	199829	.	-	.	ID=L001_000056-T1.exon2;Parent=L001_000056-T1;
scaffold_1	funannotate	CDS	199916	200047	.	-	0	ID=L001_000056-T1.cds;Parent=L001_000056-T1;
scaffold_1	funannotate	CDS	199104	199829	.	-	0	ID=L001_000056-T1.cds;Parent=L001_000056-T1;
scaffold_1	funannotate	gene	200756	201667	.	+	.	ID=L001_000057;
scaffold_1	funannotate	mRNA	200756	201667	.	+	.	ID=L001_000057-T1;Parent=L001_000057;product=hypothetical protein;
scaffold_1	funannotate	exon	200756	200962	.	+	.	ID=L001_000057-T1.exon1;Parent=L001_000057-T1;
scaffold_1	funannotate	exon	201017	201667	.	+	.	ID=L001_000057-T1.exon2;Parent=L001_000057-T1;
scaffold_1	funannotate	CDS	200756	200962	.	+	0	ID=L001_000057-T1.cds;Parent=L001_000057-T1;
scaffold_1	funannotate	CDS	201017	201667	.	+	0	ID=L001_000057-T1.cds;Parent=L001_000057-T1;
scaffold_1	funannotate	gene	202911	203354	.	+	.	ID=L001_000058;
scaffold_1	funannotate	mRNA	202911	203354	.	+	.	ID=L001_000058-T1;Parent=L001_000058;product=hypothetical protein;
scaffold_1	funannotate	exon	202911	203354	.	+	.	ID=L001_000058-T1.exon1;Parent=L001_000058-T1;
scaffold_1	funannotate	CDS	202911	203354	.	+	0	ID=L001_000058-T1.cds;Parent=L001_000058-T1;
scaffold_1	funannotate	gene	204935	206469	.	+	.	ID=L001_000059;
scaffold_1	funannotate	mRNA	204935	206469	.	+	.	ID=L001_000059-T1;Parent=L001_000059;product=hypothetical protein;
scaffold_1	funannotate	exon	204935	205767	.	+	.	ID=L001_000059-T1.exon1;Parent=L001_000059-T1;
scaffold_1	funannotate	exon	205779	206469	.	+	.	ID=L001_000059-T1.exon2;Parent=L001_000059-T1;
scaffold_1	funannotate	CDS	204935	205767	.	+	0	ID=L001_000059-T1.cds;Parent=L001_000059-T1;
scaffold_1	funannotate	CDS	205779	206469	.	+	1	ID=L001_000059-T1.cds;Parent=L001_000059-T1;
scaffold_1	funannotate	gene	211900	212760	.	+	.	ID=L001_000060;
scaffold_1	funannotate	mRNA	211900	212760	.	+	.	ID=L001_000060-T1;Parent=L001_000060;product=hypothetical protein;
scaffold_1	funannotate	exon	211900	212014	.	+	.	ID=L001_000060-T1.exon1;Parent=L001_000060-T1;
scaffold_1	funannotate	exon	212093	212760	.	+	.	ID=L001_000060-T1.exon2;Parent=L001_000060-T1;
scaffold_1	funannotate	CDS	211900	212014	.	+	0	ID=L001_000060-T1.cds;Parent=L001_000060-T1;
scaffold_1	funannotate	CDS	212093	212760	.	+	2	ID=L001_000060-T1.cds;Parent=L001_000060-T1;
scaffold_1	funannotate	gene	213048	214133	.	-	.	ID=L001_000061;
scaffold_1	funannotate	mRNA	213048	214133	.	-	.	ID=L001_000061-T1;Parent=L001_000061;product=hypothetical protein;
scaffold_1	funannotate	exon	213994	214133	.	-	.	ID=L001_000061-T1.exon1;Parent=L001_000061-T1;
scaffold_1	funannotate	exon	213048	213942	.	-	.	ID=L001_000061-T1.exon2;Parent=L001_000061-T1;
scaffold_1	funannotate	CDS	213994	214133	.	-	0	ID=L001_000061-T1.cds;Parent=L001_000061-T1;
scaffold_1	funannotate	CDS	213048	213942	.	-	1	ID=L001_000061-T1.cds;Parent=L001_000061-T1;
scaffold_1	funannotate	gene	216677	217799	.	-	.	ID=L001_000062;
scaffold_1	funannotate	mRNA	216677	217799	.	-	.	ID=L001_000062-T1;Parent=L001_000062;product=hypothetical protein;
scaffold_1	funannotate	exon	217508	217799	.	-	.	ID=L001_000062-T1.exon1;Parent=L001_000062-T1;
scaffold_1	funannotate	exon	216677	217419	.	-	.	ID=L001_000062-T1.exon2;Parent=L001_000062-T1;
scaffold_1	funannotate	CDS	217508	217799	.	-	0	ID=L001_000062-T1.cds;Parent=L001_000062-T1;
scaffold_1	funannotate	CDS	216677	217419	.	-	2	ID=L001_000062-T1.cds;Parent=L001_000062-T1;
scaffold_1	funannotate	gene	219645	220692	.	-	.	ID=L001_000063;
scaffold_1	funannotate	mRNA	219645	220692	.	-	.	ID=L001_000063-T1;Parent=L001_000063;product=hypothetical protein;
scaffold_1	funannotate	exon	220624	220692	.	-	.	ID=L001_000063-T1.exon1;Parent=L001_000063-T1;
scaffold_1	funannotate	exon	219645	220523	.	-	.	ID=L001_000063-T1.exon2;Parent=L001_000063-T1;
scaffold_1	funannotate	CDS	220624	220692	.	-	0	ID=L001_000063-T1.cds;Parent=L001_000063-T1;
scaffold_1	funannotate	CDS	219645	220523	.	-	0	ID=L001_000063-T1.cds;Parent=L001_000063-T1;
scaffold_1	funannotate	gene	221257	222204	.	+	.	ID=L001_000064;
scaffold_1	funannotate	mRNA	221257	222204	.	+	.	ID=L001_000064-T1;Parent=L001_000064;product=hypothetical protein;
scaffold_1	funannotate	exon	221257	222204	.	+	.	ID=L001_000064-T1.exon1;Parent=L001_000064-T1;
scaffold_1	funannotate	CDS	221257	222204	.	+	0	ID=L001_000064-T1.cds;Parent=L001_000064-T1;
scaffold_1	funannotate	gene	224243	224485	.	+	.	ID=L001_000065;
scaffold_1	funannotate	mRNA	224243	224485	.	+	.	ID=L001_000065-T1;Parent=L001_000065;product=hypothetical protein;
scaffold_1	funannotate	exon	224243	224485	.	+	.	ID=L001_000065-T1.exon1;Parent=L001_000065-T1;
scaffold_1	funannotate	CDS	224243	224485	.	+	0	ID=L001_000065-T1.cds;Parent=L001_000065-T1;
scaffold_1	funannotate	gene	225869	226468	.	+	.	ID=L001_000066;
scaffold_1	funannotate	mRNA	225869	226468	.	+	.	ID=L001_000066-T1;Parent=L001_000066;product=hypothetical protein;
scaffold_1	funannotate	exon	225869	226468	.	+	.	ID=L001_000066-T1.exon1;Parent=L001_000066-T1;
scaffold_1	funannotate	CDS	225869	226468	.	+	0	ID=L001_000066-T1.cds;Parent=L001_000066-T1;
scaffold_1	funannotate	gene	228548	230881	.	-	.	ID=L001_000067;
scaffold_1	funannotate	mRNA	228548	230881	.	-	.	ID=L001_000067-T1;Parent=L001_000067;product=hypothetical protein;
scaffold_1	funannotate	exon	230601	230881	.	-	.	ID=L001_000067-T1.exon1;Parent=L001_000067-T1;
scaffold_1	funannotate	exon	230377	230532	.	-	.	ID=L001_000067-T1.exon2;Parent=L001_000067-T1;
scaffold_1	funannotate	exon	230207	230310	.	-	.	ID=L001_000067-T1.exon3;Parent=L001_000067-T1;
scaffold_1	funannotate	exon	230025	230152	.	-	.	ID=L001_000067-T1.exon4;Parent=L001_000067-T1;
scaffold_1	funannotate	exon	229497	229958	.	-	.	ID=L001_000067-T1.exon5;Parent=L001_000067-T1;
scaffold_1	funannotate	exon	229254	229400	.	-	.	ID=L001_000067-T1.exon6;Parent=L001_000067-T1;
scaffold_1	funannotate	exon	228837	229097	.	-	.	ID=L001_000067-T1.exon7;Parent=L001_000067-T1;
scaffold_1	funannotate	exon	228548	228754	.	-	.	ID=L001_000067-T1.exon8;Parent=L001_000067-T1;
scaffold_1	funannotate	CDS	230601	230881	.	-	0	ID=L001_000067-T1.cds;Parent=L001_000067-T1;
scaffold_1	funannotate	CDS	230377	230532	.	-	1	ID=L001_000067-T1.cds;Parent=L001_000067-T1;
scaffold_1	funannotate	CDS	230207	230310	.	-	1	ID=L001_000067-T1.cds;Parent=L001_000067-T1;
scaffold_1	funannotate	CDS	230025	230152	.	-	2	ID=L001_000067-T1.cds;Parent=L001_000067-T1;
scaffold_1	funannotate	CDS	229497	229958	.	-	0	ID=L001_000067-T1.cds;Parent=L001_000067-T1;
scaffold_1	funannotate	CDS	229254	229400	.	-	0	ID=L001_000067-T1.cds;Parent=L001_000067-T1;
scaffold_1	funannotate	CDS	228837	229097	.	-	0	ID=L001_000067-T1.cds;Parent=L001_000067-T1;
scaffold_1	funannotate	CDS	228548	228754	.	-	0	ID=L001_000067-T1.cds;Parent=L001_000067-T1;
scaffold_1	funannotate	gene	233548	235145	.	-	.	ID=L001_000068;
scaffold_1	funannotate	mRNA	233548	235145	.	-	.	ID=L001_000068-T1;Parent=L001_000068;product=hypothetical protein;
scaffold_1	funannotate	exon	234903	235145	.	-	.	ID=L001_000068-T1.exon1;Parent=L001_000068-T1;
scaffold_1	funannotate	exon	234465	234835	.	-	.	ID=L001_000068-T1.exon2;Parent=L001_000068-T1;
scaffold_1	funannotate	exon	233548	234400	.	-	.	ID=L001_000068-T1.exon3;Parent=L001_000068-T1;
scaffold_1	funannotate	CDS	234903	235145	.	-	0	ID=L001_000068-T1.cds;Parent=L001_000068-T1;
scaffold_1	funannotate	CDS	234465	234835	.	-	0	ID=L001_000068-T1.cds;Parent=L001_000068-T1;
scaffold_1	funannotate	CDS	233548	234400	.	-	1	ID=L001_000068-T1.cds;Parent=L001_000068-T1;
scaffold_1	funannotate	gene	235903	236963	.	+	.	ID=L001_000069;
scaffold_1	funannotate	mRNA	235903	236963	.	+	.	ID=L001_000069-T1;Parent=L001_000069;product=hypothetical protein;
scaffold_1	funannotate	exon	235903	236042	.	+	.	ID=L001_000069-T1.exon1;Parent=L001_000069-T1;
scaffold_1	funannotate	exon	236099	236963	.	+	.	ID=L001_000069-T1.exon2;Parent=L001_000069-T1;
scaffold_1	funannotate	CDS	235903	236042	.	+	0	ID=L001_000069-T1.cds;Parent=L001_000069-T1;
scaffold_1	funannotate	CDS	236099	236963	.	+	1	ID=L001_000069-T1.cds;Parent=L001_000069-T1;
scaffold_1	funannotate	gene	237711	238925	.	+	.	ID=L001_000070;
scaffold_1	funannotate	mRNA	237711	238925	.	+	.	ID=L001_000070-T1;Parent=L001_000070;product=hypothetical protein;
scaffold_1	funannotate	exon	237711	238925	.	+	.	ID=L001_000070-T1.exon1;Parent=L001_000070-T1;
scaffold_1	funannotate	CDS	237711	238925	.	+	0	ID=L001_000070-T1.cds;Parent=L001_000070-T1;
scaffold_1	funannotate	gene	240175	241488	.	+	.	ID=L001_000071;
scaffold_1	funannotate	mRNA	240175	241488	.	+	.	ID=L001_000071-T1;Parent=L001_000071;product=hypothetical protein;
scaffold_1	funannotate	exon	240175	240224	.	+	.	ID=L001_000071-T1.exon1;Parent=L001_000071-T1;
scaffold_1	funannotate	exon	240547	240940	.	+	.	ID=L001_000071-T1.exon2;Parent=L001_000071-T1;
scaffold_1	funannotate	exon	241049	241175	.	+	.	ID=L001_000071-T1.exon3;Parent=L001_000071-T1;
scaffold_1	funannotate	exon	241298	241488	.	+	.	ID=L001_000071-T1.exon4;Parent=L001_000071-T1;
scaffold_1	funannotate	CDS	240175	240224	.	+	0	ID=L001_000071-T1.cds;Parent=L001_000071-T1;
scaffold_1	funannotate	CDS	240547	240940	.	+	1	ID=L001_000071-T1.cds;Parent=L001_000071-T1;
scaffold_1	funannotate	CDS	241049	241175	.	+	0	ID=L001_000071-T1.cds;Parent=L001_000071-T1;
scaffold_1	funannotate	CDS	241298	241488	.	+	2	ID=L001_000071-T1.cds;Parent=L001_000071-T1;
scaffold_1	funannotate	gene	241992	243845	.	-	.	ID=L001_000072;
scaffold_1	funannotate	mRNA	241992	243845	.	-	.	ID=L001_000072-T1;Parent=L001_000072;product=hypothetical protein;
scaffold_1	funannotate	exon	241992	243845	.	-	.	ID=L001_000072-T1.exon1;Parent=L001_000072-T1;
scaffold_1	funannotate	CDS	241992	243845	.	-	0	ID=L001_000072-T1.cds;Parent=L001_000072-T1;
scaffold_1	funannotate	gene	244822	247806	.	-	.	ID=L001_000073;
scaffold_1	funannotate	mRNA	244822	247806	.	-	.	ID=L001_000073-T1;Parent=L001_000073;product=hypothetical protein;
scaffold_1	funannotate	exon	247647	247806	.	-	.	ID=L001_000073-T1.exon1;Parent=L001_000073-T1;
scaffold_1	funannotate	exon	247307	247593	.	-	.	ID=L001_000073-T1.exon2;Parent=L001_000073-T1;
scaffold_1	funannotate	exon	245119	247255	.	-	.	ID=L001_000073-T1.exon3;Parent=L001_000073-T1;
scaffold_1	funannotate	exon	244822	245054	.	-	.	ID=L001_000073-T1.exon4;Parent=L001_000073-T1;
scaffold_1	funannotate	CDS	247647	247806	.	-	0	ID=L001_000073-T1.cds;Parent=L001_000073-T1;
scaffold_1	funannotate	CDS	247307	247593	.	-	2	ID=L001_000073-T1.cds;Parent=L001_000073-T1;
scaffold_1	funannotate	CDS	245119	247255	.	-	0	ID=L001_000073-T1.cds;Parent=L001_000073-T1;
scaffold_1	funannotate	CDS	244822	245054	.	-	2	ID=L001_000073-T1.cds;Parent=L001_000073-T1;
scaffold_1	funannotate	gene	250842	252495	.	+	.	ID=L001_000074;
scaffold_1	funannotate	mRNA	250842	252495	.	+	.	ID=L001_000074-T1;Parent=L001_000074;product=hypothetical protein;
scaffold_1	funannotate	exon	250842	251458	.	+	.	ID=L001_000074-T1.exon1;Parent=L001_000074-T1;
scaffold_1	funannotate	exon	251518	252138	.	+	.	ID=L001_000074-T1.exon2;Parent=L001_000074-T1;
scaffold_1	funannotate	exon	252195	252495	.	+	.	ID=L001_000074-T1.exon3;Parent=L001_000074-T1;
scaffold_1	funannotate	CDS	250842	251458	.	+	0	ID=L001_000074-T1.cds;Parent=L001_000074-T1;
scaffold_1	funannotate	CDS	251518	252138	.	+	1	ID=L001_000074-T1.cds;Parent=L001_000074-T1;
scaffold_1	funannotate	CDS	252195	252495	.	+	1	ID=L001_000074-T1.cds;Parent=L001_000074-T1;
scaffold_1	funannotate	gene	252981	253559	.	-	.	ID=L001_000075;
scaffold_1	funannotate	mRNA	252981	253559	.	-	.	ID=L001_000075-T1;Parent=L001_000075;product=hypothetical protein;
scaffold_1	funannotate	exon	252981	253559	.	-	.	ID=L001_000075-T1.exon1;Parent=L001_000075-T1;
scaffold_1	funannotate	CDS	252981	253559	.	-	0	ID=L001_000075-T1.cds;Parent=L001_000075-T1;
scaffold_1	funannotate	gene	254305	254880	.	-	.	ID=L001_000076;
scaffold_1	funannotate	mRNA	254305	254880	.	-	.	ID=L001_000076-T1;Parent=L001_000076;product=hypothetical protein;
scaffold_1	funannotate	exon	254536	254880	.	-	.	ID=L001_000076-T1.exon1;Parent=L001_000076-T1;
scaffold_1	funannotate	exon	254305	254457	.	-	.	ID=L001_000076-T1.exon2;Parent=L001_000076-T1;
scaffold_1	funannotate	CDS	254536	254880	.	-	0	ID=L001_000076-T1.cds;Parent=L001_000076-T1;
scaffold_1	funannotate	CDS	254305	254457	.	-	0	ID=L001_000076-T1.cds;Parent=L001_000076-T1;
scaffold_1	funannotate	gene	255849	256241	.	-	.	ID=L001_000077;
scaffold_1	funannotate	mRNA	255849	256241	.	-	.	ID=L001_000077-T1;Parent=L001_000077;product=hypothetical protein;
scaffold_1	funannotate	exon	255849	256241	.	-	.	ID=L001_000077-T1.exon1;Parent=L001_000077-T1;
scaffold_1	funannotate	CDS	255849	256241	.	-	0	ID=L001_000077-T1.cds;Parent=L001_000077-T1;
scaffold_1	funannotate	gene	256304	259215	.	-	.	ID=L001_000078;
scaffold_1	funannotate	mRNA	256304	259215	.	-	.	ID=L001_000078-T1;Parent=L001_000078;product=hypothetical protein;
scaffold_1	funannotate	exon	259037	259215	.	-	.	ID=L001_000078-T1.exon1;Parent=L001_000078-T1;
scaffold_1	funannotate	exon	258333	258918	.	-	.	ID=L001_000078-T1.exon2;Parent=L001_000078-T1;
scaffold_1	funannotate	exon	258052	258283	.	-	.	ID=L001_000078-T1.exon3;Parent=L001_000078-T1;
scaffold_1	funannotate	exon	257311	257997	.	-	.	ID=L001_000078-T1.exon4;Parent=L001_000078-T1;
scaffold_1	funannotate	exon	256929	257258	.	-	.	ID=L001_000078-T1.exon5;Parent=L001_000078-T1;
scaffold_1	funannotate	exon	256304	256881	.	-	.	ID=L001_000078-T1.exon6;Parent=L001_000078-T1;
scaffold_1	funannotate	CDS	259037	259215	.	-	0	ID=L001_000078-T1.cds;Parent=L001_000078-T1;
scaffold_1	funannotate	CDS	258333	258918	.	-	1	ID=L001_000078-T1.cds;Parent=L001_000078-T1;
scaffold_1	funannotate	CDS	258052	258283	.	-	0	ID=L001_000078-T1.cds;Parent=L001_000078-T1;
scaffold_1	funannotate	CDS	257311	257997	.	-	2	ID=L001_000078-T1.cds;Parent=L001_000078-T1;
scaffold_1	funannotate	CDS	256929	257258	.	-	2	ID=L001_000078-T1.cds;Parent=L001_000078-T1;
scaffold_1	funannotate	CDS	256304	256881	.	-	2	ID=L001_000078-T1.cds;Parent=L001_000078-T1;
scaffold_1	funannotate	gene	260274	261069	.	-	.	ID=L001_000079;
scaffold_1	funannotate	mRNA	260274	261069	.	-	.	ID=L001_000079-T1;Parent=L001_000079;product=hypothetical protein;
scaffold_1	funannotate	exon	260905	261069	.	-	.	ID=L001_000079-T1.exon1;Parent=L001_000079-T1;
scaffold_1	funannotate	exon	260274	260744	.	-	.	ID=L001_000079-T1.exon2;Parent=L001_000079-T1;
scaffold_1	funannotate	CDS	260905	261069	.	-	0	ID=L001_000079-T1.cds;Parent=L001_000079-T1;
scaffold_1	funannotate	CDS	260274	260744	.	-	0	ID=L001_000079-T1.cds;Parent=L001_000079-T1;
scaffold_1	funannotate	gene	261307	262528	.	-	.	ID=L001_000080;
scaffold_1	funannotate	mRNA	261307	262528	.	-	.	ID=L001_000080-T1;Parent=L001_000080;product=hypothetical protein;
scaffold_1	funannotate	exon	262218	262528	.	-	.	ID=L001_000080-T1.exon1;Parent=L001_000080-T1;
scaffold_1	funannotate	exon	261688	262071	.	-	.	ID=L001_000080-T1.exon2;Parent=L001_000080-T1;
scaffold_1	funannotate	exon	261307	261598	.	-	.	ID=L001_000080-T1.exon3;Parent=L001_000080-T1;
scaffold_1	funannotate	CDS	262218	262528	.	-	0	ID=L001_000080-T1.cds;Parent=L001_000080-T1;
scaffold_1	funannotate	CDS	261688	262071	.	-	1	ID=L001_000080-T1.cds;Parent=L001_000080-T1;
scaffold_1	funannotate	CDS	261307	261598	.	-	1	ID=L001_000080-T1.cds;Parent=L001_000080-T1;
scaffold_1	funannotate	gene	263311	263915	.	-	.	ID=L001_000081;
scaffold_1	funannotate	mRNA	263311	263915	.	-	.	ID=L001_000081-T1;Parent=L001_000081;product=hypothetical protein;
scaffold_1	funannotate	exon	263832	263915	.	-	.	ID=L001_000081-T1.exon1;Parent=L001_000081-T1;
scaffold_1	funannotate	exon	263311	263763	.	-	.	ID=L001_000081-T1.exon2;Parent=L001_000081-T1;
scaffold_1	funannotate	CDS	263832	263915	.	-	0	ID=L001_000081-T1.cds;Parent=L001_000081-T1;
scaffold_1	funannotate	CDS	263311	263763	.	-	0	ID=L001_000081-T1.cds;Parent=L001_000081-T1;
scaffold_1	funannotate	gene	265576	265908	.	+	.	ID=L001_000082;
scaffold_1	funannotate	mRNA	265576	265908	.	+	.	ID=L001_000082-T1;Parent=L001_000082;product=hypothetical protein;
scaffold_1	funannotate	exon	265576	265690	.	+	.	ID=L001_000082-T1.exon1;Parent=L001_000082-T1;
scaffold_1	funannotate	exon	265778	265908	.	+	.	ID=L001_000082-T1.exon2;Parent=L001_000082-T1;
scaffold_1	funannotate	CDS	265576	265690	.	+	0	ID=L001_000082-T1.cds;Parent=L001_000082-T1;
scaffold_1	funannotate	CDS	265778	265908	.	+	2	ID=L001_000082-T1.cds;Parent=L001_000082-T1;
scaffold_1	funannotate	gene	267097	268802	.	+	.	ID=L001_000083;
scaffold_1	funannotate	mRNA	267097	268802	.	+	.	ID=L001_000083-T1;Parent=L001_000083;product=hypothetical protein;
scaffold_1	funannotate	exon	267097	267150	.	+	.	ID=L001_000083-T1.exon1;Parent=L001_000083-T1;
scaffold_1	funannotate	exon	267308	267580	.	+	.	ID=L001_000083-T1.exon2;Parent=L001_000083-T1;
scaffold_1	funannotate	exon	267639	267825	.	+	.	ID=L001_000083-T1.exon3;Parent=L001_000083-T1;
scaffold_1	funannotate	exon	267879	267992	.	+	.	ID=L001_000083-T1.exon4;Parent=L001_000083-T1;
scaffold_1	funannotate	exon	268052	268208	.	+	.	ID=L001_000083-T1.exon5;Parent=L001_000083-T1;
scaffold_1	funannotate	exon	268273	268333	.	+	.	ID=L001_000083-T1.exon6;Parent=L001_000083-T1;
scaffold_1	funannotate	exon	268413	268802	.	+	.	ID=L001_000083-T1.exon7;Parent=L001_000083-T1;
scaffold_1	funannotate	CDS	267097	267150	.	+	0	ID=L001_000083-T1.cds;Parent=L001_000083-T1;
scaffold_1	funannotate	CDS	267308	267580	.	+	0	ID=L001_000083-T1.cds;Parent=L001_000083-T1;
scaffold_1	funannotate	CDS	267639	267825	.	+	0	ID=L001_000083-T1.cds;Parent=L001_000083-T1;
scaffold_1	funannotate	CDS	267879	267992	.	+	2	ID=L001_000083-T1.cds;Parent=L001_000083-T1;
scaffold_1	funannotate	CDS	268052	268208	.	+	2	ID=L001_000083-T1.cds;Parent=L001_000083-T1;
scaffold_1	funannotate	CDS	268273	268333	.	+	1	ID=L001_000083-T1.cds;Parent=L001_000083-T1;
scaffold_1	funannotate	CDS	268413	268802	.	+	0	ID=L001_000083-T1.cds;Parent=L001_000083-T1;
scaffold_1	funannotate	gene	269466	270908	.	-	.	ID=L001_000084;
scaffold_1	funannotate	mRNA	269466	270908	.	-	.	ID=L001_000084-T1;Parent=L001_000084;product=hypothetical protein;
scaffold_1	funannotate	exon	269466	270908	.	-	.	ID=L001_000084-T1.exon1;Parent=L001_000084-T1;
scaffold_1	funannotate	CDS	269466	270908	.	-	0	ID=L001_000084-T1.cds;Parent=L001_000084-T1;
scaffold_1	funannotate	gene	271581	272273	.	-	.	ID=L001_000085;
scaffold_1	funannotate	mRNA	271581	272273	.	-	.	ID=L001_000085-T1;Parent=L001_000085;product=hypothetical protein;
scaffold_1	funannotate	exon	271581	272273	.	-	.	ID=L001_000085-T1.exon1;Parent=L001_000085-T1;
scaffold_1	funannotate	CDS	271581	272273	.	-	0	ID=L001_000085-T1.cds;Parent=L001_000085-T1;
scaffold_1	funannotate	gene	272805	274112	.	+	.	ID=L001_000086;
scaffold_1	funannotate	mRNA	272805	274112	.	+	.	ID=L001_000086-T1;Parent=L001_000086;product=hypothetical protein;
scaffold_1	funannotate	exon	272805	274112	.	+	.	ID=L001_000086-T1.exon1;Parent=L001_000086-T1;
scaffold_1	funannotate	CDS	272805	274112	.	+	0	ID=L001_000086-T1.cds;Parent=L001_000086-T1;
scaffold_1	funannotate	gene	274271	274992	.	-	.	ID=L001_000087;
scaffold_1	funannotate	mRNA	274271	274992	.	-	.	ID=L001_000087-T1;Parent=L001_000087;product=hypothetical protein;
scaffold_1	funannotate	exon	274869	274992	.	-	.	ID=L001_000087-T1.exon1;Parent=L001_000087-T1;
scaffold_1	funannotate	exon	274271	274755	.	-	.	ID=L001_000087-T1.exon2;Parent=L001_000087-T1;
scaffold_1	funannotate	CDS	274869	274992	.	-	0	ID=L001_000087-T1.cds;Parent=L001_000087-T1;
scaffold_1	funannotate	CDS	274271	274755	.	-	2	ID=L001_000087-T1.cds;Parent=L001_000087-T1;
scaffold_1	funannotate	gene	275639	276814	.	+	.	ID=L001_000088;
scaffold_1	funannotate	mRNA	275639	276814	.	+	.	ID=L001_000088-T1;Parent=L001_000088;product=hypothetical protein;
scaffold_1	funannotate	exon	275639	276814	.	+	.	ID=L001_000088-T1.exon1;Parent=L001_000088-T1;
scaffold_1	funannotate	CDS	275639	276814	.	+	0	ID=L001_000088-T1.cds;Parent=L001_000088-T1;
scaffold_1	funannotate	gene	277297	278187	.	+	.	ID=L001_000089;
scaffold_1	funannotate	mRNA	277297	278187	.	+	.	ID=L001_000089-T1;Parent=L001_000089;product=hypothetical protein;
scaffold_1	funannotate	exon	277297	277659	.	+	.	ID=L001_000089-T1.exon1;Parent=L001_000089-T1;
scaffold_1	funannotate	exon	277747	278187	.	+	.	ID=L001_000089-T1.exon2;Parent=L001_000089-T1;
scaffold_1	funannotate	CDS	277297	277659	.	+	0	ID=L001_000089-T1.cds;Parent=L001_000089-T1;
scaffold_1	funannotate	CDS	277747	278187	.	+	0	ID=L001_000089-T1.cds;Parent=L001_000089-T1;
scaffold_1	funannotate	gene	279348	280397	.	+	.	ID=L001_000090;
scaffold_1	funannotate	mRNA	279348	280397	.	+	.	ID=L001_000090-T1;Parent=L001_000090;product=hypothetical protein;
scaffold_1	funannotate	exon	279348	279464	.	+	.	ID=L001_000090-T1.exon1;Parent=L001_000090-T1;
scaffold_1	funannotate	exon	279544	280152	.	+	.	ID=L001_000090-T1.exon2;Parent=L001_000090-T1;
scaffold_1	funannotate	exon	280245	280397	.	+	.	ID=L001_000090-T1.exon3;Parent=L001_000090-T1;
scaffold_1	funannotate	CDS	279348	279464	.	+	0	ID=L001_000090-T1.cds;Parent=L001_000090-T1;
scaffold_1	funannotate	CDS	279544	280152	.	+	0	ID=L001_000090-T1.cds;Parent=L001_000090-T1;
scaffold_1	funannotate	CDS	280245	280397	.	+	0	ID=L001_000090-T1.cds;Parent=L001_000090-T1;
scaffold_1	funannotate	gene	281532	283631	.	+	.	ID=L001_000091;
scaffold_1	funannotate	mRNA	281532	283631	.	+	.	ID=L001_000091-T1;Parent=L001_000091;product=hypothetical protein;
scaffold_1	funannotate	exon	281532	281856	.	+	.	ID=L001_000091-T1.exon1;Parent=L001_000091-T1;
scaffold_1	funannotate	exon	281953	283631	.	+	.	ID=L001_000091-T1.exon2;Parent=L001_000091-T1;
scaffold_1	funannotate	CDS	281532	281856	.	+	0	ID=L001_000091-T1.cds;Parent=L001_000091-T1;
scaffold_1	funannotate	CDS	281953	283631	.	+	2	ID=L001_000091-T1.cds;Parent=L001_000091-T1;
scaffold_1	funannotate	gene	284446	286428	.	-	.	ID=L001_000092;
scaffold_1	funannotate	mRNA	284446	286428	.	-	.	ID=L001_000092-T1;Parent=L001_000092;product=hypothetical protein;
scaffold_1	funannotate	exon	285688	286428	.	-	.	ID=L001_000092-T1.exon1;Parent=L001_000092-T1;
scaffold_1	funannotate	exon	284446	285447	.	-	.	ID=L001_000092-T1.exon2;Parent=L001_000092-T1;
scaffold_1	funannotate	CDS	285688	286428	.	-	0	ID=L001_000092-T1.cds;Parent=L001_000092-T1;
scaffold_1	funannotate	CDS	284446	285447	.	-	0	ID=L001_000092-T1.cds;Parent=L001_000092-T1;
scaffold_1	funannotate	gene	288664	289305	.	-	.	ID=L001_000093;
scaffold_1	funannotate	mRNA	288664	289305	.	-	.	ID=L001_000093-T1;Parent=L001_000093;product=hypothetical protein;
scaffold_1	funannotate	exon	289233	289305	.	-	.	ID=L001_000093-T1.exon1;Parent=L001_000093-T1;
scaffold_1	funannotate	exon	288664	288857	.	-	.	ID=L001_000093-T1.exon2;Parent=L001_000093-T1;
scaffold_1	funannotate	CDS	289233	289305	.	-	0	ID=L001_000093-T1.cds;Parent=L001_000093-T1;
scaffold_1	funannotate	CDS	288664	288857	.	-	2	ID=L001_000093-T1.cds;Parent=L001_000093-T1;
scaffold_1	funannotate	gene	290426	293733	.	-	.	ID=L001_000094;
scaffold_1	funannotate	mRNA	290426	293733	.	-	.	ID=L001_000094-T1;Parent=L001_000094;product=hypothetical protein;
scaffold_1	funannotate	exon	293624	293733	.	-	.	ID=L001_000094-T1.exon1;Parent=L001_000094-T1;
scaffold_1	funannotate	exon	290426	293411	.	-	.	ID=L001_000094-T1.exon2;Parent=L001_000094-T1;
scaffold_1	funannotate	CDS	293624	293733	.	-	0	ID=L001_000094-T1.cds;Parent=L001_000094-T1;
scaffold_1	funannotate	CDS	290426	293411	.	-	1	ID=L001_000094-T1.cds;Parent=L001_000094-T1;
scaffold_1	funannotate	gene	296379	298422	.	-	.	ID=L001_000095;
scaffold_1	funannotate	mRNA	296379	298422	.	-	.	ID=L001_000095-T1;Parent=L001_000095;product=hypothetical protein;
scaffold_1	funannotate	exon	298396	298422	.	-	.	ID=L001_000095-T1.exon1;Parent=L001_000095-T1;
scaffold_1	funannotate	exon	297418	298230	.	-	.	ID=L001_000095-T1.exon2;Parent=L001_000095-T1;
scaffold_1	funannotate	exon	297252	297359	.	-	.	ID=L001_000095-T1.exon3;Parent=L001_000095-T1;
scaffold_1	funannotate	exon	296379	297005	.	-	.	ID=L001_000095-T1.exon4;Parent=L001_000095-T1;
scaffold_1	funannotate	CDS	298396	298422	.	-	0	ID=L001_000095-T1.cds;Parent=L001_000095-T1;
scaffold_1	funannotate	CDS	297418	298230	.	-	0	ID=L001_000095-T1.cds;Parent=L001_000095-T1;
scaffold_1	funannotate	CDS	297252	297359	.	-	0	ID=L001_000095-T1.cds;Parent=L001_000095-T1;
scaffold_1	funannotate	CDS	296379	297005	.	-	0	ID=L001_000095-T1.cds;Parent=L001_000095-T1;
scaffold_1	funannotate	gene	302000	303360	.	+	.	ID=L001_000096;
scaffold_1	funannotate	mRNA	302000	303360	.	+	.	ID=L001_000096-T1;Parent=L001_000096;product=hypothetical protein;
scaffold_1	funannotate	exon	302000	302046	.	+	.	ID=L001_000096-T1.exon1;Parent=L001_000096-T1;
scaffold_1	funannotate	exon	302148	303360	.	+	.	ID=L001_000096-T1.exon2;Parent=L001_000096-T1;
scaffold_1	funannotate	CDS	302000	302046	.	+	0	ID=L001_000096-T1.cds;Parent=L001_000096-T1;
scaffold_1	funannotate	CDS	302148	303360	.	+	1	ID=L001_000096-T1.cds;Parent=L001_000096-T1;
scaffold_1	funannotate	gene	304531	305497	.	+	.	ID=L001_000097;
scaffold_1	funannotate	mRNA	304531	305497	.	+	.	ID=L001_000097-T1;Parent=L001_000097;product=hypothetical protein;
scaffold_1	funannotate	exon	304531	304824	.	+	.	ID=L001_000097-T1.exon1;Parent=L001_000097-T1;
scaffold_1	funannotate	exon	305141	305497	.	+	.	ID=L001_000097-T1.exon2;Parent=L001_000097-T1;
scaffold_1	funannotate	CDS	304531	304824	.	+	0	ID=L001_000097-T1.cds;Parent=L001_000097-T1;
scaffold_1	funannotate	CDS	305141	305497	.	+	0	ID=L001_000097-T1.cds;Parent=L001_000097-T1;
scaffold_1	funannotate	gene	305691	307602	.	-	.	ID=L001_000098;
scaffold_1	funannotate	mRNA	305691	307602	.	-	.	ID=L001_000098-T1;Parent=L001_000098;product=hypothetical protein;
scaffold_1	funannotate	exon	307570	307602	.	-	.	ID=L001_000098-T1.exon1;Parent=L001_000098-T1;
scaffold_1	funannotate	exon	307055	307293	.	-	.	ID=L001_000098-T1.exon2;Parent=L001_000098-T1;
scaffold_1	funannotate	exon	306908	306999	.	-	.	ID=L001_000098-T1.exon3;Parent=L001_000098-T1;
scaffold_1	funannotate	exon	306724	306849	.	-	.	ID=L001_000098-T1.exon4;Parent=L001_000098-T1;
scaffold_1	funannotate	exon	305691	306664	.	-	.	ID=L001_000098-T1.exon5;Parent=L001_000098-T1;
scaffold_1	funannotate	CDS	307570	307602	.	-	0	ID=L001_000098-T1.cds;Parent=L001_000098-T1;
scaffold_1	funannotate	CDS	307055	307293	.	-	0	ID=L001_000098-T1.cds;Parent=L001_000098-T1;
scaffold_1	funannotate	CDS	306908	306999	.	-	1	ID=L001_000098-T1.cds;Parent=L001_000098-T1;
scaffold_1	funannotate	CDS	306724	306849	.	-	2	ID=L001_000098-T1.cds;Parent=L001_000098-T1;
scaffold_1	funannotate	CDS	305691	306664	.	-	2	ID=L001_000098-T1.cds;Parent=L001_000098-T1;
scaffold_1	funannotate	gene	309823	309991	.	+	.	ID=L001_000099;
scaffold_1	funannotate	mRNA	309823	309991	.	+	.	ID=L001_000099-T1;Parent=L001_000099;product=hypothetical protein;
scaffold_1	funannotate	exon	309823	309991	.	+	.	ID=L001_000099-T1.exon1;Parent=L001_000099-T1;
scaffold_1	funannotate	CDS	309823	309991	.	+	1	ID=L001_000099-T1.cds;Parent=L001_000099-T1;
scaffold_1	funannotate	gene	310143	310723	.	-	.	ID=L001_000100;
scaffold_1	funannotate	mRNA	310143	310723	.	-	.	ID=L001_000100-T1;Parent=L001_000100;product=hypothetical protein;
scaffold_1	funannotate	exon	310690	310723	.	-	.	ID=L001_000100-T1.exon1;Parent=L001_000100-T1;
scaffold_1	funannotate	exon	310143	310606	.	-	.	ID=L001_000100-T1.exon2;Parent=L001_000100-T1;
scaffold_1	funannotate	CDS	310690	310723	.	-	0	ID=L001_000100-T1.cds;Parent=L001_000100-T1;
scaffold_1	funannotate	CDS	310143	310606	.	-	2	ID=L001_000100-T1.cds;Parent=L001_000100-T1;
scaffold_1	funannotate	gene	311598	312345	.	-	.	ID=L001_000101;
scaffold_1	funannotate	mRNA	311598	312345	.	-	.	ID=L001_000101-T1;Parent=L001_000101;product=hypothetical protein;
scaffold_1	funannotate	exon	311987	312345	.	-	.	ID=L001_000101-T1.exon1;Parent=L001_000101-T1;
scaffold_1	funannotate	exon	311750	311916	.	-	.	ID=L001_000101-T1.exon2;Parent=L001_000101-T1;
scaffold_1	funannotate	exon	311598	311686	.	-	.	ID=L001_000101-T1.exon3;Parent=L001_000101-T1;
scaffold_1	funannotate	CDS	311987	312345	.	-	0	ID=L001_000101-T1.cds;Parent=L001_000101-T1;
scaffold_1	funannotate	CDS	311750	311916	.	-	1	ID=L001_000101-T1.cds;Parent=L001_000101-T1;
scaffold_1	funannotate	CDS	311598	311686	.	-	2	ID=L001_000101-T1.cds;Parent=L001_000101-T1;
scaffold_1	funannotate	gene	314047	314802	.	-	.	ID=L001_000102;
scaffold_1	funannotate	mRNA	314047	314802	.	-	.	ID=L001_000102-T1;Parent=L001_000102;product=hypothetical protein;
scaffold_1	funannotate	exon	314649	314802	.	-	.	ID=L001_000102-T1.exon1;Parent=L001_000102-T1;
scaffold_1	funannotate	exon	314470	314535	.	-	.	ID=L001_000102-T1.exon2;Parent=L001_000102-T1;
scaffold_1	funannotate	exon	314269	314356	.	-	.	ID=L001_000102-T1.exon3;Parent=L001_000102-T1;
scaffold_1	funannotate	exon	314047	314179	.	-	.	ID=L001_000102-T1.exon4;Parent=L001_000102-T1;
scaffold_1	funannotate	CDS	314649	314802	.	-	0	ID=L001_000102-T1.cds;Parent=L001_000102-T1;
scaffold_1	funannotate	CDS	314470	314535	.	-	2	ID=L001_000102-T1.cds;Parent=L001_000102-T1;
scaffold_1	funannotate	CDS	314269	314356	.	-	2	ID=L001_000102-T1.cds;Parent=L001_000102-T1;
scaffold_1	funannotate	CDS	314047	314179	.	-	1	ID=L001_000102-T1.cds;Parent=L001_000102-T1;
scaffold_1	funannotate	gene	317413	318165	.	+	.	ID=L001_000103;
scaffold_1	funannotate	mRNA	317413	318165	.	+	.	ID=L001_000103-T1;Parent=L001_000103;product=hypothetical protein;
scaffold_1	funannotate	exon	317413	317570	.	+	.	ID=L001_000103-T1.exon1;Parent=L001_000103-T1;
scaffold_1	funannotate	exon	317742	318165	.	+	.	ID=L001_000103-T1.exon2;Parent=L001_000103-T1;
scaffold_1	funannotate	CDS	317413	317570	.	+	0	ID=L001_000103-T1.cds;Parent=L001_000103-T1;
scaffold_1	funannotate	CDS	317742	318165	.	+	1	ID=L001_000103-T1.cds;Parent=L001_000103-T1;
scaffold_1	funannotate	gene	318289	318748	.	+	.	ID=L001_000104;
scaffold_1	funannotate	mRNA	318289	318748	.	+	.	ID=L001_000104-T1;Parent=L001_000104;product=hypothetical protein;
scaffold_1	funannotate	exon	318289	318637	.	+	.	ID=L001_000104-T1.exon1;Parent=L001_000104-T1;
scaffold_1	funannotate	exon	318672	318748	.	+	.	ID=L001_000104-T1.exon2;Parent=L001_000104-T1;
scaffold_1	funannotate	CDS	318289	318637	.	+	0	ID=L001_000104-T1.cds;Parent=L001_000104-T1;
scaffold_1	funannotate	CDS	318672	318748	.	+	2	ID=L001_000104-T1.cds;Parent=L001_000104-T1;
scaffold_1	funannotate	gene	319776	321154	.	-	.	ID=L001_000105;
scaffold_1	funannotate	mRNA	319776	321154	.	-	.	ID=L001_000105-T1;Parent=L001_000105;product=hypothetical protein;
scaffold_1	funannotate	exon	320989	321154	.	-	.	ID=L001_000105-T1.exon1;Parent=L001_000105-T1;
scaffold_1	funannotate	exon	320400	320730	.	-	.	ID=L001_000105-T1.exon2;Parent=L001_000105-T1;
scaffold_1	funannotate	exon	319776	320232	.	-	.	ID=L001_000105-T1.exon3;Parent=L001_000105-T1;
scaffold_1	funannotate	CDS	320989	321154	.	-	0	ID=L001_000105-T1.cds;Parent=L001_000105-T1;
scaffold_1	funannotate	CDS	320400	320730	.	-	2	ID=L001_000105-T1.cds;Parent=L001_000105-T1;
scaffold_1	funannotate	CDS	319776	320232	.	-	1	ID=L001_000105-T1.cds;Parent=L001_000105-T1;
scaffold_1	funannotate	gene	322700	323703	.	+	.	ID=L001_000106;
scaffold_1	funannotate	mRNA	322700	323703	.	+	.	ID=L001_000106-T1;Parent=L001_000106;product=hypothetical protein;
scaffold_1	funannotate	exon	322700	323055	.	+	.	ID=L001_000106-T1.exon1;Parent=L001_000106-T1;
scaffold_1	funannotate	exon	323292	323703	.	+	.	ID=L001_000106-T1.exon2;Parent=L001_000106-T1;
scaffold_1	funannotate	CDS	322700	323055	.	+	0	ID=L001_000106-T1.cds;Parent=L001_000106-T1;
scaffold_1	funannotate	CDS	323292	323703	.	+	1	ID=L001_000106-T1.cds;Parent=L001_000106-T1;
scaffold_1	funannotate	gene	323906	326029	.	-	.	ID=L001_000107;
scaffold_1	funannotate	mRNA	323906	326029	.	-	.	ID=L001_000107-T1;Parent=L001_000107;product=hypothetical protein;
scaffold_1	funannotate	exon	323906	326029	.	-	.	ID=L001_000107-T1.exon1;Parent=L001_000107-T1;
scaffold_1	funannotate	CDS	323906	326029	.	-	0	ID=L001_000107-T1.cds;Parent=L001_000107-T1;
scaffold_1	funannotate	gene	331151	332245	.	-	.	ID=L001_000108;
scaffold_1	funannotate	mRNA	331151	332245	.	-	.	ID=L001_000108-T1;Parent=L001_000108;product=hypothetical protein;
scaffold_1	funannotate	exon	331431	332245	.	-	.	ID=L001_000108-T1.exon1;Parent=L001_000108-T1;
scaffold_1	funannotate	exon	331151	331379	.	-	.	ID=L001_000108-T1.exon2;Parent=L001_000108-T1;
scaffold_1	funannotate	CDS	331431	332245	.	-	0	ID=L001_000108-T1.cds;Parent=L001_000108-T1;
scaffold_1	funannotate	CDS	331151	331379	.	-	1	ID=L001_000108-T1.cds;Parent=L001_000108-T1;
scaffold_1	funannotate	gene	340707	342510	.	-	.	ID=L001_000109;
scaffold_1	funannotate	mRNA	340707	342510	.	-	.	ID=L001_000109-T1;Parent=L001_000109;product=hypothetical protein;
scaffold_1	funannotate	exon	342330	342510	.	-	.	ID=L001_000109-T1.exon1;Parent=L001_000109-T1;
scaffold_1	funannotate	exon	340907	342232	.	-	.	ID=L001_000109-T1.exon2;Parent=L001_000109-T1;
scaffold_1	funannotate	exon	340707	340837	.	-	.	ID=L001_000109-T1.exon3;Parent=L001_000109-T1;
scaffold_1	funannotate	CDS	342330	342510	.	-	0	ID=L001_000109-T1.cds;Parent=L001_000109-T1;
scaffold_1	funannotate	CDS	340907	342232	.	-	2	ID=L001_000109-T1.cds;Parent=L001_000109-T1;
scaffold_1	funannotate	CDS	340707	340837	.	-	2	ID=L001_000109-T1.cds;Parent=L001_000109-T1;
scaffold_1	funannotate	gene	351524	352892	.	+	.	ID=L001_000110;
scaffold_1	funannotate	mRNA	351524	352892	.	+	.	ID=L001_000110-T1;Parent=L001_000110;product=hypothetical protein;
scaffold_1	funannotate	exon	351524	352150	.	+	.	ID=L001_000110-T1.exon1;Parent=L001_000110-T1;
scaffold_1	funannotate	exon	352227	352426	.	+	.	ID=L001_000110-T1.exon2;Parent=L001_000110-T1;
scaffold_1	funannotate	exon	352481	352892	.	+	.	ID=L001_000110-T1.exon3;Parent=L001_000110-T1;
scaffold_1	funannotate	CDS	351524	352150	.	+	0	ID=L001_000110-T1.cds;Parent=L001_000110-T1;
scaffold_1	funannotate	CDS	352227	352426	.	+	0	ID=L001_000110-T1.cds;Parent=L001_000110-T1;
scaffold_1	funannotate	CDS	352481	352892	.	+	1	ID=L001_000110-T1.cds;Parent=L001_000110-T1;
scaffold_1	funannotate	gene	354489	357642	.	+	.	ID=L001_000111;
scaffold_1	funannotate	mRNA	354489	357642	.	+	.	ID=L001_000111-T1;Parent=L001_000111;product=hypothetical protein;
scaffold_1	funannotate	exon	354489	354855	.	+	.	ID=L001_000111-T1.exon1;Parent=L001_000111-T1;
scaffold_1	funannotate	exon	354989	357642	.	+	.	ID=L001_000111-T1.exon2;Parent=L001_000111-T1;
scaffold_1	funannotate	CDS	354489	354855	.	+	0	ID=L001_000111-T1.cds;Parent=L001_000111-T1;
scaffold_1	funannotate	CDS	354989	357642	.	+	2	ID=L001_000111-T1.cds;Parent=L001_000111-T1;
scaffold_1	funannotate	gene	359240	360648	.	+	.	ID=L001_000112;
scaffold_1	funannotate	mRNA	359240	360648	.	+	.	ID=L001_000112-T1;Parent=L001_000112;product=hypothetical protein;
scaffold_1	funannotate	exon	359240	359525	.	+	.	ID=L001_000112-T1.exon1;Parent=L001_000112-T1;
scaffold_1	funannotate	exon	359681	360344	.	+	.	ID=L001_000112-T1.exon2;Parent=L001_000112-T1;
scaffold_1	funannotate	exon	360453	360648	.	+	.	ID=L001_000112-T1.exon3;Parent=L001_000112-T1;
scaffold_1	funannotate	CDS	359240	359525	.	+	0	ID=L001_000112-T1.cds;Parent=L001_000112-T1;
scaffold_1	funannotate	CDS	359681	360344	.	+	2	ID=L001_000112-T1.cds;Parent=L001_000112-T1;
scaffold_1	funannotate	CDS	360453	360648	.	+	1	ID=L001_000112-T1.cds;Parent=L001_000112-T1;
scaffold_1	funannotate	gene	363380	364123	.	+	.	ID=L001_000113;
scaffold_1	funannotate	mRNA	363380	364123	.	+	.	ID=L001_000113-T1;Parent=L001_000113;product=hypothetical protein;
scaffold_1	funannotate	exon	363380	364123	.	+	.	ID=L001_000113-T1.exon1;Parent=L001_000113-T1;
scaffold_1	funannotate	CDS	363380	364123	.	+	0	ID=L001_000113-T1.cds;Parent=L001_000113-T1;
scaffold_1	funannotate	gene	364626	367167	.	+	.	ID=L001_000114;
scaffold_1	funannotate	mRNA	364626	367167	.	+	.	ID=L001_000114-T1;Parent=L001_000114;product=hypothetical protein;
scaffold_1	funannotate	exon	364626	364954	.	+	.	ID=L001_000114-T1.exon1;Parent=L001_000114-T1;
scaffold_1	funannotate	exon	365079	365194	.	+	.	ID=L001_000114-T1.exon2;Parent=L001_000114-T1;
scaffold_1	funannotate	exon	365252	367167	.	+	.	ID=L001_000114-T1.exon3;Parent=L001_000114-T1;
scaffold_1	funannotate	CDS	364626	364954	.	+	0	ID=L001_000114-T1.cds;Parent=L001_000114-T1;
scaffold_1	funannotate	CDS	365079	365194	.	+	1	ID=L001_000114-T1.cds;Parent=L001_000114-T1;
scaffold_1	funannotate	CDS	365252	367167	.	+	2	ID=L001_000114-T1.cds;Parent=L001_000114-T1;
scaffold_1	funannotate	gene	367433	368795	.	-	.	ID=L001_000115;
scaffold_1	funannotate	mRNA	367433	368795	.	-	.	ID=L001_000115-T1;Parent=L001_000115;product=hypothetical protein;
scaffold_1	funannotate	exon	368362	368795	.	-	.	ID=L001_000115-T1.exon1;Parent=L001_000115-T1;
scaffold_1	funannotate	exon	367433	368312	.	-	.	ID=L001_000115-T1.exon2;Parent=L001_000115-T1;
scaffold_1	funannotate	CDS	368362	368795	.	-	0	ID=L001_000115-T1.cds;Parent=L001_000115-T1;
scaffold_1	funannotate	CDS	367433	368312	.	-	1	ID=L001_000115-T1.cds;Parent=L001_000115-T1;
scaffold_1	funannotate	gene	369130	370584	.	-	.	ID=L001_000116;
scaffold_1	funannotate	mRNA	369130	370584	.	-	.	ID=L001_000116-T1;Parent=L001_000116;product=hypothetical protein;
scaffold_1	funannotate	exon	369130	370584	.	-	.	ID=L001_000116-T1.exon1;Parent=L001_000116-T1;
scaffold_1	funannotate	CDS	369130	370584	.	-	0	ID=L001_000116-T1.cds;Parent=L001_000116-T1;
scaffold_1	funannotate	gene	372132	373043	.	-	.	ID=L001_000117;
scaffold_1	funannotate	mRNA	372132	373043	.	-	.	ID=L001_000117-T1;Parent=L001_000117;product=hypothetical protein;
scaffold_1	funannotate	exon	372797	373043	.	-	.	ID=L001_000117-T1.exon1;Parent=L001_000117-T1;
scaffold_1	funannotate	exon	372132	372697	.	-	.	ID=L001_000117-T1.exon2;Parent=L001_000117-T1;
scaffold_1	funannotate	CDS	372797	373043	.	-	0	ID=L001_000117-T1.cds;Parent=L001_000117-T1;
scaffold_1	funannotate	CDS	372132	372697	.	-	2	ID=L001_000117-T1.cds;Parent=L001_000117-T1;
scaffold_1	funannotate	gene	374873	375733	.	+	.	ID=L001_000118;
scaffold_1	funannotate	mRNA	374873	375733	.	+	.	ID=L001_000118-T1;Parent=L001_000118;product=hypothetical protein;
scaffold_1	funannotate	exon	374873	375733	.	+	.	ID=L001_000118-T1.exon1;Parent=L001_000118-T1;
scaffold_1	funannotate	CDS	374873	375733	.	+	0	ID=L001_000118-T1.cds;Parent=L001_000118-T1;
scaffold_1	funannotate	gene	375981	377405	.	-	.	ID=L001_000119;
scaffold_1	funannotate	mRNA	375981	377405	.	-	.	ID=L001_000119-T1;Parent=L001_000119;product=hypothetical protein;
scaffold_1	funannotate	exon	375981	377405	.	-	.	ID=L001_000119-T1.exon1;Parent=L001_000119-T1;
scaffold_1	funannotate	CDS	375981	377405	.	-	0	ID=L001_000119-T1.cds;Parent=L001_000119-T1;
scaffold_1	funannotate	gene	378414	381368	.	-	.	ID=L001_000120;
scaffold_1	funannotate	mRNA	378414	381368	.	-	.	ID=L001_000120-T1;Parent=L001_000120;product=hypothetical protein;
scaffold_1	funannotate	exon	378414	381368	.	-	.	ID=L001_000120-T1.exon1;Parent=L001_000120-T1;
scaffold_1	funannotate	CDS	378414	381368	.	-	0	ID=L001_000120-T1.cds;Parent=L001_000120-T1;
scaffold_1	funannotate	gene	382787	383700	.	+	.	ID=L001_000121;
scaffold_1	funannotate	mRNA	382787	383700	.	+	.	ID=L001_000121-T1;Parent=L001_000121;product=hypothetical protein;
scaffold_1	funannotate	exon	382787	382867	.	+	.	ID=L001_000121-T1.exon1;Parent=L001_000121-T1;
scaffold_1	funannotate	exon	382924	383700	.	+	.	ID=L001_000121-T1.exon2;Parent=L001_000121-T1;
scaffold_1	funannotate	CDS	382787	382867	.	+	0	ID=L001_000121-T1.cds;Parent=L001_000121-T1;
scaffold_1	funannotate	CDS	382924	383700	.	+	0	ID=L001_000121-T1.cds;Parent=L001_000121-T1;
scaffold_1	funannotate	gene	384161	384990	.	-	.	ID=L001_000122;
scaffold_1	funannotate	mRNA	384161	384990	.	-	.	ID=L001_000122-T1;Parent=L001_000122;product=hypothetical protein;
scaffold_1	funannotate	exon	384895	384990	.	-	.	ID=L001_000122-T1.exon1;Parent=L001_000122-T1;
scaffold_1	funannotate	exon	384814	384837	.	-	.	ID=L001_000122-T1.exon2;Parent=L001_000122-T1;
scaffold_1	funannotate	exon	384161	384730	.	-	.	ID=L001_000122-T1.exon3;Parent=L001_000122-T1;
scaffold_1	funannotate	CDS	384895	384990	.	-	0	ID=L001_000122-T1.cds;Parent=L001_000122-T1;
scaffold_1	funannotate	CDS	384814	384837	.	-	0	ID=L001_000122-T1.cds;Parent=L001_000122-T1;
scaffold_1	funannotate	CDS	384161	384730	.	-	0	ID=L001_000122-T1.cds;Parent=L001_000122-T1;
scaffold_1	funannotate	gene	386061	387836	.	-	.	ID=L001_000123;
scaffold_1	funannotate	mRNA	386061	387836	.	-	.	ID=L001_000123-T1;Parent=L001_000123;product=hypothetical protein;
scaffold_1	funannotate	exon	387816	387836	.	-	.	ID=L001_000123-T1.exon1;Parent=L001_000123-T1;
scaffold_1	funannotate	exon	387756	387778	.	-	.	ID=L001_000123-T1.exon2;Parent=L001_000123-T1;
scaffold_1	funannotate	exon	387276	387686	.	-	.	ID=L001_000123-T1.exon3;Parent=L001_000123-T1;
scaffold_1	funannotate	exon	386862	387212	.	-	.	ID=L001_000123-T1.exon4;Parent=L001_000123-T1;
scaffold_1	funannotate	exon	386342	386802	.	-	.	ID=L001_000123-T1.exon5;Parent=L001_000123-T1;
scaffold_1	funannotate	exon	386061	386281	.	-	.	ID=L001_000123-T1.exon6;Parent=L001_000123-T1;
scaffold_1	funannotate	CDS	387816	387836	.	-	0	ID=L001_000123-T1.cds;Parent=L001_000123-T1;
scaffold_1	funannotate	CDS	387756	387778	.	-	0	ID=L001_000123-T1.cds;Parent=L001_000123-T1;
scaffold_1	funannotate	CDS	387276	387686	.	-	1	ID=L001_000123-T1.cds;Parent=L001_000123-T1;
scaffold_1	funannotate	CDS	386862	387212	.	-	1	ID=L001_000123-T1.cds;Parent=L001_000123-T1;
scaffold_1	funannotate	CDS	386342	386802	.	-	1	ID=L001_000123-T1.cds;Parent=L001_000123-T1;
scaffold_1	funannotate	CDS	386061	386281	.	-	2	ID=L001_000123-T1.cds;Parent=L001_000123-T1;
scaffold_1	funannotate	gene	389734	391211	.	+	.	ID=L001_000124;
scaffold_1	funannotate	mRNA	389734	391211	.	+	.	ID=L001_000124-T1;Parent=L001_000124;product=hypothetical protein;
scaffold_1	funannotate	exon	389734	389922	.	+	.	ID=L001_000124-T1.exon1;Parent=L001_000124-T1;
scaffold_1	funannotate	exon	389978	390107	.	+	.	ID=L001_000124-T1.exon2;Parent=L001_000124-T1;
scaffold_1	funannotate	exon	390161	390233	.	+	.	ID=L001_000124-T1.exon3;Parent=L001_000124-T1;
scaffold_1	funannotate	exon	390420	390802	.	+	.	ID=L001_000124-T1.exon4;Parent=L001_000124-T1;
scaffold_1	funannotate	exon	390871	391211	.	+	.	ID=L001_000124-T1.exon5;Parent=L001_000124-T1;
scaffold_1	funannotate	CDS	389734	389922	.	+	0	ID=L001_000124-T1.cds;Parent=L001_000124-T1;
scaffold_1	funannotate	CDS	389978	390107	.	+	0	ID=L001_000124-T1.cds;Parent=L001_000124-T1;
scaffold_1	funannotate	CDS	390161	390233	.	+	2	ID=L001_000124-T1.cds;Parent=L001_000124-T1;
scaffold_1	funannotate	CDS	390420	390802	.	+	1	ID=L001_000124-T1.cds;Parent=L001_000124-T1;
scaffold_1	funannotate	CDS	390871	391211	.	+	2	ID=L001_000124-T1.cds;Parent=L001_000124-T1;
scaffold_1	funannotate	gene	396159	396995	.	+	.	ID=L001_000125;
scaffold_1	funannotate	mRNA	396159	396995	.	+	.	ID=L001_000125-T1;Parent=L001_000125;product=hypothetical protein;
scaffold_1	funannotate	exon	396159	396995	.	+	.	ID=L001_000125-T1.exon1;Parent=L001_000125-T1;
scaffold_1	funannotate	CDS	396159	396995	.	+	0	ID=L001_000125-T1.cds;Parent=L001_000125-T1;
scaffold_1	funannotate	gene	397632	398173	.	-	.	ID=L001_000126;
scaffold_1	funannotate	mRNA	397632	398173	.	-	.	ID=L001_000126-T1;Parent=L001_000126;product=hypothetical protein;
scaffold_1	funannotate	exon	398094	398173	.	-	.	ID=L001_000126-T1.exon1;Parent=L001_000126-T1;
scaffold_1	funannotate	exon	397632	398025	.	-	.	ID=L001_000126-T1.exon2;Parent=L001_000126-T1;
scaffold_1	funannotate	CDS	398094	398173	.	-	0	ID=L001_000126-T1.cds;Parent=L001_000126-T1;
scaffold_1	funannotate	CDS	397632	398025	.	-	1	ID=L001_000126-T1.cds;Parent=L001_000126-T1;
scaffold_1	funannotate	gene	400173	402487	.	+	.	ID=L001_000127;
scaffold_1	funannotate	mRNA	400173	402487	.	+	.	ID=L001_000127-T1;Parent=L001_000127;product=hypothetical protein;
scaffold_1	funannotate	exon	400173	400221	.	+	.	ID=L001_000127-T1.exon1;Parent=L001_000127-T1;
scaffold_1	funannotate	exon	400276	400520	.	+	.	ID=L001_000127-T1.exon2;Parent=L001_000127-T1;
scaffold_1	funannotate	exon	401354	402038	.	+	.	ID=L001_000127-T1.exon3;Parent=L001_000127-T1;
scaffold_1	funannotate	exon	402129	402487	.	+	.	ID=L001_000127-T1.exon4;Parent=L001_000127-T1;
scaffold_1	funannotate	CDS	400173	400221	.	+	0	ID=L001_000127-T1.cds;Parent=L001_000127-T1;
scaffold_1	funannotate	CDS	400276	400520	.	+	2	ID=L001_000127-T1.cds;Parent=L001_000127-T1;
scaffold_1	funannotate	CDS	401354	402038	.	+	0	ID=L001_000127-T1.cds;Parent=L001_000127-T1;
scaffold_1	funannotate	CDS	402129	402487	.	+	2	ID=L001_000127-T1.cds;Parent=L001_000127-T1;
scaffold_1	funannotate	gene	402937	405778	.	-	.	ID=L001_000128;
scaffold_1	funannotate	mRNA	402937	405778	.	-	.	ID=L001_000128-T1;Parent=L001_000128;product=hypothetical protein;
scaffold_1	funannotate	exon	405463	405778	.	-	.	ID=L001_000128-T1.exon1;Parent=L001_000128-T1;
scaffold_1	funannotate	exon	405362	405396	.	-	.	ID=L001_000128-T1.exon2;Parent=L001_000128-T1;
scaffold_1	funannotate	exon	405277	405306	.	-	.	ID=L001_000128-T1.exon3;Parent=L001_000128-T1;
scaffold_1	funannotate	exon	405044	405220	.	-	.	ID=L001_000128-T1.exon4;Parent=L001_000128-T1;
scaffold_1	funannotate	exon	404891	404944	.	-	.	ID=L001_000128-T1.exon5;Parent=L001_000128-T1;
scaffold_1	funannotate	exon	404550	404619	.	-	.	ID=L001_000128-T1.exon6;Parent=L001_000128-T1;
scaffold_1	funannotate	exon	404478	404494	.	-	.	ID=L001_000128-T1.exon7;Parent=L001_000128-T1;
scaffold_1	funannotate	exon	404046	404361	.	-	.	ID=L001_000128-T1.exon8;Parent=L001_000128-T1;
scaffold_1	funannotate	exon	403545	403976	.	-	.	ID=L001_000128-T1.exon9;Parent=L001_000128-T1;
scaffold_1	funannotate	exon	403421	403478	.	-	.	ID=L001_000128-T1.exon10;Parent=L001_000128-T1;
scaffold_1	funannotate	exon	402937	403303	.	-	.	ID=L001_000128-T1.exon11;Parent=L001_000128-T1;
scaffold_1	funannotate	CDS	405463	405778	.	-	0	ID=L001_000128-T1.cds;Parent=L001_000128-T1;
scaffold_1	funannotate	CDS	405362	405396	.	-	2	ID=L001_000128-T1.cds;Parent=L001_000128-T1;
scaffold_1	funannotate	CDS	405277	405306	.	-	0	ID=L001_000128-T1.cds;Parent=L001_000128-T1;
scaffold_1	funannotate	CDS	405044	405220	.	-	0	ID=L001_000128-T1.cds;Parent=L001_000128-T1;
scaffold_1	funannotate	CDS	404891	404944	.	-	0	ID=L001_000128-T1.cds;Parent=L001_000128-T1;
scaffold_1	funannotate	CDS	404550	404619	.	-	0	ID=L001_000128-T1.cds;Parent=L001_000128-T1;
scaffold_1	funannotate	CDS	404478	404494	.	-	2	ID=L001_000128-T1.cds;Parent=L001_000128-T1;
scaffold_1	funannotate	CDS	404046	404361	.	-	0	ID=L001_000128-T1.cds;Parent=L001_000128-T1;
scaffold_1	funannotate	CDS	403545	403976	.	-	2	ID=L001_000128-T1.cds;Parent=L001_000128-T1;
scaffold_1	funannotate	CDS	403421	403478	.	-	2	ID=L001_000128-T1.cds;Parent=L001_000128-T1;
scaffold_1	funannotate	CDS	402937	403303	.	-	1	ID=L001_000128-T1.cds;Parent=L001_000128-T1;
scaffold_1	funannotate	gene	408064	411584	.	-	.	ID=L001_000129;
scaffold_1	funannotate	mRNA	408064	411584	.	-	.	ID=L001_000129-T1;Parent=L001_000129;product=hypothetical protein;
scaffold_1	funannotate	exon	409928	411584	.	-	.	ID=L001_000129-T1.exon1;Parent=L001_000129-T1;
scaffold_1	funannotate	exon	408064	409862	.	-	.	ID=L001_000129-T1.exon2;Parent=L001_000129-T1;
scaffold_1	funannotate	CDS	409928	411584	.	-	0	ID=L001_000129-T1.cds;Parent=L001_000129-T1;
scaffold_1	funannotate	CDS	408064	409862	.	-	2	ID=L001_000129-T1.cds;Parent=L001_000129-T1;
scaffold_1	funannotate	gene	412204	413130	.	-	.	ID=L001_000130;
scaffold_1	funannotate	mRNA	412204	413130	.	-	.	ID=L001_000130-T1;Parent=L001_000130;product=hypothetical protein;
scaffold_1	funannotate	exon	412204	413130	.	-	.	ID=L001_000130-T1.exon1;Parent=L001_000130-T1;
scaffold_1	funannotate	CDS	412204	413130	.	-	0	ID=L001_000130-T1.cds;Parent=L001_000130-T1;
scaffold_1	funannotate	gene	414076	415196	.	+	.	ID=L001_000131;
scaffold_1	funannotate	mRNA	414076	415196	.	+	.	ID=L001_000131-T1;Parent=L001_000131;product=hypothetical protein;
scaffold_1	funannotate	exon	414076	414135	.	+	.	ID=L001_000131-T1.exon1;Parent=L001_000131-T1;
scaffold_1	funannotate	exon	414297	414906	.	+	.	ID=L001_000131-T1.exon2;Parent=L001_000131-T1;
scaffold_1	funannotate	exon	414963	415125	.	+	.	ID=L001_000131-T1.exon3;Parent=L001_000131-T1;
scaffold_1	funannotate	exon	415178	415196	.	+	.	ID=L001_000131-T1.exon4;Parent=L001_000131-T1;
scaffold_1	funannotate	CDS	414076	414135	.	+	0	ID=L001_000131-T1.cds;Parent=L001_000131-T1;
scaffold_1	funannotate	CDS	414297	414906	.	+	0	ID=L001_000131-T1.cds;Parent=L001_000131-T1;
scaffold_1	funannotate	CDS	414963	415125	.	+	2	ID=L001_000131-T1.cds;Parent=L001_000131-T1;
scaffold_1	funannotate	CDS	415178	415196	.	+	1	ID=L001_000131-T1.cds;Parent=L001_000131-T1;
scaffold_1	funannotate	gene	415644	416642	.	-	.	ID=L001_000132;
scaffold_1	funannotate	mRNA	415644	416642	.	-	.	ID=L001_000132-T1;Parent=L001_000132;product=hypothetical protein;
scaffold_1	funannotate	exon	416541	416642	.	-	.	ID=L001_000132-T1.exon1;Parent=L001_000132-T1;
scaffold_1	funannotate	exon	415790	416468	.	-	.	ID=L001_000132-T1.exon2;Parent=L001_000132-T1;
scaffold_1	funannotate	exon	415644	415711	.	-	.	ID=L001_000132-T1.exon3;Parent=L001_000132-T1;
scaffold_1	funannotate	CDS	416541	416642	.	-	0	ID=L001_000132-T1.cds;Parent=L001_000132-T1;
scaffold_1	funannotate	CDS	415790	416468	.	-	0	ID=L001_000132-T1.cds;Parent=L001_000132-T1;
scaffold_1	funannotate	CDS	415644	415711	.	-	2	ID=L001_000132-T1.cds;Parent=L001_000132-T1;
scaffold_1	funannotate	gene	419508	421942	.	+	.	ID=L001_000133;
scaffold_1	funannotate	mRNA	419508	421942	.	+	.	ID=L001_000133-T1;Parent=L001_000133;product=hypothetical protein;
scaffold_1	funannotate	exon	419508	419580	.	+	.	ID=L001_000133-T1.exon1;Parent=L001_000133-T1;
scaffold_1	funannotate	exon	419654	419811	.	+	.	ID=L001_000133-T1.exon2;Parent=L001_000133-T1;
scaffold_1	funannotate	exon	419873	421942	.	+	.	ID=L001_000133-T1.exon3;Parent=L001_000133-T1;
scaffold_1	funannotate	CDS	419508	419580	.	+	0	ID=L001_000133-T1.cds;Parent=L001_000133-T1;
scaffold_1	funannotate	CDS	419654	419811	.	+	2	ID=L001_000133-T1.cds;Parent=L001_000133-T1;
scaffold_1	funannotate	CDS	419873	421942	.	+	0	ID=L001_000133-T1.cds;Parent=L001_000133-T1;
scaffold_1	funannotate	gene	425760	426797	.	+	.	ID=L001_000134;
scaffold_1	funannotate	mRNA	425760	426797	.	+	.	ID=L001_000134-T1;Parent=L001_000134;product=hypothetical protein;
scaffold_1	funannotate	exon	425760	426797	.	+	.	ID=L001_000134-T1.exon1;Parent=L001_000134-T1;
scaffold_1	funannotate	CDS	425760	426797	.	+	0	ID=L001_000134-T1.cds;Parent=L001_000134-T1;
scaffold_1	funannotate	gene	428883	429450	.	-	.	ID=L001_000135;
scaffold_1	funannotate	mRNA	428883	429450	.	-	.	ID=L001_000135-T1;Parent=L001_000135;product=hypothetical protein;
scaffold_1	funannotate	exon	429444	429450	.	-	.	ID=L001_000135-T1.exon1;Parent=L001_000135-T1;
scaffold_1	funannotate	exon	428883	429373	.	-	.	ID=L001_000135-T1.exon2;Parent=L001_000135-T1;
scaffold_1	funannotate	CDS	429444	429450	.	-	0	ID=L001_000135-T1.cds;Parent=L001_000135-T1;
scaffold_1	funannotate	CDS	428883	429373	.	-	2	ID=L001_000135-T1.cds;Parent=L001_000135-T1;
scaffold_1	funannotate	gene	430596	434894	.	-	.	ID=L001_000136;
scaffold_1	funannotate	mRNA	430596	434894	.	-	.	ID=L001_000136-T1;Parent=L001_000136;product=hypothetical protein;
scaffold_1	funannotate	exon	430596	434894	.	-	.	ID=L001_000136-T1.exon1;Parent=L001_000136-T1;
scaffold_1	funannotate	CDS	430596	434894	.	-	0	ID=L001_000136-T1.cds;Parent=L001_000136-T1;
scaffold_1	funannotate	gene	438484	440730	.	-	.	ID=L001_000137;
scaffold_1	funannotate	mRNA	438484	440730	.	-	.	ID=L001_000137-T1;Parent=L001_000137;product=hypothetical protein;
scaffold_1	funannotate	exon	440728	440730	.	-	.	ID=L001_000137-T1.exon1;Parent=L001_000137-T1;
scaffold_1	funannotate	exon	438484	440670	.	-	.	ID=L001_000137-T1.exon2;Parent=L001_000137-T1;
scaffold_1	funannotate	CDS	440728	440730	.	-	0	ID=L001_000137-T1.cds;Parent=L001_000137-T1;
scaffold_1	funannotate	CDS	438484	440670	.	-	0	ID=L001_000137-T1.cds;Parent=L001_000137-T1;
scaffold_1	funannotate	gene	441493	442410	.	+	.	ID=L001_000138;
scaffold_1	funannotate	mRNA	441493	442410	.	+	.	ID=L001_000138-T1;Parent=L001_000138;product=hypothetical protein;
scaffold_1	funannotate	exon	441493	441796	.	+	.	ID=L001_000138-T1.exon1;Parent=L001_000138-T1;
scaffold_1	funannotate	exon	441869	442283	.	+	.	ID=L001_000138-T1.exon2;Parent=L001_000138-T1;
scaffold_1	funannotate	exon	442341	442410	.	+	.	ID=L001_000138-T1.exon3;Parent=L001_000138-T1;
scaffold_1	funannotate	CDS	441493	441796	.	+	0	ID=L001_000138-T1.cds;Parent=L001_000138-T1;
scaffold_1	funannotate	CDS	441869	442283	.	+	2	ID=L001_000138-T1.cds;Parent=L001_000138-T1;
scaffold_1	funannotate	CDS	442341	442410	.	+	1	ID=L001_000138-T1.cds;Parent=L001_000138-T1;
scaffold_1	funannotate	gene	442600	443236	.	-	.	ID=L001_000139;
scaffold_1	funannotate	mRNA	442600	443236	.	-	.	ID=L001_000139-T1;Parent=L001_000139;product=hypothetical protein;
scaffold_1	funannotate	exon	442940	443236	.	-	.	ID=L001_000139-T1.exon1;Parent=L001_000139-T1;
scaffold_1	funannotate	exon	442600	442863	.	-	.	ID=L001_000139-T1.exon2;Parent=L001_000139-T1;
scaffold_1	funannotate	CDS	442940	443236	.	-	0	ID=L001_000139-T1.cds;Parent=L001_000139-T1;
scaffold_1	funannotate	CDS	442600	442863	.	-	0	ID=L001_000139-T1.cds;Parent=L001_000139-T1;
scaffold_1	funannotate	gene	443808	444485	.	+	.	ID=L001_000140;
scaffold_1	funannotate	mRNA	443808	444485	.	+	.	ID=L001_000140-T1;Parent=L001_000140;product=hypothetical protein;
scaffold_1	funannotate	exon	443808	444338	.	+	.	ID=L001_000140-T1.exon1;Parent=L001_000140-T1;
scaffold_1	funannotate	exon	444435	444485	.	+	.	ID=L001_000140-T1.exon2;Parent=L001_000140-T1;
scaffold_1	funannotate	CDS	443808	444338	.	+	0	ID=L001_000140-T1.cds;Parent=L001_000140-T1;
scaffold_1	funannotate	CDS	444435	444485	.	+	0	ID=L001_000140-T1.cds;Parent=L001_000140-T1;
scaffold_1	funannotate	gene	448314	451027	.	+	.	ID=L001_000141;
scaffold_1	funannotate	mRNA	448314	451027	.	+	.	ID=L001_000141-T1;Parent=L001_000141;product=hypothetical protein;
scaffold_1	funannotate	exon	448314	450236	.	+	.	ID=L001_000141-T1.exon1;Parent=L001_000141-T1;
scaffold_1	funannotate	exon	450340	450611	.	+	.	ID=L001_000141-T1.exon2;Parent=L001_000141-T1;
scaffold_1	funannotate	exon	450666	450784	.	+	.	ID=L001_000141-T1.exon3;Parent=L001_000141-T1;
scaffold_1	funannotate	exon	450858	451027	.	+	.	ID=L001_000141-T1.exon4;Parent=L001_000141-T1;
scaffold_1	funannotate	CDS	448314	450236	.	+	0	ID=L001_000141-T1.cds;Parent=L001_000141-T1;
scaffold_1	funannotate	CDS	450340	450611	.	+	0	ID=L001_000141-T1.cds;Parent=L001_000141-T1;
scaffold_1	funannotate	CDS	450666	450784	.	+	1	ID=L001_000141-T1.cds;Parent=L001_000141-T1;
scaffold_1	funannotate	CDS	450858	451027	.	+	2	ID=L001_000141-T1.cds;Parent=L001_000141-T1;
scaffold_1	funannotate	gene	452277	452549	.	-	.	ID=L001_000142;
scaffold_1	funannotate	mRNA	452277	452549	.	-	.	ID=L001_000142-T1;Parent=L001_000142;product=hypothetical protein;
scaffold_1	funannotate	exon	452277	452549	.	-	.	ID=L001_000142-T1.exon1;Parent=L001_000142-T1;
scaffold_1	funannotate	CDS	452277	452549	.	-	0	ID=L001_000142-T1.cds;Parent=L001_000142-T1;
scaffold_1	funannotate	gene	454154	456229	.	-	.	ID=L001_000143;
scaffold_1	funannotate	mRNA	454154	456229	.	-	.	ID=L001_000143-T1;Parent=L001_000143;product=hypothetical protein;
scaffold_1	funannotate	exon	455774	456229	.	-	.	ID=L001_000143-T1.exon1;Parent=L001_000143-T1;
scaffold_1	funannotate	exon	454154	455695	.	-	.	ID=L001_000143-T1.exon2;Parent=L001_000143-T1;
scaffold_1	funannotate	CDS	455774	456229	.	-	0	ID=L001_000143-T1.cds;Parent=L001_000143-T1;
scaffold_1	funannotate	CDS	454154	455695	.	-	0	ID=L001_000143-T1.cds;Parent=L001_000143-T1;
scaffold_1	funannotate	gene	459306	461334	.	+	.	ID=L001_000144;
scaffold_1	funannotate	mRNA	459306	461334	.	+	.	ID=L001_000144-T1;Parent=L001_000144;product=hypothetical protein;
scaffold_1	funannotate	exon	459306	459746	.	+	.	ID=L001_000144-T1.exon1;Parent=L001_000144-T1;
scaffold_1	funannotate	exon	460262	461093	.	+	.	ID=L001_000144-T1.exon2;Parent=L001_000144-T1;
scaffold_1	funannotate	exon	461147	461334	.	+	.	ID=L001_000144-T1.exon3;Parent=L001_000144-T1;
scaffold_1	funannotate	CDS	459306	459746	.	+	0	ID=L001_000144-T1.cds;Parent=L001_000144-T1;
scaffold_1	funannotate	CDS	460262	461093	.	+	0	ID=L001_000144-T1.cds;Parent=L001_000144-T1;
scaffold_1	funannotate	CDS	461147	461334	.	+	2	ID=L001_000144-T1.cds;Parent=L001_000144-T1;
scaffold_1	funannotate	gene	464567	465253	.	+	.	ID=L001_000145;
scaffold_1	funannotate	mRNA	464567	465253	.	+	.	ID=L001_000145-T1;Parent=L001_000145;product=hypothetical protein;
scaffold_1	funannotate	exon	464567	465253	.	+	.	ID=L001_000145-T1.exon1;Parent=L001_000145-T1;
scaffold_1	funannotate	CDS	464567	465253	.	+	0	ID=L001_000145-T1.cds;Parent=L001_000145-T1;
scaffold_1	funannotate	gene	466446	467541	.	+	.	ID=L001_000146;
scaffold_1	funannotate	mRNA	466446	467541	.	+	.	ID=L001_000146-T1;Parent=L001_000146;product=hypothetical protein;
scaffold_1	funannotate	exon	466446	467324	.	+	.	ID=L001_000146-T1.exon1;Parent=L001_000146-T1;
scaffold_1	funannotate	exon	467380	467541	.	+	.	ID=L001_000146-T1.exon2;Parent=L001_000146-T1;
scaffold_1	funannotate	CDS	466446	467324	.	+	0	ID=L001_000146-T1.cds;Parent=L001_000146-T1;
scaffold_1	funannotate	CDS	467380	467541	.	+	0	ID=L001_000146-T1.cds;Parent=L001_000146-T1;
scaffold_1	funannotate	gene	468627	469527	.	+	.	ID=L001_000147;
scaffold_1	funannotate	mRNA	468627	469527	.	+	.	ID=L001_000147-T1;Parent=L001_000147;product=hypothetical protein;
scaffold_1	funannotate	exon	468627	468848	.	+	.	ID=L001_000147-T1.exon1;Parent=L001_000147-T1;
scaffold_1	funannotate	exon	468875	468923	.	+	.	ID=L001_000147-T1.exon2;Parent=L001_000147-T1;
scaffold_1	funannotate	exon	468992	469527	.	+	.	ID=L001_000147-T1.exon3;Parent=L001_000147-T1;
scaffold_1	funannotate	CDS	468627	468848	.	+	0	ID=L001_000147-T1.cds;Parent=L001_000147-T1;
scaffold_1	funannotate	CDS	468875	468923	.	+	0	ID=L001_000147-T1.cds;Parent=L001_000147-T1;
scaffold_1	funannotate	CDS	468992	469527	.	+	2	ID=L001_000147-T1.cds;Parent=L001_000147-T1;
scaffold_1	funannotate	gene	469895	470700	.	+	.	ID=L001_000148;
scaffold_1	funannotate	mRNA	469895	470700	.	+	.	ID=L001_000148-T1;Parent=L001_000148;product=hypothetical protein;
scaffold_1	funannotate	exon	469895	470504	.	+	.	ID=L001_000148-T1.exon1;Parent=L001_000148-T1;
scaffold_1	funannotate	exon	470654	470700	.	+	.	ID=L001_000148-T1.exon2;Parent=L001_000148-T1;
scaffold_1	funannotate	CDS	469895	470504	.	+	0	ID=L001_000148-T1.cds;Parent=L001_000148-T1;
scaffold_1	funannotate	CDS	470654	470700	.	+	2	ID=L001_000148-T1.cds;Parent=L001_000148-T1;
scaffold_1	funannotate	gene	471417	472894	.	+	.	ID=L001_000149;
scaffold_1	funannotate	mRNA	471417	472894	.	+	.	ID=L001_000149-T1;Parent=L001_000149;product=hypothetical protein;
scaffold_1	funannotate	exon	471417	471918	.	+	.	ID=L001_000149-T1.exon1;Parent=L001_000149-T1;
scaffold_1	funannotate	exon	471978	472894	.	+	.	ID=L001_000149-T1.exon2;Parent=L001_000149-T1;
scaffold_1	funannotate	CDS	471417	471918	.	+	0	ID=L001_000149-T1.cds;Parent=L001_000149-T1;
scaffold_1	funannotate	CDS	471978	472894	.	+	2	ID=L001_000149-T1.cds;Parent=L001_000149-T1;
scaffold_1	funannotate	gene	473787	474296	.	+	.	ID=L001_000150;
scaffold_1	funannotate	mRNA	473787	474296	.	+	.	ID=L001_000150-T1;Parent=L001_000150;product=hypothetical protein;
scaffold_1	funannotate	exon	473787	474296	.	+	.	ID=L001_000150-T1.exon1;Parent=L001_000150-T1;
scaffold_1	funannotate	CDS	473787	474296	.	+	0	ID=L001_000150-T1.cds;Parent=L001_000150-T1;
scaffold_1	funannotate	gene	476979	477946	.	-	.	ID=L001_000151;
scaffold_1	funannotate	mRNA	476979	477946	.	-	.	ID=L001_000151-T1;Parent=L001_000151;product=hypothetical protein;
scaffold_1	funannotate	exon	477784	477946	.	-	.	ID=L001_000151-T1.exon1;Parent=L001_000151-T1;
scaffold_1	funannotate	exon	477306	477629	.	-	.	ID=L001_000151-T1.exon2;Parent=L001_000151-T1;
scaffold_1	funannotate	exon	476979	477184	.	-	.	ID=L001_000151-T1.exon3;Parent=L001_000151-T1;
scaffold_1	funannotate	CDS	477784	477946	.	-	0	ID=L001_000151-T1.cds;Parent=L001_000151-T1;
scaffold_1	funannotate	CDS	477306	477629	.	-	2	ID=L001_000151-T1.cds;Parent=L001_000151-T1;
scaffold_1	funannotate	CDS	476979	477184	.	-	2	ID=L001_000151-T1.cds;Parent=L001_000151-T1;
scaffold_1	funannotate	gene	482197	484037	.	-	.	ID=L001_000152;
scaffold_1	funannotate	mRNA	482197	484037	.	-	.	ID=L001_000152-T1;Parent=L001_000152;product=hypothetical protein;
scaffold_1	funannotate	exon	484004	484037	.	-	.	ID=L001_000152-T1.exon1;Parent=L001_000152-T1;
scaffold_1	funannotate	exon	483207	483920	.	-	.	ID=L001_000152-T1.exon2;Parent=L001_000152-T1;
scaffold_1	funannotate	exon	482197	483143	.	-	.	ID=L001_000152-T1.exon3;Parent=L001_000152-T1;
scaffold_1	funannotate	CDS	484004	484037	.	-	0	ID=L001_000152-T1.cds;Parent=L001_000152-T1;
scaffold_1	funannotate	CDS	483207	483920	.	-	2	ID=L001_000152-T1.cds;Parent=L001_000152-T1;
scaffold_1	funannotate	CDS	482197	483143	.	-	2	ID=L001_000152-T1.cds;Parent=L001_000152-T1;
scaffold_1	funannotate	gene	486209	488118	.	-	.	ID=L001_000153;
scaffold_1	funannotate	mRNA	486209	488118	.	-	.	ID=L001_000153-T1;Parent=L001_000153;product=hypothetical protein;
scaffold_1	funannotate	exon	488104	488118	.	-	.	ID=L001_000153-T1.exon1;Parent=L001_000153-T1;
scaffold_1	funannotate	exon	486209	488053	.	-	.	ID=L001_000153-T1.exon2;Parent=L001_000153-T1;
scaffold_1	funannotate	CDS	488104	488118	.	-	0	ID=L001_000153-T1.cds;Parent=L001_000153-T1;
scaffold_1	funannotate	CDS	486209	488053	.	-	0	ID=L001_000153-T1.cds;Parent=L001_000153-T1;
scaffold_1	funannotate	gene	497502	498355	.	+	.	ID=L001_000154;
scaffold_1	funannotate	mRNA	497502	498355	.	+	.	ID=L001_000154-T1;Parent=L001_000154;product=hypothetical protein;
scaffold_1	funannotate	exon	497502	497793	.	+	.	ID=L001_000154-T1.exon1;Parent=L001_000154-T1;
scaffold_1	funannotate	exon	497853	498355	.	+	.	ID=L001_000154-T1.exon2;Parent=L001_000154-T1;
scaffold_1	funannotate	CDS	497502	497793	.	+	0	ID=L001_000154-T1.cds;Parent=L001_000154-T1;
scaffold_1	funannotate	CDS	497853	498355	.	+	2	ID=L001_000154-T1.cds;Parent=L001_000154-T1;
scaffold_1	funannotate	gene	498712	500273	.	-	.	ID=L001_000155;
scaffold_1	funannotate	mRNA	498712	500273	.	-	.	ID=L001_000155-T1;Parent=L001_000155;product=hypothetical protein;
scaffold_1	funannotate	exon	500270	500273	.	-	.	ID=L001_000155-T1.exon1;Parent=L001_000155-T1;
scaffold_1	funannotate	exon	499314	500220	.	-	.	ID=L001_000155-T1.exon2;Parent=L001_000155-T1;
scaffold_1	funannotate	exon	499102	499228	.	-	.	ID=L001_000155-T1.exon3;Parent=L001_000155-T1;
scaffold_1	funannotate	exon	498712	499029	.	-	.	ID=L001_000155-T1.exon4;Parent=L001_000155-T1;
scaffold_1	funannotate	CDS	500270	500273	.	-	0	ID=L001_000155-T1.cds;Parent=L001_000155-T1;
scaffold_1	funannotate	CDS	499314	500220	.	-	2	ID=L001_000155-T1.cds;Parent=L001_000155-T1;
scaffold_1	funannotate	CDS	499102	499228	.	-	1	ID=L001_000155-T1.cds;Parent=L001_000155-T1;
scaffold_1	funannotate	CDS	498712	499029	.	-	0	ID=L001_000155-T1.cds;Parent=L001_000155-T1;
scaffold_1	funannotate	gene	501335	502354	.	-	.	ID=L001_000156;
scaffold_1	funannotate	mRNA	501335	502354	.	-	.	ID=L001_000156-T1;Parent=L001_000156;product=hypothetical protein;
scaffold_1	funannotate	exon	501335	502354	.	-	.	ID=L001_000156-T1.exon1;Parent=L001_000156-T1;
scaffold_1	funannotate	CDS	501335	502354	.	-	0	ID=L001_000156-T1.cds;Parent=L001_000156-T1;
scaffold_1	funannotate	gene	503473	507997	.	-	.	ID=L001_000157;
scaffold_1	funannotate	mRNA	503473	507997	.	-	.	ID=L001_000157-T1;Parent=L001_000157;product=hypothetical protein;
scaffold_1	funannotate	exon	507977	507997	.	-	.	ID=L001_000157-T1.exon1;Parent=L001_000157-T1;
scaffold_1	funannotate	exon	505367	507644	.	-	.	ID=L001_000157-T1.exon2;Parent=L001_000157-T1;
scaffold_1	funannotate	exon	505031	505258	.	-	.	ID=L001_000157-T1.exon3;Parent=L001_000157-T1;
scaffold_1	funannotate	exon	504907	504966	.	-	.	ID=L001_000157-T1.exon4;Parent=L001_000157-T1;
scaffold_1	funannotate	exon	504581	504736	.	-	.	ID=L001_000157-T1.exon5;Parent=L001_000157-T1;
scaffold_1	funannotate	exon	503659	504531	.	-	.	ID=L001_000157-T1.exon6;Parent=L001_000157-T1;
scaffold_1	funannotate	exon	503473	503525	.	-	.	ID=L001_000157-T1.exon7;Parent=L001_000157-T1;
scaffold_1	funannotate	CDS	507977	507997	.	-	0	ID=L001_000157-T1.cds;Parent=L001_000157-T1;
scaffold_1	funannotate	CDS	505367	507644	.	-	0	ID=L001_000157-T1.cds;Parent=L001_000157-T1;
scaffold_1	funannotate	CDS	505031	505258	.	-	2	ID=L001_000157-T1.cds;Parent=L001_000157-T1;
scaffold_1	funannotate	CDS	504907	504966	.	-	2	ID=L001_000157-T1.cds;Parent=L001_000157-T1;
scaffold_1	funannotate	CDS	504581	504736	.	-	2	ID=L001_000157-T1.cds;Parent=L001_000157-T1;
scaffold_1	funannotate	CDS	503659	504531	.	-	2	ID=L001_000157-T1.cds;Parent=L001_000157-T1;
scaffold_1	funannotate	CDS	503473	503525	.	-	2	ID=L001_000157-T1.cds;Parent=L001_000157-T1;
scaffold_1	funannotate	gene	508910	510951	.	+	.	ID=L001_000158;
scaffold_1	funannotate	mRNA	508910	510951	.	+	.	ID=L001_000158-T1;Parent=L001_000158;product=hypothetical protein;
scaffold_1	funannotate	exon	508910	509212	.	+	.	ID=L001_000158-T1.exon1;Parent=L001_000158-T1;
scaffold_1	funannotate	exon	509268	509463	.	+	.	ID=L001_000158-T1.exon2;Parent=L001_000158-T1;
scaffold_1	funannotate	exon	509519	509677	.	+	.	ID=L001_000158-T1.exon3;Parent=L001_000158-T1;
scaffold_1	funannotate	exon	509740	509895	.	+	.	ID=L001_000158-T1.exon4;Parent=L001_000158-T1;
scaffold_1	funannotate	exon	509968	510672	.	+	.	ID=L001_000158-T1.exon5;Parent=L001_000158-T1;
scaffold_1	funannotate	exon	510935	510951	.	+	.	ID=L001_000158-T1.exon6;Parent=L001_000158-T1;
scaffold_1	funannotate	CDS	508910	509212	.	+	0	ID=L001_000158-T1.cds;Parent=L001_000158-T1;
scaffold_1	funannotate	CDS	509268	509463	.	+	0	ID=L001_000158-T1.cds;Parent=L001_000158-T1;
scaffold_1	funannotate	CDS	509519	509677	.	+	2	ID=L001_000158-T1.cds;Parent=L001_000158-T1;
scaffold_1	funannotate	CDS	509740	509895	.	+	2	ID=L001_000158-T1.cds;Parent=L001_000158-T1;
scaffold_1	funannotate	CDS	509968	510672	.	+	2	ID=L001_000158-T1.cds;Parent=L001_000158-T1;
scaffold_1	funannotate	CDS	510935	510951	.	+	2	ID=L001_000158-T1.cds;Parent=L001_000158-T1;
scaffold_1	funannotate	gene	511258	512327	.	+	.	ID=L001_000159;
scaffold_1	funannotate	mRNA	511258	512327	.	+	.	ID=L001_000159-T1;Parent=L001_000159;product=hypothetical protein;
scaffold_1	funannotate	exon	511258	512079	.	+	.	ID=L001_000159-T1.exon1;Parent=L001_000159-T1;
scaffold_1	funannotate	exon	512145	512327	.	+	.	ID=L001_000159-T1.exon2;Parent=L001_000159-T1;
scaffold_1	funannotate	CDS	511258	512079	.	+	0	ID=L001_000159-T1.cds;Parent=L001_000159-T1;
scaffold_1	funannotate	CDS	512145	512327	.	+	0	ID=L001_000159-T1.cds;Parent=L001_000159-T1;
scaffold_1	funannotate	gene	515777	517005	.	-	.	ID=L001_000160;
scaffold_1	funannotate	mRNA	515777	517005	.	-	.	ID=L001_000160-T1;Parent=L001_000160;product=hypothetical protein;
scaffold_1	funannotate	exon	516693	517005	.	-	.	ID=L001_000160-T1.exon1;Parent=L001_000160-T1;
scaffold_1	funannotate	exon	516297	516588	.	-	.	ID=L001_000160-T1.exon2;Parent=L001_000160-T1;
scaffold_1	funannotate	exon	515777	516188	.	-	.	ID=L001_000160-T1.exon3;Parent=L001_000160-T1;
scaffold_1	funannotate	CDS	516693	517005	.	-	0	ID=L001_000160-T1.cds;Parent=L001_000160-T1;
scaffold_1	funannotate	CDS	516297	516588	.	-	2	ID=L001_000160-T1.cds;Parent=L001_000160-T1;
scaffold_1	funannotate	CDS	515777	516188	.	-	1	ID=L001_000160-T1.cds;Parent=L001_000160-T1;
scaffold_1	funannotate	gene	517691	518641	.	-	.	ID=L001_000161;
scaffold_1	funannotate	mRNA	517691	518641	.	-	.	ID=L001_000161-T1;Parent=L001_000161;product=hypothetical protein;
scaffold_1	funannotate	exon	517691	518641	.	-	.	ID=L001_000161-T1.exon1;Parent=L001_000161-T1;
scaffold_1	funannotate	CDS	517691	518641	.	-	0	ID=L001_000161-T1.cds;Parent=L001_000161-T1;
scaffold_1	funannotate	gene	520337	522373	.	+	.	ID=L001_000162;
scaffold_1	funannotate	mRNA	520337	522373	.	+	.	ID=L001_000162-T1;Parent=L001_000162;product=hypothetical protein;
scaffold_1	funannotate	exon	520337	520940	.	+	.	ID=L001_000162-T1.exon1;Parent=L001_000162-T1;
scaffold_1	funannotate	exon	521045	521500	.	+	.	ID=L001_000162-T1.exon2;Parent=L001_000162-T1;
scaffold_1	funannotate	exon	521565	522373	.	+	.	ID=L001_000162-T1.exon3;Parent=L001_000162-T1;
scaffold_1	funannotate	CDS	520337	520940	.	+	0	ID=L001_000162-T1.cds;Parent=L001_000162-T1;
scaffold_1	funannotate	CDS	521045	521500	.	+	2	ID=L001_000162-T1.cds;Parent=L001_000162-T1;
scaffold_1	funannotate	CDS	521565	522373	.	+	2	ID=L001_000162-T1.cds;Parent=L001_000162-T1;
scaffold_1	funannotate	gene	523856	524290	.	+	.	ID=L001_000163;
scaffold_1	funannotate	mRNA	523856	524290	.	+	.	ID=L001_000163-T1;Parent=L001_000163;product=hypothetical protein;
scaffold_1	funannotate	exon	523856	524290	.	+	.	ID=L001_000163-T1.exon1;Parent=L001_000163-T1;
scaffold_1	funannotate	CDS	523856	524290	.	+	0	ID=L001_000163-T1.cds;Parent=L001_000163-T1;
scaffold_1	funannotate	gene	525981	527555	.	+	.	ID=L001_000164;
scaffold_1	funannotate	mRNA	525981	527555	.	+	.	ID=L001_000164-T1;Parent=L001_000164;product=hypothetical protein;
scaffold_1	funannotate	exon	525981	527555	.	+	.	ID=L001_000164-T1.exon1;Parent=L001_000164-T1;
scaffold_1	funannotate	CDS	525981	527555	.	+	0	ID=L001_000164-T1.cds;Parent=L001_000164-T1;
scaffold_1	funannotate	gene	530042	532826	.	+	.	ID=L001_000165;
scaffold_1	funannotate	mRNA	530042	532826	.	+	.	ID=L001_000165-T1;Parent=L001_000165;product=hypothetical protein;
scaffold_1	funannotate	exon	530042	531530	.	+	.	ID=L001_000165-T1.exon1;Parent=L001_000165-T1;
scaffold_1	funannotate	exon	531586	532826	.	+	.	ID=L001_000165-T1.exon2;Parent=L001_000165-T1;
scaffold_1	funannotate	CDS	530042	531530	.	+	0	ID=L001_000165-T1.cds;Parent=L001_000165-T1;
scaffold_1	funannotate	CDS	531586	532826	.	+	2	ID=L001_000165-T1.cds;Parent=L001_000165-T1;
scaffold_1	funannotate	gene	533624	536225	.	-	.	ID=L001_000166;
scaffold_1	funannotate	mRNA	533624	536225	.	-	.	ID=L001_000166-T1;Parent=L001_000166;product=hypothetical protein;
scaffold_1	funannotate	exon	535946	536225	.	-	.	ID=L001_000166-T1.exon1;Parent=L001_000166-T1;
scaffold_1	funannotate	exon	535130	535597	.	-	.	ID=L001_000166-T1.exon2;Parent=L001_000166-T1;
scaffold_1	funannotate	exon	534864	534980	.	-	.	ID=L001_000166-T1.exon3;Parent=L001_000166-T1;
scaffold_1	funannotate	exon	533624	534660	.	-	.	ID=L001_000166-T1.exon4;Parent=L001_000166-T1;
scaffold_1	funannotate	CDS	535946	536225	.	-	0	ID=L001_000166-T1.cds;Parent=L001_000166-T1;
scaffold_1	funannotate	CDS	535130	535597	.	-	2	ID=L001_000166-T1.cds;Parent=L001_000166-T1;
scaffold_1	funannotate	CDS	534864	534980	.	-	2	ID=L001_000166-T1.cds;Parent=L001_000166-T1;
scaffold_1	funannotate	CDS	533624	534660	.	-	2	ID=L001_000166-T1.cds;Parent=L001_000166-T1;
scaffold_1	funannotate	gene	536704	539888	.	-	.	ID=L001_000167;
scaffold_1	funannotate	mRNA	536704	539888	.	-	.	ID=L001_000167-T1;Parent=L001_000167;product=hypothetical protein;
scaffold_1	funannotate	exon	537667	539888	.	-	.	ID=L001_000167-T1.exon1;Parent=L001_000167-T1;
scaffold_1	funannotate	exon	537060	537612	.	-	.	ID=L001_000167-T1.exon2;Parent=L001_000167-T1;
scaffold_1	funannotate	exon	536889	536999	.	-	.	ID=L001_000167-T1.exon3;Parent=L001_000167-T1;
scaffold_1	funannotate	exon	536704	536796	.	-	.	ID=L001_000167-T1.exon4;Parent=L001_000167-T1;
scaffold_1	funannotate	CDS	537667	539888	.	-	0	ID=L001_000167-T1.cds;Parent=L001_000167-T1;
scaffold_1	funannotate	CDS	537060	537612	.	-	1	ID=L001_000167-T1.cds;Parent=L001_000167-T1;
scaffold_1	funannotate	CDS	536889	536999	.	-	0	ID=L001_000167-T1.cds;Parent=L001_000167-T1;
scaffold_1	funannotate	CDS	536704	536796	.	-	0	ID=L001_000167-T1.cds;Parent=L001_000167-T1;
scaffold_1	funannotate	gene	541044	544188	.	+	.	ID=L001_000168;
scaffold_1	funannotate	mRNA	541044	544188	.	+	.	ID=L001_000168-T1;Parent=L001_000168;product=hypothetical protein;
scaffold_1	funannotate	exon	541044	543460	.	+	.	ID=L001_000168-T1.exon1;Parent=L001_000168-T1;
scaffold_1	funannotate	exon	543528	544188	.	+	.	ID=L001_000168-T1.exon2;Parent=L001_000168-T1;
scaffold_1	funannotate	CDS	541044	543460	.	+	0	ID=L001_000168-T1.cds;Parent=L001_000168-T1;
scaffold_1	funannotate	CDS	543528	544188	.	+	1	ID=L001_000168-T1.cds;Parent=L001_000168-T1;
scaffold_1	funannotate	gene	547161	555863	.	+	.	ID=L001_000169;
scaffold_1	funannotate	mRNA	547161	555863	.	+	.	ID=L001_000169-T1;Parent=L001_000169;product=hypothetical protein;
scaffold_1	funannotate	exon	547161	547181	.	+	.	ID=L001_000169-T1.exon1;Parent=L001_000169-T1;
scaffold_1	funannotate	exon	547321	548811	.	+	.	ID=L001_000169-T1.exon2;Parent=L001_000169-T1;
scaffold_1	funannotate	exon	548867	549219	.	+	.	ID=L001_000169-T1.exon3;Parent=L001_000169-T1;
scaffold_1	funannotate	exon	549274	549388	.	+	.	ID=L001_000169-T1.exon4;Parent=L001_000169-T1;
scaffold_1	funannotate	exon	549450	550988	.	+	.	ID=L001_000169-T1.exon5;Parent=L001_000169-T1;
scaffold_1	funannotate	exon	551049	551498	.	+	.	ID=L001_000169-T1.exon6;Parent=L001_000169-T1;
scaffold_1	funannotate	exon	551547	551834	.	+	.	ID=L001_000169-T1.exon7;Parent=L001_000169-T1;
scaffold_1	funannotate	exon	551886	552350	.	+	.	ID=L001_000169-T1.exon8;Parent=L001_000169-T1;
scaffold_1	funannotate	exon	552433	552605	.	+	.	ID=L001_000169-T1.exon9;Parent=L001_000169-T1;
scaffold_1	funannotate	exon	552659	553335	.	+	.	ID=L001_000169-T1.exon10;Parent=L001_000169-T1;
scaffold_1	funannotate	exon	553393	555238	.	+	.	ID=L001_000169-T1.exon11;Parent=L001_000169-T1;
scaffold_1	funannotate	exon	555366	555624	.	+	.	ID=L001_000169-T1.exon12;Parent=L001_000169-T1;
scaffold_1	funannotate	exon	555849	555863	.	+	.	ID=L001_000169-T1.exon13;Parent=L001_000169-T1;
scaffold_1	funannotate	CDS	547161	547181	.	+	0	ID=L001_000169-T1.cds;Parent=L001_000169-T1;
scaffold_1	funannotate	CDS	547321	548811	.	+	0	ID=L001_000169-T1.cds;Parent=L001_000169-T1;
scaffold_1	funannotate	CDS	548867	549219	.	+	0	ID=L001_000169-T1.cds;Parent=L001_000169-T1;
scaffold_1	funannotate	CDS	549274	549388	.	+	1	ID=L001_000169-T1.cds;Parent=L001_000169-T1;
scaffold_1	funannotate	CDS	549450	550988	.	+	0	ID=L001_000169-T1.cds;Parent=L001_000169-T1;
scaffold_1	funannotate	CDS	551049	551498	.	+	0	ID=L001_000169-T1.cds;Parent=L001_000169-T1;
scaffold_1	funannotate	CDS	551547	551834	.	+	0	ID=L001_000169-T1.cds;Parent=L001_000169-T1;
scaffold_1	funannotate	CDS	551886	552350	.	+	0	ID=L001_000169-T1.cds;Parent=L001_000169-T1;
scaffold_1	funannotate	CDS	552433	552605	.	+	0	ID=L001_000169-T1.cds;Parent=L001_000169-T1;
scaffold_1	funannotate	CDS	552659	553335	.	+	1	ID=L001_000169-T1.cds;Parent=L001_000169-T1;
scaffold_1	funannotate	CDS	553393	555238	.	+	2	ID=L001_000169-T1.cds;Parent=L001_000169-T1;
scaffold_1	funannotate	CDS	555366	555624	.	+	1	ID=L001_000169-T1.cds;Parent=L001_000169-T1;
scaffold_1	funannotate	CDS	555849	555863	.	+	0	ID=L001_000169-T1.cds;Parent=L001_000169-T1;
scaffold_1	funannotate	gene	556594	561280	.	-	.	ID=L001_000170;
scaffold_1	funannotate	mRNA	556594	561280	.	-	.	ID=L001_000170-T1;Parent=L001_000170;product=hypothetical protein;
scaffold_1	funannotate	exon	561101	561280	.	-	.	ID=L001_000170-T1.exon1;Parent=L001_000170-T1;
scaffold_1	funannotate	exon	560754	560945	.	-	.	ID=L001_000170-T1.exon2;Parent=L001_000170-T1;
scaffold_1	funannotate	exon	560575	560698	.	-	.	ID=L001_000170-T1.exon3;Parent=L001_000170-T1;
scaffold_1	funannotate	exon	556594	560519	.	-	.	ID=L001_000170-T1.exon4;Parent=L001_000170-T1;
scaffold_1	funannotate	CDS	561101	561280	.	-	0	ID=L001_000170-T1.cds;Parent=L001_000170-T1;
scaffold_1	funannotate	CDS	560754	560945	.	-	0	ID=L001_000170-T1.cds;Parent=L001_000170-T1;
scaffold_1	funannotate	CDS	560575	560698	.	-	0	ID=L001_000170-T1.cds;Parent=L001_000170-T1;
scaffold_1	funannotate	CDS	556594	560519	.	-	2	ID=L001_000170-T1.cds;Parent=L001_000170-T1;
scaffold_1	funannotate	gene	562201	563477	.	+	.	ID=L001_000171;
scaffold_1	funannotate	mRNA	562201	563477	.	+	.	ID=L001_000171-T1;Parent=L001_000171;product=hypothetical protein;
scaffold_1	funannotate	exon	562201	562446	.	+	.	ID=L001_000171-T1.exon1;Parent=L001_000171-T1;
scaffold_1	funannotate	exon	562499	563075	.	+	.	ID=L001_000171-T1.exon2;Parent=L001_000171-T1;
scaffold_1	funannotate	exon	563156	563339	.	+	.	ID=L001_000171-T1.exon3;Parent=L001_000171-T1;
scaffold_1	funannotate	exon	563393	563477	.	+	.	ID=L001_000171-T1.exon4;Parent=L001_000171-T1;
scaffold_1	funannotate	CDS	562201	562446	.	+	0	ID=L001_000171-T1.cds;Parent=L001_000171-T1;
scaffold_1	funannotate	CDS	562499	563075	.	+	0	ID=L001_000171-T1.cds;Parent=L001_000171-T1;
scaffold_1	funannotate	CDS	563156	563339	.	+	2	ID=L001_000171-T1.cds;Parent=L001_000171-T1;
scaffold_1	funannotate	CDS	563393	563477	.	+	1	ID=L001_000171-T1.cds;Parent=L001_000171-T1;
scaffold_1	funannotate	gene	563800	564535	.	+	.	ID=L001_000172;
scaffold_1	funannotate	mRNA	563800	564535	.	+	.	ID=L001_000172-T1;Parent=L001_000172;product=hypothetical protein;
scaffold_1	funannotate	exon	563800	564286	.	+	.	ID=L001_000172-T1.exon1;Parent=L001_000172-T1;
scaffold_1	funannotate	exon	564341	564425	.	+	.	ID=L001_000172-T1.exon2;Parent=L001_000172-T1;
scaffold_1	funannotate	exon	564526	564535	.	+	.	ID=L001_000172-T1.exon3;Parent=L001_000172-T1;
scaffold_1	funannotate	CDS	563800	564286	.	+	0	ID=L001_000172-T1.cds;Parent=L001_000172-T1;
scaffold_1	funannotate	CDS	564341	564425	.	+	2	ID=L001_000172-T1.cds;Parent=L001_000172-T1;
scaffold_1	funannotate	CDS	564526	564535	.	+	1	ID=L001_000172-T1.cds;Parent=L001_000172-T1;
scaffold_1	funannotate	gene	566213	566784	.	-	.	ID=L001_000173;
scaffold_1	funannotate	mRNA	566213	566784	.	-	.	ID=L001_000173-T1;Parent=L001_000173;product=hypothetical protein;
scaffold_1	funannotate	exon	566754	566784	.	-	.	ID=L001_000173-T1.exon1;Parent=L001_000173-T1;
scaffold_1	funannotate	exon	566213	566499	.	-	.	ID=L001_000173-T1.exon2;Parent=L001_000173-T1;
scaffold_1	funannotate	CDS	566754	566784	.	-	0	ID=L001_000173-T1.cds;Parent=L001_000173-T1;
scaffold_1	funannotate	CDS	566213	566499	.	-	2	ID=L001_000173-T1.cds;Parent=L001_000173-T1;
scaffold_1	funannotate	gene	568947	572178	.	+	.	ID=L001_000174;
scaffold_1	funannotate	mRNA	568947	572178	.	+	.	ID=L001_000174-T1;Parent=L001_000174;product=hypothetical protein;
scaffold_1	funannotate	exon	568947	571548	.	+	.	ID=L001_000174-T1.exon1;Parent=L001_000174-T1;
scaffold_1	funannotate	exon	571613	572178	.	+	.	ID=L001_000174-T1.exon2;Parent=L001_000174-T1;
scaffold_1	funannotate	CDS	568947	571548	.	+	0	ID=L001_000174-T1.cds;Parent=L001_000174-T1;
scaffold_1	funannotate	CDS	571613	572178	.	+	2	ID=L001_000174-T1.cds;Parent=L001_000174-T1;
scaffold_1	funannotate	gene	577463	578894	.	+	.	ID=L001_000175;
scaffold_1	funannotate	mRNA	577463	578894	.	+	.	ID=L001_000175-T1;Parent=L001_000175;product=hypothetical protein;
scaffold_1	funannotate	exon	577463	577810	.	+	.	ID=L001_000175-T1.exon1;Parent=L001_000175-T1;
scaffold_1	funannotate	exon	577878	577958	.	+	.	ID=L001_000175-T1.exon2;Parent=L001_000175-T1;
scaffold_1	funannotate	exon	578023	578222	.	+	.	ID=L001_000175-T1.exon3;Parent=L001_000175-T1;
scaffold_1	funannotate	exon	578321	578539	.	+	.	ID=L001_000175-T1.exon4;Parent=L001_000175-T1;
scaffold_1	funannotate	exon	578624	578796	.	+	.	ID=L001_000175-T1.exon5;Parent=L001_000175-T1;
scaffold_1	funannotate	exon	578863	578894	.	+	.	ID=L001_000175-T1.exon6;Parent=L001_000175-T1;
scaffold_1	funannotate	CDS	577463	577810	.	+	0	ID=L001_000175-T1.cds;Parent=L001_000175-T1;
scaffold_1	funannotate	CDS	577878	577958	.	+	0	ID=L001_000175-T1.cds;Parent=L001_000175-T1;
scaffold_1	funannotate	CDS	578023	578222	.	+	0	ID=L001_000175-T1.cds;Parent=L001_000175-T1;
scaffold_1	funannotate	CDS	578321	578539	.	+	1	ID=L001_000175-T1.cds;Parent=L001_000175-T1;
scaffold_1	funannotate	CDS	578624	578796	.	+	1	ID=L001_000175-T1.cds;Parent=L001_000175-T1;
scaffold_1	funannotate	CDS	578863	578894	.	+	2	ID=L001_000175-T1.cds;Parent=L001_000175-T1;
scaffold_1	funannotate	gene	579401	581308	.	+	.	ID=L001_000176;
scaffold_1	funannotate	mRNA	579401	581308	.	+	.	ID=L001_000176-T1;Parent=L001_000176;product=hypothetical protein;
scaffold_1	funannotate	exon	579401	581308	.	+	.	ID=L001_000176-T1.exon1;Parent=L001_000176-T1;
scaffold_1	funannotate	CDS	579401	581308	.	+	0	ID=L001_000176-T1.cds;Parent=L001_000176-T1;
scaffold_1	funannotate	gene	581699	584195	.	-	.	ID=L001_000177;
scaffold_1	funannotate	mRNA	581699	584195	.	-	.	ID=L001_000177-T1;Parent=L001_000177;product=hypothetical protein;
scaffold_1	funannotate	exon	582137	584195	.	-	.	ID=L001_000177-T1.exon1;Parent=L001_000177-T1;
scaffold_1	funannotate	exon	581699	582060	.	-	.	ID=L001_000177-T1.exon2;Parent=L001_000177-T1;
scaffold_1	funannotate	CDS	582137	584195	.	-	0	ID=L001_000177-T1.cds;Parent=L001_000177-T1;
scaffold_1	funannotate	CDS	581699	582060	.	-	2	ID=L001_000177-T1.cds;Parent=L001_000177-T1;
scaffold_1	funannotate	gene	585913	587307	.	-	.	ID=L001_000178;
scaffold_1	funannotate	mRNA	585913	587307	.	-	.	ID=L001_000178-T1;Parent=L001_000178;product=hypothetical protein;
scaffold_1	funannotate	exon	587260	587307	.	-	.	ID=L001_000178-T1.exon1;Parent=L001_000178-T1;
scaffold_1	funannotate	exon	586816	587198	.	-	.	ID=L001_000178-T1.exon2;Parent=L001_000178-T1;
scaffold_1	funannotate	exon	585913	586756	.	-	.	ID=L001_000178-T1.exon3;Parent=L001_000178-T1;
scaffold_1	funannotate	CDS	587260	587307	.	-	0	ID=L001_000178-T1.cds;Parent=L001_000178-T1;
scaffold_1	funannotate	CDS	586816	587198	.	-	0	ID=L001_000178-T1.cds;Parent=L001_000178-T1;
scaffold_1	funannotate	CDS	585913	586756	.	-	1	ID=L001_000178-T1.cds;Parent=L001_000178-T1;
scaffold_1	funannotate	gene	588439	589191	.	-	.	ID=L001_000179;
scaffold_1	funannotate	mRNA	588439	589191	.	-	.	ID=L001_000179-T1;Parent=L001_000179;product=hypothetical protein;
scaffold_1	funannotate	exon	588439	589191	.	-	.	ID=L001_000179-T1.exon1;Parent=L001_000179-T1;
scaffold_1	funannotate	CDS	588439	589191	.	-	0	ID=L001_000179-T1.cds;Parent=L001_000179-T1;
scaffold_1	funannotate	gene	590551	592656	.	+	.	ID=L001_000180;
scaffold_1	funannotate	mRNA	590551	592656	.	+	.	ID=L001_000180-T1;Parent=L001_000180;product=hypothetical protein;
scaffold_1	funannotate	exon	590551	592656	.	+	.	ID=L001_000180-T1.exon1;Parent=L001_000180-T1;
scaffold_1	funannotate	CDS	590551	592656	.	+	0	ID=L001_000180-T1.cds;Parent=L001_000180-T1;
scaffold_1	funannotate	gene	594190	595956	.	-	.	ID=L001_000181;
scaffold_1	funannotate	mRNA	594190	595956	.	-	.	ID=L001_000181-T1;Parent=L001_000181;product=hypothetical protein;
scaffold_1	funannotate	exon	595951	595956	.	-	.	ID=L001_000181-T1.exon1;Parent=L001_000181-T1;
scaffold_1	funannotate	exon	594190	595635	.	-	.	ID=L001_000181-T1.exon2;Parent=L001_000181-T1;
scaffold_1	funannotate	CDS	595951	595956	.	-	0	ID=L001_000181-T1.cds;Parent=L001_000181-T1;
scaffold_1	funannotate	CDS	594190	595635	.	-	0	ID=L001_000181-T1.cds;Parent=L001_000181-T1;
scaffold_1	funannotate	gene	599540	600701	.	-	.	ID=L001_000182;
scaffold_1	funannotate	mRNA	599540	600701	.	-	.	ID=L001_000182-T1;Parent=L001_000182;product=hypothetical protein;
scaffold_1	funannotate	exon	600590	600701	.	-	.	ID=L001_000182-T1.exon1;Parent=L001_000182-T1;
scaffold_1	funannotate	exon	599921	600483	.	-	.	ID=L001_000182-T1.exon2;Parent=L001_000182-T1;
scaffold_1	funannotate	exon	599540	599869	.	-	.	ID=L001_000182-T1.exon3;Parent=L001_000182-T1;
scaffold_1	funannotate	CDS	600590	600701	.	-	0	ID=L001_000182-T1.cds;Parent=L001_000182-T1;
scaffold_1	funannotate	CDS	599921	600483	.	-	2	ID=L001_000182-T1.cds;Parent=L001_000182-T1;
scaffold_1	funannotate	CDS	599540	599869	.	-	0	ID=L001_000182-T1.cds;Parent=L001_000182-T1;
scaffold_1	funannotate	gene	601487	603588	.	+	.	ID=L001_000183;
scaffold_1	funannotate	mRNA	601487	603588	.	+	.	ID=L001_000183-T1;Parent=L001_000183;product=hypothetical protein;
scaffold_1	funannotate	exon	601487	601850	.	+	.	ID=L001_000183-T1.exon1;Parent=L001_000183-T1;
scaffold_1	funannotate	exon	602559	603134	.	+	.	ID=L001_000183-T1.exon2;Parent=L001_000183-T1;
scaffold_1	funannotate	exon	603218	603588	.	+	.	ID=L001_000183-T1.exon3;Parent=L001_000183-T1;
scaffold_1	funannotate	CDS	601487	601850	.	+	0	ID=L001_000183-T1.cds;Parent=L001_000183-T1;
scaffold_1	funannotate	CDS	602559	603134	.	+	2	ID=L001_000183-T1.cds;Parent=L001_000183-T1;
scaffold_1	funannotate	CDS	603218	603588	.	+	2	ID=L001_000183-T1.cds;Parent=L001_000183-T1;
scaffold_1	funannotate	gene	605150	606685	.	+	.	ID=L001_000184;
scaffold_1	funannotate	mRNA	605150	606685	.	+	.	ID=L001_000184-T1;Parent=L001_000184;product=hypothetical protein;
scaffold_1	funannotate	exon	605150	606452	.	+	.	ID=L001_000184-T1.exon1;Parent=L001_000184-T1;
scaffold_1	funannotate	exon	606516	606685	.	+	.	ID=L001_000184-T1.exon2;Parent=L001_000184-T1;
scaffold_1	funannotate	CDS	605150	606452	.	+	0	ID=L001_000184-T1.cds;Parent=L001_000184-T1;
scaffold_1	funannotate	CDS	606516	606685	.	+	2	ID=L001_000184-T1.cds;Parent=L001_000184-T1;
scaffold_1	funannotate	gene	607859	608666	.	+	.	ID=L001_000185;
scaffold_1	funannotate	mRNA	607859	608666	.	+	.	ID=L001_000185-T1;Parent=L001_000185;product=hypothetical protein;
scaffold_1	funannotate	exon	607859	608296	.	+	.	ID=L001_000185-T1.exon1;Parent=L001_000185-T1;
scaffold_1	funannotate	exon	608490	608666	.	+	.	ID=L001_000185-T1.exon2;Parent=L001_000185-T1;
scaffold_1	funannotate	CDS	607859	608296	.	+	0	ID=L001_000185-T1.cds;Parent=L001_000185-T1;
scaffold_1	funannotate	CDS	608490	608666	.	+	0	ID=L001_000185-T1.cds;Parent=L001_000185-T1;
scaffold_1	funannotate	gene	608927	610373	.	-	.	ID=L001_000186;
scaffold_1	funannotate	mRNA	608927	610373	.	-	.	ID=L001_000186-T1;Parent=L001_000186;product=hypothetical protein;
scaffold_1	funannotate	exon	609962	610373	.	-	.	ID=L001_000186-T1.exon1;Parent=L001_000186-T1;
scaffold_1	funannotate	exon	609658	609812	.	-	.	ID=L001_000186-T1.exon2;Parent=L001_000186-T1;
scaffold_1	funannotate	exon	609158	609518	.	-	.	ID=L001_000186-T1.exon3;Parent=L001_000186-T1;
scaffold_1	funannotate	exon	608927	609099	.	-	.	ID=L001_000186-T1.exon4;Parent=L001_000186-T1;
scaffold_1	funannotate	CDS	609962	610373	.	-	0	ID=L001_000186-T1.cds;Parent=L001_000186-T1;
scaffold_1	funannotate	CDS	609658	609812	.	-	2	ID=L001_000186-T1.cds;Parent=L001_000186-T1;
scaffold_1	funannotate	CDS	609158	609518	.	-	0	ID=L001_000186-T1.cds;Parent=L001_000186-T1;
scaffold_1	funannotate	CDS	608927	609099	.	-	2	ID=L001_000186-T1.cds;Parent=L001_000186-T1;
scaffold_1	funannotate	gene	611390	611870	.	-	.	ID=L001_000187;
scaffold_1	funannotate	mRNA	611390	611870	.	-	.	ID=L001_000187-T1;Parent=L001_000187;product=hypothetical protein;
scaffold_1	funannotate	exon	611837	611870	.	-	.	ID=L001_000187-T1.exon1;Parent=L001_000187-T1;
scaffold_1	funannotate	exon	611390	611730	.	-	.	ID=L001_000187-T1.exon2;Parent=L001_000187-T1;
scaffold_1	funannotate	CDS	611837	611870	.	-	0	ID=L001_000187-T1.cds;Parent=L001_000187-T1;
scaffold_1	funannotate	CDS	611390	611730	.	-	2	ID=L001_000187-T1.cds;Parent=L001_000187-T1;
scaffold_1	funannotate	gene	612340	614408	.	+	.	ID=L001_000188;
scaffold_1	funannotate	mRNA	612340	614408	.	+	.	ID=L001_000188-T1;Parent=L001_000188;product=hypothetical protein;
scaffold_1	funannotate	exon	612340	613611	.	+	.	ID=L001_000188-T1.exon1;Parent=L001_000188-T1;
scaffold_1	funannotate	exon	613666	613927	.	+	.	ID=L001_000188-T1.exon2;Parent=L001_000188-T1;
scaffold_1	funannotate	exon	613976	614060	.	+	.	ID=L001_000188-T1.exon3;Parent=L001_000188-T1;
scaffold_1	funannotate	exon	614114	614408	.	+	.	ID=L001_000188-T1.exon4;Parent=L001_000188-T1;
scaffold_1	funannotate	CDS	612340	613611	.	+	0	ID=L001_000188-T1.cds;Parent=L001_000188-T1;
scaffold_1	funannotate	CDS	613666	613927	.	+	0	ID=L001_000188-T1.cds;Parent=L001_000188-T1;
scaffold_1	funannotate	CDS	613976	614060	.	+	2	ID=L001_000188-T1.cds;Parent=L001_000188-T1;
scaffold_1	funannotate	CDS	614114	614408	.	+	1	ID=L001_000188-T1.cds;Parent=L001_000188-T1;
scaffold_1	funannotate	gene	614463	615840	.	-	.	ID=L001_000189;
scaffold_1	funannotate	mRNA	614463	615840	.	-	.	ID=L001_000189-T1;Parent=L001_000189;product=hypothetical protein;
scaffold_1	funannotate	exon	615526	615840	.	-	.	ID=L001_000189-T1.exon1;Parent=L001_000189-T1;
scaffold_1	funannotate	exon	615228	615393	.	-	.	ID=L001_000189-T1.exon2;Parent=L001_000189-T1;
scaffold_1	funannotate	exon	615054	615140	.	-	.	ID=L001_000189-T1.exon3;Parent=L001_000189-T1;
scaffold_1	funannotate	exon	614804	614896	.	-	.	ID=L001_000189-T1.exon4;Parent=L001_000189-T1;
scaffold_1	funannotate	exon	614463	614614	.	-	.	ID=L001_000189-T1.exon5;Parent=L001_000189-T1;
scaffold_1	funannotate	CDS	615526	615840	.	-	0	ID=L001_000189-T1.cds;Parent=L001_000189-T1;
scaffold_1	funannotate	CDS	615228	615393	.	-	0	ID=L001_000189-T1.cds;Parent=L001_000189-T1;
scaffold_1	funannotate	CDS	615054	615140	.	-	2	ID=L001_000189-T1.cds;Parent=L001_000189-T1;
scaffold_1	funannotate	CDS	614804	614896	.	-	2	ID=L001_000189-T1.cds;Parent=L001_000189-T1;
scaffold_1	funannotate	CDS	614463	614614	.	-	2	ID=L001_000189-T1.cds;Parent=L001_000189-T1;
scaffold_1	funannotate	gene	617048	619530	.	+	.	ID=L001_000190;
scaffold_1	funannotate	mRNA	617048	619530	.	+	.	ID=L001_000190-T1;Parent=L001_000190;product=hypothetical protein;
scaffold_1	funannotate	exon	617048	617234	.	+	.	ID=L001_000190-T1.exon1;Parent=L001_000190-T1;
scaffold_1	funannotate	exon	617529	617745	.	+	.	ID=L001_000190-T1.exon2;Parent=L001_000190-T1;
scaffold_1	funannotate	exon	617851	619256	.	+	.	ID=L001_000190-T1.exon3;Parent=L001_000190-T1;
scaffold_1	funannotate	exon	619445	619530	.	+	.	ID=L001_000190-T1.exon4;Parent=L001_000190-T1;
scaffold_1	funannotate	CDS	617048	617234	.	+	0	ID=L001_000190-T1.cds;Parent=L001_000190-T1;
scaffold_1	funannotate	CDS	617529	617745	.	+	2	ID=L001_000190-T1.cds;Parent=L001_000190-T1;
scaffold_1	funannotate	CDS	617851	619256	.	+	1	ID=L001_000190-T1.cds;Parent=L001_000190-T1;
scaffold_1	funannotate	CDS	619445	619530	.	+	2	ID=L001_000190-T1.cds;Parent=L001_000190-T1;
scaffold_1	funannotate	gene	620661	621213	.	+	.	ID=L001_000191;
scaffold_1	funannotate	mRNA	620661	621213	.	+	.	ID=L001_000191-T1;Parent=L001_000191;product=hypothetical protein;
scaffold_1	funannotate	exon	620661	621135	.	+	.	ID=L001_000191-T1.exon1;Parent=L001_000191-T1;
scaffold_1	funannotate	exon	621203	621213	.	+	.	ID=L001_000191-T1.exon2;Parent=L001_000191-T1;
scaffold_1	funannotate	CDS	620661	621135	.	+	0	ID=L001_000191-T1.cds;Parent=L001_000191-T1;
scaffold_1	funannotate	CDS	621203	621213	.	+	2	ID=L001_000191-T1.cds;Parent=L001_000191-T1;
scaffold_1	funannotate	gene	623853	625986	.	-	.	ID=L001_000192;
scaffold_1	funannotate	mRNA	623853	625986	.	-	.	ID=L001_000192-T1;Parent=L001_000192;product=hypothetical protein;
scaffold_1	funannotate	exon	624468	625986	.	-	.	ID=L001_000192-T1.exon1;Parent=L001_000192-T1;
scaffold_1	funannotate	exon	623853	623962	.	-	.	ID=L001_000192-T1.exon2;Parent=L001_000192-T1;
scaffold_1	funannotate	CDS	624468	625986	.	-	0	ID=L001_000192-T1.cds;Parent=L001_000192-T1;
scaffold_1	funannotate	CDS	623853	623962	.	-	2	ID=L001_000192-T1.cds;Parent=L001_000192-T1;
scaffold_1	funannotate	gene	626597	627683	.	+	.	ID=L001_000193;
scaffold_1	funannotate	mRNA	626597	627683	.	+	.	ID=L001_000193-T1;Parent=L001_000193;product=hypothetical protein;
scaffold_1	funannotate	exon	626597	627216	.	+	.	ID=L001_000193-T1.exon1;Parent=L001_000193-T1;
scaffold_1	funannotate	exon	627278	627683	.	+	.	ID=L001_000193-T1.exon2;Parent=L001_000193-T1;
scaffold_1	funannotate	CDS	626597	627216	.	+	0	ID=L001_000193-T1.cds;Parent=L001_000193-T1;
scaffold_1	funannotate	CDS	627278	627683	.	+	1	ID=L001_000193-T1.cds;Parent=L001_000193-T1;
scaffold_1	funannotate	gene	628814	629501	.	+	.	ID=L001_000194;
scaffold_1	funannotate	mRNA	628814	629501	.	+	.	ID=L001_000194-T1;Parent=L001_000194;product=hypothetical protein;
scaffold_1	funannotate	exon	628814	628997	.	+	.	ID=L001_000194-T1.exon1;Parent=L001_000194-T1;
scaffold_1	funannotate	exon	629051	629130	.	+	.	ID=L001_000194-T1.exon2;Parent=L001_000194-T1;
scaffold_1	funannotate	exon	629190	629501	.	+	.	ID=L001_000194-T1.exon3;Parent=L001_000194-T1;
scaffold_1	funannotate	CDS	628814	628997	.	+	0	ID=L001_000194-T1.cds;Parent=L001_000194-T1;
scaffold_1	funannotate	CDS	629051	629130	.	+	2	ID=L001_000194-T1.cds;Parent=L001_000194-T1;
scaffold_1	funannotate	CDS	629190	629501	.	+	0	ID=L001_000194-T1.cds;Parent=L001_000194-T1;
scaffold_1	funannotate	gene	629686	630607	.	+	.	ID=L001_000195;
scaffold_1	funannotate	mRNA	629686	630607	.	+	.	ID=L001_000195-T1;Parent=L001_000195;product=hypothetical protein;
scaffold_1	funannotate	exon	629686	629720	.	+	.	ID=L001_000195-T1.exon1;Parent=L001_000195-T1;
scaffold_1	funannotate	exon	629776	630607	.	+	.	ID=L001_000195-T1.exon2;Parent=L001_000195-T1;
scaffold_1	funannotate	CDS	629686	629720	.	+	0	ID=L001_000195-T1.cds;Parent=L001_000195-T1;
scaffold_1	funannotate	CDS	629776	630607	.	+	1	ID=L001_000195-T1.cds;Parent=L001_000195-T1;
scaffold_1	funannotate	gene	634386	634744	.	+	.	ID=L001_000196;
scaffold_1	funannotate	mRNA	634386	634744	.	+	.	ID=L001_000196-T1;Parent=L001_000196;product=hypothetical protein;
scaffold_1	funannotate	exon	634386	634485	.	+	.	ID=L001_000196-T1.exon1;Parent=L001_000196-T1;
scaffold_1	funannotate	exon	634560	634744	.	+	.	ID=L001_000196-T1.exon2;Parent=L001_000196-T1;
scaffold_1	funannotate	CDS	634386	634485	.	+	0	ID=L001_000196-T1.cds;Parent=L001_000196-T1;
scaffold_1	funannotate	CDS	634560	634744	.	+	2	ID=L001_000196-T1.cds;Parent=L001_000196-T1;
scaffold_1	funannotate	gene	637674	639422	.	-	.	ID=L001_000197;
scaffold_1	funannotate	mRNA	637674	639422	.	-	.	ID=L001_000197-T1;Parent=L001_000197;product=hypothetical protein;
scaffold_1	funannotate	exon	637674	639422	.	-	.	ID=L001_000197-T1.exon1;Parent=L001_000197-T1;
scaffold_1	funannotate	CDS	637674	639422	.	-	0	ID=L001_000197-T1.cds;Parent=L001_000197-T1;
scaffold_1	funannotate	gene	643655	645466	.	+	.	ID=L001_000198;
scaffold_1	funannotate	mRNA	643655	645466	.	+	.	ID=L001_000198-T1;Parent=L001_000198;product=hypothetical protein;
scaffold_1	funannotate	exon	643655	643661	.	+	.	ID=L001_000198-T1.exon1;Parent=L001_000198-T1;
scaffold_1	funannotate	exon	643685	644343	.	+	.	ID=L001_000198-T1.exon2;Parent=L001_000198-T1;
scaffold_1	funannotate	exon	644396	645466	.	+	.	ID=L001_000198-T1.exon3;Parent=L001_000198-T1;
scaffold_1	funannotate	CDS	643655	643661	.	+	0	ID=L001_000198-T1.cds;Parent=L001_000198-T1;
scaffold_1	funannotate	CDS	643685	644343	.	+	2	ID=L001_000198-T1.cds;Parent=L001_000198-T1;
scaffold_1	funannotate	CDS	644396	645466	.	+	0	ID=L001_000198-T1.cds;Parent=L001_000198-T1;
scaffold_2	funannotate	gene	6857	8148	.	-	.	ID=L001_000199;
scaffold_2	funannotate	mRNA	6857	8148	.	-	.	ID=L001_000199-T1;Parent=L001_000199;product=hypothetical protein;
scaffold_2	funannotate	exon	8070	8148	.	-	.	ID=L001_000199-T1.exon1;Parent=L001_000199-T1;
scaffold_2	funannotate	exon	7267	7826	.	-	.	ID=L001_000199-T1.exon2;Parent=L001_000199-T1;
scaffold_2	funannotate	exon	6857	7213	.	-	.	ID=L001_000199-T1.exon3;Parent=L001_000199-T1;
scaffold_2	funannotate	CDS	8070	8148	.	-	0	ID=L001_000199-T1.cds;Parent=L001_000199-T1;
scaffold_2	funannotate	CDS	7267	7826	.	-	2	ID=L001_000199-T1.cds;Parent=L001_000199-T1;
scaffold_2	funannotate	CDS	6857	7213	.	-	0	ID=L001_000199-T1.cds;Parent=L001_000199-T1;
scaffold_2	funannotate	gene	9453	10411	.	-	.	ID=L001_000200;
scaffold_2	funannotate	mRNA	9453	10411	.	-	.	ID=L001_000200-T1;Parent=L001_000200;product=hypothetical protein;
scaffold_2	funannotate	exon	10384	10411	.	-	.	ID=L001_000200-T1.exon1;Parent=L001_000200-T1;
scaffold_2	funannotate	exon	10242	10302	.	-	.	ID=L001_000200-T1.exon2;Parent=L001_000200-T1;
scaffold_2	funannotate	exon	9453	10140	.	-	.	ID=L001_000200-T1.exon3;Parent=L001_000200-T1;
scaffold_2	funannotate	CDS	10384	10411	.	-	0	ID=L001_000200-T1.cds;Parent=L001_000200-T1;
scaffold_2	funannotate	CDS	10242	10302	.	-	2	ID=L001_000200-T1.cds;Parent=L001_000200-T1;
scaffold_2	funannotate	CDS	9453	10140	.	-	1	ID=L001_000200-T1.cds;Parent=L001_000200-T1;
scaffold_2	funannotate	gene	11719	12944	.	+	.	ID=L001_000201;
scaffold_2	funannotate	mRNA	11719	12944	.	+	.	ID=L001_000201-T1;Parent=L001_000201;product=hypothetical protein;
scaffold_2	funannotate	exon	11719	12076	.	+	.	ID=L001_000201-T1.exon1;Parent=L001_000201-T1;
scaffold_2	funannotate	exon	12334	12944	.	+	.	ID=L001_000201-T1.exon2;Parent=L001_000201-T1;
scaffold_2	funannotate	CDS	11719	12076	.	+	0	ID=L001_000201-T1.cds;Parent=L001_000201-T1;
scaffold_2	funannotate	CDS	12334	12944	.	+	2	ID=L001_000201-T1.cds;Parent=L001_000201-T1;
scaffold_2	funannotate	gene	13565	14695	.	-	.	ID=L001_000202;
scaffold_2	funannotate	mRNA	13565	14695	.	-	.	ID=L001_000202-T1;Parent=L001_000202;product=hypothetical protein;
scaffold_2	funannotate	exon	13565	14695	.	-	.	ID=L001_000202-T1.exon1;Parent=L001_000202-T1;
scaffold_2	funannotate	CDS	13565	14695	.	-	0	ID=L001_000202-T1.cds;Parent=L001_000202-T1;
scaffold_2	funannotate	gene	14761	15291	.	-	.	ID=L001_000203;
scaffold_2	funannotate	mRNA	14761	15291	.	-	.	ID=L001_000203-T1;Parent=L001_000203;product=hypothetical protein;
scaffold_2	funannotate	exon	14761	15291	.	-	.	ID=L001_000203-T1.exon1;Parent=L001_000203-T1;
scaffold_2	funannotate	CDS	14761	15291	.	-	0	ID=L001_000203-T1.cds;Parent=L001_000203-T1;
scaffold_2	funannotate	gene	17084	17572	.	+	.	ID=L001_000204;
scaffold_2	funannotate	mRNA	17084	17572	.	+	.	ID=L001_000204-T1;Parent=L001_000204;product=hypothetical protein;
scaffold_2	funannotate	exon	17084	17572	.	+	.	ID=L001_000204-T1.exon1;Parent=L001_000204-T1;
scaffold_2	funannotate	CDS	17084	17572	.	+	0	ID=L001_000204-T1.cds;Parent=L001_000204-T1;
scaffold_2	funannotate	gene	18326	19288	.	+	.	ID=L001_000205;
scaffold_2	funannotate	mRNA	18326	19288	.	+	.	ID=L001_000205-T1;Parent=L001_000205;product=hypothetical protein;
scaffold_2	funannotate	exon	18326	19288	.	+	.	ID=L001_000205-T1.exon1;Parent=L001_000205-T1;
scaffold_2	funannotate	CDS	18326	19288	.	+	0	ID=L001_000205-T1.cds;Parent=L001_000205-T1;
scaffold_2	funannotate	gene	20389	21099	.	+	.	ID=L001_000206;
scaffold_2	funannotate	mRNA	20389	21099	.	+	.	ID=L001_000206-T1;Parent=L001_000206;product=hypothetical protein;
scaffold_2	funannotate	exon	20389	21099	.	+	.	ID=L001_000206-T1.exon1;Parent=L001_000206-T1;
scaffold_2	funannotate	CDS	20389	21099	.	+	0	ID=L001_000206-T1.cds;Parent=L001_000206-T1;
scaffold_2	funannotate	gene	21712	23409	.	-	.	ID=L001_000207;
scaffold_2	funannotate	mRNA	21712	23409	.	-	.	ID=L001_000207-T1;Parent=L001_000207;product=hypothetical protein;
scaffold_2	funannotate	exon	21712	23409	.	-	.	ID=L001_000207-T1.exon1;Parent=L001_000207-T1;
scaffold_2	funannotate	CDS	21712	23409	.	-	0	ID=L001_000207-T1.cds;Parent=L001_000207-T1;
scaffold_2	funannotate	gene	24414	24995	.	-	.	ID=L001_000208;
scaffold_2	funannotate	mRNA	24414	24995	.	-	.	ID=L001_000208-T1;Parent=L001_000208;product=hypothetical protein;
scaffold_2	funannotate	exon	24414	24995	.	-	.	ID=L001_000208-T1.exon1;Parent=L001_000208-T1;
scaffold_2	funannotate	CDS	24414	24995	.	-	0	ID=L001_000208-T1.cds;Parent=L001_000208-T1;
scaffold_2	funannotate	gene	27032	28664	.	+	.	ID=L001_000209;
scaffold_2	funannotate	mRNA	27032	28664	.	+	.	ID=L001_000209-T1;Parent=L001_000209;product=hypothetical protein;
scaffold_2	funannotate	exon	27032	27881	.	+	.	ID=L001_000209-T1.exon1;Parent=L001_000209-T1;
scaffold_2	funannotate	exon	27946	28664	.	+	.	ID=L001_000209-T1.exon2;Parent=L001_000209-T1;
scaffold_2	funannotate	CDS	27032	27881	.	+	0	ID=L001_000209-T1.cds;Parent=L001_000209-T1;
scaffold_2	funannotate	CDS	27946	28664	.	+	2	ID=L001_000209-T1.cds;Parent=L001_000209-T1;
scaffold_2	funannotate	gene	30642	32435	.	+	.	ID=L001_000210;
scaffold_2	funannotate	mRNA	30642	32435	.	+	.	ID=L001_000210-T1;Parent=L001_000210;product=hypothetical protein;
scaffold_2	funannotate	exon	30642	32435	.	+	.	ID=L001_000210-T1.exon1;Parent=L001_000210-T1;
scaffold_2	funannotate	CDS	30642	32435	.	+	0	ID=L001_000210-T1.cds;Parent=L001_000210-T1;
scaffold_2	funannotate	gene	33139	35472	.	-	.	ID=L001_000211;
scaffold_2	funannotate	mRNA	33139	35472	.	-	.	ID=L001_000211-T1;Parent=L001_000211;product=hypothetical protein;
scaffold_2	funannotate	exon	33139	35472	.	-	.	ID=L001_000211-T1.exon1;Parent=L001_000211-T1;
scaffold_2	funannotate	CDS	33139	35472	.	-	0	ID=L001_000211-T1.cds;Parent=L001_000211-T1;
scaffold_2	funannotate	gene	37703	38463	.	-	.	ID=L001_000212;
scaffold_2	funannotate	mRNA	37703	38463	.	-	.	ID=L001_000212-T1;Parent=L001_000212;product=hypothetical protein;
scaffold_2	funannotate	exon	37934	38463	.	-	.	ID=L001_000212-T1.exon1;Parent=L001_000212-T1;
scaffold_2	funannotate	exon	37703	37865	.	-	.	ID=L001_000212-T1.exon2;Parent=L001_000212-T1;
scaffold_2	funannotate	CDS	37934	38463	.	-	0	ID=L001_000212-T1.cds;Parent=L001_000212-T1;
scaffold_2	funannotate	CDS	37703	37865	.	-	1	ID=L001_000212-T1.cds;Parent=L001_000212-T1;
scaffold_2	funannotate	gene	39869	41361	.	+	.	ID=L001_000213;
scaffold_2	funannotate	mRNA	39869	41361	.	+	.	ID=L001_000213-T1;Parent=L001_000213;product=hypothetical protein;
scaffold_2	funannotate	exon	39869	40517	.	+	.	ID=L001_000213-T1.exon1;Parent=L001_000213-T1;
scaffold_2	funannotate	exon	40580	41361	.	+	.	ID=L001_000213-T1.exon2;Parent=L001_000213-T1;
scaffold_2	funannotate	CDS	39869	40517	.	+	0	ID=L001_000213-T1.cds;Parent=L001_000213-T1;
scaffold_2	funannotate	CDS	40580	41361	.	+	2	ID=L001_000213-T1.cds;Parent=L001_000213-T1;
scaffold_2	funannotate	gene	42620	44778	.	-	.	ID=L001_000214;
scaffold_2	funannotate	mRNA	42620	44778	.	-	.	ID=L001_000214-T1;Parent=L001_000214;product=hypothetical protein;
scaffold_2	funannotate	exon	44737	44778	.	-	.	ID=L001_000214-T1.exon1;Parent=L001_000214-T1;
scaffold_2	funannotate	exon	43380	44081	.	-	.	ID=L001_000214-T1.exon2;Parent=L001_000214-T1;
scaffold_2	funannotate	exon	43011	43325	.	-	.	ID=L001_000214-T1.exon3;Parent=L001_000214-T1;
scaffold_2	funannotate	exon	42620	42955	.	-	.	ID=L001_000214-T1.exon4;Parent=L001_000214-T1;
scaffold_2	funannotate	CDS	44737	44778	.	-	0	ID=L001_000214-T1.cds;Parent=L001_000214-T1;
scaffold_2	funannotate	CDS	43380	44081	.	-	0	ID=L001_000214-T1.cds;Parent=L001_000214-T1;
scaffold_2	funannotate	CDS	43011	43325	.	-	0	ID=L001_000214-T1.cds;Parent=L001_000214-T1;
scaffold_2	funannotate	CDS	42620	42955	.	-	0	ID=L001_000214-T1.cds;Parent=L001_000214-T1;
scaffold_2	funannotate	gene	50066	52062	.	+	.	ID=L001_000215;
scaffold_2	funannotate	mRNA	50066	52062	.	+	.	ID=L001_000215-T1;Parent=L001_000215;product=hypothetical protein;
scaffold_2	funannotate	exon	50066	50096	.	+	.	ID=L001_000215-T1.exon1;Parent=L001_000215-T1;
scaffold_2	funannotate	exon	50343	50521	.	+	.	ID=L001_000215-T1.exon2;Parent=L001_000215-T1;
scaffold_2	funannotate	exon	50588	50825	.	+	.	ID=L001_000215-T1.exon3;Parent=L001_000215-T1;
scaffold_2	funannotate	exon	50895	51003	.	+	.	ID=L001_000215-T1.exon4;Parent=L001_000215-T1;
scaffold_2	funannotate	exon	51082	51500	.	+	.	ID=L001_000215-T1.exon5;Parent=L001_000215-T1;
scaffold_2	funannotate	exon	51596	52062	.	+	.	ID=L001_000215-T1.exon6;Parent=L001_000215-T1;
scaffold_2	funannotate	CDS	50066	50096	.	+	0	ID=L001_000215-T1.cds;Parent=L001_000215-T1;
scaffold_2	funannotate	CDS	50343	50521	.	+	2	ID=L001_000215-T1.cds;Parent=L001_000215-T1;
scaffold_2	funannotate	CDS	50588	50825	.	+	0	ID=L001_000215-T1.cds;Parent=L001_000215-T1;
scaffold_2	funannotate	CDS	50895	51003	.	+	2	ID=L001_000215-T1.cds;Parent=L001_000215-T1;
scaffold_2	funannotate	CDS	51082	51500	.	+	1	ID=L001_000215-T1.cds;Parent=L001_000215-T1;
scaffold_2	funannotate	CDS	51596	52062	.	+	2	ID=L001_000215-T1.cds;Parent=L001_000215-T1;
scaffold_2	funannotate	gene	52425	53764	.	-	.	ID=L001_000216;
scaffold_2	funannotate	mRNA	52425	53764	.	-	.	ID=L001_000216-T1;Parent=L001_000216;product=hypothetical protein;
scaffold_2	funannotate	exon	53463	53764	.	-	.	ID=L001_000216-T1.exon1;Parent=L001_000216-T1;
scaffold_2	funannotate	exon	52425	53211	.	-	.	ID=L001_000216-T1.exon2;Parent=L001_000216-T1;
scaffold_2	funannotate	CDS	53463	53764	.	-	0	ID=L001_000216-T1.cds;Parent=L001_000216-T1;
scaffold_2	funannotate	CDS	52425	53211	.	-	1	ID=L001_000216-T1.cds;Parent=L001_000216-T1;
scaffold_2	funannotate	gene	65307	66841	.	-	.	ID=L001_000217;
scaffold_2	funannotate	mRNA	65307	66841	.	-	.	ID=L001_000217-T1;Parent=L001_000217;product=hypothetical protein;
scaffold_2	funannotate	exon	66769	66841	.	-	.	ID=L001_000217-T1.exon1;Parent=L001_000217-T1;
scaffold_2	funannotate	exon	65722	66650	.	-	.	ID=L001_000217-T1.exon2;Parent=L001_000217-T1;
scaffold_2	funannotate	exon	65307	65645	.	-	.	ID=L001_000217-T1.exon3;Parent=L001_000217-T1;
scaffold_2	funannotate	CDS	66769	66841	.	-	0	ID=L001_000217-T1.cds;Parent=L001_000217-T1;
scaffold_2	funannotate	CDS	65722	66650	.	-	2	ID=L001_000217-T1.cds;Parent=L001_000217-T1;
scaffold_2	funannotate	CDS	65307	65645	.	-	0	ID=L001_000217-T1.cds;Parent=L001_000217-T1;
scaffold_2	funannotate	gene	68155	70240	.	+	.	ID=L001_000218;
scaffold_2	funannotate	mRNA	68155	70240	.	+	.	ID=L001_000218-T1;Parent=L001_000218;product=hypothetical protein;
scaffold_2	funannotate	exon	68155	68352	.	+	.	ID=L001_000218-T1.exon1;Parent=L001_000218-T1;
scaffold_2	funannotate	exon	68434	68709	.	+	.	ID=L001_000218-T1.exon2;Parent=L001_000218-T1;
scaffold_2	funannotate	exon	68801	69115	.	+	.	ID=L001_000218-T1.exon3;Parent=L001_000218-T1;
scaffold_2	funannotate	exon	69214	69313	.	+	.	ID=L001_000218-T1.exon4;Parent=L001_000218-T1;
scaffold_2	funannotate	exon	69474	69889	.	+	.	ID=L001_000218-T1.exon5;Parent=L001_000218-T1;
scaffold_2	funannotate	exon	69977	70240	.	+	.	ID=L001_000218-T1.exon6;Parent=L001_000218-T1;
scaffold_2	funannotate	CDS	68155	68352	.	+	0	ID=L001_000218-T1.cds;Parent=L001_000218-T1;
scaffold_2	funannotate	CDS	68434	68709	.	+	0	ID=L001_000218-T1.cds;Parent=L001_000218-T1;
scaffold_2	funannotate	CDS	68801	69115	.	+	0	ID=L001_000218-T1.cds;Parent=L001_000218-T1;
scaffold_2	funannotate	CDS	69214	69313	.	+	0	ID=L001_000218-T1.cds;Parent=L001_000218-T1;
scaffold_2	funannotate	CDS	69474	69889	.	+	2	ID=L001_000218-T1.cds;Parent=L001_000218-T1;
scaffold_2	funannotate	CDS	69977	70240	.	+	0	ID=L001_000218-T1.cds;Parent=L001_000218-T1;
scaffold_2	funannotate	gene	71015	71603	.	+	.	ID=L001_000219;
scaffold_2	funannotate	mRNA	71015	71603	.	+	.	ID=L001_000219-T1;Parent=L001_000219;product=hypothetical protein;
scaffold_2	funannotate	exon	71015	71126	.	+	.	ID=L001_000219-T1.exon1;Parent=L001_000219-T1;
scaffold_2	funannotate	exon	71275	71603	.	+	.	ID=L001_000219-T1.exon2;Parent=L001_000219-T1;
scaffold_2	funannotate	CDS	71015	71126	.	+	0	ID=L001_000219-T1.cds;Parent=L001_000219-T1;
scaffold_2	funannotate	CDS	71275	71603	.	+	2	ID=L001_000219-T1.cds;Parent=L001_000219-T1;
scaffold_2	funannotate	gene	73369	74582	.	-	.	ID=L001_000220;
scaffold_2	funannotate	mRNA	73369	74582	.	-	.	ID=L001_000220-T1;Parent=L001_000220;product=hypothetical protein;
scaffold_2	funannotate	exon	74217	74582	.	-	.	ID=L001_000220-T1.exon1;Parent=L001_000220-T1;
scaffold_2	funannotate	exon	73998	74068	.	-	.	ID=L001_000220-T1.exon2;Parent=L001_000220-T1;
scaffold_2	funannotate	exon	73641	73914	.	-	.	ID=L001_000220-T1.exon3;Parent=L001_000220-T1;
scaffold_2	funannotate	exon	73369	73542	.	-	.	ID=L001_000220-T1.exon4;Parent=L001_000220-T1;
scaffold_2	funannotate	CDS	74217	74582	.	-	0	ID=L001_000220-T1.cds;Parent=L001_000220-T1;
scaffold_2	funannotate	CDS	73998	74068	.	-	0	ID=L001_000220-T1.cds;Parent=L001_000220-T1;
scaffold_2	funannotate	CDS	73641	73914	.	-	1	ID=L001_000220-T1.cds;Parent=L001_000220-T1;
scaffold_2	funannotate	CDS	73369	73542	.	-	0	ID=L001_000220-T1.cds;Parent=L001_000220-T1;
scaffold_2	funannotate	gene	75353	75801	.	-	.	ID=L001_000221;
scaffold_2	funannotate	mRNA	75353	75801	.	-	.	ID=L001_000221-T1;Parent=L001_000221;product=hypothetical protein;
scaffold_2	funannotate	exon	75571	75801	.	-	.	ID=L001_000221-T1.exon1;Parent=L001_000221-T1;
scaffold_2	funannotate	exon	75353	75511	.	-	.	ID=L001_000221-T1.exon2;Parent=L001_000221-T1;
scaffold_2	funannotate	CDS	75571	75801	.	-	0	ID=L001_000221-T1.cds;Parent=L001_000221-T1;
scaffold_2	funannotate	CDS	75353	75511	.	-	0	ID=L001_000221-T1.cds;Parent=L001_000221-T1;
scaffold_2	funannotate	gene	76473	78137	.	-	.	ID=L001_000222;
scaffold_2	funannotate	mRNA	76473	78137	.	-	.	ID=L001_000222-T1;Parent=L001_000222;product=hypothetical protein;
scaffold_2	funannotate	exon	76473	78137	.	-	.	ID=L001_000222-T1.exon1;Parent=L001_000222-T1;
scaffold_2	funannotate	CDS	76473	78137	.	-	0	ID=L001_000222-T1.cds;Parent=L001_000222-T1;
scaffold_2	funannotate	gene	79612	82214	.	+	.	ID=L001_000223;
scaffold_2	funannotate	mRNA	79612	82214	.	+	.	ID=L001_000223-T1;Parent=L001_000223;product=hypothetical protein;
scaffold_2	funannotate	exon	79612	79711	.	+	.	ID=L001_000223-T1.exon1;Parent=L001_000223-T1;
scaffold_2	funannotate	exon	79771	79802	.	+	.	ID=L001_000223-T1.exon2;Parent=L001_000223-T1;
scaffold_2	funannotate	exon	79887	79961	.	+	.	ID=L001_000223-T1.exon3;Parent=L001_000223-T1;
scaffold_2	funannotate	exon	80021	81744	.	+	.	ID=L001_000223-T1.exon4;Parent=L001_000223-T1;
scaffold_2	funannotate	exon	81821	82214	.	+	.	ID=L001_000223-T1.exon5;Parent=L001_000223-T1;
scaffold_2	funannotate	CDS	79612	79711	.	+	0	ID=L001_000223-T1.cds;Parent=L001_000223-T1;
scaffold_2	funannotate	CDS	79771	79802	.	+	2	ID=L001_000223-T1.cds;Parent=L001_000223-T1;
scaffold_2	funannotate	CDS	79887	79961	.	+	0	ID=L001_000223-T1.cds;Parent=L001_000223-T1;
scaffold_2	funannotate	CDS	80021	81744	.	+	0	ID=L001_000223-T1.cds;Parent=L001_000223-T1;
scaffold_2	funannotate	CDS	81821	82214	.	+	1	ID=L001_000223-T1.cds;Parent=L001_000223-T1;
scaffold_2	funannotate	gene	84165	85571	.	+	.	ID=L001_000224;
scaffold_2	funannotate	mRNA	84165	85571	.	+	.	ID=L001_000224-T1;Parent=L001_000224;product=hypothetical protein;
scaffold_2	funannotate	exon	84165	84348	.	+	.	ID=L001_000224-T1.exon1;Parent=L001_000224-T1;
scaffold_2	funannotate	exon	84441	85240	.	+	.	ID=L001_000224-T1.exon2;Parent=L001_000224-T1;
scaffold_2	funannotate	exon	85329	85571	.	+	.	ID=L001_000224-T1.exon3;Parent=L001_000224-T1;
scaffold_2	funannotate	CDS	84165	84348	.	+	0	ID=L001_000224-T1.cds;Parent=L001_000224-T1;
scaffold_2	funannotate	CDS	84441	85240	.	+	2	ID=L001_000224-T1.cds;Parent=L001_000224-T1;
scaffold_2	funannotate	CDS	85329	85571	.	+	0	ID=L001_000224-T1.cds;Parent=L001_000224-T1;
scaffold_2	funannotate	gene	86095	87267	.	+	.	ID=L001_000225;
scaffold_2	funannotate	mRNA	86095	87267	.	+	.	ID=L001_000225-T1;Parent=L001_000225;product=hypothetical protein;
scaffold_2	funannotate	exon	86095	87267	.	+	.	ID=L001_000225-T1.exon1;Parent=L001_000225-T1;
scaffold_2	funannotate	CDS	86095	87267	.	+	0	ID=L001_000225-T1.cds;Parent=L001_000225-T1;
scaffold_2	funannotate	gene	88063	89861	.	+	.	ID=L001_000226;
scaffold_2	funannotate	mRNA	88063	89861	.	+	.	ID=L001_000226-T1;Parent=L001_000226;product=hypothetical protein;
scaffold_2	funannotate	exon	88063	88381	.	+	.	ID=L001_000226-T1.exon1;Parent=L001_000226-T1;
scaffold_2	funannotate	exon	88504	89861	.	+	.	ID=L001_000226-T1.exon2;Parent=L001_000226-T1;
scaffold_2	funannotate	CDS	88063	88381	.	+	0	ID=L001_000226-T1.cds;Parent=L001_000226-T1;
scaffold_2	funannotate	CDS	88504	89861	.	+	2	ID=L001_000226-T1.cds;Parent=L001_000226-T1;
scaffold_2	funannotate	gene	90856	93417	.	+	.	ID=L001_000227;
scaffold_2	funannotate	mRNA	90856	93417	.	+	.	ID=L001_000227-T1;Parent=L001_000227;product=hypothetical protein;
scaffold_2	funannotate	exon	90856	91016	.	+	.	ID=L001_000227-T1.exon1;Parent=L001_000227-T1;
scaffold_2	funannotate	exon	91121	91390	.	+	.	ID=L001_000227-T1.exon2;Parent=L001_000227-T1;
scaffold_2	funannotate	exon	91448	93245	.	+	.	ID=L001_000227-T1.exon3;Parent=L001_000227-T1;
scaffold_2	funannotate	exon	93385	93417	.	+	.	ID=L001_000227-T1.exon4;Parent=L001_000227-T1;
scaffold_2	funannotate	CDS	90856	91016	.	+	0	ID=L001_000227-T1.cds;Parent=L001_000227-T1;
scaffold_2	funannotate	CDS	91121	91390	.	+	1	ID=L001_000227-T1.cds;Parent=L001_000227-T1;
scaffold_2	funannotate	CDS	91448	93245	.	+	1	ID=L001_000227-T1.cds;Parent=L001_000227-T1;
scaffold_2	funannotate	CDS	93385	93417	.	+	0	ID=L001_000227-T1.cds;Parent=L001_000227-T1;
scaffold_2	funannotate	gene	96055	96775	.	+	.	ID=L001_000228;
scaffold_2	funannotate	mRNA	96055	96775	.	+	.	ID=L001_000228-T1;Parent=L001_000228;product=hypothetical protein;
scaffold_2	funannotate	exon	96055	96102	.	+	.	ID=L001_000228-T1.exon1;Parent=L001_000228-T1;
scaffold_2	funannotate	exon	96164	96775	.	+	.	ID=L001_000228-T1.exon2;Parent=L001_000228-T1;
scaffold_2	funannotate	CDS	96055	96102	.	+	0	ID=L001_000228-T1.cds;Parent=L001_000228-T1;
scaffold_2	funannotate	CDS	96164	96775	.	+	0	ID=L001_000228-T1.cds;Parent=L001_000228-T1;
scaffold_2	funannotate	gene	99157	99549	.	+	.	ID=L001_000229;
scaffold_2	funannotate	mRNA	99157	99549	.	+	.	ID=L001_000229-T1;Parent=L001_000229;product=hypothetical protein;
scaffold_2	funannotate	exon	99157	99549	.	+	.	ID=L001_000229-T1.exon1;Parent=L001_000229-T1;
scaffold_2	funannotate	CDS	99157	99549	.	+	0	ID=L001_000229-T1.cds;Parent=L001_000229-T1;
scaffold_2	funannotate	gene	101458	102322	.	+	.	ID=L001_000230;
scaffold_2	funannotate	mRNA	101458	102322	.	+	.	ID=L001_000230-T1;Parent=L001_000230;product=hypothetical protein;
scaffold_2	funannotate	exon	101458	101868	.	+	.	ID=L001_000230-T1.exon1;Parent=L001_000230-T1;
scaffold_2	funannotate	exon	102024	102064	.	+	.	ID=L001_000230-T1.exon2;Parent=L001_000230-T1;
scaffold_2	funannotate	exon	102130	102322	.	+	.	ID=L001_000230-T1.exon3;Parent=L001_000230-T1;
scaffold_2	funannotate	CDS	101458	101868	.	+	0	ID=L001_000230-T1.cds;Parent=L001_000230-T1;
scaffold_2	funannotate	CDS	102024	102064	.	+	0	ID=L001_000230-T1.cds;Parent=L001_000230-T1;
scaffold_2	funannotate	CDS	102130	102322	.	+	1	ID=L001_000230-T1.cds;Parent=L001_000230-T1;
scaffold_2	funannotate	gene	106690	108372	.	-	.	ID=L001_000231;
scaffold_2	funannotate	mRNA	106690	108372	.	-	.	ID=L001_000231-T1;Parent=L001_000231;product=hypothetical protein;
scaffold_2	funannotate	exon	108160	108372	.	-	.	ID=L001_000231-T1.exon1;Parent=L001_000231-T1;
scaffold_2	funannotate	exon	107937	108097	.	-	.	ID=L001_000231-T1.exon2;Parent=L001_000231-T1;
scaffold_2	funannotate	exon	107818	107879	.	-	.	ID=L001_000231-T1.exon3;Parent=L001_000231-T1;
scaffold_2	funannotate	exon	107729	107764	.	-	.	ID=L001_000231-T1.exon4;Parent=L001_000231-T1;
scaffold_2	funannotate	exon	107566	107672	.	-	.	ID=L001_000231-T1.exon5;Parent=L001_000231-T1;
scaffold_2	funannotate	exon	106876	107499	.	-	.	ID=L001_000231-T1.exon6;Parent=L001_000231-T1;
scaffold_2	funannotate	exon	106785	106821	.	-	.	ID=L001_000231-T1.exon7;Parent=L001_000231-T1;
scaffold_2	funannotate	exon	106690	106709	.	-	.	ID=L001_000231-T1.exon8;Parent=L001_000231-T1;
scaffold_2	funannotate	CDS	108160	108372	.	-	0	ID=L001_000231-T1.cds;Parent=L001_000231-T1;
scaffold_2	funannotate	CDS	107937	108097	.	-	0	ID=L001_000231-T1.cds;Parent=L001_000231-T1;
scaffold_2	funannotate	CDS	107818	107879	.	-	1	ID=L001_000231-T1.cds;Parent=L001_000231-T1;
scaffold_2	funannotate	CDS	107729	107764	.	-	2	ID=L001_000231-T1.cds;Parent=L001_000231-T1;
scaffold_2	funannotate	CDS	107566	107672	.	-	2	ID=L001_000231-T1.cds;Parent=L001_000231-T1;
scaffold_2	funannotate	CDS	106876	107499	.	-	0	ID=L001_000231-T1.cds;Parent=L001_000231-T1;
scaffold_2	funannotate	CDS	106785	106821	.	-	0	ID=L001_000231-T1.cds;Parent=L001_000231-T1;
scaffold_2	funannotate	CDS	106690	106709	.	-	2	ID=L001_000231-T1.cds;Parent=L001_000231-T1;
scaffold_2	funannotate	gene	109155	110228	.	-	.	ID=L001_000232;
scaffold_2	funannotate	mRNA	109155	110228	.	-	.	ID=L001_000232-T1;Parent=L001_000232;product=hypothetical protein;
scaffold_2	funannotate	exon	109155	110228	.	-	.	ID=L001_000232-T1.exon1;Parent=L001_000232-T1;
scaffold_2	funannotate	CDS	109155	110228	.	-	0	ID=L001_000232-T1.cds;Parent=L001_000232-T1;
scaffold_2	funannotate	gene	111566	113180	.	+	.	ID=L001_000233;
scaffold_2	funannotate	mRNA	111566	113180	.	+	.	ID=L001_000233-T1;Parent=L001_000233;product=hypothetical protein;
scaffold_2	funannotate	exon	111566	112265	.	+	.	ID=L001_000233-T1.exon1;Parent=L001_000233-T1;
scaffold_2	funannotate	exon	112358	112518	.	+	.	ID=L001_000233-T1.exon2;Parent=L001_000233-T1;
scaffold_2	funannotate	exon	112625	112735	.	+	.	ID=L001_000233-T1.exon3;Parent=L001_000233-T1;
scaffold_2	funannotate	exon	112803	113180	.	+	.	ID=L001_000233-T1.exon4;Parent=L001_000233-T1;
scaffold_2	funannotate	CDS	111566	112265	.	+	0	ID=L001_000233-T1.cds;Parent=L001_000233-T1;
scaffold_2	funannotate	CDS	112358	112518	.	+	2	ID=L001_000233-T1.cds;Parent=L001_000233-T1;
scaffold_2	funannotate	CDS	112625	112735	.	+	0	ID=L001_000233-T1.cds;Parent=L001_000233-T1;
scaffold_2	funannotate	CDS	112803	113180	.	+	0	ID=L001_000233-T1.cds;Parent=L001_000233-T1;
scaffold_2	funannotate	gene	113930	115126	.	+	.	ID=L001_000234;
scaffold_2	funannotate	mRNA	113930	115126	.	+	.	ID=L001_000234-T1;Parent=L001_000234;product=hypothetical protein;
scaffold_2	funannotate	exon	113930	115126	.	+	.	ID=L001_000234-T1.exon1;Parent=L001_000234-T1;
scaffold_2	funannotate	CDS	113930	115126	.	+	0	ID=L001_000234-T1.cds;Parent=L001_000234-T1;
scaffold_2	funannotate	gene	116110	120870	.	-	.	ID=L001_000235;
scaffold_2	funannotate	mRNA	116110	120870	.	-	.	ID=L001_000235-T1;Parent=L001_000235;product=hypothetical protein;
scaffold_2	funannotate	exon	120799	120870	.	-	.	ID=L001_000235-T1.exon1;Parent=L001_000235-T1;
scaffold_2	funannotate	exon	119883	120687	.	-	.	ID=L001_000235-T1.exon2;Parent=L001_000235-T1;
scaffold_2	funannotate	exon	118924	119272	.	-	.	ID=L001_000235-T1.exon3;Parent=L001_000235-T1;
scaffold_2	funannotate	exon	118748	118794	.	-	.	ID=L001_000235-T1.exon4;Parent=L001_000235-T1;
scaffold_2	funannotate	exon	118621	118677	.	-	.	ID=L001_000235-T1.exon5;Parent=L001_000235-T1;
scaffold_2	funannotate	exon	117914	118470	.	-	.	ID=L001_000235-T1.exon6;Parent=L001_000235-T1;
scaffold_2	funannotate	exon	116110	117330	.	-	.	ID=L001_000235-T1.exon7;Parent=L001_000235-T1;
scaffold_2	funannotate	CDS	120799	120870	.	-	0	ID=L001_000235-T1.cds;Parent=L001_000235-T1;
scaffold_2	funannotate	CDS	119883	120687	.	-	0	ID=L001_000235-T1.cds;Parent=L001_000235-T1;
scaffold_2	funannotate	CDS	118924	119272	.	-	2	ID=L001_000235-T1.cds;Parent=L001_000235-T1;
scaffold_2	funannotate	CDS	118748	118794	.	-	1	ID=L001_000235-T1.cds;Parent=L001_000235-T1;
scaffold_2	funannotate	CDS	118621	118677	.	-	2	ID=L001_000235-T1.cds;Parent=L001_000235-T1;
scaffold_2	funannotate	CDS	117914	118470	.	-	2	ID=L001_000235-T1.cds;Parent=L001_000235-T1;
scaffold_2	funannotate	CDS	116110	117330	.	-	0	ID=L001_000235-T1.cds;Parent=L001_000235-T1;
scaffold_2	funannotate	gene	123531	124829	.	-	.	ID=L001_000236;
scaffold_2	funannotate	mRNA	123531	124829	.	-	.	ID=L001_000236-T1;Parent=L001_000236;product=hypothetical protein;
scaffold_2	funannotate	exon	123531	124829	.	-	.	ID=L001_000236-T1.exon1;Parent=L001_000236-T1;
scaffold_2	funannotate	CDS	123531	124829	.	-	0	ID=L001_000236-T1.cds;Parent=L001_000236-T1;
scaffold_2	funannotate	gene	124975	125744	.	-	.	ID=L001_000237;
scaffold_2	funannotate	mRNA	124975	125744	.	-	.	ID=L001_000237-T1;Parent=L001_000237;product=hypothetical protein;
scaffold_2	funannotate	exon	125648	125744	.	-	.	ID=L001_000237-T1.exon1;Parent=L001_000237-T1;
scaffold_2	funannotate	exon	125313	125514	.	-	.	ID=L001_000237-T1.exon2;Parent=L001_000237-T1;
scaffold_2	funannotate	exon	124975	125095	.	-	.	ID=L001_000237-T1.exon3;Parent=L001_000237-T1;
scaffold_2	funannotate	CDS	125648	125744	.	-	0	ID=L001_000237-T1.cds;Parent=L001_000237-T1;
scaffold_2	funannotate	CDS	125313	125514	.	-	2	ID=L001_000237-T1.cds;Parent=L001_000237-T1;
scaffold_2	funannotate	CDS	124975	125095	.	-	1	ID=L001_000237-T1.cds;Parent=L001_000237-T1;
scaffold_2	funannotate	gene	126649	127338	.	-	.	ID=L001_000238;
scaffold_2	funannotate	mRNA	126649	127338	.	-	.	ID=L001_000238-T1;Parent=L001_000238;product=hypothetical protein;
scaffold_2	funannotate	exon	127171	127338	.	-	.	ID=L001_000238-T1.exon1;Parent=L001_000238-T1;
scaffold_2	funannotate	exon	126785	127096	.	-	.	ID=L001_000238-T1.exon2;Parent=L001_000238-T1;
scaffold_2	funannotate	exon	126649	126708	.	-	.	ID=L001_000238-T1.exon3;Parent=L001_000238-T1;
scaffold_2	funannotate	CDS	127171	127338	.	-	0	ID=L001_000238-T1.cds;Parent=L001_000238-T1;
scaffold_2	funannotate	CDS	126785	127096	.	-	0	ID=L001_000238-T1.cds;Parent=L001_000238-T1;
scaffold_2	funannotate	CDS	126649	126708	.	-	0	ID=L001_000238-T1.cds;Parent=L001_000238-T1;
scaffold_2	funannotate	gene	127921	133296	.	+	.	ID=L001_000239;
scaffold_2	funannotate	mRNA	127921	133296	.	+	.	ID=L001_000239-T1;Parent=L001_000239;product=hypothetical protein;
scaffold_2	funannotate	exon	127921	133296	.	+	.	ID=L001_000239-T1.exon1;Parent=L001_000239-T1;
scaffold_2	funannotate	CDS	127921	133296	.	+	0	ID=L001_000239-T1.cds;Parent=L001_000239-T1;
scaffold_2	funannotate	gene	134122	135803	.	-	.	ID=L001_000240;
scaffold_2	funannotate	mRNA	134122	135803	.	-	.	ID=L001_000240-T1;Parent=L001_000240;product=hypothetical protein;
scaffold_2	funannotate	exon	135690	135803	.	-	.	ID=L001_000240-T1.exon1;Parent=L001_000240-T1;
scaffold_2	funannotate	exon	135290	135632	.	-	.	ID=L001_000240-T1.exon2;Parent=L001_000240-T1;
scaffold_2	funannotate	exon	135175	135238	.	-	.	ID=L001_000240-T1.exon3;Parent=L001_000240-T1;
scaffold_2	funannotate	exon	134565	135112	.	-	.	ID=L001_000240-T1.exon4;Parent=L001_000240-T1;
scaffold_2	funannotate	exon	134122	134414	.	-	.	ID=L001_000240-T1.exon5;Parent=L001_000240-T1;
scaffold_2	funannotate	CDS	135690	135803	.	-	0	ID=L001_000240-T1.cds;Parent=L001_000240-T1;
scaffold_2	funannotate	CDS	135290	135632	.	-	0	ID=L001_000240-T1.cds;Parent=L001_000240-T1;
scaffold_2	funannotate	CDS	135175	135238	.	-	2	ID=L001_000240-T1.cds;Parent=L001_000240-T1;
scaffold_2	funannotate	CDS	134565	135112	.	-	1	ID=L001_000240-T1.cds;Parent=L001_000240-T1;
scaffold_2	funannotate	CDS	134122	134414	.	-	2	ID=L001_000240-T1.cds;Parent=L001_000240-T1;
scaffold_2	funannotate	gene	136283	137074	.	-	.	ID=L001_000241;
scaffold_2	funannotate	mRNA	136283	137074	.	-	.	ID=L001_000241-T1;Parent=L001_000241;product=hypothetical protein;
scaffold_2	funannotate	exon	136283	137074	.	-	.	ID=L001_000241-T1.exon1;Parent=L001_000241-T1;
scaffold_2	funannotate	CDS	136283	137074	.	-	0	ID=L001_000241-T1.cds;Parent=L001_000241-T1;
scaffold_2	funannotate	gene	139037	139641	.	+	.	ID=L001_000242;
scaffold_2	funannotate	mRNA	139037	139641	.	+	.	ID=L001_000242-T1;Parent=L001_000242;product=hypothetical protein;
scaffold_2	funannotate	exon	139037	139093	.	+	.	ID=L001_000242-T1.exon1;Parent=L001_000242-T1;
scaffold_2	funannotate	exon	139399	139641	.	+	.	ID=L001_000242-T1.exon2;Parent=L001_000242-T1;
scaffold_2	funannotate	CDS	139037	139093	.	+	0	ID=L001_000242-T1.cds;Parent=L001_000242-T1;
scaffold_2	funannotate	CDS	139399	139641	.	+	0	ID=L001_000242-T1.cds;Parent=L001_000242-T1;
scaffold_2	funannotate	gene	143326	144375	.	+	.	ID=L001_000243;
scaffold_2	funannotate	mRNA	143326	144375	.	+	.	ID=L001_000243-T1;Parent=L001_000243;product=hypothetical protein;
scaffold_2	funannotate	exon	143326	143381	.	+	.	ID=L001_000243-T1.exon1;Parent=L001_000243-T1;
scaffold_2	funannotate	exon	143451	144375	.	+	.	ID=L001_000243-T1.exon2;Parent=L001_000243-T1;
scaffold_2	funannotate	CDS	143326	143381	.	+	0	ID=L001_000243-T1.cds;Parent=L001_000243-T1;
scaffold_2	funannotate	CDS	143451	144375	.	+	1	ID=L001_000243-T1.cds;Parent=L001_000243-T1;
scaffold_2	funannotate	gene	144731	145175	.	-	.	ID=L001_000244;
scaffold_2	funannotate	mRNA	144731	145175	.	-	.	ID=L001_000244-T1;Parent=L001_000244;product=hypothetical protein;
scaffold_2	funannotate	exon	144981	145175	.	-	.	ID=L001_000244-T1.exon1;Parent=L001_000244-T1;
scaffold_2	funannotate	exon	144862	144912	.	-	.	ID=L001_000244-T1.exon2;Parent=L001_000244-T1;
scaffold_2	funannotate	exon	144731	144805	.	-	.	ID=L001_000244-T1.exon3;Parent=L001_000244-T1;
scaffold_2	funannotate	CDS	144981	145175	.	-	0	ID=L001_000244-T1.cds;Parent=L001_000244-T1;
scaffold_2	funannotate	CDS	144862	144912	.	-	0	ID=L001_000244-T1.cds;Parent=L001_000244-T1;
scaffold_2	funannotate	CDS	144731	144805	.	-	0	ID=L001_000244-T1.cds;Parent=L001_000244-T1;
scaffold_2	funannotate	gene	146566	147779	.	+	.	ID=L001_000245;
scaffold_2	funannotate	mRNA	146566	147779	.	+	.	ID=L001_000245-T1;Parent=L001_000245;product=hypothetical protein;
scaffold_2	funannotate	exon	146566	147174	.	+	.	ID=L001_000245-T1.exon1;Parent=L001_000245-T1;
scaffold_2	funannotate	exon	147573	147779	.	+	.	ID=L001_000245-T1.exon2;Parent=L001_000245-T1;
scaffold_2	funannotate	CDS	146566	147174	.	+	0	ID=L001_000245-T1.cds;Parent=L001_000245-T1;
scaffold_2	funannotate	CDS	147573	147779	.	+	0	ID=L001_000245-T1.cds;Parent=L001_000245-T1;
scaffold_2	funannotate	gene	157706	157777	.	+	.	ID=L001_000246;
scaffold_2	funannotate	tRNA	157706	157777	.	+	.	ID=L001_000246-T1;Parent=L001_000246;product=tRNA-iMet;
scaffold_2	funannotate	exon	157706	157777	.	+	.	ID=L001_000246-T1.exon1;Parent=L001_000246-T1;
scaffold_2	funannotate	gene	158432	158941	.	-	.	ID=L001_000247;
scaffold_2	funannotate	mRNA	158432	158941	.	-	.	ID=L001_000247-T1;Parent=L001_000247;product=hypothetical protein;
scaffold_2	funannotate	exon	158910	158941	.	-	.	ID=L001_000247-T1.exon1;Parent=L001_000247-T1;
scaffold_2	funannotate	exon	158432	158816	.	-	.	ID=L001_000247-T1.exon2;Parent=L001_000247-T1;
scaffold_2	funannotate	CDS	158910	158941	.	-	0	ID=L001_000247-T1.cds;Parent=L001_000247-T1;
scaffold_2	funannotate	CDS	158432	158816	.	-	1	ID=L001_000247-T1.cds;Parent=L001_000247-T1;
scaffold_2	funannotate	gene	161333	162042	.	+	.	ID=L001_000248;
scaffold_2	funannotate	mRNA	161333	162042	.	+	.	ID=L001_000248-T1;Parent=L001_000248;product=hypothetical protein;
scaffold_2	funannotate	exon	161333	161367	.	+	.	ID=L001_000248-T1.exon1;Parent=L001_000248-T1;
scaffold_2	funannotate	exon	161424	162042	.	+	.	ID=L001_000248-T1.exon2;Parent=L001_000248-T1;
scaffold_2	funannotate	CDS	161333	161367	.	+	0	ID=L001_000248-T1.cds;Parent=L001_000248-T1;
scaffold_2	funannotate	CDS	161424	162042	.	+	1	ID=L001_000248-T1.cds;Parent=L001_000248-T1;
scaffold_2	funannotate	gene	162496	163624	.	+	.	ID=L001_000249;
scaffold_2	funannotate	mRNA	162496	163624	.	+	.	ID=L001_000249-T1;Parent=L001_000249;product=hypothetical protein;
scaffold_2	funannotate	exon	162496	163356	.	+	.	ID=L001_000249-T1.exon1;Parent=L001_000249-T1;
scaffold_2	funannotate	exon	163442	163624	.	+	.	ID=L001_000249-T1.exon2;Parent=L001_000249-T1;
scaffold_2	funannotate	CDS	162496	163356	.	+	0	ID=L001_000249-T1.cds;Parent=L001_000249-T1;
scaffold_2	funannotate	CDS	163442	163624	.	+	0	ID=L001_000249-T1.cds;Parent=L001_000249-T1;
scaffold_2	funannotate	gene	164386	165462	.	-	.	ID=L001_000250;
scaffold_2	funannotate	mRNA	164386	165462	.	-	.	ID=L001_000250-T1;Parent=L001_000250;product=hypothetical protein;
scaffold_2	funannotate	exon	164386	165462	.	-	.	ID=L001_000250-T1.exon1;Parent=L001_000250-T1;
scaffold_2	funannotate	CDS	164386	165462	.	-	0	ID=L001_000250-T1.cds;Parent=L001_000250-T1;
scaffold_2	funannotate	gene	167243	168784	.	-	.	ID=L001_000251;
scaffold_2	funannotate	mRNA	167243	168784	.	-	.	ID=L001_000251-T1;Parent=L001_000251;product=hypothetical protein;
scaffold_2	funannotate	exon	168274	168784	.	-	.	ID=L001_000251-T1.exon1;Parent=L001_000251-T1;
scaffold_2	funannotate	exon	167243	167748	.	-	.	ID=L001_000251-T1.exon2;Parent=L001_000251-T1;
scaffold_2	funannotate	CDS	168274	168784	.	-	0	ID=L001_000251-T1.cds;Parent=L001_000251-T1;
scaffold_2	funannotate	CDS	167243	167748	.	-	2	ID=L001_000251-T1.cds;Parent=L001_000251-T1;
scaffold_2	funannotate	gene	169639	170556	.	-	.	ID=L001_000252;
scaffold_2	funannotate	mRNA	169639	170556	.	-	.	ID=L001_000252-T1;Parent=L001_000252;product=hypothetical protein;
scaffold_2	funannotate	exon	169639	170556	.	-	.	ID=L001_000252-T1.exon1;Parent=L001_000252-T1;
scaffold_2	funannotate	CDS	169639	170556	.	-	0	ID=L001_000252-T1.cds;Parent=L001_000252-T1;
scaffold_2	funannotate	gene	172863	173498	.	+	.	ID=L001_000253;
scaffold_2	funannotate	mRNA	172863	173498	.	+	.	ID=L001_000253-T1;Parent=L001_000253;product=hypothetical protein;
scaffold_2	funannotate	exon	172863	173498	.	+	.	ID=L001_000253-T1.exon1;Parent=L001_000253-T1;
scaffold_2	funannotate	CDS	172863	173498	.	+	0	ID=L001_000253-T1.cds;Parent=L001_000253-T1;
scaffold_2	funannotate	gene	175097	175660	.	+	.	ID=L001_000254;
scaffold_2	funannotate	mRNA	175097	175660	.	+	.	ID=L001_000254-T1;Parent=L001_000254;product=hypothetical protein;
scaffold_2	funannotate	exon	175097	175418	.	+	.	ID=L001_000254-T1.exon1;Parent=L001_000254-T1;
scaffold_2	funannotate	exon	175470	175660	.	+	.	ID=L001_000254-T1.exon2;Parent=L001_000254-T1;
scaffold_2	funannotate	CDS	175097	175418	.	+	0	ID=L001_000254-T1.cds;Parent=L001_000254-T1;
scaffold_2	funannotate	CDS	175470	175660	.	+	2	ID=L001_000254-T1.cds;Parent=L001_000254-T1;
scaffold_2	funannotate	gene	177256	179069	.	-	.	ID=L001_000255;
scaffold_2	funannotate	mRNA	177256	179069	.	-	.	ID=L001_000255-T1;Parent=L001_000255;product=hypothetical protein;
scaffold_2	funannotate	exon	178478	179069	.	-	.	ID=L001_000255-T1.exon1;Parent=L001_000255-T1;
scaffold_2	funannotate	exon	177256	178397	.	-	.	ID=L001_000255-T1.exon2;Parent=L001_000255-T1;
scaffold_2	funannotate	CDS	178478	179069	.	-	0	ID=L001_000255-T1.cds;Parent=L001_000255-T1;
scaffold_2	funannotate	CDS	177256	178397	.	-	2	ID=L001_000255-T1.cds;Parent=L001_000255-T1;
scaffold_2	funannotate	gene	180505	186201	.	-	.	ID=L001_000256;
scaffold_2	funannotate	mRNA	180505	186201	.	-	.	ID=L001_000256-T1;Parent=L001_000256;product=hypothetical protein;
scaffold_2	funannotate	exon	186037	186201	.	-	.	ID=L001_000256-T1.exon1;Parent=L001_000256-T1;
scaffold_2	funannotate	exon	185928	185974	.	-	.	ID=L001_000256-T1.exon2;Parent=L001_000256-T1;
scaffold_2	funannotate	exon	180505	185872	.	-	.	ID=L001_000256-T1.exon3;Parent=L001_000256-T1;
scaffold_2	funannotate	CDS	186037	186201	.	-	0	ID=L001_000256-T1.cds;Parent=L001_000256-T1;
scaffold_2	funannotate	CDS	185928	185974	.	-	0	ID=L001_000256-T1.cds;Parent=L001_000256-T1;
scaffold_2	funannotate	CDS	180505	185872	.	-	1	ID=L001_000256-T1.cds;Parent=L001_000256-T1;
scaffold_2	funannotate	gene	197476	199199	.	+	.	ID=L001_000257;
scaffold_2	funannotate	mRNA	197476	199199	.	+	.	ID=L001_000257-T1;Parent=L001_000257;product=hypothetical protein;
scaffold_2	funannotate	exon	197476	197666	.	+	.	ID=L001_000257-T1.exon1;Parent=L001_000257-T1;
scaffold_2	funannotate	exon	197736	197843	.	+	.	ID=L001_000257-T1.exon2;Parent=L001_000257-T1;
scaffold_2	funannotate	exon	198090	198497	.	+	.	ID=L001_000257-T1.exon3;Parent=L001_000257-T1;
scaffold_2	funannotate	exon	198549	199137	.	+	.	ID=L001_000257-T1.exon4;Parent=L001_000257-T1;
scaffold_2	funannotate	exon	199173	199199	.	+	.	ID=L001_000257-T1.exon5;Parent=L001_000257-T1;
scaffold_2	funannotate	CDS	197476	197666	.	+	0	ID=L001_000257-T1.cds;Parent=L001_000257-T1;
scaffold_2	funannotate	CDS	197736	197843	.	+	1	ID=L001_000257-T1.cds;Parent=L001_000257-T1;
scaffold_2	funannotate	CDS	198090	198497	.	+	1	ID=L001_000257-T1.cds;Parent=L001_000257-T1;
scaffold_2	funannotate	CDS	198549	199137	.	+	1	ID=L001_000257-T1.cds;Parent=L001_000257-T1;
scaffold_2	funannotate	CDS	199173	199199	.	+	0	ID=L001_000257-T1.cds;Parent=L001_000257-T1;
scaffold_2	funannotate	gene	204533	206455	.	+	.	ID=L001_000258;
scaffold_2	funannotate	mRNA	204533	206455	.	+	.	ID=L001_000258-T1;Parent=L001_000258;product=hypothetical protein;
scaffold_2	funannotate	exon	204533	204611	.	+	.	ID=L001_000258-T1.exon1;Parent=L001_000258-T1;
scaffold_2	funannotate	exon	204721	205304	.	+	.	ID=L001_000258-T1.exon2;Parent=L001_000258-T1;
scaffold_2	funannotate	exon	205652	206455	.	+	.	ID=L001_000258-T1.exon3;Parent=L001_000258-T1;
scaffold_2	funannotate	CDS	204533	204611	.	+	0	ID=L001_000258-T1.cds;Parent=L001_000258-T1;
scaffold_2	funannotate	CDS	204721	205304	.	+	2	ID=L001_000258-T1.cds;Parent=L001_000258-T1;
scaffold_2	funannotate	CDS	205652	206455	.	+	0	ID=L001_000258-T1.cds;Parent=L001_000258-T1;
scaffold_2	funannotate	gene	207774	211791	.	-	.	ID=L001_000259;
scaffold_2	funannotate	mRNA	207774	211791	.	-	.	ID=L001_000259-T1;Parent=L001_000259;product=hypothetical protein;
scaffold_2	funannotate	exon	211139	211791	.	-	.	ID=L001_000259-T1.exon1;Parent=L001_000259-T1;
scaffold_2	funannotate	exon	210549	211071	.	-	.	ID=L001_000259-T1.exon2;Parent=L001_000259-T1;
scaffold_2	funannotate	exon	209682	210499	.	-	.	ID=L001_000259-T1.exon3;Parent=L001_000259-T1;
scaffold_2	funannotate	exon	209178	209574	.	-	.	ID=L001_000259-T1.exon4;Parent=L001_000259-T1;
scaffold_2	funannotate	exon	208918	209078	.	-	.	ID=L001_000259-T1.exon5;Parent=L001_000259-T1;
scaffold_2	funannotate	exon	208447	208859	.	-	.	ID=L001_000259-T1.exon6;Parent=L001_000259-T1;
scaffold_2	funannotate	exon	208201	208395	.	-	.	ID=L001_000259-T1.exon7;Parent=L001_000259-T1;
scaffold_2	funannotate	exon	207774	208150	.	-	.	ID=L001_000259-T1.exon8;Parent=L001_000259-T1;
scaffold_2	funannotate	CDS	211139	211791	.	-	0	ID=L001_000259-T1.cds;Parent=L001_000259-T1;
scaffold_2	funannotate	CDS	210549	211071	.	-	1	ID=L001_000259-T1.cds;Parent=L001_000259-T1;
scaffold_2	funannotate	CDS	209682	210499	.	-	0	ID=L001_000259-T1.cds;Parent=L001_000259-T1;
scaffold_2	funannotate	CDS	209178	209574	.	-	1	ID=L001_000259-T1.cds;Parent=L001_000259-T1;
scaffold_2	funannotate	CDS	208918	209078	.	-	0	ID=L001_000259-T1.cds;Parent=L001_000259-T1;
scaffold_2	funannotate	CDS	208447	208859	.	-	1	ID=L001_000259-T1.cds;Parent=L001_000259-T1;
scaffold_2	funannotate	CDS	208201	208395	.	-	2	ID=L001_000259-T1.cds;Parent=L001_000259-T1;
scaffold_2	funannotate	CDS	207774	208150	.	-	2	ID=L001_000259-T1.cds;Parent=L001_000259-T1;
scaffold_2	funannotate	gene	212924	213691	.	-	.	ID=L001_000260;
scaffold_2	funannotate	mRNA	212924	213691	.	-	.	ID=L001_000260-T1;Parent=L001_000260;product=hypothetical protein;
scaffold_2	funannotate	exon	212924	213691	.	-	.	ID=L001_000260-T1.exon1;Parent=L001_000260-T1;
scaffold_2	funannotate	CDS	212924	213691	.	-	0	ID=L001_000260-T1.cds;Parent=L001_000260-T1;
scaffold_2	funannotate	gene	214037	215480	.	-	.	ID=L001_000261;
scaffold_2	funannotate	mRNA	214037	215480	.	-	.	ID=L001_000261-T1;Parent=L001_000261;product=hypothetical protein;
scaffold_2	funannotate	exon	214645	215480	.	-	.	ID=L001_000261-T1.exon1;Parent=L001_000261-T1;
scaffold_2	funannotate	exon	214037	214460	.	-	.	ID=L001_000261-T1.exon2;Parent=L001_000261-T1;
scaffold_2	funannotate	CDS	214645	215480	.	-	0	ID=L001_000261-T1.cds;Parent=L001_000261-T1;
scaffold_2	funannotate	CDS	214037	214460	.	-	1	ID=L001_000261-T1.cds;Parent=L001_000261-T1;
scaffold_2	funannotate	gene	216181	218464	.	-	.	ID=L001_000262;
scaffold_2	funannotate	mRNA	216181	218464	.	-	.	ID=L001_000262-T1;Parent=L001_000262;product=hypothetical protein;
scaffold_2	funannotate	exon	217892	218464	.	-	.	ID=L001_000262-T1.exon1;Parent=L001_000262-T1;
scaffold_2	funannotate	exon	216181	217833	.	-	.	ID=L001_000262-T1.exon2;Parent=L001_000262-T1;
scaffold_2	funannotate	CDS	217892	218464	.	-	0	ID=L001_000262-T1.cds;Parent=L001_000262-T1;
scaffold_2	funannotate	CDS	216181	217833	.	-	0	ID=L001_000262-T1.cds;Parent=L001_000262-T1;
scaffold_2	funannotate	gene	219420	222439	.	+	.	ID=L001_000263;
scaffold_2	funannotate	mRNA	219420	222439	.	+	.	ID=L001_000263-T1;Parent=L001_000263;product=hypothetical protein;
scaffold_2	funannotate	exon	219420	219469	.	+	.	ID=L001_000263-T1.exon1;Parent=L001_000263-T1;
scaffold_2	funannotate	exon	219711	220584	.	+	.	ID=L001_000263-T1.exon2;Parent=L001_000263-T1;
scaffold_2	funannotate	exon	220661	220701	.	+	.	ID=L001_000263-T1.exon3;Parent=L001_000263-T1;
scaffold_2	funannotate	exon	220777	221068	.	+	.	ID=L001_000263-T1.exon4;Parent=L001_000263-T1;
scaffold_2	funannotate	exon	221244	221323	.	+	.	ID=L001_000263-T1.exon5;Parent=L001_000263-T1;
scaffold_2	funannotate	exon	221494	221657	.	+	.	ID=L001_000263-T1.exon6;Parent=L001_000263-T1;
scaffold_2	funannotate	exon	221710	222036	.	+	.	ID=L001_000263-T1.exon7;Parent=L001_000263-T1;
scaffold_2	funannotate	exon	222112	222274	.	+	.	ID=L001_000263-T1.exon8;Parent=L001_000263-T1;
scaffold_2	funannotate	exon	222331	222439	.	+	.	ID=L001_000263-T1.exon9;Parent=L001_000263-T1;
scaffold_2	funannotate	CDS	219420	219469	.	+	0	ID=L001_000263-T1.cds;Parent=L001_000263-T1;
scaffold_2	funannotate	CDS	219711	220584	.	+	1	ID=L001_000263-T1.cds;Parent=L001_000263-T1;
scaffold_2	funannotate	CDS	220661	220701	.	+	0	ID=L001_000263-T1.cds;Parent=L001_000263-T1;
scaffold_2	funannotate	CDS	220777	221068	.	+	1	ID=L001_000263-T1.cds;Parent=L001_000263-T1;
scaffold_2	funannotate	CDS	221244	221323	.	+	0	ID=L001_000263-T1.cds;Parent=L001_000263-T1;
scaffold_2	funannotate	CDS	221494	221657	.	+	1	ID=L001_000263-T1.cds;Parent=L001_000263-T1;
scaffold_2	funannotate	CDS	221710	222036	.	+	2	ID=L001_000263-T1.cds;Parent=L001_000263-T1;
scaffold_2	funannotate	CDS	222112	222274	.	+	2	ID=L001_000263-T1.cds;Parent=L001_000263-T1;
scaffold_2	funannotate	CDS	222331	222439	.	+	1	ID=L001_000263-T1.cds;Parent=L001_000263-T1;
scaffold_2	funannotate	gene	223803	228597	.	+	.	ID=L001_000264;
scaffold_2	funannotate	mRNA	223803	228597	.	+	.	ID=L001_000264-T1;Parent=L001_000264;product=hypothetical protein;
scaffold_2	funannotate	exon	223803	223901	.	+	.	ID=L001_000264-T1.exon1;Parent=L001_000264-T1;
scaffold_2	funannotate	exon	224025	224354	.	+	.	ID=L001_000264-T1.exon2;Parent=L001_000264-T1;
scaffold_2	funannotate	exon	224408	225315	.	+	.	ID=L001_000264-T1.exon3;Parent=L001_000264-T1;
scaffold_2	funannotate	exon	225376	225415	.	+	.	ID=L001_000264-T1.exon4;Parent=L001_000264-T1;
scaffold_2	funannotate	exon	225474	225855	.	+	.	ID=L001_000264-T1.exon5;Parent=L001_000264-T1;
scaffold_2	funannotate	exon	226556	227004	.	+	.	ID=L001_000264-T1.exon6;Parent=L001_000264-T1;
scaffold_2	funannotate	exon	227057	227866	.	+	.	ID=L001_000264-T1.exon7;Parent=L001_000264-T1;
scaffold_2	funannotate	exon	227920	228597	.	+	.	ID=L001_000264-T1.exon8;Parent=L001_000264-T1;
scaffold_2	funannotate	CDS	223803	223901	.	+	0	ID=L001_000264-T1.cds;Parent=L001_000264-T1;
scaffold_2	funannotate	CDS	224025	224354	.	+	0	ID=L001_000264-T1.cds;Parent=L001_000264-T1;
scaffold_2	funannotate	CDS	224408	225315	.	+	0	ID=L001_000264-T1.cds;Parent=L001_000264-T1;
scaffold_2	funannotate	CDS	225376	225415	.	+	1	ID=L001_000264-T1.cds;Parent=L001_000264-T1;
scaffold_2	funannotate	CDS	225474	225855	.	+	0	ID=L001_000264-T1.cds;Parent=L001_000264-T1;
scaffold_2	funannotate	CDS	226556	227004	.	+	2	ID=L001_000264-T1.cds;Parent=L001_000264-T1;
scaffold_2	funannotate	CDS	227057	227866	.	+	0	ID=L001_000264-T1.cds;Parent=L001_000264-T1;
scaffold_2	funannotate	CDS	227920	228597	.	+	0	ID=L001_000264-T1.cds;Parent=L001_000264-T1;
scaffold_2	funannotate	gene	228921	229985	.	-	.	ID=L001_000265;
scaffold_2	funannotate	mRNA	228921	229985	.	-	.	ID=L001_000265-T1;Parent=L001_000265;product=hypothetical protein;
scaffold_2	funannotate	exon	228921	229985	.	-	.	ID=L001_000265-T1.exon1;Parent=L001_000265-T1;
scaffold_2	funannotate	CDS	228921	229985	.	-	0	ID=L001_000265-T1.cds;Parent=L001_000265-T1;
scaffold_2	funannotate	gene	230436	231255	.	-	.	ID=L001_000266;
scaffold_2	funannotate	mRNA	230436	231255	.	-	.	ID=L001_000266-T1;Parent=L001_000266;product=hypothetical protein;
scaffold_2	funannotate	exon	230833	231255	.	-	.	ID=L001_000266-T1.exon1;Parent=L001_000266-T1;
scaffold_2	funannotate	exon	230436	230687	.	-	.	ID=L001_000266-T1.exon2;Parent=L001_000266-T1;
scaffold_2	funannotate	CDS	230833	231255	.	-	0	ID=L001_000266-T1.cds;Parent=L001_000266-T1;
scaffold_2	funannotate	CDS	230436	230687	.	-	0	ID=L001_000266-T1.cds;Parent=L001_000266-T1;
scaffold_2	funannotate	gene	232516	234280	.	+	.	ID=L001_000267;
scaffold_2	funannotate	mRNA	232516	234280	.	+	.	ID=L001_000267-T1;Parent=L001_000267;product=hypothetical protein;
scaffold_2	funannotate	exon	232516	232711	.	+	.	ID=L001_000267-T1.exon1;Parent=L001_000267-T1;
scaffold_2	funannotate	exon	232874	233018	.	+	.	ID=L001_000267-T1.exon2;Parent=L001_000267-T1;
scaffold_2	funannotate	exon	233100	233475	.	+	.	ID=L001_000267-T1.exon3;Parent=L001_000267-T1;
scaffold_2	funannotate	exon	233547	233623	.	+	.	ID=L001_000267-T1.exon4;Parent=L001_000267-T1;
scaffold_2	funannotate	exon	233682	233778	.	+	.	ID=L001_000267-T1.exon5;Parent=L001_000267-T1;
scaffold_2	funannotate	exon	233831	234280	.	+	.	ID=L001_000267-T1.exon6;Parent=L001_000267-T1;
scaffold_2	funannotate	CDS	232516	232711	.	+	0	ID=L001_000267-T1.cds;Parent=L001_000267-T1;
scaffold_2	funannotate	CDS	232874	233018	.	+	2	ID=L001_000267-T1.cds;Parent=L001_000267-T1;
scaffold_2	funannotate	CDS	233100	233475	.	+	1	ID=L001_000267-T1.cds;Parent=L001_000267-T1;
scaffold_2	funannotate	CDS	233547	233623	.	+	0	ID=L001_000267-T1.cds;Parent=L001_000267-T1;
scaffold_2	funannotate	CDS	233682	233778	.	+	1	ID=L001_000267-T1.cds;Parent=L001_000267-T1;
scaffold_2	funannotate	CDS	233831	234280	.	+	0	ID=L001_000267-T1.cds;Parent=L001_000267-T1;
scaffold_2	funannotate	gene	238309	238806	.	+	.	ID=L001_000268;
scaffold_2	funannotate	mRNA	238309	238806	.	+	.	ID=L001_000268-T1;Parent=L001_000268;product=hypothetical protein;
scaffold_2	funannotate	exon	238309	238624	.	+	.	ID=L001_000268-T1.exon1;Parent=L001_000268-T1;
scaffold_2	funannotate	exon	238766	238806	.	+	.	ID=L001_000268-T1.exon2;Parent=L001_000268-T1;
scaffold_2	funannotate	CDS	238309	238624	.	+	0	ID=L001_000268-T1.cds;Parent=L001_000268-T1;
scaffold_2	funannotate	CDS	238766	238806	.	+	2	ID=L001_000268-T1.cds;Parent=L001_000268-T1;
scaffold_2	funannotate	gene	239151	240384	.	+	.	ID=L001_000269;
scaffold_2	funannotate	mRNA	239151	240384	.	+	.	ID=L001_000269-T1;Parent=L001_000269;product=hypothetical protein;
scaffold_2	funannotate	exon	239151	239249	.	+	.	ID=L001_000269-T1.exon1;Parent=L001_000269-T1;
scaffold_2	funannotate	exon	239320	240384	.	+	.	ID=L001_000269-T1.exon2;Parent=L001_000269-T1;
scaffold_2	funannotate	CDS	239151	239249	.	+	0	ID=L001_000269-T1.cds;Parent=L001_000269-T1;
scaffold_2	funannotate	CDS	239320	240384	.	+	0	ID=L001_000269-T1.cds;Parent=L001_000269-T1;
scaffold_2	funannotate	gene	241414	241674	.	-	.	ID=L001_000270;
scaffold_2	funannotate	mRNA	241414	241674	.	-	.	ID=L001_000270-T1;Parent=L001_000270;product=hypothetical protein;
scaffold_2	funannotate	exon	241414	241674	.	-	.	ID=L001_000270-T1.exon1;Parent=L001_000270-T1;
scaffold_2	funannotate	CDS	241414	241674	.	-	0	ID=L001_000270-T1.cds;Parent=L001_000270-T1;
scaffold_2	funannotate	gene	242777	243870	.	-	.	ID=L001_000271;
scaffold_2	funannotate	mRNA	242777	243870	.	-	.	ID=L001_000271-T1;Parent=L001_000271;product=hypothetical protein;
scaffold_2	funannotate	exon	243803	243870	.	-	.	ID=L001_000271-T1.exon1;Parent=L001_000271-T1;
scaffold_2	funannotate	exon	243612	243651	.	-	.	ID=L001_000271-T1.exon2;Parent=L001_000271-T1;
scaffold_2	funannotate	exon	243466	243550	.	-	.	ID=L001_000271-T1.exon3;Parent=L001_000271-T1;
scaffold_2	funannotate	exon	242777	243408	.	-	.	ID=L001_000271-T1.exon4;Parent=L001_000271-T1;
scaffold_2	funannotate	CDS	243803	243870	.	-	0	ID=L001_000271-T1.cds;Parent=L001_000271-T1;
scaffold_2	funannotate	CDS	243612	243651	.	-	1	ID=L001_000271-T1.cds;Parent=L001_000271-T1;
scaffold_2	funannotate	CDS	243466	243550	.	-	0	ID=L001_000271-T1.cds;Parent=L001_000271-T1;
scaffold_2	funannotate	CDS	242777	243408	.	-	2	ID=L001_000271-T1.cds;Parent=L001_000271-T1;
scaffold_2	funannotate	gene	248291	251014	.	+	.	ID=L001_000272;
scaffold_2	funannotate	mRNA	248291	251014	.	+	.	ID=L001_000272-T1;Parent=L001_000272;product=hypothetical protein;
scaffold_2	funannotate	exon	248291	248567	.	+	.	ID=L001_000272-T1.exon1;Parent=L001_000272-T1;
scaffold_2	funannotate	exon	248633	248778	.	+	.	ID=L001_000272-T1.exon2;Parent=L001_000272-T1;
scaffold_2	funannotate	exon	248845	249388	.	+	.	ID=L001_000272-T1.exon3;Parent=L001_000272-T1;
scaffold_2	funannotate	exon	249444	250288	.	+	.	ID=L001_000272-T1.exon4;Parent=L001_000272-T1;
scaffold_2	funannotate	exon	250394	251014	.	+	.	ID=L001_000272-T1.exon5;Parent=L001_000272-T1;
scaffold_2	funannotate	CDS	248291	248567	.	+	0	ID=L001_000272-T1.cds;Parent=L001_000272-T1;
scaffold_2	funannotate	CDS	248633	248778	.	+	2	ID=L001_000272-T1.cds;Parent=L001_000272-T1;
scaffold_2	funannotate	CDS	248845	249388	.	+	0	ID=L001_000272-T1.cds;Parent=L001_000272-T1;
scaffold_2	funannotate	CDS	249444	250288	.	+	2	ID=L001_000272-T1.cds;Parent=L001_000272-T1;
scaffold_2	funannotate	CDS	250394	251014	.	+	0	ID=L001_000272-T1.cds;Parent=L001_000272-T1;
scaffold_2	funannotate	gene	252075	252986	.	+	.	ID=L001_000273;
scaffold_2	funannotate	mRNA	252075	252986	.	+	.	ID=L001_000273-T1;Parent=L001_000273;product=hypothetical protein;
scaffold_2	funannotate	exon	252075	252103	.	+	.	ID=L001_000273-T1.exon1;Parent=L001_000273-T1;
scaffold_2	funannotate	exon	252170	252293	.	+	.	ID=L001_000273-T1.exon2;Parent=L001_000273-T1;
scaffold_2	funannotate	exon	252347	252440	.	+	.	ID=L001_000273-T1.exon3;Parent=L001_000273-T1;
scaffold_2	funannotate	exon	252496	252986	.	+	.	ID=L001_000273-T1.exon4;Parent=L001_000273-T1;
scaffold_2	funannotate	CDS	252075	252103	.	+	0	ID=L001_000273-T1.cds;Parent=L001_000273-T1;
scaffold_2	funannotate	CDS	252170	252293	.	+	1	ID=L001_000273-T1.cds;Parent=L001_000273-T1;
scaffold_2	funannotate	CDS	252347	252440	.	+	0	ID=L001_000273-T1.cds;Parent=L001_000273-T1;
scaffold_2	funannotate	CDS	252496	252986	.	+	2	ID=L001_000273-T1.cds;Parent=L001_000273-T1;
scaffold_2	funannotate	gene	253904	255268	.	-	.	ID=L001_000274;
scaffold_2	funannotate	mRNA	253904	255268	.	-	.	ID=L001_000274-T1;Parent=L001_000274;product=hypothetical protein;
scaffold_2	funannotate	exon	254904	255268	.	-	.	ID=L001_000274-T1.exon1;Parent=L001_000274-T1;
scaffold_2	funannotate	exon	254558	254663	.	-	.	ID=L001_000274-T1.exon2;Parent=L001_000274-T1;
scaffold_2	funannotate	exon	254300	254497	.	-	.	ID=L001_000274-T1.exon3;Parent=L001_000274-T1;
scaffold_2	funannotate	exon	254128	254243	.	-	.	ID=L001_000274-T1.exon4;Parent=L001_000274-T1;
scaffold_2	funannotate	exon	253904	254075	.	-	.	ID=L001_000274-T1.exon5;Parent=L001_000274-T1;
scaffold_2	funannotate	CDS	254904	255268	.	-	0	ID=L001_000274-T1.cds;Parent=L001_000274-T1;
[truncated: 114,302 more rows]
