# Supplementary material for: Population genomics of the grapevine pathogen Eutypa lata reveals evidence for population expansion and intraspecific differences in secondary metabolite gene clusters
Source: PLoS Genet. 2022 Apr 1;18(4):e1010153. doi: 10.1371/journal.pgen.1010153 (PMC9007359; doi:10.1371/journal.pgen.1010153)
Supplement: S1 Data — (ZIP) [file pgen.1010153.s010.zip › Eutypa_lata_L002.gff3]

##gff-version 3
scaffold_1	funannotate	gene	130	3615	.	-	.	ID=L002_000001;
scaffold_1	funannotate	mRNA	130	3615	.	-	.	ID=L002_000001-T1;Parent=L002_000001;product=hypothetical protein;
scaffold_1	funannotate	exon	2706	3615	.	-	.	ID=L002_000001-T1.exon1;Parent=L002_000001-T1;
scaffold_1	funannotate	exon	2561	2658	.	-	.	ID=L002_000001-T1.exon2;Parent=L002_000001-T1;
scaffold_1	funannotate	exon	130	2496	.	-	.	ID=L002_000001-T1.exon3;Parent=L002_000001-T1;
scaffold_1	funannotate	CDS	2706	3615	.	-	0	ID=L002_000001-T1.cds;Parent=L002_000001-T1;
scaffold_1	funannotate	CDS	2561	2658	.	-	2	ID=L002_000001-T1.cds;Parent=L002_000001-T1;
scaffold_1	funannotate	CDS	130	2496	.	-	0	ID=L002_000001-T1.cds;Parent=L002_000001-T1;
scaffold_1	funannotate	gene	4481	6112	.	-	.	ID=L002_000002;
scaffold_1	funannotate	mRNA	4481	6112	.	-	.	ID=L002_000002-T1;Parent=L002_000002;product=hypothetical protein;
scaffold_1	funannotate	exon	5986	6112	.	-	.	ID=L002_000002-T1.exon1;Parent=L002_000002-T1;
scaffold_1	funannotate	exon	4733	5908	.	-	.	ID=L002_000002-T1.exon2;Parent=L002_000002-T1;
scaffold_1	funannotate	exon	4481	4656	.	-	.	ID=L002_000002-T1.exon3;Parent=L002_000002-T1;
scaffold_1	funannotate	CDS	5986	6112	.	-	0	ID=L002_000002-T1.cds;Parent=L002_000002-T1;
scaffold_1	funannotate	CDS	4733	5908	.	-	2	ID=L002_000002-T1.cds;Parent=L002_000002-T1;
scaffold_1	funannotate	CDS	4481	4656	.	-	2	ID=L002_000002-T1.cds;Parent=L002_000002-T1;
scaffold_1	funannotate	gene	10472	11258	.	-	.	ID=L002_000003;
scaffold_1	funannotate	mRNA	10472	11258	.	-	.	ID=L002_000003-T1;Parent=L002_000003;product=hypothetical protein;
scaffold_1	funannotate	exon	10706	11258	.	-	.	ID=L002_000003-T1.exon1;Parent=L002_000003-T1;
scaffold_1	funannotate	exon	10472	10653	.	-	.	ID=L002_000003-T1.exon2;Parent=L002_000003-T1;
scaffold_1	funannotate	CDS	10706	11258	.	-	0	ID=L002_000003-T1.cds;Parent=L002_000003-T1;
scaffold_1	funannotate	CDS	10472	10653	.	-	2	ID=L002_000003-T1.cds;Parent=L002_000003-T1;
scaffold_1	funannotate	gene	16259	19517	.	+	.	ID=L002_000004;
scaffold_1	funannotate	mRNA	16259	19517	.	+	.	ID=L002_000004-T1;Parent=L002_000004;product=hypothetical protein;
scaffold_1	funannotate	exon	16259	16270	.	+	.	ID=L002_000004-T1.exon1;Parent=L002_000004-T1;
scaffold_1	funannotate	exon	16383	17931	.	+	.	ID=L002_000004-T1.exon2;Parent=L002_000004-T1;
scaffold_1	funannotate	exon	17983	19517	.	+	.	ID=L002_000004-T1.exon3;Parent=L002_000004-T1;
scaffold_1	funannotate	CDS	16259	16270	.	+	0	ID=L002_000004-T1.cds;Parent=L002_000004-T1;
scaffold_1	funannotate	CDS	16383	17931	.	+	0	ID=L002_000004-T1.cds;Parent=L002_000004-T1;
scaffold_1	funannotate	CDS	17983	19517	.	+	2	ID=L002_000004-T1.cds;Parent=L002_000004-T1;
scaffold_1	funannotate	gene	20144	20583	.	+	.	ID=L002_000005;
scaffold_1	funannotate	mRNA	20144	20583	.	+	.	ID=L002_000005-T1;Parent=L002_000005;product=hypothetical protein;
scaffold_1	funannotate	exon	20144	20191	.	+	.	ID=L002_000005-T1.exon1;Parent=L002_000005-T1;
scaffold_1	funannotate	exon	20275	20583	.	+	.	ID=L002_000005-T1.exon2;Parent=L002_000005-T1;
scaffold_1	funannotate	CDS	20144	20191	.	+	0	ID=L002_000005-T1.cds;Parent=L002_000005-T1;
scaffold_1	funannotate	CDS	20275	20583	.	+	0	ID=L002_000005-T1.cds;Parent=L002_000005-T1;
scaffold_1	funannotate	gene	21737	24124	.	-	.	ID=L002_000006;
scaffold_1	funannotate	mRNA	21737	24124	.	-	.	ID=L002_000006-T1;Parent=L002_000006;product=hypothetical protein;
scaffold_1	funannotate	exon	21737	24124	.	-	.	ID=L002_000006-T1.exon1;Parent=L002_000006-T1;
scaffold_1	funannotate	CDS	21737	24124	.	-	0	ID=L002_000006-T1.cds;Parent=L002_000006-T1;
scaffold_1	funannotate	gene	25384	26970	.	-	.	ID=L002_000007;
scaffold_1	funannotate	mRNA	25384	26970	.	-	.	ID=L002_000007-T1;Parent=L002_000007;product=hypothetical protein;
scaffold_1	funannotate	exon	26913	26970	.	-	.	ID=L002_000007-T1.exon1;Parent=L002_000007-T1;
scaffold_1	funannotate	exon	25384	26819	.	-	.	ID=L002_000007-T1.exon2;Parent=L002_000007-T1;
scaffold_1	funannotate	CDS	26913	26970	.	-	0	ID=L002_000007-T1.cds;Parent=L002_000007-T1;
scaffold_1	funannotate	CDS	25384	26819	.	-	2	ID=L002_000007-T1.cds;Parent=L002_000007-T1;
scaffold_1	funannotate	gene	37187	41766	.	+	.	ID=L002_000008;
scaffold_1	funannotate	mRNA	37187	41766	.	+	.	ID=L002_000008-T1;Parent=L002_000008;product=hypothetical protein;
scaffold_1	funannotate	exon	37187	37353	.	+	.	ID=L002_000008-T1.exon1;Parent=L002_000008-T1;
scaffold_1	funannotate	exon	37642	40279	.	+	.	ID=L002_000008-T1.exon2;Parent=L002_000008-T1;
scaffold_1	funannotate	exon	40330	41766	.	+	.	ID=L002_000008-T1.exon3;Parent=L002_000008-T1;
scaffold_1	funannotate	CDS	37187	37353	.	+	0	ID=L002_000008-T1.cds;Parent=L002_000008-T1;
scaffold_1	funannotate	CDS	37642	40279	.	+	1	ID=L002_000008-T1.cds;Parent=L002_000008-T1;
scaffold_1	funannotate	CDS	40330	41766	.	+	0	ID=L002_000008-T1.cds;Parent=L002_000008-T1;
scaffold_1	funannotate	gene	43150	44662	.	+	.	ID=L002_000009;
scaffold_1	funannotate	mRNA	43150	44662	.	+	.	ID=L002_000009-T1;Parent=L002_000009;product=hypothetical protein;
scaffold_1	funannotate	exon	43150	43497	.	+	.	ID=L002_000009-T1.exon1;Parent=L002_000009-T1;
scaffold_1	funannotate	exon	43640	43885	.	+	.	ID=L002_000009-T1.exon2;Parent=L002_000009-T1;
scaffold_1	funannotate	exon	43982	44662	.	+	.	ID=L002_000009-T1.exon3;Parent=L002_000009-T1;
scaffold_1	funannotate	CDS	43150	43497	.	+	0	ID=L002_000009-T1.cds;Parent=L002_000009-T1;
scaffold_1	funannotate	CDS	43640	43885	.	+	0	ID=L002_000009-T1.cds;Parent=L002_000009-T1;
scaffold_1	funannotate	CDS	43982	44662	.	+	0	ID=L002_000009-T1.cds;Parent=L002_000009-T1;
scaffold_1	funannotate	gene	47650	48348	.	+	.	ID=L002_000010;
scaffold_1	funannotate	mRNA	47650	48348	.	+	.	ID=L002_000010-T1;Parent=L002_000010;product=hypothetical protein;
scaffold_1	funannotate	exon	47650	48348	.	+	.	ID=L002_000010-T1.exon1;Parent=L002_000010-T1;
scaffold_1	funannotate	CDS	47650	48348	.	+	0	ID=L002_000010-T1.cds;Parent=L002_000010-T1;
scaffold_1	funannotate	gene	48476	49174	.	-	.	ID=L002_000011;
scaffold_1	funannotate	mRNA	48476	49174	.	-	.	ID=L002_000011-T1;Parent=L002_000011;product=hypothetical protein;
scaffold_1	funannotate	exon	49129	49174	.	-	.	ID=L002_000011-T1.exon1;Parent=L002_000011-T1;
scaffold_1	funannotate	exon	48476	49074	.	-	.	ID=L002_000011-T1.exon2;Parent=L002_000011-T1;
scaffold_1	funannotate	CDS	49129	49174	.	-	0	ID=L002_000011-T1.cds;Parent=L002_000011-T1;
scaffold_1	funannotate	CDS	48476	49074	.	-	2	ID=L002_000011-T1.cds;Parent=L002_000011-T1;
scaffold_1	funannotate	gene	53714	56026	.	+	.	ID=L002_000012;
scaffold_1	funannotate	mRNA	53714	56026	.	+	.	ID=L002_000012-T1;Parent=L002_000012;product=hypothetical protein;
scaffold_1	funannotate	exon	53714	56026	.	+	.	ID=L002_000012-T1.exon1;Parent=L002_000012-T1;
scaffold_1	funannotate	CDS	53714	56026	.	+	0	ID=L002_000012-T1.cds;Parent=L002_000012-T1;
scaffold_1	funannotate	gene	56436	58027	.	-	.	ID=L002_000013;
scaffold_1	funannotate	mRNA	56436	58027	.	-	.	ID=L002_000013-T1;Parent=L002_000013;product=hypothetical protein;
scaffold_1	funannotate	exon	57917	58027	.	-	.	ID=L002_000013-T1.exon1;Parent=L002_000013-T1;
scaffold_1	funannotate	exon	57732	57819	.	-	.	ID=L002_000013-T1.exon2;Parent=L002_000013-T1;
scaffold_1	funannotate	exon	57487	57652	.	-	.	ID=L002_000013-T1.exon3;Parent=L002_000013-T1;
scaffold_1	funannotate	exon	57050	57428	.	-	.	ID=L002_000013-T1.exon4;Parent=L002_000013-T1;
scaffold_1	funannotate	exon	56717	56991	.	-	.	ID=L002_000013-T1.exon5;Parent=L002_000013-T1;
scaffold_1	funannotate	exon	56436	56583	.	-	.	ID=L002_000013-T1.exon6;Parent=L002_000013-T1;
scaffold_1	funannotate	CDS	57917	58027	.	-	0	ID=L002_000013-T1.cds;Parent=L002_000013-T1;
scaffold_1	funannotate	CDS	57732	57819	.	-	0	ID=L002_000013-T1.cds;Parent=L002_000013-T1;
scaffold_1	funannotate	CDS	57487	57652	.	-	2	ID=L002_000013-T1.cds;Parent=L002_000013-T1;
scaffold_1	funannotate	CDS	57050	57428	.	-	1	ID=L002_000013-T1.cds;Parent=L002_000013-T1;
scaffold_1	funannotate	CDS	56717	56991	.	-	0	ID=L002_000013-T1.cds;Parent=L002_000013-T1;
scaffold_1	funannotate	CDS	56436	56583	.	-	1	ID=L002_000013-T1.cds;Parent=L002_000013-T1;
scaffold_1	funannotate	gene	58802	60655	.	-	.	ID=L002_000014;
scaffold_1	funannotate	mRNA	58802	60655	.	-	.	ID=L002_000014-T1;Parent=L002_000014;product=hypothetical protein;
scaffold_1	funannotate	exon	60014	60655	.	-	.	ID=L002_000014-T1.exon1;Parent=L002_000014-T1;
scaffold_1	funannotate	exon	59236	59941	.	-	.	ID=L002_000014-T1.exon2;Parent=L002_000014-T1;
scaffold_1	funannotate	exon	58802	59181	.	-	.	ID=L002_000014-T1.exon3;Parent=L002_000014-T1;
scaffold_1	funannotate	CDS	60014	60655	.	-	0	ID=L002_000014-T1.cds;Parent=L002_000014-T1;
scaffold_1	funannotate	CDS	59236	59941	.	-	0	ID=L002_000014-T1.cds;Parent=L002_000014-T1;
scaffold_1	funannotate	CDS	58802	59181	.	-	2	ID=L002_000014-T1.cds;Parent=L002_000014-T1;
scaffold_1	funannotate	gene	63083	64701	.	+	.	ID=L002_000015;
scaffold_1	funannotate	mRNA	63083	64701	.	+	.	ID=L002_000015-T1;Parent=L002_000015;product=hypothetical protein;
scaffold_1	funannotate	exon	63083	63274	.	+	.	ID=L002_000015-T1.exon1;Parent=L002_000015-T1;
scaffold_1	funannotate	exon	63343	64701	.	+	.	ID=L002_000015-T1.exon2;Parent=L002_000015-T1;
scaffold_1	funannotate	CDS	63083	63274	.	+	0	ID=L002_000015-T1.cds;Parent=L002_000015-T1;
scaffold_1	funannotate	CDS	63343	64701	.	+	0	ID=L002_000015-T1.cds;Parent=L002_000015-T1;
scaffold_1	funannotate	gene	65028	66696	.	-	.	ID=L002_000016;
scaffold_1	funannotate	mRNA	65028	66696	.	-	.	ID=L002_000016-T1;Parent=L002_000016;product=hypothetical protein;
scaffold_1	funannotate	exon	66496	66696	.	-	.	ID=L002_000016-T1.exon1;Parent=L002_000016-T1;
scaffold_1	funannotate	exon	65460	66436	.	-	.	ID=L002_000016-T1.exon2;Parent=L002_000016-T1;
scaffold_1	funannotate	exon	65028	65409	.	-	.	ID=L002_000016-T1.exon3;Parent=L002_000016-T1;
scaffold_1	funannotate	CDS	66496	66696	.	-	0	ID=L002_000016-T1.cds;Parent=L002_000016-T1;
scaffold_1	funannotate	CDS	65460	66436	.	-	0	ID=L002_000016-T1.cds;Parent=L002_000016-T1;
scaffold_1	funannotate	CDS	65028	65409	.	-	1	ID=L002_000016-T1.cds;Parent=L002_000016-T1;
scaffold_1	funannotate	gene	68055	69076	.	+	.	ID=L002_000017;
scaffold_1	funannotate	mRNA	68055	69076	.	+	.	ID=L002_000017-T1;Parent=L002_000017;product=hypothetical protein;
scaffold_1	funannotate	exon	68055	68210	.	+	.	ID=L002_000017-T1.exon1;Parent=L002_000017-T1;
scaffold_1	funannotate	exon	68284	68550	.	+	.	ID=L002_000017-T1.exon2;Parent=L002_000017-T1;
scaffold_1	funannotate	exon	68604	68804	.	+	.	ID=L002_000017-T1.exon3;Parent=L002_000017-T1;
scaffold_1	funannotate	exon	68870	69076	.	+	.	ID=L002_000017-T1.exon4;Parent=L002_000017-T1;
scaffold_1	funannotate	CDS	68055	68210	.	+	0	ID=L002_000017-T1.cds;Parent=L002_000017-T1;
scaffold_1	funannotate	CDS	68284	68550	.	+	0	ID=L002_000017-T1.cds;Parent=L002_000017-T1;
scaffold_1	funannotate	CDS	68604	68804	.	+	0	ID=L002_000017-T1.cds;Parent=L002_000017-T1;
scaffold_1	funannotate	CDS	68870	69076	.	+	0	ID=L002_000017-T1.cds;Parent=L002_000017-T1;
scaffold_1	funannotate	gene	69909	71656	.	+	.	ID=L002_000018;
scaffold_1	funannotate	mRNA	69909	71656	.	+	.	ID=L002_000018-T1;Parent=L002_000018;product=hypothetical protein;
scaffold_1	funannotate	exon	69909	70117	.	+	.	ID=L002_000018-T1.exon1;Parent=L002_000018-T1;
scaffold_1	funannotate	exon	70182	71016	.	+	.	ID=L002_000018-T1.exon2;Parent=L002_000018-T1;
scaffold_1	funannotate	exon	71076	71270	.	+	.	ID=L002_000018-T1.exon3;Parent=L002_000018-T1;
scaffold_1	funannotate	exon	71651	71656	.	+	.	ID=L002_000018-T1.exon4;Parent=L002_000018-T1;
scaffold_1	funannotate	CDS	69909	70117	.	+	0	ID=L002_000018-T1.cds;Parent=L002_000018-T1;
scaffold_1	funannotate	CDS	70182	71016	.	+	1	ID=L002_000018-T1.cds;Parent=L002_000018-T1;
scaffold_1	funannotate	CDS	71076	71270	.	+	0	ID=L002_000018-T1.cds;Parent=L002_000018-T1;
scaffold_1	funannotate	CDS	71651	71656	.	+	0	ID=L002_000018-T1.cds;Parent=L002_000018-T1;
scaffold_1	funannotate	gene	72434	72811	.	+	.	ID=L002_000019;
scaffold_1	funannotate	mRNA	72434	72811	.	+	.	ID=L002_000019-T1;Parent=L002_000019;product=hypothetical protein;
scaffold_1	funannotate	exon	72434	72636	.	+	.	ID=L002_000019-T1.exon1;Parent=L002_000019-T1;
scaffold_1	funannotate	exon	72718	72811	.	+	.	ID=L002_000019-T1.exon2;Parent=L002_000019-T1;
scaffold_1	funannotate	CDS	72434	72636	.	+	0	ID=L002_000019-T1.cds;Parent=L002_000019-T1;
scaffold_1	funannotate	CDS	72718	72811	.	+	1	ID=L002_000019-T1.cds;Parent=L002_000019-T1;
scaffold_1	funannotate	gene	74539	76377	.	+	.	ID=L002_000020;
scaffold_1	funannotate	mRNA	74539	76377	.	+	.	ID=L002_000020-T1;Parent=L002_000020;product=hypothetical protein;
scaffold_1	funannotate	exon	74539	74830	.	+	.	ID=L002_000020-T1.exon1;Parent=L002_000020-T1;
scaffold_1	funannotate	exon	74935	74961	.	+	.	ID=L002_000020-T1.exon2;Parent=L002_000020-T1;
scaffold_1	funannotate	exon	75016	75131	.	+	.	ID=L002_000020-T1.exon3;Parent=L002_000020-T1;
scaffold_1	funannotate	exon	75308	75762	.	+	.	ID=L002_000020-T1.exon4;Parent=L002_000020-T1;
scaffold_1	funannotate	exon	75843	76377	.	+	.	ID=L002_000020-T1.exon5;Parent=L002_000020-T1;
scaffold_1	funannotate	CDS	74539	74830	.	+	0	ID=L002_000020-T1.cds;Parent=L002_000020-T1;
scaffold_1	funannotate	CDS	74935	74961	.	+	2	ID=L002_000020-T1.cds;Parent=L002_000020-T1;
scaffold_1	funannotate	CDS	75016	75131	.	+	2	ID=L002_000020-T1.cds;Parent=L002_000020-T1;
scaffold_1	funannotate	CDS	75308	75762	.	+	0	ID=L002_000020-T1.cds;Parent=L002_000020-T1;
scaffold_1	funannotate	CDS	75843	76377	.	+	1	ID=L002_000020-T1.cds;Parent=L002_000020-T1;
scaffold_1	funannotate	gene	77259	77920	.	+	.	ID=L002_000021;
scaffold_1	funannotate	mRNA	77259	77920	.	+	.	ID=L002_000021-T1;Parent=L002_000021;product=hypothetical protein;
scaffold_1	funannotate	exon	77259	77274	.	+	.	ID=L002_000021-T1.exon1;Parent=L002_000021-T1;
scaffold_1	funannotate	exon	77355	77920	.	+	.	ID=L002_000021-T1.exon2;Parent=L002_000021-T1;
scaffold_1	funannotate	CDS	77259	77274	.	+	0	ID=L002_000021-T1.cds;Parent=L002_000021-T1;
scaffold_1	funannotate	CDS	77355	77920	.	+	2	ID=L002_000021-T1.cds;Parent=L002_000021-T1;
scaffold_1	funannotate	gene	80495	82024	.	-	.	ID=L002_000022;
scaffold_1	funannotate	mRNA	80495	82024	.	-	.	ID=L002_000022-T1;Parent=L002_000022;product=hypothetical protein;
scaffold_1	funannotate	exon	81672	82024	.	-	.	ID=L002_000022-T1.exon1;Parent=L002_000022-T1;
scaffold_1	funannotate	exon	80495	81608	.	-	.	ID=L002_000022-T1.exon2;Parent=L002_000022-T1;
scaffold_1	funannotate	CDS	81672	82024	.	-	0	ID=L002_000022-T1.cds;Parent=L002_000022-T1;
scaffold_1	funannotate	CDS	80495	81608	.	-	1	ID=L002_000022-T1.cds;Parent=L002_000022-T1;
scaffold_1	funannotate	gene	89802	91093	.	-	.	ID=L002_000023;
scaffold_1	funannotate	mRNA	89802	91093	.	-	.	ID=L002_000023-T1;Parent=L002_000023;product=hypothetical protein;
scaffold_1	funannotate	exon	90873	91093	.	-	.	ID=L002_000023-T1.exon1;Parent=L002_000023-T1;
scaffold_1	funannotate	exon	90711	90812	.	-	.	ID=L002_000023-T1.exon2;Parent=L002_000023-T1;
scaffold_1	funannotate	exon	89802	90660	.	-	.	ID=L002_000023-T1.exon3;Parent=L002_000023-T1;
scaffold_1	funannotate	CDS	90873	91093	.	-	0	ID=L002_000023-T1.cds;Parent=L002_000023-T1;
scaffold_1	funannotate	CDS	90711	90812	.	-	1	ID=L002_000023-T1.cds;Parent=L002_000023-T1;
scaffold_1	funannotate	CDS	89802	90660	.	-	1	ID=L002_000023-T1.cds;Parent=L002_000023-T1;
scaffold_1	funannotate	gene	94173	95587	.	-	.	ID=L002_000024;
scaffold_1	funannotate	mRNA	94173	95587	.	-	.	ID=L002_000024-T1;Parent=L002_000024;product=hypothetical protein;
scaffold_1	funannotate	exon	95054	95587	.	-	.	ID=L002_000024-T1.exon1;Parent=L002_000024-T1;
scaffold_1	funannotate	exon	94590	94997	.	-	.	ID=L002_000024-T1.exon2;Parent=L002_000024-T1;
scaffold_1	funannotate	exon	94173	94445	.	-	.	ID=L002_000024-T1.exon3;Parent=L002_000024-T1;
scaffold_1	funannotate	CDS	95054	95587	.	-	0	ID=L002_000024-T1.cds;Parent=L002_000024-T1;
scaffold_1	funannotate	CDS	94590	94997	.	-	0	ID=L002_000024-T1.cds;Parent=L002_000024-T1;
scaffold_1	funannotate	CDS	94173	94445	.	-	0	ID=L002_000024-T1.cds;Parent=L002_000024-T1;
scaffold_1	funannotate	gene	97746	98524	.	-	.	ID=L002_000025;
scaffold_1	funannotate	mRNA	97746	98524	.	-	.	ID=L002_000025-T1;Parent=L002_000025;product=hypothetical protein;
scaffold_1	funannotate	exon	98195	98524	.	-	.	ID=L002_000025-T1.exon1;Parent=L002_000025-T1;
scaffold_1	funannotate	exon	97746	98087	.	-	.	ID=L002_000025-T1.exon2;Parent=L002_000025-T1;
scaffold_1	funannotate	CDS	98195	98524	.	-	0	ID=L002_000025-T1.cds;Parent=L002_000025-T1;
scaffold_1	funannotate	CDS	97746	98087	.	-	0	ID=L002_000025-T1.cds;Parent=L002_000025-T1;
scaffold_1	funannotate	gene	100164	102328	.	-	.	ID=L002_000026;
scaffold_1	funannotate	mRNA	100164	102328	.	-	.	ID=L002_000026-T1;Parent=L002_000026;product=hypothetical protein;
scaffold_1	funannotate	exon	101307	102328	.	-	.	ID=L002_000026-T1.exon1;Parent=L002_000026-T1;
scaffold_1	funannotate	exon	100646	101244	.	-	.	ID=L002_000026-T1.exon2;Parent=L002_000026-T1;
scaffold_1	funannotate	exon	100164	100501	.	-	.	ID=L002_000026-T1.exon3;Parent=L002_000026-T1;
scaffold_1	funannotate	CDS	101307	102328	.	-	0	ID=L002_000026-T1.cds;Parent=L002_000026-T1;
scaffold_1	funannotate	CDS	100646	101244	.	-	1	ID=L002_000026-T1.cds;Parent=L002_000026-T1;
scaffold_1	funannotate	CDS	100164	100501	.	-	2	ID=L002_000026-T1.cds;Parent=L002_000026-T1;
scaffold_1	funannotate	gene	103976	105262	.	+	.	ID=L002_000027;
scaffold_1	funannotate	mRNA	103976	105262	.	+	.	ID=L002_000027-T1;Parent=L002_000027;product=hypothetical protein;
scaffold_1	funannotate	exon	103976	104450	.	+	.	ID=L002_000027-T1.exon1;Parent=L002_000027-T1;
scaffold_1	funannotate	exon	104505	104730	.	+	.	ID=L002_000027-T1.exon2;Parent=L002_000027-T1;
scaffold_1	funannotate	exon	104785	105262	.	+	.	ID=L002_000027-T1.exon3;Parent=L002_000027-T1;
scaffold_1	funannotate	CDS	103976	104450	.	+	0	ID=L002_000027-T1.cds;Parent=L002_000027-T1;
scaffold_1	funannotate	CDS	104505	104730	.	+	2	ID=L002_000027-T1.cds;Parent=L002_000027-T1;
scaffold_1	funannotate	CDS	104785	105262	.	+	1	ID=L002_000027-T1.cds;Parent=L002_000027-T1;
scaffold_1	funannotate	gene	106075	108750	.	-	.	ID=L002_000028;
scaffold_1	funannotate	mRNA	106075	108750	.	-	.	ID=L002_000028-T1;Parent=L002_000028;product=hypothetical protein;
scaffold_1	funannotate	exon	106075	108750	.	-	.	ID=L002_000028-T1.exon1;Parent=L002_000028-T1;
scaffold_1	funannotate	CDS	106075	108750	.	-	0	ID=L002_000028-T1.cds;Parent=L002_000028-T1;
scaffold_1	funannotate	gene	109961	110822	.	-	.	ID=L002_000029;
scaffold_1	funannotate	mRNA	109961	110822	.	-	.	ID=L002_000029-T1;Parent=L002_000029;product=hypothetical protein;
scaffold_1	funannotate	exon	110785	110822	.	-	.	ID=L002_000029-T1.exon1;Parent=L002_000029-T1;
scaffold_1	funannotate	exon	109961	110720	.	-	.	ID=L002_000029-T1.exon2;Parent=L002_000029-T1;
scaffold_1	funannotate	CDS	110785	110822	.	-	0	ID=L002_000029-T1.cds;Parent=L002_000029-T1;
scaffold_1	funannotate	CDS	109961	110720	.	-	1	ID=L002_000029-T1.cds;Parent=L002_000029-T1;
scaffold_1	funannotate	gene	113338	113408	.	-	.	ID=L002_000030;
scaffold_1	funannotate	tRNA	113338	113408	.	-	.	ID=L002_000030-T1;Parent=L002_000030;product=tRNA-Gly;
scaffold_1	funannotate	exon	113338	113408	.	-	.	ID=L002_000030-T1.exon1;Parent=L002_000030-T1;
scaffold_1	funannotate	gene	113913	114865	.	-	.	ID=L002_000031;
scaffold_1	funannotate	mRNA	113913	114865	.	-	.	ID=L002_000031-T1;Parent=L002_000031;product=hypothetical protein;
scaffold_1	funannotate	exon	114017	114865	.	-	.	ID=L002_000031-T1.exon1;Parent=L002_000031-T1;
scaffold_1	funannotate	exon	113913	113954	.	-	.	ID=L002_000031-T1.exon2;Parent=L002_000031-T1;
scaffold_1	funannotate	CDS	114017	114865	.	-	0	ID=L002_000031-T1.cds;Parent=L002_000031-T1;
scaffold_1	funannotate	CDS	113913	113954	.	-	0	ID=L002_000031-T1.cds;Parent=L002_000031-T1;
scaffold_1	funannotate	gene	115764	116885	.	+	.	ID=L002_000032;
scaffold_1	funannotate	mRNA	115764	116885	.	+	.	ID=L002_000032-T1;Parent=L002_000032;product=hypothetical protein;
scaffold_1	funannotate	exon	115764	116885	.	+	.	ID=L002_000032-T1.exon1;Parent=L002_000032-T1;
scaffold_1	funannotate	CDS	115764	116885	.	+	0	ID=L002_000032-T1.cds;Parent=L002_000032-T1;
scaffold_1	funannotate	gene	117260	118996	.	-	.	ID=L002_000033;
scaffold_1	funannotate	mRNA	117260	118996	.	-	.	ID=L002_000033-T1;Parent=L002_000033;product=hypothetical protein;
scaffold_1	funannotate	exon	118933	118996	.	-	.	ID=L002_000033-T1.exon1;Parent=L002_000033-T1;
scaffold_1	funannotate	exon	118806	118850	.	-	.	ID=L002_000033-T1.exon2;Parent=L002_000033-T1;
scaffold_1	funannotate	exon	118381	118661	.	-	.	ID=L002_000033-T1.exon3;Parent=L002_000033-T1;
scaffold_1	funannotate	exon	117561	118325	.	-	.	ID=L002_000033-T1.exon4;Parent=L002_000033-T1;
scaffold_1	funannotate	exon	117260	117487	.	-	.	ID=L002_000033-T1.exon5;Parent=L002_000033-T1;
scaffold_1	funannotate	CDS	118933	118996	.	-	0	ID=L002_000033-T1.cds;Parent=L002_000033-T1;
scaffold_1	funannotate	CDS	118806	118850	.	-	2	ID=L002_000033-T1.cds;Parent=L002_000033-T1;
scaffold_1	funannotate	CDS	118381	118661	.	-	2	ID=L002_000033-T1.cds;Parent=L002_000033-T1;
scaffold_1	funannotate	CDS	117561	118325	.	-	0	ID=L002_000033-T1.cds;Parent=L002_000033-T1;
scaffold_1	funannotate	CDS	117260	117487	.	-	0	ID=L002_000033-T1.cds;Parent=L002_000033-T1;
scaffold_1	funannotate	gene	124124	127616	.	+	.	ID=L002_000034;
scaffold_1	funannotate	mRNA	124124	127616	.	+	.	ID=L002_000034-T1;Parent=L002_000034;product=hypothetical protein;
scaffold_1	funannotate	exon	124124	124372	.	+	.	ID=L002_000034-T1.exon1;Parent=L002_000034-T1;
scaffold_1	funannotate	exon	124753	125492	.	+	.	ID=L002_000034-T1.exon2;Parent=L002_000034-T1;
scaffold_1	funannotate	exon	125560	126198	.	+	.	ID=L002_000034-T1.exon3;Parent=L002_000034-T1;
scaffold_1	funannotate	exon	126299	126683	.	+	.	ID=L002_000034-T1.exon4;Parent=L002_000034-T1;
scaffold_1	funannotate	exon	126744	127616	.	+	.	ID=L002_000034-T1.exon5;Parent=L002_000034-T1;
scaffold_1	funannotate	CDS	124124	124372	.	+	0	ID=L002_000034-T1.cds;Parent=L002_000034-T1;
scaffold_1	funannotate	CDS	124753	125492	.	+	0	ID=L002_000034-T1.cds;Parent=L002_000034-T1;
scaffold_1	funannotate	CDS	125560	126198	.	+	1	ID=L002_000034-T1.cds;Parent=L002_000034-T1;
scaffold_1	funannotate	CDS	126299	126683	.	+	1	ID=L002_000034-T1.cds;Parent=L002_000034-T1;
scaffold_1	funannotate	CDS	126744	127616	.	+	0	ID=L002_000034-T1.cds;Parent=L002_000034-T1;
scaffold_1	funannotate	gene	129229	132352	.	+	.	ID=L002_000035;
scaffold_1	funannotate	mRNA	129229	132352	.	+	.	ID=L002_000035-T1;Parent=L002_000035;product=hypothetical protein;
scaffold_1	funannotate	exon	129229	129281	.	+	.	ID=L002_000035-T1.exon1;Parent=L002_000035-T1;
scaffold_1	funannotate	exon	129512	129576	.	+	.	ID=L002_000035-T1.exon2;Parent=L002_000035-T1;
scaffold_1	funannotate	exon	129973	130099	.	+	.	ID=L002_000035-T1.exon3;Parent=L002_000035-T1;
scaffold_1	funannotate	exon	130150	130475	.	+	.	ID=L002_000035-T1.exon4;Parent=L002_000035-T1;
scaffold_1	funannotate	exon	130680	130930	.	+	.	ID=L002_000035-T1.exon5;Parent=L002_000035-T1;
scaffold_1	funannotate	exon	131233	131648	.	+	.	ID=L002_000035-T1.exon6;Parent=L002_000035-T1;
scaffold_1	funannotate	exon	131797	132352	.	+	.	ID=L002_000035-T1.exon7;Parent=L002_000035-T1;
scaffold_1	funannotate	CDS	129229	129281	.	+	0	ID=L002_000035-T1.cds;Parent=L002_000035-T1;
scaffold_1	funannotate	CDS	129512	129576	.	+	1	ID=L002_000035-T1.cds;Parent=L002_000035-T1;
scaffold_1	funannotate	CDS	129973	130099	.	+	2	ID=L002_000035-T1.cds;Parent=L002_000035-T1;
scaffold_1	funannotate	CDS	130150	130475	.	+	1	ID=L002_000035-T1.cds;Parent=L002_000035-T1;
scaffold_1	funannotate	CDS	130680	130930	.	+	2	ID=L002_000035-T1.cds;Parent=L002_000035-T1;
scaffold_1	funannotate	CDS	131233	131648	.	+	0	ID=L002_000035-T1.cds;Parent=L002_000035-T1;
scaffold_1	funannotate	CDS	131797	132352	.	+	1	ID=L002_000035-T1.cds;Parent=L002_000035-T1;
scaffold_1	funannotate	gene	133029	134500	.	-	.	ID=L002_000036;
scaffold_1	funannotate	mRNA	133029	134500	.	-	.	ID=L002_000036-T1;Parent=L002_000036;product=hypothetical protein;
scaffold_1	funannotate	exon	134388	134500	.	-	.	ID=L002_000036-T1.exon1;Parent=L002_000036-T1;
scaffold_1	funannotate	exon	133029	134313	.	-	.	ID=L002_000036-T1.exon2;Parent=L002_000036-T1;
scaffold_1	funannotate	CDS	134388	134500	.	-	0	ID=L002_000036-T1.cds;Parent=L002_000036-T1;
scaffold_1	funannotate	CDS	133029	134313	.	-	1	ID=L002_000036-T1.cds;Parent=L002_000036-T1;
scaffold_1	funannotate	gene	135725	137405	.	+	.	ID=L002_000037;
scaffold_1	funannotate	mRNA	135725	137405	.	+	.	ID=L002_000037-T1;Parent=L002_000037;product=hypothetical protein;
scaffold_1	funannotate	exon	135725	135801	.	+	.	ID=L002_000037-T1.exon1;Parent=L002_000037-T1;
scaffold_1	funannotate	exon	135863	136135	.	+	.	ID=L002_000037-T1.exon2;Parent=L002_000037-T1;
scaffold_1	funannotate	exon	136192	136685	.	+	.	ID=L002_000037-T1.exon3;Parent=L002_000037-T1;
scaffold_1	funannotate	exon	136744	137253	.	+	.	ID=L002_000037-T1.exon4;Parent=L002_000037-T1;
scaffold_1	funannotate	exon	137356	137405	.	+	.	ID=L002_000037-T1.exon5;Parent=L002_000037-T1;
scaffold_1	funannotate	CDS	135725	135801	.	+	0	ID=L002_000037-T1.cds;Parent=L002_000037-T1;
scaffold_1	funannotate	CDS	135863	136135	.	+	1	ID=L002_000037-T1.cds;Parent=L002_000037-T1;
scaffold_1	funannotate	CDS	136192	136685	.	+	1	ID=L002_000037-T1.cds;Parent=L002_000037-T1;
scaffold_1	funannotate	CDS	136744	137253	.	+	2	ID=L002_000037-T1.cds;Parent=L002_000037-T1;
scaffold_1	funannotate	CDS	137356	137405	.	+	2	ID=L002_000037-T1.cds;Parent=L002_000037-T1;
scaffold_1	funannotate	gene	139238	142681	.	+	.	ID=L002_000038;
scaffold_1	funannotate	mRNA	139238	142681	.	+	.	ID=L002_000038-T1;Parent=L002_000038;product=hypothetical protein;
scaffold_1	funannotate	exon	139238	139240	.	+	.	ID=L002_000038-T1.exon1;Parent=L002_000038-T1;
scaffold_1	funannotate	exon	139295	139360	.	+	.	ID=L002_000038-T1.exon2;Parent=L002_000038-T1;
scaffold_1	funannotate	exon	139452	139510	.	+	.	ID=L002_000038-T1.exon3;Parent=L002_000038-T1;
scaffold_1	funannotate	exon	139578	139596	.	+	.	ID=L002_000038-T1.exon4;Parent=L002_000038-T1;
scaffold_1	funannotate	exon	139671	139736	.	+	.	ID=L002_000038-T1.exon5;Parent=L002_000038-T1;
scaffold_1	funannotate	exon	139798	141557	.	+	.	ID=L002_000038-T1.exon6;Parent=L002_000038-T1;
scaffold_1	funannotate	exon	141613	142681	.	+	.	ID=L002_000038-T1.exon7;Parent=L002_000038-T1;
scaffold_1	funannotate	CDS	139238	139240	.	+	0	ID=L002_000038-T1.cds;Parent=L002_000038-T1;
scaffold_1	funannotate	CDS	139295	139360	.	+	0	ID=L002_000038-T1.cds;Parent=L002_000038-T1;
scaffold_1	funannotate	CDS	139452	139510	.	+	0	ID=L002_000038-T1.cds;Parent=L002_000038-T1;
scaffold_1	funannotate	CDS	139578	139596	.	+	1	ID=L002_000038-T1.cds;Parent=L002_000038-T1;
scaffold_1	funannotate	CDS	139671	139736	.	+	0	ID=L002_000038-T1.cds;Parent=L002_000038-T1;
scaffold_1	funannotate	CDS	139798	141557	.	+	0	ID=L002_000038-T1.cds;Parent=L002_000038-T1;
scaffold_1	funannotate	CDS	141613	142681	.	+	1	ID=L002_000038-T1.cds;Parent=L002_000038-T1;
scaffold_1	funannotate	gene	144587	145561	.	+	.	ID=L002_000039;
scaffold_1	funannotate	mRNA	144587	145561	.	+	.	ID=L002_000039-T1;Parent=L002_000039;product=hypothetical protein;
scaffold_1	funannotate	exon	144587	145561	.	+	.	ID=L002_000039-T1.exon1;Parent=L002_000039-T1;
scaffold_1	funannotate	CDS	144587	145561	.	+	0	ID=L002_000039-T1.cds;Parent=L002_000039-T1;
scaffold_1	funannotate	gene	147475	148422	.	+	.	ID=L002_000040;
scaffold_1	funannotate	mRNA	147475	148422	.	+	.	ID=L002_000040-T1;Parent=L002_000040;product=hypothetical protein;
scaffold_1	funannotate	exon	147475	148422	.	+	.	ID=L002_000040-T1.exon1;Parent=L002_000040-T1;
scaffold_1	funannotate	CDS	147475	148422	.	+	0	ID=L002_000040-T1.cds;Parent=L002_000040-T1;
scaffold_1	funannotate	gene	149014	150576	.	-	.	ID=L002_000041;
scaffold_1	funannotate	mRNA	149014	150576	.	-	.	ID=L002_000041-T1;Parent=L002_000041;product=hypothetical protein;
scaffold_1	funannotate	exon	149014	150576	.	-	.	ID=L002_000041-T1.exon1;Parent=L002_000041-T1;
scaffold_1	funannotate	CDS	149014	150576	.	-	0	ID=L002_000041-T1.cds;Parent=L002_000041-T1;
scaffold_1	funannotate	gene	151167	152815	.	+	.	ID=L002_000042;
scaffold_1	funannotate	mRNA	151167	152815	.	+	.	ID=L002_000042-T1;Parent=L002_000042;product=hypothetical protein;
scaffold_1	funannotate	exon	151167	151364	.	+	.	ID=L002_000042-T1.exon1;Parent=L002_000042-T1;
scaffold_1	funannotate	exon	151417	151686	.	+	.	ID=L002_000042-T1.exon2;Parent=L002_000042-T1;
scaffold_1	funannotate	exon	151751	152815	.	+	.	ID=L002_000042-T1.exon3;Parent=L002_000042-T1;
scaffold_1	funannotate	CDS	151167	151364	.	+	0	ID=L002_000042-T1.cds;Parent=L002_000042-T1;
scaffold_1	funannotate	CDS	151417	151686	.	+	0	ID=L002_000042-T1.cds;Parent=L002_000042-T1;
scaffold_1	funannotate	CDS	151751	152815	.	+	0	ID=L002_000042-T1.cds;Parent=L002_000042-T1;
scaffold_1	funannotate	gene	153171	154928	.	-	.	ID=L002_000043;
scaffold_1	funannotate	mRNA	153171	154928	.	-	.	ID=L002_000043-T1;Parent=L002_000043;product=hypothetical protein;
scaffold_1	funannotate	exon	153171	154928	.	-	.	ID=L002_000043-T1.exon1;Parent=L002_000043-T1;
scaffold_1	funannotate	CDS	153171	154928	.	-	0	ID=L002_000043-T1.cds;Parent=L002_000043-T1;
scaffold_1	funannotate	gene	156091	157647	.	+	.	ID=L002_000044;
scaffold_1	funannotate	mRNA	156091	157647	.	+	.	ID=L002_000044-T1;Parent=L002_000044;product=hypothetical protein;
scaffold_1	funannotate	exon	156091	156407	.	+	.	ID=L002_000044-T1.exon1;Parent=L002_000044-T1;
scaffold_1	funannotate	exon	156688	156917	.	+	.	ID=L002_000044-T1.exon2;Parent=L002_000044-T1;
scaffold_1	funannotate	exon	156974	157647	.	+	.	ID=L002_000044-T1.exon3;Parent=L002_000044-T1;
scaffold_1	funannotate	CDS	156091	156407	.	+	0	ID=L002_000044-T1.cds;Parent=L002_000044-T1;
scaffold_1	funannotate	CDS	156688	156917	.	+	1	ID=L002_000044-T1.cds;Parent=L002_000044-T1;
scaffold_1	funannotate	CDS	156974	157647	.	+	2	ID=L002_000044-T1.cds;Parent=L002_000044-T1;
scaffold_1	funannotate	gene	160273	161139	.	+	.	ID=L002_000045;
scaffold_1	funannotate	mRNA	160273	161139	.	+	.	ID=L002_000045-T1;Parent=L002_000045;product=hypothetical protein;
scaffold_1	funannotate	exon	160273	161139	.	+	.	ID=L002_000045-T1.exon1;Parent=L002_000045-T1;
scaffold_1	funannotate	CDS	160273	161139	.	+	0	ID=L002_000045-T1.cds;Parent=L002_000045-T1;
scaffold_1	funannotate	gene	162510	163972	.	+	.	ID=L002_000046;
scaffold_1	funannotate	mRNA	162510	163972	.	+	.	ID=L002_000046-T1;Parent=L002_000046;product=hypothetical protein;
scaffold_1	funannotate	exon	162510	162723	.	+	.	ID=L002_000046-T1.exon1;Parent=L002_000046-T1;
scaffold_1	funannotate	exon	162801	163614	.	+	.	ID=L002_000046-T1.exon2;Parent=L002_000046-T1;
scaffold_1	funannotate	exon	163677	163772	.	+	.	ID=L002_000046-T1.exon3;Parent=L002_000046-T1;
scaffold_1	funannotate	exon	163882	163972	.	+	.	ID=L002_000046-T1.exon4;Parent=L002_000046-T1;
scaffold_1	funannotate	CDS	162510	162723	.	+	0	ID=L002_000046-T1.cds;Parent=L002_000046-T1;
scaffold_1	funannotate	CDS	162801	163614	.	+	2	ID=L002_000046-T1.cds;Parent=L002_000046-T1;
scaffold_1	funannotate	CDS	163677	163772	.	+	1	ID=L002_000046-T1.cds;Parent=L002_000046-T1;
scaffold_1	funannotate	CDS	163882	163972	.	+	1	ID=L002_000046-T1.cds;Parent=L002_000046-T1;
scaffold_1	funannotate	gene	164143	165687	.	+	.	ID=L002_000047;
scaffold_1	funannotate	mRNA	164143	165687	.	+	.	ID=L002_000047-T1;Parent=L002_000047;product=hypothetical protein;
scaffold_1	funannotate	exon	164143	164149	.	+	.	ID=L002_000047-T1.exon1;Parent=L002_000047-T1;
scaffold_1	funannotate	exon	164696	165687	.	+	.	ID=L002_000047-T1.exon2;Parent=L002_000047-T1;
scaffold_1	funannotate	CDS	164143	164149	.	+	0	ID=L002_000047-T1.cds;Parent=L002_000047-T1;
scaffold_1	funannotate	CDS	164696	165687	.	+	2	ID=L002_000047-T1.cds;Parent=L002_000047-T1;
scaffold_1	funannotate	gene	166746	169301	.	+	.	ID=L002_000048;
scaffold_1	funannotate	mRNA	166746	169301	.	+	.	ID=L002_000048-T1;Parent=L002_000048;product=hypothetical protein;
scaffold_1	funannotate	exon	166746	166929	.	+	.	ID=L002_000048-T1.exon1;Parent=L002_000048-T1;
scaffold_1	funannotate	exon	167103	167286	.	+	.	ID=L002_000048-T1.exon2;Parent=L002_000048-T1;
scaffold_1	funannotate	exon	167360	167492	.	+	.	ID=L002_000048-T1.exon3;Parent=L002_000048-T1;
scaffold_1	funannotate	exon	167575	167861	.	+	.	ID=L002_000048-T1.exon4;Parent=L002_000048-T1;
scaffold_1	funannotate	exon	167955	167981	.	+	.	ID=L002_000048-T1.exon5;Parent=L002_000048-T1;
scaffold_1	funannotate	exon	168054	168273	.	+	.	ID=L002_000048-T1.exon6;Parent=L002_000048-T1;
scaffold_1	funannotate	exon	168399	168810	.	+	.	ID=L002_000048-T1.exon7;Parent=L002_000048-T1;
scaffold_1	funannotate	exon	168991	169301	.	+	.	ID=L002_000048-T1.exon8;Parent=L002_000048-T1;
scaffold_1	funannotate	CDS	166746	166929	.	+	0	ID=L002_000048-T1.cds;Parent=L002_000048-T1;
scaffold_1	funannotate	CDS	167103	167286	.	+	2	ID=L002_000048-T1.cds;Parent=L002_000048-T1;
scaffold_1	funannotate	CDS	167360	167492	.	+	1	ID=L002_000048-T1.cds;Parent=L002_000048-T1;
scaffold_1	funannotate	CDS	167575	167861	.	+	0	ID=L002_000048-T1.cds;Parent=L002_000048-T1;
scaffold_1	funannotate	CDS	167955	167981	.	+	1	ID=L002_000048-T1.cds;Parent=L002_000048-T1;
scaffold_1	funannotate	CDS	168054	168273	.	+	1	ID=L002_000048-T1.cds;Parent=L002_000048-T1;
scaffold_1	funannotate	CDS	168399	168810	.	+	0	ID=L002_000048-T1.cds;Parent=L002_000048-T1;
scaffold_1	funannotate	CDS	168991	169301	.	+	2	ID=L002_000048-T1.cds;Parent=L002_000048-T1;
scaffold_1	funannotate	gene	169539	172291	.	-	.	ID=L002_000049;
scaffold_1	funannotate	mRNA	169539	172291	.	-	.	ID=L002_000049-T1;Parent=L002_000049;product=hypothetical protein;
scaffold_1	funannotate	exon	172066	172291	.	-	.	ID=L002_000049-T1.exon1;Parent=L002_000049-T1;
scaffold_1	funannotate	exon	171679	171997	.	-	.	ID=L002_000049-T1.exon2;Parent=L002_000049-T1;
scaffold_1	funannotate	exon	171023	171614	.	-	.	ID=L002_000049-T1.exon3;Parent=L002_000049-T1;
scaffold_1	funannotate	exon	170235	170942	.	-	.	ID=L002_000049-T1.exon4;Parent=L002_000049-T1;
scaffold_1	funannotate	exon	170120	170177	.	-	.	ID=L002_000049-T1.exon5;Parent=L002_000049-T1;
scaffold_1	funannotate	exon	169920	170069	.	-	.	ID=L002_000049-T1.exon6;Parent=L002_000049-T1;
scaffold_1	funannotate	exon	169539	169861	.	-	.	ID=L002_000049-T1.exon7;Parent=L002_000049-T1;
scaffold_1	funannotate	CDS	172066	172291	.	-	0	ID=L002_000049-T1.cds;Parent=L002_000049-T1;
scaffold_1	funannotate	CDS	171679	171997	.	-	2	ID=L002_000049-T1.cds;Parent=L002_000049-T1;
scaffold_1	funannotate	CDS	171023	171614	.	-	1	ID=L002_000049-T1.cds;Parent=L002_000049-T1;
scaffold_1	funannotate	CDS	170235	170942	.	-	0	ID=L002_000049-T1.cds;Parent=L002_000049-T1;
scaffold_1	funannotate	CDS	170120	170177	.	-	0	ID=L002_000049-T1.cds;Parent=L002_000049-T1;
scaffold_1	funannotate	CDS	169920	170069	.	-	2	ID=L002_000049-T1.cds;Parent=L002_000049-T1;
scaffold_1	funannotate	CDS	169539	169861	.	-	2	ID=L002_000049-T1.cds;Parent=L002_000049-T1;
scaffold_1	funannotate	gene	172893	174688	.	-	.	ID=L002_000050;
scaffold_1	funannotate	mRNA	172893	174688	.	-	.	ID=L002_000050-T1;Parent=L002_000050;product=hypothetical protein;
scaffold_1	funannotate	exon	174686	174688	.	-	.	ID=L002_000050-T1.exon1;Parent=L002_000050-T1;
scaffold_1	funannotate	exon	174163	174606	.	-	.	ID=L002_000050-T1.exon2;Parent=L002_000050-T1;
scaffold_1	funannotate	exon	173905	174095	.	-	.	ID=L002_000050-T1.exon3;Parent=L002_000050-T1;
scaffold_1	funannotate	exon	173043	173850	.	-	.	ID=L002_000050-T1.exon4;Parent=L002_000050-T1;
scaffold_1	funannotate	exon	172893	172982	.	-	.	ID=L002_000050-T1.exon5;Parent=L002_000050-T1;
scaffold_1	funannotate	CDS	174686	174688	.	-	0	ID=L002_000050-T1.cds;Parent=L002_000050-T1;
scaffold_1	funannotate	CDS	174163	174606	.	-	0	ID=L002_000050-T1.cds;Parent=L002_000050-T1;
scaffold_1	funannotate	CDS	173905	174095	.	-	0	ID=L002_000050-T1.cds;Parent=L002_000050-T1;
scaffold_1	funannotate	CDS	173043	173850	.	-	1	ID=L002_000050-T1.cds;Parent=L002_000050-T1;
scaffold_1	funannotate	CDS	172893	172982	.	-	0	ID=L002_000050-T1.cds;Parent=L002_000050-T1;
scaffold_1	funannotate	gene	176127	178859	.	+	.	ID=L002_000051;
scaffold_1	funannotate	mRNA	176127	178859	.	+	.	ID=L002_000051-T1;Parent=L002_000051;product=hypothetical protein;
scaffold_1	funannotate	exon	176127	177482	.	+	.	ID=L002_000051-T1.exon1;Parent=L002_000051-T1;
scaffold_1	funannotate	exon	177540	178859	.	+	.	ID=L002_000051-T1.exon2;Parent=L002_000051-T1;
scaffold_1	funannotate	CDS	176127	177482	.	+	0	ID=L002_000051-T1.cds;Parent=L002_000051-T1;
scaffold_1	funannotate	CDS	177540	178859	.	+	0	ID=L002_000051-T1.cds;Parent=L002_000051-T1;
scaffold_1	funannotate	gene	183569	184265	.	+	.	ID=L002_000052;
scaffold_1	funannotate	mRNA	183569	184265	.	+	.	ID=L002_000052-T1;Parent=L002_000052;product=hypothetical protein;
scaffold_1	funannotate	exon	183569	183729	.	+	.	ID=L002_000052-T1.exon1;Parent=L002_000052-T1;
scaffold_1	funannotate	exon	183788	184265	.	+	.	ID=L002_000052-T1.exon2;Parent=L002_000052-T1;
scaffold_1	funannotate	CDS	183569	183729	.	+	0	ID=L002_000052-T1.cds;Parent=L002_000052-T1;
scaffold_1	funannotate	CDS	183788	184265	.	+	1	ID=L002_000052-T1.cds;Parent=L002_000052-T1;
scaffold_1	funannotate	gene	186040	187061	.	-	.	ID=L002_000053;
scaffold_1	funannotate	mRNA	186040	187061	.	-	.	ID=L002_000053-T1;Parent=L002_000053;product=hypothetical protein;
scaffold_1	funannotate	exon	187039	187061	.	-	.	ID=L002_000053-T1.exon1;Parent=L002_000053-T1;
scaffold_1	funannotate	exon	186040	186802	.	-	.	ID=L002_000053-T1.exon2;Parent=L002_000053-T1;
scaffold_1	funannotate	CDS	187039	187061	.	-	0	ID=L002_000053-T1.cds;Parent=L002_000053-T1;
scaffold_1	funannotate	CDS	186040	186802	.	-	1	ID=L002_000053-T1.cds;Parent=L002_000053-T1;
scaffold_1	funannotate	gene	188160	190901	.	+	.	ID=L002_000054;
scaffold_1	funannotate	mRNA	188160	190901	.	+	.	ID=L002_000054-T1;Parent=L002_000054;product=hypothetical protein;
scaffold_1	funannotate	exon	188160	190901	.	+	.	ID=L002_000054-T1.exon1;Parent=L002_000054-T1;
scaffold_1	funannotate	CDS	188160	190901	.	+	0	ID=L002_000054-T1.cds;Parent=L002_000054-T1;
scaffold_1	funannotate	gene	191945	194061	.	-	.	ID=L002_000055;
scaffold_1	funannotate	mRNA	191945	194061	.	-	.	ID=L002_000055-T1;Parent=L002_000055;product=hypothetical protein;
scaffold_1	funannotate	exon	194009	194061	.	-	.	ID=L002_000055-T1.exon1;Parent=L002_000055-T1;
scaffold_1	funannotate	exon	192565	193937	.	-	.	ID=L002_000055-T1.exon2;Parent=L002_000055-T1;
scaffold_1	funannotate	exon	192109	192466	.	-	.	ID=L002_000055-T1.exon3;Parent=L002_000055-T1;
scaffold_1	funannotate	exon	191945	192002	.	-	.	ID=L002_000055-T1.exon4;Parent=L002_000055-T1;
scaffold_1	funannotate	CDS	194009	194061	.	-	0	ID=L002_000055-T1.cds;Parent=L002_000055-T1;
scaffold_1	funannotate	CDS	192565	193937	.	-	1	ID=L002_000055-T1.cds;Parent=L002_000055-T1;
scaffold_1	funannotate	CDS	192109	192466	.	-	2	ID=L002_000055-T1.cds;Parent=L002_000055-T1;
scaffold_1	funannotate	CDS	191945	192002	.	-	1	ID=L002_000055-T1.cds;Parent=L002_000055-T1;
scaffold_1	funannotate	gene	195813	197213	.	+	.	ID=L002_000056;
scaffold_1	funannotate	mRNA	195813	197213	.	+	.	ID=L002_000056-T1;Parent=L002_000056;product=hypothetical protein;
scaffold_1	funannotate	exon	195813	195878	.	+	.	ID=L002_000056-T1.exon1;Parent=L002_000056-T1;
scaffold_1	funannotate	exon	195956	196061	.	+	.	ID=L002_000056-T1.exon2;Parent=L002_000056-T1;
scaffold_1	funannotate	exon	196145	196296	.	+	.	ID=L002_000056-T1.exon3;Parent=L002_000056-T1;
scaffold_1	funannotate	exon	196354	196845	.	+	.	ID=L002_000056-T1.exon4;Parent=L002_000056-T1;
scaffold_1	funannotate	exon	196902	197213	.	+	.	ID=L002_000056-T1.exon5;Parent=L002_000056-T1;
scaffold_1	funannotate	CDS	195813	195878	.	+	0	ID=L002_000056-T1.cds;Parent=L002_000056-T1;
scaffold_1	funannotate	CDS	195956	196061	.	+	0	ID=L002_000056-T1.cds;Parent=L002_000056-T1;
scaffold_1	funannotate	CDS	196145	196296	.	+	2	ID=L002_000056-T1.cds;Parent=L002_000056-T1;
scaffold_1	funannotate	CDS	196354	196845	.	+	0	ID=L002_000056-T1.cds;Parent=L002_000056-T1;
scaffold_1	funannotate	CDS	196902	197213	.	+	0	ID=L002_000056-T1.cds;Parent=L002_000056-T1;
scaffold_1	funannotate	gene	197236	198116	.	+	.	ID=L002_000057;
scaffold_1	funannotate	mRNA	197236	198116	.	+	.	ID=L002_000057-T1;Parent=L002_000057;product=hypothetical protein;
scaffold_1	funannotate	exon	197236	197314	.	+	.	ID=L002_000057-T1.exon1;Parent=L002_000057-T1;
scaffold_1	funannotate	exon	197371	197708	.	+	.	ID=L002_000057-T1.exon2;Parent=L002_000057-T1;
scaffold_1	funannotate	exon	197763	198116	.	+	.	ID=L002_000057-T1.exon3;Parent=L002_000057-T1;
scaffold_1	funannotate	CDS	197236	197314	.	+	0	ID=L002_000057-T1.cds;Parent=L002_000057-T1;
scaffold_1	funannotate	CDS	197371	197708	.	+	2	ID=L002_000057-T1.cds;Parent=L002_000057-T1;
scaffold_1	funannotate	CDS	197763	198116	.	+	0	ID=L002_000057-T1.cds;Parent=L002_000057-T1;
scaffold_1	funannotate	gene	198893	200107	.	-	.	ID=L002_000058;
scaffold_1	funannotate	mRNA	198893	200107	.	-	.	ID=L002_000058-T1;Parent=L002_000058;product=hypothetical protein;
scaffold_1	funannotate	exon	200007	200107	.	-	.	ID=L002_000058-T1.exon1;Parent=L002_000058-T1;
scaffold_1	funannotate	exon	198893	199841	.	-	.	ID=L002_000058-T1.exon2;Parent=L002_000058-T1;
scaffold_1	funannotate	CDS	200007	200107	.	-	0	ID=L002_000058-T1.cds;Parent=L002_000058-T1;
scaffold_1	funannotate	CDS	198893	199841	.	-	1	ID=L002_000058-T1.cds;Parent=L002_000058-T1;
scaffold_1	funannotate	gene	201120	204437	.	-	.	ID=L002_000059;
scaffold_1	funannotate	mRNA	201120	204437	.	-	.	ID=L002_000059-T1;Parent=L002_000059;product=hypothetical protein;
scaffold_1	funannotate	exon	201120	204437	.	-	.	ID=L002_000059-T1.exon1;Parent=L002_000059-T1;
scaffold_1	funannotate	CDS	201120	204437	.	-	0	ID=L002_000059-T1.cds;Parent=L002_000059-T1;
scaffold_1	funannotate	gene	209420	210118	.	+	.	ID=L002_000060;
scaffold_1	funannotate	mRNA	209420	210118	.	+	.	ID=L002_000060-T1;Parent=L002_000060;product=hypothetical protein;
scaffold_1	funannotate	exon	209420	209630	.	+	.	ID=L002_000060-T1.exon1;Parent=L002_000060-T1;
scaffold_1	funannotate	exon	209696	209912	.	+	.	ID=L002_000060-T1.exon2;Parent=L002_000060-T1;
scaffold_1	funannotate	exon	209980	210118	.	+	.	ID=L002_000060-T1.exon3;Parent=L002_000060-T1;
scaffold_1	funannotate	CDS	209420	209630	.	+	0	ID=L002_000060-T1.cds;Parent=L002_000060-T1;
scaffold_1	funannotate	CDS	209696	209912	.	+	2	ID=L002_000060-T1.cds;Parent=L002_000060-T1;
scaffold_1	funannotate	CDS	209980	210118	.	+	1	ID=L002_000060-T1.cds;Parent=L002_000060-T1;
scaffold_1	funannotate	gene	211603	213635	.	+	.	ID=L002_000061;
scaffold_1	funannotate	mRNA	211603	213635	.	+	.	ID=L002_000061-T1;Parent=L002_000061;product=hypothetical protein;
scaffold_1	funannotate	exon	211603	211933	.	+	.	ID=L002_000061-T1.exon1;Parent=L002_000061-T1;
scaffold_1	funannotate	exon	211996	213635	.	+	.	ID=L002_000061-T1.exon2;Parent=L002_000061-T1;
scaffold_1	funannotate	CDS	211603	211933	.	+	0	ID=L002_000061-T1.cds;Parent=L002_000061-T1;
scaffold_1	funannotate	CDS	211996	213635	.	+	2	ID=L002_000061-T1.cds;Parent=L002_000061-T1;
scaffold_1	funannotate	gene	214050	215591	.	-	.	ID=L002_000062;
scaffold_1	funannotate	mRNA	214050	215591	.	-	.	ID=L002_000062-T1;Parent=L002_000062;product=hypothetical protein;
scaffold_1	funannotate	exon	215548	215591	.	-	.	ID=L002_000062-T1.exon1;Parent=L002_000062-T1;
scaffold_1	funannotate	exon	214050	215436	.	-	.	ID=L002_000062-T1.exon2;Parent=L002_000062-T1;
scaffold_1	funannotate	CDS	215548	215591	.	-	0	ID=L002_000062-T1.cds;Parent=L002_000062-T1;
scaffold_1	funannotate	CDS	214050	215436	.	-	1	ID=L002_000062-T1.cds;Parent=L002_000062-T1;
scaffold_1	funannotate	gene	217042	217809	.	-	.	ID=L002_000063;
scaffold_1	funannotate	mRNA	217042	217809	.	-	.	ID=L002_000063-T1;Parent=L002_000063;product=hypothetical protein;
scaffold_1	funannotate	exon	217752	217809	.	-	.	ID=L002_000063-T1.exon1;Parent=L002_000063-T1;
scaffold_1	funannotate	exon	217042	217616	.	-	.	ID=L002_000063-T1.exon2;Parent=L002_000063-T1;
scaffold_1	funannotate	CDS	217752	217809	.	-	0	ID=L002_000063-T1.cds;Parent=L002_000063-T1;
scaffold_1	funannotate	CDS	217042	217616	.	-	2	ID=L002_000063-T1.cds;Parent=L002_000063-T1;
scaffold_1	funannotate	gene	219395	220959	.	-	.	ID=L002_000064;
scaffold_1	funannotate	mRNA	219395	220959	.	-	.	ID=L002_000064-T1;Parent=L002_000064;product=hypothetical protein;
scaffold_1	funannotate	exon	220725	220959	.	-	.	ID=L002_000064-T1.exon1;Parent=L002_000064-T1;
scaffold_1	funannotate	exon	220485	220670	.	-	.	ID=L002_000064-T1.exon2;Parent=L002_000064-T1;
scaffold_1	funannotate	exon	219991	220429	.	-	.	ID=L002_000064-T1.exon3;Parent=L002_000064-T1;
scaffold_1	funannotate	exon	219395	219941	.	-	.	ID=L002_000064-T1.exon4;Parent=L002_000064-T1;
scaffold_1	funannotate	CDS	220725	220959	.	-	0	ID=L002_000064-T1.cds;Parent=L002_000064-T1;
scaffold_1	funannotate	CDS	220485	220670	.	-	2	ID=L002_000064-T1.cds;Parent=L002_000064-T1;
scaffold_1	funannotate	CDS	219991	220429	.	-	2	ID=L002_000064-T1.cds;Parent=L002_000064-T1;
scaffold_1	funannotate	CDS	219395	219941	.	-	1	ID=L002_000064-T1.cds;Parent=L002_000064-T1;
scaffold_1	funannotate	gene	222123	222987	.	-	.	ID=L002_000065;
scaffold_1	funannotate	mRNA	222123	222987	.	-	.	ID=L002_000065-T1;Parent=L002_000065;product=hypothetical protein;
scaffold_1	funannotate	exon	222816	222987	.	-	.	ID=L002_000065-T1.exon1;Parent=L002_000065-T1;
scaffold_1	funannotate	exon	222650	222763	.	-	.	ID=L002_000065-T1.exon2;Parent=L002_000065-T1;
scaffold_1	funannotate	exon	222481	222597	.	-	.	ID=L002_000065-T1.exon3;Parent=L002_000065-T1;
scaffold_1	funannotate	exon	222123	222424	.	-	.	ID=L002_000065-T1.exon4;Parent=L002_000065-T1;
scaffold_1	funannotate	CDS	222816	222987	.	-	0	ID=L002_000065-T1.cds;Parent=L002_000065-T1;
scaffold_1	funannotate	CDS	222650	222763	.	-	2	ID=L002_000065-T1.cds;Parent=L002_000065-T1;
scaffold_1	funannotate	CDS	222481	222597	.	-	2	ID=L002_000065-T1.cds;Parent=L002_000065-T1;
scaffold_1	funannotate	CDS	222123	222424	.	-	2	ID=L002_000065-T1.cds;Parent=L002_000065-T1;
scaffold_1	funannotate	gene	224458	226751	.	+	.	ID=L002_000066;
scaffold_1	funannotate	mRNA	224458	226751	.	+	.	ID=L002_000066-T1;Parent=L002_000066;product=hypothetical protein;
scaffold_1	funannotate	exon	224458	224461	.	+	.	ID=L002_000066-T1.exon1;Parent=L002_000066-T1;
scaffold_1	funannotate	exon	224573	224632	.	+	.	ID=L002_000066-T1.exon2;Parent=L002_000066-T1;
scaffold_1	funannotate	exon	224753	224794	.	+	.	ID=L002_000066-T1.exon3;Parent=L002_000066-T1;
scaffold_1	funannotate	exon	224854	224931	.	+	.	ID=L002_000066-T1.exon4;Parent=L002_000066-T1;
scaffold_1	funannotate	exon	225001	225285	.	+	.	ID=L002_000066-T1.exon5;Parent=L002_000066-T1;
scaffold_1	funannotate	exon	225337	226751	.	+	.	ID=L002_000066-T1.exon6;Parent=L002_000066-T1;
scaffold_1	funannotate	CDS	224458	224461	.	+	0	ID=L002_000066-T1.cds;Parent=L002_000066-T1;
scaffold_1	funannotate	CDS	224573	224632	.	+	2	ID=L002_000066-T1.cds;Parent=L002_000066-T1;
scaffold_1	funannotate	CDS	224753	224794	.	+	2	ID=L002_000066-T1.cds;Parent=L002_000066-T1;
scaffold_1	funannotate	CDS	224854	224931	.	+	2	ID=L002_000066-T1.cds;Parent=L002_000066-T1;
scaffold_1	funannotate	CDS	225001	225285	.	+	2	ID=L002_000066-T1.cds;Parent=L002_000066-T1;
scaffold_1	funannotate	CDS	225337	226751	.	+	2	ID=L002_000066-T1.cds;Parent=L002_000066-T1;
scaffold_1	funannotate	gene	227697	230808	.	-	.	ID=L002_000067;
scaffold_1	funannotate	mRNA	227697	230808	.	-	.	ID=L002_000067-T1;Parent=L002_000067;product=hypothetical protein;
scaffold_1	funannotate	exon	230661	230808	.	-	.	ID=L002_000067-T1.exon1;Parent=L002_000067-T1;
scaffold_1	funannotate	exon	229631	230395	.	-	.	ID=L002_000067-T1.exon2;Parent=L002_000067-T1;
scaffold_1	funannotate	exon	228300	229575	.	-	.	ID=L002_000067-T1.exon3;Parent=L002_000067-T1;
scaffold_1	funannotate	exon	228048	228129	.	-	.	ID=L002_000067-T1.exon4;Parent=L002_000067-T1;
scaffold_1	funannotate	exon	227697	227948	.	-	.	ID=L002_000067-T1.exon5;Parent=L002_000067-T1;
scaffold_1	funannotate	CDS	230661	230808	.	-	0	ID=L002_000067-T1.cds;Parent=L002_000067-T1;
scaffold_1	funannotate	CDS	229631	230395	.	-	2	ID=L002_000067-T1.cds;Parent=L002_000067-T1;
scaffold_1	funannotate	CDS	228300	229575	.	-	2	ID=L002_000067-T1.cds;Parent=L002_000067-T1;
scaffold_1	funannotate	CDS	228048	228129	.	-	1	ID=L002_000067-T1.cds;Parent=L002_000067-T1;
scaffold_1	funannotate	CDS	227697	227948	.	-	0	ID=L002_000067-T1.cds;Parent=L002_000067-T1;
scaffold_1	funannotate	gene	231996	232913	.	-	.	ID=L002_000068;
scaffold_1	funannotate	mRNA	231996	232913	.	-	.	ID=L002_000068-T1;Parent=L002_000068;product=hypothetical protein;
scaffold_1	funannotate	exon	232656	232913	.	-	.	ID=L002_000068-T1.exon1;Parent=L002_000068-T1;
scaffold_1	funannotate	exon	232319	232434	.	-	.	ID=L002_000068-T1.exon2;Parent=L002_000068-T1;
scaffold_1	funannotate	exon	231996	232257	.	-	.	ID=L002_000068-T1.exon3;Parent=L002_000068-T1;
scaffold_1	funannotate	CDS	232656	232913	.	-	0	ID=L002_000068-T1.cds;Parent=L002_000068-T1;
scaffold_1	funannotate	CDS	232319	232434	.	-	0	ID=L002_000068-T1.cds;Parent=L002_000068-T1;
scaffold_1	funannotate	CDS	231996	232257	.	-	1	ID=L002_000068-T1.cds;Parent=L002_000068-T1;
scaffold_1	funannotate	gene	234882	235932	.	+	.	ID=L002_000069;
scaffold_1	funannotate	mRNA	234882	235932	.	+	.	ID=L002_000069-T1;Parent=L002_000069;product=hypothetical protein;
scaffold_1	funannotate	exon	234882	234966	.	+	.	ID=L002_000069-T1.exon1;Parent=L002_000069-T1;
scaffold_1	funannotate	exon	235079	235092	.	+	.	ID=L002_000069-T1.exon2;Parent=L002_000069-T1;
scaffold_1	funannotate	exon	235225	235932	.	+	.	ID=L002_000069-T1.exon3;Parent=L002_000069-T1;
scaffold_1	funannotate	CDS	234882	234966	.	+	0	ID=L002_000069-T1.cds;Parent=L002_000069-T1;
scaffold_1	funannotate	CDS	235079	235092	.	+	2	ID=L002_000069-T1.cds;Parent=L002_000069-T1;
scaffold_1	funannotate	CDS	235225	235932	.	+	0	ID=L002_000069-T1.cds;Parent=L002_000069-T1;
scaffold_1	funannotate	gene	236276	239159	.	-	.	ID=L002_000070;
scaffold_1	funannotate	mRNA	236276	239159	.	-	.	ID=L002_000070-T1;Parent=L002_000070;product=hypothetical protein;
scaffold_1	funannotate	exon	238338	239159	.	-	.	ID=L002_000070-T1.exon1;Parent=L002_000070-T1;
scaffold_1	funannotate	exon	238031	238273	.	-	.	ID=L002_000070-T1.exon2;Parent=L002_000070-T1;
scaffold_1	funannotate	exon	237849	237980	.	-	.	ID=L002_000070-T1.exon3;Parent=L002_000070-T1;
scaffold_1	funannotate	exon	237693	237794	.	-	.	ID=L002_000070-T1.exon4;Parent=L002_000070-T1;
scaffold_1	funannotate	exon	237527	237639	.	-	.	ID=L002_000070-T1.exon5;Parent=L002_000070-T1;
scaffold_1	funannotate	exon	237342	237420	.	-	.	ID=L002_000070-T1.exon6;Parent=L002_000070-T1;
scaffold_1	funannotate	exon	236808	237257	.	-	.	ID=L002_000070-T1.exon7;Parent=L002_000070-T1;
scaffold_1	funannotate	exon	236438	236691	.	-	.	ID=L002_000070-T1.exon8;Parent=L002_000070-T1;
scaffold_1	funannotate	exon	236276	236366	.	-	.	ID=L002_000070-T1.exon9;Parent=L002_000070-T1;
scaffold_1	funannotate	CDS	238338	239159	.	-	0	ID=L002_000070-T1.cds;Parent=L002_000070-T1;
scaffold_1	funannotate	CDS	238031	238273	.	-	0	ID=L002_000070-T1.cds;Parent=L002_000070-T1;
scaffold_1	funannotate	CDS	237849	237980	.	-	0	ID=L002_000070-T1.cds;Parent=L002_000070-T1;
scaffold_1	funannotate	CDS	237693	237794	.	-	0	ID=L002_000070-T1.cds;Parent=L002_000070-T1;
scaffold_1	funannotate	CDS	237527	237639	.	-	0	ID=L002_000070-T1.cds;Parent=L002_000070-T1;
scaffold_1	funannotate	CDS	237342	237420	.	-	1	ID=L002_000070-T1.cds;Parent=L002_000070-T1;
scaffold_1	funannotate	CDS	236808	237257	.	-	0	ID=L002_000070-T1.cds;Parent=L002_000070-T1;
scaffold_1	funannotate	CDS	236438	236691	.	-	0	ID=L002_000070-T1.cds;Parent=L002_000070-T1;
scaffold_1	funannotate	CDS	236276	236366	.	-	1	ID=L002_000070-T1.cds;Parent=L002_000070-T1;
scaffold_1	funannotate	gene	243812	246496	.	+	.	ID=L002_000071;
scaffold_1	funannotate	mRNA	243812	246496	.	+	.	ID=L002_000071-T1;Parent=L002_000071;product=hypothetical protein;
scaffold_1	funannotate	exon	243812	244393	.	+	.	ID=L002_000071-T1.exon1;Parent=L002_000071-T1;
scaffold_1	funannotate	exon	244443	244616	.	+	.	ID=L002_000071-T1.exon2;Parent=L002_000071-T1;
scaffold_1	funannotate	exon	244673	244933	.	+	.	ID=L002_000071-T1.exon3;Parent=L002_000071-T1;
scaffold_1	funannotate	exon	244990	245541	.	+	.	ID=L002_000071-T1.exon4;Parent=L002_000071-T1;
scaffold_1	funannotate	exon	245595	245716	.	+	.	ID=L002_000071-T1.exon5;Parent=L002_000071-T1;
scaffold_1	funannotate	exon	245769	245799	.	+	.	ID=L002_000071-T1.exon6;Parent=L002_000071-T1;
scaffold_1	funannotate	exon	245851	245868	.	+	.	ID=L002_000071-T1.exon7;Parent=L002_000071-T1;
scaffold_1	funannotate	exon	245918	245990	.	+	.	ID=L002_000071-T1.exon8;Parent=L002_000071-T1;
scaffold_1	funannotate	exon	246046	246134	.	+	.	ID=L002_000071-T1.exon9;Parent=L002_000071-T1;
scaffold_1	funannotate	exon	246175	246289	.	+	.	ID=L002_000071-T1.exon10;Parent=L002_000071-T1;
scaffold_1	funannotate	exon	246351	246496	.	+	.	ID=L002_000071-T1.exon11;Parent=L002_000071-T1;
scaffold_1	funannotate	CDS	243812	244393	.	+	0	ID=L002_000071-T1.cds;Parent=L002_000071-T1;
scaffold_1	funannotate	CDS	244443	244616	.	+	0	ID=L002_000071-T1.cds;Parent=L002_000071-T1;
scaffold_1	funannotate	CDS	244673	244933	.	+	0	ID=L002_000071-T1.cds;Parent=L002_000071-T1;
scaffold_1	funannotate	CDS	244990	245541	.	+	0	ID=L002_000071-T1.cds;Parent=L002_000071-T1;
scaffold_1	funannotate	CDS	245595	245716	.	+	0	ID=L002_000071-T1.cds;Parent=L002_000071-T1;
scaffold_1	funannotate	CDS	245769	245799	.	+	1	ID=L002_000071-T1.cds;Parent=L002_000071-T1;
scaffold_1	funannotate	CDS	245851	245868	.	+	0	ID=L002_000071-T1.cds;Parent=L002_000071-T1;
scaffold_1	funannotate	CDS	245918	245990	.	+	0	ID=L002_000071-T1.cds;Parent=L002_000071-T1;
scaffold_1	funannotate	CDS	246046	246134	.	+	2	ID=L002_000071-T1.cds;Parent=L002_000071-T1;
scaffold_1	funannotate	CDS	246175	246289	.	+	0	ID=L002_000071-T1.cds;Parent=L002_000071-T1;
scaffold_1	funannotate	CDS	246351	246496	.	+	2	ID=L002_000071-T1.cds;Parent=L002_000071-T1;
scaffold_1	funannotate	gene	247947	251351	.	-	.	ID=L002_000072;
scaffold_1	funannotate	mRNA	247947	251351	.	-	.	ID=L002_000072-T1;Parent=L002_000072;product=hypothetical protein;
scaffold_1	funannotate	exon	247947	251351	.	-	.	ID=L002_000072-T1.exon1;Parent=L002_000072-T1;
scaffold_1	funannotate	CDS	247947	251351	.	-	0	ID=L002_000072-T1.cds;Parent=L002_000072-T1;
scaffold_1	funannotate	gene	251954	256957	.	-	.	ID=L002_000073;
scaffold_1	funannotate	mRNA	251954	256957	.	-	.	ID=L002_000073-T1;Parent=L002_000073;product=hypothetical protein;
scaffold_1	funannotate	exon	256955	256957	.	-	.	ID=L002_000073-T1.exon1;Parent=L002_000073-T1;
scaffold_1	funannotate	exon	256826	256892	.	-	.	ID=L002_000073-T1.exon2;Parent=L002_000073-T1;
scaffold_1	funannotate	exon	256365	256744	.	-	.	ID=L002_000073-T1.exon3;Parent=L002_000073-T1;
scaffold_1	funannotate	exon	256015	256305	.	-	.	ID=L002_000073-T1.exon4;Parent=L002_000073-T1;
scaffold_1	funannotate	exon	254998	255960	.	-	.	ID=L002_000073-T1.exon5;Parent=L002_000073-T1;
scaffold_1	funannotate	exon	251954	254944	.	-	.	ID=L002_000073-T1.exon6;Parent=L002_000073-T1;
scaffold_1	funannotate	CDS	256955	256957	.	-	0	ID=L002_000073-T1.cds;Parent=L002_000073-T1;
scaffold_1	funannotate	CDS	256826	256892	.	-	0	ID=L002_000073-T1.cds;Parent=L002_000073-T1;
scaffold_1	funannotate	CDS	256365	256744	.	-	2	ID=L002_000073-T1.cds;Parent=L002_000073-T1;
scaffold_1	funannotate	CDS	256015	256305	.	-	0	ID=L002_000073-T1.cds;Parent=L002_000073-T1;
scaffold_1	funannotate	CDS	254998	255960	.	-	0	ID=L002_000073-T1.cds;Parent=L002_000073-T1;
scaffold_1	funannotate	CDS	251954	254944	.	-	0	ID=L002_000073-T1.cds;Parent=L002_000073-T1;
scaffold_1	funannotate	gene	258051	259361	.	+	.	ID=L002_000074;
scaffold_1	funannotate	mRNA	258051	259361	.	+	.	ID=L002_000074-T1;Parent=L002_000074;product=hypothetical protein;
scaffold_1	funannotate	exon	258051	258108	.	+	.	ID=L002_000074-T1.exon1;Parent=L002_000074-T1;
scaffold_1	funannotate	exon	258163	258281	.	+	.	ID=L002_000074-T1.exon2;Parent=L002_000074-T1;
scaffold_1	funannotate	exon	258366	259138	.	+	.	ID=L002_000074-T1.exon3;Parent=L002_000074-T1;
scaffold_1	funannotate	exon	259223	259361	.	+	.	ID=L002_000074-T1.exon4;Parent=L002_000074-T1;
scaffold_1	funannotate	CDS	258051	258108	.	+	0	ID=L002_000074-T1.cds;Parent=L002_000074-T1;
scaffold_1	funannotate	CDS	258163	258281	.	+	2	ID=L002_000074-T1.cds;Parent=L002_000074-T1;
scaffold_1	funannotate	CDS	258366	259138	.	+	0	ID=L002_000074-T1.cds;Parent=L002_000074-T1;
scaffold_1	funannotate	CDS	259223	259361	.	+	1	ID=L002_000074-T1.cds;Parent=L002_000074-T1;
scaffold_1	funannotate	gene	260560	264993	.	-	.	ID=L002_000075;
scaffold_1	funannotate	mRNA	260560	264993	.	-	.	ID=L002_000075-T1;Parent=L002_000075;product=hypothetical protein;
scaffold_1	funannotate	exon	264898	264993	.	-	.	ID=L002_000075-T1.exon1;Parent=L002_000075-T1;
scaffold_1	funannotate	exon	260823	264836	.	-	.	ID=L002_000075-T1.exon2;Parent=L002_000075-T1;
scaffold_1	funannotate	exon	260560	260769	.	-	.	ID=L002_000075-T1.exon3;Parent=L002_000075-T1;
scaffold_1	funannotate	CDS	264898	264993	.	-	0	ID=L002_000075-T1.cds;Parent=L002_000075-T1;
scaffold_1	funannotate	CDS	260823	264836	.	-	0	ID=L002_000075-T1.cds;Parent=L002_000075-T1;
scaffold_1	funannotate	CDS	260560	260769	.	-	0	ID=L002_000075-T1.cds;Parent=L002_000075-T1;
scaffold_1	funannotate	gene	266402	268120	.	-	.	ID=L002_000076;
scaffold_1	funannotate	mRNA	266402	268120	.	-	.	ID=L002_000076-T1;Parent=L002_000076;product=hypothetical protein;
scaffold_1	funannotate	exon	266402	268120	.	-	.	ID=L002_000076-T1.exon1;Parent=L002_000076-T1;
scaffold_1	funannotate	CDS	266402	268120	.	-	0	ID=L002_000076-T1.cds;Parent=L002_000076-T1;
scaffold_1	funannotate	gene	269706	271842	.	+	.	ID=L002_000077;
scaffold_1	funannotate	mRNA	269706	271842	.	+	.	ID=L002_000077-T1;Parent=L002_000077;product=hypothetical protein;
scaffold_1	funannotate	exon	269706	270537	.	+	.	ID=L002_000077-T1.exon1;Parent=L002_000077-T1;
scaffold_1	funannotate	exon	270593	271842	.	+	.	ID=L002_000077-T1.exon2;Parent=L002_000077-T1;
scaffold_1	funannotate	CDS	269706	270537	.	+	0	ID=L002_000077-T1.cds;Parent=L002_000077-T1;
scaffold_1	funannotate	CDS	270593	271842	.	+	2	ID=L002_000077-T1.cds;Parent=L002_000077-T1;
scaffold_1	funannotate	gene	273018	274516	.	-	.	ID=L002_000078;
scaffold_1	funannotate	mRNA	273018	274516	.	-	.	ID=L002_000078-T1;Parent=L002_000078;product=hypothetical protein;
scaffold_1	funannotate	exon	274475	274516	.	-	.	ID=L002_000078-T1.exon1;Parent=L002_000078-T1;
scaffold_1	funannotate	exon	273018	274253	.	-	.	ID=L002_000078-T1.exon2;Parent=L002_000078-T1;
scaffold_1	funannotate	CDS	274475	274516	.	-	0	ID=L002_000078-T1.cds;Parent=L002_000078-T1;
scaffold_1	funannotate	CDS	273018	274253	.	-	0	ID=L002_000078-T1.cds;Parent=L002_000078-T1;
scaffold_1	funannotate	gene	278684	281074	.	-	.	ID=L002_000079;
scaffold_1	funannotate	mRNA	278684	281074	.	-	.	ID=L002_000079-T1;Parent=L002_000079;product=hypothetical protein;
scaffold_1	funannotate	exon	278684	281074	.	-	.	ID=L002_000079-T1.exon1;Parent=L002_000079-T1;
scaffold_1	funannotate	CDS	278684	281074	.	-	0	ID=L002_000079-T1.cds;Parent=L002_000079-T1;
scaffold_1	funannotate	gene	287570	288949	.	+	.	ID=L002_000080;
scaffold_1	funannotate	mRNA	287570	288949	.	+	.	ID=L002_000080-T1;Parent=L002_000080;product=hypothetical protein;
scaffold_1	funannotate	exon	287570	287926	.	+	.	ID=L002_000080-T1.exon1;Parent=L002_000080-T1;
scaffold_1	funannotate	exon	288005	288949	.	+	.	ID=L002_000080-T1.exon2;Parent=L002_000080-T1;
scaffold_1	funannotate	CDS	287570	287926	.	+	0	ID=L002_000080-T1.cds;Parent=L002_000080-T1;
scaffold_1	funannotate	CDS	288005	288949	.	+	0	ID=L002_000080-T1.cds;Parent=L002_000080-T1;
scaffold_1	funannotate	gene	292412	292912	.	-	.	ID=L002_000081;
scaffold_1	funannotate	mRNA	292412	292912	.	-	.	ID=L002_000081-T1;Parent=L002_000081;product=hypothetical protein;
scaffold_1	funannotate	exon	292412	292912	.	-	.	ID=L002_000081-T1.exon1;Parent=L002_000081-T1;
scaffold_1	funannotate	CDS	292412	292912	.	-	0	ID=L002_000081-T1.cds;Parent=L002_000081-T1;
scaffold_1	funannotate	gene	293806	295221	.	+	.	ID=L002_000082;
scaffold_1	funannotate	mRNA	293806	295221	.	+	.	ID=L002_000082-T1;Parent=L002_000082;product=hypothetical protein;
scaffold_1	funannotate	exon	293806	295221	.	+	.	ID=L002_000082-T1.exon1;Parent=L002_000082-T1;
scaffold_1	funannotate	CDS	293806	295221	.	+	0	ID=L002_000082-T1.cds;Parent=L002_000082-T1;
scaffold_1	funannotate	gene	295336	296640	.	-	.	ID=L002_000083;
scaffold_1	funannotate	mRNA	295336	296640	.	-	.	ID=L002_000083-T1;Parent=L002_000083;product=hypothetical protein;
scaffold_1	funannotate	exon	295336	296640	.	-	.	ID=L002_000083-T1.exon1;Parent=L002_000083-T1;
scaffold_1	funannotate	CDS	295336	296640	.	-	0	ID=L002_000083-T1.cds;Parent=L002_000083-T1;
scaffold_1	funannotate	gene	297736	306660	.	-	.	ID=L002_000084;
scaffold_1	funannotate	mRNA	297736	306660	.	-	.	ID=L002_000084-T1;Parent=L002_000084;product=hypothetical protein;
scaffold_1	funannotate	exon	297736	306660	.	-	.	ID=L002_000084-T1.exon1;Parent=L002_000084-T1;
scaffold_1	funannotate	CDS	297736	306660	.	-	0	ID=L002_000084-T1.cds;Parent=L002_000084-T1;
scaffold_1	funannotate	gene	308209	310905	.	-	.	ID=L002_000085;
scaffold_1	funannotate	mRNA	308209	310905	.	-	.	ID=L002_000085-T1;Parent=L002_000085;product=hypothetical protein;
scaffold_1	funannotate	exon	310693	310905	.	-	.	ID=L002_000085-T1.exon1;Parent=L002_000085-T1;
scaffold_1	funannotate	exon	308544	310645	.	-	.	ID=L002_000085-T1.exon2;Parent=L002_000085-T1;
scaffold_1	funannotate	exon	308209	308467	.	-	.	ID=L002_000085-T1.exon3;Parent=L002_000085-T1;
scaffold_1	funannotate	CDS	310693	310905	.	-	0	ID=L002_000085-T1.cds;Parent=L002_000085-T1;
scaffold_1	funannotate	CDS	308544	310645	.	-	0	ID=L002_000085-T1.cds;Parent=L002_000085-T1;
scaffold_1	funannotate	CDS	308209	308467	.	-	1	ID=L002_000085-T1.cds;Parent=L002_000085-T1;
scaffold_1	funannotate	gene	311529	317023	.	+	.	ID=L002_000086;
scaffold_1	funannotate	mRNA	311529	317023	.	+	.	ID=L002_000086-T1;Parent=L002_000086;product=hypothetical protein;
scaffold_1	funannotate	exon	311529	316391	.	+	.	ID=L002_000086-T1.exon1;Parent=L002_000086-T1;
scaffold_1	funannotate	exon	316481	317023	.	+	.	ID=L002_000086-T1.exon2;Parent=L002_000086-T1;
scaffold_1	funannotate	CDS	311529	316391	.	+	0	ID=L002_000086-T1.cds;Parent=L002_000086-T1;
scaffold_1	funannotate	CDS	316481	317023	.	+	0	ID=L002_000086-T1.cds;Parent=L002_000086-T1;
scaffold_1	funannotate	gene	318176	319216	.	-	.	ID=L002_000087;
scaffold_1	funannotate	mRNA	318176	319216	.	-	.	ID=L002_000087-T1;Parent=L002_000087;product=hypothetical protein;
scaffold_1	funannotate	exon	318747	319216	.	-	.	ID=L002_000087-T1.exon1;Parent=L002_000087-T1;
scaffold_1	funannotate	exon	318176	318563	.	-	.	ID=L002_000087-T1.exon2;Parent=L002_000087-T1;
scaffold_1	funannotate	CDS	318747	319216	.	-	0	ID=L002_000087-T1.cds;Parent=L002_000087-T1;
scaffold_1	funannotate	CDS	318176	318563	.	-	1	ID=L002_000087-T1.cds;Parent=L002_000087-T1;
scaffold_1	funannotate	gene	319921	320707	.	+	.	ID=L002_000088;
scaffold_1	funannotate	mRNA	319921	320707	.	+	.	ID=L002_000088-T1;Parent=L002_000088;product=hypothetical protein;
scaffold_1	funannotate	exon	319921	319983	.	+	.	ID=L002_000088-T1.exon1;Parent=L002_000088-T1;
scaffold_1	funannotate	exon	320098	320169	.	+	.	ID=L002_000088-T1.exon2;Parent=L002_000088-T1;
scaffold_1	funannotate	exon	320343	320499	.	+	.	ID=L002_000088-T1.exon3;Parent=L002_000088-T1;
scaffold_1	funannotate	exon	320574	320707	.	+	.	ID=L002_000088-T1.exon4;Parent=L002_000088-T1;
scaffold_1	funannotate	CDS	319921	319983	.	+	0	ID=L002_000088-T1.cds;Parent=L002_000088-T1;
scaffold_1	funannotate	CDS	320098	320169	.	+	0	ID=L002_000088-T1.cds;Parent=L002_000088-T1;
scaffold_1	funannotate	CDS	320343	320499	.	+	0	ID=L002_000088-T1.cds;Parent=L002_000088-T1;
scaffold_1	funannotate	CDS	320574	320707	.	+	2	ID=L002_000088-T1.cds;Parent=L002_000088-T1;
scaffold_1	funannotate	gene	323467	325188	.	-	.	ID=L002_000089;
scaffold_1	funannotate	mRNA	323467	325188	.	-	.	ID=L002_000089-T1;Parent=L002_000089;product=hypothetical protein;
scaffold_1	funannotate	exon	323467	325188	.	-	.	ID=L002_000089-T1.exon1;Parent=L002_000089-T1;
scaffold_1	funannotate	CDS	323467	325188	.	-	0	ID=L002_000089-T1.cds;Parent=L002_000089-T1;
scaffold_1	funannotate	gene	329585	331122	.	-	.	ID=L002_000090;
scaffold_1	funannotate	mRNA	329585	331122	.	-	.	ID=L002_000090-T1;Parent=L002_000090;product=hypothetical protein;
scaffold_1	funannotate	exon	330523	331122	.	-	.	ID=L002_000090-T1.exon1;Parent=L002_000090-T1;
scaffold_1	funannotate	exon	330198	330393	.	-	.	ID=L002_000090-T1.exon2;Parent=L002_000090-T1;
scaffold_1	funannotate	exon	329585	329928	.	-	.	ID=L002_000090-T1.exon3;Parent=L002_000090-T1;
scaffold_1	funannotate	CDS	330523	331122	.	-	0	ID=L002_000090-T1.cds;Parent=L002_000090-T1;
scaffold_1	funannotate	CDS	330198	330393	.	-	0	ID=L002_000090-T1.cds;Parent=L002_000090-T1;
scaffold_1	funannotate	CDS	329585	329928	.	-	2	ID=L002_000090-T1.cds;Parent=L002_000090-T1;
scaffold_1	funannotate	gene	345617	347192	.	-	.	ID=L002_000091;
scaffold_1	funannotate	mRNA	345617	347192	.	-	.	ID=L002_000091-T1;Parent=L002_000091;product=hypothetical protein;
scaffold_1	funannotate	exon	347135	347192	.	-	.	ID=L002_000091-T1.exon1;Parent=L002_000091-T1;
scaffold_1	funannotate	exon	346781	346901	.	-	.	ID=L002_000091-T1.exon2;Parent=L002_000091-T1;
scaffold_1	funannotate	exon	346332	346549	.	-	.	ID=L002_000091-T1.exon3;Parent=L002_000091-T1;
scaffold_1	funannotate	exon	345990	346087	.	-	.	ID=L002_000091-T1.exon4;Parent=L002_000091-T1;
scaffold_1	funannotate	exon	345617	345772	.	-	.	ID=L002_000091-T1.exon5;Parent=L002_000091-T1;
scaffold_1	funannotate	CDS	347135	347192	.	-	0	ID=L002_000091-T1.cds;Parent=L002_000091-T1;
scaffold_1	funannotate	CDS	346781	346901	.	-	2	ID=L002_000091-T1.cds;Parent=L002_000091-T1;
scaffold_1	funannotate	CDS	346332	346549	.	-	1	ID=L002_000091-T1.cds;Parent=L002_000091-T1;
scaffold_1	funannotate	CDS	345990	346087	.	-	2	ID=L002_000091-T1.cds;Parent=L002_000091-T1;
scaffold_1	funannotate	CDS	345617	345772	.	-	0	ID=L002_000091-T1.cds;Parent=L002_000091-T1;
scaffold_1	funannotate	gene	348272	350704	.	-	.	ID=L002_000092;
scaffold_1	funannotate	mRNA	348272	350704	.	-	.	ID=L002_000092-T1;Parent=L002_000092;product=hypothetical protein;
scaffold_1	funannotate	exon	350577	350704	.	-	.	ID=L002_000092-T1.exon1;Parent=L002_000092-T1;
scaffold_1	funannotate	exon	350372	350466	.	-	.	ID=L002_000092-T1.exon2;Parent=L002_000092-T1;
scaffold_1	funannotate	exon	349338	350306	.	-	.	ID=L002_000092-T1.exon3;Parent=L002_000092-T1;
scaffold_1	funannotate	exon	349174	349281	.	-	.	ID=L002_000092-T1.exon4;Parent=L002_000092-T1;
scaffold_1	funannotate	exon	348600	348728	.	-	.	ID=L002_000092-T1.exon5;Parent=L002_000092-T1;
scaffold_1	funannotate	exon	348393	348548	.	-	.	ID=L002_000092-T1.exon6;Parent=L002_000092-T1;
scaffold_1	funannotate	exon	348272	348327	.	-	.	ID=L002_000092-T1.exon7;Parent=L002_000092-T1;
scaffold_1	funannotate	CDS	350577	350704	.	-	0	ID=L002_000092-T1.cds;Parent=L002_000092-T1;
scaffold_1	funannotate	CDS	350372	350466	.	-	1	ID=L002_000092-T1.cds;Parent=L002_000092-T1;
scaffold_1	funannotate	CDS	349338	350306	.	-	2	ID=L002_000092-T1.cds;Parent=L002_000092-T1;
scaffold_1	funannotate	CDS	349174	349281	.	-	2	ID=L002_000092-T1.cds;Parent=L002_000092-T1;
scaffold_1	funannotate	CDS	348600	348728	.	-	2	ID=L002_000092-T1.cds;Parent=L002_000092-T1;
scaffold_1	funannotate	CDS	348393	348548	.	-	2	ID=L002_000092-T1.cds;Parent=L002_000092-T1;
scaffold_1	funannotate	CDS	348272	348327	.	-	2	ID=L002_000092-T1.cds;Parent=L002_000092-T1;
scaffold_1	funannotate	gene	351684	352355	.	-	.	ID=L002_000093;
scaffold_1	funannotate	mRNA	351684	352355	.	-	.	ID=L002_000093-T1;Parent=L002_000093;product=hypothetical protein;
scaffold_1	funannotate	exon	352229	352355	.	-	.	ID=L002_000093-T1.exon1;Parent=L002_000093-T1;
scaffold_1	funannotate	exon	351954	352172	.	-	.	ID=L002_000093-T1.exon2;Parent=L002_000093-T1;
scaffold_1	funannotate	exon	351791	351870	.	-	.	ID=L002_000093-T1.exon3;Parent=L002_000093-T1;
scaffold_1	funannotate	exon	351684	351728	.	-	.	ID=L002_000093-T1.exon4;Parent=L002_000093-T1;
scaffold_1	funannotate	CDS	352229	352355	.	-	0	ID=L002_000093-T1.cds;Parent=L002_000093-T1;
scaffold_1	funannotate	CDS	351954	352172	.	-	2	ID=L002_000093-T1.cds;Parent=L002_000093-T1;
scaffold_1	funannotate	CDS	351791	351870	.	-	2	ID=L002_000093-T1.cds;Parent=L002_000093-T1;
scaffold_1	funannotate	CDS	351684	351728	.	-	0	ID=L002_000093-T1.cds;Parent=L002_000093-T1;
scaffold_1	funannotate	gene	352367	353857	.	-	.	ID=L002_000094;
scaffold_1	funannotate	mRNA	352367	353857	.	-	.	ID=L002_000094-T1;Parent=L002_000094;product=hypothetical protein;
scaffold_1	funannotate	exon	353754	353857	.	-	.	ID=L002_000094-T1.exon1;Parent=L002_000094-T1;
scaffold_1	funannotate	exon	353499	353680	.	-	.	ID=L002_000094-T1.exon2;Parent=L002_000094-T1;
scaffold_1	funannotate	exon	353359	353447	.	-	.	ID=L002_000094-T1.exon3;Parent=L002_000094-T1;
scaffold_1	funannotate	exon	352658	353205	.	-	.	ID=L002_000094-T1.exon4;Parent=L002_000094-T1;
scaffold_1	funannotate	exon	352367	352607	.	-	.	ID=L002_000094-T1.exon5;Parent=L002_000094-T1;
scaffold_1	funannotate	CDS	353754	353857	.	-	0	ID=L002_000094-T1.cds;Parent=L002_000094-T1;
scaffold_1	funannotate	CDS	353499	353680	.	-	1	ID=L002_000094-T1.cds;Parent=L002_000094-T1;
scaffold_1	funannotate	CDS	353359	353447	.	-	2	ID=L002_000094-T1.cds;Parent=L002_000094-T1;
scaffold_1	funannotate	CDS	352658	353205	.	-	0	ID=L002_000094-T1.cds;Parent=L002_000094-T1;
scaffold_1	funannotate	CDS	352367	352607	.	-	1	ID=L002_000094-T1.cds;Parent=L002_000094-T1;
scaffold_1	funannotate	gene	357769	359443	.	+	.	ID=L002_000095;
scaffold_1	funannotate	mRNA	357769	359443	.	+	.	ID=L002_000095-T1;Parent=L002_000095;product=hypothetical protein;
scaffold_1	funannotate	exon	357769	357973	.	+	.	ID=L002_000095-T1.exon1;Parent=L002_000095-T1;
scaffold_1	funannotate	exon	358048	358069	.	+	.	ID=L002_000095-T1.exon2;Parent=L002_000095-T1;
scaffold_1	funannotate	exon	358126	358366	.	+	.	ID=L002_000095-T1.exon3;Parent=L002_000095-T1;
scaffold_1	funannotate	exon	358435	358521	.	+	.	ID=L002_000095-T1.exon4;Parent=L002_000095-T1;
scaffold_1	funannotate	exon	358580	358625	.	+	.	ID=L002_000095-T1.exon5;Parent=L002_000095-T1;
scaffold_1	funannotate	exon	358685	358787	.	+	.	ID=L002_000095-T1.exon6;Parent=L002_000095-T1;
scaffold_1	funannotate	exon	358888	359443	.	+	.	ID=L002_000095-T1.exon7;Parent=L002_000095-T1;
scaffold_1	funannotate	CDS	357769	357973	.	+	0	ID=L002_000095-T1.cds;Parent=L002_000095-T1;
scaffold_1	funannotate	CDS	358048	358069	.	+	2	ID=L002_000095-T1.cds;Parent=L002_000095-T1;
scaffold_1	funannotate	CDS	358126	358366	.	+	1	ID=L002_000095-T1.cds;Parent=L002_000095-T1;
scaffold_1	funannotate	CDS	358435	358521	.	+	0	ID=L002_000095-T1.cds;Parent=L002_000095-T1;
scaffold_1	funannotate	CDS	358580	358625	.	+	0	ID=L002_000095-T1.cds;Parent=L002_000095-T1;
scaffold_1	funannotate	CDS	358685	358787	.	+	2	ID=L002_000095-T1.cds;Parent=L002_000095-T1;
scaffold_1	funannotate	CDS	358888	359443	.	+	1	ID=L002_000095-T1.cds;Parent=L002_000095-T1;
scaffold_1	funannotate	gene	360821	362661	.	-	.	ID=L002_000096;
scaffold_1	funannotate	mRNA	360821	362661	.	-	.	ID=L002_000096-T1;Parent=L002_000096;product=hypothetical protein;
scaffold_1	funannotate	exon	362647	362661	.	-	.	ID=L002_000096-T1.exon1;Parent=L002_000096-T1;
scaffold_1	funannotate	exon	362435	362584	.	-	.	ID=L002_000096-T1.exon2;Parent=L002_000096-T1;
scaffold_1	funannotate	exon	362047	362382	.	-	.	ID=L002_000096-T1.exon3;Parent=L002_000096-T1;
scaffold_1	funannotate	exon	360958	361995	.	-	.	ID=L002_000096-T1.exon4;Parent=L002_000096-T1;
scaffold_1	funannotate	exon	360821	360841	.	-	.	ID=L002_000096-T1.exon5;Parent=L002_000096-T1;
scaffold_1	funannotate	CDS	362647	362661	.	-	0	ID=L002_000096-T1.cds;Parent=L002_000096-T1;
scaffold_1	funannotate	CDS	362435	362584	.	-	0	ID=L002_000096-T1.cds;Parent=L002_000096-T1;
scaffold_1	funannotate	CDS	362047	362382	.	-	0	ID=L002_000096-T1.cds;Parent=L002_000096-T1;
scaffold_1	funannotate	CDS	360958	361995	.	-	0	ID=L002_000096-T1.cds;Parent=L002_000096-T1;
scaffold_1	funannotate	CDS	360821	360841	.	-	0	ID=L002_000096-T1.cds;Parent=L002_000096-T1;
scaffold_1	funannotate	gene	366662	367876	.	-	.	ID=L002_000097;
scaffold_1	funannotate	mRNA	366662	367876	.	-	.	ID=L002_000097-T1;Parent=L002_000097;product=hypothetical protein;
scaffold_1	funannotate	exon	367838	367876	.	-	.	ID=L002_000097-T1.exon1;Parent=L002_000097-T1;
scaffold_1	funannotate	exon	367642	367771	.	-	.	ID=L002_000097-T1.exon2;Parent=L002_000097-T1;
scaffold_1	funannotate	exon	367433	367492	.	-	.	ID=L002_000097-T1.exon3;Parent=L002_000097-T1;
scaffold_1	funannotate	exon	366662	367260	.	-	.	ID=L002_000097-T1.exon4;Parent=L002_000097-T1;
scaffold_1	funannotate	CDS	367838	367876	.	-	0	ID=L002_000097-T1.cds;Parent=L002_000097-T1;
scaffold_1	funannotate	CDS	367642	367771	.	-	0	ID=L002_000097-T1.cds;Parent=L002_000097-T1;
scaffold_1	funannotate	CDS	367433	367492	.	-	2	ID=L002_000097-T1.cds;Parent=L002_000097-T1;
scaffold_1	funannotate	CDS	366662	367260	.	-	2	ID=L002_000097-T1.cds;Parent=L002_000097-T1;
scaffold_1	funannotate	gene	368595	369230	.	+	.	ID=L002_000098;
scaffold_1	funannotate	mRNA	368595	369230	.	+	.	ID=L002_000098-T1;Parent=L002_000098;product=hypothetical protein;
scaffold_1	funannotate	exon	368595	368615	.	+	.	ID=L002_000098-T1.exon1;Parent=L002_000098-T1;
scaffold_1	funannotate	exon	368712	369230	.	+	.	ID=L002_000098-T1.exon2;Parent=L002_000098-T1;
scaffold_1	funannotate	CDS	368595	368615	.	+	0	ID=L002_000098-T1.cds;Parent=L002_000098-T1;
scaffold_1	funannotate	CDS	368712	369230	.	+	0	ID=L002_000098-T1.cds;Parent=L002_000098-T1;
scaffold_1	funannotate	gene	369796	370762	.	-	.	ID=L002_000099;
scaffold_1	funannotate	mRNA	369796	370762	.	-	.	ID=L002_000099-T1;Parent=L002_000099;product=hypothetical protein;
scaffold_1	funannotate	exon	369982	370762	.	-	.	ID=L002_000099-T1.exon1;Parent=L002_000099-T1;
scaffold_1	funannotate	exon	369796	369902	.	-	.	ID=L002_000099-T1.exon2;Parent=L002_000099-T1;
scaffold_1	funannotate	CDS	369982	370762	.	-	0	ID=L002_000099-T1.cds;Parent=L002_000099-T1;
scaffold_1	funannotate	CDS	369796	369902	.	-	2	ID=L002_000099-T1.cds;Parent=L002_000099-T1;
scaffold_1	funannotate	gene	373886	374665	.	+	.	ID=L002_000100;
scaffold_1	funannotate	mRNA	373886	374665	.	+	.	ID=L002_000100-T1;Parent=L002_000100;product=hypothetical protein;
scaffold_1	funannotate	exon	373886	374665	.	+	.	ID=L002_000100-T1.exon1;Parent=L002_000100-T1;
scaffold_1	funannotate	CDS	373886	374665	.	+	0	ID=L002_000100-T1.cds;Parent=L002_000100-T1;
scaffold_1	funannotate	gene	376075	380207	.	+	.	ID=L002_000101;
scaffold_1	funannotate	mRNA	376075	380207	.	+	.	ID=L002_000101-T1;Parent=L002_000101;product=hypothetical protein;
scaffold_1	funannotate	exon	376075	378465	.	+	.	ID=L002_000101-T1.exon1;Parent=L002_000101-T1;
scaffold_1	funannotate	exon	378519	380207	.	+	.	ID=L002_000101-T1.exon2;Parent=L002_000101-T1;
scaffold_1	funannotate	CDS	376075	378465	.	+	0	ID=L002_000101-T1.cds;Parent=L002_000101-T1;
scaffold_1	funannotate	CDS	378519	380207	.	+	0	ID=L002_000101-T1.cds;Parent=L002_000101-T1;
scaffold_1	funannotate	gene	381999	383455	.	-	.	ID=L002_000102;
scaffold_1	funannotate	mRNA	381999	383455	.	-	.	ID=L002_000102-T1;Parent=L002_000102;product=hypothetical protein;
scaffold_1	funannotate	exon	383134	383455	.	-	.	ID=L002_000102-T1.exon1;Parent=L002_000102-T1;
scaffold_1	funannotate	exon	381999	382507	.	-	.	ID=L002_000102-T1.exon2;Parent=L002_000102-T1;
scaffold_1	funannotate	CDS	383134	383455	.	-	0	ID=L002_000102-T1.cds;Parent=L002_000102-T1;
scaffold_1	funannotate	CDS	381999	382507	.	-	2	ID=L002_000102-T1.cds;Parent=L002_000102-T1;
scaffold_1	funannotate	gene	383751	384870	.	-	.	ID=L002_000103;
scaffold_1	funannotate	mRNA	383751	384870	.	-	.	ID=L002_000103-T1;Parent=L002_000103;product=hypothetical protein;
scaffold_1	funannotate	exon	384797	384870	.	-	.	ID=L002_000103-T1.exon1;Parent=L002_000103-T1;
scaffold_1	funannotate	exon	384217	384744	.	-	.	ID=L002_000103-T1.exon2;Parent=L002_000103-T1;
scaffold_1	funannotate	exon	383751	384153	.	-	.	ID=L002_000103-T1.exon3;Parent=L002_000103-T1;
scaffold_1	funannotate	CDS	384797	384870	.	-	0	ID=L002_000103-T1.cds;Parent=L002_000103-T1;
scaffold_1	funannotate	CDS	384217	384744	.	-	1	ID=L002_000103-T1.cds;Parent=L002_000103-T1;
scaffold_1	funannotate	CDS	383751	384153	.	-	1	ID=L002_000103-T1.cds;Parent=L002_000103-T1;
scaffold_1	funannotate	gene	386737	388155	.	+	.	ID=L002_000104;
scaffold_1	funannotate	mRNA	386737	388155	.	+	.	ID=L002_000104-T1;Parent=L002_000104;product=hypothetical protein;
scaffold_1	funannotate	exon	386737	386900	.	+	.	ID=L002_000104-T1.exon1;Parent=L002_000104-T1;
scaffold_1	funannotate	exon	386985	388155	.	+	.	ID=L002_000104-T1.exon2;Parent=L002_000104-T1;
scaffold_1	funannotate	CDS	386737	386900	.	+	0	ID=L002_000104-T1.cds;Parent=L002_000104-T1;
scaffold_1	funannotate	CDS	386985	388155	.	+	1	ID=L002_000104-T1.cds;Parent=L002_000104-T1;
scaffold_1	funannotate	gene	390120	392102	.	+	.	ID=L002_000105;
scaffold_1	funannotate	mRNA	390120	392102	.	+	.	ID=L002_000105-T1;Parent=L002_000105;product=hypothetical protein;
scaffold_1	funannotate	exon	390120	390251	.	+	.	ID=L002_000105-T1.exon1;Parent=L002_000105-T1;
scaffold_1	funannotate	exon	390372	392102	.	+	.	ID=L002_000105-T1.exon2;Parent=L002_000105-T1;
scaffold_1	funannotate	CDS	390120	390251	.	+	0	ID=L002_000105-T1.cds;Parent=L002_000105-T1;
scaffold_1	funannotate	CDS	390372	392102	.	+	0	ID=L002_000105-T1.cds;Parent=L002_000105-T1;
scaffold_1	funannotate	gene	392986	394786	.	-	.	ID=L002_000106;
scaffold_1	funannotate	mRNA	392986	394786	.	-	.	ID=L002_000106-T1;Parent=L002_000106;product=hypothetical protein;
scaffold_1	funannotate	exon	394547	394786	.	-	.	ID=L002_000106-T1.exon1;Parent=L002_000106-T1;
scaffold_1	funannotate	exon	392986	394092	.	-	.	ID=L002_000106-T1.exon2;Parent=L002_000106-T1;
scaffold_1	funannotate	CDS	394547	394786	.	-	0	ID=L002_000106-T1.cds;Parent=L002_000106-T1;
scaffold_1	funannotate	CDS	392986	394092	.	-	0	ID=L002_000106-T1.cds;Parent=L002_000106-T1;
scaffold_1	funannotate	gene	396551	398999	.	-	.	ID=L002_000107;
scaffold_1	funannotate	mRNA	396551	398999	.	-	.	ID=L002_000107-T1;Parent=L002_000107;product=hypothetical protein;
scaffold_1	funannotate	exon	398006	398999	.	-	.	ID=L002_000107-T1.exon1;Parent=L002_000107-T1;
scaffold_1	funannotate	exon	396551	397935	.	-	.	ID=L002_000107-T1.exon2;Parent=L002_000107-T1;
scaffold_1	funannotate	CDS	398006	398999	.	-	0	ID=L002_000107-T1.cds;Parent=L002_000107-T1;
scaffold_1	funannotate	CDS	396551	397935	.	-	2	ID=L002_000107-T1.cds;Parent=L002_000107-T1;
scaffold_1	funannotate	gene	400062	400979	.	-	.	ID=L002_000108;
scaffold_1	funannotate	mRNA	400062	400979	.	-	.	ID=L002_000108-T1;Parent=L002_000108;product=hypothetical protein;
scaffold_1	funannotate	exon	400961	400979	.	-	.	ID=L002_000108-T1.exon1;Parent=L002_000108-T1;
scaffold_1	funannotate	exon	400775	400878	.	-	.	ID=L002_000108-T1.exon2;Parent=L002_000108-T1;
scaffold_1	funannotate	exon	400674	400713	.	-	.	ID=L002_000108-T1.exon3;Parent=L002_000108-T1;
scaffold_1	funannotate	exon	400526	400591	.	-	.	ID=L002_000108-T1.exon4;Parent=L002_000108-T1;
scaffold_1	funannotate	exon	400164	400463	.	-	.	ID=L002_000108-T1.exon5;Parent=L002_000108-T1;
scaffold_1	funannotate	exon	400062	400102	.	-	.	ID=L002_000108-T1.exon6;Parent=L002_000108-T1;
scaffold_1	funannotate	CDS	400961	400979	.	-	0	ID=L002_000108-T1.cds;Parent=L002_000108-T1;
scaffold_1	funannotate	CDS	400775	400878	.	-	2	ID=L002_000108-T1.cds;Parent=L002_000108-T1;
scaffold_1	funannotate	CDS	400674	400713	.	-	0	ID=L002_000108-T1.cds;Parent=L002_000108-T1;
scaffold_1	funannotate	CDS	400526	400591	.	-	2	ID=L002_000108-T1.cds;Parent=L002_000108-T1;
scaffold_1	funannotate	CDS	400164	400463	.	-	2	ID=L002_000108-T1.cds;Parent=L002_000108-T1;
scaffold_1	funannotate	CDS	400062	400102	.	-	2	ID=L002_000108-T1.cds;Parent=L002_000108-T1;
scaffold_1	funannotate	gene	401704	404386	.	-	.	ID=L002_000109;
scaffold_1	funannotate	mRNA	401704	404386	.	-	.	ID=L002_000109-T1;Parent=L002_000109;product=hypothetical protein;
scaffold_1	funannotate	exon	402620	404386	.	-	.	ID=L002_000109-T1.exon1;Parent=L002_000109-T1;
scaffold_1	funannotate	exon	402209	402484	.	-	.	ID=L002_000109-T1.exon2;Parent=L002_000109-T1;
scaffold_1	funannotate	exon	401704	402117	.	-	.	ID=L002_000109-T1.exon3;Parent=L002_000109-T1;
scaffold_1	funannotate	CDS	402620	404386	.	-	0	ID=L002_000109-T1.cds;Parent=L002_000109-T1;
scaffold_1	funannotate	CDS	402209	402484	.	-	0	ID=L002_000109-T1.cds;Parent=L002_000109-T1;
scaffold_1	funannotate	CDS	401704	402117	.	-	0	ID=L002_000109-T1.cds;Parent=L002_000109-T1;
scaffold_1	funannotate	gene	405614	407977	.	-	.	ID=L002_000110;
scaffold_1	funannotate	mRNA	405614	407977	.	-	.	ID=L002_000110-T1;Parent=L002_000110;product=hypothetical protein;
scaffold_1	funannotate	exon	405614	407977	.	-	.	ID=L002_000110-T1.exon1;Parent=L002_000110-T1;
scaffold_1	funannotate	CDS	405614	407977	.	-	0	ID=L002_000110-T1.cds;Parent=L002_000110-T1;
scaffold_1	funannotate	gene	415729	416634	.	-	.	ID=L002_000111;
scaffold_1	funannotate	mRNA	415729	416634	.	-	.	ID=L002_000111-T1;Parent=L002_000111;product=hypothetical protein;
scaffold_1	funannotate	exon	415729	416634	.	-	.	ID=L002_000111-T1.exon1;Parent=L002_000111-T1;
scaffold_1	funannotate	CDS	415729	416634	.	-	0	ID=L002_000111-T1.cds;Parent=L002_000111-T1;
scaffold_1	funannotate	gene	417605	418404	.	+	.	ID=L002_000112;
scaffold_1	funannotate	mRNA	417605	418404	.	+	.	ID=L002_000112-T1;Parent=L002_000112;product=hypothetical protein;
scaffold_1	funannotate	exon	417605	417709	.	+	.	ID=L002_000112-T1.exon1;Parent=L002_000112-T1;
scaffold_1	funannotate	exon	417767	417796	.	+	.	ID=L002_000112-T1.exon2;Parent=L002_000112-T1;
scaffold_1	funannotate	exon	417928	418081	.	+	.	ID=L002_000112-T1.exon3;Parent=L002_000112-T1;
scaffold_1	funannotate	exon	418143	418321	.	+	.	ID=L002_000112-T1.exon4;Parent=L002_000112-T1;
scaffold_1	funannotate	exon	418372	418404	.	+	.	ID=L002_000112-T1.exon5;Parent=L002_000112-T1;
scaffold_1	funannotate	CDS	417605	417709	.	+	0	ID=L002_000112-T1.cds;Parent=L002_000112-T1;
scaffold_1	funannotate	CDS	417767	417796	.	+	0	ID=L002_000112-T1.cds;Parent=L002_000112-T1;
scaffold_1	funannotate	CDS	417928	418081	.	+	0	ID=L002_000112-T1.cds;Parent=L002_000112-T1;
scaffold_1	funannotate	CDS	418143	418321	.	+	2	ID=L002_000112-T1.cds;Parent=L002_000112-T1;
scaffold_1	funannotate	CDS	418372	418404	.	+	0	ID=L002_000112-T1.cds;Parent=L002_000112-T1;
scaffold_1	funannotate	gene	419544	421945	.	+	.	ID=L002_000113;
scaffold_1	funannotate	mRNA	419544	421945	.	+	.	ID=L002_000113-T1;Parent=L002_000113;product=hypothetical protein;
scaffold_1	funannotate	exon	419544	419785	.	+	.	ID=L002_000113-T1.exon1;Parent=L002_000113-T1;
scaffold_1	funannotate	exon	419961	420072	.	+	.	ID=L002_000113-T1.exon2;Parent=L002_000113-T1;
scaffold_1	funannotate	exon	420143	421945	.	+	.	ID=L002_000113-T1.exon3;Parent=L002_000113-T1;
scaffold_1	funannotate	CDS	419544	419785	.	+	0	ID=L002_000113-T1.cds;Parent=L002_000113-T1;
scaffold_1	funannotate	CDS	419961	420072	.	+	1	ID=L002_000113-T1.cds;Parent=L002_000113-T1;
scaffold_1	funannotate	CDS	420143	421945	.	+	0	ID=L002_000113-T1.cds;Parent=L002_000113-T1;
scaffold_1	funannotate	gene	422973	424133	.	+	.	ID=L002_000114;
scaffold_1	funannotate	mRNA	422973	424133	.	+	.	ID=L002_000114-T1;Parent=L002_000114;product=hypothetical protein;
scaffold_1	funannotate	exon	422973	424133	.	+	.	ID=L002_000114-T1.exon1;Parent=L002_000114-T1;
scaffold_1	funannotate	CDS	422973	424133	.	+	0	ID=L002_000114-T1.cds;Parent=L002_000114-T1;
scaffold_1	funannotate	gene	424622	426429	.	-	.	ID=L002_000115;
scaffold_1	funannotate	mRNA	424622	426429	.	-	.	ID=L002_000115-T1;Parent=L002_000115;product=hypothetical protein;
scaffold_1	funannotate	exon	425959	426429	.	-	.	ID=L002_000115-T1.exon1;Parent=L002_000115-T1;
scaffold_1	funannotate	exon	424622	425806	.	-	.	ID=L002_000115-T1.exon2;Parent=L002_000115-T1;
scaffold_1	funannotate	CDS	425959	426429	.	-	0	ID=L002_000115-T1.cds;Parent=L002_000115-T1;
scaffold_1	funannotate	CDS	424622	425806	.	-	0	ID=L002_000115-T1.cds;Parent=L002_000115-T1;
scaffold_1	funannotate	gene	431119	433512	.	+	.	ID=L002_000116;
scaffold_1	funannotate	mRNA	431119	433512	.	+	.	ID=L002_000116-T1;Parent=L002_000116;product=hypothetical protein;
scaffold_1	funannotate	exon	431119	433512	.	+	.	ID=L002_000116-T1.exon1;Parent=L002_000116-T1;
scaffold_1	funannotate	CDS	431119	433512	.	+	0	ID=L002_000116-T1.cds;Parent=L002_000116-T1;
scaffold_1	funannotate	gene	435092	436674	.	+	.	ID=L002_000117;
scaffold_1	funannotate	mRNA	435092	436674	.	+	.	ID=L002_000117-T1;Parent=L002_000117;product=hypothetical protein;
scaffold_1	funannotate	exon	435092	436057	.	+	.	ID=L002_000117-T1.exon1;Parent=L002_000117-T1;
scaffold_1	funannotate	exon	436144	436674	.	+	.	ID=L002_000117-T1.exon2;Parent=L002_000117-T1;
scaffold_1	funannotate	CDS	435092	436057	.	+	0	ID=L002_000117-T1.cds;Parent=L002_000117-T1;
scaffold_1	funannotate	CDS	436144	436674	.	+	0	ID=L002_000117-T1.cds;Parent=L002_000117-T1;
scaffold_1	funannotate	gene	440128	443159	.	-	.	ID=L002_000118;
scaffold_1	funannotate	mRNA	440128	443159	.	-	.	ID=L002_000118-T1;Parent=L002_000118;product=hypothetical protein;
scaffold_1	funannotate	exon	442776	443159	.	-	.	ID=L002_000118-T1.exon1;Parent=L002_000118-T1;
scaffold_1	funannotate	exon	440526	442708	.	-	.	ID=L002_000118-T1.exon2;Parent=L002_000118-T1;
scaffold_1	funannotate	exon	440128	440473	.	-	.	ID=L002_000118-T1.exon3;Parent=L002_000118-T1;
scaffold_1	funannotate	CDS	442776	443159	.	-	0	ID=L002_000118-T1.cds;Parent=L002_000118-T1;
scaffold_1	funannotate	CDS	440526	442708	.	-	0	ID=L002_000118-T1.cds;Parent=L002_000118-T1;
scaffold_1	funannotate	CDS	440128	440473	.	-	1	ID=L002_000118-T1.cds;Parent=L002_000118-T1;
scaffold_1	funannotate	gene	455066	455987	.	+	.	ID=L002_000119;
scaffold_1	funannotate	mRNA	455066	455987	.	+	.	ID=L002_000119-T1;Parent=L002_000119;product=hypothetical protein;
scaffold_1	funannotate	exon	455066	455193	.	+	.	ID=L002_000119-T1.exon1;Parent=L002_000119-T1;
scaffold_1	funannotate	exon	455372	455987	.	+	.	ID=L002_000119-T1.exon2;Parent=L002_000119-T1;
scaffold_1	funannotate	CDS	455066	455193	.	+	0	ID=L002_000119-T1.cds;Parent=L002_000119-T1;
scaffold_1	funannotate	CDS	455372	455987	.	+	1	ID=L002_000119-T1.cds;Parent=L002_000119-T1;
scaffold_1	funannotate	gene	457405	460146	.	-	.	ID=L002_000120;
scaffold_1	funannotate	mRNA	457405	460146	.	-	.	ID=L002_000120-T1;Parent=L002_000120;product=hypothetical protein;
scaffold_1	funannotate	exon	460106	460146	.	-	.	ID=L002_000120-T1.exon1;Parent=L002_000120-T1;
scaffold_1	funannotate	exon	460025	460052	.	-	.	ID=L002_000120-T1.exon2;Parent=L002_000120-T1;
scaffold_1	funannotate	exon	459912	459967	.	-	.	ID=L002_000120-T1.exon3;Parent=L002_000120-T1;
scaffold_1	funannotate	exon	459605	459854	.	-	.	ID=L002_000120-T1.exon4;Parent=L002_000120-T1;
scaffold_1	funannotate	exon	458043	459534	.	-	.	ID=L002_000120-T1.exon5;Parent=L002_000120-T1;
scaffold_1	funannotate	exon	457405	457988	.	-	.	ID=L002_000120-T1.exon6;Parent=L002_000120-T1;
scaffold_1	funannotate	CDS	460106	460146	.	-	0	ID=L002_000120-T1.cds;Parent=L002_000120-T1;
scaffold_1	funannotate	CDS	460025	460052	.	-	1	ID=L002_000120-T1.cds;Parent=L002_000120-T1;
scaffold_1	funannotate	CDS	459912	459967	.	-	0	ID=L002_000120-T1.cds;Parent=L002_000120-T1;
scaffold_1	funannotate	CDS	459605	459854	.	-	1	ID=L002_000120-T1.cds;Parent=L002_000120-T1;
scaffold_1	funannotate	CDS	458043	459534	.	-	0	ID=L002_000120-T1.cds;Parent=L002_000120-T1;
scaffold_1	funannotate	CDS	457405	457988	.	-	2	ID=L002_000120-T1.cds;Parent=L002_000120-T1;
scaffold_1	funannotate	gene	463827	466472	.	+	.	ID=L002_000121;
scaffold_1	funannotate	mRNA	463827	466472	.	+	.	ID=L002_000121-T1;Parent=L002_000121;product=hypothetical protein;
scaffold_1	funannotate	exon	463827	464008	.	+	.	ID=L002_000121-T1.exon1;Parent=L002_000121-T1;
scaffold_1	funannotate	exon	464137	464889	.	+	.	ID=L002_000121-T1.exon2;Parent=L002_000121-T1;
scaffold_1	funannotate	exon	465009	465315	.	+	.	ID=L002_000121-T1.exon3;Parent=L002_000121-T1;
scaffold_1	funannotate	exon	465857	466251	.	+	.	ID=L002_000121-T1.exon4;Parent=L002_000121-T1;
scaffold_1	funannotate	exon	466319	466472	.	+	.	ID=L002_000121-T1.exon5;Parent=L002_000121-T1;
scaffold_1	funannotate	CDS	463827	464008	.	+	0	ID=L002_000121-T1.cds;Parent=L002_000121-T1;
scaffold_1	funannotate	CDS	464137	464889	.	+	1	ID=L002_000121-T1.cds;Parent=L002_000121-T1;
scaffold_1	funannotate	CDS	465009	465315	.	+	1	ID=L002_000121-T1.cds;Parent=L002_000121-T1;
scaffold_1	funannotate	CDS	465857	466251	.	+	0	ID=L002_000121-T1.cds;Parent=L002_000121-T1;
scaffold_1	funannotate	CDS	466319	466472	.	+	1	ID=L002_000121-T1.cds;Parent=L002_000121-T1;
scaffold_1	funannotate	gene	469898	471853	.	-	.	ID=L002_000122;
scaffold_1	funannotate	mRNA	469898	471853	.	-	.	ID=L002_000122-T1;Parent=L002_000122;product=hypothetical protein;
scaffold_1	funannotate	exon	469898	471853	.	-	.	ID=L002_000122-T1.exon1;Parent=L002_000122-T1;
scaffold_1	funannotate	CDS	469898	471853	.	-	0	ID=L002_000122-T1.cds;Parent=L002_000122-T1;
scaffold_1	funannotate	gene	477802	478975	.	+	.	ID=L002_000123;
scaffold_1	funannotate	mRNA	477802	478975	.	+	.	ID=L002_000123-T1;Parent=L002_000123;product=hypothetical protein;
scaffold_1	funannotate	exon	477802	477844	.	+	.	ID=L002_000123-T1.exon1;Parent=L002_000123-T1;
scaffold_1	funannotate	exon	477971	478011	.	+	.	ID=L002_000123-T1.exon2;Parent=L002_000123-T1;
scaffold_1	funannotate	exon	478334	478975	.	+	.	ID=L002_000123-T1.exon3;Parent=L002_000123-T1;
scaffold_1	funannotate	CDS	477802	477844	.	+	0	ID=L002_000123-T1.cds;Parent=L002_000123-T1;
scaffold_1	funannotate	CDS	477971	478011	.	+	2	ID=L002_000123-T1.cds;Parent=L002_000123-T1;
scaffold_1	funannotate	CDS	478334	478975	.	+	0	ID=L002_000123-T1.cds;Parent=L002_000123-T1;
scaffold_1	funannotate	gene	480023	481287	.	+	.	ID=L002_000124;
scaffold_1	funannotate	mRNA	480023	481287	.	+	.	ID=L002_000124-T1;Parent=L002_000124;product=hypothetical protein;
scaffold_1	funannotate	exon	480023	480110	.	+	.	ID=L002_000124-T1.exon1;Parent=L002_000124-T1;
scaffold_1	funannotate	exon	480269	481093	.	+	.	ID=L002_000124-T1.exon2;Parent=L002_000124-T1;
scaffold_1	funannotate	exon	481151	481287	.	+	.	ID=L002_000124-T1.exon3;Parent=L002_000124-T1;
scaffold_1	funannotate	CDS	480023	480110	.	+	0	ID=L002_000124-T1.cds;Parent=L002_000124-T1;
scaffold_1	funannotate	CDS	480269	481093	.	+	2	ID=L002_000124-T1.cds;Parent=L002_000124-T1;
scaffold_1	funannotate	CDS	481151	481287	.	+	2	ID=L002_000124-T1.cds;Parent=L002_000124-T1;
scaffold_1	funannotate	gene	481440	482318	.	-	.	ID=L002_000125;
scaffold_1	funannotate	mRNA	481440	482318	.	-	.	ID=L002_000125-T1;Parent=L002_000125;product=hypothetical protein;
scaffold_1	funannotate	exon	481440	482318	.	-	.	ID=L002_000125-T1.exon1;Parent=L002_000125-T1;
scaffold_1	funannotate	CDS	481440	482318	.	-	0	ID=L002_000125-T1.cds;Parent=L002_000125-T1;
scaffold_1	funannotate	gene	482811	483655	.	+	.	ID=L002_000126;
scaffold_1	funannotate	mRNA	482811	483655	.	+	.	ID=L002_000126-T1;Parent=L002_000126;product=hypothetical protein;
scaffold_1	funannotate	exon	482811	482832	.	+	.	ID=L002_000126-T1.exon1;Parent=L002_000126-T1;
scaffold_1	funannotate	exon	483026	483087	.	+	.	ID=L002_000126-T1.exon2;Parent=L002_000126-T1;
scaffold_1	funannotate	exon	483182	483474	.	+	.	ID=L002_000126-T1.exon3;Parent=L002_000126-T1;
scaffold_1	funannotate	exon	483568	483655	.	+	.	ID=L002_000126-T1.exon4;Parent=L002_000126-T1;
scaffold_1	funannotate	CDS	482811	482832	.	+	0	ID=L002_000126-T1.cds;Parent=L002_000126-T1;
scaffold_1	funannotate	CDS	483026	483087	.	+	2	ID=L002_000126-T1.cds;Parent=L002_000126-T1;
scaffold_1	funannotate	CDS	483182	483474	.	+	0	ID=L002_000126-T1.cds;Parent=L002_000126-T1;
scaffold_1	funannotate	CDS	483568	483655	.	+	1	ID=L002_000126-T1.cds;Parent=L002_000126-T1;
scaffold_1	funannotate	gene	484164	484652	.	-	.	ID=L002_000127;
scaffold_1	funannotate	mRNA	484164	484652	.	-	.	ID=L002_000127-T1;Parent=L002_000127;product=hypothetical protein;
scaffold_1	funannotate	exon	484541	484652	.	-	.	ID=L002_000127-T1.exon1;Parent=L002_000127-T1;
scaffold_1	funannotate	exon	484164	484330	.	-	.	ID=L002_000127-T1.exon2;Parent=L002_000127-T1;
scaffold_1	funannotate	CDS	484541	484652	.	-	0	ID=L002_000127-T1.cds;Parent=L002_000127-T1;
scaffold_1	funannotate	CDS	484164	484330	.	-	2	ID=L002_000127-T1.cds;Parent=L002_000127-T1;
scaffold_1	funannotate	gene	485462	487120	.	-	.	ID=L002_000128;
scaffold_1	funannotate	mRNA	485462	487120	.	-	.	ID=L002_000128-T1;Parent=L002_000128;product=hypothetical protein;
scaffold_1	funannotate	exon	485462	487120	.	-	.	ID=L002_000128-T1.exon1;Parent=L002_000128-T1;
scaffold_1	funannotate	CDS	485462	487120	.	-	0	ID=L002_000128-T1.cds;Parent=L002_000128-T1;
scaffold_1	funannotate	gene	488468	491206	.	-	.	ID=L002_000129;
scaffold_1	funannotate	mRNA	488468	491206	.	-	.	ID=L002_000129-T1;Parent=L002_000129;product=hypothetical protein;
scaffold_1	funannotate	exon	490167	491206	.	-	.	ID=L002_000129-T1.exon1;Parent=L002_000129-T1;
scaffold_1	funannotate	exon	489556	490073	.	-	.	ID=L002_000129-T1.exon2;Parent=L002_000129-T1;
scaffold_1	funannotate	exon	488468	489462	.	-	.	ID=L002_000129-T1.exon3;Parent=L002_000129-T1;
scaffold_1	funannotate	CDS	490167	491206	.	-	0	ID=L002_000129-T1.cds;Parent=L002_000129-T1;
scaffold_1	funannotate	CDS	489556	490073	.	-	1	ID=L002_000129-T1.cds;Parent=L002_000129-T1;
scaffold_1	funannotate	CDS	488468	489462	.	-	2	ID=L002_000129-T1.cds;Parent=L002_000129-T1;
scaffold_1	funannotate	gene	493130	495298	.	-	.	ID=L002_000130;
scaffold_1	funannotate	mRNA	493130	495298	.	-	.	ID=L002_000130-T1;Parent=L002_000130;product=hypothetical protein;
scaffold_1	funannotate	exon	494181	495298	.	-	.	ID=L002_000130-T1.exon1;Parent=L002_000130-T1;
scaffold_1	funannotate	exon	493130	494123	.	-	.	ID=L002_000130-T1.exon2;Parent=L002_000130-T1;
scaffold_1	funannotate	CDS	494181	495298	.	-	0	ID=L002_000130-T1.cds;Parent=L002_000130-T1;
scaffold_1	funannotate	CDS	493130	494123	.	-	1	ID=L002_000130-T1.cds;Parent=L002_000130-T1;
scaffold_1	funannotate	gene	499207	500352	.	-	.	ID=L002_000131;
scaffold_1	funannotate	mRNA	499207	500352	.	-	.	ID=L002_000131-T1;Parent=L002_000131;product=hypothetical protein;
scaffold_1	funannotate	exon	499919	500352	.	-	.	ID=L002_000131-T1.exon1;Parent=L002_000131-T1;
scaffold_1	funannotate	exon	499207	499858	.	-	.	ID=L002_000131-T1.exon2;Parent=L002_000131-T1;
scaffold_1	funannotate	CDS	499919	500352	.	-	0	ID=L002_000131-T1.cds;Parent=L002_000131-T1;
scaffold_1	funannotate	CDS	499207	499858	.	-	1	ID=L002_000131-T1.cds;Parent=L002_000131-T1;
scaffold_1	funannotate	gene	500471	500748	.	+	.	ID=L002_000132;
scaffold_1	funannotate	mRNA	500471	500748	.	+	.	ID=L002_000132-T1;Parent=L002_000132;product=hypothetical protein;
scaffold_1	funannotate	exon	500471	500486	.	+	.	ID=L002_000132-T1.exon1;Parent=L002_000132-T1;
scaffold_1	funannotate	exon	500573	500748	.	+	.	ID=L002_000132-T1.exon2;Parent=L002_000132-T1;
scaffold_1	funannotate	CDS	500471	500486	.	+	0	ID=L002_000132-T1.cds;Parent=L002_000132-T1;
scaffold_1	funannotate	CDS	500573	500748	.	+	2	ID=L002_000132-T1.cds;Parent=L002_000132-T1;
scaffold_1	funannotate	gene	501236	501715	.	-	.	ID=L002_000133;
scaffold_1	funannotate	mRNA	501236	501715	.	-	.	ID=L002_000133-T1;Parent=L002_000133;product=hypothetical protein;
scaffold_1	funannotate	exon	501236	501715	.	-	.	ID=L002_000133-T1.exon1;Parent=L002_000133-T1;
scaffold_1	funannotate	CDS	501236	501715	.	-	0	ID=L002_000133-T1.cds;Parent=L002_000133-T1;
scaffold_1	funannotate	gene	503011	504180	.	+	.	ID=L002_000134;
scaffold_1	funannotate	mRNA	503011	504180	.	+	.	ID=L002_000134-T1;Parent=L002_000134;product=hypothetical protein;
scaffold_1	funannotate	exon	503011	503064	.	+	.	ID=L002_000134-T1.exon1;Parent=L002_000134-T1;
scaffold_1	funannotate	exon	503216	503750	.	+	.	ID=L002_000134-T1.exon2;Parent=L002_000134-T1;
scaffold_1	funannotate	exon	503810	504180	.	+	.	ID=L002_000134-T1.exon3;Parent=L002_000134-T1;
scaffold_1	funannotate	CDS	503011	503064	.	+	0	ID=L002_000134-T1.cds;Parent=L002_000134-T1;
scaffold_1	funannotate	CDS	503216	503750	.	+	0	ID=L002_000134-T1.cds;Parent=L002_000134-T1;
scaffold_1	funannotate	CDS	503810	504180	.	+	2	ID=L002_000134-T1.cds;Parent=L002_000134-T1;
scaffold_1	funannotate	gene	504835	505876	.	+	.	ID=L002_000135;
scaffold_1	funannotate	mRNA	504835	505876	.	+	.	ID=L002_000135-T1;Parent=L002_000135;product=hypothetical protein;
scaffold_1	funannotate	exon	504835	504993	.	+	.	ID=L002_000135-T1.exon1;Parent=L002_000135-T1;
scaffold_1	funannotate	exon	505357	505439	.	+	.	ID=L002_000135-T1.exon2;Parent=L002_000135-T1;
scaffold_1	funannotate	exon	505510	505876	.	+	.	ID=L002_000135-T1.exon3;Parent=L002_000135-T1;
scaffold_1	funannotate	CDS	504835	504993	.	+	0	ID=L002_000135-T1.cds;Parent=L002_000135-T1;
scaffold_1	funannotate	CDS	505357	505439	.	+	0	ID=L002_000135-T1.cds;Parent=L002_000135-T1;
scaffold_1	funannotate	CDS	505510	505876	.	+	1	ID=L002_000135-T1.cds;Parent=L002_000135-T1;
scaffold_1	funannotate	gene	506252	508358	.	-	.	ID=L002_000136;
scaffold_1	funannotate	mRNA	506252	508358	.	-	.	ID=L002_000136-T1;Parent=L002_000136;product=hypothetical protein;
scaffold_1	funannotate	exon	508030	508358	.	-	.	ID=L002_000136-T1.exon1;Parent=L002_000136-T1;
scaffold_1	funannotate	exon	506252	507893	.	-	.	ID=L002_000136-T1.exon2;Parent=L002_000136-T1;
scaffold_1	funannotate	CDS	508030	508358	.	-	0	ID=L002_000136-T1.cds;Parent=L002_000136-T1;
scaffold_1	funannotate	CDS	506252	507893	.	-	1	ID=L002_000136-T1.cds;Parent=L002_000136-T1;
scaffold_1	funannotate	gene	511106	513459	.	+	.	ID=L002_000137;
scaffold_1	funannotate	mRNA	511106	513459	.	+	.	ID=L002_000137-T1;Parent=L002_000137;product=hypothetical protein;
scaffold_1	funannotate	exon	511106	511405	.	+	.	ID=L002_000137-T1.exon1;Parent=L002_000137-T1;
scaffold_1	funannotate	exon	511768	513459	.	+	.	ID=L002_000137-T1.exon2;Parent=L002_000137-T1;
scaffold_1	funannotate	CDS	511106	511405	.	+	0	ID=L002_000137-T1.cds;Parent=L002_000137-T1;
scaffold_1	funannotate	CDS	511768	513459	.	+	0	ID=L002_000137-T1.cds;Parent=L002_000137-T1;
scaffold_1	funannotate	gene	513897	514963	.	-	.	ID=L002_000138;
scaffold_1	funannotate	mRNA	513897	514963	.	-	.	ID=L002_000138-T1;Parent=L002_000138;product=hypothetical protein;
scaffold_1	funannotate	exon	514393	514963	.	-	.	ID=L002_000138-T1.exon1;Parent=L002_000138-T1;
scaffold_1	funannotate	exon	514094	514175	.	-	.	ID=L002_000138-T1.exon2;Parent=L002_000138-T1;
scaffold_1	funannotate	exon	513897	514002	.	-	.	ID=L002_000138-T1.exon3;Parent=L002_000138-T1;
scaffold_1	funannotate	CDS	514393	514963	.	-	0	ID=L002_000138-T1.cds;Parent=L002_000138-T1;
scaffold_1	funannotate	CDS	514094	514175	.	-	2	ID=L002_000138-T1.cds;Parent=L002_000138-T1;
scaffold_1	funannotate	CDS	513897	514002	.	-	1	ID=L002_000138-T1.cds;Parent=L002_000138-T1;
scaffold_1	funannotate	gene	516038	516870	.	-	.	ID=L002_000139;
scaffold_1	funannotate	mRNA	516038	516870	.	-	.	ID=L002_000139-T1;Parent=L002_000139;product=hypothetical protein;
scaffold_1	funannotate	exon	516579	516870	.	-	.	ID=L002_000139-T1.exon1;Parent=L002_000139-T1;
scaffold_1	funannotate	exon	516038	516444	.	-	.	ID=L002_000139-T1.exon2;Parent=L002_000139-T1;
scaffold_1	funannotate	CDS	516579	516870	.	-	0	ID=L002_000139-T1.cds;Parent=L002_000139-T1;
scaffold_1	funannotate	CDS	516038	516444	.	-	2	ID=L002_000139-T1.cds;Parent=L002_000139-T1;
scaffold_1	funannotate	gene	518686	519600	.	-	.	ID=L002_000140;
scaffold_1	funannotate	mRNA	518686	519600	.	-	.	ID=L002_000140-T1;Parent=L002_000140;product=hypothetical protein;
scaffold_1	funannotate	exon	519446	519600	.	-	.	ID=L002_000140-T1.exon1;Parent=L002_000140-T1;
scaffold_1	funannotate	exon	518686	519349	.	-	.	ID=L002_000140-T1.exon2;Parent=L002_000140-T1;
scaffold_1	funannotate	CDS	519446	519600	.	-	0	ID=L002_000140-T1.cds;Parent=L002_000140-T1;
scaffold_1	funannotate	CDS	518686	519349	.	-	1	ID=L002_000140-T1.cds;Parent=L002_000140-T1;
scaffold_1	funannotate	gene	521640	524106	.	-	.	ID=L002_000141;
scaffold_1	funannotate	mRNA	521640	524106	.	-	.	ID=L002_000141-T1;Parent=L002_000141;product=hypothetical protein;
scaffold_1	funannotate	exon	523743	524106	.	-	.	ID=L002_000141-T1.exon1;Parent=L002_000141-T1;
scaffold_1	funannotate	exon	523116	523681	.	-	.	ID=L002_000141-T1.exon2;Parent=L002_000141-T1;
scaffold_1	funannotate	exon	522535	523062	.	-	.	ID=L002_000141-T1.exon3;Parent=L002_000141-T1;
scaffold_1	funannotate	exon	521882	522476	.	-	.	ID=L002_000141-T1.exon4;Parent=L002_000141-T1;
scaffold_1	funannotate	exon	521640	521797	.	-	.	ID=L002_000141-T1.exon5;Parent=L002_000141-T1;
scaffold_1	funannotate	CDS	523743	524106	.	-	0	ID=L002_000141-T1.cds;Parent=L002_000141-T1;
scaffold_1	funannotate	CDS	523116	523681	.	-	2	ID=L002_000141-T1.cds;Parent=L002_000141-T1;
scaffold_1	funannotate	CDS	522535	523062	.	-	0	ID=L002_000141-T1.cds;Parent=L002_000141-T1;
scaffold_1	funannotate	CDS	521882	522476	.	-	0	ID=L002_000141-T1.cds;Parent=L002_000141-T1;
scaffold_1	funannotate	CDS	521640	521797	.	-	2	ID=L002_000141-T1.cds;Parent=L002_000141-T1;
scaffold_1	funannotate	gene	526250	527698	.	-	.	ID=L002_000142;
scaffold_1	funannotate	mRNA	526250	527698	.	-	.	ID=L002_000142-T1;Parent=L002_000142;product=hypothetical protein;
scaffold_1	funannotate	exon	527634	527698	.	-	.	ID=L002_000142-T1.exon1;Parent=L002_000142-T1;
scaffold_1	funannotate	exon	526860	527448	.	-	.	ID=L002_000142-T1.exon2;Parent=L002_000142-T1;
scaffold_1	funannotate	exon	526539	526730	.	-	.	ID=L002_000142-T1.exon3;Parent=L002_000142-T1;
scaffold_1	funannotate	exon	526250	526393	.	-	.	ID=L002_000142-T1.exon4;Parent=L002_000142-T1;
scaffold_1	funannotate	CDS	527634	527698	.	-	0	ID=L002_000142-T1.cds;Parent=L002_000142-T1;
scaffold_1	funannotate	CDS	526860	527448	.	-	1	ID=L002_000142-T1.cds;Parent=L002_000142-T1;
scaffold_1	funannotate	CDS	526539	526730	.	-	0	ID=L002_000142-T1.cds;Parent=L002_000142-T1;
scaffold_1	funannotate	CDS	526250	526393	.	-	0	ID=L002_000142-T1.cds;Parent=L002_000142-T1;
scaffold_1	funannotate	gene	532536	533270	.	+	.	ID=L002_000143;
scaffold_1	funannotate	mRNA	532536	533270	.	+	.	ID=L002_000143-T1;Parent=L002_000143;product=hypothetical protein;
scaffold_1	funannotate	exon	532536	532540	.	+	.	ID=L002_000143-T1.exon1;Parent=L002_000143-T1;
scaffold_1	funannotate	exon	532562	533270	.	+	.	ID=L002_000143-T1.exon2;Parent=L002_000143-T1;
scaffold_1	funannotate	CDS	532536	532540	.	+	0	ID=L002_000143-T1.cds;Parent=L002_000143-T1;
scaffold_1	funannotate	CDS	532562	533270	.	+	1	ID=L002_000143-T1.cds;Parent=L002_000143-T1;
scaffold_1	funannotate	gene	536468	538200	.	+	.	ID=L002_000144;
scaffold_1	funannotate	mRNA	536468	538200	.	+	.	ID=L002_000144-T1;Parent=L002_000144;product=hypothetical protein;
scaffold_1	funannotate	exon	536468	537198	.	+	.	ID=L002_000144-T1.exon1;Parent=L002_000144-T1;
scaffold_1	funannotate	exon	537269	537508	.	+	.	ID=L002_000144-T1.exon2;Parent=L002_000144-T1;
scaffold_1	funannotate	exon	537567	538200	.	+	.	ID=L002_000144-T1.exon3;Parent=L002_000144-T1;
scaffold_1	funannotate	CDS	536468	537198	.	+	0	ID=L002_000144-T1.cds;Parent=L002_000144-T1;
scaffold_1	funannotate	CDS	537269	537508	.	+	1	ID=L002_000144-T1.cds;Parent=L002_000144-T1;
scaffold_1	funannotate	CDS	537567	538200	.	+	1	ID=L002_000144-T1.cds;Parent=L002_000144-T1;
scaffold_1	funannotate	gene	540280	541173	.	+	.	ID=L002_000145;
scaffold_1	funannotate	mRNA	540280	541173	.	+	.	ID=L002_000145-T1;Parent=L002_000145;product=hypothetical protein;
scaffold_1	funannotate	exon	540280	540298	.	+	.	ID=L002_000145-T1.exon1;Parent=L002_000145-T1;
scaffold_1	funannotate	exon	540389	540470	.	+	.	ID=L002_000145-T1.exon2;Parent=L002_000145-T1;
scaffold_1	funannotate	exon	540543	540832	.	+	.	ID=L002_000145-T1.exon3;Parent=L002_000145-T1;
scaffold_1	funannotate	exon	540911	541173	.	+	.	ID=L002_000145-T1.exon4;Parent=L002_000145-T1;
scaffold_1	funannotate	CDS	540280	540298	.	+	0	ID=L002_000145-T1.cds;Parent=L002_000145-T1;
scaffold_1	funannotate	CDS	540389	540470	.	+	2	ID=L002_000145-T1.cds;Parent=L002_000145-T1;
scaffold_1	funannotate	CDS	540543	540832	.	+	1	ID=L002_000145-T1.cds;Parent=L002_000145-T1;
scaffold_1	funannotate	CDS	540911	541173	.	+	2	ID=L002_000145-T1.cds;Parent=L002_000145-T1;
scaffold_1	funannotate	gene	544380	549354	.	+	.	ID=L002_000146;
scaffold_1	funannotate	mRNA	544380	549354	.	+	.	ID=L002_000146-T1;Parent=L002_000146;product=hypothetical protein;
scaffold_1	funannotate	exon	544380	544638	.	+	.	ID=L002_000146-T1.exon1;Parent=L002_000146-T1;
scaffold_1	funannotate	exon	544692	544933	.	+	.	ID=L002_000146-T1.exon2;Parent=L002_000146-T1;
scaffold_1	funannotate	exon	545200	545541	.	+	.	ID=L002_000146-T1.exon3;Parent=L002_000146-T1;
scaffold_1	funannotate	exon	545773	545847	.	+	.	ID=L002_000146-T1.exon4;Parent=L002_000146-T1;
scaffold_1	funannotate	exon	546003	546105	.	+	.	ID=L002_000146-T1.exon5;Parent=L002_000146-T1;
scaffold_1	funannotate	exon	546159	548186	.	+	.	ID=L002_000146-T1.exon6;Parent=L002_000146-T1;
scaffold_1	funannotate	exon	548339	549354	.	+	.	ID=L002_000146-T1.exon7;Parent=L002_000146-T1;
scaffold_1	funannotate	CDS	544380	544638	.	+	0	ID=L002_000146-T1.cds;Parent=L002_000146-T1;
scaffold_1	funannotate	CDS	544692	544933	.	+	2	ID=L002_000146-T1.cds;Parent=L002_000146-T1;
scaffold_1	funannotate	CDS	545200	545541	.	+	0	ID=L002_000146-T1.cds;Parent=L002_000146-T1;
scaffold_1	funannotate	CDS	545773	545847	.	+	0	ID=L002_000146-T1.cds;Parent=L002_000146-T1;
scaffold_1	funannotate	CDS	546003	546105	.	+	0	ID=L002_000146-T1.cds;Parent=L002_000146-T1;
scaffold_1	funannotate	CDS	546159	548186	.	+	2	ID=L002_000146-T1.cds;Parent=L002_000146-T1;
scaffold_1	funannotate	CDS	548339	549354	.	+	2	ID=L002_000146-T1.cds;Parent=L002_000146-T1;
scaffold_1	funannotate	gene	558580	560136	.	+	.	ID=L002_000147;
scaffold_1	funannotate	mRNA	558580	560136	.	+	.	ID=L002_000147-T1;Parent=L002_000147;product=hypothetical protein;
scaffold_1	funannotate	exon	558580	559941	.	+	.	ID=L002_000147-T1.exon1;Parent=L002_000147-T1;
scaffold_1	funannotate	exon	560005	560136	.	+	.	ID=L002_000147-T1.exon2;Parent=L002_000147-T1;
scaffold_1	funannotate	CDS	558580	559941	.	+	0	ID=L002_000147-T1.cds;Parent=L002_000147-T1;
scaffold_1	funannotate	CDS	560005	560136	.	+	0	ID=L002_000147-T1.cds;Parent=L002_000147-T1;
scaffold_1	funannotate	gene	565742	567199	.	-	.	ID=L002_000148;
scaffold_1	funannotate	mRNA	565742	567199	.	-	.	ID=L002_000148-T1;Parent=L002_000148;product=hypothetical protein;
scaffold_1	funannotate	exon	566913	567199	.	-	.	ID=L002_000148-T1.exon1;Parent=L002_000148-T1;
scaffold_1	funannotate	exon	565742	566831	.	-	.	ID=L002_000148-T1.exon2;Parent=L002_000148-T1;
scaffold_1	funannotate	CDS	566913	567199	.	-	0	ID=L002_000148-T1.cds;Parent=L002_000148-T1;
scaffold_1	funannotate	CDS	565742	566831	.	-	1	ID=L002_000148-T1.cds;Parent=L002_000148-T1;
scaffold_1	funannotate	gene	576153	576903	.	+	.	ID=L002_000149;
scaffold_1	funannotate	mRNA	576153	576903	.	+	.	ID=L002_000149-T1;Parent=L002_000149;product=hypothetical protein;
scaffold_1	funannotate	exon	576153	576350	.	+	.	ID=L002_000149-T1.exon1;Parent=L002_000149-T1;
scaffold_1	funannotate	exon	576439	576530	.	+	.	ID=L002_000149-T1.exon2;Parent=L002_000149-T1;
scaffold_1	funannotate	exon	576633	576709	.	+	.	ID=L002_000149-T1.exon3;Parent=L002_000149-T1;
scaffold_1	funannotate	exon	576785	576903	.	+	.	ID=L002_000149-T1.exon4;Parent=L002_000149-T1;
scaffold_1	funannotate	CDS	576153	576350	.	+	0	ID=L002_000149-T1.cds;Parent=L002_000149-T1;
scaffold_1	funannotate	CDS	576439	576530	.	+	0	ID=L002_000149-T1.cds;Parent=L002_000149-T1;
scaffold_1	funannotate	CDS	576633	576709	.	+	1	ID=L002_000149-T1.cds;Parent=L002_000149-T1;
scaffold_1	funannotate	CDS	576785	576903	.	+	2	ID=L002_000149-T1.cds;Parent=L002_000149-T1;
scaffold_1	funannotate	gene	577139	577899	.	-	.	ID=L002_000150;
scaffold_1	funannotate	mRNA	577139	577899	.	-	.	ID=L002_000150-T1;Parent=L002_000150;product=hypothetical protein;
scaffold_1	funannotate	exon	577857	577899	.	-	.	ID=L002_000150-T1.exon1;Parent=L002_000150-T1;
scaffold_1	funannotate	exon	577738	577799	.	-	.	ID=L002_000150-T1.exon2;Parent=L002_000150-T1;
scaffold_1	funannotate	exon	577472	577618	.	-	.	ID=L002_000150-T1.exon3;Parent=L002_000150-T1;
scaffold_1	funannotate	exon	577224	577334	.	-	.	ID=L002_000150-T1.exon4;Parent=L002_000150-T1;
scaffold_1	funannotate	exon	577139	577150	.	-	.	ID=L002_000150-T1.exon5;Parent=L002_000150-T1;
scaffold_1	funannotate	CDS	577857	577899	.	-	0	ID=L002_000150-T1.cds;Parent=L002_000150-T1;
scaffold_1	funannotate	CDS	577738	577799	.	-	2	ID=L002_000150-T1.cds;Parent=L002_000150-T1;
scaffold_1	funannotate	CDS	577472	577618	.	-	0	ID=L002_000150-T1.cds;Parent=L002_000150-T1;
scaffold_1	funannotate	CDS	577224	577334	.	-	0	ID=L002_000150-T1.cds;Parent=L002_000150-T1;
scaffold_1	funannotate	CDS	577139	577150	.	-	0	ID=L002_000150-T1.cds;Parent=L002_000150-T1;
scaffold_1	funannotate	gene	578368	578933	.	+	.	ID=L002_000151;
scaffold_1	funannotate	mRNA	578368	578933	.	+	.	ID=L002_000151-T1;Parent=L002_000151;product=hypothetical protein;
scaffold_1	funannotate	exon	578368	578673	.	+	.	ID=L002_000151-T1.exon1;Parent=L002_000151-T1;
scaffold_1	funannotate	exon	578790	578933	.	+	.	ID=L002_000151-T1.exon2;Parent=L002_000151-T1;
scaffold_1	funannotate	CDS	578368	578673	.	+	0	ID=L002_000151-T1.cds;Parent=L002_000151-T1;
scaffold_1	funannotate	CDS	578790	578933	.	+	0	ID=L002_000151-T1.cds;Parent=L002_000151-T1;
scaffold_1	funannotate	gene	587211	587684	.	+	.	ID=L002_000152;
scaffold_1	funannotate	mRNA	587211	587684	.	+	.	ID=L002_000152-T1;Parent=L002_000152;product=hypothetical protein;
scaffold_1	funannotate	exon	587211	587605	.	+	.	ID=L002_000152-T1.exon1;Parent=L002_000152-T1;
scaffold_1	funannotate	exon	587678	587684	.	+	.	ID=L002_000152-T1.exon2;Parent=L002_000152-T1;
scaffold_1	funannotate	CDS	587211	587605	.	+	0	ID=L002_000152-T1.cds;Parent=L002_000152-T1;
scaffold_1	funannotate	CDS	587678	587684	.	+	1	ID=L002_000152-T1.cds;Parent=L002_000152-T1;
scaffold_1	funannotate	gene	588221	598767	.	+	.	ID=L002_000153;
scaffold_1	funannotate	mRNA	588221	598767	.	+	.	ID=L002_000153-T1;Parent=L002_000153;product=hypothetical protein;
scaffold_1	funannotate	exon	588221	588389	.	+	.	ID=L002_000153-T1.exon1;Parent=L002_000153-T1;
scaffold_1	funannotate	exon	588506	589027	.	+	.	ID=L002_000153-T1.exon2;Parent=L002_000153-T1;
scaffold_1	funannotate	exon	589115	598767	.	+	.	ID=L002_000153-T1.exon3;Parent=L002_000153-T1;
scaffold_1	funannotate	CDS	588221	588389	.	+	0	ID=L002_000153-T1.cds;Parent=L002_000153-T1;
scaffold_1	funannotate	CDS	588506	589027	.	+	2	ID=L002_000153-T1.cds;Parent=L002_000153-T1;
scaffold_1	funannotate	CDS	589115	598767	.	+	2	ID=L002_000153-T1.cds;Parent=L002_000153-T1;
scaffold_1	funannotate	gene	598844	599992	.	-	.	ID=L002_000154;
scaffold_1	funannotate	mRNA	598844	599992	.	-	.	ID=L002_000154-T1;Parent=L002_000154;product=hypothetical protein;
scaffold_1	funannotate	exon	599218	599992	.	-	.	ID=L002_000154-T1.exon1;Parent=L002_000154-T1;
scaffold_1	funannotate	exon	598844	599163	.	-	.	ID=L002_000154-T1.exon2;Parent=L002_000154-T1;
scaffold_1	funannotate	CDS	599218	599992	.	-	0	ID=L002_000154-T1.cds;Parent=L002_000154-T1;
scaffold_1	funannotate	CDS	598844	599163	.	-	2	ID=L002_000154-T1.cds;Parent=L002_000154-T1;
scaffold_1	funannotate	gene	602770	604683	.	+	.	ID=L002_000155;
scaffold_1	funannotate	mRNA	602770	604683	.	+	.	ID=L002_000155-T1;Parent=L002_000155;product=hypothetical protein;
scaffold_1	funannotate	exon	602770	602832	.	+	.	ID=L002_000155-T1.exon1;Parent=L002_000155-T1;
scaffold_1	funannotate	exon	602903	603076	.	+	.	ID=L002_000155-T1.exon2;Parent=L002_000155-T1;
scaffold_1	funannotate	exon	603244	603319	.	+	.	ID=L002_000155-T1.exon3;Parent=L002_000155-T1;
scaffold_1	funannotate	exon	603388	603407	.	+	.	ID=L002_000155-T1.exon4;Parent=L002_000155-T1;
scaffold_1	funannotate	exon	603479	603528	.	+	.	ID=L002_000155-T1.exon5;Parent=L002_000155-T1;
scaffold_1	funannotate	exon	603600	604683	.	+	.	ID=L002_000155-T1.exon6;Parent=L002_000155-T1;
scaffold_1	funannotate	CDS	602770	602832	.	+	0	ID=L002_000155-T1.cds;Parent=L002_000155-T1;
scaffold_1	funannotate	CDS	602903	603076	.	+	0	ID=L002_000155-T1.cds;Parent=L002_000155-T1;
scaffold_1	funannotate	CDS	603244	603319	.	+	0	ID=L002_000155-T1.cds;Parent=L002_000155-T1;
scaffold_1	funannotate	CDS	603388	603407	.	+	2	ID=L002_000155-T1.cds;Parent=L002_000155-T1;
scaffold_1	funannotate	CDS	603479	603528	.	+	0	ID=L002_000155-T1.cds;Parent=L002_000155-T1;
scaffold_1	funannotate	CDS	603600	604683	.	+	1	ID=L002_000155-T1.cds;Parent=L002_000155-T1;
scaffold_1	funannotate	gene	605066	606082	.	-	.	ID=L002_000156;
scaffold_1	funannotate	mRNA	605066	606082	.	-	.	ID=L002_000156-T1;Parent=L002_000156;product=hypothetical protein;
scaffold_1	funannotate	exon	605678	606082	.	-	.	ID=L002_000156-T1.exon1;Parent=L002_000156-T1;
scaffold_1	funannotate	exon	605066	605551	.	-	.	ID=L002_000156-T1.exon2;Parent=L002_000156-T1;
scaffold_1	funannotate	CDS	605678	606082	.	-	0	ID=L002_000156-T1.cds;Parent=L002_000156-T1;
scaffold_1	funannotate	CDS	605066	605551	.	-	0	ID=L002_000156-T1.cds;Parent=L002_000156-T1;
scaffold_1	funannotate	gene	607848	611142	.	+	.	ID=L002_000157;
scaffold_1	funannotate	mRNA	607848	611142	.	+	.	ID=L002_000157-T1;Parent=L002_000157;product=hypothetical protein;
scaffold_1	funannotate	exon	607848	607891	.	+	.	ID=L002_000157-T1.exon1;Parent=L002_000157-T1;
scaffold_1	funannotate	exon	607974	608087	.	+	.	ID=L002_000157-T1.exon2;Parent=L002_000157-T1;
scaffold_1	funannotate	exon	608148	611142	.	+	.	ID=L002_000157-T1.exon3;Parent=L002_000157-T1;
scaffold_1	funannotate	CDS	607848	607891	.	+	0	ID=L002_000157-T1.cds;Parent=L002_000157-T1;
scaffold_1	funannotate	CDS	607974	608087	.	+	1	ID=L002_000157-T1.cds;Parent=L002_000157-T1;
scaffold_1	funannotate	CDS	608148	611142	.	+	1	ID=L002_000157-T1.cds;Parent=L002_000157-T1;
scaffold_1	funannotate	gene	612669	612749	.	+	.	ID=L002_000158;
scaffold_1	funannotate	tRNA	612669	612749	.	+	.	ID=L002_000158-T1;Parent=L002_000158;product=tRNA-Arg;
scaffold_1	funannotate	exon	612669	612749	.	+	.	ID=L002_000158-T1.exon1;Parent=L002_000158-T1;
scaffold_1	funannotate	gene	615441	616553	.	+	.	ID=L002_000159;
scaffold_1	funannotate	mRNA	615441	616553	.	+	.	ID=L002_000159-T1;Parent=L002_000159;product=hypothetical protein;
scaffold_1	funannotate	exon	615441	616553	.	+	.	ID=L002_000159-T1.exon1;Parent=L002_000159-T1;
scaffold_1	funannotate	CDS	615441	616553	.	+	0	ID=L002_000159-T1.cds;Parent=L002_000159-T1;
scaffold_1	funannotate	gene	626401	627394	.	+	.	ID=L002_000160;
scaffold_1	funannotate	mRNA	626401	627394	.	+	.	ID=L002_000160-T1;Parent=L002_000160;product=hypothetical protein;
scaffold_1	funannotate	exon	626401	626789	.	+	.	ID=L002_000160-T1.exon1;Parent=L002_000160-T1;
scaffold_1	funannotate	exon	626977	627394	.	+	.	ID=L002_000160-T1.exon2;Parent=L002_000160-T1;
scaffold_1	funannotate	CDS	626401	626789	.	+	0	ID=L002_000160-T1.cds;Parent=L002_000160-T1;
scaffold_1	funannotate	CDS	626977	627394	.	+	1	ID=L002_000160-T1.cds;Parent=L002_000160-T1;
scaffold_1	funannotate	gene	628818	630398	.	-	.	ID=L002_000161;
scaffold_1	funannotate	mRNA	628818	630398	.	-	.	ID=L002_000161-T1;Parent=L002_000161;product=hypothetical protein;
scaffold_1	funannotate	exon	630347	630398	.	-	.	ID=L002_000161-T1.exon1;Parent=L002_000161-T1;
scaffold_1	funannotate	exon	629522	629980	.	-	.	ID=L002_000161-T1.exon2;Parent=L002_000161-T1;
scaffold_1	funannotate	exon	628948	629446	.	-	.	ID=L002_000161-T1.exon3;Parent=L002_000161-T1;
scaffold_1	funannotate	exon	628818	628854	.	-	.	ID=L002_000161-T1.exon4;Parent=L002_000161-T1;
scaffold_1	funannotate	CDS	630347	630398	.	-	0	ID=L002_000161-T1.cds;Parent=L002_000161-T1;
scaffold_1	funannotate	CDS	629522	629980	.	-	2	ID=L002_000161-T1.cds;Parent=L002_000161-T1;
scaffold_1	funannotate	CDS	628948	629446	.	-	2	ID=L002_000161-T1.cds;Parent=L002_000161-T1;
scaffold_1	funannotate	CDS	628818	628854	.	-	1	ID=L002_000161-T1.cds;Parent=L002_000161-T1;
scaffold_1	funannotate	gene	631506	632585	.	-	.	ID=L002_000162;
scaffold_1	funannotate	mRNA	631506	632585	.	-	.	ID=L002_000162-T1;Parent=L002_000162;product=hypothetical protein;
scaffold_1	funannotate	exon	632574	632585	.	-	.	ID=L002_000162-T1.exon1;Parent=L002_000162-T1;
scaffold_1	funannotate	exon	632442	632478	.	-	.	ID=L002_000162-T1.exon2;Parent=L002_000162-T1;
scaffold_1	funannotate	exon	631696	632285	.	-	.	ID=L002_000162-T1.exon3;Parent=L002_000162-T1;
scaffold_1	funannotate	exon	631506	631631	.	-	.	ID=L002_000162-T1.exon4;Parent=L002_000162-T1;
scaffold_1	funannotate	CDS	632574	632585	.	-	0	ID=L002_000162-T1.cds;Parent=L002_000162-T1;
scaffold_1	funannotate	CDS	632442	632478	.	-	0	ID=L002_000162-T1.cds;Parent=L002_000162-T1;
scaffold_1	funannotate	CDS	631696	632285	.	-	2	ID=L002_000162-T1.cds;Parent=L002_000162-T1;
scaffold_1	funannotate	CDS	631506	631631	.	-	0	ID=L002_000162-T1.cds;Parent=L002_000162-T1;
scaffold_1	funannotate	gene	633345	634634	.	+	.	ID=L002_000163;
scaffold_1	funannotate	mRNA	633345	634634	.	+	.	ID=L002_000163-T1;Parent=L002_000163;product=hypothetical protein;
scaffold_1	funannotate	exon	633345	633390	.	+	.	ID=L002_000163-T1.exon1;Parent=L002_000163-T1;
scaffold_1	funannotate	exon	633498	633625	.	+	.	ID=L002_000163-T1.exon2;Parent=L002_000163-T1;
scaffold_1	funannotate	exon	633700	634221	.	+	.	ID=L002_000163-T1.exon3;Parent=L002_000163-T1;
scaffold_1	funannotate	exon	634332	634634	.	+	.	ID=L002_000163-T1.exon4;Parent=L002_000163-T1;
scaffold_1	funannotate	CDS	633345	633390	.	+	0	ID=L002_000163-T1.cds;Parent=L002_000163-T1;
scaffold_1	funannotate	CDS	633498	633625	.	+	2	ID=L002_000163-T1.cds;Parent=L002_000163-T1;
scaffold_1	funannotate	CDS	633700	634221	.	+	0	ID=L002_000163-T1.cds;Parent=L002_000163-T1;
scaffold_1	funannotate	CDS	634332	634634	.	+	0	ID=L002_000163-T1.cds;Parent=L002_000163-T1;
scaffold_1	funannotate	gene	637336	640222	.	-	.	ID=L002_000164;
scaffold_1	funannotate	mRNA	637336	640222	.	-	.	ID=L002_000164-T1;Parent=L002_000164;product=hypothetical protein;
scaffold_1	funannotate	exon	639452	640222	.	-	.	ID=L002_000164-T1.exon1;Parent=L002_000164-T1;
scaffold_1	funannotate	exon	639190	639389	.	-	.	ID=L002_000164-T1.exon2;Parent=L002_000164-T1;
scaffold_1	funannotate	exon	638977	639136	.	-	.	ID=L002_000164-T1.exon3;Parent=L002_000164-T1;
scaffold_1	funannotate	exon	638185	638923	.	-	.	ID=L002_000164-T1.exon4;Parent=L002_000164-T1;
scaffold_1	funannotate	exon	637336	638129	.	-	.	ID=L002_000164-T1.exon5;Parent=L002_000164-T1;
scaffold_1	funannotate	CDS	639452	640222	.	-	0	ID=L002_000164-T1.cds;Parent=L002_000164-T1;
scaffold_1	funannotate	CDS	639190	639389	.	-	0	ID=L002_000164-T1.cds;Parent=L002_000164-T1;
scaffold_1	funannotate	CDS	638977	639136	.	-	1	ID=L002_000164-T1.cds;Parent=L002_000164-T1;
scaffold_1	funannotate	CDS	638185	638923	.	-	0	ID=L002_000164-T1.cds;Parent=L002_000164-T1;
scaffold_1	funannotate	CDS	637336	638129	.	-	2	ID=L002_000164-T1.cds;Parent=L002_000164-T1;
scaffold_1	funannotate	gene	644580	646331	.	-	.	ID=L002_000165;
scaffold_1	funannotate	mRNA	644580	646331	.	-	.	ID=L002_000165-T1;Parent=L002_000165;product=hypothetical protein;
scaffold_1	funannotate	exon	645969	646331	.	-	.	ID=L002_000165-T1.exon1;Parent=L002_000165-T1;
scaffold_1	funannotate	exon	645733	645828	.	-	.	ID=L002_000165-T1.exon2;Parent=L002_000165-T1;
scaffold_1	funannotate	exon	645031	645678	.	-	.	ID=L002_000165-T1.exon3;Parent=L002_000165-T1;
scaffold_1	funannotate	exon	644840	644978	.	-	.	ID=L002_000165-T1.exon4;Parent=L002_000165-T1;
scaffold_1	funannotate	exon	644580	644779	.	-	.	ID=L002_000165-T1.exon5;Parent=L002_000165-T1;
scaffold_1	funannotate	CDS	645969	646331	.	-	0	ID=L002_000165-T1.cds;Parent=L002_000165-T1;
scaffold_1	funannotate	CDS	645733	645828	.	-	0	ID=L002_000165-T1.cds;Parent=L002_000165-T1;
scaffold_1	funannotate	CDS	645031	645678	.	-	0	ID=L002_000165-T1.cds;Parent=L002_000165-T1;
scaffold_1	funannotate	CDS	644840	644978	.	-	0	ID=L002_000165-T1.cds;Parent=L002_000165-T1;
scaffold_1	funannotate	CDS	644580	644779	.	-	2	ID=L002_000165-T1.cds;Parent=L002_000165-T1;
scaffold_1	funannotate	gene	649487	650834	.	+	.	ID=L002_000166;
scaffold_1	funannotate	mRNA	649487	650834	.	+	.	ID=L002_000166-T1;Parent=L002_000166;product=hypothetical protein;
scaffold_1	funannotate	exon	649487	649549	.	+	.	ID=L002_000166-T1.exon1;Parent=L002_000166-T1;
scaffold_1	funannotate	exon	649607	649750	.	+	.	ID=L002_000166-T1.exon2;Parent=L002_000166-T1;
scaffold_1	funannotate	exon	649812	650834	.	+	.	ID=L002_000166-T1.exon3;Parent=L002_000166-T1;
scaffold_1	funannotate	CDS	649487	649549	.	+	0	ID=L002_000166-T1.cds;Parent=L002_000166-T1;
scaffold_1	funannotate	CDS	649607	649750	.	+	0	ID=L002_000166-T1.cds;Parent=L002_000166-T1;
scaffold_1	funannotate	CDS	649812	650834	.	+	0	ID=L002_000166-T1.cds;Parent=L002_000166-T1;
scaffold_1	funannotate	gene	653194	654731	.	+	.	ID=L002_000167;
scaffold_1	funannotate	mRNA	653194	654731	.	+	.	ID=L002_000167-T1;Parent=L002_000167;product=hypothetical protein;
scaffold_1	funannotate	exon	653194	653259	.	+	.	ID=L002_000167-T1.exon1;Parent=L002_000167-T1;
scaffold_1	funannotate	exon	653396	653480	.	+	.	ID=L002_000167-T1.exon2;Parent=L002_000167-T1;
scaffold_1	funannotate	exon	653567	653800	.	+	.	ID=L002_000167-T1.exon3;Parent=L002_000167-T1;
scaffold_1	funannotate	exon	653971	654006	.	+	.	ID=L002_000167-T1.exon4;Parent=L002_000167-T1;
scaffold_1	funannotate	exon	654056	654148	.	+	.	ID=L002_000167-T1.exon5;Parent=L002_000167-T1;
scaffold_1	funannotate	exon	654205	654731	.	+	.	ID=L002_000167-T1.exon6;Parent=L002_000167-T1;
scaffold_1	funannotate	CDS	653194	653259	.	+	0	ID=L002_000167-T1.cds;Parent=L002_000167-T1;
scaffold_1	funannotate	CDS	653396	653480	.	+	0	ID=L002_000167-T1.cds;Parent=L002_000167-T1;
scaffold_1	funannotate	CDS	653567	653800	.	+	2	ID=L002_000167-T1.cds;Parent=L002_000167-T1;
scaffold_1	funannotate	CDS	653971	654006	.	+	2	ID=L002_000167-T1.cds;Parent=L002_000167-T1;
scaffold_1	funannotate	CDS	654056	654148	.	+	2	ID=L002_000167-T1.cds;Parent=L002_000167-T1;
scaffold_1	funannotate	CDS	654205	654731	.	+	2	ID=L002_000167-T1.cds;Parent=L002_000167-T1;
scaffold_1	funannotate	gene	656724	657170	.	+	.	ID=L002_000168;
scaffold_1	funannotate	mRNA	656724	657170	.	+	.	ID=L002_000168-T1;Parent=L002_000168;product=hypothetical protein;
scaffold_1	funannotate	exon	656724	656878	.	+	.	ID=L002_000168-T1.exon1;Parent=L002_000168-T1;
scaffold_1	funannotate	exon	656939	657170	.	+	.	ID=L002_000168-T1.exon2;Parent=L002_000168-T1;
scaffold_1	funannotate	CDS	656724	656878	.	+	0	ID=L002_000168-T1.cds;Parent=L002_000168-T1;
scaffold_1	funannotate	CDS	656939	657170	.	+	1	ID=L002_000168-T1.cds;Parent=L002_000168-T1;
scaffold_1	funannotate	gene	658001	658620	.	+	.	ID=L002_000169;
scaffold_1	funannotate	mRNA	658001	658620	.	+	.	ID=L002_000169-T1;Parent=L002_000169;product=hypothetical protein;
scaffold_1	funannotate	exon	658001	658549	.	+	.	ID=L002_000169-T1.exon1;Parent=L002_000169-T1;
scaffold_1	funannotate	exon	658570	658620	.	+	.	ID=L002_000169-T1.exon2;Parent=L002_000169-T1;
scaffold_1	funannotate	CDS	658001	658549	.	+	0	ID=L002_000169-T1.cds;Parent=L002_000169-T1;
scaffold_1	funannotate	CDS	658570	658620	.	+	0	ID=L002_000169-T1.cds;Parent=L002_000169-T1;
scaffold_1	funannotate	gene	659423	660521	.	+	.	ID=L002_000170;
scaffold_1	funannotate	mRNA	659423	660521	.	+	.	ID=L002_000170-T1;Parent=L002_000170;product=hypothetical protein;
scaffold_1	funannotate	exon	659423	660431	.	+	.	ID=L002_000170-T1.exon1;Parent=L002_000170-T1;
scaffold_1	funannotate	exon	660481	660521	.	+	.	ID=L002_000170-T1.exon2;Parent=L002_000170-T1;
scaffold_1	funannotate	CDS	659423	660431	.	+	0	ID=L002_000170-T1.cds;Parent=L002_000170-T1;
scaffold_1	funannotate	CDS	660481	660521	.	+	2	ID=L002_000170-T1.cds;Parent=L002_000170-T1;
scaffold_1	funannotate	gene	662284	662938	.	+	.	ID=L002_000171;
scaffold_1	funannotate	mRNA	662284	662938	.	+	.	ID=L002_000171-T1;Parent=L002_000171;product=hypothetical protein;
scaffold_1	funannotate	exon	662284	662754	.	+	.	ID=L002_000171-T1.exon1;Parent=L002_000171-T1;
scaffold_1	funannotate	exon	662828	662938	.	+	.	ID=L002_000171-T1.exon2;Parent=L002_000171-T1;
scaffold_1	funannotate	CDS	662284	662754	.	+	0	ID=L002_000171-T1.cds;Parent=L002_000171-T1;
scaffold_1	funannotate	CDS	662828	662938	.	+	0	ID=L002_000171-T1.cds;Parent=L002_000171-T1;
scaffold_1	funannotate	gene	663609	664785	.	-	.	ID=L002_000172;
scaffold_1	funannotate	mRNA	663609	664785	.	-	.	ID=L002_000172-T1;Parent=L002_000172;product=hypothetical protein;
scaffold_1	funannotate	exon	664306	664785	.	-	.	ID=L002_000172-T1.exon1;Parent=L002_000172-T1;
scaffold_1	funannotate	exon	664176	664238	.	-	.	ID=L002_000172-T1.exon2;Parent=L002_000172-T1;
scaffold_1	funannotate	exon	663609	664124	.	-	.	ID=L002_000172-T1.exon3;Parent=L002_000172-T1;
scaffold_1	funannotate	CDS	664306	664785	.	-	0	ID=L002_000172-T1.cds;Parent=L002_000172-T1;
scaffold_1	funannotate	CDS	664176	664238	.	-	0	ID=L002_000172-T1.cds;Parent=L002_000172-T1;
scaffold_1	funannotate	CDS	663609	664124	.	-	0	ID=L002_000172-T1.cds;Parent=L002_000172-T1;
scaffold_1	funannotate	gene	666380	667255	.	+	.	ID=L002_000173;
scaffold_1	funannotate	mRNA	666380	667255	.	+	.	ID=L002_000173-T1;Parent=L002_000173;product=hypothetical protein;
scaffold_1	funannotate	exon	666380	666928	.	+	.	ID=L002_000173-T1.exon1;Parent=L002_000173-T1;
scaffold_1	funannotate	exon	667079	667255	.	+	.	ID=L002_000173-T1.exon2;Parent=L002_000173-T1;
scaffold_1	funannotate	CDS	666380	666928	.	+	0	ID=L002_000173-T1.cds;Parent=L002_000173-T1;
scaffold_1	funannotate	CDS	667079	667255	.	+	0	ID=L002_000173-T1.cds;Parent=L002_000173-T1;
scaffold_1	funannotate	gene	667663	669273	.	-	.	ID=L002_000174;
scaffold_1	funannotate	mRNA	667663	669273	.	-	.	ID=L002_000174-T1;Parent=L002_000174;product=hypothetical protein;
scaffold_1	funannotate	exon	668663	669273	.	-	.	ID=L002_000174-T1.exon1;Parent=L002_000174-T1;
scaffold_1	funannotate	exon	667663	668584	.	-	.	ID=L002_000174-T1.exon2;Parent=L002_000174-T1;
scaffold_1	funannotate	CDS	668663	669273	.	-	0	ID=L002_000174-T1.cds;Parent=L002_000174-T1;
scaffold_1	funannotate	CDS	667663	668584	.	-	1	ID=L002_000174-T1.cds;Parent=L002_000174-T1;
scaffold_1	funannotate	gene	671094	675179	.	+	.	ID=L002_000175;
scaffold_1	funannotate	mRNA	671094	675179	.	+	.	ID=L002_000175-T1;Parent=L002_000175;product=hypothetical protein;
scaffold_1	funannotate	exon	671094	671906	.	+	.	ID=L002_000175-T1.exon1;Parent=L002_000175-T1;
scaffold_1	funannotate	exon	671959	674408	.	+	.	ID=L002_000175-T1.exon2;Parent=L002_000175-T1;
scaffold_1	funannotate	exon	674585	675179	.	+	.	ID=L002_000175-T1.exon3;Parent=L002_000175-T1;
scaffold_1	funannotate	CDS	671094	671906	.	+	0	ID=L002_000175-T1.cds;Parent=L002_000175-T1;
scaffold_1	funannotate	CDS	671959	674408	.	+	0	ID=L002_000175-T1.cds;Parent=L002_000175-T1;
scaffold_1	funannotate	CDS	674585	675179	.	+	1	ID=L002_000175-T1.cds;Parent=L002_000175-T1;
scaffold_1	funannotate	gene	677088	677567	.	-	.	ID=L002_000176;
scaffold_1	funannotate	mRNA	677088	677567	.	-	.	ID=L002_000176-T1;Parent=L002_000176;product=hypothetical protein;
scaffold_1	funannotate	exon	677407	677567	.	-	.	ID=L002_000176-T1.exon1;Parent=L002_000176-T1;
scaffold_1	funannotate	exon	677088	677349	.	-	.	ID=L002_000176-T1.exon2;Parent=L002_000176-T1;
scaffold_1	funannotate	CDS	677407	677567	.	-	0	ID=L002_000176-T1.cds;Parent=L002_000176-T1;
scaffold_1	funannotate	CDS	677088	677349	.	-	1	ID=L002_000176-T1.cds;Parent=L002_000176-T1;
scaffold_1	funannotate	gene	679007	680941	.	+	.	ID=L002_000177;
scaffold_1	funannotate	mRNA	679007	680941	.	+	.	ID=L002_000177-T1;Parent=L002_000177;product=hypothetical protein;
scaffold_1	funannotate	exon	679007	680941	.	+	.	ID=L002_000177-T1.exon1;Parent=L002_000177-T1;
scaffold_1	funannotate	CDS	679007	680941	.	+	0	ID=L002_000177-T1.cds;Parent=L002_000177-T1;
scaffold_1	funannotate	gene	683926	684697	.	+	.	ID=L002_000178;
scaffold_1	funannotate	mRNA	683926	684697	.	+	.	ID=L002_000178-T1;Parent=L002_000178;product=hypothetical protein;
scaffold_1	funannotate	exon	683926	684317	.	+	.	ID=L002_000178-T1.exon1;Parent=L002_000178-T1;
scaffold_1	funannotate	exon	684379	684697	.	+	.	ID=L002_000178-T1.exon2;Parent=L002_000178-T1;
scaffold_1	funannotate	CDS	683926	684317	.	+	0	ID=L002_000178-T1.cds;Parent=L002_000178-T1;
scaffold_1	funannotate	CDS	684379	684697	.	+	1	ID=L002_000178-T1.cds;Parent=L002_000178-T1;
scaffold_1	funannotate	gene	685195	686185	.	-	.	ID=L002_000179;
scaffold_1	funannotate	mRNA	685195	686185	.	-	.	ID=L002_000179-T1;Parent=L002_000179;product=hypothetical protein;
scaffold_1	funannotate	exon	686086	686185	.	-	.	ID=L002_000179-T1.exon1;Parent=L002_000179-T1;
scaffold_1	funannotate	exon	685574	686012	.	-	.	ID=L002_000179-T1.exon2;Parent=L002_000179-T1;
scaffold_1	funannotate	exon	685432	685505	.	-	.	ID=L002_000179-T1.exon3;Parent=L002_000179-T1;
scaffold_1	funannotate	exon	685195	685364	.	-	.	ID=L002_000179-T1.exon4;Parent=L002_000179-T1;
scaffold_1	funannotate	CDS	686086	686185	.	-	0	ID=L002_000179-T1.cds;Parent=L002_000179-T1;
scaffold_1	funannotate	CDS	685574	686012	.	-	2	ID=L002_000179-T1.cds;Parent=L002_000179-T1;
scaffold_1	funannotate	CDS	685432	685505	.	-	1	ID=L002_000179-T1.cds;Parent=L002_000179-T1;
scaffold_1	funannotate	CDS	685195	685364	.	-	2	ID=L002_000179-T1.cds;Parent=L002_000179-T1;
scaffold_1	funannotate	gene	689604	690232	.	+	.	ID=L002_000180;
scaffold_1	funannotate	mRNA	689604	690232	.	+	.	ID=L002_000180-T1;Parent=L002_000180;product=hypothetical protein;
scaffold_1	funannotate	exon	689604	690038	.	+	.	ID=L002_000180-T1.exon1;Parent=L002_000180-T1;
scaffold_1	funannotate	exon	690113	690232	.	+	.	ID=L002_000180-T1.exon2;Parent=L002_000180-T1;
scaffold_1	funannotate	CDS	689604	690038	.	+	0	ID=L002_000180-T1.cds;Parent=L002_000180-T1;
scaffold_1	funannotate	CDS	690113	690232	.	+	0	ID=L002_000180-T1.cds;Parent=L002_000180-T1;
scaffold_1	funannotate	gene	690401	692121	.	-	.	ID=L002_000181;
scaffold_1	funannotate	mRNA	690401	692121	.	-	.	ID=L002_000181-T1;Parent=L002_000181;product=hypothetical protein;
scaffold_1	funannotate	exon	691990	692121	.	-	.	ID=L002_000181-T1.exon1;Parent=L002_000181-T1;
scaffold_1	funannotate	exon	691512	691925	.	-	.	ID=L002_000181-T1.exon2;Parent=L002_000181-T1;
scaffold_1	funannotate	exon	691119	691458	.	-	.	ID=L002_000181-T1.exon3;Parent=L002_000181-T1;
scaffold_1	funannotate	exon	690980	691063	.	-	.	ID=L002_000181-T1.exon4;Parent=L002_000181-T1;
scaffold_1	funannotate	exon	690401	690924	.	-	.	ID=L002_000181-T1.exon5;Parent=L002_000181-T1;
scaffold_1	funannotate	CDS	691990	692121	.	-	0	ID=L002_000181-T1.cds;Parent=L002_000181-T1;
scaffold_1	funannotate	CDS	691512	691925	.	-	0	ID=L002_000181-T1.cds;Parent=L002_000181-T1;
scaffold_1	funannotate	CDS	691119	691458	.	-	0	ID=L002_000181-T1.cds;Parent=L002_000181-T1;
scaffold_1	funannotate	CDS	690980	691063	.	-	2	ID=L002_000181-T1.cds;Parent=L002_000181-T1;
scaffold_1	funannotate	CDS	690401	690924	.	-	2	ID=L002_000181-T1.cds;Parent=L002_000181-T1;
scaffold_1	funannotate	gene	693117	694595	.	+	.	ID=L002_000182;
scaffold_1	funannotate	mRNA	693117	694595	.	+	.	ID=L002_000182-T1;Parent=L002_000182;product=hypothetical protein;
scaffold_1	funannotate	exon	693117	693153	.	+	.	ID=L002_000182-T1.exon1;Parent=L002_000182-T1;
scaffold_1	funannotate	exon	693210	693734	.	+	.	ID=L002_000182-T1.exon2;Parent=L002_000182-T1;
scaffold_1	funannotate	exon	693804	694083	.	+	.	ID=L002_000182-T1.exon3;Parent=L002_000182-T1;
scaffold_1	funannotate	exon	694172	694595	.	+	.	ID=L002_000182-T1.exon4;Parent=L002_000182-T1;
scaffold_1	funannotate	CDS	693117	693153	.	+	0	ID=L002_000182-T1.cds;Parent=L002_000182-T1;
scaffold_1	funannotate	CDS	693210	693734	.	+	2	ID=L002_000182-T1.cds;Parent=L002_000182-T1;
scaffold_1	funannotate	CDS	693804	694083	.	+	2	ID=L002_000182-T1.cds;Parent=L002_000182-T1;
scaffold_1	funannotate	CDS	694172	694595	.	+	1	ID=L002_000182-T1.cds;Parent=L002_000182-T1;
scaffold_1	funannotate	gene	694825	695652	.	-	.	ID=L002_000183;
scaffold_1	funannotate	mRNA	694825	695652	.	-	.	ID=L002_000183-T1;Parent=L002_000183;product=hypothetical protein;
scaffold_1	funannotate	exon	695598	695652	.	-	.	ID=L002_000183-T1.exon1;Parent=L002_000183-T1;
scaffold_1	funannotate	exon	694825	695552	.	-	.	ID=L002_000183-T1.exon2;Parent=L002_000183-T1;
scaffold_1	funannotate	CDS	695598	695652	.	-	0	ID=L002_000183-T1.cds;Parent=L002_000183-T1;
scaffold_1	funannotate	CDS	694825	695552	.	-	2	ID=L002_000183-T1.cds;Parent=L002_000183-T1;
scaffold_1	funannotate	gene	696446	697324	.	-	.	ID=L002_000184;
scaffold_1	funannotate	mRNA	696446	697324	.	-	.	ID=L002_000184-T1;Parent=L002_000184;product=hypothetical protein;
scaffold_1	funannotate	exon	696446	697324	.	-	.	ID=L002_000184-T1.exon1;Parent=L002_000184-T1;
scaffold_1	funannotate	CDS	696446	697324	.	-	0	ID=L002_000184-T1.cds;Parent=L002_000184-T1;
scaffold_1	funannotate	gene	699082	700890	.	-	.	ID=L002_000185;
scaffold_1	funannotate	mRNA	699082	700890	.	-	.	ID=L002_000185-T1;Parent=L002_000185;product=hypothetical protein;
scaffold_1	funannotate	exon	700756	700890	.	-	.	ID=L002_000185-T1.exon1;Parent=L002_000185-T1;
scaffold_1	funannotate	exon	700449	700652	.	-	.	ID=L002_000185-T1.exon2;Parent=L002_000185-T1;
scaffold_1	funannotate	exon	700028	700392	.	-	.	ID=L002_000185-T1.exon3;Parent=L002_000185-T1;
scaffold_1	funannotate	exon	699853	699978	.	-	.	ID=L002_000185-T1.exon4;Parent=L002_000185-T1;
scaffold_1	funannotate	exon	699284	699809	.	-	.	ID=L002_000185-T1.exon5;Parent=L002_000185-T1;
scaffold_1	funannotate	exon	699082	699225	.	-	.	ID=L002_000185-T1.exon6;Parent=L002_000185-T1;
scaffold_1	funannotate	CDS	700756	700890	.	-	0	ID=L002_000185-T1.cds;Parent=L002_000185-T1;
scaffold_1	funannotate	CDS	700449	700652	.	-	0	ID=L002_000185-T1.cds;Parent=L002_000185-T1;
scaffold_1	funannotate	CDS	700028	700392	.	-	0	ID=L002_000185-T1.cds;Parent=L002_000185-T1;
scaffold_1	funannotate	CDS	699853	699978	.	-	1	ID=L002_000185-T1.cds;Parent=L002_000185-T1;
scaffold_1	funannotate	CDS	699284	699809	.	-	1	ID=L002_000185-T1.cds;Parent=L002_000185-T1;
scaffold_1	funannotate	CDS	699082	699225	.	-	0	ID=L002_000185-T1.cds;Parent=L002_000185-T1;
scaffold_1	funannotate	gene	702279	703684	.	+	.	ID=L002_000186;
scaffold_1	funannotate	mRNA	702279	703684	.	+	.	ID=L002_000186-T1;Parent=L002_000186;product=hypothetical protein;
scaffold_1	funannotate	exon	702279	702461	.	+	.	ID=L002_000186-T1.exon1;Parent=L002_000186-T1;
scaffold_1	funannotate	exon	702514	702813	.	+	.	ID=L002_000186-T1.exon2;Parent=L002_000186-T1;
scaffold_1	funannotate	exon	702862	703182	.	+	.	ID=L002_000186-T1.exon3;Parent=L002_000186-T1;
scaffold_1	funannotate	exon	703344	703454	.	+	.	ID=L002_000186-T1.exon4;Parent=L002_000186-T1;
scaffold_1	funannotate	exon	703520	703684	.	+	.	ID=L002_000186-T1.exon5;Parent=L002_000186-T1;
scaffold_1	funannotate	CDS	702279	702461	.	+	0	ID=L002_000186-T1.cds;Parent=L002_000186-T1;
scaffold_1	funannotate	CDS	702514	702813	.	+	0	ID=L002_000186-T1.cds;Parent=L002_000186-T1;
scaffold_1	funannotate	CDS	702862	703182	.	+	0	ID=L002_000186-T1.cds;Parent=L002_000186-T1;
scaffold_1	funannotate	CDS	703344	703454	.	+	0	ID=L002_000186-T1.cds;Parent=L002_000186-T1;
scaffold_1	funannotate	CDS	703520	703684	.	+	0	ID=L002_000186-T1.cds;Parent=L002_000186-T1;
scaffold_1	funannotate	gene	706315	706743	.	+	.	ID=L002_000187;
scaffold_1	funannotate	mRNA	706315	706743	.	+	.	ID=L002_000187-T1;Parent=L002_000187;product=hypothetical protein;
scaffold_1	funannotate	exon	706315	706743	.	+	.	ID=L002_000187-T1.exon1;Parent=L002_000187-T1;
scaffold_1	funannotate	CDS	706315	706743	.	+	0	ID=L002_000187-T1.cds;Parent=L002_000187-T1;
scaffold_1	funannotate	gene	708585	709205	.	+	.	ID=L002_000188;
scaffold_1	funannotate	mRNA	708585	709205	.	+	.	ID=L002_000188-T1;Parent=L002_000188;product=hypothetical protein;
scaffold_1	funannotate	exon	708585	709205	.	+	.	ID=L002_000188-T1.exon1;Parent=L002_000188-T1;
scaffold_1	funannotate	CDS	708585	709205	.	+	0	ID=L002_000188-T1.cds;Parent=L002_000188-T1;
scaffold_1	funannotate	gene	714669	717637	.	+	.	ID=L002_000189;
scaffold_1	funannotate	mRNA	714669	717637	.	+	.	ID=L002_000189-T1;Parent=L002_000189;product=hypothetical protein;
scaffold_1	funannotate	exon	714669	716696	.	+	.	ID=L002_000189-T1.exon1;Parent=L002_000189-T1;
scaffold_1	funannotate	exon	716756	717637	.	+	.	ID=L002_000189-T1.exon2;Parent=L002_000189-T1;
scaffold_1	funannotate	CDS	714669	716696	.	+	0	ID=L002_000189-T1.cds;Parent=L002_000189-T1;
scaffold_1	funannotate	CDS	716756	717637	.	+	0	ID=L002_000189-T1.cds;Parent=L002_000189-T1;
scaffold_1	funannotate	gene	718604	721875	.	+	.	ID=L002_000190;
scaffold_1	funannotate	mRNA	718604	721875	.	+	.	ID=L002_000190-T1;Parent=L002_000190;product=hypothetical protein;
scaffold_1	funannotate	exon	718604	720737	.	+	.	ID=L002_000190-T1.exon1;Parent=L002_000190-T1;
scaffold_1	funannotate	exon	720977	721875	.	+	.	ID=L002_000190-T1.exon2;Parent=L002_000190-T1;
scaffold_1	funannotate	CDS	718604	720737	.	+	0	ID=L002_000190-T1.cds;Parent=L002_000190-T1;
scaffold_1	funannotate	CDS	720977	721875	.	+	2	ID=L002_000190-T1.cds;Parent=L002_000190-T1;
scaffold_1	funannotate	gene	722834	723515	.	+	.	ID=L002_000191;
scaffold_1	funannotate	mRNA	722834	723515	.	+	.	ID=L002_000191-T1;Parent=L002_000191;product=hypothetical protein;
scaffold_1	funannotate	exon	722834	722918	.	+	.	ID=L002_000191-T1.exon1;Parent=L002_000191-T1;
scaffold_1	funannotate	exon	723124	723515	.	+	.	ID=L002_000191-T1.exon2;Parent=L002_000191-T1;
scaffold_1	funannotate	CDS	722834	722918	.	+	0	ID=L002_000191-T1.cds;Parent=L002_000191-T1;
scaffold_1	funannotate	CDS	723124	723515	.	+	2	ID=L002_000191-T1.cds;Parent=L002_000191-T1;
scaffold_1	funannotate	gene	724334	727118	.	-	.	ID=L002_000192;
scaffold_1	funannotate	mRNA	724334	727118	.	-	.	ID=L002_000192-T1;Parent=L002_000192;product=hypothetical protein;
scaffold_1	funannotate	exon	726845	727118	.	-	.	ID=L002_000192-T1.exon1;Parent=L002_000192-T1;
scaffold_1	funannotate	exon	726690	726755	.	-	.	ID=L002_000192-T1.exon2;Parent=L002_000192-T1;
scaffold_1	funannotate	exon	726004	726553	.	-	.	ID=L002_000192-T1.exon3;Parent=L002_000192-T1;
scaffold_1	funannotate	exon	725658	725926	.	-	.	ID=L002_000192-T1.exon4;Parent=L002_000192-T1;
scaffold_1	funannotate	exon	725493	725559	.	-	.	ID=L002_000192-T1.exon5;Parent=L002_000192-T1;
scaffold_1	funannotate	exon	724334	725375	.	-	.	ID=L002_000192-T1.exon6;Parent=L002_000192-T1;
scaffold_1	funannotate	CDS	726845	727118	.	-	0	ID=L002_000192-T1.cds;Parent=L002_000192-T1;
scaffold_1	funannotate	CDS	726690	726755	.	-	2	ID=L002_000192-T1.cds;Parent=L002_000192-T1;
scaffold_1	funannotate	CDS	726004	726553	.	-	2	ID=L002_000192-T1.cds;Parent=L002_000192-T1;
scaffold_1	funannotate	CDS	725658	725926	.	-	1	ID=L002_000192-T1.cds;Parent=L002_000192-T1;
scaffold_1	funannotate	CDS	725493	725559	.	-	2	ID=L002_000192-T1.cds;Parent=L002_000192-T1;
scaffold_1	funannotate	CDS	724334	725375	.	-	1	ID=L002_000192-T1.cds;Parent=L002_000192-T1;
scaffold_1	funannotate	gene	728210	728890	.	-	.	ID=L002_000193;
scaffold_1	funannotate	mRNA	728210	728890	.	-	.	ID=L002_000193-T1;Parent=L002_000193;product=hypothetical protein;
scaffold_1	funannotate	exon	728210	728890	.	-	.	ID=L002_000193-T1.exon1;Parent=L002_000193-T1;
scaffold_1	funannotate	CDS	728210	728890	.	-	0	ID=L002_000193-T1.cds;Parent=L002_000193-T1;
scaffold_1	funannotate	gene	732327	734058	.	+	.	ID=L002_000194;
scaffold_1	funannotate	mRNA	732327	734058	.	+	.	ID=L002_000194-T1;Parent=L002_000194;product=hypothetical protein;
scaffold_1	funannotate	exon	732327	732599	.	+	.	ID=L002_000194-T1.exon1;Parent=L002_000194-T1;
scaffold_1	funannotate	exon	732670	732883	.	+	.	ID=L002_000194-T1.exon2;Parent=L002_000194-T1;
scaffold_1	funannotate	exon	732982	733337	.	+	.	ID=L002_000194-T1.exon3;Parent=L002_000194-T1;
scaffold_1	funannotate	exon	733402	734058	.	+	.	ID=L002_000194-T1.exon4;Parent=L002_000194-T1;
scaffold_1	funannotate	CDS	732327	732599	.	+	0	ID=L002_000194-T1.cds;Parent=L002_000194-T1;
scaffold_1	funannotate	CDS	732670	732883	.	+	0	ID=L002_000194-T1.cds;Parent=L002_000194-T1;
scaffold_1	funannotate	CDS	732982	733337	.	+	2	ID=L002_000194-T1.cds;Parent=L002_000194-T1;
scaffold_1	funannotate	CDS	733402	734058	.	+	0	ID=L002_000194-T1.cds;Parent=L002_000194-T1;
scaffold_1	funannotate	gene	734952	736130	.	+	.	ID=L002_000195;
scaffold_1	funannotate	mRNA	734952	736130	.	+	.	ID=L002_000195-T1;Parent=L002_000195;product=hypothetical protein;
scaffold_1	funannotate	exon	734952	735032	.	+	.	ID=L002_000195-T1.exon1;Parent=L002_000195-T1;
scaffold_1	funannotate	exon	735137	735409	.	+	.	ID=L002_000195-T1.exon2;Parent=L002_000195-T1;
scaffold_1	funannotate	exon	735471	736130	.	+	.	ID=L002_000195-T1.exon3;Parent=L002_000195-T1;
scaffold_1	funannotate	CDS	734952	735032	.	+	0	ID=L002_000195-T1.cds;Parent=L002_000195-T1;
scaffold_1	funannotate	CDS	735137	735409	.	+	0	ID=L002_000195-T1.cds;Parent=L002_000195-T1;
scaffold_1	funannotate	CDS	735471	736130	.	+	0	ID=L002_000195-T1.cds;Parent=L002_000195-T1;
scaffold_1	funannotate	gene	738585	739137	.	-	.	ID=L002_000196;
scaffold_1	funannotate	mRNA	738585	739137	.	-	.	ID=L002_000196-T1;Parent=L002_000196;product=hypothetical protein;
scaffold_1	funannotate	exon	739108	739137	.	-	.	ID=L002_000196-T1.exon1;Parent=L002_000196-T1;
scaffold_1	funannotate	exon	738585	738722	.	-	.	ID=L002_000196-T1.exon2;Parent=L002_000196-T1;
scaffold_1	funannotate	CDS	739108	739137	.	-	0	ID=L002_000196-T1.cds;Parent=L002_000196-T1;
scaffold_1	funannotate	CDS	738585	738722	.	-	0	ID=L002_000196-T1.cds;Parent=L002_000196-T1;
scaffold_1	funannotate	gene	742343	743800	.	+	.	ID=L002_000197;
scaffold_1	funannotate	mRNA	742343	743800	.	+	.	ID=L002_000197-T1;Parent=L002_000197;product=hypothetical protein;
scaffold_1	funannotate	exon	742343	742681	.	+	.	ID=L002_000197-T1.exon1;Parent=L002_000197-T1;
scaffold_1	funannotate	exon	742752	742972	.	+	.	ID=L002_000197-T1.exon2;Parent=L002_000197-T1;
scaffold_1	funannotate	exon	743034	743475	.	+	.	ID=L002_000197-T1.exon3;Parent=L002_000197-T1;
scaffold_1	funannotate	exon	743528	743617	.	+	.	ID=L002_000197-T1.exon4;Parent=L002_000197-T1;
scaffold_1	funannotate	exon	743696	743800	.	+	.	ID=L002_000197-T1.exon5;Parent=L002_000197-T1;
scaffold_1	funannotate	CDS	742343	742681	.	+	0	ID=L002_000197-T1.cds;Parent=L002_000197-T1;
scaffold_1	funannotate	CDS	742752	742972	.	+	0	ID=L002_000197-T1.cds;Parent=L002_000197-T1;
scaffold_1	funannotate	CDS	743034	743475	.	+	1	ID=L002_000197-T1.cds;Parent=L002_000197-T1;
scaffold_1	funannotate	CDS	743528	743617	.	+	0	ID=L002_000197-T1.cds;Parent=L002_000197-T1;
scaffold_1	funannotate	CDS	743696	743800	.	+	0	ID=L002_000197-T1.cds;Parent=L002_000197-T1;
scaffold_1	funannotate	gene	744609	746791	.	-	.	ID=L002_000198;
scaffold_1	funannotate	mRNA	744609	746791	.	-	.	ID=L002_000198-T1;Parent=L002_000198;product=hypothetical protein;
scaffold_1	funannotate	exon	744917	746791	.	-	.	ID=L002_000198-T1.exon1;Parent=L002_000198-T1;
scaffold_1	funannotate	exon	744609	744854	.	-	.	ID=L002_000198-T1.exon2;Parent=L002_000198-T1;
scaffold_1	funannotate	CDS	744917	746791	.	-	0	ID=L002_000198-T1.cds;Parent=L002_000198-T1;
scaffold_1	funannotate	CDS	744609	744854	.	-	0	ID=L002_000198-T1.cds;Parent=L002_000198-T1;
scaffold_1	funannotate	gene	748264	751082	.	-	.	ID=L002_000199;
scaffold_1	funannotate	mRNA	748264	751082	.	-	.	ID=L002_000199-T1;Parent=L002_000199;product=hypothetical protein;
scaffold_1	funannotate	exon	750632	751082	.	-	.	ID=L002_000199-T1.exon1;Parent=L002_000199-T1;
scaffold_1	funannotate	exon	748950	750539	.	-	.	ID=L002_000199-T1.exon2;Parent=L002_000199-T1;
scaffold_1	funannotate	exon	748264	748790	.	-	.	ID=L002_000199-T1.exon3;Parent=L002_000199-T1;
scaffold_1	funannotate	CDS	750632	751082	.	-	0	ID=L002_000199-T1.cds;Parent=L002_000199-T1;
scaffold_1	funannotate	CDS	748950	750539	.	-	2	ID=L002_000199-T1.cds;Parent=L002_000199-T1;
scaffold_1	funannotate	CDS	748264	748790	.	-	2	ID=L002_000199-T1.cds;Parent=L002_000199-T1;
scaffold_1	funannotate	gene	751720	752510	.	-	.	ID=L002_000200;
scaffold_1	funannotate	mRNA	751720	752510	.	-	.	ID=L002_000200-T1;Parent=L002_000200;product=hypothetical protein;
scaffold_1	funannotate	exon	752309	752510	.	-	.	ID=L002_000200-T1.exon1;Parent=L002_000200-T1;
scaffold_1	funannotate	exon	751720	752252	.	-	.	ID=L002_000200-T1.exon2;Parent=L002_000200-T1;
scaffold_1	funannotate	CDS	752309	752510	.	-	0	ID=L002_000200-T1.cds;Parent=L002_000200-T1;
scaffold_1	funannotate	CDS	751720	752252	.	-	2	ID=L002_000200-T1.cds;Parent=L002_000200-T1;
scaffold_1	funannotate	gene	756229	757203	.	+	.	ID=L002_000201;
scaffold_1	funannotate	mRNA	756229	757203	.	+	.	ID=L002_000201-T1;Parent=L002_000201;product=hypothetical protein;
scaffold_1	funannotate	exon	756229	757203	.	+	.	ID=L002_000201-T1.exon1;Parent=L002_000201-T1;
scaffold_1	funannotate	CDS	756229	757203	.	+	0	ID=L002_000201-T1.cds;Parent=L002_000201-T1;
scaffold_1	funannotate	gene	758925	759554	.	+	.	ID=L002_000202;
scaffold_1	funannotate	mRNA	758925	759554	.	+	.	ID=L002_000202-T1;Parent=L002_000202;product=hypothetical protein;
scaffold_1	funannotate	exon	758925	759554	.	+	.	ID=L002_000202-T1.exon1;Parent=L002_000202-T1;
scaffold_1	funannotate	CDS	758925	759554	.	+	0	ID=L002_000202-T1.cds;Parent=L002_000202-T1;
scaffold_1	funannotate	gene	761588	762469	.	+	.	ID=L002_000203;
scaffold_1	funannotate	mRNA	761588	762469	.	+	.	ID=L002_000203-T1;Parent=L002_000203;product=hypothetical protein;
scaffold_1	funannotate	exon	761588	761635	.	+	.	ID=L002_000203-T1.exon1;Parent=L002_000203-T1;
scaffold_1	funannotate	exon	761700	761933	.	+	.	ID=L002_000203-T1.exon2;Parent=L002_000203-T1;
scaffold_1	funannotate	exon	761994	762151	.	+	.	ID=L002_000203-T1.exon3;Parent=L002_000203-T1;
scaffold_1	funannotate	exon	762301	762469	.	+	.	ID=L002_000203-T1.exon4;Parent=L002_000203-T1;
scaffold_1	funannotate	CDS	761588	761635	.	+	0	ID=L002_000203-T1.cds;Parent=L002_000203-T1;
scaffold_1	funannotate	CDS	761700	761933	.	+	0	ID=L002_000203-T1.cds;Parent=L002_000203-T1;
scaffold_1	funannotate	CDS	761994	762151	.	+	0	ID=L002_000203-T1.cds;Parent=L002_000203-T1;
scaffold_1	funannotate	CDS	762301	762469	.	+	1	ID=L002_000203-T1.cds;Parent=L002_000203-T1;
scaffold_1	funannotate	gene	765427	767318	.	+	.	ID=L002_000204;
scaffold_1	funannotate	mRNA	765427	767318	.	+	.	ID=L002_000204-T1;Parent=L002_000204;product=hypothetical protein;
scaffold_1	funannotate	exon	765427	765994	.	+	.	ID=L002_000204-T1.exon1;Parent=L002_000204-T1;
scaffold_1	funannotate	exon	766148	766517	.	+	.	ID=L002_000204-T1.exon2;Parent=L002_000204-T1;
scaffold_1	funannotate	exon	766582	767016	.	+	.	ID=L002_000204-T1.exon3;Parent=L002_000204-T1;
scaffold_1	funannotate	exon	767072	767225	.	+	.	ID=L002_000204-T1.exon4;Parent=L002_000204-T1;
scaffold_1	funannotate	exon	767283	767318	.	+	.	ID=L002_000204-T1.exon5;Parent=L002_000204-T1;
scaffold_1	funannotate	CDS	765427	765994	.	+	0	ID=L002_000204-T1.cds;Parent=L002_000204-T1;
scaffold_1	funannotate	CDS	766148	766517	.	+	2	ID=L002_000204-T1.cds;Parent=L002_000204-T1;
scaffold_1	funannotate	CDS	766582	767016	.	+	1	ID=L002_000204-T1.cds;Parent=L002_000204-T1;
scaffold_1	funannotate	CDS	767072	767225	.	+	1	ID=L002_000204-T1.cds;Parent=L002_000204-T1;
scaffold_1	funannotate	CDS	767283	767318	.	+	0	ID=L002_000204-T1.cds;Parent=L002_000204-T1;
scaffold_1	funannotate	gene	768064	768840	.	-	.	ID=L002_000205;
scaffold_1	funannotate	mRNA	768064	768840	.	-	.	ID=L002_000205-T1;Parent=L002_000205;product=hypothetical protein;
scaffold_1	funannotate	exon	768064	768840	.	-	.	ID=L002_000205-T1.exon1;Parent=L002_000205-T1;
scaffold_1	funannotate	CDS	768064	768840	.	-	0	ID=L002_000205-T1.cds;Parent=L002_000205-T1;
scaffold_1	funannotate	gene	770097	771884	.	-	.	ID=L002_000206;
scaffold_1	funannotate	mRNA	770097	771884	.	-	.	ID=L002_000206-T1;Parent=L002_000206;product=hypothetical protein;
scaffold_1	funannotate	exon	771605	771884	.	-	.	ID=L002_000206-T1.exon1;Parent=L002_000206-T1;
scaffold_1	funannotate	exon	770097	771547	.	-	.	ID=L002_000206-T1.exon2;Parent=L002_000206-T1;
scaffold_1	funannotate	CDS	771605	771884	.	-	0	ID=L002_000206-T1.cds;Parent=L002_000206-T1;
scaffold_1	funannotate	CDS	770097	771547	.	-	2	ID=L002_000206-T1.cds;Parent=L002_000206-T1;
scaffold_1	funannotate	gene	773182	775260	.	+	.	ID=L002_000207;
scaffold_1	funannotate	mRNA	773182	775260	.	+	.	ID=L002_000207-T1;Parent=L002_000207;product=hypothetical protein;
scaffold_1	funannotate	exon	773182	775260	.	+	.	ID=L002_000207-T1.exon1;Parent=L002_000207-T1;
scaffold_1	funannotate	CDS	773182	775260	.	+	0	ID=L002_000207-T1.cds;Parent=L002_000207-T1;
scaffold_1	funannotate	gene	776367	777489	.	-	.	ID=L002_000208;
scaffold_1	funannotate	mRNA	776367	777489	.	-	.	ID=L002_000208-T1;Parent=L002_000208;product=hypothetical protein;
scaffold_1	funannotate	exon	777266	777489	.	-	.	ID=L002_000208-T1.exon1;Parent=L002_000208-T1;
scaffold_1	funannotate	exon	776367	777204	.	-	.	ID=L002_000208-T1.exon2;Parent=L002_000208-T1;
scaffold_1	funannotate	CDS	777266	777489	.	-	0	ID=L002_000208-T1.cds;Parent=L002_000208-T1;
scaffold_1	funannotate	CDS	776367	777204	.	-	1	ID=L002_000208-T1.cds;Parent=L002_000208-T1;
scaffold_1	funannotate	gene	778101	780404	.	+	.	ID=L002_000209;
scaffold_1	funannotate	mRNA	778101	780404	.	+	.	ID=L002_000209-T1;Parent=L002_000209;product=hypothetical protein;
scaffold_1	funannotate	exon	778101	778387	.	+	.	ID=L002_000209-T1.exon1;Parent=L002_000209-T1;
scaffold_1	funannotate	exon	778472	780088	.	+	.	ID=L002_000209-T1.exon2;Parent=L002_000209-T1;
scaffold_1	funannotate	exon	780233	780404	.	+	.	ID=L002_000209-T1.exon3;Parent=L002_000209-T1;
scaffold_1	funannotate	CDS	778101	778387	.	+	0	ID=L002_000209-T1.cds;Parent=L002_000209-T1;
scaffold_1	funannotate	CDS	778472	780088	.	+	1	ID=L002_000209-T1.cds;Parent=L002_000209-T1;
scaffold_1	funannotate	CDS	780233	780404	.	+	1	ID=L002_000209-T1.cds;Parent=L002_000209-T1;
scaffold_1	funannotate	gene	781005	782061	.	-	.	ID=L002_000210;
scaffold_1	funannotate	mRNA	781005	782061	.	-	.	ID=L002_000210-T1;Parent=L002_000210;product=hypothetical protein;
scaffold_1	funannotate	exon	781555	782061	.	-	.	ID=L002_000210-T1.exon1;Parent=L002_000210-T1;
scaffold_1	funannotate	exon	781005	781397	.	-	.	ID=L002_000210-T1.exon2;Parent=L002_000210-T1;
scaffold_1	funannotate	CDS	781555	782061	.	-	0	ID=L002_000210-T1.cds;Parent=L002_000210-T1;
scaffold_1	funannotate	CDS	781005	781397	.	-	0	ID=L002_000210-T1.cds;Parent=L002_000210-T1;
scaffold_1	funannotate	gene	783421	786148	.	-	.	ID=L002_000211;
scaffold_1	funannotate	mRNA	783421	786148	.	-	.	ID=L002_000211-T1;Parent=L002_000211;product=hypothetical protein;
scaffold_1	funannotate	exon	786038	786148	.	-	.	ID=L002_000211-T1.exon1;Parent=L002_000211-T1;
scaffold_1	funannotate	exon	785641	785968	.	-	.	ID=L002_000211-T1.exon2;Parent=L002_000211-T1;
scaffold_1	funannotate	exon	785142	785584	.	-	.	ID=L002_000211-T1.exon3;Parent=L002_000211-T1;
scaffold_1	funannotate	exon	784926	785093	.	-	.	ID=L002_000211-T1.exon4;Parent=L002_000211-T1;
scaffold_1	funannotate	exon	783421	784872	.	-	.	ID=L002_000211-T1.exon5;Parent=L002_000211-T1;
scaffold_1	funannotate	CDS	786038	786148	.	-	0	ID=L002_000211-T1.cds;Parent=L002_000211-T1;
scaffold_1	funannotate	CDS	785641	785968	.	-	0	ID=L002_000211-T1.cds;Parent=L002_000211-T1;
scaffold_1	funannotate	CDS	785142	785584	.	-	2	ID=L002_000211-T1.cds;Parent=L002_000211-T1;
scaffold_1	funannotate	CDS	784926	785093	.	-	0	ID=L002_000211-T1.cds;Parent=L002_000211-T1;
scaffold_1	funannotate	CDS	783421	784872	.	-	0	ID=L002_000211-T1.cds;Parent=L002_000211-T1;
scaffold_1	funannotate	gene	789391	790389	.	-	.	ID=L002_000212;
scaffold_1	funannotate	mRNA	789391	790389	.	-	.	ID=L002_000212-T1;Parent=L002_000212;product=hypothetical protein;
scaffold_1	funannotate	exon	790023	790389	.	-	.	ID=L002_000212-T1.exon1;Parent=L002_000212-T1;
scaffold_1	funannotate	exon	789391	789854	.	-	.	ID=L002_000212-T1.exon2;Parent=L002_000212-T1;
scaffold_1	funannotate	CDS	790023	790389	.	-	0	ID=L002_000212-T1.cds;Parent=L002_000212-T1;
scaffold_1	funannotate	CDS	789391	789854	.	-	2	ID=L002_000212-T1.cds;Parent=L002_000212-T1;
scaffold_1	funannotate	gene	792095	793213	.	+	.	ID=L002_000213;
scaffold_1	funannotate	mRNA	792095	793213	.	+	.	ID=L002_000213-T1;Parent=L002_000213;product=hypothetical protein;
scaffold_1	funannotate	exon	792095	793213	.	+	.	ID=L002_000213-T1.exon1;Parent=L002_000213-T1;
scaffold_1	funannotate	CDS	792095	793213	.	+	0	ID=L002_000213-T1.cds;Parent=L002_000213-T1;
scaffold_1	funannotate	gene	796652	797938	.	+	.	ID=L002_000214;
scaffold_1	funannotate	mRNA	796652	797938	.	+	.	ID=L002_000214-T1;Parent=L002_000214;product=hypothetical protein;
scaffold_1	funannotate	exon	796652	797076	.	+	.	ID=L002_000214-T1.exon1;Parent=L002_000214-T1;
scaffold_1	funannotate	exon	797330	797473	.	+	.	ID=L002_000214-T1.exon2;Parent=L002_000214-T1;
scaffold_1	funannotate	exon	797603	797847	.	+	.	ID=L002_000214-T1.exon3;Parent=L002_000214-T1;
scaffold_1	funannotate	exon	797901	797938	.	+	.	ID=L002_000214-T1.exon4;Parent=L002_000214-T1;
scaffold_1	funannotate	CDS	796652	797076	.	+	0	ID=L002_000214-T1.cds;Parent=L002_000214-T1;
scaffold_1	funannotate	CDS	797330	797473	.	+	1	ID=L002_000214-T1.cds;Parent=L002_000214-T1;
scaffold_1	funannotate	CDS	797603	797847	.	+	1	ID=L002_000214-T1.cds;Parent=L002_000214-T1;
scaffold_1	funannotate	CDS	797901	797938	.	+	2	ID=L002_000214-T1.cds;Parent=L002_000214-T1;
scaffold_1	funannotate	gene	798253	799165	.	-	.	ID=L002_000215;
scaffold_1	funannotate	mRNA	798253	799165	.	-	.	ID=L002_000215-T1;Parent=L002_000215;product=hypothetical protein;
scaffold_1	funannotate	exon	798567	799165	.	-	.	ID=L002_000215-T1.exon1;Parent=L002_000215-T1;
scaffold_1	funannotate	exon	798253	798508	.	-	.	ID=L002_000215-T1.exon2;Parent=L002_000215-T1;
scaffold_1	funannotate	CDS	798567	799165	.	-	0	ID=L002_000215-T1.cds;Parent=L002_000215-T1;
scaffold_1	funannotate	CDS	798253	798508	.	-	1	ID=L002_000215-T1.cds;Parent=L002_000215-T1;
scaffold_1	funannotate	gene	800378	800584	.	+	.	ID=L002_000216;
scaffold_1	funannotate	mRNA	800378	800584	.	+	.	ID=L002_000216-T1;Parent=L002_000216;product=hypothetical protein;
scaffold_1	funannotate	exon	800378	800584	.	+	.	ID=L002_000216-T1.exon1;Parent=L002_000216-T1;
scaffold_1	funannotate	CDS	800378	800584	.	+	0	ID=L002_000216-T1.cds;Parent=L002_000216-T1;
scaffold_1	funannotate	gene	801808	803331	.	-	.	ID=L002_000217;
scaffold_1	funannotate	mRNA	801808	803331	.	-	.	ID=L002_000217-T1;Parent=L002_000217;product=hypothetical protein;
scaffold_1	funannotate	exon	802355	803331	.	-	.	ID=L002_000217-T1.exon1;Parent=L002_000217-T1;
scaffold_1	funannotate	exon	801808	802297	.	-	.	ID=L002_000217-T1.exon2;Parent=L002_000217-T1;
scaffold_1	funannotate	CDS	802355	803331	.	-	0	ID=L002_000217-T1.cds;Parent=L002_000217-T1;
scaffold_1	funannotate	CDS	801808	802297	.	-	1	ID=L002_000217-T1.cds;Parent=L002_000217-T1;
scaffold_1	funannotate	gene	804484	806009	.	+	.	ID=L002_000218;
scaffold_1	funannotate	mRNA	804484	806009	.	+	.	ID=L002_000218-T1;Parent=L002_000218;product=hypothetical protein;
scaffold_1	funannotate	exon	804484	804928	.	+	.	ID=L002_000218-T1.exon1;Parent=L002_000218-T1;
scaffold_1	funannotate	exon	804954	805473	.	+	.	ID=L002_000218-T1.exon2;Parent=L002_000218-T1;
scaffold_1	funannotate	exon	805526	806009	.	+	.	ID=L002_000218-T1.exon3;Parent=L002_000218-T1;
scaffold_1	funannotate	CDS	804484	804928	.	+	0	ID=L002_000218-T1.cds;Parent=L002_000218-T1;
scaffold_1	funannotate	CDS	804954	805473	.	+	2	ID=L002_000218-T1.cds;Parent=L002_000218-T1;
scaffold_1	funannotate	CDS	805526	806009	.	+	1	ID=L002_000218-T1.cds;Parent=L002_000218-T1;
scaffold_1	funannotate	gene	807667	809217	.	+	.	ID=L002_000219;
scaffold_1	funannotate	mRNA	807667	809217	.	+	.	ID=L002_000219-T1;Parent=L002_000219;product=hypothetical protein;
scaffold_1	funannotate	exon	807667	808546	.	+	.	ID=L002_000219-T1.exon1;Parent=L002_000219-T1;
scaffold_1	funannotate	exon	808657	808677	.	+	.	ID=L002_000219-T1.exon2;Parent=L002_000219-T1;
scaffold_1	funannotate	exon	808766	809217	.	+	.	ID=L002_000219-T1.exon3;Parent=L002_000219-T1;
scaffold_1	funannotate	CDS	807667	808546	.	+	0	ID=L002_000219-T1.cds;Parent=L002_000219-T1;
scaffold_1	funannotate	CDS	808657	808677	.	+	2	ID=L002_000219-T1.cds;Parent=L002_000219-T1;
scaffold_1	funannotate	CDS	808766	809217	.	+	2	ID=L002_000219-T1.cds;Parent=L002_000219-T1;
scaffold_1	funannotate	gene	811495	815103	.	-	.	ID=L002_000220;
scaffold_1	funannotate	mRNA	811495	815103	.	-	.	ID=L002_000220-T1;Parent=L002_000220;product=hypothetical protein;
scaffold_1	funannotate	exon	814596	815103	.	-	.	ID=L002_000220-T1.exon1;Parent=L002_000220-T1;
scaffold_1	funannotate	exon	813389	814239	.	-	.	ID=L002_000220-T1.exon2;Parent=L002_000220-T1;
scaffold_1	funannotate	exon	812945	813332	.	-	.	ID=L002_000220-T1.exon3;Parent=L002_000220-T1;
scaffold_1	funannotate	exon	812091	812688	.	-	.	ID=L002_000220-T1.exon4;Parent=L002_000220-T1;
scaffold_1	funannotate	exon	811680	812037	.	-	.	ID=L002_000220-T1.exon5;Parent=L002_000220-T1;
scaffold_1	funannotate	exon	811495	811626	.	-	.	ID=L002_000220-T1.exon6;Parent=L002_000220-T1;
scaffold_1	funannotate	CDS	814596	815103	.	-	0	ID=L002_000220-T1.cds;Parent=L002_000220-T1;
scaffold_1	funannotate	CDS	813389	814239	.	-	2	ID=L002_000220-T1.cds;Parent=L002_000220-T1;
scaffold_1	funannotate	CDS	812945	813332	.	-	0	ID=L002_000220-T1.cds;Parent=L002_000220-T1;
scaffold_1	funannotate	CDS	812091	812688	.	-	2	ID=L002_000220-T1.cds;Parent=L002_000220-T1;
scaffold_1	funannotate	CDS	811680	812037	.	-	1	ID=L002_000220-T1.cds;Parent=L002_000220-T1;
scaffold_1	funannotate	CDS	811495	811626	.	-	0	ID=L002_000220-T1.cds;Parent=L002_000220-T1;
scaffold_1	funannotate	gene	818883	819662	.	+	.	ID=L002_000221;
scaffold_1	funannotate	mRNA	818883	819662	.	+	.	ID=L002_000221-T1;Parent=L002_000221;product=hypothetical protein;
scaffold_1	funannotate	exon	818883	819662	.	+	.	ID=L002_000221-T1.exon1;Parent=L002_000221-T1;
scaffold_1	funannotate	CDS	818883	819662	.	+	0	ID=L002_000221-T1.cds;Parent=L002_000221-T1;
scaffold_1	funannotate	gene	820861	822664	.	-	.	ID=L002_000222;
scaffold_1	funannotate	mRNA	820861	822664	.	-	.	ID=L002_000222-T1;Parent=L002_000222;product=hypothetical protein;
scaffold_1	funannotate	exon	822277	822664	.	-	.	ID=L002_000222-T1.exon1;Parent=L002_000222-T1;
scaffold_1	funannotate	exon	821358	822219	.	-	.	ID=L002_000222-T1.exon2;Parent=L002_000222-T1;
scaffold_1	funannotate	exon	820861	821254	.	-	.	ID=L002_000222-T1.exon3;Parent=L002_000222-T1;
scaffold_1	funannotate	CDS	822277	822664	.	-	0	ID=L002_000222-T1.cds;Parent=L002_000222-T1;
scaffold_1	funannotate	CDS	821358	822219	.	-	2	ID=L002_000222-T1.cds;Parent=L002_000222-T1;
scaffold_1	funannotate	CDS	820861	821254	.	-	1	ID=L002_000222-T1.cds;Parent=L002_000222-T1;
scaffold_1	funannotate	gene	824450	826065	.	-	.	ID=L002_000223;
scaffold_1	funannotate	mRNA	824450	826065	.	-	.	ID=L002_000223-T1;Parent=L002_000223;product=hypothetical protein;
scaffold_1	funannotate	exon	825645	826065	.	-	.	ID=L002_000223-T1.exon1;Parent=L002_000223-T1;
scaffold_1	funannotate	exon	825037	825559	.	-	.	ID=L002_000223-T1.exon2;Parent=L002_000223-T1;
scaffold_1	funannotate	exon	824450	824933	.	-	.	ID=L002_000223-T1.exon3;Parent=L002_000223-T1;
scaffold_1	funannotate	CDS	825645	826065	.	-	0	ID=L002_000223-T1.cds;Parent=L002_000223-T1;
scaffold_1	funannotate	CDS	825037	825559	.	-	2	ID=L002_000223-T1.cds;Parent=L002_000223-T1;
scaffold_1	funannotate	CDS	824450	824933	.	-	1	ID=L002_000223-T1.cds;Parent=L002_000223-T1;
scaffold_1	funannotate	gene	830405	831039	.	+	.	ID=L002_000224;
scaffold_1	funannotate	mRNA	830405	831039	.	+	.	ID=L002_000224-T1;Parent=L002_000224;product=hypothetical protein;
scaffold_1	funannotate	exon	830405	830916	.	+	.	ID=L002_000224-T1.exon1;Parent=L002_000224-T1;
scaffold_1	funannotate	exon	831012	831039	.	+	.	ID=L002_000224-T1.exon2;Parent=L002_000224-T1;
scaffold_1	funannotate	CDS	830405	830916	.	+	0	ID=L002_000224-T1.cds;Parent=L002_000224-T1;
scaffold_1	funannotate	CDS	831012	831039	.	+	1	ID=L002_000224-T1.cds;Parent=L002_000224-T1;
scaffold_1	funannotate	gene	831739	832554	.	-	.	ID=L002_000225;
scaffold_1	funannotate	mRNA	831739	832554	.	-	.	ID=L002_000225-T1;Parent=L002_000225;product=hypothetical protein;
scaffold_1	funannotate	exon	832253	832554	.	-	.	ID=L002_000225-T1.exon1;Parent=L002_000225-T1;
scaffold_1	funannotate	exon	831739	832117	.	-	.	ID=L002_000225-T1.exon2;Parent=L002_000225-T1;
scaffold_1	funannotate	CDS	832253	832554	.	-	0	ID=L002_000225-T1.cds;Parent=L002_000225-T1;
scaffold_1	funannotate	CDS	831739	832117	.	-	1	ID=L002_000225-T1.cds;Parent=L002_000225-T1;
scaffold_1	funannotate	gene	833364	834374	.	-	.	ID=L002_000226;
scaffold_1	funannotate	mRNA	833364	834374	.	-	.	ID=L002_000226-T1;Parent=L002_000226;product=hypothetical protein;
scaffold_1	funannotate	exon	833364	834374	.	-	.	ID=L002_000226-T1.exon1;Parent=L002_000226-T1;
scaffold_1	funannotate	CDS	833364	834374	.	-	0	ID=L002_000226-T1.cds;Parent=L002_000226-T1;
scaffold_1	funannotate	gene	837187	838311	.	-	.	ID=L002_000227;
scaffold_1	funannotate	mRNA	837187	838311	.	-	.	ID=L002_000227-T1;Parent=L002_000227;product=hypothetical protein;
scaffold_1	funannotate	exon	837187	838311	.	-	.	ID=L002_000227-T1.exon1;Parent=L002_000227-T1;
scaffold_1	funannotate	CDS	837187	838311	.	-	0	ID=L002_000227-T1.cds;Parent=L002_000227-T1;
scaffold_1	funannotate	gene	839616	841160	.	-	.	ID=L002_000228;
scaffold_1	funannotate	mRNA	839616	841160	.	-	.	ID=L002_000228-T1;Parent=L002_000228;product=hypothetical protein;
scaffold_1	funannotate	exon	839616	841160	.	-	.	ID=L002_000228-T1.exon1;Parent=L002_000228-T1;
scaffold_1	funannotate	CDS	839616	841160	.	-	0	ID=L002_000228-T1.cds;Parent=L002_000228-T1;
scaffold_1	funannotate	gene	843340	845484	.	+	.	ID=L002_000229;
scaffold_1	funannotate	mRNA	843340	845484	.	+	.	ID=L002_000229-T1;Parent=L002_000229;product=hypothetical protein;
scaffold_1	funannotate	exon	843340	843527	.	+	.	ID=L002_000229-T1.exon1;Parent=L002_000229-T1;
scaffold_1	funannotate	exon	843591	844867	.	+	.	ID=L002_000229-T1.exon2;Parent=L002_000229-T1;
scaffold_1	funannotate	exon	844970	845484	.	+	.	ID=L002_000229-T1.exon3;Parent=L002_000229-T1;
scaffold_1	funannotate	CDS	843340	843527	.	+	0	ID=L002_000229-T1.cds;Parent=L002_000229-T1;
scaffold_1	funannotate	CDS	843591	844867	.	+	1	ID=L002_000229-T1.cds;Parent=L002_000229-T1;
scaffold_1	funannotate	CDS	844970	845484	.	+	2	ID=L002_000229-T1.cds;Parent=L002_000229-T1;
scaffold_1	funannotate	gene	846108	846203	.	+	.	ID=L002_000230;
scaffold_1	funannotate	tRNA	846108	846203	.	+	.	ID=L002_000230-T1;Parent=L002_000230;product=tRNA-Val;
scaffold_1	funannotate	exon	846108	846203	.	+	.	ID=L002_000230-T1.exon1;Parent=L002_000230-T1;
scaffold_1	funannotate	gene	848088	849206	.	+	.	ID=L002_000231;
scaffold_1	funannotate	mRNA	848088	849206	.	+	.	ID=L002_000231-T1;Parent=L002_000231;product=hypothetical protein;
scaffold_1	funannotate	exon	848088	849206	.	+	.	ID=L002_000231-T1.exon1;Parent=L002_000231-T1;
scaffold_1	funannotate	CDS	848088	849206	.	+	0	ID=L002_000231-T1.cds;Parent=L002_000231-T1;
scaffold_1	funannotate	gene	850441	851890	.	-	.	ID=L002_000232;
scaffold_1	funannotate	mRNA	850441	851890	.	-	.	ID=L002_000232-T1;Parent=L002_000232;product=hypothetical protein;
scaffold_1	funannotate	exon	850907	851890	.	-	.	ID=L002_000232-T1.exon1;Parent=L002_000232-T1;
scaffold_1	funannotate	exon	850441	850776	.	-	.	ID=L002_000232-T1.exon2;Parent=L002_000232-T1;
scaffold_1	funannotate	CDS	850907	851890	.	-	0	ID=L002_000232-T1.cds;Parent=L002_000232-T1;
scaffold_1	funannotate	CDS	850441	850776	.	-	0	ID=L002_000232-T1.cds;Parent=L002_000232-T1;
scaffold_1	funannotate	gene	854558	855683	.	+	.	ID=L002_000233;
scaffold_1	funannotate	mRNA	854558	855683	.	+	.	ID=L002_000233-T1;Parent=L002_000233;product=hypothetical protein;
scaffold_1	funannotate	exon	854558	855447	.	+	.	ID=L002_000233-T1.exon1;Parent=L002_000233-T1;
scaffold_1	funannotate	exon	855539	855683	.	+	.	ID=L002_000233-T1.exon2;Parent=L002_000233-T1;
scaffold_1	funannotate	CDS	854558	855447	.	+	0	ID=L002_000233-T1.cds;Parent=L002_000233-T1;
scaffold_1	funannotate	CDS	855539	855683	.	+	1	ID=L002_000233-T1.cds;Parent=L002_000233-T1;
scaffold_1	funannotate	gene	859006	859236	.	+	.	ID=L002_000234;
scaffold_1	funannotate	mRNA	859006	859236	.	+	.	ID=L002_000234-T1;Parent=L002_000234;product=hypothetical protein;
scaffold_1	funannotate	exon	859006	859236	.	+	.	ID=L002_000234-T1.exon1;Parent=L002_000234-T1;
scaffold_1	funannotate	CDS	859006	859236	.	+	0	ID=L002_000234-T1.cds;Parent=L002_000234-T1;
scaffold_1	funannotate	gene	859927	860806	.	-	.	ID=L002_000235;
scaffold_1	funannotate	mRNA	859927	860806	.	-	.	ID=L002_000235-T1;Parent=L002_000235;product=hypothetical protein;
scaffold_1	funannotate	exon	860095	860806	.	-	.	ID=L002_000235-T1.exon1;Parent=L002_000235-T1;
scaffold_1	funannotate	exon	859927	860024	.	-	.	ID=L002_000235-T1.exon2;Parent=L002_000235-T1;
scaffold_1	funannotate	CDS	860095	860806	.	-	0	ID=L002_000235-T1.cds;Parent=L002_000235-T1;
scaffold_1	funannotate	CDS	859927	860024	.	-	2	ID=L002_000235-T1.cds;Parent=L002_000235-T1;
scaffold_1	funannotate	gene	862186	864035	.	-	.	ID=L002_000236;
scaffold_1	funannotate	mRNA	862186	864035	.	-	.	ID=L002_000236-T1;Parent=L002_000236;product=hypothetical protein;
scaffold_1	funannotate	exon	863006	864035	.	-	.	ID=L002_000236-T1.exon1;Parent=L002_000236-T1;
scaffold_1	funannotate	exon	862186	862904	.	-	.	ID=L002_000236-T1.exon2;Parent=L002_000236-T1;
scaffold_1	funannotate	CDS	863006	864035	.	-	0	ID=L002_000236-T1.cds;Parent=L002_000236-T1;
scaffold_1	funannotate	CDS	862186	862904	.	-	2	ID=L002_000236-T1.cds;Parent=L002_000236-T1;
scaffold_1	funannotate	gene	864628	865106	.	-	.	ID=L002_000237;
scaffold_1	funannotate	mRNA	864628	865106	.	-	.	ID=L002_000237-T1;Parent=L002_000237;product=hypothetical protein;
scaffold_1	funannotate	exon	864628	865106	.	-	.	ID=L002_000237-T1.exon1;Parent=L002_000237-T1;
scaffold_1	funannotate	CDS	864628	865106	.	-	2	ID=L002_000237-T1.cds;Parent=L002_000237-T1;
scaffold_2	funannotate	gene	445	1933	.	+	.	ID=L002_000238;
scaffold_2	funannotate	mRNA	445	1933	.	+	.	ID=L002_000238-T1;Parent=L002_000238;product=hypothetical protein;
scaffold_2	funannotate	exon	445	515	.	+	.	ID=L002_000238-T1.exon1;Parent=L002_000238-T1;
scaffold_2	funannotate	exon	589	984	.	+	.	ID=L002_000238-T1.exon2;Parent=L002_000238-T1;
scaffold_2	funannotate	exon	1080	1207	.	+	.	ID=L002_000238-T1.exon3;Parent=L002_000238-T1;
scaffold_2	funannotate	exon	1236	1308	.	+	.	ID=L002_000238-T1.exon4;Parent=L002_000238-T1;
scaffold_2	funannotate	exon	1345	1381	.	+	.	ID=L002_000238-T1.exon5;Parent=L002_000238-T1;
scaffold_2	funannotate	exon	1444	1635	.	+	.	ID=L002_000238-T1.exon6;Parent=L002_000238-T1;
scaffold_2	funannotate	exon	1737	1933	.	+	.	ID=L002_000238-T1.exon7;Parent=L002_000238-T1;
scaffold_2	funannotate	CDS	445	515	.	+	2	ID=L002_000238-T1.cds;Parent=L002_000238-T1;
scaffold_2	funannotate	CDS	589	984	.	+	0	ID=L002_000238-T1.cds;Parent=L002_000238-T1;
scaffold_2	funannotate	CDS	1080	1207	.	+	0	ID=L002_000238-T1.cds;Parent=L002_000238-T1;
scaffold_2	funannotate	CDS	1236	1308	.	+	1	ID=L002_000238-T1.cds;Parent=L002_000238-T1;
scaffold_2	funannotate	CDS	1345	1381	.	+	0	ID=L002_000238-T1.cds;Parent=L002_000238-T1;
scaffold_2	funannotate	CDS	1444	1635	.	+	2	ID=L002_000238-T1.cds;Parent=L002_000238-T1;
scaffold_2	funannotate	CDS	1737	1933	.	+	2	ID=L002_000238-T1.cds;Parent=L002_000238-T1;
scaffold_2	funannotate	gene	2708	4341	.	-	.	ID=L002_000239;
scaffold_2	funannotate	mRNA	2708	4341	.	-	.	ID=L002_000239-T1;Parent=L002_000239;product=hypothetical protein;
scaffold_2	funannotate	exon	3996	4341	.	-	.	ID=L002_000239-T1.exon1;Parent=L002_000239-T1;
scaffold_2	funannotate	exon	3473	3934	.	-	.	ID=L002_000239-T1.exon2;Parent=L002_000239-T1;
scaffold_2	funannotate	exon	2919	3333	.	-	.	ID=L002_000239-T1.exon3;Parent=L002_000239-T1;
scaffold_2	funannotate	exon	2708	2864	.	-	.	ID=L002_000239-T1.exon4;Parent=L002_000239-T1;
scaffold_2	funannotate	CDS	3996	4341	.	-	0	ID=L002_000239-T1.cds;Parent=L002_000239-T1;
scaffold_2	funannotate	CDS	3473	3934	.	-	2	ID=L002_000239-T1.cds;Parent=L002_000239-T1;
scaffold_2	funannotate	CDS	2919	3333	.	-	2	ID=L002_000239-T1.cds;Parent=L002_000239-T1;
scaffold_2	funannotate	CDS	2708	2864	.	-	1	ID=L002_000239-T1.cds;Parent=L002_000239-T1;
scaffold_2	funannotate	gene	5056	6756	.	+	.	ID=L002_000240;
scaffold_2	funannotate	mRNA	5056	6756	.	+	.	ID=L002_000240-T1;Parent=L002_000240;product=hypothetical protein;
scaffold_2	funannotate	exon	5056	5355	.	+	.	ID=L002_000240-T1.exon1;Parent=L002_000240-T1;
scaffold_2	funannotate	exon	5433	6418	.	+	.	ID=L002_000240-T1.exon2;Parent=L002_000240-T1;
scaffold_2	funannotate	exon	6528	6756	.	+	.	ID=L002_000240-T1.exon3;Parent=L002_000240-T1;
scaffold_2	funannotate	CDS	5056	5355	.	+	0	ID=L002_000240-T1.cds;Parent=L002_000240-T1;
scaffold_2	funannotate	CDS	5433	6418	.	+	0	ID=L002_000240-T1.cds;Parent=L002_000240-T1;
scaffold_2	funannotate	CDS	6528	6756	.	+	1	ID=L002_000240-T1.cds;Parent=L002_000240-T1;
scaffold_2	funannotate	gene	6965	7607	.	+	.	ID=L002_000241;
scaffold_2	funannotate	mRNA	6965	7607	.	+	.	ID=L002_000241-T1;Parent=L002_000241;product=hypothetical protein;
scaffold_2	funannotate	exon	6965	7374	.	+	.	ID=L002_000241-T1.exon1;Parent=L002_000241-T1;
scaffold_2	funannotate	exon	7448	7607	.	+	.	ID=L002_000241-T1.exon2;Parent=L002_000241-T1;
scaffold_2	funannotate	CDS	6965	7374	.	+	0	ID=L002_000241-T1.cds;Parent=L002_000241-T1;
scaffold_2	funannotate	CDS	7448	7607	.	+	1	ID=L002_000241-T1.cds;Parent=L002_000241-T1;
scaffold_2	funannotate	gene	9768	11880	.	-	.	ID=L002_000242;
scaffold_2	funannotate	mRNA	9768	11880	.	-	.	ID=L002_000242-T1;Parent=L002_000242;product=hypothetical protein;
scaffold_2	funannotate	exon	10453	11880	.	-	.	ID=L002_000242-T1.exon1;Parent=L002_000242-T1;
scaffold_2	funannotate	exon	9768	10397	.	-	.	ID=L002_000242-T1.exon2;Parent=L002_000242-T1;
scaffold_2	funannotate	CDS	10453	11880	.	-	0	ID=L002_000242-T1.cds;Parent=L002_000242-T1;
scaffold_2	funannotate	CDS	9768	10397	.	-	0	ID=L002_000242-T1.cds;Parent=L002_000242-T1;
scaffold_2	funannotate	gene	27591	29564	.	+	.	ID=L002_000243;
scaffold_2	funannotate	mRNA	27591	29564	.	+	.	ID=L002_000243-T1;Parent=L002_000243;product=hypothetical protein;
scaffold_2	funannotate	exon	27591	28392	.	+	.	ID=L002_000243-T1.exon1;Parent=L002_000243-T1;
scaffold_2	funannotate	exon	28477	29564	.	+	.	ID=L002_000243-T1.exon2;Parent=L002_000243-T1;
scaffold_2	funannotate	CDS	27591	28392	.	+	0	ID=L002_000243-T1.cds;Parent=L002_000243-T1;
scaffold_2	funannotate	CDS	28477	29564	.	+	2	ID=L002_000243-T1.cds;Parent=L002_000243-T1;
scaffold_2	funannotate	gene	30600	33277	.	-	.	ID=L002_000244;
scaffold_2	funannotate	mRNA	30600	33277	.	-	.	ID=L002_000244-T1;Parent=L002_000244;product=hypothetical protein;
scaffold_2	funannotate	exon	32716	33277	.	-	.	ID=L002_000244-T1.exon1;Parent=L002_000244-T1;
scaffold_2	funannotate	exon	32047	32652	.	-	.	ID=L002_000244-T1.exon2;Parent=L002_000244-T1;
scaffold_2	funannotate	exon	31012	31989	.	-	.	ID=L002_000244-T1.exon3;Parent=L002_000244-T1;
scaffold_2	funannotate	exon	30600	30919	.	-	.	ID=L002_000244-T1.exon4;Parent=L002_000244-T1;
scaffold_2	funannotate	CDS	32716	33277	.	-	0	ID=L002_000244-T1.cds;Parent=L002_000244-T1;
scaffold_2	funannotate	CDS	32047	32652	.	-	2	ID=L002_000244-T1.cds;Parent=L002_000244-T1;
scaffold_2	funannotate	CDS	31012	31989	.	-	2	ID=L002_000244-T1.cds;Parent=L002_000244-T1;
scaffold_2	funannotate	CDS	30600	30919	.	-	2	ID=L002_000244-T1.cds;Parent=L002_000244-T1;
scaffold_2	funannotate	gene	35442	36305	.	+	.	ID=L002_000245;
scaffold_2	funannotate	mRNA	35442	36305	.	+	.	ID=L002_000245-T1;Parent=L002_000245;product=hypothetical protein;
scaffold_2	funannotate	exon	35442	35461	.	+	.	ID=L002_000245-T1.exon1;Parent=L002_000245-T1;
scaffold_2	funannotate	exon	35585	36305	.	+	.	ID=L002_000245-T1.exon2;Parent=L002_000245-T1;
scaffold_2	funannotate	CDS	35442	35461	.	+	0	ID=L002_000245-T1.cds;Parent=L002_000245-T1;
scaffold_2	funannotate	CDS	35585	36305	.	+	1	ID=L002_000245-T1.cds;Parent=L002_000245-T1;
scaffold_2	funannotate	gene	38643	40193	.	+	.	ID=L002_000246;
scaffold_2	funannotate	mRNA	38643	40193	.	+	.	ID=L002_000246-T1;Parent=L002_000246;product=hypothetical protein;
scaffold_2	funannotate	exon	38643	39127	.	+	.	ID=L002_000246-T1.exon1;Parent=L002_000246-T1;
scaffold_2	funannotate	exon	39299	39529	.	+	.	ID=L002_000246-T1.exon2;Parent=L002_000246-T1;
scaffold_2	funannotate	exon	39587	40193	.	+	.	ID=L002_000246-T1.exon3;Parent=L002_000246-T1;
scaffold_2	funannotate	CDS	38643	39127	.	+	0	ID=L002_000246-T1.cds;Parent=L002_000246-T1;
scaffold_2	funannotate	CDS	39299	39529	.	+	1	ID=L002_000246-T1.cds;Parent=L002_000246-T1;
scaffold_2	funannotate	CDS	39587	40193	.	+	1	ID=L002_000246-T1.cds;Parent=L002_000246-T1;
scaffold_2	funannotate	gene	40705	41777	.	-	.	ID=L002_000247;
scaffold_2	funannotate	mRNA	40705	41777	.	-	.	ID=L002_000247-T1;Parent=L002_000247;product=hypothetical protein;
scaffold_2	funannotate	exon	41735	41777	.	-	.	ID=L002_000247-T1.exon1;Parent=L002_000247-T1;
scaffold_2	funannotate	exon	40705	40937	.	-	.	ID=L002_000247-T1.exon2;Parent=L002_000247-T1;
scaffold_2	funannotate	CDS	41735	41777	.	-	0	ID=L002_000247-T1.cds;Parent=L002_000247-T1;
scaffold_2	funannotate	CDS	40705	40937	.	-	2	ID=L002_000247-T1.cds;Parent=L002_000247-T1;
scaffold_2	funannotate	gene	43206	44822	.	+	.	ID=L002_000248;
scaffold_2	funannotate	mRNA	43206	44822	.	+	.	ID=L002_000248-T1;Parent=L002_000248;product=hypothetical protein;
scaffold_2	funannotate	exon	43206	43481	.	+	.	ID=L002_000248-T1.exon1;Parent=L002_000248-T1;
scaffold_2	funannotate	exon	43553	43771	.	+	.	ID=L002_000248-T1.exon2;Parent=L002_000248-T1;
scaffold_2	funannotate	exon	43836	43889	.	+	.	ID=L002_000248-T1.exon3;Parent=L002_000248-T1;
scaffold_2	funannotate	exon	43982	44100	.	+	.	ID=L002_000248-T1.exon4;Parent=L002_000248-T1;
scaffold_2	funannotate	exon	44186	44531	.	+	.	ID=L002_000248-T1.exon5;Parent=L002_000248-T1;
scaffold_2	funannotate	exon	44634	44822	.	+	.	ID=L002_000248-T1.exon6;Parent=L002_000248-T1;
scaffold_2	funannotate	CDS	43206	43481	.	+	0	ID=L002_000248-T1.cds;Parent=L002_000248-T1;
scaffold_2	funannotate	CDS	43553	43771	.	+	0	ID=L002_000248-T1.cds;Parent=L002_000248-T1;
scaffold_2	funannotate	CDS	43836	43889	.	+	0	ID=L002_000248-T1.cds;Parent=L002_000248-T1;
scaffold_2	funannotate	CDS	43982	44100	.	+	0	ID=L002_000248-T1.cds;Parent=L002_000248-T1;
scaffold_2	funannotate	CDS	44186	44531	.	+	1	ID=L002_000248-T1.cds;Parent=L002_000248-T1;
scaffold_2	funannotate	CDS	44634	44822	.	+	0	ID=L002_000248-T1.cds;Parent=L002_000248-T1;
scaffold_2	funannotate	gene	49336	50199	.	+	.	ID=L002_000249;
scaffold_2	funannotate	mRNA	49336	50199	.	+	.	ID=L002_000249-T1;Parent=L002_000249;product=hypothetical protein;
scaffold_2	funannotate	exon	49336	49760	.	+	.	ID=L002_000249-T1.exon1;Parent=L002_000249-T1;
scaffold_2	funannotate	exon	49815	50199	.	+	.	ID=L002_000249-T1.exon2;Parent=L002_000249-T1;
scaffold_2	funannotate	CDS	49336	49760	.	+	0	ID=L002_000249-T1.cds;Parent=L002_000249-T1;
scaffold_2	funannotate	CDS	49815	50199	.	+	1	ID=L002_000249-T1.cds;Parent=L002_000249-T1;
scaffold_2	funannotate	gene	51491	52621	.	+	.	ID=L002_000250;
scaffold_2	funannotate	mRNA	51491	52621	.	+	.	ID=L002_000250-T1;Parent=L002_000250;product=hypothetical protein;
scaffold_2	funannotate	exon	51491	51524	.	+	.	ID=L002_000250-T1.exon1;Parent=L002_000250-T1;
scaffold_2	funannotate	exon	51606	51651	.	+	.	ID=L002_000250-T1.exon2;Parent=L002_000250-T1;
scaffold_2	funannotate	exon	51709	51723	.	+	.	ID=L002_000250-T1.exon3;Parent=L002_000250-T1;
scaffold_2	funannotate	exon	51784	51818	.	+	.	ID=L002_000250-T1.exon4;Parent=L002_000250-T1;
scaffold_2	funannotate	exon	51948	52188	.	+	.	ID=L002_000250-T1.exon5;Parent=L002_000250-T1;
scaffold_2	funannotate	exon	52306	52621	.	+	.	ID=L002_000250-T1.exon6;Parent=L002_000250-T1;
scaffold_2	funannotate	CDS	51491	51524	.	+	0	ID=L002_000250-T1.cds;Parent=L002_000250-T1;
scaffold_2	funannotate	CDS	51606	51651	.	+	2	ID=L002_000250-T1.cds;Parent=L002_000250-T1;
scaffold_2	funannotate	CDS	51709	51723	.	+	1	ID=L002_000250-T1.cds;Parent=L002_000250-T1;
scaffold_2	funannotate	CDS	51784	51818	.	+	1	ID=L002_000250-T1.cds;Parent=L002_000250-T1;
scaffold_2	funannotate	CDS	51948	52188	.	+	2	ID=L002_000250-T1.cds;Parent=L002_000250-T1;
scaffold_2	funannotate	CDS	52306	52621	.	+	1	ID=L002_000250-T1.cds;Parent=L002_000250-T1;
scaffold_2	funannotate	gene	58481	60056	.	+	.	ID=L002_000251;
scaffold_2	funannotate	mRNA	58481	60056	.	+	.	ID=L002_000251-T1;Parent=L002_000251;product=hypothetical protein;
scaffold_2	funannotate	exon	58481	59773	.	+	.	ID=L002_000251-T1.exon1;Parent=L002_000251-T1;
scaffold_2	funannotate	exon	59880	60056	.	+	.	ID=L002_000251-T1.exon2;Parent=L002_000251-T1;
scaffold_2	funannotate	CDS	58481	59773	.	+	0	ID=L002_000251-T1.cds;Parent=L002_000251-T1;
scaffold_2	funannotate	CDS	59880	60056	.	+	0	ID=L002_000251-T1.cds;Parent=L002_000251-T1;
scaffold_2	funannotate	gene	63779	64443	.	+	.	ID=L002_000252;
scaffold_2	funannotate	mRNA	63779	64443	.	+	.	ID=L002_000252-T1;Parent=L002_000252;product=hypothetical protein;
scaffold_2	funannotate	exon	63779	63957	.	+	.	ID=L002_000252-T1.exon1;Parent=L002_000252-T1;
scaffold_2	funannotate	exon	64053	64443	.	+	.	ID=L002_000252-T1.exon2;Parent=L002_000252-T1;
scaffold_2	funannotate	CDS	63779	63957	.	+	0	ID=L002_000252-T1.cds;Parent=L002_000252-T1;
scaffold_2	funannotate	CDS	64053	64443	.	+	1	ID=L002_000252-T1.cds;Parent=L002_000252-T1;
scaffold_2	funannotate	gene	67287	68618	.	-	.	ID=L002_000253;
scaffold_2	funannotate	mRNA	67287	68618	.	-	.	ID=L002_000253-T1;Parent=L002_000253;product=hypothetical protein;
scaffold_2	funannotate	exon	67287	68618	.	-	.	ID=L002_000253-T1.exon1;Parent=L002_000253-T1;
scaffold_2	funannotate	CDS	67287	68618	.	-	0	ID=L002_000253-T1.cds;Parent=L002_000253-T1;
scaffold_2	funannotate	gene	69699	71550	.	+	.	ID=L002_000254;
scaffold_2	funannotate	mRNA	69699	71550	.	+	.	ID=L002_000254-T1;Parent=L002_000254;product=hypothetical protein;
scaffold_2	funannotate	exon	69699	70552	.	+	.	ID=L002_000254-T1.exon1;Parent=L002_000254-T1;
scaffold_2	funannotate	exon	70637	70700	.	+	.	ID=L002_000254-T1.exon2;Parent=L002_000254-T1;
scaffold_2	funannotate	exon	70756	71310	.	+	.	ID=L002_000254-T1.exon3;Parent=L002_000254-T1;
scaffold_2	funannotate	exon	71419	71550	.	+	.	ID=L002_000254-T1.exon4;Parent=L002_000254-T1;
scaffold_2	funannotate	CDS	69699	70552	.	+	0	ID=L002_000254-T1.cds;Parent=L002_000254-T1;
scaffold_2	funannotate	CDS	70637	70700	.	+	1	ID=L002_000254-T1.cds;Parent=L002_000254-T1;
scaffold_2	funannotate	CDS	70756	71310	.	+	0	ID=L002_000254-T1.cds;Parent=L002_000254-T1;
scaffold_2	funannotate	CDS	71419	71550	.	+	0	ID=L002_000254-T1.cds;Parent=L002_000254-T1;
scaffold_2	funannotate	gene	73403	74599	.	+	.	ID=L002_000255;
scaffold_2	funannotate	mRNA	73403	74599	.	+	.	ID=L002_000255-T1;Parent=L002_000255;product=hypothetical protein;
scaffold_2	funannotate	exon	73403	74599	.	+	.	ID=L002_000255-T1.exon1;Parent=L002_000255-T1;
scaffold_2	funannotate	CDS	73403	74599	.	+	0	ID=L002_000255-T1.cds;Parent=L002_000255-T1;
scaffold_2	funannotate	gene	75463	75807	.	+	.	ID=L002_000256;
scaffold_2	funannotate	mRNA	75463	75807	.	+	.	ID=L002_000256-T1;Parent=L002_000256;product=hypothetical protein;
scaffold_2	funannotate	exon	75463	75678	.	+	.	ID=L002_000256-T1.exon1;Parent=L002_000256-T1;
scaffold_2	funannotate	exon	75709	75807	.	+	.	ID=L002_000256-T1.exon2;Parent=L002_000256-T1;
scaffold_2	funannotate	CDS	75463	75678	.	+	0	ID=L002_000256-T1.cds;Parent=L002_000256-T1;
scaffold_2	funannotate	CDS	75709	75807	.	+	0	ID=L002_000256-T1.cds;Parent=L002_000256-T1;
scaffold_2	funannotate	gene	78995	79345	.	+	.	ID=L002_000257;
scaffold_2	funannotate	mRNA	78995	79345	.	+	.	ID=L002_000257-T1;Parent=L002_000257;product=hypothetical protein;
scaffold_2	funannotate	exon	78995	79265	.	+	.	ID=L002_000257-T1.exon1;Parent=L002_000257-T1;
scaffold_2	funannotate	exon	79317	79345	.	+	.	ID=L002_000257-T1.exon2;Parent=L002_000257-T1;
scaffold_2	funannotate	CDS	78995	79265	.	+	0	ID=L002_000257-T1.cds;Parent=L002_000257-T1;
scaffold_2	funannotate	CDS	79317	79345	.	+	2	ID=L002_000257-T1.cds;Parent=L002_000257-T1;
scaffold_2	funannotate	gene	80875	81421	.	+	.	ID=L002_000258;
scaffold_2	funannotate	mRNA	80875	81421	.	+	.	ID=L002_000258-T1;Parent=L002_000258;product=hypothetical protein;
scaffold_2	funannotate	exon	80875	80976	.	+	.	ID=L002_000258-T1.exon1;Parent=L002_000258-T1;
scaffold_2	funannotate	exon	81029	81096	.	+	.	ID=L002_000258-T1.exon2;Parent=L002_000258-T1;
scaffold_2	funannotate	exon	81160	81421	.	+	.	ID=L002_000258-T1.exon3;Parent=L002_000258-T1;
scaffold_2	funannotate	CDS	80875	80976	.	+	0	ID=L002_000258-T1.cds;Parent=L002_000258-T1;
scaffold_2	funannotate	CDS	81029	81096	.	+	0	ID=L002_000258-T1.cds;Parent=L002_000258-T1;
scaffold_2	funannotate	CDS	81160	81421	.	+	1	ID=L002_000258-T1.cds;Parent=L002_000258-T1;
scaffold_2	funannotate	gene	82940	83404	.	+	.	ID=L002_000259;
scaffold_2	funannotate	mRNA	82940	83404	.	+	.	ID=L002_000259-T1;Parent=L002_000259;product=hypothetical protein;
scaffold_2	funannotate	exon	82940	83404	.	+	.	ID=L002_000259-T1.exon1;Parent=L002_000259-T1;
scaffold_2	funannotate	CDS	82940	83404	.	+	0	ID=L002_000259-T1.cds;Parent=L002_000259-T1;
scaffold_2	funannotate	gene	83473	84349	.	+	.	ID=L002_000260;
scaffold_2	funannotate	mRNA	83473	84349	.	+	.	ID=L002_000260-T1;Parent=L002_000260;product=hypothetical protein;
scaffold_2	funannotate	exon	83473	83540	.	+	.	ID=L002_000260-T1.exon1;Parent=L002_000260-T1;
scaffold_2	funannotate	exon	83590	83695	.	+	.	ID=L002_000260-T1.exon2;Parent=L002_000260-T1;
scaffold_2	funannotate	exon	83756	83953	.	+	.	ID=L002_000260-T1.exon3;Parent=L002_000260-T1;
scaffold_2	funannotate	exon	84010	84125	.	+	.	ID=L002_000260-T1.exon4;Parent=L002_000260-T1;
scaffold_2	funannotate	exon	84178	84349	.	+	.	ID=L002_000260-T1.exon5;Parent=L002_000260-T1;
scaffold_2	funannotate	CDS	83473	83540	.	+	0	ID=L002_000260-T1.cds;Parent=L002_000260-T1;
scaffold_2	funannotate	CDS	83590	83695	.	+	1	ID=L002_000260-T1.cds;Parent=L002_000260-T1;
scaffold_2	funannotate	CDS	83756	83953	.	+	0	ID=L002_000260-T1.cds;Parent=L002_000260-T1;
scaffold_2	funannotate	CDS	84010	84125	.	+	0	ID=L002_000260-T1.cds;Parent=L002_000260-T1;
scaffold_2	funannotate	CDS	84178	84349	.	+	1	ID=L002_000260-T1.cds;Parent=L002_000260-T1;
scaffold_2	funannotate	gene	85268	86179	.	-	.	ID=L002_000261;
scaffold_2	funannotate	mRNA	85268	86179	.	-	.	ID=L002_000261-T1;Parent=L002_000261;product=hypothetical protein;
scaffold_2	funannotate	exon	86151	86179	.	-	.	ID=L002_000261-T1.exon1;Parent=L002_000261-T1;
scaffold_2	funannotate	exon	85961	86084	.	-	.	ID=L002_000261-T1.exon2;Parent=L002_000261-T1;
scaffold_2	funannotate	exon	85814	85907	.	-	.	ID=L002_000261-T1.exon3;Parent=L002_000261-T1;
scaffold_2	funannotate	exon	85268	85758	.	-	.	ID=L002_000261-T1.exon4;Parent=L002_000261-T1;
scaffold_2	funannotate	CDS	86151	86179	.	-	0	ID=L002_000261-T1.cds;Parent=L002_000261-T1;
scaffold_2	funannotate	CDS	85961	86084	.	-	1	ID=L002_000261-T1.cds;Parent=L002_000261-T1;
scaffold_2	funannotate	CDS	85814	85907	.	-	0	ID=L002_000261-T1.cds;Parent=L002_000261-T1;
scaffold_2	funannotate	CDS	85268	85758	.	-	2	ID=L002_000261-T1.cds;Parent=L002_000261-T1;
scaffold_2	funannotate	gene	87240	89955	.	-	.	ID=L002_000262;
scaffold_2	funannotate	mRNA	87240	89955	.	-	.	ID=L002_000262-T1;Parent=L002_000262;product=hypothetical protein;
scaffold_2	funannotate	exon	89679	89955	.	-	.	ID=L002_000262-T1.exon1;Parent=L002_000262-T1;
scaffold_2	funannotate	exon	89468	89613	.	-	.	ID=L002_000262-T1.exon2;Parent=L002_000262-T1;
[truncated: 114,477 more rows]
