# Supplementary material for: Population genomics of the grapevine pathogen Eutypa lata reveals evidence for population expansion and intraspecific differences in secondary metabolite gene clusters
Source: PLoS Genet. 2022 Apr 1;18(4):e1010153. doi: 10.1371/journal.pgen.1010153 (PMC9007359; doi:10.1371/journal.pgen.1010153)
Supplement: S1 Data — (ZIP) [file pgen.1010153.s010.zip › Eutypa_lata_L003.gff3]

##gff-version 3
scaffold_1	funannotate	gene	1465	1840	.	-	.	ID=L003_000001;
scaffold_1	funannotate	mRNA	1465	1840	.	-	.	ID=L003_000001-T1;Parent=L003_000001;product=hypothetical protein;
scaffold_1	funannotate	exon	1820	1840	.	-	.	ID=L003_000001-T1.exon1;Parent=L003_000001-T1;
scaffold_1	funannotate	exon	1465	1767	.	-	.	ID=L003_000001-T1.exon2;Parent=L003_000001-T1;
scaffold_1	funannotate	CDS	1820	1840	.	-	0	ID=L003_000001-T1.cds;Parent=L003_000001-T1;
scaffold_1	funannotate	CDS	1465	1767	.	-	0	ID=L003_000001-T1.cds;Parent=L003_000001-T1;
scaffold_1	funannotate	gene	5810	5915	.	+	.	ID=L003_000002;
scaffold_1	funannotate	tRNA	5810	5915	.	+	.	ID=L003_000002-T1;Parent=L003_000002;product=tRNA-Ala;
scaffold_1	funannotate	exon	5810	5915	.	+	.	ID=L003_000002-T1.exon1;Parent=L003_000002-T1;
scaffold_1	funannotate	gene	6420	7406	.	-	.	ID=L003_000003;
scaffold_1	funannotate	mRNA	6420	7406	.	-	.	ID=L003_000003-T1;Parent=L003_000003;product=hypothetical protein;
scaffold_1	funannotate	exon	7004	7406	.	-	.	ID=L003_000003-T1.exon1;Parent=L003_000003-T1;
scaffold_1	funannotate	exon	6728	6929	.	-	.	ID=L003_000003-T1.exon2;Parent=L003_000003-T1;
scaffold_1	funannotate	exon	6420	6669	.	-	.	ID=L003_000003-T1.exon3;Parent=L003_000003-T1;
scaffold_1	funannotate	CDS	7004	7406	.	-	0	ID=L003_000003-T1.cds;Parent=L003_000003-T1;
scaffold_1	funannotate	CDS	6728	6929	.	-	2	ID=L003_000003-T1.cds;Parent=L003_000003-T1;
scaffold_1	funannotate	CDS	6420	6669	.	-	1	ID=L003_000003-T1.cds;Parent=L003_000003-T1;
scaffold_1	funannotate	gene	8360	9140	.	+	.	ID=L003_000004;
scaffold_1	funannotate	mRNA	8360	9140	.	+	.	ID=L003_000004-T1;Parent=L003_000004;product=hypothetical protein;
scaffold_1	funannotate	exon	8360	8889	.	+	.	ID=L003_000004-T1.exon1;Parent=L003_000004-T1;
scaffold_1	funannotate	exon	8978	9140	.	+	.	ID=L003_000004-T1.exon2;Parent=L003_000004-T1;
scaffold_1	funannotate	CDS	8360	8889	.	+	0	ID=L003_000004-T1.cds;Parent=L003_000004-T1;
scaffold_1	funannotate	CDS	8978	9140	.	+	1	ID=L003_000004-T1.cds;Parent=L003_000004-T1;
scaffold_1	funannotate	gene	9289	10854	.	-	.	ID=L003_000005;
scaffold_1	funannotate	mRNA	9289	10854	.	-	.	ID=L003_000005-T1;Parent=L003_000005;product=hypothetical protein;
scaffold_1	funannotate	exon	9289	10854	.	-	.	ID=L003_000005-T1.exon1;Parent=L003_000005-T1;
scaffold_1	funannotate	CDS	9289	10854	.	-	0	ID=L003_000005-T1.cds;Parent=L003_000005-T1;
scaffold_1	funannotate	gene	11563	12640	.	-	.	ID=L003_000006;
scaffold_1	funannotate	mRNA	11563	12640	.	-	.	ID=L003_000006-T1;Parent=L003_000006;product=hypothetical protein;
scaffold_1	funannotate	exon	12396	12640	.	-	.	ID=L003_000006-T1.exon1;Parent=L003_000006-T1;
scaffold_1	funannotate	exon	12271	12347	.	-	.	ID=L003_000006-T1.exon2;Parent=L003_000006-T1;
scaffold_1	funannotate	exon	12127	12206	.	-	.	ID=L003_000006-T1.exon3;Parent=L003_000006-T1;
scaffold_1	funannotate	exon	11697	12051	.	-	.	ID=L003_000006-T1.exon4;Parent=L003_000006-T1;
scaffold_1	funannotate	exon	11563	11639	.	-	.	ID=L003_000006-T1.exon5;Parent=L003_000006-T1;
scaffold_1	funannotate	CDS	12396	12640	.	-	0	ID=L003_000006-T1.cds;Parent=L003_000006-T1;
scaffold_1	funannotate	CDS	12271	12347	.	-	1	ID=L003_000006-T1.cds;Parent=L003_000006-T1;
scaffold_1	funannotate	CDS	12127	12206	.	-	2	ID=L003_000006-T1.cds;Parent=L003_000006-T1;
scaffold_1	funannotate	CDS	11697	12051	.	-	0	ID=L003_000006-T1.cds;Parent=L003_000006-T1;
scaffold_1	funannotate	CDS	11563	11639	.	-	2	ID=L003_000006-T1.cds;Parent=L003_000006-T1;
scaffold_1	funannotate	gene	14261	16082	.	+	.	ID=L003_000007;
scaffold_1	funannotate	mRNA	14261	16082	.	+	.	ID=L003_000007-T1;Parent=L003_000007;product=hypothetical protein;
scaffold_1	funannotate	exon	14261	14442	.	+	.	ID=L003_000007-T1.exon1;Parent=L003_000007-T1;
scaffold_1	funannotate	exon	14510	14685	.	+	.	ID=L003_000007-T1.exon2;Parent=L003_000007-T1;
scaffold_1	funannotate	exon	14744	14791	.	+	.	ID=L003_000007-T1.exon3;Parent=L003_000007-T1;
scaffold_1	funannotate	exon	14860	15044	.	+	.	ID=L003_000007-T1.exon4;Parent=L003_000007-T1;
scaffold_1	funannotate	exon	15227	15442	.	+	.	ID=L003_000007-T1.exon5;Parent=L003_000007-T1;
scaffold_1	funannotate	exon	15507	16082	.	+	.	ID=L003_000007-T1.exon6;Parent=L003_000007-T1;
scaffold_1	funannotate	CDS	14261	14442	.	+	0	ID=L003_000007-T1.cds;Parent=L003_000007-T1;
scaffold_1	funannotate	CDS	14510	14685	.	+	1	ID=L003_000007-T1.cds;Parent=L003_000007-T1;
scaffold_1	funannotate	CDS	14744	14791	.	+	2	ID=L003_000007-T1.cds;Parent=L003_000007-T1;
scaffold_1	funannotate	CDS	14860	15044	.	+	2	ID=L003_000007-T1.cds;Parent=L003_000007-T1;
scaffold_1	funannotate	CDS	15227	15442	.	+	0	ID=L003_000007-T1.cds;Parent=L003_000007-T1;
scaffold_1	funannotate	CDS	15507	16082	.	+	0	ID=L003_000007-T1.cds;Parent=L003_000007-T1;
scaffold_1	funannotate	gene	17332	18405	.	+	.	ID=L003_000008;
scaffold_1	funannotate	mRNA	17332	18405	.	+	.	ID=L003_000008-T1;Parent=L003_000008;product=hypothetical protein;
scaffold_1	funannotate	exon	17332	18405	.	+	.	ID=L003_000008-T1.exon1;Parent=L003_000008-T1;
scaffold_1	funannotate	CDS	17332	18405	.	+	0	ID=L003_000008-T1.cds;Parent=L003_000008-T1;
scaffold_1	funannotate	gene	18894	21084	.	-	.	ID=L003_000009;
scaffold_1	funannotate	mRNA	18894	21084	.	-	.	ID=L003_000009-T1;Parent=L003_000009;product=hypothetical protein;
scaffold_1	funannotate	exon	20819	21084	.	-	.	ID=L003_000009-T1.exon1;Parent=L003_000009-T1;
scaffold_1	funannotate	exon	20737	20747	.	-	.	ID=L003_000009-T1.exon2;Parent=L003_000009-T1;
scaffold_1	funannotate	exon	20514	20669	.	-	.	ID=L003_000009-T1.exon3;Parent=L003_000009-T1;
scaffold_1	funannotate	exon	20066	20450	.	-	.	ID=L003_000009-T1.exon4;Parent=L003_000009-T1;
scaffold_1	funannotate	exon	19926	20010	.	-	.	ID=L003_000009-T1.exon5;Parent=L003_000009-T1;
scaffold_1	funannotate	exon	19830	19868	.	-	.	ID=L003_000009-T1.exon6;Parent=L003_000009-T1;
scaffold_1	funannotate	exon	18894	19775	.	-	.	ID=L003_000009-T1.exon7;Parent=L003_000009-T1;
scaffold_1	funannotate	CDS	20819	21084	.	-	0	ID=L003_000009-T1.cds;Parent=L003_000009-T1;
scaffold_1	funannotate	CDS	20737	20747	.	-	1	ID=L003_000009-T1.cds;Parent=L003_000009-T1;
scaffold_1	funannotate	CDS	20514	20669	.	-	2	ID=L003_000009-T1.cds;Parent=L003_000009-T1;
scaffold_1	funannotate	CDS	20066	20450	.	-	2	ID=L003_000009-T1.cds;Parent=L003_000009-T1;
scaffold_1	funannotate	CDS	19926	20010	.	-	1	ID=L003_000009-T1.cds;Parent=L003_000009-T1;
scaffold_1	funannotate	CDS	19830	19868	.	-	0	ID=L003_000009-T1.cds;Parent=L003_000009-T1;
scaffold_1	funannotate	CDS	18894	19775	.	-	0	ID=L003_000009-T1.cds;Parent=L003_000009-T1;
scaffold_1	funannotate	gene	21787	24433	.	+	.	ID=L003_000010;
scaffold_1	funannotate	mRNA	21787	24433	.	+	.	ID=L003_000010-T1;Parent=L003_000010;product=hypothetical protein;
scaffold_1	funannotate	exon	21787	22061	.	+	.	ID=L003_000010-T1.exon1;Parent=L003_000010-T1;
scaffold_1	funannotate	exon	22201	23523	.	+	.	ID=L003_000010-T1.exon2;Parent=L003_000010-T1;
scaffold_1	funannotate	exon	23590	24433	.	+	.	ID=L003_000010-T1.exon3;Parent=L003_000010-T1;
scaffold_1	funannotate	CDS	21787	22061	.	+	0	ID=L003_000010-T1.cds;Parent=L003_000010-T1;
scaffold_1	funannotate	CDS	22201	23523	.	+	1	ID=L003_000010-T1.cds;Parent=L003_000010-T1;
scaffold_1	funannotate	CDS	23590	24433	.	+	1	ID=L003_000010-T1.cds;Parent=L003_000010-T1;
scaffold_1	funannotate	gene	24739	26313	.	-	.	ID=L003_000011;
scaffold_1	funannotate	mRNA	24739	26313	.	-	.	ID=L003_000011-T1;Parent=L003_000011;product=hypothetical protein;
scaffold_1	funannotate	exon	26293	26313	.	-	.	ID=L003_000011-T1.exon1;Parent=L003_000011-T1;
scaffold_1	funannotate	exon	25608	26165	.	-	.	ID=L003_000011-T1.exon2;Parent=L003_000011-T1;
scaffold_1	funannotate	exon	25195	25523	.	-	.	ID=L003_000011-T1.exon3;Parent=L003_000011-T1;
scaffold_1	funannotate	exon	24869	25142	.	-	.	ID=L003_000011-T1.exon4;Parent=L003_000011-T1;
scaffold_1	funannotate	exon	24739	24801	.	-	.	ID=L003_000011-T1.exon5;Parent=L003_000011-T1;
scaffold_1	funannotate	CDS	26293	26313	.	-	0	ID=L003_000011-T1.cds;Parent=L003_000011-T1;
scaffold_1	funannotate	CDS	25608	26165	.	-	0	ID=L003_000011-T1.cds;Parent=L003_000011-T1;
scaffold_1	funannotate	CDS	25195	25523	.	-	0	ID=L003_000011-T1.cds;Parent=L003_000011-T1;
scaffold_1	funannotate	CDS	24869	25142	.	-	1	ID=L003_000011-T1.cds;Parent=L003_000011-T1;
scaffold_1	funannotate	CDS	24739	24801	.	-	0	ID=L003_000011-T1.cds;Parent=L003_000011-T1;
scaffold_1	funannotate	gene	27161	28756	.	-	.	ID=L003_000012;
scaffold_1	funannotate	mRNA	27161	28756	.	-	.	ID=L003_000012-T1;Parent=L003_000012;product=hypothetical protein;
scaffold_1	funannotate	exon	28457	28756	.	-	.	ID=L003_000012-T1.exon1;Parent=L003_000012-T1;
scaffold_1	funannotate	exon	27424	28245	.	-	.	ID=L003_000012-T1.exon2;Parent=L003_000012-T1;
scaffold_1	funannotate	exon	27161	27355	.	-	.	ID=L003_000012-T1.exon3;Parent=L003_000012-T1;
scaffold_1	funannotate	CDS	28457	28756	.	-	0	ID=L003_000012-T1.cds;Parent=L003_000012-T1;
scaffold_1	funannotate	CDS	27424	28245	.	-	0	ID=L003_000012-T1.cds;Parent=L003_000012-T1;
scaffold_1	funannotate	CDS	27161	27355	.	-	0	ID=L003_000012-T1.cds;Parent=L003_000012-T1;
scaffold_1	funannotate	gene	29560	30511	.	-	.	ID=L003_000013;
scaffold_1	funannotate	mRNA	29560	30511	.	-	.	ID=L003_000013-T1;Parent=L003_000013;product=hypothetical protein;
scaffold_1	funannotate	exon	30287	30511	.	-	.	ID=L003_000013-T1.exon1;Parent=L003_000013-T1;
scaffold_1	funannotate	exon	29560	30210	.	-	.	ID=L003_000013-T1.exon2;Parent=L003_000013-T1;
scaffold_1	funannotate	CDS	30287	30511	.	-	0	ID=L003_000013-T1.cds;Parent=L003_000013-T1;
scaffold_1	funannotate	CDS	29560	30210	.	-	0	ID=L003_000013-T1.cds;Parent=L003_000013-T1;
scaffold_1	funannotate	gene	30972	32162	.	+	.	ID=L003_000014;
scaffold_1	funannotate	mRNA	30972	32162	.	+	.	ID=L003_000014-T1;Parent=L003_000014;product=hypothetical protein;
scaffold_1	funannotate	exon	30972	31178	.	+	.	ID=L003_000014-T1.exon1;Parent=L003_000014-T1;
scaffold_1	funannotate	exon	31265	31401	.	+	.	ID=L003_000014-T1.exon2;Parent=L003_000014-T1;
scaffold_1	funannotate	exon	31468	31824	.	+	.	ID=L003_000014-T1.exon3;Parent=L003_000014-T1;
scaffold_1	funannotate	exon	31901	32162	.	+	.	ID=L003_000014-T1.exon4;Parent=L003_000014-T1;
scaffold_1	funannotate	CDS	30972	31178	.	+	0	ID=L003_000014-T1.cds;Parent=L003_000014-T1;
scaffold_1	funannotate	CDS	31265	31401	.	+	0	ID=L003_000014-T1.cds;Parent=L003_000014-T1;
scaffold_1	funannotate	CDS	31468	31824	.	+	1	ID=L003_000014-T1.cds;Parent=L003_000014-T1;
scaffold_1	funannotate	CDS	31901	32162	.	+	1	ID=L003_000014-T1.cds;Parent=L003_000014-T1;
scaffold_1	funannotate	gene	32714	34384	.	-	.	ID=L003_000015;
scaffold_1	funannotate	mRNA	32714	34384	.	-	.	ID=L003_000015-T1;Parent=L003_000015;product=hypothetical protein;
scaffold_1	funannotate	exon	32714	34384	.	-	.	ID=L003_000015-T1.exon1;Parent=L003_000015-T1;
scaffold_1	funannotate	CDS	32714	34384	.	-	0	ID=L003_000015-T1.cds;Parent=L003_000015-T1;
scaffold_1	funannotate	gene	34993	36120	.	-	.	ID=L003_000016;
scaffold_1	funannotate	mRNA	34993	36120	.	-	.	ID=L003_000016-T1;Parent=L003_000016;product=hypothetical protein;
scaffold_1	funannotate	exon	36054	36120	.	-	.	ID=L003_000016-T1.exon1;Parent=L003_000016-T1;
scaffold_1	funannotate	exon	35672	35979	.	-	.	ID=L003_000016-T1.exon2;Parent=L003_000016-T1;
scaffold_1	funannotate	exon	35081	35599	.	-	.	ID=L003_000016-T1.exon3;Parent=L003_000016-T1;
scaffold_1	funannotate	exon	34993	35022	.	-	.	ID=L003_000016-T1.exon4;Parent=L003_000016-T1;
scaffold_1	funannotate	CDS	36054	36120	.	-	0	ID=L003_000016-T1.cds;Parent=L003_000016-T1;
scaffold_1	funannotate	CDS	35672	35979	.	-	2	ID=L003_000016-T1.cds;Parent=L003_000016-T1;
scaffold_1	funannotate	CDS	35081	35599	.	-	0	ID=L003_000016-T1.cds;Parent=L003_000016-T1;
scaffold_1	funannotate	CDS	34993	35022	.	-	0	ID=L003_000016-T1.cds;Parent=L003_000016-T1;
scaffold_1	funannotate	gene	38136	40132	.	+	.	ID=L003_000017;
scaffold_1	funannotate	mRNA	38136	40132	.	+	.	ID=L003_000017-T1;Parent=L003_000017;product=hypothetical protein;
scaffold_1	funannotate	exon	38136	38825	.	+	.	ID=L003_000017-T1.exon1;Parent=L003_000017-T1;
scaffold_1	funannotate	exon	38881	39990	.	+	.	ID=L003_000017-T1.exon2;Parent=L003_000017-T1;
scaffold_1	funannotate	exon	40061	40132	.	+	.	ID=L003_000017-T1.exon3;Parent=L003_000017-T1;
scaffold_1	funannotate	CDS	38136	38825	.	+	0	ID=L003_000017-T1.cds;Parent=L003_000017-T1;
scaffold_1	funannotate	CDS	38881	39990	.	+	0	ID=L003_000017-T1.cds;Parent=L003_000017-T1;
scaffold_1	funannotate	CDS	40061	40132	.	+	0	ID=L003_000017-T1.cds;Parent=L003_000017-T1;
scaffold_1	funannotate	gene	41644	42031	.	+	.	ID=L003_000018;
scaffold_1	funannotate	mRNA	41644	42031	.	+	.	ID=L003_000018-T1;Parent=L003_000018;product=hypothetical protein;
scaffold_1	funannotate	exon	41644	41903	.	+	.	ID=L003_000018-T1.exon1;Parent=L003_000018-T1;
scaffold_1	funannotate	exon	42001	42031	.	+	.	ID=L003_000018-T1.exon2;Parent=L003_000018-T1;
scaffold_1	funannotate	CDS	41644	41903	.	+	0	ID=L003_000018-T1.cds;Parent=L003_000018-T1;
scaffold_1	funannotate	CDS	42001	42031	.	+	1	ID=L003_000018-T1.cds;Parent=L003_000018-T1;
scaffold_1	funannotate	gene	42886	43713	.	-	.	ID=L003_000019;
scaffold_1	funannotate	mRNA	42886	43713	.	-	.	ID=L003_000019-T1;Parent=L003_000019;product=hypothetical protein;
scaffold_1	funannotate	exon	42886	43713	.	-	.	ID=L003_000019-T1.exon1;Parent=L003_000019-T1;
scaffold_1	funannotate	CDS	42886	43713	.	-	0	ID=L003_000019-T1.cds;Parent=L003_000019-T1;
scaffold_1	funannotate	gene	64073	64640	.	+	.	ID=L003_000020;
scaffold_1	funannotate	mRNA	64073	64640	.	+	.	ID=L003_000020-T1;Parent=L003_000020;product=hypothetical protein;
scaffold_1	funannotate	exon	64073	64418	.	+	.	ID=L003_000020-T1.exon1;Parent=L003_000020-T1;
scaffold_1	funannotate	exon	64528	64640	.	+	.	ID=L003_000020-T1.exon2;Parent=L003_000020-T1;
scaffold_1	funannotate	CDS	64073	64418	.	+	0	ID=L003_000020-T1.cds;Parent=L003_000020-T1;
scaffold_1	funannotate	CDS	64528	64640	.	+	2	ID=L003_000020-T1.cds;Parent=L003_000020-T1;
scaffold_1	funannotate	gene	65454	66278	.	-	.	ID=L003_000021;
scaffold_1	funannotate	mRNA	65454	66278	.	-	.	ID=L003_000021-T1;Parent=L003_000021;product=hypothetical protein;
scaffold_1	funannotate	exon	66273	66278	.	-	.	ID=L003_000021-T1.exon1;Parent=L003_000021-T1;
scaffold_1	funannotate	exon	65849	66188	.	-	.	ID=L003_000021-T1.exon2;Parent=L003_000021-T1;
scaffold_1	funannotate	exon	65569	65678	.	-	.	ID=L003_000021-T1.exon3;Parent=L003_000021-T1;
scaffold_1	funannotate	exon	65454	65489	.	-	.	ID=L003_000021-T1.exon4;Parent=L003_000021-T1;
scaffold_1	funannotate	CDS	66273	66278	.	-	0	ID=L003_000021-T1.cds;Parent=L003_000021-T1;
scaffold_1	funannotate	CDS	65849	66188	.	-	0	ID=L003_000021-T1.cds;Parent=L003_000021-T1;
scaffold_1	funannotate	CDS	65569	65678	.	-	2	ID=L003_000021-T1.cds;Parent=L003_000021-T1;
scaffold_1	funannotate	CDS	65454	65489	.	-	0	ID=L003_000021-T1.cds;Parent=L003_000021-T1;
scaffold_1	funannotate	gene	67168	68103	.	-	.	ID=L003_000022;
scaffold_1	funannotate	mRNA	67168	68103	.	-	.	ID=L003_000022-T1;Parent=L003_000022;product=hypothetical protein;
scaffold_1	funannotate	exon	67168	68103	.	-	.	ID=L003_000022-T1.exon1;Parent=L003_000022-T1;
scaffold_1	funannotate	CDS	67168	68103	.	-	0	ID=L003_000022-T1.cds;Parent=L003_000022-T1;
scaffold_1	funannotate	gene	68933	69806	.	-	.	ID=L003_000023;
scaffold_1	funannotate	mRNA	68933	69806	.	-	.	ID=L003_000023-T1;Parent=L003_000023;product=hypothetical protein;
scaffold_1	funannotate	exon	69747	69806	.	-	.	ID=L003_000023-T1.exon1;Parent=L003_000023-T1;
scaffold_1	funannotate	exon	69538	69684	.	-	.	ID=L003_000023-T1.exon2;Parent=L003_000023-T1;
scaffold_1	funannotate	exon	69340	69450	.	-	.	ID=L003_000023-T1.exon3;Parent=L003_000023-T1;
scaffold_1	funannotate	exon	68933	69247	.	-	.	ID=L003_000023-T1.exon4;Parent=L003_000023-T1;
scaffold_1	funannotate	CDS	69747	69806	.	-	0	ID=L003_000023-T1.cds;Parent=L003_000023-T1;
scaffold_1	funannotate	CDS	69538	69684	.	-	0	ID=L003_000023-T1.cds;Parent=L003_000023-T1;
scaffold_1	funannotate	CDS	69340	69450	.	-	0	ID=L003_000023-T1.cds;Parent=L003_000023-T1;
scaffold_1	funannotate	CDS	68933	69247	.	-	0	ID=L003_000023-T1.cds;Parent=L003_000023-T1;
scaffold_1	funannotate	gene	71029	71907	.	-	.	ID=L003_000024;
scaffold_1	funannotate	mRNA	71029	71907	.	-	.	ID=L003_000024-T1;Parent=L003_000024;product=hypothetical protein;
scaffold_1	funannotate	exon	71414	71907	.	-	.	ID=L003_000024-T1.exon1;Parent=L003_000024-T1;
scaffold_1	funannotate	exon	71029	71320	.	-	.	ID=L003_000024-T1.exon2;Parent=L003_000024-T1;
scaffold_1	funannotate	CDS	71414	71907	.	-	0	ID=L003_000024-T1.cds;Parent=L003_000024-T1;
scaffold_1	funannotate	CDS	71029	71320	.	-	1	ID=L003_000024-T1.cds;Parent=L003_000024-T1;
scaffold_1	funannotate	gene	72933	74306	.	-	.	ID=L003_000025;
scaffold_1	funannotate	mRNA	72933	74306	.	-	.	ID=L003_000025-T1;Parent=L003_000025;product=hypothetical protein;
scaffold_1	funannotate	exon	74120	74306	.	-	.	ID=L003_000025-T1.exon1;Parent=L003_000025-T1;
scaffold_1	funannotate	exon	73814	73881	.	-	.	ID=L003_000025-T1.exon2;Parent=L003_000025-T1;
scaffold_1	funannotate	exon	73287	73759	.	-	.	ID=L003_000025-T1.exon3;Parent=L003_000025-T1;
scaffold_1	funannotate	exon	72933	73230	.	-	.	ID=L003_000025-T1.exon4;Parent=L003_000025-T1;
scaffold_1	funannotate	CDS	74120	74306	.	-	0	ID=L003_000025-T1.cds;Parent=L003_000025-T1;
scaffold_1	funannotate	CDS	73814	73881	.	-	2	ID=L003_000025-T1.cds;Parent=L003_000025-T1;
scaffold_1	funannotate	CDS	73287	73759	.	-	0	ID=L003_000025-T1.cds;Parent=L003_000025-T1;
scaffold_1	funannotate	CDS	72933	73230	.	-	1	ID=L003_000025-T1.cds;Parent=L003_000025-T1;
scaffold_1	funannotate	gene	75570	77083	.	+	.	ID=L003_000026;
scaffold_1	funannotate	mRNA	75570	77083	.	+	.	ID=L003_000026-T1;Parent=L003_000026;product=hypothetical protein;
scaffold_1	funannotate	exon	75570	75821	.	+	.	ID=L003_000026-T1.exon1;Parent=L003_000026-T1;
scaffold_1	funannotate	exon	75886	76054	.	+	.	ID=L003_000026-T1.exon2;Parent=L003_000026-T1;
scaffold_1	funannotate	exon	76236	77083	.	+	.	ID=L003_000026-T1.exon3;Parent=L003_000026-T1;
scaffold_1	funannotate	CDS	75570	75821	.	+	0	ID=L003_000026-T1.cds;Parent=L003_000026-T1;
scaffold_1	funannotate	CDS	75886	76054	.	+	0	ID=L003_000026-T1.cds;Parent=L003_000026-T1;
scaffold_1	funannotate	CDS	76236	77083	.	+	2	ID=L003_000026-T1.cds;Parent=L003_000026-T1;
scaffold_1	funannotate	gene	77276	78446	.	-	.	ID=L003_000027;
scaffold_1	funannotate	mRNA	77276	78446	.	-	.	ID=L003_000027-T1;Parent=L003_000027;product=hypothetical protein;
scaffold_1	funannotate	exon	78376	78446	.	-	.	ID=L003_000027-T1.exon1;Parent=L003_000027-T1;
scaffold_1	funannotate	exon	77768	78267	.	-	.	ID=L003_000027-T1.exon2;Parent=L003_000027-T1;
scaffold_1	funannotate	exon	77276	77553	.	-	.	ID=L003_000027-T1.exon3;Parent=L003_000027-T1;
scaffold_1	funannotate	CDS	78376	78446	.	-	0	ID=L003_000027-T1.cds;Parent=L003_000027-T1;
scaffold_1	funannotate	CDS	77768	78267	.	-	1	ID=L003_000027-T1.cds;Parent=L003_000027-T1;
scaffold_1	funannotate	CDS	77276	77553	.	-	2	ID=L003_000027-T1.cds;Parent=L003_000027-T1;
scaffold_1	funannotate	gene	79541	81188	.	+	.	ID=L003_000028;
scaffold_1	funannotate	mRNA	79541	81188	.	+	.	ID=L003_000028-T1;Parent=L003_000028;product=hypothetical protein;
scaffold_1	funannotate	exon	79541	79813	.	+	.	ID=L003_000028-T1.exon1;Parent=L003_000028-T1;
scaffold_1	funannotate	exon	79921	80179	.	+	.	ID=L003_000028-T1.exon2;Parent=L003_000028-T1;
scaffold_1	funannotate	exon	80450	80577	.	+	.	ID=L003_000028-T1.exon3;Parent=L003_000028-T1;
scaffold_1	funannotate	exon	80703	81188	.	+	.	ID=L003_000028-T1.exon4;Parent=L003_000028-T1;
scaffold_1	funannotate	CDS	79541	79813	.	+	0	ID=L003_000028-T1.cds;Parent=L003_000028-T1;
scaffold_1	funannotate	CDS	79921	80179	.	+	0	ID=L003_000028-T1.cds;Parent=L003_000028-T1;
scaffold_1	funannotate	CDS	80450	80577	.	+	2	ID=L003_000028-T1.cds;Parent=L003_000028-T1;
scaffold_1	funannotate	CDS	80703	81188	.	+	0	ID=L003_000028-T1.cds;Parent=L003_000028-T1;
scaffold_1	funannotate	gene	81766	85072	.	-	.	ID=L003_000029;
scaffold_1	funannotate	mRNA	81766	85072	.	-	.	ID=L003_000029-T1;Parent=L003_000029;product=hypothetical protein;
scaffold_1	funannotate	exon	85052	85072	.	-	.	ID=L003_000029-T1.exon1;Parent=L003_000029-T1;
scaffold_1	funannotate	exon	83534	83899	.	-	.	ID=L003_000029-T1.exon2;Parent=L003_000029-T1;
scaffold_1	funannotate	exon	81766	83478	.	-	.	ID=L003_000029-T1.exon3;Parent=L003_000029-T1;
scaffold_1	funannotate	CDS	85052	85072	.	-	0	ID=L003_000029-T1.cds;Parent=L003_000029-T1;
scaffold_1	funannotate	CDS	83534	83899	.	-	0	ID=L003_000029-T1.cds;Parent=L003_000029-T1;
scaffold_1	funannotate	CDS	81766	83478	.	-	0	ID=L003_000029-T1.cds;Parent=L003_000029-T1;
scaffold_1	funannotate	gene	86245	89291	.	+	.	ID=L003_000030;
scaffold_1	funannotate	mRNA	86245	89291	.	+	.	ID=L003_000030-T1;Parent=L003_000030;product=hypothetical protein;
scaffold_1	funannotate	exon	86245	86475	.	+	.	ID=L003_000030-T1.exon1;Parent=L003_000030-T1;
scaffold_1	funannotate	exon	86628	87837	.	+	.	ID=L003_000030-T1.exon2;Parent=L003_000030-T1;
scaffold_1	funannotate	exon	87875	88260	.	+	.	ID=L003_000030-T1.exon3;Parent=L003_000030-T1;
scaffold_1	funannotate	exon	88440	88635	.	+	.	ID=L003_000030-T1.exon4;Parent=L003_000030-T1;
scaffold_1	funannotate	exon	88816	89291	.	+	.	ID=L003_000030-T1.exon5;Parent=L003_000030-T1;
scaffold_1	funannotate	CDS	86245	86475	.	+	0	ID=L003_000030-T1.cds;Parent=L003_000030-T1;
scaffold_1	funannotate	CDS	86628	87837	.	+	0	ID=L003_000030-T1.cds;Parent=L003_000030-T1;
scaffold_1	funannotate	CDS	87875	88260	.	+	2	ID=L003_000030-T1.cds;Parent=L003_000030-T1;
scaffold_1	funannotate	CDS	88440	88635	.	+	0	ID=L003_000030-T1.cds;Parent=L003_000030-T1;
scaffold_1	funannotate	CDS	88816	89291	.	+	2	ID=L003_000030-T1.cds;Parent=L003_000030-T1;
scaffold_1	funannotate	gene	89750	90667	.	-	.	ID=L003_000031;
scaffold_1	funannotate	mRNA	89750	90667	.	-	.	ID=L003_000031-T1;Parent=L003_000031;product=hypothetical protein;
scaffold_1	funannotate	exon	89750	90667	.	-	.	ID=L003_000031-T1.exon1;Parent=L003_000031-T1;
scaffold_1	funannotate	CDS	89750	90667	.	-	0	ID=L003_000031-T1.cds;Parent=L003_000031-T1;
scaffold_1	funannotate	gene	91452	92888	.	-	.	ID=L003_000032;
scaffold_1	funannotate	mRNA	91452	92888	.	-	.	ID=L003_000032-T1;Parent=L003_000032;product=hypothetical protein;
scaffold_1	funannotate	exon	91695	92888	.	-	.	ID=L003_000032-T1.exon1;Parent=L003_000032-T1;
scaffold_1	funannotate	exon	91452	91613	.	-	.	ID=L003_000032-T1.exon2;Parent=L003_000032-T1;
scaffold_1	funannotate	CDS	91695	92888	.	-	0	ID=L003_000032-T1.cds;Parent=L003_000032-T1;
scaffold_1	funannotate	CDS	91452	91613	.	-	0	ID=L003_000032-T1.cds;Parent=L003_000032-T1;
scaffold_1	funannotate	gene	93412	94310	.	+	.	ID=L003_000033;
scaffold_1	funannotate	mRNA	93412	94310	.	+	.	ID=L003_000033-T1;Parent=L003_000033;product=hypothetical protein;
scaffold_1	funannotate	exon	93412	93660	.	+	.	ID=L003_000033-T1.exon1;Parent=L003_000033-T1;
scaffold_1	funannotate	exon	93738	94310	.	+	.	ID=L003_000033-T1.exon2;Parent=L003_000033-T1;
scaffold_1	funannotate	CDS	93412	93660	.	+	0	ID=L003_000033-T1.cds;Parent=L003_000033-T1;
scaffold_1	funannotate	CDS	93738	94310	.	+	0	ID=L003_000033-T1.cds;Parent=L003_000033-T1;
scaffold_1	funannotate	gene	94845	95754	.	+	.	ID=L003_000034;
scaffold_1	funannotate	mRNA	94845	95754	.	+	.	ID=L003_000034-T1;Parent=L003_000034;product=hypothetical protein;
scaffold_1	funannotate	exon	94845	94918	.	+	.	ID=L003_000034-T1.exon1;Parent=L003_000034-T1;
scaffold_1	funannotate	exon	94992	95754	.	+	.	ID=L003_000034-T1.exon2;Parent=L003_000034-T1;
scaffold_1	funannotate	CDS	94845	94918	.	+	0	ID=L003_000034-T1.cds;Parent=L003_000034-T1;
scaffold_1	funannotate	CDS	94992	95754	.	+	1	ID=L003_000034-T1.cds;Parent=L003_000034-T1;
scaffold_1	funannotate	gene	96341	97818	.	-	.	ID=L003_000035;
scaffold_1	funannotate	mRNA	96341	97818	.	-	.	ID=L003_000035-T1;Parent=L003_000035;product=hypothetical protein;
scaffold_1	funannotate	exon	97720	97818	.	-	.	ID=L003_000035-T1.exon1;Parent=L003_000035-T1;
scaffold_1	funannotate	exon	97317	97676	.	-	.	ID=L003_000035-T1.exon2;Parent=L003_000035-T1;
scaffold_1	funannotate	exon	96877	97094	.	-	.	ID=L003_000035-T1.exon3;Parent=L003_000035-T1;
scaffold_1	funannotate	exon	96341	96791	.	-	.	ID=L003_000035-T1.exon4;Parent=L003_000035-T1;
scaffold_1	funannotate	CDS	97720	97818	.	-	0	ID=L003_000035-T1.cds;Parent=L003_000035-T1;
scaffold_1	funannotate	CDS	97317	97676	.	-	0	ID=L003_000035-T1.cds;Parent=L003_000035-T1;
scaffold_1	funannotate	CDS	96877	97094	.	-	0	ID=L003_000035-T1.cds;Parent=L003_000035-T1;
scaffold_1	funannotate	CDS	96341	96791	.	-	1	ID=L003_000035-T1.cds;Parent=L003_000035-T1;
scaffold_1	funannotate	gene	98025	99312	.	-	.	ID=L003_000036;
scaffold_1	funannotate	mRNA	98025	99312	.	-	.	ID=L003_000036-T1;Parent=L003_000036;product=hypothetical protein;
scaffold_1	funannotate	exon	99080	99312	.	-	.	ID=L003_000036-T1.exon1;Parent=L003_000036-T1;
scaffold_1	funannotate	exon	98795	99017	.	-	.	ID=L003_000036-T1.exon2;Parent=L003_000036-T1;
scaffold_1	funannotate	exon	98658	98736	.	-	.	ID=L003_000036-T1.exon3;Parent=L003_000036-T1;
scaffold_1	funannotate	exon	98025	98503	.	-	.	ID=L003_000036-T1.exon4;Parent=L003_000036-T1;
scaffold_1	funannotate	CDS	99080	99312	.	-	0	ID=L003_000036-T1.cds;Parent=L003_000036-T1;
scaffold_1	funannotate	CDS	98795	99017	.	-	1	ID=L003_000036-T1.cds;Parent=L003_000036-T1;
scaffold_1	funannotate	CDS	98658	98736	.	-	0	ID=L003_000036-T1.cds;Parent=L003_000036-T1;
scaffold_1	funannotate	CDS	98025	98503	.	-	2	ID=L003_000036-T1.cds;Parent=L003_000036-T1;
scaffold_1	funannotate	gene	99637	100909	.	-	.	ID=L003_000037;
scaffold_1	funannotate	mRNA	99637	100909	.	-	.	ID=L003_000037-T1;Parent=L003_000037;product=hypothetical protein;
scaffold_1	funannotate	exon	100855	100909	.	-	.	ID=L003_000037-T1.exon1;Parent=L003_000037-T1;
scaffold_1	funannotate	exon	100494	100767	.	-	.	ID=L003_000037-T1.exon2;Parent=L003_000037-T1;
scaffold_1	funannotate	exon	100027	100336	.	-	.	ID=L003_000037-T1.exon3;Parent=L003_000037-T1;
scaffold_1	funannotate	exon	99637	99933	.	-	.	ID=L003_000037-T1.exon4;Parent=L003_000037-T1;
scaffold_1	funannotate	CDS	100855	100909	.	-	0	ID=L003_000037-T1.cds;Parent=L003_000037-T1;
scaffold_1	funannotate	CDS	100494	100767	.	-	2	ID=L003_000037-T1.cds;Parent=L003_000037-T1;
scaffold_1	funannotate	CDS	100027	100336	.	-	1	ID=L003_000037-T1.cds;Parent=L003_000037-T1;
scaffold_1	funannotate	CDS	99637	99933	.	-	0	ID=L003_000037-T1.cds;Parent=L003_000037-T1;
scaffold_1	funannotate	gene	102800	103836	.	+	.	ID=L003_000038;
scaffold_1	funannotate	mRNA	102800	103836	.	+	.	ID=L003_000038-T1;Parent=L003_000038;product=hypothetical protein;
scaffold_1	funannotate	exon	102800	102866	.	+	.	ID=L003_000038-T1.exon1;Parent=L003_000038-T1;
scaffold_1	funannotate	exon	103095	103347	.	+	.	ID=L003_000038-T1.exon2;Parent=L003_000038-T1;
scaffold_1	funannotate	exon	103415	103628	.	+	.	ID=L003_000038-T1.exon3;Parent=L003_000038-T1;
scaffold_1	funannotate	exon	103702	103836	.	+	.	ID=L003_000038-T1.exon4;Parent=L003_000038-T1;
scaffold_1	funannotate	CDS	102800	102866	.	+	0	ID=L003_000038-T1.cds;Parent=L003_000038-T1;
scaffold_1	funannotate	CDS	103095	103347	.	+	2	ID=L003_000038-T1.cds;Parent=L003_000038-T1;
scaffold_1	funannotate	CDS	103415	103628	.	+	1	ID=L003_000038-T1.cds;Parent=L003_000038-T1;
scaffold_1	funannotate	CDS	103702	103836	.	+	0	ID=L003_000038-T1.cds;Parent=L003_000038-T1;
scaffold_1	funannotate	gene	104601	105057	.	-	.	ID=L003_000039;
scaffold_1	funannotate	mRNA	104601	105057	.	-	.	ID=L003_000039-T1;Parent=L003_000039;product=hypothetical protein;
scaffold_1	funannotate	exon	104702	105057	.	-	.	ID=L003_000039-T1.exon1;Parent=L003_000039-T1;
scaffold_1	funannotate	exon	104601	104631	.	-	.	ID=L003_000039-T1.exon2;Parent=L003_000039-T1;
scaffold_1	funannotate	CDS	104702	105057	.	-	0	ID=L003_000039-T1.cds;Parent=L003_000039-T1;
scaffold_1	funannotate	CDS	104601	104631	.	-	1	ID=L003_000039-T1.cds;Parent=L003_000039-T1;
scaffold_1	funannotate	gene	108562	110458	.	+	.	ID=L003_000040;
scaffold_1	funannotate	mRNA	108562	110458	.	+	.	ID=L003_000040-T1;Parent=L003_000040;product=hypothetical protein;
scaffold_1	funannotate	exon	108562	108851	.	+	.	ID=L003_000040-T1.exon1;Parent=L003_000040-T1;
scaffold_1	funannotate	exon	108903	108919	.	+	.	ID=L003_000040-T1.exon2;Parent=L003_000040-T1;
scaffold_1	funannotate	exon	109020	110458	.	+	.	ID=L003_000040-T1.exon3;Parent=L003_000040-T1;
scaffold_1	funannotate	CDS	108562	108851	.	+	0	ID=L003_000040-T1.cds;Parent=L003_000040-T1;
scaffold_1	funannotate	CDS	108903	108919	.	+	1	ID=L003_000040-T1.cds;Parent=L003_000040-T1;
scaffold_1	funannotate	CDS	109020	110458	.	+	2	ID=L003_000040-T1.cds;Parent=L003_000040-T1;
scaffold_1	funannotate	gene	111535	112372	.	+	.	ID=L003_000041;
scaffold_1	funannotate	mRNA	111535	112372	.	+	.	ID=L003_000041-T1;Parent=L003_000041;product=hypothetical protein;
scaffold_1	funannotate	exon	111535	111944	.	+	.	ID=L003_000041-T1.exon1;Parent=L003_000041-T1;
scaffold_1	funannotate	exon	112016	112236	.	+	.	ID=L003_000041-T1.exon2;Parent=L003_000041-T1;
scaffold_1	funannotate	exon	112293	112372	.	+	.	ID=L003_000041-T1.exon3;Parent=L003_000041-T1;
scaffold_1	funannotate	CDS	111535	111944	.	+	0	ID=L003_000041-T1.cds;Parent=L003_000041-T1;
scaffold_1	funannotate	CDS	112016	112236	.	+	1	ID=L003_000041-T1.cds;Parent=L003_000041-T1;
scaffold_1	funannotate	CDS	112293	112372	.	+	2	ID=L003_000041-T1.cds;Parent=L003_000041-T1;
scaffold_1	funannotate	gene	114516	115153	.	+	.	ID=L003_000042;
scaffold_1	funannotate	mRNA	114516	115153	.	+	.	ID=L003_000042-T1;Parent=L003_000042;product=hypothetical protein;
scaffold_1	funannotate	exon	114516	114602	.	+	.	ID=L003_000042-T1.exon1;Parent=L003_000042-T1;
scaffold_1	funannotate	exon	114666	115035	.	+	.	ID=L003_000042-T1.exon2;Parent=L003_000042-T1;
scaffold_1	funannotate	exon	115110	115153	.	+	.	ID=L003_000042-T1.exon3;Parent=L003_000042-T1;
scaffold_1	funannotate	CDS	114516	114602	.	+	0	ID=L003_000042-T1.cds;Parent=L003_000042-T1;
scaffold_1	funannotate	CDS	114666	115035	.	+	0	ID=L003_000042-T1.cds;Parent=L003_000042-T1;
scaffold_1	funannotate	CDS	115110	115153	.	+	2	ID=L003_000042-T1.cds;Parent=L003_000042-T1;
scaffold_1	funannotate	gene	115239	116076	.	-	.	ID=L003_000043;
scaffold_1	funannotate	mRNA	115239	116076	.	-	.	ID=L003_000043-T1;Parent=L003_000043;product=hypothetical protein;
scaffold_1	funannotate	exon	115648	116076	.	-	.	ID=L003_000043-T1.exon1;Parent=L003_000043-T1;
scaffold_1	funannotate	exon	115239	115592	.	-	.	ID=L003_000043-T1.exon2;Parent=L003_000043-T1;
scaffold_1	funannotate	CDS	115648	116076	.	-	0	ID=L003_000043-T1.cds;Parent=L003_000043-T1;
scaffold_1	funannotate	CDS	115239	115592	.	-	0	ID=L003_000043-T1.cds;Parent=L003_000043-T1;
scaffold_1	funannotate	gene	116543	117856	.	-	.	ID=L003_000044;
scaffold_1	funannotate	mRNA	116543	117856	.	-	.	ID=L003_000044-T1;Parent=L003_000044;product=hypothetical protein;
scaffold_1	funannotate	exon	116543	117856	.	-	.	ID=L003_000044-T1.exon1;Parent=L003_000044-T1;
scaffold_1	funannotate	CDS	116543	117856	.	-	0	ID=L003_000044-T1.cds;Parent=L003_000044-T1;
scaffold_1	funannotate	gene	119200	121032	.	+	.	ID=L003_000045;
scaffold_1	funannotate	mRNA	119200	121032	.	+	.	ID=L003_000045-T1;Parent=L003_000045;product=hypothetical protein;
scaffold_1	funannotate	exon	119200	119926	.	+	.	ID=L003_000045-T1.exon1;Parent=L003_000045-T1;
scaffold_1	funannotate	exon	120077	121032	.	+	.	ID=L003_000045-T1.exon2;Parent=L003_000045-T1;
scaffold_1	funannotate	CDS	119200	119926	.	+	0	ID=L003_000045-T1.cds;Parent=L003_000045-T1;
scaffold_1	funannotate	CDS	120077	121032	.	+	2	ID=L003_000045-T1.cds;Parent=L003_000045-T1;
scaffold_1	funannotate	gene	122365	123765	.	+	.	ID=L003_000046;
scaffold_1	funannotate	mRNA	122365	123765	.	+	.	ID=L003_000046-T1;Parent=L003_000046;product=hypothetical protein;
scaffold_1	funannotate	exon	122365	122865	.	+	.	ID=L003_000046-T1.exon1;Parent=L003_000046-T1;
scaffold_1	funannotate	exon	123001	123765	.	+	.	ID=L003_000046-T1.exon2;Parent=L003_000046-T1;
scaffold_1	funannotate	CDS	122365	122865	.	+	0	ID=L003_000046-T1.cds;Parent=L003_000046-T1;
scaffold_1	funannotate	CDS	123001	123765	.	+	0	ID=L003_000046-T1.cds;Parent=L003_000046-T1;
scaffold_1	funannotate	gene	124094	125059	.	+	.	ID=L003_000047;
scaffold_1	funannotate	mRNA	124094	125059	.	+	.	ID=L003_000047-T1;Parent=L003_000047;product=hypothetical protein;
scaffold_1	funannotate	exon	124094	125059	.	+	.	ID=L003_000047-T1.exon1;Parent=L003_000047-T1;
scaffold_1	funannotate	CDS	124094	125059	.	+	0	ID=L003_000047-T1.cds;Parent=L003_000047-T1;
scaffold_1	funannotate	gene	125681	126141	.	-	.	ID=L003_000048;
scaffold_1	funannotate	mRNA	125681	126141	.	-	.	ID=L003_000048-T1;Parent=L003_000048;product=hypothetical protein;
scaffold_1	funannotate	exon	126047	126141	.	-	.	ID=L003_000048-T1.exon1;Parent=L003_000048-T1;
scaffold_1	funannotate	exon	125681	125921	.	-	.	ID=L003_000048-T1.exon2;Parent=L003_000048-T1;
scaffold_1	funannotate	CDS	126047	126141	.	-	0	ID=L003_000048-T1.cds;Parent=L003_000048-T1;
scaffold_1	funannotate	CDS	125681	125921	.	-	1	ID=L003_000048-T1.cds;Parent=L003_000048-T1;
scaffold_1	funannotate	gene	131713	133404	.	+	.	ID=L003_000049;
scaffold_1	funannotate	mRNA	131713	133404	.	+	.	ID=L003_000049-T1;Parent=L003_000049;product=hypothetical protein;
scaffold_1	funannotate	exon	131713	132881	.	+	.	ID=L003_000049-T1.exon1;Parent=L003_000049-T1;
scaffold_1	funannotate	exon	132966	133404	.	+	.	ID=L003_000049-T1.exon2;Parent=L003_000049-T1;
scaffold_1	funannotate	CDS	131713	132881	.	+	0	ID=L003_000049-T1.cds;Parent=L003_000049-T1;
scaffold_1	funannotate	CDS	132966	133404	.	+	1	ID=L003_000049-T1.cds;Parent=L003_000049-T1;
scaffold_1	funannotate	gene	133922	134544	.	-	.	ID=L003_000050;
scaffold_1	funannotate	mRNA	133922	134544	.	-	.	ID=L003_000050-T1;Parent=L003_000050;product=hypothetical protein;
scaffold_1	funannotate	exon	134376	134544	.	-	.	ID=L003_000050-T1.exon1;Parent=L003_000050-T1;
scaffold_1	funannotate	exon	133922	134274	.	-	.	ID=L003_000050-T1.exon2;Parent=L003_000050-T1;
scaffold_1	funannotate	CDS	134376	134544	.	-	0	ID=L003_000050-T1.cds;Parent=L003_000050-T1;
scaffold_1	funannotate	CDS	133922	134274	.	-	2	ID=L003_000050-T1.cds;Parent=L003_000050-T1;
scaffold_1	funannotate	gene	136327	163574	.	-	.	ID=L003_000051;
scaffold_1	funannotate	mRNA	136327	163574	.	-	.	ID=L003_000051-T1;Parent=L003_000051;product=hypothetical protein;
scaffold_1	funannotate	exon	157866	163574	.	-	.	ID=L003_000051-T1.exon1;Parent=L003_000051-T1;
scaffold_1	funannotate	exon	152484	157733	.	-	.	ID=L003_000051-T1.exon2;Parent=L003_000051-T1;
scaffold_1	funannotate	exon	147808	152418	.	-	.	ID=L003_000051-T1.exon3;Parent=L003_000051-T1;
scaffold_1	funannotate	exon	143160	147737	.	-	.	ID=L003_000051-T1.exon4;Parent=L003_000051-T1;
scaffold_1	funannotate	exon	142424	143107	.	-	.	ID=L003_000051-T1.exon5;Parent=L003_000051-T1;
scaffold_1	funannotate	exon	136327	142269	.	-	.	ID=L003_000051-T1.exon6;Parent=L003_000051-T1;
scaffold_1	funannotate	CDS	157866	163574	.	-	0	ID=L003_000051-T1.cds;Parent=L003_000051-T1;
scaffold_1	funannotate	CDS	152484	157733	.	-	0	ID=L003_000051-T1.cds;Parent=L003_000051-T1;
scaffold_1	funannotate	CDS	147808	152418	.	-	0	ID=L003_000051-T1.cds;Parent=L003_000051-T1;
scaffold_1	funannotate	CDS	143160	147737	.	-	0	ID=L003_000051-T1.cds;Parent=L003_000051-T1;
scaffold_1	funannotate	CDS	142424	143107	.	-	0	ID=L003_000051-T1.cds;Parent=L003_000051-T1;
scaffold_1	funannotate	CDS	136327	142269	.	-	0	ID=L003_000051-T1.cds;Parent=L003_000051-T1;
scaffold_1	funannotate	gene	164895	166093	.	+	.	ID=L003_000052;
scaffold_1	funannotate	mRNA	164895	166093	.	+	.	ID=L003_000052-T1;Parent=L003_000052;product=hypothetical protein;
scaffold_1	funannotate	exon	164895	165190	.	+	.	ID=L003_000052-T1.exon1;Parent=L003_000052-T1;
scaffold_1	funannotate	exon	165247	165956	.	+	.	ID=L003_000052-T1.exon2;Parent=L003_000052-T1;
scaffold_1	funannotate	exon	166014	166093	.	+	.	ID=L003_000052-T1.exon3;Parent=L003_000052-T1;
scaffold_1	funannotate	CDS	164895	165190	.	+	0	ID=L003_000052-T1.cds;Parent=L003_000052-T1;
scaffold_1	funannotate	CDS	165247	165956	.	+	1	ID=L003_000052-T1.cds;Parent=L003_000052-T1;
scaffold_1	funannotate	CDS	166014	166093	.	+	2	ID=L003_000052-T1.cds;Parent=L003_000052-T1;
scaffold_1	funannotate	gene	168237	169500	.	+	.	ID=L003_000053;
scaffold_1	funannotate	mRNA	168237	169500	.	+	.	ID=L003_000053-T1;Parent=L003_000053;product=hypothetical protein;
scaffold_1	funannotate	exon	168237	168526	.	+	.	ID=L003_000053-T1.exon1;Parent=L003_000053-T1;
scaffold_1	funannotate	exon	168602	169395	.	+	.	ID=L003_000053-T1.exon2;Parent=L003_000053-T1;
scaffold_1	funannotate	exon	169460	169500	.	+	.	ID=L003_000053-T1.exon3;Parent=L003_000053-T1;
scaffold_1	funannotate	CDS	168237	168526	.	+	0	ID=L003_000053-T1.cds;Parent=L003_000053-T1;
scaffold_1	funannotate	CDS	168602	169395	.	+	1	ID=L003_000053-T1.cds;Parent=L003_000053-T1;
scaffold_1	funannotate	CDS	169460	169500	.	+	2	ID=L003_000053-T1.cds;Parent=L003_000053-T1;
scaffold_1	funannotate	gene	171365	173359	.	+	.	ID=L003_000054;
scaffold_1	funannotate	mRNA	171365	173359	.	+	.	ID=L003_000054-T1;Parent=L003_000054;product=hypothetical protein;
scaffold_1	funannotate	exon	171365	171679	.	+	.	ID=L003_000054-T1.exon1;Parent=L003_000054-T1;
scaffold_1	funannotate	exon	171772	172151	.	+	.	ID=L003_000054-T1.exon2;Parent=L003_000054-T1;
scaffold_1	funannotate	exon	172216	173359	.	+	.	ID=L003_000054-T1.exon3;Parent=L003_000054-T1;
scaffold_1	funannotate	CDS	171365	171679	.	+	0	ID=L003_000054-T1.cds;Parent=L003_000054-T1;
scaffold_1	funannotate	CDS	171772	172151	.	+	0	ID=L003_000054-T1.cds;Parent=L003_000054-T1;
scaffold_1	funannotate	CDS	172216	173359	.	+	1	ID=L003_000054-T1.cds;Parent=L003_000054-T1;
scaffold_1	funannotate	gene	174245	175613	.	-	.	ID=L003_000055;
scaffold_1	funannotate	mRNA	174245	175613	.	-	.	ID=L003_000055-T1;Parent=L003_000055;product=hypothetical protein;
scaffold_1	funannotate	exon	175239	175613	.	-	.	ID=L003_000055-T1.exon1;Parent=L003_000055-T1;
scaffold_1	funannotate	exon	175113	175179	.	-	.	ID=L003_000055-T1.exon2;Parent=L003_000055-T1;
scaffold_1	funannotate	exon	174830	175050	.	-	.	ID=L003_000055-T1.exon3;Parent=L003_000055-T1;
scaffold_1	funannotate	exon	174493	174728	.	-	.	ID=L003_000055-T1.exon4;Parent=L003_000055-T1;
scaffold_1	funannotate	exon	174245	174380	.	-	.	ID=L003_000055-T1.exon5;Parent=L003_000055-T1;
scaffold_1	funannotate	CDS	175239	175613	.	-	0	ID=L003_000055-T1.cds;Parent=L003_000055-T1;
scaffold_1	funannotate	CDS	175113	175179	.	-	0	ID=L003_000055-T1.cds;Parent=L003_000055-T1;
scaffold_1	funannotate	CDS	174830	175050	.	-	2	ID=L003_000055-T1.cds;Parent=L003_000055-T1;
scaffold_1	funannotate	CDS	174493	174728	.	-	0	ID=L003_000055-T1.cds;Parent=L003_000055-T1;
scaffold_1	funannotate	CDS	174245	174380	.	-	1	ID=L003_000055-T1.cds;Parent=L003_000055-T1;
scaffold_1	funannotate	gene	177383	178295	.	+	.	ID=L003_000056;
scaffold_1	funannotate	mRNA	177383	178295	.	+	.	ID=L003_000056-T1;Parent=L003_000056;product=hypothetical protein;
scaffold_1	funannotate	exon	177383	177397	.	+	.	ID=L003_000056-T1.exon1;Parent=L003_000056-T1;
scaffold_1	funannotate	exon	177468	178295	.	+	.	ID=L003_000056-T1.exon2;Parent=L003_000056-T1;
scaffold_1	funannotate	CDS	177383	177397	.	+	0	ID=L003_000056-T1.cds;Parent=L003_000056-T1;
scaffold_1	funannotate	CDS	177468	178295	.	+	0	ID=L003_000056-T1.cds;Parent=L003_000056-T1;
scaffold_1	funannotate	gene	180604	183208	.	-	.	ID=L003_000057;
scaffold_1	funannotate	mRNA	180604	183208	.	-	.	ID=L003_000057-T1;Parent=L003_000057;product=hypothetical protein;
scaffold_1	funannotate	exon	183161	183208	.	-	.	ID=L003_000057-T1.exon1;Parent=L003_000057-T1;
scaffold_1	funannotate	exon	182200	183092	.	-	.	ID=L003_000057-T1.exon2;Parent=L003_000057-T1;
scaffold_1	funannotate	exon	182053	182093	.	-	.	ID=L003_000057-T1.exon3;Parent=L003_000057-T1;
scaffold_1	funannotate	exon	181271	182000	.	-	.	ID=L003_000057-T1.exon4;Parent=L003_000057-T1;
scaffold_1	funannotate	exon	181075	181141	.	-	.	ID=L003_000057-T1.exon5;Parent=L003_000057-T1;
scaffold_1	funannotate	exon	180604	180972	.	-	.	ID=L003_000057-T1.exon6;Parent=L003_000057-T1;
scaffold_1	funannotate	CDS	183161	183208	.	-	0	ID=L003_000057-T1.cds;Parent=L003_000057-T1;
scaffold_1	funannotate	CDS	182200	183092	.	-	0	ID=L003_000057-T1.cds;Parent=L003_000057-T1;
scaffold_1	funannotate	CDS	182053	182093	.	-	1	ID=L003_000057-T1.cds;Parent=L003_000057-T1;
scaffold_1	funannotate	CDS	181271	182000	.	-	2	ID=L003_000057-T1.cds;Parent=L003_000057-T1;
scaffold_1	funannotate	CDS	181075	181141	.	-	1	ID=L003_000057-T1.cds;Parent=L003_000057-T1;
scaffold_1	funannotate	CDS	180604	180972	.	-	0	ID=L003_000057-T1.cds;Parent=L003_000057-T1;
scaffold_1	funannotate	gene	183864	184470	.	+	.	ID=L003_000058;
scaffold_1	funannotate	mRNA	183864	184470	.	+	.	ID=L003_000058-T1;Parent=L003_000058;product=hypothetical protein;
scaffold_1	funannotate	exon	183864	184053	.	+	.	ID=L003_000058-T1.exon1;Parent=L003_000058-T1;
scaffold_1	funannotate	exon	184171	184392	.	+	.	ID=L003_000058-T1.exon2;Parent=L003_000058-T1;
scaffold_1	funannotate	exon	184460	184470	.	+	.	ID=L003_000058-T1.exon3;Parent=L003_000058-T1;
scaffold_1	funannotate	CDS	183864	184053	.	+	0	ID=L003_000058-T1.cds;Parent=L003_000058-T1;
scaffold_1	funannotate	CDS	184171	184392	.	+	2	ID=L003_000058-T1.cds;Parent=L003_000058-T1;
scaffold_1	funannotate	CDS	184460	184470	.	+	2	ID=L003_000058-T1.cds;Parent=L003_000058-T1;
scaffold_1	funannotate	gene	189475	191125	.	+	.	ID=L003_000059;
scaffold_1	funannotate	mRNA	189475	191125	.	+	.	ID=L003_000059-T1;Parent=L003_000059;product=hypothetical protein;
scaffold_1	funannotate	exon	189475	189996	.	+	.	ID=L003_000059-T1.exon1;Parent=L003_000059-T1;
scaffold_1	funannotate	exon	190052	191125	.	+	.	ID=L003_000059-T1.exon2;Parent=L003_000059-T1;
scaffold_1	funannotate	CDS	189475	189996	.	+	0	ID=L003_000059-T1.cds;Parent=L003_000059-T1;
scaffold_1	funannotate	CDS	190052	191125	.	+	0	ID=L003_000059-T1.cds;Parent=L003_000059-T1;
scaffold_1	funannotate	gene	192061	195300	.	-	.	ID=L003_000060;
scaffold_1	funannotate	mRNA	192061	195300	.	-	.	ID=L003_000060-T1;Parent=L003_000060;product=hypothetical protein;
scaffold_1	funannotate	exon	192421	195300	.	-	.	ID=L003_000060-T1.exon1;Parent=L003_000060-T1;
scaffold_1	funannotate	exon	192061	192207	.	-	.	ID=L003_000060-T1.exon2;Parent=L003_000060-T1;
scaffold_1	funannotate	CDS	192421	195300	.	-	0	ID=L003_000060-T1.cds;Parent=L003_000060-T1;
scaffold_1	funannotate	CDS	192061	192207	.	-	0	ID=L003_000060-T1.cds;Parent=L003_000060-T1;
scaffold_1	funannotate	gene	198306	202641	.	+	.	ID=L003_000061;
scaffold_1	funannotate	mRNA	198306	202641	.	+	.	ID=L003_000061-T1;Parent=L003_000061;product=hypothetical protein;
scaffold_1	funannotate	exon	198306	200138	.	+	.	ID=L003_000061-T1.exon1;Parent=L003_000061-T1;
scaffold_1	funannotate	exon	200189	201116	.	+	.	ID=L003_000061-T1.exon2;Parent=L003_000061-T1;
scaffold_1	funannotate	exon	201263	202641	.	+	.	ID=L003_000061-T1.exon3;Parent=L003_000061-T1;
scaffold_1	funannotate	CDS	198306	200138	.	+	0	ID=L003_000061-T1.cds;Parent=L003_000061-T1;
scaffold_1	funannotate	CDS	200189	201116	.	+	0	ID=L003_000061-T1.cds;Parent=L003_000061-T1;
scaffold_1	funannotate	CDS	201263	202641	.	+	2	ID=L003_000061-T1.cds;Parent=L003_000061-T1;
scaffold_1	funannotate	gene	203723	204500	.	+	.	ID=L003_000062;
scaffold_1	funannotate	mRNA	203723	204500	.	+	.	ID=L003_000062-T1;Parent=L003_000062;product=hypothetical protein;
scaffold_1	funannotate	exon	203723	203800	.	+	.	ID=L003_000062-T1.exon1;Parent=L003_000062-T1;
scaffold_1	funannotate	exon	203877	204500	.	+	.	ID=L003_000062-T1.exon2;Parent=L003_000062-T1;
scaffold_1	funannotate	CDS	203723	203800	.	+	0	ID=L003_000062-T1.cds;Parent=L003_000062-T1;
scaffold_1	funannotate	CDS	203877	204500	.	+	0	ID=L003_000062-T1.cds;Parent=L003_000062-T1;
scaffold_1	funannotate	gene	205294	206340	.	+	.	ID=L003_000063;
scaffold_1	funannotate	mRNA	205294	206340	.	+	.	ID=L003_000063-T1;Parent=L003_000063;product=hypothetical protein;
scaffold_1	funannotate	exon	205294	205489	.	+	.	ID=L003_000063-T1.exon1;Parent=L003_000063-T1;
scaffold_1	funannotate	exon	205649	206340	.	+	.	ID=L003_000063-T1.exon2;Parent=L003_000063-T1;
scaffold_1	funannotate	CDS	205294	205489	.	+	0	ID=L003_000063-T1.cds;Parent=L003_000063-T1;
scaffold_1	funannotate	CDS	205649	206340	.	+	2	ID=L003_000063-T1.cds;Parent=L003_000063-T1;
scaffold_1	funannotate	gene	206943	207416	.	-	.	ID=L003_000064;
scaffold_1	funannotate	mRNA	206943	207416	.	-	.	ID=L003_000064-T1;Parent=L003_000064;product=hypothetical protein;
scaffold_1	funannotate	exon	206943	207416	.	-	.	ID=L003_000064-T1.exon1;Parent=L003_000064-T1;
scaffold_1	funannotate	CDS	206943	207416	.	-	0	ID=L003_000064-T1.cds;Parent=L003_000064-T1;
scaffold_1	funannotate	gene	210220	210904	.	+	.	ID=L003_000065;
scaffold_1	funannotate	mRNA	210220	210904	.	+	.	ID=L003_000065-T1;Parent=L003_000065;product=hypothetical protein;
scaffold_1	funannotate	exon	210220	210529	.	+	.	ID=L003_000065-T1.exon1;Parent=L003_000065-T1;
scaffold_1	funannotate	exon	210723	210904	.	+	.	ID=L003_000065-T1.exon2;Parent=L003_000065-T1;
scaffold_1	funannotate	CDS	210220	210529	.	+	0	ID=L003_000065-T1.cds;Parent=L003_000065-T1;
scaffold_1	funannotate	CDS	210723	210904	.	+	2	ID=L003_000065-T1.cds;Parent=L003_000065-T1;
scaffold_1	funannotate	gene	211320	213088	.	-	.	ID=L003_000066;
scaffold_1	funannotate	mRNA	211320	213088	.	-	.	ID=L003_000066-T1;Parent=L003_000066;product=hypothetical protein;
scaffold_1	funannotate	exon	213082	213088	.	-	.	ID=L003_000066-T1.exon1;Parent=L003_000066-T1;
scaffold_1	funannotate	exon	211407	212244	.	-	.	ID=L003_000066-T1.exon2;Parent=L003_000066-T1;
scaffold_1	funannotate	exon	211320	211329	.	-	.	ID=L003_000066-T1.exon3;Parent=L003_000066-T1;
scaffold_1	funannotate	CDS	213082	213088	.	-	0	ID=L003_000066-T1.cds;Parent=L003_000066-T1;
scaffold_1	funannotate	CDS	211407	212244	.	-	2	ID=L003_000066-T1.cds;Parent=L003_000066-T1;
scaffold_1	funannotate	CDS	211320	211329	.	-	1	ID=L003_000066-T1.cds;Parent=L003_000066-T1;
scaffold_1	funannotate	gene	213463	214561	.	-	.	ID=L003_000067;
scaffold_1	funannotate	mRNA	213463	214561	.	-	.	ID=L003_000067-T1;Parent=L003_000067;product=hypothetical protein;
scaffold_1	funannotate	exon	214348	214561	.	-	.	ID=L003_000067-T1.exon1;Parent=L003_000067-T1;
scaffold_1	funannotate	exon	214209	214280	.	-	.	ID=L003_000067-T1.exon2;Parent=L003_000067-T1;
scaffold_1	funannotate	exon	213956	214158	.	-	.	ID=L003_000067-T1.exon3;Parent=L003_000067-T1;
scaffold_1	funannotate	exon	213463	213891	.	-	.	ID=L003_000067-T1.exon4;Parent=L003_000067-T1;
scaffold_1	funannotate	CDS	214348	214561	.	-	0	ID=L003_000067-T1.cds;Parent=L003_000067-T1;
scaffold_1	funannotate	CDS	214209	214280	.	-	2	ID=L003_000067-T1.cds;Parent=L003_000067-T1;
scaffold_1	funannotate	CDS	213956	214158	.	-	2	ID=L003_000067-T1.cds;Parent=L003_000067-T1;
scaffold_1	funannotate	CDS	213463	213891	.	-	0	ID=L003_000067-T1.cds;Parent=L003_000067-T1;
scaffold_1	funannotate	gene	216956	217998	.	+	.	ID=L003_000068;
scaffold_1	funannotate	mRNA	216956	217998	.	+	.	ID=L003_000068-T1;Parent=L003_000068;product=hypothetical protein;
scaffold_1	funannotate	exon	216956	217097	.	+	.	ID=L003_000068-T1.exon1;Parent=L003_000068-T1;
scaffold_1	funannotate	exon	217229	217836	.	+	.	ID=L003_000068-T1.exon2;Parent=L003_000068-T1;
scaffold_1	funannotate	exon	217894	217998	.	+	.	ID=L003_000068-T1.exon3;Parent=L003_000068-T1;
scaffold_1	funannotate	CDS	216956	217097	.	+	0	ID=L003_000068-T1.cds;Parent=L003_000068-T1;
scaffold_1	funannotate	CDS	217229	217836	.	+	2	ID=L003_000068-T1.cds;Parent=L003_000068-T1;
scaffold_1	funannotate	CDS	217894	217998	.	+	0	ID=L003_000068-T1.cds;Parent=L003_000068-T1;
scaffold_1	funannotate	gene	218694	219203	.	-	.	ID=L003_000069;
scaffold_1	funannotate	mRNA	218694	219203	.	-	.	ID=L003_000069-T1;Parent=L003_000069;product=hypothetical protein;
scaffold_1	funannotate	exon	218694	219203	.	-	.	ID=L003_000069-T1.exon1;Parent=L003_000069-T1;
scaffold_1	funannotate	CDS	218694	219203	.	-	0	ID=L003_000069-T1.cds;Parent=L003_000069-T1;
scaffold_1	funannotate	gene	220534	221874	.	+	.	ID=L003_000070;
scaffold_1	funannotate	mRNA	220534	221874	.	+	.	ID=L003_000070-T1;Parent=L003_000070;product=hypothetical protein;
scaffold_1	funannotate	exon	220534	220958	.	+	.	ID=L003_000070-T1.exon1;Parent=L003_000070-T1;
scaffold_1	funannotate	exon	221011	221036	.	+	.	ID=L003_000070-T1.exon2;Parent=L003_000070-T1;
scaffold_1	funannotate	exon	221140	221363	.	+	.	ID=L003_000070-T1.exon3;Parent=L003_000070-T1;
scaffold_1	funannotate	exon	221491	221874	.	+	.	ID=L003_000070-T1.exon4;Parent=L003_000070-T1;
scaffold_1	funannotate	CDS	220534	220958	.	+	0	ID=L003_000070-T1.cds;Parent=L003_000070-T1;
scaffold_1	funannotate	CDS	221011	221036	.	+	1	ID=L003_000070-T1.cds;Parent=L003_000070-T1;
scaffold_1	funannotate	CDS	221140	221363	.	+	2	ID=L003_000070-T1.cds;Parent=L003_000070-T1;
scaffold_1	funannotate	CDS	221491	221874	.	+	0	ID=L003_000070-T1.cds;Parent=L003_000070-T1;
scaffold_1	funannotate	gene	223285	223899	.	-	.	ID=L003_000071;
scaffold_1	funannotate	mRNA	223285	223899	.	-	.	ID=L003_000071-T1;Parent=L003_000071;product=hypothetical protein;
scaffold_1	funannotate	exon	223805	223899	.	-	.	ID=L003_000071-T1.exon1;Parent=L003_000071-T1;
scaffold_1	funannotate	exon	223519	223706	.	-	.	ID=L003_000071-T1.exon2;Parent=L003_000071-T1;
scaffold_1	funannotate	exon	223285	223433	.	-	.	ID=L003_000071-T1.exon3;Parent=L003_000071-T1;
scaffold_1	funannotate	CDS	223805	223899	.	-	0	ID=L003_000071-T1.cds;Parent=L003_000071-T1;
scaffold_1	funannotate	CDS	223519	223706	.	-	1	ID=L003_000071-T1.cds;Parent=L003_000071-T1;
scaffold_1	funannotate	CDS	223285	223433	.	-	2	ID=L003_000071-T1.cds;Parent=L003_000071-T1;
scaffold_1	funannotate	gene	227991	228591	.	+	.	ID=L003_000072;
scaffold_1	funannotate	mRNA	227991	228591	.	+	.	ID=L003_000072-T1;Parent=L003_000072;product=hypothetical protein;
scaffold_1	funannotate	exon	227991	228228	.	+	.	ID=L003_000072-T1.exon1;Parent=L003_000072-T1;
scaffold_1	funannotate	exon	228575	228591	.	+	.	ID=L003_000072-T1.exon2;Parent=L003_000072-T1;
scaffold_1	funannotate	CDS	227991	228228	.	+	0	ID=L003_000072-T1.cds;Parent=L003_000072-T1;
scaffold_1	funannotate	CDS	228575	228591	.	+	2	ID=L003_000072-T1.cds;Parent=L003_000072-T1;
scaffold_1	funannotate	gene	229766	232853	.	-	.	ID=L003_000073;
scaffold_1	funannotate	mRNA	229766	232853	.	-	.	ID=L003_000073-T1;Parent=L003_000073;product=hypothetical protein;
scaffold_1	funannotate	exon	232647	232853	.	-	.	ID=L003_000073-T1.exon1;Parent=L003_000073-T1;
scaffold_1	funannotate	exon	232496	232585	.	-	.	ID=L003_000073-T1.exon2;Parent=L003_000073-T1;
scaffold_1	funannotate	exon	232040	232443	.	-	.	ID=L003_000073-T1.exon3;Parent=L003_000073-T1;
scaffold_1	funannotate	exon	231863	231927	.	-	.	ID=L003_000073-T1.exon4;Parent=L003_000073-T1;
scaffold_1	funannotate	exon	231263	231770	.	-	.	ID=L003_000073-T1.exon5;Parent=L003_000073-T1;
scaffold_1	funannotate	exon	230921	231208	.	-	.	ID=L003_000073-T1.exon6;Parent=L003_000073-T1;
scaffold_1	funannotate	exon	230789	230843	.	-	.	ID=L003_000073-T1.exon7;Parent=L003_000073-T1;
scaffold_1	funannotate	exon	230232	230732	.	-	.	ID=L003_000073-T1.exon8;Parent=L003_000073-T1;
scaffold_1	funannotate	exon	230033	230175	.	-	.	ID=L003_000073-T1.exon9;Parent=L003_000073-T1;
scaffold_1	funannotate	exon	229766	229961	.	-	.	ID=L003_000073-T1.exon10;Parent=L003_000073-T1;
scaffold_1	funannotate	CDS	232647	232853	.	-	0	ID=L003_000073-T1.cds;Parent=L003_000073-T1;
scaffold_1	funannotate	CDS	232496	232585	.	-	0	ID=L003_000073-T1.cds;Parent=L003_000073-T1;
scaffold_1	funannotate	CDS	232040	232443	.	-	0	ID=L003_000073-T1.cds;Parent=L003_000073-T1;
scaffold_1	funannotate	CDS	231863	231927	.	-	1	ID=L003_000073-T1.cds;Parent=L003_000073-T1;
scaffold_1	funannotate	CDS	231263	231770	.	-	2	ID=L003_000073-T1.cds;Parent=L003_000073-T1;
scaffold_1	funannotate	CDS	230921	231208	.	-	1	ID=L003_000073-T1.cds;Parent=L003_000073-T1;
scaffold_1	funannotate	CDS	230789	230843	.	-	1	ID=L003_000073-T1.cds;Parent=L003_000073-T1;
scaffold_1	funannotate	CDS	230232	230732	.	-	0	ID=L003_000073-T1.cds;Parent=L003_000073-T1;
scaffold_1	funannotate	CDS	230033	230175	.	-	0	ID=L003_000073-T1.cds;Parent=L003_000073-T1;
scaffold_1	funannotate	CDS	229766	229961	.	-	1	ID=L003_000073-T1.cds;Parent=L003_000073-T1;
scaffold_1	funannotate	gene	233676	234758	.	+	.	ID=L003_000074;
scaffold_1	funannotate	mRNA	233676	234758	.	+	.	ID=L003_000074-T1;Parent=L003_000074;product=hypothetical protein;
scaffold_1	funannotate	exon	233676	234758	.	+	.	ID=L003_000074-T1.exon1;Parent=L003_000074-T1;
scaffold_1	funannotate	CDS	233676	234758	.	+	0	ID=L003_000074-T1.cds;Parent=L003_000074-T1;
scaffold_1	funannotate	gene	235894	237717	.	+	.	ID=L003_000075;
scaffold_1	funannotate	mRNA	235894	237717	.	+	.	ID=L003_000075-T1;Parent=L003_000075;product=hypothetical protein;
scaffold_1	funannotate	exon	235894	237717	.	+	.	ID=L003_000075-T1.exon1;Parent=L003_000075-T1;
scaffold_1	funannotate	CDS	235894	237717	.	+	0	ID=L003_000075-T1.cds;Parent=L003_000075-T1;
scaffold_1	funannotate	gene	238839	239639	.	+	.	ID=L003_000076;
scaffold_1	funannotate	mRNA	238839	239639	.	+	.	ID=L003_000076-T1;Parent=L003_000076;product=hypothetical protein;
scaffold_1	funannotate	exon	238839	238956	.	+	.	ID=L003_000076-T1.exon1;Parent=L003_000076-T1;
scaffold_1	funannotate	exon	239150	239424	.	+	.	ID=L003_000076-T1.exon2;Parent=L003_000076-T1;
scaffold_1	funannotate	exon	239571	239639	.	+	.	ID=L003_000076-T1.exon3;Parent=L003_000076-T1;
scaffold_1	funannotate	CDS	238839	238956	.	+	0	ID=L003_000076-T1.cds;Parent=L003_000076-T1;
scaffold_1	funannotate	CDS	239150	239424	.	+	2	ID=L003_000076-T1.cds;Parent=L003_000076-T1;
scaffold_1	funannotate	CDS	239571	239639	.	+	0	ID=L003_000076-T1.cds;Parent=L003_000076-T1;
scaffold_1	funannotate	gene	240965	243151	.	-	.	ID=L003_000077;
scaffold_1	funannotate	mRNA	240965	243151	.	-	.	ID=L003_000077-T1;Parent=L003_000077;product=hypothetical protein;
scaffold_1	funannotate	exon	242567	243151	.	-	.	ID=L003_000077-T1.exon1;Parent=L003_000077-T1;
scaffold_1	funannotate	exon	240965	242503	.	-	.	ID=L003_000077-T1.exon2;Parent=L003_000077-T1;
scaffold_1	funannotate	CDS	242567	243151	.	-	0	ID=L003_000077-T1.cds;Parent=L003_000077-T1;
scaffold_1	funannotate	CDS	240965	242503	.	-	0	ID=L003_000077-T1.cds;Parent=L003_000077-T1;
scaffold_1	funannotate	gene	245006	246182	.	+	.	ID=L003_000078;
scaffold_1	funannotate	mRNA	245006	246182	.	+	.	ID=L003_000078-T1;Parent=L003_000078;product=hypothetical protein;
scaffold_1	funannotate	exon	245006	245211	.	+	.	ID=L003_000078-T1.exon1;Parent=L003_000078-T1;
scaffold_1	funannotate	exon	245294	245624	.	+	.	ID=L003_000078-T1.exon2;Parent=L003_000078-T1;
scaffold_1	funannotate	exon	245781	246182	.	+	.	ID=L003_000078-T1.exon3;Parent=L003_000078-T1;
scaffold_1	funannotate	CDS	245006	245211	.	+	0	ID=L003_000078-T1.cds;Parent=L003_000078-T1;
scaffold_1	funannotate	CDS	245294	245624	.	+	1	ID=L003_000078-T1.cds;Parent=L003_000078-T1;
scaffold_1	funannotate	CDS	245781	246182	.	+	0	ID=L003_000078-T1.cds;Parent=L003_000078-T1;
scaffold_1	funannotate	gene	246966	248096	.	+	.	ID=L003_000079;
scaffold_1	funannotate	mRNA	246966	248096	.	+	.	ID=L003_000079-T1;Parent=L003_000079;product=hypothetical protein;
scaffold_1	funannotate	exon	246966	248096	.	+	.	ID=L003_000079-T1.exon1;Parent=L003_000079-T1;
scaffold_1	funannotate	CDS	246966	248096	.	+	0	ID=L003_000079-T1.cds;Parent=L003_000079-T1;
scaffold_1	funannotate	gene	248252	249925	.	-	.	ID=L003_000080;
scaffold_1	funannotate	mRNA	248252	249925	.	-	.	ID=L003_000080-T1;Parent=L003_000080;product=hypothetical protein;
scaffold_1	funannotate	exon	248252	249925	.	-	.	ID=L003_000080-T1.exon1;Parent=L003_000080-T1;
scaffold_1	funannotate	CDS	248252	249925	.	-	0	ID=L003_000080-T1.cds;Parent=L003_000080-T1;
scaffold_1	funannotate	gene	250424	251704	.	+	.	ID=L003_000081;
scaffold_1	funannotate	mRNA	250424	251704	.	+	.	ID=L003_000081-T1;Parent=L003_000081;product=hypothetical protein;
scaffold_1	funannotate	exon	250424	251704	.	+	.	ID=L003_000081-T1.exon1;Parent=L003_000081-T1;
scaffold_1	funannotate	CDS	250424	251704	.	+	0	ID=L003_000081-T1.cds;Parent=L003_000081-T1;
scaffold_1	funannotate	gene	252718	253304	.	+	.	ID=L003_000082;
scaffold_1	funannotate	mRNA	252718	253304	.	+	.	ID=L003_000082-T1;Parent=L003_000082;product=hypothetical protein;
scaffold_1	funannotate	exon	252718	252934	.	+	.	ID=L003_000082-T1.exon1;Parent=L003_000082-T1;
scaffold_1	funannotate	exon	253087	253304	.	+	.	ID=L003_000082-T1.exon2;Parent=L003_000082-T1;
scaffold_1	funannotate	CDS	252718	252934	.	+	0	ID=L003_000082-T1.cds;Parent=L003_000082-T1;
scaffold_1	funannotate	CDS	253087	253304	.	+	2	ID=L003_000082-T1.cds;Parent=L003_000082-T1;
scaffold_1	funannotate	gene	254054	256117	.	-	.	ID=L003_000083;
scaffold_1	funannotate	mRNA	254054	256117	.	-	.	ID=L003_000083-T1;Parent=L003_000083;product=hypothetical protein;
scaffold_1	funannotate	exon	254054	256117	.	-	.	ID=L003_000083-T1.exon1;Parent=L003_000083-T1;
scaffold_1	funannotate	CDS	254054	256117	.	-	0	ID=L003_000083-T1.cds;Parent=L003_000083-T1;
scaffold_1	funannotate	gene	260490	262224	.	-	.	ID=L003_000084;
scaffold_1	funannotate	mRNA	260490	262224	.	-	.	ID=L003_000084-T1;Parent=L003_000084;product=hypothetical protein;
scaffold_1	funannotate	exon	261996	262224	.	-	.	ID=L003_000084-T1.exon1;Parent=L003_000084-T1;
scaffold_1	funannotate	exon	261323	261772	.	-	.	ID=L003_000084-T1.exon2;Parent=L003_000084-T1;
scaffold_1	funannotate	exon	260490	261253	.	-	.	ID=L003_000084-T1.exon3;Parent=L003_000084-T1;
scaffold_1	funannotate	CDS	261996	262224	.	-	0	ID=L003_000084-T1.cds;Parent=L003_000084-T1;
scaffold_1	funannotate	CDS	261323	261772	.	-	2	ID=L003_000084-T1.cds;Parent=L003_000084-T1;
scaffold_1	funannotate	CDS	260490	261253	.	-	2	ID=L003_000084-T1.cds;Parent=L003_000084-T1;
scaffold_1	funannotate	gene	263843	264567	.	-	.	ID=L003_000085;
scaffold_1	funannotate	mRNA	263843	264567	.	-	.	ID=L003_000085-T1;Parent=L003_000085;product=hypothetical protein;
scaffold_1	funannotate	exon	264114	264567	.	-	.	ID=L003_000085-T1.exon1;Parent=L003_000085-T1;
scaffold_1	funannotate	exon	263843	264054	.	-	.	ID=L003_000085-T1.exon2;Parent=L003_000085-T1;
scaffold_1	funannotate	CDS	264114	264567	.	-	0	ID=L003_000085-T1.cds;Parent=L003_000085-T1;
scaffold_1	funannotate	CDS	263843	264054	.	-	2	ID=L003_000085-T1.cds;Parent=L003_000085-T1;
scaffold_1	funannotate	gene	265867	267036	.	+	.	ID=L003_000086;
scaffold_1	funannotate	mRNA	265867	267036	.	+	.	ID=L003_000086-T1;Parent=L003_000086;product=hypothetical protein;
scaffold_1	funannotate	exon	265867	266295	.	+	.	ID=L003_000086-T1.exon1;Parent=L003_000086-T1;
scaffold_1	funannotate	exon	266444	266857	.	+	.	ID=L003_000086-T1.exon2;Parent=L003_000086-T1;
scaffold_1	funannotate	exon	266941	267036	.	+	.	ID=L003_000086-T1.exon3;Parent=L003_000086-T1;
scaffold_1	funannotate	CDS	265867	266295	.	+	0	ID=L003_000086-T1.cds;Parent=L003_000086-T1;
scaffold_1	funannotate	CDS	266444	266857	.	+	0	ID=L003_000086-T1.cds;Parent=L003_000086-T1;
scaffold_1	funannotate	CDS	266941	267036	.	+	0	ID=L003_000086-T1.cds;Parent=L003_000086-T1;
scaffold_1	funannotate	gene	268496	269445	.	+	.	ID=L003_000087;
scaffold_1	funannotate	mRNA	268496	269445	.	+	.	ID=L003_000087-T1;Parent=L003_000087;product=hypothetical protein;
scaffold_1	funannotate	exon	268496	268568	.	+	.	ID=L003_000087-T1.exon1;Parent=L003_000087-T1;
scaffold_1	funannotate	exon	268638	269224	.	+	.	ID=L003_000087-T1.exon2;Parent=L003_000087-T1;
scaffold_1	funannotate	exon	269329	269445	.	+	.	ID=L003_000087-T1.exon3;Parent=L003_000087-T1;
scaffold_1	funannotate	CDS	268496	268568	.	+	0	ID=L003_000087-T1.cds;Parent=L003_000087-T1;
scaffold_1	funannotate	CDS	268638	269224	.	+	2	ID=L003_000087-T1.cds;Parent=L003_000087-T1;
scaffold_1	funannotate	CDS	269329	269445	.	+	0	ID=L003_000087-T1.cds;Parent=L003_000087-T1;
scaffold_1	funannotate	gene	270013	271941	.	+	.	ID=L003_000088;
scaffold_1	funannotate	mRNA	270013	271941	.	+	.	ID=L003_000088-T1;Parent=L003_000088;product=hypothetical protein;
scaffold_1	funannotate	exon	270013	271941	.	+	.	ID=L003_000088-T1.exon1;Parent=L003_000088-T1;
scaffold_1	funannotate	CDS	270013	271941	.	+	0	ID=L003_000088-T1.cds;Parent=L003_000088-T1;
scaffold_1	funannotate	gene	272188	273243	.	-	.	ID=L003_000089;
scaffold_1	funannotate	mRNA	272188	273243	.	-	.	ID=L003_000089-T1;Parent=L003_000089;product=hypothetical protein;
scaffold_1	funannotate	exon	272188	273243	.	-	.	ID=L003_000089-T1.exon1;Parent=L003_000089-T1;
scaffold_1	funannotate	CDS	272188	273243	.	-	0	ID=L003_000089-T1.cds;Parent=L003_000089-T1;
scaffold_1	funannotate	gene	273673	277509	.	+	.	ID=L003_000090;
scaffold_1	funannotate	mRNA	273673	277509	.	+	.	ID=L003_000090-T1;Parent=L003_000090;product=hypothetical protein;
scaffold_1	funannotate	exon	273673	273696	.	+	.	ID=L003_000090-T1.exon1;Parent=L003_000090-T1;
scaffold_1	funannotate	exon	273800	277202	.	+	.	ID=L003_000090-T1.exon2;Parent=L003_000090-T1;
scaffold_1	funannotate	exon	277355	277509	.	+	.	ID=L003_000090-T1.exon3;Parent=L003_000090-T1;
scaffold_1	funannotate	CDS	273673	273696	.	+	0	ID=L003_000090-T1.cds;Parent=L003_000090-T1;
scaffold_1	funannotate	CDS	273800	277202	.	+	0	ID=L003_000090-T1.cds;Parent=L003_000090-T1;
scaffold_1	funannotate	CDS	277355	277509	.	+	2	ID=L003_000090-T1.cds;Parent=L003_000090-T1;
scaffold_1	funannotate	gene	278907	279919	.	+	.	ID=L003_000091;
scaffold_1	funannotate	mRNA	278907	279919	.	+	.	ID=L003_000091-T1;Parent=L003_000091;product=hypothetical protein;
scaffold_1	funannotate	exon	278907	279402	.	+	.	ID=L003_000091-T1.exon1;Parent=L003_000091-T1;
scaffold_1	funannotate	exon	279532	279661	.	+	.	ID=L003_000091-T1.exon2;Parent=L003_000091-T1;
scaffold_1	funannotate	exon	279720	279776	.	+	.	ID=L003_000091-T1.exon3;Parent=L003_000091-T1;
scaffold_1	funannotate	exon	279841	279919	.	+	.	ID=L003_000091-T1.exon4;Parent=L003_000091-T1;
scaffold_1	funannotate	CDS	278907	279402	.	+	0	ID=L003_000091-T1.cds;Parent=L003_000091-T1;
scaffold_1	funannotate	CDS	279532	279661	.	+	2	ID=L003_000091-T1.cds;Parent=L003_000091-T1;
scaffold_1	funannotate	CDS	279720	279776	.	+	1	ID=L003_000091-T1.cds;Parent=L003_000091-T1;
scaffold_1	funannotate	CDS	279841	279919	.	+	1	ID=L003_000091-T1.cds;Parent=L003_000091-T1;
scaffold_1	funannotate	gene	281284	282390	.	-	.	ID=L003_000092;
scaffold_1	funannotate	mRNA	281284	282390	.	-	.	ID=L003_000092-T1;Parent=L003_000092;product=hypothetical protein;
scaffold_1	funannotate	exon	281284	282390	.	-	.	ID=L003_000092-T1.exon1;Parent=L003_000092-T1;
scaffold_1	funannotate	CDS	281284	282390	.	-	0	ID=L003_000092-T1.cds;Parent=L003_000092-T1;
scaffold_1	funannotate	gene	285703	286237	.	-	.	ID=L003_000093;
scaffold_1	funannotate	mRNA	285703	286237	.	-	.	ID=L003_000093-T1;Parent=L003_000093;product=hypothetical protein;
scaffold_1	funannotate	exon	286139	286237	.	-	.	ID=L003_000093-T1.exon1;Parent=L003_000093-T1;
scaffold_1	funannotate	exon	285940	286110	.	-	.	ID=L003_000093-T1.exon2;Parent=L003_000093-T1;
scaffold_1	funannotate	exon	285703	285717	.	-	.	ID=L003_000093-T1.exon3;Parent=L003_000093-T1;
scaffold_1	funannotate	CDS	286139	286237	.	-	0	ID=L003_000093-T1.cds;Parent=L003_000093-T1;
scaffold_1	funannotate	CDS	285940	286110	.	-	0	ID=L003_000093-T1.cds;Parent=L003_000093-T1;
scaffold_1	funannotate	CDS	285703	285717	.	-	0	ID=L003_000093-T1.cds;Parent=L003_000093-T1;
scaffold_1	funannotate	gene	288331	289020	.	+	.	ID=L003_000094;
scaffold_1	funannotate	mRNA	288331	289020	.	+	.	ID=L003_000094-T1;Parent=L003_000094;product=hypothetical protein;
scaffold_1	funannotate	exon	288331	289020	.	+	.	ID=L003_000094-T1.exon1;Parent=L003_000094-T1;
scaffold_1	funannotate	CDS	288331	289020	.	+	0	ID=L003_000094-T1.cds;Parent=L003_000094-T1;
scaffold_1	funannotate	gene	289978	290299	.	+	.	ID=L003_000095;
scaffold_1	funannotate	mRNA	289978	290299	.	+	.	ID=L003_000095-T1;Parent=L003_000095;product=hypothetical protein;
scaffold_1	funannotate	exon	289978	290161	.	+	.	ID=L003_000095-T1.exon1;Parent=L003_000095-T1;
scaffold_1	funannotate	exon	290235	290299	.	+	.	ID=L003_000095-T1.exon2;Parent=L003_000095-T1;
scaffold_1	funannotate	CDS	289978	290161	.	+	0	ID=L003_000095-T1.cds;Parent=L003_000095-T1;
scaffold_1	funannotate	CDS	290235	290299	.	+	2	ID=L003_000095-T1.cds;Parent=L003_000095-T1;
scaffold_1	funannotate	gene	291331	292608	.	-	.	ID=L003_000096;
scaffold_1	funannotate	mRNA	291331	292608	.	-	.	ID=L003_000096-T1;Parent=L003_000096;product=hypothetical protein;
scaffold_1	funannotate	exon	291331	292608	.	-	.	ID=L003_000096-T1.exon1;Parent=L003_000096-T1;
scaffold_1	funannotate	CDS	291331	292608	.	-	0	ID=L003_000096-T1.cds;Parent=L003_000096-T1;
scaffold_1	funannotate	gene	293434	295672	.	+	.	ID=L003_000097;
scaffold_1	funannotate	mRNA	293434	295672	.	+	.	ID=L003_000097-T1;Parent=L003_000097;product=hypothetical protein;
scaffold_1	funannotate	exon	293434	293979	.	+	.	ID=L003_000097-T1.exon1;Parent=L003_000097-T1;
scaffold_1	funannotate	exon	294037	294733	.	+	.	ID=L003_000097-T1.exon2;Parent=L003_000097-T1;
scaffold_1	funannotate	exon	294794	295329	.	+	.	ID=L003_000097-T1.exon3;Parent=L003_000097-T1;
scaffold_1	funannotate	exon	295466	295672	.	+	.	ID=L003_000097-T1.exon4;Parent=L003_000097-T1;
scaffold_1	funannotate	CDS	293434	293979	.	+	0	ID=L003_000097-T1.cds;Parent=L003_000097-T1;
scaffold_1	funannotate	CDS	294037	294733	.	+	0	ID=L003_000097-T1.cds;Parent=L003_000097-T1;
scaffold_1	funannotate	CDS	294794	295329	.	+	2	ID=L003_000097-T1.cds;Parent=L003_000097-T1;
scaffold_1	funannotate	CDS	295466	295672	.	+	0	ID=L003_000097-T1.cds;Parent=L003_000097-T1;
scaffold_1	funannotate	gene	296651	298246	.	+	.	ID=L003_000098;
scaffold_1	funannotate	mRNA	296651	298246	.	+	.	ID=L003_000098-T1;Parent=L003_000098;product=hypothetical protein;
scaffold_1	funannotate	exon	296651	296833	.	+	.	ID=L003_000098-T1.exon1;Parent=L003_000098-T1;
scaffold_1	funannotate	exon	296892	297102	.	+	.	ID=L003_000098-T1.exon2;Parent=L003_000098-T1;
scaffold_1	funannotate	exon	297200	297953	.	+	.	ID=L003_000098-T1.exon3;Parent=L003_000098-T1;
scaffold_1	funannotate	exon	298009	298246	.	+	.	ID=L003_000098-T1.exon4;Parent=L003_000098-T1;
scaffold_1	funannotate	CDS	296651	296833	.	+	0	ID=L003_000098-T1.cds;Parent=L003_000098-T1;
scaffold_1	funannotate	CDS	296892	297102	.	+	0	ID=L003_000098-T1.cds;Parent=L003_000098-T1;
scaffold_1	funannotate	CDS	297200	297953	.	+	2	ID=L003_000098-T1.cds;Parent=L003_000098-T1;
scaffold_1	funannotate	CDS	298009	298246	.	+	1	ID=L003_000098-T1.cds;Parent=L003_000098-T1;
scaffold_1	funannotate	gene	298704	300278	.	-	.	ID=L003_000099;
scaffold_1	funannotate	mRNA	298704	300278	.	-	.	ID=L003_000099-T1;Parent=L003_000099;product=hypothetical protein;
scaffold_1	funannotate	exon	298704	300278	.	-	.	ID=L003_000099-T1.exon1;Parent=L003_000099-T1;
scaffold_1	funannotate	CDS	298704	300278	.	-	0	ID=L003_000099-T1.cds;Parent=L003_000099-T1;
scaffold_1	funannotate	gene	301575	302217	.	-	.	ID=L003_000100;
scaffold_1	funannotate	mRNA	301575	302217	.	-	.	ID=L003_000100-T1;Parent=L003_000100;product=hypothetical protein;
scaffold_1	funannotate	exon	302084	302217	.	-	.	ID=L003_000100-T1.exon1;Parent=L003_000100-T1;
scaffold_1	funannotate	exon	301836	301960	.	-	.	ID=L003_000100-T1.exon2;Parent=L003_000100-T1;
scaffold_1	funannotate	exon	301575	301783	.	-	.	ID=L003_000100-T1.exon3;Parent=L003_000100-T1;
scaffold_1	funannotate	CDS	302084	302217	.	-	0	ID=L003_000100-T1.cds;Parent=L003_000100-T1;
scaffold_1	funannotate	CDS	301836	301960	.	-	1	ID=L003_000100-T1.cds;Parent=L003_000100-T1;
scaffold_1	funannotate	CDS	301575	301783	.	-	2	ID=L003_000100-T1.cds;Parent=L003_000100-T1;
scaffold_1	funannotate	gene	303634	305032	.	-	.	ID=L003_000101;
scaffold_1	funannotate	mRNA	303634	305032	.	-	.	ID=L003_000101-T1;Parent=L003_000101;product=hypothetical protein;
scaffold_1	funannotate	exon	304886	305032	.	-	.	ID=L003_000101-T1.exon1;Parent=L003_000101-T1;
scaffold_1	funannotate	exon	304456	304821	.	-	.	ID=L003_000101-T1.exon2;Parent=L003_000101-T1;
scaffold_1	funannotate	exon	304181	304392	.	-	.	ID=L003_000101-T1.exon3;Parent=L003_000101-T1;
scaffold_1	funannotate	exon	304036	304127	.	-	.	ID=L003_000101-T1.exon4;Parent=L003_000101-T1;
scaffold_1	funannotate	exon	303634	303968	.	-	.	ID=L003_000101-T1.exon5;Parent=L003_000101-T1;
scaffold_1	funannotate	CDS	304886	305032	.	-	0	ID=L003_000101-T1.cds;Parent=L003_000101-T1;
scaffold_1	funannotate	CDS	304456	304821	.	-	0	ID=L003_000101-T1.cds;Parent=L003_000101-T1;
scaffold_1	funannotate	CDS	304181	304392	.	-	0	ID=L003_000101-T1.cds;Parent=L003_000101-T1;
scaffold_1	funannotate	CDS	304036	304127	.	-	1	ID=L003_000101-T1.cds;Parent=L003_000101-T1;
scaffold_1	funannotate	CDS	303634	303968	.	-	2	ID=L003_000101-T1.cds;Parent=L003_000101-T1;
scaffold_1	funannotate	gene	306388	308016	.	-	.	ID=L003_000102;
scaffold_1	funannotate	mRNA	306388	308016	.	-	.	ID=L003_000102-T1;Parent=L003_000102;product=hypothetical protein;
scaffold_1	funannotate	exon	307459	308016	.	-	.	ID=L003_000102-T1.exon1;Parent=L003_000102-T1;
scaffold_1	funannotate	exon	306875	307403	.	-	.	ID=L003_000102-T1.exon2;Parent=L003_000102-T1;
scaffold_1	funannotate	exon	306388	306818	.	-	.	ID=L003_000102-T1.exon3;Parent=L003_000102-T1;
scaffold_1	funannotate	CDS	307459	308016	.	-	0	ID=L003_000102-T1.cds;Parent=L003_000102-T1;
scaffold_1	funannotate	CDS	306875	307403	.	-	0	ID=L003_000102-T1.cds;Parent=L003_000102-T1;
scaffold_1	funannotate	CDS	306388	306818	.	-	2	ID=L003_000102-T1.cds;Parent=L003_000102-T1;
scaffold_1	funannotate	gene	308406	309845	.	-	.	ID=L003_000103;
scaffold_1	funannotate	mRNA	308406	309845	.	-	.	ID=L003_000103-T1;Parent=L003_000103;product=hypothetical protein;
scaffold_1	funannotate	exon	309591	309845	.	-	.	ID=L003_000103-T1.exon1;Parent=L003_000103-T1;
scaffold_1	funannotate	exon	309183	309518	.	-	.	ID=L003_000103-T1.exon2;Parent=L003_000103-T1;
scaffold_1	funannotate	exon	308406	309125	.	-	.	ID=L003_000103-T1.exon3;Parent=L003_000103-T1;
scaffold_1	funannotate	CDS	309591	309845	.	-	0	ID=L003_000103-T1.cds;Parent=L003_000103-T1;
scaffold_1	funannotate	CDS	309183	309518	.	-	0	ID=L003_000103-T1.cds;Parent=L003_000103-T1;
scaffold_1	funannotate	CDS	308406	309125	.	-	0	ID=L003_000103-T1.cds;Parent=L003_000103-T1;
scaffold_1	funannotate	gene	309972	310840	.	-	.	ID=L003_000104;
scaffold_1	funannotate	mRNA	309972	310840	.	-	.	ID=L003_000104-T1;Parent=L003_000104;product=hypothetical protein;
scaffold_1	funannotate	exon	310621	310840	.	-	.	ID=L003_000104-T1.exon1;Parent=L003_000104-T1;
scaffold_1	funannotate	exon	310378	310550	.	-	.	ID=L003_000104-T1.exon2;Parent=L003_000104-T1;
scaffold_1	funannotate	exon	309972	310310	.	-	.	ID=L003_000104-T1.exon3;Parent=L003_000104-T1;
scaffold_1	funannotate	CDS	310621	310840	.	-	0	ID=L003_000104-T1.cds;Parent=L003_000104-T1;
scaffold_1	funannotate	CDS	310378	310550	.	-	2	ID=L003_000104-T1.cds;Parent=L003_000104-T1;
scaffold_1	funannotate	CDS	309972	310310	.	-	0	ID=L003_000104-T1.cds;Parent=L003_000104-T1;
scaffold_1	funannotate	gene	311152	312064	.	+	.	ID=L003_000105;
scaffold_1	funannotate	mRNA	311152	312064	.	+	.	ID=L003_000105-T1;Parent=L003_000105;product=hypothetical protein;
scaffold_1	funannotate	exon	311152	311344	.	+	.	ID=L003_000105-T1.exon1;Parent=L003_000105-T1;
scaffold_1	funannotate	exon	311395	311630	.	+	.	ID=L003_000105-T1.exon2;Parent=L003_000105-T1;
scaffold_1	funannotate	exon	311694	311778	.	+	.	ID=L003_000105-T1.exon3;Parent=L003_000105-T1;
scaffold_1	funannotate	exon	311838	312064	.	+	.	ID=L003_000105-T1.exon4;Parent=L003_000105-T1;
scaffold_1	funannotate	CDS	311152	311344	.	+	0	ID=L003_000105-T1.cds;Parent=L003_000105-T1;
scaffold_1	funannotate	CDS	311395	311630	.	+	2	ID=L003_000105-T1.cds;Parent=L003_000105-T1;
scaffold_1	funannotate	CDS	311694	311778	.	+	0	ID=L003_000105-T1.cds;Parent=L003_000105-T1;
scaffold_1	funannotate	CDS	311838	312064	.	+	2	ID=L003_000105-T1.cds;Parent=L003_000105-T1;
scaffold_1	funannotate	gene	312373	313371	.	+	.	ID=L003_000106;
scaffold_1	funannotate	mRNA	312373	313371	.	+	.	ID=L003_000106-T1;Parent=L003_000106;product=hypothetical protein;
scaffold_1	funannotate	exon	312373	312595	.	+	.	ID=L003_000106-T1.exon1;Parent=L003_000106-T1;
scaffold_1	funannotate	exon	312650	313371	.	+	.	ID=L003_000106-T1.exon2;Parent=L003_000106-T1;
scaffold_1	funannotate	CDS	312373	312595	.	+	0	ID=L003_000106-T1.cds;Parent=L003_000106-T1;
scaffold_1	funannotate	CDS	312650	313371	.	+	2	ID=L003_000106-T1.cds;Parent=L003_000106-T1;
scaffold_1	funannotate	gene	314529	314778	.	+	.	ID=L003_000107;
scaffold_1	funannotate	mRNA	314529	314778	.	+	.	ID=L003_000107-T1;Parent=L003_000107;product=hypothetical protein;
scaffold_1	funannotate	exon	314529	314598	.	+	.	ID=L003_000107-T1.exon1;Parent=L003_000107-T1;
scaffold_1	funannotate	exon	314657	314778	.	+	.	ID=L003_000107-T1.exon2;Parent=L003_000107-T1;
scaffold_1	funannotate	CDS	314529	314598	.	+	0	ID=L003_000107-T1.cds;Parent=L003_000107-T1;
scaffold_1	funannotate	CDS	314657	314778	.	+	2	ID=L003_000107-T1.cds;Parent=L003_000107-T1;
scaffold_1	funannotate	gene	317968	319867	.	-	.	ID=L003_000108;
scaffold_1	funannotate	mRNA	317968	319867	.	-	.	ID=L003_000108-T1;Parent=L003_000108;product=hypothetical protein;
scaffold_1	funannotate	exon	319832	319867	.	-	.	ID=L003_000108-T1.exon1;Parent=L003_000108-T1;
scaffold_1	funannotate	exon	318543	319697	.	-	.	ID=L003_000108-T1.exon2;Parent=L003_000108-T1;
scaffold_1	funannotate	exon	317968	318465	.	-	.	ID=L003_000108-T1.exon3;Parent=L003_000108-T1;
scaffold_1	funannotate	CDS	319832	319867	.	-	0	ID=L003_000108-T1.cds;Parent=L003_000108-T1;
scaffold_1	funannotate	CDS	318543	319697	.	-	0	ID=L003_000108-T1.cds;Parent=L003_000108-T1;
scaffold_1	funannotate	CDS	317968	318465	.	-	0	ID=L003_000108-T1.cds;Parent=L003_000108-T1;
scaffold_1	funannotate	gene	322345	323046	.	+	.	ID=L003_000109;
scaffold_1	funannotate	mRNA	322345	323046	.	+	.	ID=L003_000109-T1;Parent=L003_000109;product=hypothetical protein;
scaffold_1	funannotate	exon	322345	322764	.	+	.	ID=L003_000109-T1.exon1;Parent=L003_000109-T1;
scaffold_1	funannotate	exon	322858	323046	.	+	.	ID=L003_000109-T1.exon2;Parent=L003_000109-T1;
scaffold_1	funannotate	CDS	322345	322764	.	+	0	ID=L003_000109-T1.cds;Parent=L003_000109-T1;
scaffold_1	funannotate	CDS	322858	323046	.	+	0	ID=L003_000109-T1.cds;Parent=L003_000109-T1;
scaffold_1	funannotate	gene	324343	325773	.	+	.	ID=L003_000110;
scaffold_1	funannotate	mRNA	324343	325773	.	+	.	ID=L003_000110-T1;Parent=L003_000110;product=hypothetical protein;
scaffold_1	funannotate	exon	324343	324449	.	+	.	ID=L003_000110-T1.exon1;Parent=L003_000110-T1;
scaffold_1	funannotate	exon	324499	324541	.	+	.	ID=L003_000110-T1.exon2;Parent=L003_000110-T1;
scaffold_1	funannotate	exon	324600	324611	.	+	.	ID=L003_000110-T1.exon3;Parent=L003_000110-T1;
scaffold_1	funannotate	exon	324668	324907	.	+	.	ID=L003_000110-T1.exon4;Parent=L003_000110-T1;
scaffold_1	funannotate	exon	324970	325172	.	+	.	ID=L003_000110-T1.exon5;Parent=L003_000110-T1;
scaffold_1	funannotate	exon	325225	325443	.	+	.	ID=L003_000110-T1.exon6;Parent=L003_000110-T1;
scaffold_1	funannotate	exon	325506	325678	.	+	.	ID=L003_000110-T1.exon7;Parent=L003_000110-T1;
scaffold_1	funannotate	exon	325742	325773	.	+	.	ID=L003_000110-T1.exon8;Parent=L003_000110-T1;
scaffold_1	funannotate	CDS	324343	324449	.	+	0	ID=L003_000110-T1.cds;Parent=L003_000110-T1;
scaffold_1	funannotate	CDS	324499	324541	.	+	1	ID=L003_000110-T1.cds;Parent=L003_000110-T1;
scaffold_1	funannotate	CDS	324600	324611	.	+	0	ID=L003_000110-T1.cds;Parent=L003_000110-T1;
scaffold_1	funannotate	CDS	324668	324907	.	+	0	ID=L003_000110-T1.cds;Parent=L003_000110-T1;
scaffold_1	funannotate	CDS	324970	325172	.	+	0	ID=L003_000110-T1.cds;Parent=L003_000110-T1;
scaffold_1	funannotate	CDS	325225	325443	.	+	1	ID=L003_000110-T1.cds;Parent=L003_000110-T1;
scaffold_1	funannotate	CDS	325506	325678	.	+	1	ID=L003_000110-T1.cds;Parent=L003_000110-T1;
scaffold_1	funannotate	CDS	325742	325773	.	+	2	ID=L003_000110-T1.cds;Parent=L003_000110-T1;
scaffold_1	funannotate	gene	328667	332465	.	-	.	ID=L003_000111;
scaffold_1	funannotate	mRNA	328667	332465	.	-	.	ID=L003_000111-T1;Parent=L003_000111;product=hypothetical protein;
scaffold_1	funannotate	exon	332149	332465	.	-	.	ID=L003_000111-T1.exon1;Parent=L003_000111-T1;
scaffold_1	funannotate	exon	331962	332094	.	-	.	ID=L003_000111-T1.exon2;Parent=L003_000111-T1;
scaffold_1	funannotate	exon	331667	331884	.	-	.	ID=L003_000111-T1.exon3;Parent=L003_000111-T1;
scaffold_1	funannotate	exon	331584	331608	.	-	.	ID=L003_000111-T1.exon4;Parent=L003_000111-T1;
scaffold_1	funannotate	exon	331088	331516	.	-	.	ID=L003_000111-T1.exon5;Parent=L003_000111-T1;
scaffold_1	funannotate	exon	330288	330425	.	-	.	ID=L003_000111-T1.exon6;Parent=L003_000111-T1;
scaffold_1	funannotate	exon	330172	330219	.	-	.	ID=L003_000111-T1.exon7;Parent=L003_000111-T1;
scaffold_1	funannotate	exon	329980	330101	.	-	.	ID=L003_000111-T1.exon8;Parent=L003_000111-T1;
scaffold_1	funannotate	exon	328667	329894	.	-	.	ID=L003_000111-T1.exon9;Parent=L003_000111-T1;
scaffold_1	funannotate	CDS	332149	332465	.	-	0	ID=L003_000111-T1.cds;Parent=L003_000111-T1;
scaffold_1	funannotate	CDS	331962	332094	.	-	1	ID=L003_000111-T1.cds;Parent=L003_000111-T1;
scaffold_1	funannotate	CDS	331667	331884	.	-	0	ID=L003_000111-T1.cds;Parent=L003_000111-T1;
scaffold_1	funannotate	CDS	331584	331608	.	-	1	ID=L003_000111-T1.cds;Parent=L003_000111-T1;
scaffold_1	funannotate	CDS	331088	331516	.	-	0	ID=L003_000111-T1.cds;Parent=L003_000111-T1;
scaffold_1	funannotate	CDS	330288	330425	.	-	0	ID=L003_000111-T1.cds;Parent=L003_000111-T1;
scaffold_1	funannotate	CDS	330172	330219	.	-	0	ID=L003_000111-T1.cds;Parent=L003_000111-T1;
scaffold_1	funannotate	CDS	329980	330101	.	-	0	ID=L003_000111-T1.cds;Parent=L003_000111-T1;
scaffold_1	funannotate	CDS	328667	329894	.	-	1	ID=L003_000111-T1.cds;Parent=L003_000111-T1;
scaffold_1	funannotate	gene	334060	335193	.	-	.	ID=L003_000112;
scaffold_1	funannotate	mRNA	334060	335193	.	-	.	ID=L003_000112-T1;Parent=L003_000112;product=hypothetical protein;
scaffold_1	funannotate	exon	334060	335193	.	-	.	ID=L003_000112-T1.exon1;Parent=L003_000112-T1;
scaffold_1	funannotate	CDS	334060	335193	.	-	0	ID=L003_000112-T1.cds;Parent=L003_000112-T1;
scaffold_1	funannotate	gene	336702	338588	.	-	.	ID=L003_000113;
scaffold_1	funannotate	mRNA	336702	338588	.	-	.	ID=L003_000113-T1;Parent=L003_000113;product=hypothetical protein;
scaffold_1	funannotate	exon	338149	338588	.	-	.	ID=L003_000113-T1.exon1;Parent=L003_000113-T1;
scaffold_1	funannotate	exon	337922	338006	.	-	.	ID=L003_000113-T1.exon2;Parent=L003_000113-T1;
scaffold_1	funannotate	exon	337788	337809	.	-	.	ID=L003_000113-T1.exon3;Parent=L003_000113-T1;
scaffold_1	funannotate	exon	337348	337733	.	-	.	ID=L003_000113-T1.exon4;Parent=L003_000113-T1;
scaffold_1	funannotate	exon	336702	337283	.	-	.	ID=L003_000113-T1.exon5;Parent=L003_000113-T1;
scaffold_1	funannotate	CDS	338149	338588	.	-	0	ID=L003_000113-T1.cds;Parent=L003_000113-T1;
scaffold_1	funannotate	CDS	337922	338006	.	-	1	ID=L003_000113-T1.cds;Parent=L003_000113-T1;
scaffold_1	funannotate	CDS	337788	337809	.	-	0	ID=L003_000113-T1.cds;Parent=L003_000113-T1;
scaffold_1	funannotate	CDS	337348	337733	.	-	2	ID=L003_000113-T1.cds;Parent=L003_000113-T1;
scaffold_1	funannotate	CDS	336702	337283	.	-	0	ID=L003_000113-T1.cds;Parent=L003_000113-T1;
scaffold_1	funannotate	gene	341294	341530	.	+	.	ID=L003_000114;
scaffold_1	funannotate	mRNA	341294	341530	.	+	.	ID=L003_000114-T1;Parent=L003_000114;product=hypothetical protein;
scaffold_1	funannotate	exon	341294	341530	.	+	.	ID=L003_000114-T1.exon1;Parent=L003_000114-T1;
scaffold_1	funannotate	CDS	341294	341530	.	+	0	ID=L003_000114-T1.cds;Parent=L003_000114-T1;
scaffold_1	funannotate	gene	342505	343452	.	-	.	ID=L003_000115;
scaffold_1	funannotate	mRNA	342505	343452	.	-	.	ID=L003_000115-T1;Parent=L003_000115;product=hypothetical protein;
scaffold_1	funannotate	exon	343249	343452	.	-	.	ID=L003_000115-T1.exon1;Parent=L003_000115-T1;
scaffold_1	funannotate	exon	342505	343191	.	-	.	ID=L003_000115-T1.exon2;Parent=L003_000115-T1;
scaffold_1	funannotate	CDS	343249	343452	.	-	0	ID=L003_000115-T1.cds;Parent=L003_000115-T1;
scaffold_1	funannotate	CDS	342505	343191	.	-	0	ID=L003_000115-T1.cds;Parent=L003_000115-T1;
scaffold_1	funannotate	gene	344246	345631	.	+	.	ID=L003_000116;
scaffold_1	funannotate	mRNA	344246	345631	.	+	.	ID=L003_000116-T1;Parent=L003_000116;product=hypothetical protein;
scaffold_1	funannotate	exon	344246	345631	.	+	.	ID=L003_000116-T1.exon1;Parent=L003_000116-T1;
scaffold_1	funannotate	CDS	344246	345631	.	+	0	ID=L003_000116-T1.cds;Parent=L003_000116-T1;
scaffold_1	funannotate	gene	346524	347466	.	-	.	ID=L003_000117;
scaffold_1	funannotate	mRNA	346524	347466	.	-	.	ID=L003_000117-T1;Parent=L003_000117;product=hypothetical protein;
scaffold_1	funannotate	exon	346648	347466	.	-	.	ID=L003_000117-T1.exon1;Parent=L003_000117-T1;
scaffold_1	funannotate	exon	346524	346577	.	-	.	ID=L003_000117-T1.exon2;Parent=L003_000117-T1;
scaffold_1	funannotate	CDS	346648	347466	.	-	0	ID=L003_000117-T1.cds;Parent=L003_000117-T1;
scaffold_1	funannotate	CDS	346524	346577	.	-	0	ID=L003_000117-T1.cds;Parent=L003_000117-T1;
scaffold_1	funannotate	gene	348826	350691	.	+	.	ID=L003_000118;
scaffold_1	funannotate	mRNA	348826	350691	.	+	.	ID=L003_000118-T1;Parent=L003_000118;product=hypothetical protein;
scaffold_1	funannotate	exon	348826	350691	.	+	.	ID=L003_000118-T1.exon1;Parent=L003_000118-T1;
scaffold_1	funannotate	CDS	348826	350691	.	+	0	ID=L003_000118-T1.cds;Parent=L003_000118-T1;
scaffold_1	funannotate	gene	352006	352905	.	-	.	ID=L003_000119;
scaffold_1	funannotate	mRNA	352006	352905	.	-	.	ID=L003_000119-T1;Parent=L003_000119;product=hypothetical protein;
scaffold_1	funannotate	exon	352006	352905	.	-	.	ID=L003_000119-T1.exon1;Parent=L003_000119-T1;
scaffold_1	funannotate	CDS	352006	352905	.	-	0	ID=L003_000119-T1.cds;Parent=L003_000119-T1;
scaffold_1	funannotate	gene	358158	361313	.	-	.	ID=L003_000120;
scaffold_1	funannotate	mRNA	358158	361313	.	-	.	ID=L003_000120-T1;Parent=L003_000120;product=hypothetical protein;
scaffold_1	funannotate	exon	361055	361313	.	-	.	ID=L003_000120-T1.exon1;Parent=L003_000120-T1;
scaffold_1	funannotate	exon	360741	360980	.	-	.	ID=L003_000120-T1.exon2;Parent=L003_000120-T1;
scaffold_1	funannotate	exon	360470	360664	.	-	.	ID=L003_000120-T1.exon3;Parent=L003_000120-T1;
scaffold_1	funannotate	exon	360293	360383	.	-	.	ID=L003_000120-T1.exon4;Parent=L003_000120-T1;
scaffold_1	funannotate	exon	359770	360149	.	-	.	ID=L003_000120-T1.exon5;Parent=L003_000120-T1;
scaffold_1	funannotate	exon	358158	359671	.	-	.	ID=L003_000120-T1.exon6;Parent=L003_000120-T1;
scaffold_1	funannotate	CDS	361055	361313	.	-	0	ID=L003_000120-T1.cds;Parent=L003_000120-T1;
scaffold_1	funannotate	CDS	360741	360980	.	-	2	ID=L003_000120-T1.cds;Parent=L003_000120-T1;
scaffold_1	funannotate	CDS	360470	360664	.	-	2	ID=L003_000120-T1.cds;Parent=L003_000120-T1;
scaffold_1	funannotate	CDS	360293	360383	.	-	2	ID=L003_000120-T1.cds;Parent=L003_000120-T1;
scaffold_1	funannotate	CDS	359770	360149	.	-	1	ID=L003_000120-T1.cds;Parent=L003_000120-T1;
scaffold_1	funannotate	CDS	358158	359671	.	-	2	ID=L003_000120-T1.cds;Parent=L003_000120-T1;
scaffold_1	funannotate	gene	362165	362989	.	-	.	ID=L003_000121;
scaffold_1	funannotate	mRNA	362165	362989	.	-	.	ID=L003_000121-T1;Parent=L003_000121;product=hypothetical protein;
scaffold_1	funannotate	exon	362165	362989	.	-	.	ID=L003_000121-T1.exon1;Parent=L003_000121-T1;
scaffold_1	funannotate	CDS	362165	362989	.	-	0	ID=L003_000121-T1.cds;Parent=L003_000121-T1;
scaffold_1	funannotate	gene	364147	365499	.	-	.	ID=L003_000122;
scaffold_1	funannotate	mRNA	364147	365499	.	-	.	ID=L003_000122-T1;Parent=L003_000122;product=hypothetical protein;
scaffold_1	funannotate	exon	364147	365499	.	-	.	ID=L003_000122-T1.exon1;Parent=L003_000122-T1;
scaffold_1	funannotate	CDS	364147	365499	.	-	0	ID=L003_000122-T1.cds;Parent=L003_000122-T1;
scaffold_1	funannotate	gene	367588	367868	.	+	.	ID=L003_000123;
scaffold_1	funannotate	mRNA	367588	367868	.	+	.	ID=L003_000123-T1;Parent=L003_000123;product=hypothetical protein;
scaffold_1	funannotate	exon	367588	367645	.	+	.	ID=L003_000123-T1.exon1;Parent=L003_000123-T1;
scaffold_1	funannotate	exon	367705	367868	.	+	.	ID=L003_000123-T1.exon2;Parent=L003_000123-T1;
scaffold_1	funannotate	CDS	367588	367645	.	+	0	ID=L003_000123-T1.cds;Parent=L003_000123-T1;
scaffold_1	funannotate	CDS	367705	367868	.	+	2	ID=L003_000123-T1.cds;Parent=L003_000123-T1;
scaffold_1	funannotate	gene	371442	372827	.	-	.	ID=L003_000124;
scaffold_1	funannotate	mRNA	371442	372827	.	-	.	ID=L003_000124-T1;Parent=L003_000124;product=hypothetical protein;
scaffold_1	funannotate	exon	372634	372827	.	-	.	ID=L003_000124-T1.exon1;Parent=L003_000124-T1;
scaffold_1	funannotate	exon	372352	372576	.	-	.	ID=L003_000124-T1.exon2;Parent=L003_000124-T1;
scaffold_1	funannotate	exon	371442	372297	.	-	.	ID=L003_000124-T1.exon3;Parent=L003_000124-T1;
scaffold_1	funannotate	CDS	372634	372827	.	-	0	ID=L003_000124-T1.cds;Parent=L003_000124-T1;
scaffold_1	funannotate	CDS	372352	372576	.	-	1	ID=L003_000124-T1.cds;Parent=L003_000124-T1;
scaffold_1	funannotate	CDS	371442	372297	.	-	1	ID=L003_000124-T1.cds;Parent=L003_000124-T1;
scaffold_1	funannotate	gene	377021	378014	.	+	.	ID=L003_000125;
scaffold_1	funannotate	mRNA	377021	378014	.	+	.	ID=L003_000125-T1;Parent=L003_000125;product=hypothetical protein;
scaffold_1	funannotate	exon	377021	377316	.	+	.	ID=L003_000125-T1.exon1;Parent=L003_000125-T1;
scaffold_1	funannotate	exon	377378	378014	.	+	.	ID=L003_000125-T1.exon2;Parent=L003_000125-T1;
scaffold_1	funannotate	CDS	377021	377316	.	+	0	ID=L003_000125-T1.cds;Parent=L003_000125-T1;
scaffold_1	funannotate	CDS	377378	378014	.	+	1	ID=L003_000125-T1.cds;Parent=L003_000125-T1;
scaffold_1	funannotate	gene	381949	385425	.	-	.	ID=L003_000126;
scaffold_1	funannotate	mRNA	381949	385425	.	-	.	ID=L003_000126-T1;Parent=L003_000126;product=hypothetical protein;
scaffold_1	funannotate	exon	385141	385425	.	-	.	ID=L003_000126-T1.exon1;Parent=L003_000126-T1;
scaffold_1	funannotate	exon	384888	385010	.	-	.	ID=L003_000126-T1.exon2;Parent=L003_000126-T1;
scaffold_1	funannotate	exon	384701	384837	.	-	.	ID=L003_000126-T1.exon3;Parent=L003_000126-T1;
scaffold_1	funannotate	exon	384440	384630	.	-	.	ID=L003_000126-T1.exon4;Parent=L003_000126-T1;
scaffold_1	funannotate	exon	384242	384390	.	-	.	ID=L003_000126-T1.exon5;Parent=L003_000126-T1;
scaffold_1	funannotate	exon	384052	384181	.	-	.	ID=L003_000126-T1.exon6;Parent=L003_000126-T1;
scaffold_1	funannotate	exon	383584	383993	.	-	.	ID=L003_000126-T1.exon7;Parent=L003_000126-T1;
scaffold_1	funannotate	exon	381949	383526	.	-	.	ID=L003_000126-T1.exon8;Parent=L003_000126-T1;
scaffold_1	funannotate	CDS	385141	385425	.	-	0	ID=L003_000126-T1.cds;Parent=L003_000126-T1;
scaffold_1	funannotate	CDS	384888	385010	.	-	0	ID=L003_000126-T1.cds;Parent=L003_000126-T1;
scaffold_1	funannotate	CDS	384701	384837	.	-	0	ID=L003_000126-T1.cds;Parent=L003_000126-T1;
scaffold_1	funannotate	CDS	384440	384630	.	-	1	ID=L003_000126-T1.cds;Parent=L003_000126-T1;
scaffold_1	funannotate	CDS	384242	384390	.	-	2	ID=L003_000126-T1.cds;Parent=L003_000126-T1;
scaffold_1	funannotate	CDS	384052	384181	.	-	0	ID=L003_000126-T1.cds;Parent=L003_000126-T1;
scaffold_1	funannotate	CDS	383584	383993	.	-	2	ID=L003_000126-T1.cds;Parent=L003_000126-T1;
scaffold_1	funannotate	CDS	381949	383526	.	-	0	ID=L003_000126-T1.cds;Parent=L003_000126-T1;
scaffold_1	funannotate	gene	392015	395419	.	-	.	ID=L003_000127;
scaffold_1	funannotate	mRNA	392015	395419	.	-	.	ID=L003_000127-T1;Parent=L003_000127;product=hypothetical protein;
scaffold_1	funannotate	exon	394670	395419	.	-	.	ID=L003_000127-T1.exon1;Parent=L003_000127-T1;
scaffold_1	funannotate	exon	394186	394614	.	-	.	ID=L003_000127-T1.exon2;Parent=L003_000127-T1;
scaffold_1	funannotate	exon	393125	394133	.	-	.	ID=L003_000127-T1.exon3;Parent=L003_000127-T1;
scaffold_1	funannotate	exon	392015	393066	.	-	.	ID=L003_000127-T1.exon4;Parent=L003_000127-T1;
scaffold_1	funannotate	CDS	394670	395419	.	-	0	ID=L003_000127-T1.cds;Parent=L003_000127-T1;
scaffold_1	funannotate	CDS	394186	394614	.	-	0	ID=L003_000127-T1.cds;Parent=L003_000127-T1;
scaffold_1	funannotate	CDS	393125	394133	.	-	0	ID=L003_000127-T1.cds;Parent=L003_000127-T1;
scaffold_1	funannotate	CDS	392015	393066	.	-	2	ID=L003_000127-T1.cds;Parent=L003_000127-T1;
scaffold_1	funannotate	gene	396548	397651	.	+	.	ID=L003_000128;
scaffold_1	funannotate	mRNA	396548	397651	.	+	.	ID=L003_000128-T1;Parent=L003_000128;product=hypothetical protein;
scaffold_1	funannotate	exon	396548	396656	.	+	.	ID=L003_000128-T1.exon1;Parent=L003_000128-T1;
scaffold_1	funannotate	exon	396761	396800	.	+	.	ID=L003_000128-T1.exon2;Parent=L003_000128-T1;
scaffold_1	funannotate	exon	396864	397172	.	+	.	ID=L003_000128-T1.exon3;Parent=L003_000128-T1;
scaffold_1	funannotate	exon	397264	397651	.	+	.	ID=L003_000128-T1.exon4;Parent=L003_000128-T1;
scaffold_1	funannotate	CDS	396548	396656	.	+	0	ID=L003_000128-T1.cds;Parent=L003_000128-T1;
scaffold_1	funannotate	CDS	396761	396800	.	+	2	ID=L003_000128-T1.cds;Parent=L003_000128-T1;
scaffold_1	funannotate	CDS	396864	397172	.	+	1	ID=L003_000128-T1.cds;Parent=L003_000128-T1;
scaffold_1	funannotate	CDS	397264	397651	.	+	1	ID=L003_000128-T1.cds;Parent=L003_000128-T1;
scaffold_1	funannotate	gene	403203	405169	.	+	.	ID=L003_000129;
scaffold_1	funannotate	mRNA	403203	405169	.	+	.	ID=L003_000129-T1;Parent=L003_000129;product=hypothetical protein;
scaffold_1	funannotate	exon	403203	403509	.	+	.	ID=L003_000129-T1.exon1;Parent=L003_000129-T1;
scaffold_1	funannotate	exon	403592	403636	.	+	.	ID=L003_000129-T1.exon2;Parent=L003_000129-T1;
scaffold_1	funannotate	exon	403696	403803	.	+	.	ID=L003_000129-T1.exon3;Parent=L003_000129-T1;
scaffold_1	funannotate	exon	403957	404343	.	+	.	ID=L003_000129-T1.exon4;Parent=L003_000129-T1;
scaffold_1	funannotate	exon	404501	404703	.	+	.	ID=L003_000129-T1.exon5;Parent=L003_000129-T1;
scaffold_1	funannotate	exon	404843	405169	.	+	.	ID=L003_000129-T1.exon6;Parent=L003_000129-T1;
scaffold_1	funannotate	CDS	403203	403509	.	+	0	ID=L003_000129-T1.cds;Parent=L003_000129-T1;
scaffold_1	funannotate	CDS	403592	403636	.	+	2	ID=L003_000129-T1.cds;Parent=L003_000129-T1;
scaffold_1	funannotate	CDS	403696	403803	.	+	2	ID=L003_000129-T1.cds;Parent=L003_000129-T1;
scaffold_1	funannotate	CDS	403957	404343	.	+	2	ID=L003_000129-T1.cds;Parent=L003_000129-T1;
scaffold_1	funannotate	CDS	404501	404703	.	+	2	ID=L003_000129-T1.cds;Parent=L003_000129-T1;
scaffold_1	funannotate	CDS	404843	405169	.	+	0	ID=L003_000129-T1.cds;Parent=L003_000129-T1;
scaffold_1	funannotate	gene	405653	406179	.	+	.	ID=L003_000130;
scaffold_1	funannotate	mRNA	405653	406179	.	+	.	ID=L003_000130-T1;Parent=L003_000130;product=hypothetical protein;
scaffold_1	funannotate	exon	405653	405838	.	+	.	ID=L003_000130-T1.exon1;Parent=L003_000130-T1;
scaffold_1	funannotate	exon	405964	406179	.	+	.	ID=L003_000130-T1.exon2;Parent=L003_000130-T1;
scaffold_1	funannotate	CDS	405653	405838	.	+	0	ID=L003_000130-T1.cds;Parent=L003_000130-T1;
scaffold_1	funannotate	CDS	405964	406179	.	+	0	ID=L003_000130-T1.cds;Parent=L003_000130-T1;
scaffold_1	funannotate	gene	407953	410859	.	+	.	ID=L003_000131;
scaffold_1	funannotate	mRNA	407953	410859	.	+	.	ID=L003_000131-T1;Parent=L003_000131;product=hypothetical protein;
scaffold_1	funannotate	exon	407953	408294	.	+	.	ID=L003_000131-T1.exon1;Parent=L003_000131-T1;
scaffold_1	funannotate	exon	408378	409055	.	+	.	ID=L003_000131-T1.exon2;Parent=L003_000131-T1;
scaffold_1	funannotate	exon	409112	409393	.	+	.	ID=L003_000131-T1.exon3;Parent=L003_000131-T1;
scaffold_1	funannotate	exon	409462	409585	.	+	.	ID=L003_000131-T1.exon4;Parent=L003_000131-T1;
scaffold_1	funannotate	exon	409720	409859	.	+	.	ID=L003_000131-T1.exon5;Parent=L003_000131-T1;
scaffold_1	funannotate	exon	409918	410095	.	+	.	ID=L003_000131-T1.exon6;Parent=L003_000131-T1;
scaffold_1	funannotate	exon	410149	410438	.	+	.	ID=L003_000131-T1.exon7;Parent=L003_000131-T1;
scaffold_1	funannotate	exon	410521	410859	.	+	.	ID=L003_000131-T1.exon8;Parent=L003_000131-T1;
scaffold_1	funannotate	CDS	407953	408294	.	+	0	ID=L003_000131-T1.cds;Parent=L003_000131-T1;
scaffold_1	funannotate	CDS	408378	409055	.	+	0	ID=L003_000131-T1.cds;Parent=L003_000131-T1;
scaffold_1	funannotate	CDS	409112	409393	.	+	0	ID=L003_000131-T1.cds;Parent=L003_000131-T1;
scaffold_1	funannotate	CDS	409462	409585	.	+	0	ID=L003_000131-T1.cds;Parent=L003_000131-T1;
scaffold_1	funannotate	CDS	409720	409859	.	+	2	ID=L003_000131-T1.cds;Parent=L003_000131-T1;
scaffold_1	funannotate	CDS	409918	410095	.	+	0	ID=L003_000131-T1.cds;Parent=L003_000131-T1;
scaffold_1	funannotate	CDS	410149	410438	.	+	2	ID=L003_000131-T1.cds;Parent=L003_000131-T1;
scaffold_1	funannotate	CDS	410521	410859	.	+	0	ID=L003_000131-T1.cds;Parent=L003_000131-T1;
scaffold_1	funannotate	gene	412999	415054	.	+	.	ID=L003_000132;
scaffold_1	funannotate	mRNA	412999	415054	.	+	.	ID=L003_000132-T1;Parent=L003_000132;product=hypothetical protein;
scaffold_1	funannotate	exon	412999	413222	.	+	.	ID=L003_000132-T1.exon1;Parent=L003_000132-T1;
scaffold_1	funannotate	exon	413333	413490	.	+	.	ID=L003_000132-T1.exon2;Parent=L003_000132-T1;
scaffold_1	funannotate	exon	413587	413623	.	+	.	ID=L003_000132-T1.exon3;Parent=L003_000132-T1;
scaffold_1	funannotate	exon	413699	413766	.	+	.	ID=L003_000132-T1.exon4;Parent=L003_000132-T1;
scaffold_1	funannotate	exon	413823	413938	.	+	.	ID=L003_000132-T1.exon5;Parent=L003_000132-T1;
scaffold_1	funannotate	exon	414020	414348	.	+	.	ID=L003_000132-T1.exon6;Parent=L003_000132-T1;
scaffold_1	funannotate	exon	414417	414548	.	+	.	ID=L003_000132-T1.exon7;Parent=L003_000132-T1;
scaffold_1	funannotate	exon	414605	414713	.	+	.	ID=L003_000132-T1.exon8;Parent=L003_000132-T1;
scaffold_1	funannotate	exon	414794	415054	.	+	.	ID=L003_000132-T1.exon9;Parent=L003_000132-T1;
scaffold_1	funannotate	CDS	412999	413222	.	+	0	ID=L003_000132-T1.cds;Parent=L003_000132-T1;
scaffold_1	funannotate	CDS	413333	413490	.	+	1	ID=L003_000132-T1.cds;Parent=L003_000132-T1;
scaffold_1	funannotate	CDS	413587	413623	.	+	2	ID=L003_000132-T1.cds;Parent=L003_000132-T1;
scaffold_1	funannotate	CDS	413699	413766	.	+	1	ID=L003_000132-T1.cds;Parent=L003_000132-T1;
scaffold_1	funannotate	CDS	413823	413938	.	+	2	ID=L003_000132-T1.cds;Parent=L003_000132-T1;
scaffold_1	funannotate	CDS	414020	414348	.	+	0	ID=L003_000132-T1.cds;Parent=L003_000132-T1;
scaffold_1	funannotate	CDS	414417	414548	.	+	1	ID=L003_000132-T1.cds;Parent=L003_000132-T1;
scaffold_1	funannotate	CDS	414605	414713	.	+	1	ID=L003_000132-T1.cds;Parent=L003_000132-T1;
scaffold_1	funannotate	CDS	414794	415054	.	+	0	ID=L003_000132-T1.cds;Parent=L003_000132-T1;
scaffold_1	funannotate	gene	415409	416602	.	-	.	ID=L003_000133;
scaffold_1	funannotate	mRNA	415409	416602	.	-	.	ID=L003_000133-T1;Parent=L003_000133;product=hypothetical protein;
scaffold_1	funannotate	exon	416401	416602	.	-	.	ID=L003_000133-T1.exon1;Parent=L003_000133-T1;
scaffold_1	funannotate	exon	416233	416315	.	-	.	ID=L003_000133-T1.exon2;Parent=L003_000133-T1;
scaffold_1	funannotate	exon	415785	416158	.	-	.	ID=L003_000133-T1.exon3;Parent=L003_000133-T1;
scaffold_1	funannotate	exon	415409	415715	.	-	.	ID=L003_000133-T1.exon4;Parent=L003_000133-T1;
scaffold_1	funannotate	CDS	416401	416602	.	-	0	ID=L003_000133-T1.cds;Parent=L003_000133-T1;
scaffold_1	funannotate	CDS	416233	416315	.	-	2	ID=L003_000133-T1.cds;Parent=L003_000133-T1;
scaffold_1	funannotate	CDS	415785	416158	.	-	0	ID=L003_000133-T1.cds;Parent=L003_000133-T1;
scaffold_1	funannotate	CDS	415409	415715	.	-	1	ID=L003_000133-T1.cds;Parent=L003_000133-T1;
scaffold_1	funannotate	gene	417671	418555	.	-	.	ID=L003_000134;
scaffold_1	funannotate	mRNA	417671	418555	.	-	.	ID=L003_000134-T1;Parent=L003_000134;product=hypothetical protein;
scaffold_1	funannotate	exon	418439	418555	.	-	.	ID=L003_000134-T1.exon1;Parent=L003_000134-T1;
scaffold_1	funannotate	exon	417671	418282	.	-	.	ID=L003_000134-T1.exon2;Parent=L003_000134-T1;
scaffold_1	funannotate	CDS	418439	418555	.	-	0	ID=L003_000134-T1.cds;Parent=L003_000134-T1;
scaffold_1	funannotate	CDS	417671	418282	.	-	0	ID=L003_000134-T1.cds;Parent=L003_000134-T1;
scaffold_1	funannotate	gene	418714	419951	.	-	.	ID=L003_000135;
scaffold_1	funannotate	mRNA	418714	419951	.	-	.	ID=L003_000135-T1;Parent=L003_000135;product=hypothetical protein;
scaffold_1	funannotate	exon	419853	419951	.	-	.	ID=L003_000135-T1.exon1;Parent=L003_000135-T1;
scaffold_1	funannotate	exon	419128	419515	.	-	.	ID=L003_000135-T1.exon2;Parent=L003_000135-T1;
scaffold_1	funannotate	exon	418714	418877	.	-	.	ID=L003_000135-T1.exon3;Parent=L003_000135-T1;
scaffold_1	funannotate	CDS	419853	419951	.	-	0	ID=L003_000135-T1.cds;Parent=L003_000135-T1;
scaffold_1	funannotate	CDS	419128	419515	.	-	0	ID=L003_000135-T1.cds;Parent=L003_000135-T1;
scaffold_1	funannotate	CDS	418714	418877	.	-	2	ID=L003_000135-T1.cds;Parent=L003_000135-T1;
scaffold_1	funannotate	gene	421277	423753	.	-	.	ID=L003_000136;
scaffold_1	funannotate	mRNA	421277	423753	.	-	.	ID=L003_000136-T1;Parent=L003_000136;product=hypothetical protein;
scaffold_1	funannotate	exon	423630	423753	.	-	.	ID=L003_000136-T1.exon1;Parent=L003_000136-T1;
scaffold_1	funannotate	exon	423443	423576	.	-	.	ID=L003_000136-T1.exon2;Parent=L003_000136-T1;
scaffold_1	funannotate	exon	423142	423390	.	-	.	ID=L003_000136-T1.exon3;Parent=L003_000136-T1;
scaffold_1	funannotate	exon	421493	423086	.	-	.	ID=L003_000136-T1.exon4;Parent=L003_000136-T1;
scaffold_1	funannotate	exon	421277	421437	.	-	.	ID=L003_000136-T1.exon5;Parent=L003_000136-T1;
scaffold_1	funannotate	CDS	423630	423753	.	-	0	ID=L003_000136-T1.cds;Parent=L003_000136-T1;
scaffold_1	funannotate	CDS	423443	423576	.	-	2	ID=L003_000136-T1.cds;Parent=L003_000136-T1;
scaffold_1	funannotate	CDS	423142	423390	.	-	0	ID=L003_000136-T1.cds;Parent=L003_000136-T1;
scaffold_1	funannotate	CDS	421493	423086	.	-	0	ID=L003_000136-T1.cds;Parent=L003_000136-T1;
scaffold_1	funannotate	CDS	421277	421437	.	-	2	ID=L003_000136-T1.cds;Parent=L003_000136-T1;
scaffold_1	funannotate	gene	430225	431505	.	-	.	ID=L003_000137;
scaffold_1	funannotate	mRNA	430225	431505	.	-	.	ID=L003_000137-T1;Parent=L003_000137;product=hypothetical protein;
scaffold_1	funannotate	exon	431436	431505	.	-	.	ID=L003_000137-T1.exon1;Parent=L003_000137-T1;
scaffold_1	funannotate	exon	430988	431376	.	-	.	ID=L003_000137-T1.exon2;Parent=L003_000137-T1;
scaffold_1	funannotate	exon	430544	430926	.	-	.	ID=L003_000137-T1.exon3;Parent=L003_000137-T1;
scaffold_1	funannotate	exon	430225	430477	.	-	.	ID=L003_000137-T1.exon4;Parent=L003_000137-T1;
scaffold_1	funannotate	CDS	431436	431505	.	-	0	ID=L003_000137-T1.cds;Parent=L003_000137-T1;
scaffold_1	funannotate	CDS	430988	431376	.	-	2	ID=L003_000137-T1.cds;Parent=L003_000137-T1;
scaffold_1	funannotate	CDS	430544	430926	.	-	0	ID=L003_000137-T1.cds;Parent=L003_000137-T1;
scaffold_1	funannotate	CDS	430225	430477	.	-	1	ID=L003_000137-T1.cds;Parent=L003_000137-T1;
scaffold_1	funannotate	gene	433122	433968	.	-	.	ID=L003_000138;
scaffold_1	funannotate	mRNA	433122	433968	.	-	.	ID=L003_000138-T1;Parent=L003_000138;product=hypothetical protein;
scaffold_1	funannotate	exon	433713	433968	.	-	.	ID=L003_000138-T1.exon1;Parent=L003_000138-T1;
scaffold_1	funannotate	exon	433122	433648	.	-	.	ID=L003_000138-T1.exon2;Parent=L003_000138-T1;
scaffold_1	funannotate	CDS	433713	433968	.	-	0	ID=L003_000138-T1.cds;Parent=L003_000138-T1;
scaffold_1	funannotate	CDS	433122	433648	.	-	2	ID=L003_000138-T1.cds;Parent=L003_000138-T1;
scaffold_1	funannotate	gene	435327	436541	.	-	.	ID=L003_000139;
scaffold_1	funannotate	mRNA	435327	436541	.	-	.	ID=L003_000139-T1;Parent=L003_000139;product=hypothetical protein;
scaffold_1	funannotate	exon	435327	436541	.	-	.	ID=L003_000139-T1.exon1;Parent=L003_000139-T1;
scaffold_1	funannotate	CDS	435327	436541	.	-	0	ID=L003_000139-T1.cds;Parent=L003_000139-T1;
scaffold_1	funannotate	gene	437070	437672	.	-	.	ID=L003_000140;
scaffold_1	funannotate	mRNA	437070	437672	.	-	.	ID=L003_000140-T1;Parent=L003_000140;product=hypothetical protein;
scaffold_1	funannotate	exon	437070	437672	.	-	.	ID=L003_000140-T1.exon1;Parent=L003_000140-T1;
scaffold_1	funannotate	CDS	437070	437672	.	-	0	ID=L003_000140-T1.cds;Parent=L003_000140-T1;
scaffold_1	funannotate	gene	438625	439853	.	+	.	ID=L003_000141;
scaffold_1	funannotate	mRNA	438625	439853	.	+	.	ID=L003_000141-T1;Parent=L003_000141;product=hypothetical protein;
scaffold_1	funannotate	exon	438625	439678	.	+	.	ID=L003_000141-T1.exon1;Parent=L003_000141-T1;
scaffold_1	funannotate	exon	439834	439853	.	+	.	ID=L003_000141-T1.exon2;Parent=L003_000141-T1;
scaffold_1	funannotate	CDS	438625	439678	.	+	0	ID=L003_000141-T1.cds;Parent=L003_000141-T1;
scaffold_1	funannotate	CDS	439834	439853	.	+	2	ID=L003_000141-T1.cds;Parent=L003_000141-T1;
scaffold_1	funannotate	gene	442391	443246	.	+	.	ID=L003_000142;
scaffold_1	funannotate	mRNA	442391	443246	.	+	.	ID=L003_000142-T1;Parent=L003_000142;product=hypothetical protein;
scaffold_1	funannotate	exon	442391	442660	.	+	.	ID=L003_000142-T1.exon1;Parent=L003_000142-T1;
scaffold_1	funannotate	exon	442726	442743	.	+	.	ID=L003_000142-T1.exon2;Parent=L003_000142-T1;
scaffold_1	funannotate	exon	442802	442846	.	+	.	ID=L003_000142-T1.exon3;Parent=L003_000142-T1;
scaffold_1	funannotate	exon	442917	443246	.	+	.	ID=L003_000142-T1.exon4;Parent=L003_000142-T1;
scaffold_1	funannotate	CDS	442391	442660	.	+	0	ID=L003_000142-T1.cds;Parent=L003_000142-T1;
scaffold_1	funannotate	CDS	442726	442743	.	+	0	ID=L003_000142-T1.cds;Parent=L003_000142-T1;
scaffold_1	funannotate	CDS	442802	442846	.	+	0	ID=L003_000142-T1.cds;Parent=L003_000142-T1;
scaffold_1	funannotate	CDS	442917	443246	.	+	0	ID=L003_000142-T1.cds;Parent=L003_000142-T1;
scaffold_1	funannotate	gene	444864	446466	.	+	.	ID=L003_000143;
scaffold_1	funannotate	mRNA	444864	446466	.	+	.	ID=L003_000143-T1;Parent=L003_000143;product=hypothetical protein;
scaffold_1	funannotate	exon	444864	444907	.	+	.	ID=L003_000143-T1.exon1;Parent=L003_000143-T1;
scaffold_1	funannotate	exon	444988	445202	.	+	.	ID=L003_000143-T1.exon2;Parent=L003_000143-T1;
scaffold_1	funannotate	exon	445257	445523	.	+	.	ID=L003_000143-T1.exon3;Parent=L003_000143-T1;
scaffold_1	funannotate	exon	445583	445792	.	+	.	ID=L003_000143-T1.exon4;Parent=L003_000143-T1;
scaffold_1	funannotate	exon	445870	446133	.	+	.	ID=L003_000143-T1.exon5;Parent=L003_000143-T1;
scaffold_1	funannotate	exon	446207	446466	.	+	.	ID=L003_000143-T1.exon6;Parent=L003_000143-T1;
scaffold_1	funannotate	CDS	444864	444907	.	+	0	ID=L003_000143-T1.cds;Parent=L003_000143-T1;
scaffold_1	funannotate	CDS	444988	445202	.	+	1	ID=L003_000143-T1.cds;Parent=L003_000143-T1;
scaffold_1	funannotate	CDS	445257	445523	.	+	2	ID=L003_000143-T1.cds;Parent=L003_000143-T1;
scaffold_1	funannotate	CDS	445583	445792	.	+	2	ID=L003_000143-T1.cds;Parent=L003_000143-T1;
scaffold_1	funannotate	CDS	445870	446133	.	+	2	ID=L003_000143-T1.cds;Parent=L003_000143-T1;
scaffold_1	funannotate	CDS	446207	446466	.	+	2	ID=L003_000143-T1.cds;Parent=L003_000143-T1;
scaffold_1	funannotate	gene	448349	450943	.	+	.	ID=L003_000144;
scaffold_1	funannotate	mRNA	448349	450943	.	+	.	ID=L003_000144-T1;Parent=L003_000144;product=hypothetical protein;
scaffold_1	funannotate	exon	448349	450943	.	+	.	ID=L003_000144-T1.exon1;Parent=L003_000144-T1;
scaffold_1	funannotate	CDS	448349	450943	.	+	0	ID=L003_000144-T1.cds;Parent=L003_000144-T1;
scaffold_1	funannotate	gene	453536	455275	.	-	.	ID=L003_000145;
scaffold_1	funannotate	mRNA	453536	455275	.	-	.	ID=L003_000145-T1;Parent=L003_000145;product=hypothetical protein;
scaffold_1	funannotate	exon	453536	455275	.	-	.	ID=L003_000145-T1.exon1;Parent=L003_000145-T1;
scaffold_1	funannotate	CDS	453536	455275	.	-	0	ID=L003_000145-T1.cds;Parent=L003_000145-T1;
scaffold_1	funannotate	gene	458106	459656	.	+	.	ID=L003_000146;
scaffold_1	funannotate	mRNA	458106	459656	.	+	.	ID=L003_000146-T1;Parent=L003_000146;product=hypothetical protein;
scaffold_1	funannotate	exon	458106	459656	.	+	.	ID=L003_000146-T1.exon1;Parent=L003_000146-T1;
scaffold_1	funannotate	CDS	458106	459656	.	+	0	ID=L003_000146-T1.cds;Parent=L003_000146-T1;
scaffold_1	funannotate	gene	461064	462435	.	-	.	ID=L003_000147;
scaffold_1	funannotate	mRNA	461064	462435	.	-	.	ID=L003_000147-T1;Parent=L003_000147;product=hypothetical protein;
scaffold_1	funannotate	exon	462196	462435	.	-	.	ID=L003_000147-T1.exon1;Parent=L003_000147-T1;
scaffold_1	funannotate	exon	461891	462066	.	-	.	ID=L003_000147-T1.exon2;Parent=L003_000147-T1;
scaffold_1	funannotate	exon	461064	461805	.	-	.	ID=L003_000147-T1.exon3;Parent=L003_000147-T1;
scaffold_1	funannotate	CDS	462196	462435	.	-	0	ID=L003_000147-T1.cds;Parent=L003_000147-T1;
scaffold_1	funannotate	CDS	461891	462066	.	-	0	ID=L003_000147-T1.cds;Parent=L003_000147-T1;
scaffold_1	funannotate	CDS	461064	461805	.	-	1	ID=L003_000147-T1.cds;Parent=L003_000147-T1;
scaffold_1	funannotate	gene	465459	467327	.	+	.	ID=L003_000148;
scaffold_1	funannotate	mRNA	465459	467327	.	+	.	ID=L003_000148-T1;Parent=L003_000148;product=hypothetical protein;
scaffold_1	funannotate	exon	465459	465527	.	+	.	ID=L003_000148-T1.exon1;Parent=L003_000148-T1;
scaffold_1	funannotate	exon	465816	467327	.	+	.	ID=L003_000148-T1.exon2;Parent=L003_000148-T1;
scaffold_1	funannotate	CDS	465459	465527	.	+	0	ID=L003_000148-T1.cds;Parent=L003_000148-T1;
scaffold_1	funannotate	CDS	465816	467327	.	+	0	ID=L003_000148-T1.cds;Parent=L003_000148-T1;
scaffold_1	funannotate	gene	469589	469795	.	-	.	ID=L003_000149;
scaffold_1	funannotate	mRNA	469589	469795	.	-	.	ID=L003_000149-T1;Parent=L003_000149;product=hypothetical protein;
scaffold_1	funannotate	exon	469589	469795	.	-	.	ID=L003_000149-T1.exon1;Parent=L003_000149-T1;
scaffold_1	funannotate	CDS	469589	469795	.	-	0	ID=L003_000149-T1.cds;Parent=L003_000149-T1;
scaffold_1	funannotate	gene	475130	476127	.	+	.	ID=L003_000150;
scaffold_1	funannotate	mRNA	475130	476127	.	+	.	ID=L003_000150-T1;Parent=L003_000150;product=hypothetical protein;
scaffold_1	funannotate	exon	475130	475429	.	+	.	ID=L003_000150-T1.exon1;Parent=L003_000150-T1;
scaffold_1	funannotate	exon	475552	476127	.	+	.	ID=L003_000150-T1.exon2;Parent=L003_000150-T1;
scaffold_1	funannotate	CDS	475130	475429	.	+	0	ID=L003_000150-T1.cds;Parent=L003_000150-T1;
scaffold_1	funannotate	CDS	475552	476127	.	+	0	ID=L003_000150-T1.cds;Parent=L003_000150-T1;
scaffold_1	funannotate	gene	476336	476773	.	-	.	ID=L003_000151;
scaffold_1	funannotate	mRNA	476336	476773	.	-	.	ID=L003_000151-T1;Parent=L003_000151;product=hypothetical protein;
scaffold_1	funannotate	exon	476336	476773	.	-	.	ID=L003_000151-T1.exon1;Parent=L003_000151-T1;
scaffold_1	funannotate	CDS	476336	476773	.	-	0	ID=L003_000151-T1.cds;Parent=L003_000151-T1;
scaffold_1	funannotate	gene	478071	479124	.	-	.	ID=L003_000152;
scaffold_1	funannotate	mRNA	478071	479124	.	-	.	ID=L003_000152-T1;Parent=L003_000152;product=hypothetical protein;
scaffold_1	funannotate	exon	478202	479124	.	-	.	ID=L003_000152-T1.exon1;Parent=L003_000152-T1;
scaffold_1	funannotate	exon	478071	478164	.	-	.	ID=L003_000152-T1.exon2;Parent=L003_000152-T1;
scaffold_1	funannotate	CDS	478202	479124	.	-	0	ID=L003_000152-T1.cds;Parent=L003_000152-T1;
scaffold_1	funannotate	CDS	478071	478164	.	-	1	ID=L003_000152-T1.cds;Parent=L003_000152-T1;
scaffold_1	funannotate	gene	481352	481906	.	-	.	ID=L003_000153;
scaffold_1	funannotate	mRNA	481352	481906	.	-	.	ID=L003_000153-T1;Parent=L003_000153;product=hypothetical protein;
scaffold_1	funannotate	exon	481352	481906	.	-	.	ID=L003_000153-T1.exon1;Parent=L003_000153-T1;
scaffold_1	funannotate	CDS	481352	481906	.	-	0	ID=L003_000153-T1.cds;Parent=L003_000153-T1;
scaffold_1	funannotate	gene	482517	484281	.	+	.	ID=L003_000154;
scaffold_1	funannotate	mRNA	482517	484281	.	+	.	ID=L003_000154-T1;Parent=L003_000154;product=hypothetical protein;
scaffold_1	funannotate	exon	482517	482864	.	+	.	ID=L003_000154-T1.exon1;Parent=L003_000154-T1;
scaffold_1	funannotate	exon	482926	483213	.	+	.	ID=L003_000154-T1.exon2;Parent=L003_000154-T1;
scaffold_1	funannotate	exon	483276	483534	.	+	.	ID=L003_000154-T1.exon3;Parent=L003_000154-T1;
scaffold_1	funannotate	exon	483602	484281	.	+	.	ID=L003_000154-T1.exon4;Parent=L003_000154-T1;
scaffold_1	funannotate	CDS	482517	482864	.	+	0	ID=L003_000154-T1.cds;Parent=L003_000154-T1;
scaffold_1	funannotate	CDS	482926	483213	.	+	0	ID=L003_000154-T1.cds;Parent=L003_000154-T1;
scaffold_1	funannotate	CDS	483276	483534	.	+	0	ID=L003_000154-T1.cds;Parent=L003_000154-T1;
scaffold_1	funannotate	CDS	483602	484281	.	+	2	ID=L003_000154-T1.cds;Parent=L003_000154-T1;
scaffold_1	funannotate	gene	498195	498579	.	-	.	ID=L003_000155;
scaffold_1	funannotate	mRNA	498195	498579	.	-	.	ID=L003_000155-T1;Parent=L003_000155;product=hypothetical protein;
scaffold_1	funannotate	exon	498327	498579	.	-	.	ID=L003_000155-T1.exon1;Parent=L003_000155-T1;
scaffold_1	funannotate	exon	498195	498214	.	-	.	ID=L003_000155-T1.exon2;Parent=L003_000155-T1;
scaffold_1	funannotate	CDS	498327	498579	.	-	0	ID=L003_000155-T1.cds;Parent=L003_000155-T1;
scaffold_1	funannotate	CDS	498195	498214	.	-	2	ID=L003_000155-T1.cds;Parent=L003_000155-T1;
scaffold_1	funannotate	gene	499035	499931	.	-	.	ID=L003_000156;
scaffold_1	funannotate	mRNA	499035	499931	.	-	.	ID=L003_000156-T1;Parent=L003_000156;product=hypothetical protein;
scaffold_1	funannotate	exon	499035	499931	.	-	.	ID=L003_000156-T1.exon1;Parent=L003_000156-T1;
scaffold_1	funannotate	CDS	499035	499931	.	-	0	ID=L003_000156-T1.cds;Parent=L003_000156-T1;
scaffold_1	funannotate	gene	500721	501811	.	-	.	ID=L003_000157;
scaffold_1	funannotate	mRNA	500721	501811	.	-	.	ID=L003_000157-T1;Parent=L003_000157;product=hypothetical protein;
scaffold_1	funannotate	exon	501143	501811	.	-	.	ID=L003_000157-T1.exon1;Parent=L003_000157-T1;
scaffold_1	funannotate	exon	500721	501089	.	-	.	ID=L003_000157-T1.exon2;Parent=L003_000157-T1;
scaffold_1	funannotate	CDS	501143	501811	.	-	0	ID=L003_000157-T1.cds;Parent=L003_000157-T1;
scaffold_1	funannotate	CDS	500721	501089	.	-	0	ID=L003_000157-T1.cds;Parent=L003_000157-T1;
scaffold_1	funannotate	gene	505925	506887	.	-	.	ID=L003_000158;
scaffold_1	funannotate	mRNA	505925	506887	.	-	.	ID=L003_000158-T1;Parent=L003_000158;product=hypothetical protein;
scaffold_1	funannotate	exon	505925	506887	.	-	.	ID=L003_000158-T1.exon1;Parent=L003_000158-T1;
scaffold_1	funannotate	CDS	505925	506887	.	-	0	ID=L003_000158-T1.cds;Parent=L003_000158-T1;
scaffold_1	funannotate	gene	508698	509481	.	+	.	ID=L003_000159;
scaffold_1	funannotate	mRNA	508698	509481	.	+	.	ID=L003_000159-T1;Parent=L003_000159;product=hypothetical protein;
scaffold_1	funannotate	exon	508698	508745	.	+	.	ID=L003_000159-T1.exon1;Parent=L003_000159-T1;
scaffold_1	funannotate	exon	508822	509481	.	+	.	ID=L003_000159-T1.exon2;Parent=L003_000159-T1;
scaffold_1	funannotate	CDS	508698	508745	.	+	0	ID=L003_000159-T1.cds;Parent=L003_000159-T1;
scaffold_1	funannotate	CDS	508822	509481	.	+	0	ID=L003_000159-T1.cds;Parent=L003_000159-T1;
scaffold_1	funannotate	gene	509649	510515	.	-	.	ID=L003_000160;
scaffold_1	funannotate	mRNA	509649	510515	.	-	.	ID=L003_000160-T1;Parent=L003_000160;product=hypothetical protein;
scaffold_1	funannotate	exon	510451	510515	.	-	.	ID=L003_000160-T1.exon1;Parent=L003_000160-T1;
scaffold_1	funannotate	exon	509649	510381	.	-	.	ID=L003_000160-T1.exon2;Parent=L003_000160-T1;
scaffold_1	funannotate	CDS	510451	510515	.	-	0	ID=L003_000160-T1.cds;Parent=L003_000160-T1;
scaffold_1	funannotate	CDS	509649	510381	.	-	1	ID=L003_000160-T1.cds;Parent=L003_000160-T1;
scaffold_1	funannotate	gene	514133	515071	.	+	.	ID=L003_000161;
scaffold_1	funannotate	mRNA	514133	515071	.	+	.	ID=L003_000161-T1;Parent=L003_000161;product=hypothetical protein;
scaffold_1	funannotate	exon	514133	515071	.	+	.	ID=L003_000161-T1.exon1;Parent=L003_000161-T1;
scaffold_1	funannotate	CDS	514133	515071	.	+	0	ID=L003_000161-T1.cds;Parent=L003_000161-T1;
scaffold_1	funannotate	gene	516912	519561	.	+	.	ID=L003_000162;
scaffold_1	funannotate	mRNA	516912	519561	.	+	.	ID=L003_000162-T1;Parent=L003_000162;product=hypothetical protein;
scaffold_1	funannotate	exon	516912	518759	.	+	.	ID=L003_000162-T1.exon1;Parent=L003_000162-T1;
scaffold_1	funannotate	exon	518905	519135	.	+	.	ID=L003_000162-T1.exon2;Parent=L003_000162-T1;
scaffold_1	funannotate	exon	519166	519561	.	+	.	ID=L003_000162-T1.exon3;Parent=L003_000162-T1;
scaffold_1	funannotate	CDS	516912	518759	.	+	0	ID=L003_000162-T1.cds;Parent=L003_000162-T1;
scaffold_1	funannotate	CDS	518905	519135	.	+	0	ID=L003_000162-T1.cds;Parent=L003_000162-T1;
scaffold_1	funannotate	CDS	519166	519561	.	+	0	ID=L003_000162-T1.cds;Parent=L003_000162-T1;
scaffold_1	funannotate	gene	521989	523909	.	+	.	ID=L003_000163;
scaffold_1	funannotate	mRNA	521989	523909	.	+	.	ID=L003_000163-T1;Parent=L003_000163;product=hypothetical protein;
scaffold_1	funannotate	exon	521989	522268	.	+	.	ID=L003_000163-T1.exon1;Parent=L003_000163-T1;
scaffold_1	funannotate	exon	522360	523687	.	+	.	ID=L003_000163-T1.exon2;Parent=L003_000163-T1;
scaffold_1	funannotate	exon	523766	523909	.	+	.	ID=L003_000163-T1.exon3;Parent=L003_000163-T1;
scaffold_1	funannotate	CDS	521989	522268	.	+	0	ID=L003_000163-T1.cds;Parent=L003_000163-T1;
scaffold_1	funannotate	CDS	522360	523687	.	+	2	ID=L003_000163-T1.cds;Parent=L003_000163-T1;
scaffold_1	funannotate	CDS	523766	523909	.	+	0	ID=L003_000163-T1.cds;Parent=L003_000163-T1;
scaffold_1	funannotate	gene	526010	528208	.	+	.	ID=L003_000164;
scaffold_1	funannotate	mRNA	526010	528208	.	+	.	ID=L003_000164-T1;Parent=L003_000164;product=hypothetical protein;
scaffold_1	funannotate	exon	526010	527074	.	+	.	ID=L003_000164-T1.exon1;Parent=L003_000164-T1;
scaffold_1	funannotate	exon	527135	528208	.	+	.	ID=L003_000164-T1.exon2;Parent=L003_000164-T1;
scaffold_1	funannotate	CDS	526010	527074	.	+	0	ID=L003_000164-T1.cds;Parent=L003_000164-T1;
scaffold_1	funannotate	CDS	527135	528208	.	+	0	ID=L003_000164-T1.cds;Parent=L003_000164-T1;
scaffold_1	funannotate	gene	528666	529256	.	-	.	ID=L003_000165;
scaffold_1	funannotate	mRNA	528666	529256	.	-	.	ID=L003_000165-T1;Parent=L003_000165;product=hypothetical protein;
scaffold_1	funannotate	exon	528666	529256	.	-	.	ID=L003_000165-T1.exon1;Parent=L003_000165-T1;
scaffold_1	funannotate	CDS	528666	529256	.	-	0	ID=L003_000165-T1.cds;Parent=L003_000165-T1;
scaffold_1	funannotate	gene	530961	532985	.	+	.	ID=L003_000166;
scaffold_1	funannotate	mRNA	530961	532985	.	+	.	ID=L003_000166-T1;Parent=L003_000166;product=hypothetical protein;
scaffold_1	funannotate	exon	530961	531624	.	+	.	ID=L003_000166-T1.exon1;Parent=L003_000166-T1;
scaffold_1	funannotate	exon	531863	532437	.	+	.	ID=L003_000166-T1.exon2;Parent=L003_000166-T1;
scaffold_1	funannotate	exon	532659	532985	.	+	.	ID=L003_000166-T1.exon3;Parent=L003_000166-T1;
scaffold_1	funannotate	CDS	530961	531624	.	+	0	ID=L003_000166-T1.cds;Parent=L003_000166-T1;
scaffold_1	funannotate	CDS	531863	532437	.	+	2	ID=L003_000166-T1.cds;Parent=L003_000166-T1;
scaffold_1	funannotate	CDS	532659	532985	.	+	0	ID=L003_000166-T1.cds;Parent=L003_000166-T1;
scaffold_1	funannotate	gene	533821	535583	.	+	.	ID=L003_000167;
scaffold_1	funannotate	mRNA	533821	535583	.	+	.	ID=L003_000167-T1;Parent=L003_000167;product=hypothetical protein;
scaffold_1	funannotate	exon	533821	534106	.	+	.	ID=L003_000167-T1.exon1;Parent=L003_000167-T1;
scaffold_1	funannotate	exon	534163	535583	.	+	.	ID=L003_000167-T1.exon2;Parent=L003_000167-T1;
scaffold_1	funannotate	CDS	533821	534106	.	+	0	ID=L003_000167-T1.cds;Parent=L003_000167-T1;
scaffold_1	funannotate	CDS	534163	535583	.	+	2	ID=L003_000167-T1.cds;Parent=L003_000167-T1;
scaffold_1	funannotate	gene	541922	542582	.	-	.	ID=L003_000168;
scaffold_1	funannotate	mRNA	541922	542582	.	-	.	ID=L003_000168-T1;Parent=L003_000168;product=hypothetical protein;
scaffold_1	funannotate	exon	542468	542582	.	-	.	ID=L003_000168-T1.exon1;Parent=L003_000168-T1;
scaffold_1	funannotate	exon	541995	542323	.	-	.	ID=L003_000168-T1.exon2;Parent=L003_000168-T1;
scaffold_1	funannotate	exon	541922	541927	.	-	.	ID=L003_000168-T1.exon3;Parent=L003_000168-T1;
scaffold_1	funannotate	CDS	542468	542582	.	-	0	ID=L003_000168-T1.cds;Parent=L003_000168-T1;
scaffold_1	funannotate	CDS	541995	542323	.	-	2	ID=L003_000168-T1.cds;Parent=L003_000168-T1;
scaffold_1	funannotate	CDS	541922	541927	.	-	0	ID=L003_000168-T1.cds;Parent=L003_000168-T1;
scaffold_1	funannotate	gene	547349	548375	.	+	.	ID=L003_000169;
scaffold_1	funannotate	mRNA	547349	548375	.	+	.	ID=L003_000169-T1;Parent=L003_000169;product=hypothetical protein;
scaffold_1	funannotate	exon	547349	547865	.	+	.	ID=L003_000169-T1.exon1;Parent=L003_000169-T1;
scaffold_1	funannotate	exon	547981	548375	.	+	.	ID=L003_000169-T1.exon2;Parent=L003_000169-T1;
scaffold_1	funannotate	CDS	547349	547865	.	+	0	ID=L003_000169-T1.cds;Parent=L003_000169-T1;
scaffold_1	funannotate	CDS	547981	548375	.	+	2	ID=L003_000169-T1.cds;Parent=L003_000169-T1;
scaffold_1	funannotate	gene	548761	549419	.	+	.	ID=L003_000170;
scaffold_1	funannotate	mRNA	548761	549419	.	+	.	ID=L003_000170-T1;Parent=L003_000170;product=hypothetical protein;
scaffold_1	funannotate	exon	548761	548802	.	+	.	ID=L003_000170-T1.exon1;Parent=L003_000170-T1;
scaffold_1	funannotate	exon	548874	549419	.	+	.	ID=L003_000170-T1.exon2;Parent=L003_000170-T1;
scaffold_1	funannotate	CDS	548761	548802	.	+	0	ID=L003_000170-T1.cds;Parent=L003_000170-T1;
scaffold_1	funannotate	CDS	548874	549419	.	+	0	ID=L003_000170-T1.cds;Parent=L003_000170-T1;
scaffold_1	funannotate	gene	549805	552281	.	-	.	ID=L003_000171;
scaffold_1	funannotate	mRNA	549805	552281	.	-	.	ID=L003_000171-T1;Parent=L003_000171;product=hypothetical protein;
scaffold_1	funannotate	exon	552030	552281	.	-	.	ID=L003_000171-T1.exon1;Parent=L003_000171-T1;
scaffold_1	funannotate	exon	551266	551403	.	-	.	ID=L003_000171-T1.exon2;Parent=L003_000171-T1;
scaffold_1	funannotate	exon	550615	551091	.	-	.	ID=L003_000171-T1.exon3;Parent=L003_000171-T1;
scaffold_1	funannotate	exon	550441	550534	.	-	.	ID=L003_000171-T1.exon4;Parent=L003_000171-T1;
scaffold_1	funannotate	exon	549805	550271	.	-	.	ID=L003_000171-T1.exon5;Parent=L003_000171-T1;
scaffold_1	funannotate	CDS	552030	552281	.	-	0	ID=L003_000171-T1.cds;Parent=L003_000171-T1;
scaffold_1	funannotate	CDS	551266	551403	.	-	0	ID=L003_000171-T1.cds;Parent=L003_000171-T1;
scaffold_1	funannotate	CDS	550615	551091	.	-	0	ID=L003_000171-T1.cds;Parent=L003_000171-T1;
scaffold_1	funannotate	CDS	550441	550534	.	-	0	ID=L003_000171-T1.cds;Parent=L003_000171-T1;
scaffold_1	funannotate	CDS	549805	550271	.	-	2	ID=L003_000171-T1.cds;Parent=L003_000171-T1;
scaffold_1	funannotate	gene	553431	553839	.	+	.	ID=L003_000172;
scaffold_1	funannotate	mRNA	553431	553839	.	+	.	ID=L003_000172-T1;Parent=L003_000172;product=hypothetical protein;
scaffold_1	funannotate	exon	553431	553597	.	+	.	ID=L003_000172-T1.exon1;Parent=L003_000172-T1;
scaffold_1	funannotate	exon	553665	553839	.	+	.	ID=L003_000172-T1.exon2;Parent=L003_000172-T1;
scaffold_1	funannotate	CDS	553431	553597	.	+	0	ID=L003_000172-T1.cds;Parent=L003_000172-T1;
scaffold_1	funannotate	CDS	553665	553839	.	+	1	ID=L003_000172-T1.cds;Parent=L003_000172-T1;
scaffold_1	funannotate	gene	555495	556313	.	+	.	ID=L003_000173;
scaffold_1	funannotate	mRNA	555495	556313	.	+	.	ID=L003_000173-T1;Parent=L003_000173;product=hypothetical protein;
scaffold_1	funannotate	exon	555495	555582	.	+	.	ID=L003_000173-T1.exon1;Parent=L003_000173-T1;
scaffold_1	funannotate	exon	555868	556313	.	+	.	ID=L003_000173-T1.exon2;Parent=L003_000173-T1;
scaffold_1	funannotate	CDS	555495	555582	.	+	0	ID=L003_000173-T1.cds;Parent=L003_000173-T1;
scaffold_1	funannotate	CDS	555868	556313	.	+	2	ID=L003_000173-T1.cds;Parent=L003_000173-T1;
scaffold_1	funannotate	gene	557670	559555	.	-	.	ID=L003_000174;
scaffold_1	funannotate	mRNA	557670	559555	.	-	.	ID=L003_000174-T1;Parent=L003_000174;product=hypothetical protein;
scaffold_1	funannotate	exon	559510	559555	.	-	.	ID=L003_000174-T1.exon1;Parent=L003_000174-T1;
scaffold_1	funannotate	exon	559263	559429	.	-	.	ID=L003_000174-T1.exon2;Parent=L003_000174-T1;
scaffold_1	funannotate	exon	558875	559196	.	-	.	ID=L003_000174-T1.exon3;Parent=L003_000174-T1;
scaffold_1	funannotate	exon	557670	558808	.	-	.	ID=L003_000174-T1.exon4;Parent=L003_000174-T1;
scaffold_1	funannotate	CDS	559510	559555	.	-	0	ID=L003_000174-T1.cds;Parent=L003_000174-T1;
scaffold_1	funannotate	CDS	559263	559429	.	-	2	ID=L003_000174-T1.cds;Parent=L003_000174-T1;
scaffold_1	funannotate	CDS	558875	559196	.	-	0	ID=L003_000174-T1.cds;Parent=L003_000174-T1;
scaffold_1	funannotate	CDS	557670	558808	.	-	2	ID=L003_000174-T1.cds;Parent=L003_000174-T1;
scaffold_1	funannotate	gene	560255	563193	.	-	.	ID=L003_000175;
scaffold_1	funannotate	mRNA	560255	563193	.	-	.	ID=L003_000175-T1;Parent=L003_000175;product=hypothetical protein;
scaffold_1	funannotate	exon	563170	563193	.	-	.	ID=L003_000175-T1.exon1;Parent=L003_000175-T1;
scaffold_1	funannotate	exon	562976	563107	.	-	.	ID=L003_000175-T1.exon2;Parent=L003_000175-T1;
scaffold_1	funannotate	exon	560255	562915	.	-	.	ID=L003_000175-T1.exon3;Parent=L003_000175-T1;
scaffold_1	funannotate	CDS	563170	563193	.	-	0	ID=L003_000175-T1.cds;Parent=L003_000175-T1;
scaffold_1	funannotate	CDS	562976	563107	.	-	0	ID=L003_000175-T1.cds;Parent=L003_000175-T1;
scaffold_1	funannotate	CDS	560255	562915	.	-	0	ID=L003_000175-T1.cds;Parent=L003_000175-T1;
scaffold_1	funannotate	gene	563643	565181	.	+	.	ID=L003_000176;
scaffold_1	funannotate	mRNA	563643	565181	.	+	.	ID=L003_000176-T1;Parent=L003_000176;product=hypothetical protein;
scaffold_1	funannotate	exon	563643	565181	.	+	.	ID=L003_000176-T1.exon1;Parent=L003_000176-T1;
scaffold_1	funannotate	CDS	563643	565181	.	+	0	ID=L003_000176-T1.cds;Parent=L003_000176-T1;
scaffold_1	funannotate	gene	566017	567313	.	+	.	ID=L003_000177;
scaffold_1	funannotate	mRNA	566017	567313	.	+	.	ID=L003_000177-T1;Parent=L003_000177;product=hypothetical protein;
scaffold_1	funannotate	exon	566017	566091	.	+	.	ID=L003_000177-T1.exon1;Parent=L003_000177-T1;
scaffold_1	funannotate	exon	566111	567037	.	+	.	ID=L003_000177-T1.exon2;Parent=L003_000177-T1;
scaffold_1	funannotate	exon	567080	567313	.	+	.	ID=L003_000177-T1.exon3;Parent=L003_000177-T1;
scaffold_1	funannotate	CDS	566017	566091	.	+	0	ID=L003_000177-T1.cds;Parent=L003_000177-T1;
scaffold_1	funannotate	CDS	566111	567037	.	+	0	ID=L003_000177-T1.cds;Parent=L003_000177-T1;
scaffold_1	funannotate	CDS	567080	567313	.	+	0	ID=L003_000177-T1.cds;Parent=L003_000177-T1;
scaffold_1	funannotate	gene	568652	569847	.	-	.	ID=L003_000178;
scaffold_1	funannotate	mRNA	568652	569847	.	-	.	ID=L003_000178-T1;Parent=L003_000178;product=hypothetical protein;
scaffold_1	funannotate	exon	569516	569847	.	-	.	ID=L003_000178-T1.exon1;Parent=L003_000178-T1;
scaffold_1	funannotate	exon	568652	569402	.	-	.	ID=L003_000178-T1.exon2;Parent=L003_000178-T1;
scaffold_1	funannotate	CDS	569516	569847	.	-	0	ID=L003_000178-T1.cds;Parent=L003_000178-T1;
scaffold_1	funannotate	CDS	568652	569402	.	-	1	ID=L003_000178-T1.cds;Parent=L003_000178-T1;
scaffold_1	funannotate	gene	572137	573876	.	+	.	ID=L003_000179;
scaffold_1	funannotate	mRNA	572137	573876	.	+	.	ID=L003_000179-T1;Parent=L003_000179;product=hypothetical protein;
scaffold_1	funannotate	exon	572137	572270	.	+	.	ID=L003_000179-T1.exon1;Parent=L003_000179-T1;
scaffold_1	funannotate	exon	572357	572865	.	+	.	ID=L003_000179-T1.exon2;Parent=L003_000179-T1;
scaffold_1	funannotate	exon	572932	573544	.	+	.	ID=L003_000179-T1.exon3;Parent=L003_000179-T1;
scaffold_1	funannotate	exon	573606	573876	.	+	.	ID=L003_000179-T1.exon4;Parent=L003_000179-T1;
scaffold_1	funannotate	CDS	572137	572270	.	+	0	ID=L003_000179-T1.cds;Parent=L003_000179-T1;
scaffold_1	funannotate	CDS	572357	572865	.	+	1	ID=L003_000179-T1.cds;Parent=L003_000179-T1;
scaffold_1	funannotate	CDS	572932	573544	.	+	2	ID=L003_000179-T1.cds;Parent=L003_000179-T1;
scaffold_1	funannotate	CDS	573606	573876	.	+	1	ID=L003_000179-T1.cds;Parent=L003_000179-T1;
scaffold_1	funannotate	gene	574247	575203	.	-	.	ID=L003_000180;
scaffold_1	funannotate	mRNA	574247	575203	.	-	.	ID=L003_000180-T1;Parent=L003_000180;product=hypothetical protein;
scaffold_1	funannotate	exon	574247	575203	.	-	.	ID=L003_000180-T1.exon1;Parent=L003_000180-T1;
scaffold_1	funannotate	CDS	574247	575203	.	-	0	ID=L003_000180-T1.cds;Parent=L003_000180-T1;
scaffold_1	funannotate	gene	576243	578377	.	-	.	ID=L003_000181;
scaffold_1	funannotate	mRNA	576243	578377	.	-	.	ID=L003_000181-T1;Parent=L003_000181;product=hypothetical protein;
scaffold_1	funannotate	exon	577701	578377	.	-	.	ID=L003_000181-T1.exon1;Parent=L003_000181-T1;
scaffold_1	funannotate	exon	577232	577645	.	-	.	ID=L003_000181-T1.exon2;Parent=L003_000181-T1;
scaffold_1	funannotate	exon	576795	577161	.	-	.	ID=L003_000181-T1.exon3;Parent=L003_000181-T1;
scaffold_1	funannotate	exon	576243	576638	.	-	.	ID=L003_000181-T1.exon4;Parent=L003_000181-T1;
scaffold_1	funannotate	CDS	577701	578377	.	-	0	ID=L003_000181-T1.cds;Parent=L003_000181-T1;
scaffold_1	funannotate	CDS	577232	577645	.	-	1	ID=L003_000181-T1.cds;Parent=L003_000181-T1;
scaffold_1	funannotate	CDS	576795	577161	.	-	1	ID=L003_000181-T1.cds;Parent=L003_000181-T1;
scaffold_1	funannotate	CDS	576243	576638	.	-	0	ID=L003_000181-T1.cds;Parent=L003_000181-T1;
scaffold_1	funannotate	gene	580865	582278	.	-	.	ID=L003_000182;
scaffold_1	funannotate	mRNA	580865	582278	.	-	.	ID=L003_000182-T1;Parent=L003_000182;product=hypothetical protein;
scaffold_1	funannotate	exon	582228	582278	.	-	.	ID=L003_000182-T1.exon1;Parent=L003_000182-T1;
scaffold_1	funannotate	exon	581538	582067	.	-	.	ID=L003_000182-T1.exon2;Parent=L003_000182-T1;
scaffold_1	funannotate	exon	580865	581435	.	-	.	ID=L003_000182-T1.exon3;Parent=L003_000182-T1;
scaffold_1	funannotate	CDS	582228	582278	.	-	0	ID=L003_000182-T1.cds;Parent=L003_000182-T1;
scaffold_1	funannotate	CDS	581538	582067	.	-	0	ID=L003_000182-T1.cds;Parent=L003_000182-T1;
scaffold_1	funannotate	CDS	580865	581435	.	-	1	ID=L003_000182-T1.cds;Parent=L003_000182-T1;
scaffold_1	funannotate	gene	585610	586597	.	-	.	ID=L003_000183;
scaffold_1	funannotate	mRNA	585610	586597	.	-	.	ID=L003_000183-T1;Parent=L003_000183;product=hypothetical protein;
scaffold_1	funannotate	exon	586559	586597	.	-	.	ID=L003_000183-T1.exon1;Parent=L003_000183-T1;
scaffold_1	funannotate	exon	586028	586505	.	-	.	ID=L003_000183-T1.exon2;Parent=L003_000183-T1;
scaffold_1	funannotate	exon	585799	585891	.	-	.	ID=L003_000183-T1.exon3;Parent=L003_000183-T1;
scaffold_1	funannotate	exon	585610	585740	.	-	.	ID=L003_000183-T1.exon4;Parent=L003_000183-T1;
scaffold_1	funannotate	CDS	586559	586597	.	-	0	ID=L003_000183-T1.cds;Parent=L003_000183-T1;
scaffold_1	funannotate	CDS	586028	586505	.	-	0	ID=L003_000183-T1.cds;Parent=L003_000183-T1;
scaffold_1	funannotate	CDS	585799	585891	.	-	2	ID=L003_000183-T1.cds;Parent=L003_000183-T1;
scaffold_1	funannotate	CDS	585610	585740	.	-	2	ID=L003_000183-T1.cds;Parent=L003_000183-T1;
scaffold_1	funannotate	gene	587356	588533	.	+	.	ID=L003_000184;
scaffold_1	funannotate	mRNA	587356	588533	.	+	.	ID=L003_000184-T1;Parent=L003_000184;product=hypothetical protein;
scaffold_1	funannotate	exon	587356	587829	.	+	.	ID=L003_000184-T1.exon1;Parent=L003_000184-T1;
scaffold_1	funannotate	exon	587877	587927	.	+	.	ID=L003_000184-T1.exon2;Parent=L003_000184-T1;
scaffold_1	funannotate	exon	587992	588298	.	+	.	ID=L003_000184-T1.exon3;Parent=L003_000184-T1;
scaffold_1	funannotate	exon	588361	588533	.	+	.	ID=L003_000184-T1.exon4;Parent=L003_000184-T1;
scaffold_1	funannotate	CDS	587356	587829	.	+	0	ID=L003_000184-T1.cds;Parent=L003_000184-T1;
scaffold_1	funannotate	CDS	587877	587927	.	+	0	ID=L003_000184-T1.cds;Parent=L003_000184-T1;
scaffold_1	funannotate	CDS	587992	588298	.	+	0	ID=L003_000184-T1.cds;Parent=L003_000184-T1;
scaffold_1	funannotate	CDS	588361	588533	.	+	2	ID=L003_000184-T1.cds;Parent=L003_000184-T1;
scaffold_1	funannotate	gene	588933	592359	.	+	.	ID=L003_000185;
scaffold_1	funannotate	mRNA	588933	592359	.	+	.	ID=L003_000185-T1;Parent=L003_000185;product=hypothetical protein;
scaffold_1	funannotate	exon	588933	589055	.	+	.	ID=L003_000185-T1.exon1;Parent=L003_000185-T1;
scaffold_1	funannotate	exon	589108	592359	.	+	.	ID=L003_000185-T1.exon2;Parent=L003_000185-T1;
scaffold_1	funannotate	CDS	588933	589055	.	+	0	ID=L003_000185-T1.cds;Parent=L003_000185-T1;
scaffold_1	funannotate	CDS	589108	592359	.	+	0	ID=L003_000185-T1.cds;Parent=L003_000185-T1;
scaffold_1	funannotate	gene	592462	593423	.	-	.	ID=L003_000186;
scaffold_1	funannotate	mRNA	592462	593423	.	-	.	ID=L003_000186-T1;Parent=L003_000186;product=hypothetical protein;
scaffold_1	funannotate	exon	592962	593423	.	-	.	ID=L003_000186-T1.exon1;Parent=L003_000186-T1;
scaffold_1	funannotate	exon	592462	592869	.	-	.	ID=L003_000186-T1.exon2;Parent=L003_000186-T1;
scaffold_1	funannotate	CDS	592962	593423	.	-	0	ID=L003_000186-T1.cds;Parent=L003_000186-T1;
scaffold_1	funannotate	CDS	592462	592869	.	-	0	ID=L003_000186-T1.cds;Parent=L003_000186-T1;
scaffold_1	funannotate	gene	594714	595779	.	+	.	ID=L003_000187;
scaffold_1	funannotate	mRNA	594714	595779	.	+	.	ID=L003_000187-T1;Parent=L003_000187;product=hypothetical protein;
scaffold_1	funannotate	exon	594714	594868	.	+	.	ID=L003_000187-T1.exon1;Parent=L003_000187-T1;
scaffold_1	funannotate	exon	594933	595779	.	+	.	ID=L003_000187-T1.exon2;Parent=L003_000187-T1;
scaffold_1	funannotate	CDS	594714	594868	.	+	0	ID=L003_000187-T1.cds;Parent=L003_000187-T1;
scaffold_1	funannotate	CDS	594933	595779	.	+	1	ID=L003_000187-T1.cds;Parent=L003_000187-T1;
scaffold_1	funannotate	gene	596386	596907	.	-	.	ID=L003_000188;
scaffold_1	funannotate	mRNA	596386	596907	.	-	.	ID=L003_000188-T1;Parent=L003_000188;product=hypothetical protein;
scaffold_1	funannotate	exon	596496	596907	.	-	.	ID=L003_000188-T1.exon1;Parent=L003_000188-T1;
scaffold_1	funannotate	exon	596386	596423	.	-	.	ID=L003_000188-T1.exon2;Parent=L003_000188-T1;
scaffold_1	funannotate	CDS	596496	596907	.	-	0	ID=L003_000188-T1.cds;Parent=L003_000188-T1;
scaffold_1	funannotate	CDS	596386	596423	.	-	2	ID=L003_000188-T1.cds;Parent=L003_000188-T1;
scaffold_1	funannotate	gene	598461	599645	.	+	.	ID=L003_000189;
scaffold_1	funannotate	mRNA	598461	599645	.	+	.	ID=L003_000189-T1;Parent=L003_000189;product=hypothetical protein;
scaffold_1	funannotate	exon	598461	599645	.	+	.	ID=L003_000189-T1.exon1;Parent=L003_000189-T1;
scaffold_1	funannotate	CDS	598461	599645	.	+	0	ID=L003_000189-T1.cds;Parent=L003_000189-T1;
scaffold_1	funannotate	gene	600118	600964	.	-	.	ID=L003_000190;
scaffold_1	funannotate	mRNA	600118	600964	.	-	.	ID=L003_000190-T1;Parent=L003_000190;product=hypothetical protein;
scaffold_1	funannotate	exon	600830	600964	.	-	.	ID=L003_000190-T1.exon1;Parent=L003_000190-T1;
scaffold_1	funannotate	exon	600118	600771	.	-	.	ID=L003_000190-T1.exon2;Parent=L003_000190-T1;
scaffold_1	funannotate	CDS	600830	600964	.	-	0	ID=L003_000190-T1.cds;Parent=L003_000190-T1;
scaffold_1	funannotate	CDS	600118	600771	.	-	0	ID=L003_000190-T1.cds;Parent=L003_000190-T1;
scaffold_1	funannotate	gene	601380	602234	.	-	.	ID=L003_000191;
scaffold_1	funannotate	mRNA	601380	602234	.	-	.	ID=L003_000191-T1;Parent=L003_000191;product=hypothetical protein;
scaffold_1	funannotate	exon	602187	602234	.	-	.	ID=L003_000191-T1.exon1;Parent=L003_000191-T1;
scaffold_1	funannotate	exon	601380	602132	.	-	.	ID=L003_000191-T1.exon2;Parent=L003_000191-T1;
scaffold_1	funannotate	CDS	602187	602234	.	-	0	ID=L003_000191-T1.cds;Parent=L003_000191-T1;
scaffold_1	funannotate	CDS	601380	602132	.	-	0	ID=L003_000191-T1.cds;Parent=L003_000191-T1;
scaffold_1	funannotate	gene	605735	609910	.	-	.	ID=L003_000192;
scaffold_1	funannotate	mRNA	605735	609910	.	-	.	ID=L003_000192-T1;Parent=L003_000192;product=hypothetical protein;
scaffold_1	funannotate	exon	608890	609910	.	-	.	ID=L003_000192-T1.exon1;Parent=L003_000192-T1;
scaffold_1	funannotate	exon	605735	608766	.	-	.	ID=L003_000192-T1.exon2;Parent=L003_000192-T1;
scaffold_1	funannotate	CDS	608890	609910	.	-	0	ID=L003_000192-T1.cds;Parent=L003_000192-T1;
scaffold_1	funannotate	CDS	605735	608766	.	-	2	ID=L003_000192-T1.cds;Parent=L003_000192-T1;
scaffold_1	funannotate	gene	609960	611282	.	-	.	ID=L003_000193;
scaffold_1	funannotate	mRNA	609960	611282	.	-	.	ID=L003_000193-T1;Parent=L003_000193;product=hypothetical protein;
scaffold_1	funannotate	exon	611259	611282	.	-	.	ID=L003_000193-T1.exon1;Parent=L003_000193-T1;
scaffold_1	funannotate	exon	610239	611180	.	-	.	ID=L003_000193-T1.exon2;Parent=L003_000193-T1;
scaffold_1	funannotate	exon	609960	610169	.	-	.	ID=L003_000193-T1.exon3;Parent=L003_000193-T1;
scaffold_1	funannotate	CDS	611259	611282	.	-	0	ID=L003_000193-T1.cds;Parent=L003_000193-T1;
scaffold_1	funannotate	CDS	610239	611180	.	-	0	ID=L003_000193-T1.cds;Parent=L003_000193-T1;
scaffold_1	funannotate	CDS	609960	610169	.	-	0	ID=L003_000193-T1.cds;Parent=L003_000193-T1;
scaffold_2	funannotate	gene	8897	10383	.	+	.	ID=L003_000194;
scaffold_2	funannotate	mRNA	8897	10383	.	+	.	ID=L003_000194-T1;Parent=L003_000194;product=hypothetical protein;
scaffold_2	funannotate	exon	8897	8925	.	+	.	ID=L003_000194-T1.exon1;Parent=L003_000194-T1;
scaffold_2	funannotate	exon	9113	9281	.	+	.	ID=L003_000194-T1.exon2;Parent=L003_000194-T1;
scaffold_2	funannotate	exon	9331	10383	.	+	.	ID=L003_000194-T1.exon3;Parent=L003_000194-T1;
scaffold_2	funannotate	CDS	8897	8925	.	+	0	ID=L003_000194-T1.cds;Parent=L003_000194-T1;
scaffold_2	funannotate	CDS	9113	9281	.	+	1	ID=L003_000194-T1.cds;Parent=L003_000194-T1;
scaffold_2	funannotate	CDS	9331	10383	.	+	0	ID=L003_000194-T1.cds;Parent=L003_000194-T1;
scaffold_2	funannotate	gene	12314	13250	.	+	.	ID=L003_000195;
scaffold_2	funannotate	mRNA	12314	13250	.	+	.	ID=L003_000195-T1;Parent=L003_000195;product=hypothetical protein;
scaffold_2	funannotate	exon	12314	12799	.	+	.	ID=L003_000195-T1.exon1;Parent=L003_000195-T1;
scaffold_2	funannotate	exon	13053	13250	.	+	.	ID=L003_000195-T1.exon2;Parent=L003_000195-T1;
scaffold_2	funannotate	CDS	12314	12799	.	+	0	ID=L003_000195-T1.cds;Parent=L003_000195-T1;
scaffold_2	funannotate	CDS	13053	13250	.	+	0	ID=L003_000195-T1.cds;Parent=L003_000195-T1;
scaffold_2	funannotate	gene	14109	16025	.	+	.	ID=L003_000196;
scaffold_2	funannotate	mRNA	14109	16025	.	+	.	ID=L003_000196-T1;Parent=L003_000196;product=hypothetical protein;
scaffold_2	funannotate	exon	14109	14318	.	+	.	ID=L003_000196-T1.exon1;Parent=L003_000196-T1;
scaffold_2	funannotate	exon	14379	16025	.	+	.	ID=L003_000196-T1.exon2;Parent=L003_000196-T1;
scaffold_2	funannotate	CDS	14109	14318	.	+	0	ID=L003_000196-T1.cds;Parent=L003_000196-T1;
scaffold_2	funannotate	CDS	14379	16025	.	+	0	ID=L003_000196-T1.cds;Parent=L003_000196-T1;
scaffold_2	funannotate	gene	16351	17713	.	-	.	ID=L003_000197;
scaffold_2	funannotate	mRNA	16351	17713	.	-	.	ID=L003_000197-T1;Parent=L003_000197;product=hypothetical protein;
scaffold_2	funannotate	exon	17561	17713	.	-	.	ID=L003_000197-T1.exon1;Parent=L003_000197-T1;
scaffold_2	funannotate	exon	17182	17323	.	-	.	ID=L003_000197-T1.exon2;Parent=L003_000197-T1;
scaffold_2	funannotate	exon	16913	17106	.	-	.	ID=L003_000197-T1.exon3;Parent=L003_000197-T1;
scaffold_2	funannotate	exon	16351	16830	.	-	.	ID=L003_000197-T1.exon4;Parent=L003_000197-T1;
scaffold_2	funannotate	CDS	17561	17713	.	-	0	ID=L003_000197-T1.cds;Parent=L003_000197-T1;
scaffold_2	funannotate	CDS	17182	17323	.	-	0	ID=L003_000197-T1.cds;Parent=L003_000197-T1;
scaffold_2	funannotate	CDS	16913	17106	.	-	2	ID=L003_000197-T1.cds;Parent=L003_000197-T1;
scaffold_2	funannotate	CDS	16351	16830	.	-	0	ID=L003_000197-T1.cds;Parent=L003_000197-T1;
scaffold_2	funannotate	gene	17922	18293	.	-	.	ID=L003_000198;
scaffold_2	funannotate	mRNA	17922	18293	.	-	.	ID=L003_000198-T1;Parent=L003_000198;product=hypothetical protein;
scaffold_2	funannotate	exon	17922	18293	.	-	.	ID=L003_000198-T1.exon1;Parent=L003_000198-T1;
scaffold_2	funannotate	CDS	17922	18293	.	-	0	ID=L003_000198-T1.cds;Parent=L003_000198-T1;
scaffold_2	funannotate	gene	20329	24406	.	-	.	ID=L003_000199;
scaffold_2	funannotate	mRNA	20329	24406	.	-	.	ID=L003_000199-T1;Parent=L003_000199;product=hypothetical protein;
scaffold_2	funannotate	exon	24125	24406	.	-	.	ID=L003_000199-T1.exon1;Parent=L003_000199-T1;
scaffold_2	funannotate	exon	23517	24038	.	-	.	ID=L003_000199-T1.exon2;Parent=L003_000199-T1;
scaffold_2	funannotate	exon	23122	23461	.	-	.	ID=L003_000199-T1.exon3;Parent=L003_000199-T1;
scaffold_2	funannotate	exon	22029	23071	.	-	.	ID=L003_000199-T1.exon4;Parent=L003_000199-T1;
scaffold_2	funannotate	exon	21786	21974	.	-	.	ID=L003_000199-T1.exon5;Parent=L003_000199-T1;
scaffold_2	funannotate	exon	20329	21723	.	-	.	ID=L003_000199-T1.exon6;Parent=L003_000199-T1;
scaffold_2	funannotate	CDS	24125	24406	.	-	0	ID=L003_000199-T1.cds;Parent=L003_000199-T1;
scaffold_2	funannotate	CDS	23517	24038	.	-	0	ID=L003_000199-T1.cds;Parent=L003_000199-T1;
scaffold_2	funannotate	CDS	23122	23461	.	-	0	ID=L003_000199-T1.cds;Parent=L003_000199-T1;
scaffold_2	funannotate	CDS	22029	23071	.	-	2	ID=L003_000199-T1.cds;Parent=L003_000199-T1;
scaffold_2	funannotate	CDS	21786	21974	.	-	0	ID=L003_000199-T1.cds;Parent=L003_000199-T1;
scaffold_2	funannotate	CDS	20329	21723	.	-	0	ID=L003_000199-T1.cds;Parent=L003_000199-T1;
scaffold_2	funannotate	gene	26992	28671	.	-	.	ID=L003_000200;
scaffold_2	funannotate	mRNA	26992	28671	.	-	.	ID=L003_000200-T1;Parent=L003_000200;product=hypothetical protein;
scaffold_2	funannotate	exon	26992	28671	.	-	.	ID=L003_000200-T1.exon1;Parent=L003_000200-T1;
scaffold_2	funannotate	CDS	26992	28671	.	-	0	ID=L003_000200-T1.cds;Parent=L003_000200-T1;
scaffold_2	funannotate	gene	30931	33604	.	+	.	ID=L003_000201;
scaffold_2	funannotate	mRNA	30931	33604	.	+	.	ID=L003_000201-T1;Parent=L003_000201;product=hypothetical protein;
scaffold_2	funannotate	exon	30931	31038	.	+	.	ID=L003_000201-T1.exon1;Parent=L003_000201-T1;
scaffold_2	funannotate	exon	31139	33604	.	+	.	ID=L003_000201-T1.exon2;Parent=L003_000201-T1;
scaffold_2	funannotate	CDS	30931	31038	.	+	0	ID=L003_000201-T1.cds;Parent=L003_000201-T1;
scaffold_2	funannotate	CDS	31139	33604	.	+	0	ID=L003_000201-T1.cds;Parent=L003_000201-T1;
scaffold_2	funannotate	gene	34218	35783	.	-	.	ID=L003_000202;
scaffold_2	funannotate	mRNA	34218	35783	.	-	.	ID=L003_000202-T1;Parent=L003_000202;product=hypothetical protein;
scaffold_2	funannotate	exon	35741	35783	.	-	.	ID=L003_000202-T1.exon1;Parent=L003_000202-T1;
scaffold_2	funannotate	exon	34218	35629	.	-	.	ID=L003_000202-T1.exon2;Parent=L003_000202-T1;
scaffold_2	funannotate	CDS	35741	35783	.	-	0	ID=L003_000202-T1.cds;Parent=L003_000202-T1;
scaffold_2	funannotate	CDS	34218	35629	.	-	2	ID=L003_000202-T1.cds;Parent=L003_000202-T1;
scaffold_2	funannotate	gene	39026	40948	.	+	.	ID=L003_000203;
scaffold_2	funannotate	mRNA	39026	40948	.	+	.	ID=L003_000203-T1;Parent=L003_000203;product=hypothetical protein;
scaffold_2	funannotate	exon	39026	39382	.	+	.	ID=L003_000203-T1.exon1;Parent=L003_000203-T1;
scaffold_2	funannotate	exon	39564	39586	.	+	.	ID=L003_000203-T1.exon2;Parent=L003_000203-T1;
scaffold_2	funannotate	exon	39695	39956	.	+	.	ID=L003_000203-T1.exon3;Parent=L003_000203-T1;
scaffold_2	funannotate	exon	40022	40948	.	+	.	ID=L003_000203-T1.exon4;Parent=L003_000203-T1;
scaffold_2	funannotate	CDS	39026	39382	.	+	0	ID=L003_000203-T1.cds;Parent=L003_000203-T1;
scaffold_2	funannotate	CDS	39564	39586	.	+	0	ID=L003_000203-T1.cds;Parent=L003_000203-T1;
scaffold_2	funannotate	CDS	39695	39956	.	+	1	ID=L003_000203-T1.cds;Parent=L003_000203-T1;
scaffold_2	funannotate	CDS	40022	40948	.	+	0	ID=L003_000203-T1.cds;Parent=L003_000203-T1;
scaffold_2	funannotate	gene	41758	43059	.	+	.	ID=L003_000204;
scaffold_2	funannotate	mRNA	41758	43059	.	+	.	ID=L003_000204-T1;Parent=L003_000204;product=hypothetical protein;
scaffold_2	funannotate	exon	41758	42253	.	+	.	ID=L003_000204-T1.exon1;Parent=L003_000204-T1;
scaffold_2	funannotate	exon	42447	42758	.	+	.	ID=L003_000204-T1.exon2;Parent=L003_000204-T1;
scaffold_2	funannotate	exon	42893	43059	.	+	.	ID=L003_000204-T1.exon3;Parent=L003_000204-T1;
scaffold_2	funannotate	CDS	41758	42253	.	+	0	ID=L003_000204-T1.cds;Parent=L003_000204-T1;
scaffold_2	funannotate	CDS	42447	42758	.	+	2	ID=L003_000204-T1.cds;Parent=L003_000204-T1;
scaffold_2	funannotate	CDS	42893	43059	.	+	2	ID=L003_000204-T1.cds;Parent=L003_000204-T1;
scaffold_2	funannotate	gene	43815	45006	.	-	.	ID=L003_000205;
scaffold_2	funannotate	mRNA	43815	45006	.	-	.	ID=L003_000205-T1;Parent=L003_000205;product=hypothetical protein;
scaffold_2	funannotate	exon	44853	45006	.	-	.	ID=L003_000205-T1.exon1;Parent=L003_000205-T1;
scaffold_2	funannotate	exon	43815	44761	.	-	.	ID=L003_000205-T1.exon2;Parent=L003_000205-T1;
scaffold_2	funannotate	CDS	44853	45006	.	-	0	ID=L003_000205-T1.cds;Parent=L003_000205-T1;
scaffold_2	funannotate	CDS	43815	44761	.	-	2	ID=L003_000205-T1.cds;Parent=L003_000205-T1;
scaffold_2	funannotate	gene	45433	47783	.	+	.	ID=L003_000206;
scaffold_2	funannotate	mRNA	45433	47783	.	+	.	ID=L003_000206-T1;Parent=L003_000206;product=hypothetical protein;
scaffold_2	funannotate	exon	45433	45928	.	+	.	ID=L003_000206-T1.exon1;Parent=L003_000206-T1;
scaffold_2	funannotate	exon	45985	47783	.	+	.	ID=L003_000206-T1.exon2;Parent=L003_000206-T1;
scaffold_2	funannotate	CDS	45433	45928	.	+	0	ID=L003_000206-T1.cds;Parent=L003_000206-T1;
scaffold_2	funannotate	CDS	45985	47783	.	+	2	ID=L003_000206-T1.cds;Parent=L003_000206-T1;
scaffold_2	funannotate	gene	48300	49710	.	+	.	ID=L003_000207;
scaffold_2	funannotate	mRNA	48300	49710	.	+	.	ID=L003_000207-T1;Parent=L003_000207;product=hypothetical protein;
scaffold_2	funannotate	exon	48300	48370	.	+	.	ID=L003_000207-T1.exon1;Parent=L003_000207-T1;
scaffold_2	funannotate	exon	48519	49710	.	+	.	ID=L003_000207-T1.exon2;Parent=L003_000207-T1;
scaffold_2	funannotate	CDS	48300	48370	.	+	0	ID=L003_000207-T1.cds;Parent=L003_000207-T1;
scaffold_2	funannotate	CDS	48519	49710	.	+	1	ID=L003_000207-T1.cds;Parent=L003_000207-T1;
scaffold_2	funannotate	gene	57496	61049	.	+	.	ID=L003_000208;
scaffold_2	funannotate	mRNA	57496	61049	.	+	.	ID=L003_000208-T1;Parent=L003_000208;product=hypothetical protein;
scaffold_2	funannotate	exon	57496	58198	.	+	.	ID=L003_000208-T1.exon1;Parent=L003_000208-T1;
scaffold_2	funannotate	exon	58241	60535	.	+	.	ID=L003_000208-T1.exon2;Parent=L003_000208-T1;
scaffold_2	funannotate	exon	60598	61049	.	+	.	ID=L003_000208-T1.exon3;Parent=L003_000208-T1;
scaffold_2	funannotate	CDS	57496	58198	.	+	0	ID=L003_000208-T1.cds;Parent=L003_000208-T1;
scaffold_2	funannotate	CDS	58241	60535	.	+	2	ID=L003_000208-T1.cds;Parent=L003_000208-T1;
scaffold_2	funannotate	CDS	60598	61049	.	+	2	ID=L003_000208-T1.cds;Parent=L003_000208-T1;
scaffold_2	funannotate	gene	62682	63475	.	-	.	ID=L003_000209;
scaffold_2	funannotate	mRNA	62682	63475	.	-	.	ID=L003_000209-T1;Parent=L003_000209;product=hypothetical protein;
scaffold_2	funannotate	exon	63226	63475	.	-	.	ID=L003_000209-T1.exon1;Parent=L003_000209-T1;
scaffold_2	funannotate	exon	62682	63088	.	-	.	ID=L003_000209-T1.exon2;Parent=L003_000209-T1;
scaffold_2	funannotate	CDS	63226	63475	.	-	0	ID=L003_000209-T1.cds;Parent=L003_000209-T1;
scaffold_2	funannotate	CDS	62682	63088	.	-	2	ID=L003_000209-T1.cds;Parent=L003_000209-T1;
scaffold_2	funannotate	gene	64513	65587	.	-	.	ID=L003_000210;
scaffold_2	funannotate	mRNA	64513	65587	.	-	.	ID=L003_000210-T1;Parent=L003_000210;product=hypothetical protein;
scaffold_2	funannotate	exon	65254	65587	.	-	.	ID=L003_000210-T1.exon1;Parent=L003_000210-T1;
scaffold_2	funannotate	exon	64513	65240	.	-	.	ID=L003_000210-T1.exon2;Parent=L003_000210-T1;
scaffold_2	funannotate	CDS	65254	65587	.	-	0	ID=L003_000210-T1.cds;Parent=L003_000210-T1;
scaffold_2	funannotate	CDS	64513	65240	.	-	2	ID=L003_000210-T1.cds;Parent=L003_000210-T1;
scaffold_2	funannotate	gene	65651	66210	.	+	.	ID=L003_000211;
scaffold_2	funannotate	mRNA	65651	66210	.	+	.	ID=L003_000211-T1;Parent=L003_000211;product=hypothetical protein;
scaffold_2	funannotate	exon	65651	65947	.	+	.	ID=L003_000211-T1.exon1;Parent=L003_000211-T1;
scaffold_2	funannotate	exon	66085	66210	.	+	.	ID=L003_000211-T1.exon2;Parent=L003_000211-T1;
scaffold_2	funannotate	CDS	65651	65947	.	+	0	ID=L003_000211-T1.cds;Parent=L003_000211-T1;
scaffold_2	funannotate	CDS	66085	66210	.	+	0	ID=L003_000211-T1.cds;Parent=L003_000211-T1;
scaffold_2	funannotate	gene	66963	67331	.	+	.	ID=L003_000212;
scaffold_2	funannotate	mRNA	66963	67331	.	+	.	ID=L003_000212-T1;Parent=L003_000212;product=hypothetical protein;
scaffold_2	funannotate	exon	66963	67331	.	+	.	ID=L003_000212-T1.exon1;Parent=L003_000212-T1;
scaffold_2	funannotate	CDS	66963	67331	.	+	0	ID=L003_000212-T1.cds;Parent=L003_000212-T1;
scaffold_2	funannotate	gene	68422	68569	.	+	.	ID=L003_000213;
scaffold_2	funannotate	tRNA	68422	68569	.	+	.	ID=L003_000213-T1;Parent=L003_000213;product=tRNA-Ala;
scaffold_2	funannotate	exon	68422	68569	.	+	.	ID=L003_000213-T1.exon1;Parent=L003_000213-T1;
scaffold_2	funannotate	gene	70417	71823	.	+	.	ID=L003_000214;
scaffold_2	funannotate	mRNA	70417	71823	.	+	.	ID=L003_000214-T1;Parent=L003_000214;product=hypothetical protein;
scaffold_2	funannotate	exon	70417	70530	.	+	.	ID=L003_000214-T1.exon1;Parent=L003_000214-T1;
scaffold_2	funannotate	exon	70990	71036	.	+	.	ID=L003_000214-T1.exon2;Parent=L003_000214-T1;
scaffold_2	funannotate	exon	71271	71823	.	+	.	ID=L003_000214-T1.exon3;Parent=L003_000214-T1;
scaffold_2	funannotate	CDS	70417	70530	.	+	0	ID=L003_000214-T1.cds;Parent=L003_000214-T1;
scaffold_2	funannotate	CDS	70990	71036	.	+	0	ID=L003_000214-T1.cds;Parent=L003_000214-T1;
scaffold_2	funannotate	CDS	71271	71823	.	+	1	ID=L003_000214-T1.cds;Parent=L003_000214-T1;
scaffold_2	funannotate	gene	73147	75084	.	-	.	ID=L003_000215;
scaffold_2	funannotate	mRNA	73147	75084	.	-	.	ID=L003_000215-T1;Parent=L003_000215;product=hypothetical protein;
scaffold_2	funannotate	exon	74998	75084	.	-	.	ID=L003_000215-T1.exon1;Parent=L003_000215-T1;
scaffold_2	funannotate	exon	74818	74910	.	-	.	ID=L003_000215-T1.exon2;Parent=L003_000215-T1;
scaffold_2	funannotate	exon	74703	74739	.	-	.	ID=L003_000215-T1.exon3;Parent=L003_000215-T1;
scaffold_2	funannotate	exon	74537	74604	.	-	.	ID=L003_000215-T1.exon4;Parent=L003_000215-T1;
scaffold_2	funannotate	exon	74059	74456	.	-	.	ID=L003_000215-T1.exon5;Parent=L003_000215-T1;
scaffold_2	funannotate	exon	73147	73891	.	-	.	ID=L003_000215-T1.exon6;Parent=L003_000215-T1;
scaffold_2	funannotate	CDS	74998	75084	.	-	0	ID=L003_000215-T1.cds;Parent=L003_000215-T1;
scaffold_2	funannotate	CDS	74818	74910	.	-	0	ID=L003_000215-T1.cds;Parent=L003_000215-T1;
scaffold_2	funannotate	CDS	74703	74739	.	-	0	ID=L003_000215-T1.cds;Parent=L003_000215-T1;
scaffold_2	funannotate	CDS	74537	74604	.	-	2	ID=L003_000215-T1.cds;Parent=L003_000215-T1;
scaffold_2	funannotate	CDS	74059	74456	.	-	0	ID=L003_000215-T1.cds;Parent=L003_000215-T1;
scaffold_2	funannotate	CDS	73147	73891	.	-	1	ID=L003_000215-T1.cds;Parent=L003_000215-T1;
scaffold_2	funannotate	gene	80215	82865	.	-	.	ID=L003_000216;
scaffold_2	funannotate	mRNA	80215	82865	.	-	.	ID=L003_000216-T1;Parent=L003_000216;product=hypothetical protein;
scaffold_2	funannotate	exon	81015	82865	.	-	.	ID=L003_000216-T1.exon1;Parent=L003_000216-T1;
scaffold_2	funannotate	exon	80215	80982	.	-	.	ID=L003_000216-T1.exon2;Parent=L003_000216-T1;
scaffold_2	funannotate	CDS	81015	82865	.	-	0	ID=L003_000216-T1.cds;Parent=L003_000216-T1;
scaffold_2	funannotate	CDS	80215	80982	.	-	0	ID=L003_000216-T1.cds;Parent=L003_000216-T1;
scaffold_2	funannotate	gene	83428	84725	.	+	.	ID=L003_000217;
scaffold_2	funannotate	mRNA	83428	84725	.	+	.	ID=L003_000217-T1;Parent=L003_000217;product=hypothetical protein;
scaffold_2	funannotate	exon	83428	83468	.	+	.	ID=L003_000217-T1.exon1;Parent=L003_000217-T1;
scaffold_2	funannotate	exon	83529	83694	.	+	.	ID=L003_000217-T1.exon2;Parent=L003_000217-T1;
scaffold_2	funannotate	exon	83757	84725	.	+	.	ID=L003_000217-T1.exon3;Parent=L003_000217-T1;
scaffold_2	funannotate	CDS	83428	83468	.	+	0	ID=L003_000217-T1.cds;Parent=L003_000217-T1;
scaffold_2	funannotate	CDS	83529	83694	.	+	1	ID=L003_000217-T1.cds;Parent=L003_000217-T1;
scaffold_2	funannotate	CDS	83757	84725	.	+	0	ID=L003_000217-T1.cds;Parent=L003_000217-T1;
scaffold_2	funannotate	gene	85049	86527	.	-	.	ID=L003_000218;
scaffold_2	funannotate	mRNA	85049	86527	.	-	.	ID=L003_000218-T1;Parent=L003_000218;product=hypothetical protein;
scaffold_2	funannotate	exon	86525	86527	.	-	.	ID=L003_000218-T1.exon1;Parent=L003_000218-T1;
scaffold_2	funannotate	exon	86093	86454	.	-	.	ID=L003_000218-T1.exon2;Parent=L003_000218-T1;
scaffold_2	funannotate	exon	85049	85913	.	-	.	ID=L003_000218-T1.exon3;Parent=L003_000218-T1;
scaffold_2	funannotate	CDS	86525	86527	.	-	0	ID=L003_000218-T1.cds;Parent=L003_000218-T1;
scaffold_2	funannotate	CDS	86093	86454	.	-	0	ID=L003_000218-T1.cds;Parent=L003_000218-T1;
scaffold_2	funannotate	CDS	85049	85913	.	-	1	ID=L003_000218-T1.cds;Parent=L003_000218-T1;
scaffold_2	funannotate	gene	89269	91148	.	+	.	ID=L003_000219;
scaffold_2	funannotate	mRNA	89269	91148	.	+	.	ID=L003_000219-T1;Parent=L003_000219;product=hypothetical protein;
scaffold_2	funannotate	exon	89269	89682	.	+	.	ID=L003_000219-T1.exon1;Parent=L003_000219-T1;
scaffold_2	funannotate	exon	89766	91148	.	+	.	ID=L003_000219-T1.exon2;Parent=L003_000219-T1;
scaffold_2	funannotate	CDS	89269	89682	.	+	0	ID=L003_000219-T1.cds;Parent=L003_000219-T1;
scaffold_2	funannotate	CDS	89766	91148	.	+	0	ID=L003_000219-T1.cds;Parent=L003_000219-T1;
scaffold_2	funannotate	gene	92699	93638	.	-	.	ID=L003_000220;
scaffold_2	funannotate	mRNA	92699	93638	.	-	.	ID=L003_000220-T1;Parent=L003_000220;product=hypothetical protein;
scaffold_2	funannotate	exon	93600	93638	.	-	.	ID=L003_000220-T1.exon1;Parent=L003_000220-T1;
scaffold_2	funannotate	exon	93317	93423	.	-	.	ID=L003_000220-T1.exon2;Parent=L003_000220-T1;
scaffold_2	funannotate	exon	92699	93233	.	-	.	ID=L003_000220-T1.exon3;Parent=L003_000220-T1;
scaffold_2	funannotate	CDS	93600	93638	.	-	0	ID=L003_000220-T1.cds;Parent=L003_000220-T1;
scaffold_2	funannotate	CDS	93317	93423	.	-	0	ID=L003_000220-T1.cds;Parent=L003_000220-T1;
scaffold_2	funannotate	CDS	92699	93233	.	-	1	ID=L003_000220-T1.cds;Parent=L003_000220-T1;
scaffold_2	funannotate	gene	94537	95007	.	-	.	ID=L003_000221;
scaffold_2	funannotate	mRNA	94537	95007	.	-	.	ID=L003_000221-T1;Parent=L003_000221;product=hypothetical protein;
scaffold_2	funannotate	exon	94537	95007	.	-	.	ID=L003_000221-T1.exon1;Parent=L003_000221-T1;
scaffold_2	funannotate	CDS	94537	95007	.	-	0	ID=L003_000221-T1.cds;Parent=L003_000221-T1;
scaffold_2	funannotate	gene	96834	97899	.	+	.	ID=L003_000222;
scaffold_2	funannotate	mRNA	96834	97899	.	+	.	ID=L003_000222-T1;Parent=L003_000222;product=hypothetical protein;
scaffold_2	funannotate	exon	96834	96877	.	+	.	ID=L003_000222-T1.exon1;Parent=L003_000222-T1;
scaffold_2	funannotate	exon	96933	97115	.	+	.	ID=L003_000222-T1.exon2;Parent=L003_000222-T1;
scaffold_2	funannotate	exon	97209	97899	.	+	.	ID=L003_000222-T1.exon3;Parent=L003_000222-T1;
scaffold_2	funannotate	CDS	96834	96877	.	+	0	ID=L003_000222-T1.cds;Parent=L003_000222-T1;
scaffold_2	funannotate	CDS	96933	97115	.	+	1	ID=L003_000222-T1.cds;Parent=L003_000222-T1;
scaffold_2	funannotate	CDS	97209	97899	.	+	1	ID=L003_000222-T1.cds;Parent=L003_000222-T1;
scaffold_2	funannotate	gene	98886	100076	.	-	.	ID=L003_000223;
scaffold_2	funannotate	mRNA	98886	100076	.	-	.	ID=L003_000223-T1;Parent=L003_000223;product=hypothetical protein;
scaffold_2	funannotate	exon	98886	100076	.	-	.	ID=L003_000223-T1.exon1;Parent=L003_000223-T1;
scaffold_2	funannotate	CDS	98886	100076	.	-	0	ID=L003_000223-T1.cds;Parent=L003_000223-T1;
scaffold_2	funannotate	gene	100791	101658	.	-	.	ID=L003_000224;
scaffold_2	funannotate	mRNA	100791	101658	.	-	.	ID=L003_000224-T1;Parent=L003_000224;product=hypothetical protein;
scaffold_2	funannotate	exon	101451	101658	.	-	.	ID=L003_000224-T1.exon1;Parent=L003_000224-T1;
scaffold_2	funannotate	exon	100791	101362	.	-	.	ID=L003_000224-T1.exon2;Parent=L003_000224-T1;
scaffold_2	funannotate	CDS	101451	101658	.	-	0	ID=L003_000224-T1.cds;Parent=L003_000224-T1;
scaffold_2	funannotate	CDS	100791	101362	.	-	2	ID=L003_000224-T1.cds;Parent=L003_000224-T1;
scaffold_2	funannotate	gene	105587	108372	.	-	.	ID=L003_000225;
scaffold_2	funannotate	mRNA	105587	108372	.	-	.	ID=L003_000225-T1;Parent=L003_000225;product=hypothetical protein;
scaffold_2	funannotate	exon	107383	108372	.	-	.	ID=L003_000225-T1.exon1;Parent=L003_000225-T1;
scaffold_2	funannotate	exon	106545	107327	.	-	.	ID=L003_000225-T1.exon2;Parent=L003_000225-T1;
scaffold_2	funannotate	exon	106227	106412	.	-	.	ID=L003_000225-T1.exon3;Parent=L003_000225-T1;
scaffold_2	funannotate	exon	105587	106147	.	-	.	ID=L003_000225-T1.exon4;Parent=L003_000225-T1;
scaffold_2	funannotate	CDS	107383	108372	.	-	0	ID=L003_000225-T1.cds;Parent=L003_000225-T1;
scaffold_2	funannotate	CDS	106545	107327	.	-	0	ID=L003_000225-T1.cds;Parent=L003_000225-T1;
scaffold_2	funannotate	CDS	106227	106412	.	-	0	ID=L003_000225-T1.cds;Parent=L003_000225-T1;
scaffold_2	funannotate	CDS	105587	106147	.	-	0	ID=L003_000225-T1.cds;Parent=L003_000225-T1;
scaffold_2	funannotate	gene	109844	113678	.	-	.	ID=L003_000226;
scaffold_2	funannotate	mRNA	109844	113678	.	-	.	ID=L003_000226-T1;Parent=L003_000226;product=hypothetical protein;
scaffold_2	funannotate	exon	113307	113678	.	-	.	ID=L003_000226-T1.exon1;Parent=L003_000226-T1;
scaffold_2	funannotate	exon	112104	113252	.	-	.	ID=L003_000226-T1.exon2;Parent=L003_000226-T1;
scaffold_2	funannotate	exon	111447	111792	.	-	.	ID=L003_000226-T1.exon3;Parent=L003_000226-T1;
scaffold_2	funannotate	exon	110638	111397	.	-	.	ID=L003_000226-T1.exon4;Parent=L003_000226-T1;
scaffold_2	funannotate	exon	109844	110576	.	-	.	ID=L003_000226-T1.exon5;Parent=L003_000226-T1;
scaffold_2	funannotate	CDS	113307	113678	.	-	0	ID=L003_000226-T1.cds;Parent=L003_000226-T1;
scaffold_2	funannotate	CDS	112104	113252	.	-	0	ID=L003_000226-T1.cds;Parent=L003_000226-T1;
scaffold_2	funannotate	CDS	111447	111792	.	-	0	ID=L003_000226-T1.cds;Parent=L003_000226-T1;
scaffold_2	funannotate	CDS	110638	111397	.	-	2	ID=L003_000226-T1.cds;Parent=L003_000226-T1;
scaffold_2	funannotate	CDS	109844	110576	.	-	1	ID=L003_000226-T1.cds;Parent=L003_000226-T1;
scaffold_2	funannotate	gene	115091	116210	.	+	.	ID=L003_000227;
scaffold_2	funannotate	mRNA	115091	116210	.	+	.	ID=L003_000227-T1;Parent=L003_000227;product=hypothetical protein;
scaffold_2	funannotate	exon	115091	115391	.	+	.	ID=L003_000227-T1.exon1;Parent=L003_000227-T1;
scaffold_2	funannotate	exon	115442	115963	.	+	.	ID=L003_000227-T1.exon2;Parent=L003_000227-T1;
scaffold_2	funannotate	exon	116143	116210	.	+	.	ID=L003_000227-T1.exon3;Parent=L003_000227-T1;
scaffold_2	funannotate	CDS	115091	115391	.	+	0	ID=L003_000227-T1.cds;Parent=L003_000227-T1;
scaffold_2	funannotate	CDS	115442	115963	.	+	2	ID=L003_000227-T1.cds;Parent=L003_000227-T1;
scaffold_2	funannotate	CDS	116143	116210	.	+	2	ID=L003_000227-T1.cds;Parent=L003_000227-T1;
scaffold_2	funannotate	gene	118908	121044	.	-	.	ID=L003_000228;
scaffold_2	funannotate	mRNA	118908	121044	.	-	.	ID=L003_000228-T1;Parent=L003_000228;product=hypothetical protein;
scaffold_2	funannotate	exon	120390	121044	.	-	.	ID=L003_000228-T1.exon1;Parent=L003_000228-T1;
scaffold_2	funannotate	exon	119745	120326	.	-	.	ID=L003_000228-T1.exon2;Parent=L003_000228-T1;
scaffold_2	funannotate	exon	119599	119636	.	-	.	ID=L003_000228-T1.exon3;Parent=L003_000228-T1;
scaffold_2	funannotate	exon	119407	119542	.	-	.	ID=L003_000228-T1.exon4;Parent=L003_000228-T1;
scaffold_2	funannotate	exon	118908	119356	.	-	.	ID=L003_000228-T1.exon5;Parent=L003_000228-T1;
scaffold_2	funannotate	CDS	120390	121044	.	-	0	ID=L003_000228-T1.cds;Parent=L003_000228-T1;
scaffold_2	funannotate	CDS	119745	120326	.	-	2	ID=L003_000228-T1.cds;Parent=L003_000228-T1;
scaffold_2	funannotate	CDS	119599	119636	.	-	2	ID=L003_000228-T1.cds;Parent=L003_000228-T1;
scaffold_2	funannotate	CDS	119407	119542	.	-	0	ID=L003_000228-T1.cds;Parent=L003_000228-T1;
scaffold_2	funannotate	CDS	118908	119356	.	-	2	ID=L003_000228-T1.cds;Parent=L003_000228-T1;
scaffold_2	funannotate	gene	122233	123469	.	+	.	ID=L003_000229;
scaffold_2	funannotate	mRNA	122233	123469	.	+	.	ID=L003_000229-T1;Parent=L003_000229;product=hypothetical protein;
scaffold_2	funannotate	exon	122233	123146	.	+	.	ID=L003_000229-T1.exon1;Parent=L003_000229-T1;
scaffold_2	funannotate	exon	123213	123292	.	+	.	ID=L003_000229-T1.exon2;Parent=L003_000229-T1;
scaffold_2	funannotate	exon	123351	123469	.	+	.	ID=L003_000229-T1.exon3;Parent=L003_000229-T1;
scaffold_2	funannotate	CDS	122233	123146	.	+	0	ID=L003_000229-T1.cds;Parent=L003_000229-T1;
scaffold_2	funannotate	CDS	123213	123292	.	+	1	ID=L003_000229-T1.cds;Parent=L003_000229-T1;
scaffold_2	funannotate	CDS	123351	123469	.	+	2	ID=L003_000229-T1.cds;Parent=L003_000229-T1;
scaffold_2	funannotate	gene	124042	125163	.	-	.	ID=L003_000230;
scaffold_2	funannotate	mRNA	124042	125163	.	-	.	ID=L003_000230-T1;Parent=L003_000230;product=hypothetical protein;
scaffold_2	funannotate	exon	124042	125163	.	-	.	ID=L003_000230-T1.exon1;Parent=L003_000230-T1;
scaffold_2	funannotate	CDS	124042	125163	.	-	0	ID=L003_000230-T1.cds;Parent=L003_000230-T1;
scaffold_2	funannotate	gene	126022	127584	.	-	.	ID=L003_000231;
scaffold_2	funannotate	mRNA	126022	127584	.	-	.	ID=L003_000231-T1;Parent=L003_000231;product=hypothetical protein;
scaffold_2	funannotate	exon	127330	127584	.	-	.	ID=L003_000231-T1.exon1;Parent=L003_000231-T1;
scaffold_2	funannotate	exon	126022	127272	.	-	.	ID=L003_000231-T1.exon2;Parent=L003_000231-T1;
scaffold_2	funannotate	CDS	127330	127584	.	-	0	ID=L003_000231-T1.cds;Parent=L003_000231-T1;
scaffold_2	funannotate	CDS	126022	127272	.	-	0	ID=L003_000231-T1.cds;Parent=L003_000231-T1;
scaffold_2	funannotate	gene	128390	130088	.	+	.	ID=L003_000232;
scaffold_2	funannotate	mRNA	128390	130088	.	+	.	ID=L003_000232-T1;Parent=L003_000232;product=hypothetical protein;
scaffold_2	funannotate	exon	128390	128590	.	+	.	ID=L003_000232-T1.exon1;Parent=L003_000232-T1;
scaffold_2	funannotate	exon	128652	130088	.	+	.	ID=L003_000232-T1.exon2;Parent=L003_000232-T1;
scaffold_2	funannotate	CDS	128390	128590	.	+	0	ID=L003_000232-T1.cds;Parent=L003_000232-T1;
scaffold_2	funannotate	CDS	128652	130088	.	+	0	ID=L003_000232-T1.cds;Parent=L003_000232-T1;
scaffold_2	funannotate	gene	131087	132256	.	-	.	ID=L003_000233;
scaffold_2	funannotate	mRNA	131087	132256	.	-	.	ID=L003_000233-T1;Parent=L003_000233;product=hypothetical protein;
scaffold_2	funannotate	exon	131087	132256	.	-	.	ID=L003_000233-T1.exon1;Parent=L003_000233-T1;
scaffold_2	funannotate	CDS	131087	132256	.	-	0	ID=L003_000233-T1.cds;Parent=L003_000233-T1;
scaffold_2	funannotate	gene	132940	133764	.	-	.	ID=L003_000234;
scaffold_2	funannotate	mRNA	132940	133764	.	-	.	ID=L003_000234-T1;Parent=L003_000234;product=hypothetical protein;
scaffold_2	funannotate	exon	132940	133764	.	-	.	ID=L003_000234-T1.exon1;Parent=L003_000234-T1;
scaffold_2	funannotate	CDS	132940	133764	.	-	0	ID=L003_000234-T1.cds;Parent=L003_000234-T1;
scaffold_2	funannotate	gene	135288	136334	.	-	.	ID=L003_000235;
scaffold_2	funannotate	mRNA	135288	136334	.	-	.	ID=L003_000235-T1;Parent=L003_000235;product=hypothetical protein;
scaffold_2	funannotate	exon	136242	136334	.	-	.	ID=L003_000235-T1.exon1;Parent=L003_000235-T1;
scaffold_2	funannotate	exon	135288	136172	.	-	.	ID=L003_000235-T1.exon2;Parent=L003_000235-T1;
scaffold_2	funannotate	CDS	136242	136334	.	-	0	ID=L003_000235-T1.cds;Parent=L003_000235-T1;
scaffold_2	funannotate	CDS	135288	136172	.	-	0	ID=L003_000235-T1.cds;Parent=L003_000235-T1;
scaffold_2	funannotate	gene	139679	141389	.	+	.	ID=L003_000236;
scaffold_2	funannotate	mRNA	139679	141389	.	+	.	ID=L003_000236-T1;Parent=L003_000236;product=hypothetical protein;
scaffold_2	funannotate	exon	139679	141011	.	+	.	ID=L003_000236-T1.exon1;Parent=L003_000236-T1;
scaffold_2	funannotate	exon	141067	141389	.	+	.	ID=L003_000236-T1.exon2;Parent=L003_000236-T1;
scaffold_2	funannotate	CDS	139679	141011	.	+	0	ID=L003_000236-T1.cds;Parent=L003_000236-T1;
scaffold_2	funannotate	CDS	141067	141389	.	+	2	ID=L003_000236-T1.cds;Parent=L003_000236-T1;
scaffold_2	funannotate	gene	142881	143697	.	-	.	ID=L003_000237;
scaffold_2	funannotate	mRNA	142881	143697	.	-	.	ID=L003_000237-T1;Parent=L003_000237;product=hypothetical protein;
scaffold_2	funannotate	exon	143550	143697	.	-	.	ID=L003_000237-T1.exon1;Parent=L003_000237-T1;
scaffold_2	funannotate	exon	142881	143494	.	-	.	ID=L003_000237-T1.exon2;Parent=L003_000237-T1;
scaffold_2	funannotate	CDS	143550	143697	.	-	0	ID=L003_000237-T1.cds;Parent=L003_000237-T1;
scaffold_2	funannotate	CDS	142881	143494	.	-	2	ID=L003_000237-T1.cds;Parent=L003_000237-T1;
scaffold_2	funannotate	gene	145228	146073	.	+	.	ID=L003_000238;
scaffold_2	funannotate	mRNA	145228	146073	.	+	.	ID=L003_000238-T1;Parent=L003_000238;product=hypothetical protein;
scaffold_2	funannotate	exon	145228	146073	.	+	.	ID=L003_000238-T1.exon1;Parent=L003_000238-T1;
scaffold_2	funannotate	CDS	145228	146073	.	+	0	ID=L003_000238-T1.cds;Parent=L003_000238-T1;
scaffold_2	funannotate	gene	147369	149338	.	-	.	ID=L003_000239;
scaffold_2	funannotate	mRNA	147369	149338	.	-	.	ID=L003_000239-T1;Parent=L003_000239;product=hypothetical protein;
scaffold_2	funannotate	exon	149305	149338	.	-	.	ID=L003_000239-T1.exon1;Parent=L003_000239-T1;
scaffold_2	funannotate	exon	147369	149227	.	-	.	ID=L003_000239-T1.exon2;Parent=L003_000239-T1;
scaffold_2	funannotate	CDS	149305	149338	.	-	0	ID=L003_000239-T1.cds;Parent=L003_000239-T1;
scaffold_2	funannotate	CDS	147369	149227	.	-	2	ID=L003_000239-T1.cds;Parent=L003_000239-T1;
scaffold_2	funannotate	gene	151183	154975	.	-	.	ID=L003_000240;
scaffold_2	funannotate	mRNA	151183	154975	.	-	.	ID=L003_000240-T1;Parent=L003_000240;product=hypothetical protein;
scaffold_2	funannotate	exon	154345	154975	.	-	.	ID=L003_000240-T1.exon1;Parent=L003_000240-T1;
scaffold_2	funannotate	exon	152279	154288	.	-	.	ID=L003_000240-T1.exon2;Parent=L003_000240-T1;
scaffold_2	funannotate	exon	151183	152225	.	-	.	ID=L003_000240-T1.exon3;Parent=L003_000240-T1;
scaffold_2	funannotate	CDS	154345	154975	.	-	0	ID=L003_000240-T1.cds;Parent=L003_000240-T1;
scaffold_2	funannotate	CDS	152279	154288	.	-	2	ID=L003_000240-T1.cds;Parent=L003_000240-T1;
scaffold_2	funannotate	CDS	151183	152225	.	-	2	ID=L003_000240-T1.cds;Parent=L003_000240-T1;
scaffold_2	funannotate	gene	157518	157865	.	+	.	ID=L003_000241;
scaffold_2	funannotate	mRNA	157518	157865	.	+	.	ID=L003_000241-T1;Parent=L003_000241;product=hypothetical protein;
scaffold_2	funannotate	exon	157518	157632	.	+	.	ID=L003_000241-T1.exon1;Parent=L003_000241-T1;
scaffold_2	funannotate	exon	157720	157865	.	+	.	ID=L003_000241-T1.exon2;Parent=L003_000241-T1;
scaffold_2	funannotate	CDS	157518	157632	.	+	0	ID=L003_000241-T1.cds;Parent=L003_000241-T1;
scaffold_2	funannotate	CDS	157720	157865	.	+	2	ID=L003_000241-T1.cds;Parent=L003_000241-T1;
scaffold_2	funannotate	gene	159603	160733	.	+	.	ID=L003_000242;
scaffold_2	funannotate	mRNA	159603	160733	.	+	.	ID=L003_000242-T1;Parent=L003_000242;product=hypothetical protein;
scaffold_2	funannotate	exon	159603	159736	.	+	.	ID=L003_000242-T1.exon1;Parent=L003_000242-T1;
scaffold_2	funannotate	exon	159845	160733	.	+	.	ID=L003_000242-T1.exon2;Parent=L003_000242-T1;
scaffold_2	funannotate	CDS	159603	159736	.	+	0	ID=L003_000242-T1.cds;Parent=L003_000242-T1;
scaffold_2	funannotate	CDS	159845	160733	.	+	1	ID=L003_000242-T1.cds;Parent=L003_000242-T1;
scaffold_2	funannotate	gene	163878	167869	.	-	.	ID=L003_000243;
scaffold_2	funannotate	mRNA	163878	167869	.	-	.	ID=L003_000243-T1;Parent=L003_000243;product=hypothetical protein;
scaffold_2	funannotate	exon	167658	167869	.	-	.	ID=L003_000243-T1.exon1;Parent=L003_000243-T1;
scaffold_2	funannotate	exon	164014	167584	.	-	.	ID=L003_000243-T1.exon2;Parent=L003_000243-T1;
scaffold_2	funannotate	exon	163878	163922	.	-	.	ID=L003_000243-T1.exon3;Parent=L003_000243-T1;
scaffold_2	funannotate	CDS	167658	167869	.	-	0	ID=L003_000243-T1.cds;Parent=L003_000243-T1;
scaffold_2	funannotate	CDS	164014	167584	.	-	1	ID=L003_000243-T1.cds;Parent=L003_000243-T1;
scaffold_2	funannotate	CDS	163878	163922	.	-	0	ID=L003_000243-T1.cds;Parent=L003_000243-T1;
scaffold_2	funannotate	gene	168677	169225	.	+	.	ID=L003_000244;
scaffold_2	funannotate	mRNA	168677	169225	.	+	.	ID=L003_000244-T1;Parent=L003_000244;product=hypothetical protein;
scaffold_2	funannotate	exon	168677	168997	.	+	.	ID=L003_000244-T1.exon1;Parent=L003_000244-T1;
scaffold_2	funannotate	exon	169085	169225	.	+	.	ID=L003_000244-T1.exon2;Parent=L003_000244-T1;
scaffold_2	funannotate	CDS	168677	168997	.	+	0	ID=L003_000244-T1.cds;Parent=L003_000244-T1;
scaffold_2	funannotate	CDS	169085	169225	.	+	0	ID=L003_000244-T1.cds;Parent=L003_000244-T1;
scaffold_2	funannotate	gene	169589	170130	.	-	.	ID=L003_000245;
scaffold_2	funannotate	mRNA	169589	170130	.	-	.	ID=L003_000245-T1;Parent=L003_000245;product=hypothetical protein;
scaffold_2	funannotate	exon	170071	170130	.	-	.	ID=L003_000245-T1.exon1;Parent=L003_000245-T1;
scaffold_2	funannotate	exon	169989	170004	.	-	.	ID=L003_000245-T1.exon2;Parent=L003_000245-T1;
scaffold_2	funannotate	exon	169822	169884	.	-	.	ID=L003_000245-T1.exon3;Parent=L003_000245-T1;
scaffold_2	funannotate	exon	169589	169731	.	-	.	ID=L003_000245-T1.exon4;Parent=L003_000245-T1;
scaffold_2	funannotate	CDS	170071	170130	.	-	0	ID=L003_000245-T1.cds;Parent=L003_000245-T1;
scaffold_2	funannotate	CDS	169989	170004	.	-	0	ID=L003_000245-T1.cds;Parent=L003_000245-T1;
scaffold_2	funannotate	CDS	169822	169884	.	-	2	ID=L003_000245-T1.cds;Parent=L003_000245-T1;
scaffold_2	funannotate	CDS	169589	169731	.	-	2	ID=L003_000245-T1.cds;Parent=L003_000245-T1;
scaffold_2	funannotate	gene	170816	171443	.	+	.	ID=L003_000246;
scaffold_2	funannotate	mRNA	170816	171443	.	+	.	ID=L003_000246-T1;Parent=L003_000246;product=hypothetical protein;
scaffold_2	funannotate	exon	170816	170861	.	+	.	ID=L003_000246-T1.exon1;Parent=L003_000246-T1;
scaffold_2	funannotate	exon	171099	171211	.	+	.	ID=L003_000246-T1.exon2;Parent=L003_000246-T1;
scaffold_2	funannotate	exon	171273	171336	.	+	.	ID=L003_000246-T1.exon3;Parent=L003_000246-T1;
scaffold_2	funannotate	exon	171409	171443	.	+	.	ID=L003_000246-T1.exon4;Parent=L003_000246-T1;
scaffold_2	funannotate	CDS	170816	170861	.	+	0	ID=L003_000246-T1.cds;Parent=L003_000246-T1;
scaffold_2	funannotate	CDS	171099	171211	.	+	2	ID=L003_000246-T1.cds;Parent=L003_000246-T1;
scaffold_2	funannotate	CDS	171273	171336	.	+	0	ID=L003_000246-T1.cds;Parent=L003_000246-T1;
scaffold_2	funannotate	CDS	171409	171443	.	+	2	ID=L003_000246-T1.cds;Parent=L003_000246-T1;
scaffold_2	funannotate	gene	172137	173045	.	-	.	ID=L003_000247;
scaffold_2	funannotate	mRNA	172137	173045	.	-	.	ID=L003_000247-T1;Parent=L003_000247;product=hypothetical protein;
scaffold_2	funannotate	exon	172137	173045	.	-	.	ID=L003_000247-T1.exon1;Parent=L003_000247-T1;
scaffold_2	funannotate	CDS	172137	173045	.	-	0	ID=L003_000247-T1.cds;Parent=L003_000247-T1;
scaffold_2	funannotate	gene	173631	174477	.	+	.	ID=L003_000248;
scaffold_2	funannotate	mRNA	173631	174477	.	+	.	ID=L003_000248-T1;Parent=L003_000248;product=hypothetical protein;
scaffold_2	funannotate	exon	173631	173669	.	+	.	ID=L003_000248-T1.exon1;Parent=L003_000248-T1;
scaffold_2	funannotate	exon	173919	174355	.	+	.	ID=L003_000248-T1.exon2;Parent=L003_000248-T1;
scaffold_2	funannotate	exon	174435	174477	.	+	.	ID=L003_000248-T1.exon3;Parent=L003_000248-T1;
scaffold_2	funannotate	CDS	173631	173669	.	+	0	ID=L003_000248-T1.cds;Parent=L003_000248-T1;
scaffold_2	funannotate	CDS	173919	174355	.	+	0	ID=L003_000248-T1.cds;Parent=L003_000248-T1;
scaffold_2	funannotate	CDS	174435	174477	.	+	1	ID=L003_000248-T1.cds;Parent=L003_000248-T1;
scaffold_2	funannotate	gene	177953	179590	.	+	.	ID=L003_000249;
scaffold_2	funannotate	mRNA	177953	179590	.	+	.	ID=L003_000249-T1;Parent=L003_000249;product=hypothetical protein;
scaffold_2	funannotate	exon	177953	177996	.	+	.	ID=L003_000249-T1.exon1;Parent=L003_000249-T1;
scaffold_2	funannotate	exon	178118	178193	.	+	.	ID=L003_000249-T1.exon2;Parent=L003_000249-T1;
scaffold_2	funannotate	exon	178267	178366	.	+	.	ID=L003_000249-T1.exon3;Parent=L003_000249-T1;
scaffold_2	funannotate	exon	178437	178512	.	+	.	ID=L003_000249-T1.exon4;Parent=L003_000249-T1;
scaffold_2	funannotate	exon	178581	178668	.	+	.	ID=L003_000249-T1.exon5;Parent=L003_000249-T1;
scaffold_2	funannotate	exon	178729	178904	.	+	.	ID=L003_000249-T1.exon6;Parent=L003_000249-T1;
scaffold_2	funannotate	exon	178963	179129	.	+	.	ID=L003_000249-T1.exon7;Parent=L003_000249-T1;
scaffold_2	funannotate	exon	179189	179326	.	+	.	ID=L003_000249-T1.exon8;Parent=L003_000249-T1;
scaffold_2	funannotate	exon	179406	179590	.	+	.	ID=L003_000249-T1.exon9;Parent=L003_000249-T1;
scaffold_2	funannotate	CDS	177953	177996	.	+	0	ID=L003_000249-T1.cds;Parent=L003_000249-T1;
scaffold_2	funannotate	CDS	178118	178193	.	+	1	ID=L003_000249-T1.cds;Parent=L003_000249-T1;
scaffold_2	funannotate	CDS	178267	178366	.	+	0	ID=L003_000249-T1.cds;Parent=L003_000249-T1;
scaffold_2	funannotate	CDS	178437	178512	.	+	2	ID=L003_000249-T1.cds;Parent=L003_000249-T1;
scaffold_2	funannotate	CDS	178581	178668	.	+	1	ID=L003_000249-T1.cds;Parent=L003_000249-T1;
scaffold_2	funannotate	CDS	178729	178904	.	+	0	ID=L003_000249-T1.cds;Parent=L003_000249-T1;
scaffold_2	funannotate	CDS	178963	179129	.	+	1	ID=L003_000249-T1.cds;Parent=L003_000249-T1;
scaffold_2	funannotate	CDS	179189	179326	.	+	2	ID=L003_000249-T1.cds;Parent=L003_000249-T1;
scaffold_2	funannotate	CDS	179406	179590	.	+	2	ID=L003_000249-T1.cds;Parent=L003_000249-T1;
scaffold_2	funannotate	gene	182683	184118	.	+	.	ID=L003_000250;
scaffold_2	funannotate	mRNA	182683	184118	.	+	.	ID=L003_000250-T1;Parent=L003_000250;product=hypothetical protein;
scaffold_2	funannotate	exon	182683	182817	.	+	.	ID=L003_000250-T1.exon1;Parent=L003_000250-T1;
scaffold_2	funannotate	exon	182874	184118	.	+	.	ID=L003_000250-T1.exon2;Parent=L003_000250-T1;
scaffold_2	funannotate	CDS	182683	182817	.	+	0	ID=L003_000250-T1.cds;Parent=L003_000250-T1;
scaffold_2	funannotate	CDS	182874	184118	.	+	0	ID=L003_000250-T1.cds;Parent=L003_000250-T1;
scaffold_2	funannotate	gene	186206	187918	.	-	.	ID=L003_000251;
scaffold_2	funannotate	mRNA	186206	187918	.	-	.	ID=L003_000251-T1;Parent=L003_000251;product=hypothetical protein;
scaffold_2	funannotate	exon	187439	187918	.	-	.	ID=L003_000251-T1.exon1;Parent=L003_000251-T1;
scaffold_2	funannotate	exon	187219	187291	.	-	.	ID=L003_000251-T1.exon2;Parent=L003_000251-T1;
scaffold_2	funannotate	exon	186206	187158	.	-	.	ID=L003_000251-T1.exon3;Parent=L003_000251-T1;
scaffold_2	funannotate	CDS	187439	187918	.	-	0	ID=L003_000251-T1.cds;Parent=L003_000251-T1;
scaffold_2	funannotate	CDS	187219	187291	.	-	0	ID=L003_000251-T1.cds;Parent=L003_000251-T1;
scaffold_2	funannotate	CDS	186206	187158	.	-	2	ID=L003_000251-T1.cds;Parent=L003_000251-T1;
scaffold_2	funannotate	gene	189020	191626	.	+	.	ID=L003_000252;
scaffold_2	funannotate	mRNA	189020	191626	.	+	.	ID=L003_000252-T1;Parent=L003_000252;product=hypothetical protein;
scaffold_2	funannotate	exon	189020	189308	.	+	.	ID=L003_000252-T1.exon1;Parent=L003_000252-T1;
scaffold_2	funannotate	exon	189432	189568	.	+	.	ID=L003_000252-T1.exon2;Parent=L003_000252-T1;
scaffold_2	funannotate	exon	189664	189737	.	+	.	ID=L003_000252-T1.exon3;Parent=L003_000252-T1;
scaffold_2	funannotate	exon	189800	189808	.	+	.	ID=L003_000252-T1.exon4;Parent=L003_000252-T1;
scaffold_2	funannotate	exon	189865	189962	.	+	.	ID=L003_000252-T1.exon5;Parent=L003_000252-T1;
scaffold_2	funannotate	exon	190033	190153	.	+	.	ID=L003_000252-T1.exon6;Parent=L003_000252-T1;
scaffold_2	funannotate	exon	190202	190598	.	+	.	ID=L003_000252-T1.exon7;Parent=L003_000252-T1;
scaffold_2	funannotate	exon	190668	190798	.	+	.	ID=L003_000252-T1.exon8;Parent=L003_000252-T1;
scaffold_2	funannotate	exon	190875	190997	.	+	.	ID=L003_000252-T1.exon9;Parent=L003_000252-T1;
scaffold_2	funannotate	exon	191072	191294	.	+	.	ID=L003_000252-T1.exon10;Parent=L003_000252-T1;
scaffold_2	funannotate	exon	191361	191466	.	+	.	ID=L003_000252-T1.exon11;Parent=L003_000252-T1;
scaffold_2	funannotate	exon	191559	191626	.	+	.	ID=L003_000252-T1.exon12;Parent=L003_000252-T1;
scaffold_2	funannotate	CDS	189020	189308	.	+	0	ID=L003_000252-T1.cds;Parent=L003_000252-T1;
scaffold_2	funannotate	CDS	189432	189568	.	+	2	ID=L003_000252-T1.cds;Parent=L003_000252-T1;
scaffold_2	funannotate	CDS	189664	189737	.	+	0	ID=L003_000252-T1.cds;Parent=L003_000252-T1;
scaffold_2	funannotate	CDS	189800	189808	.	+	1	ID=L003_000252-T1.cds;Parent=L003_000252-T1;
scaffold_2	funannotate	CDS	189865	189962	.	+	1	ID=L003_000252-T1.cds;Parent=L003_000252-T1;
scaffold_2	funannotate	CDS	190033	190153	.	+	2	ID=L003_000252-T1.cds;Parent=L003_000252-T1;
scaffold_2	funannotate	CDS	190202	190598	.	+	1	ID=L003_000252-T1.cds;Parent=L003_000252-T1;
scaffold_2	funannotate	CDS	190668	190798	.	+	0	ID=L003_000252-T1.cds;Parent=L003_000252-T1;
scaffold_2	funannotate	CDS	190875	190997	.	+	1	ID=L003_000252-T1.cds;Parent=L003_000252-T1;
scaffold_2	funannotate	CDS	191072	191294	.	+	1	ID=L003_000252-T1.cds;Parent=L003_000252-T1;
scaffold_2	funannotate	CDS	191361	191466	.	+	0	ID=L003_000252-T1.cds;Parent=L003_000252-T1;
scaffold_2	funannotate	CDS	191559	191626	.	+	2	ID=L003_000252-T1.cds;Parent=L003_000252-T1;
scaffold_2	funannotate	gene	192557	194283	.	+	.	ID=L003_000253;
scaffold_2	funannotate	mRNA	192557	194283	.	+	.	ID=L003_000253-T1;Parent=L003_000253;product=hypothetical protein;
scaffold_2	funannotate	exon	192557	193139	.	+	.	ID=L003_000253-T1.exon1;Parent=L003_000253-T1;
scaffold_2	funannotate	exon	193199	194283	.	+	.	ID=L003_000253-T1.exon2;Parent=L003_000253-T1;
scaffold_2	funannotate	CDS	192557	193139	.	+	0	ID=L003_000253-T1.cds;Parent=L003_000253-T1;
scaffold_2	funannotate	CDS	193199	194283	.	+	2	ID=L003_000253-T1.cds;Parent=L003_000253-T1;
scaffold_2	funannotate	gene	200965	203253	.	-	.	ID=L003_000254;
scaffold_2	funannotate	mRNA	200965	203253	.	-	.	ID=L003_000254-T1;Parent=L003_000254;product=hypothetical protein;
scaffold_2	funannotate	exon	200965	203253	.	-	.	ID=L003_000254-T1.exon1;Parent=L003_000254-T1;
scaffold_2	funannotate	CDS	200965	203253	.	-	0	ID=L003_000254-T1.cds;Parent=L003_000254-T1;
scaffold_2	funannotate	gene	206067	206927	.	+	.	ID=L003_000255;
scaffold_2	funannotate	mRNA	206067	206927	.	+	.	ID=L003_000255-T1;Parent=L003_000255;product=hypothetical protein;
scaffold_2	funannotate	exon	206067	206502	.	+	.	ID=L003_000255-T1.exon1;Parent=L003_000255-T1;
scaffold_2	funannotate	exon	206608	206927	.	+	.	ID=L003_000255-T1.exon2;Parent=L003_000255-T1;
scaffold_2	funannotate	CDS	206067	206502	.	+	0	ID=L003_000255-T1.cds;Parent=L003_000255-T1;
scaffold_2	funannotate	CDS	206608	206927	.	+	2	ID=L003_000255-T1.cds;Parent=L003_000255-T1;
scaffold_2	funannotate	gene	208222	210432	.	-	.	ID=L003_000256;
scaffold_2	funannotate	mRNA	208222	210432	.	-	.	ID=L003_000256-T1;Parent=L003_000256;product=hypothetical protein;
scaffold_2	funannotate	exon	208222	210432	.	-	.	ID=L003_000256-T1.exon1;Parent=L003_000256-T1;
scaffold_2	funannotate	CDS	208222	210432	.	-	0	ID=L003_000256-T1.cds;Parent=L003_000256-T1;
scaffold_2	funannotate	gene	213116	214759	.	+	.	ID=L003_000257;
scaffold_2	funannotate	mRNA	213116	214759	.	+	.	ID=L003_000257-T1;Parent=L003_000257;product=hypothetical protein;
scaffold_2	funannotate	exon	213116	213124	.	+	.	ID=L003_000257-T1.exon1;Parent=L003_000257-T1;
scaffold_2	funannotate	exon	213207	213433	.	+	.	ID=L003_000257-T1.exon2;Parent=L003_000257-T1;
scaffold_2	funannotate	exon	213532	214759	.	+	.	ID=L003_000257-T1.exon3;Parent=L003_000257-T1;
scaffold_2	funannotate	CDS	213116	213124	.	+	0	ID=L003_000257-T1.cds;Parent=L003_000257-T1;
scaffold_2	funannotate	CDS	213207	213433	.	+	0	ID=L003_000257-T1.cds;Parent=L003_000257-T1;
scaffold_2	funannotate	CDS	213532	214759	.	+	1	ID=L003_000257-T1.cds;Parent=L003_000257-T1;
scaffold_2	funannotate	gene	215684	216791	.	-	.	ID=L003_000258;
scaffold_2	funannotate	mRNA	215684	216791	.	-	.	ID=L003_000258-T1;Parent=L003_000258;product=hypothetical protein;
scaffold_2	funannotate	exon	215981	216791	.	-	.	ID=L003_000258-T1.exon1;Parent=L003_000258-T1;
scaffold_2	funannotate	exon	215684	215886	.	-	.	ID=L003_000258-T1.exon2;Parent=L003_000258-T1;
scaffold_2	funannotate	CDS	215981	216791	.	-	0	ID=L003_000258-T1.cds;Parent=L003_000258-T1;
scaffold_2	funannotate	CDS	215684	215886	.	-	2	ID=L003_000258-T1.cds;Parent=L003_000258-T1;
scaffold_2	funannotate	gene	223929	225335	.	-	.	ID=L003_000259;
scaffold_2	funannotate	mRNA	223929	225335	.	-	.	ID=L003_000259-T1;Parent=L003_000259;product=hypothetical protein;
scaffold_2	funannotate	exon	223929	225335	.	-	.	ID=L003_000259-T1.exon1;Parent=L003_000259-T1;
scaffold_2	funannotate	CDS	223929	225335	.	-	0	ID=L003_000259-T1.cds;Parent=L003_000259-T1;
scaffold_2	funannotate	gene	225941	227322	.	+	.	ID=L003_000260;
scaffold_2	funannotate	mRNA	225941	227322	.	+	.	ID=L003_000260-T1;Parent=L003_000260;product=hypothetical protein;
scaffold_2	funannotate	exon	225941	225943	.	+	.	ID=L003_000260-T1.exon1;Parent=L003_000260-T1;
scaffold_2	funannotate	exon	226040	226363	.	+	.	ID=L003_000260-T1.exon2;Parent=L003_000260-T1;
scaffold_2	funannotate	exon	226447	227322	.	+	.	ID=L003_000260-T1.exon3;Parent=L003_000260-T1;
scaffold_2	funannotate	CDS	225941	225943	.	+	0	ID=L003_000260-T1.cds;Parent=L003_000260-T1;
scaffold_2	funannotate	CDS	226040	226363	.	+	0	ID=L003_000260-T1.cds;Parent=L003_000260-T1;
scaffold_2	funannotate	CDS	226447	227322	.	+	0	ID=L003_000260-T1.cds;Parent=L003_000260-T1;
scaffold_2	funannotate	gene	229658	230392	.	-	.	ID=L003_000261;
scaffold_2	funannotate	mRNA	229658	230392	.	-	.	ID=L003_000261-T1;Parent=L003_000261;product=hypothetical protein;
scaffold_2	funannotate	exon	229658	230392	.	-	.	ID=L003_000261-T1.exon1;Parent=L003_000261-T1;
scaffold_2	funannotate	CDS	229658	230392	.	-	0	ID=L003_000261-T1.cds;Parent=L003_000261-T1;
scaffold_2	funannotate	gene	231712	232977	.	-	.	ID=L003_000262;
scaffold_2	funannotate	mRNA	231712	232977	.	-	.	ID=L003_000262-T1;Parent=L003_000262;product=hypothetical protein;
scaffold_2	funannotate	exon	231712	232977	.	-	.	ID=L003_000262-T1.exon1;Parent=L003_000262-T1;
scaffold_2	funannotate	CDS	231712	232977	.	-	0	ID=L003_000262-T1.cds;Parent=L003_000262-T1;
scaffold_2	funannotate	gene	233108	234258	.	-	.	ID=L003_000263;
scaffold_2	funannotate	mRNA	233108	234258	.	-	.	ID=L003_000263-T1;Parent=L003_000263;product=hypothetical protein;
scaffold_2	funannotate	exon	233790	234258	.	-	.	ID=L003_000263-T1.exon1;Parent=L003_000263-T1;
scaffold_2	funannotate	exon	233611	233702	.	-	.	ID=L003_000263-T1.exon2;Parent=L003_000263-T1;
scaffold_2	funannotate	exon	233108	233431	.	-	.	ID=L003_000263-T1.exon3;Parent=L003_000263-T1;
scaffold_2	funannotate	CDS	233790	234258	.	-	0	ID=L003_000263-T1.cds;Parent=L003_000263-T1;
scaffold_2	funannotate	CDS	233611	233702	.	-	2	ID=L003_000263-T1.cds;Parent=L003_000263-T1;
scaffold_2	funannotate	CDS	233108	233431	.	-	0	ID=L003_000263-T1.cds;Parent=L003_000263-T1;
scaffold_2	funannotate	gene	234437	236570	.	-	.	ID=L003_000264;
scaffold_2	funannotate	mRNA	234437	236570	.	-	.	ID=L003_000264-T1;Parent=L003_000264;product=hypothetical protein;
scaffold_2	funannotate	exon	236072	236570	.	-	.	ID=L003_000264-T1.exon1;Parent=L003_000264-T1;
scaffold_2	funannotate	exon	234437	236046	.	-	.	ID=L003_000264-T1.exon2;Parent=L003_000264-T1;
scaffold_2	funannotate	CDS	236072	236570	.	-	0	ID=L003_000264-T1.cds;Parent=L003_000264-T1;
scaffold_2	funannotate	CDS	234437	236046	.	-	2	ID=L003_000264-T1.cds;Parent=L003_000264-T1;
scaffold_2	funannotate	gene	237073	239024	.	-	.	ID=L003_000265;
scaffold_2	funannotate	mRNA	237073	239024	.	-	.	ID=L003_000265-T1;Parent=L003_000265;product=hypothetical protein;
scaffold_2	funannotate	exon	238439	239024	.	-	.	ID=L003_000265-T1.exon1;Parent=L003_000265-T1;
scaffold_2	funannotate	exon	237293	238392	.	-	.	ID=L003_000265-T1.exon2;Parent=L003_000265-T1;
scaffold_2	funannotate	exon	237073	237219	.	-	.	ID=L003_000265-T1.exon3;Parent=L003_000265-T1;
scaffold_2	funannotate	CDS	238439	239024	.	-	0	ID=L003_000265-T1.cds;Parent=L003_000265-T1;
scaffold_2	funannotate	CDS	237293	238392	.	-	2	ID=L003_000265-T1.cds;Parent=L003_000265-T1;
scaffold_2	funannotate	CDS	237073	237219	.	-	0	ID=L003_000265-T1.cds;Parent=L003_000265-T1;
scaffold_2	funannotate	gene	241108	242539	.	+	.	ID=L003_000266;
scaffold_2	funannotate	mRNA	241108	242539	.	+	.	ID=L003_000266-T1;Parent=L003_000266;product=hypothetical protein;
scaffold_2	funannotate	exon	241108	241687	.	+	.	ID=L003_000266-T1.exon1;Parent=L003_000266-T1;
scaffold_2	funannotate	exon	241743	242539	.	+	.	ID=L003_000266-T1.exon2;Parent=L003_000266-T1;
scaffold_2	funannotate	CDS	241108	241687	.	+	0	ID=L003_000266-T1.cds;Parent=L003_000266-T1;
scaffold_2	funannotate	CDS	241743	242539	.	+	2	ID=L003_000266-T1.cds;Parent=L003_000266-T1;
scaffold_2	funannotate	gene	242802	244717	.	-	.	ID=L003_000267;
scaffold_2	funannotate	mRNA	242802	244717	.	-	.	ID=L003_000267-T1;Parent=L003_000267;product=hypothetical protein;
scaffold_2	funannotate	exon	244367	244717	.	-	.	ID=L003_000267-T1.exon1;Parent=L003_000267-T1;
scaffold_2	funannotate	exon	244066	244308	.	-	.	ID=L003_000267-T1.exon2;Parent=L003_000267-T1;
scaffold_2	funannotate	exon	243350	243723	.	-	.	ID=L003_000267-T1.exon3;Parent=L003_000267-T1;
scaffold_2	funannotate	exon	242802	243279	.	-	.	ID=L003_000267-T1.exon4;Parent=L003_000267-T1;
scaffold_2	funannotate	CDS	244367	244717	.	-	0	ID=L003_000267-T1.cds;Parent=L003_000267-T1;
scaffold_2	funannotate	CDS	244066	244308	.	-	0	ID=L003_000267-T1.cds;Parent=L003_000267-T1;
scaffold_2	funannotate	CDS	243350	243723	.	-	0	ID=L003_000267-T1.cds;Parent=L003_000267-T1;
scaffold_2	funannotate	CDS	242802	243279	.	-	1	ID=L003_000267-T1.cds;Parent=L003_000267-T1;
scaffold_2	funannotate	gene	245790	247707	.	-	.	ID=L003_000268;
scaffold_2	funannotate	mRNA	245790	247707	.	-	.	ID=L003_000268-T1;Parent=L003_000268;product=hypothetical protein;
scaffold_2	funannotate	exon	247437	247707	.	-	.	ID=L003_000268-T1.exon1;Parent=L003_000268-T1;
scaffold_2	funannotate	exon	246613	247117	.	-	.	ID=L003_000268-T1.exon2;Parent=L003_000268-T1;
scaffold_2	funannotate	exon	246394	246560	.	-	.	ID=L003_000268-T1.exon3;Parent=L003_000268-T1;
scaffold_2	funannotate	exon	246199	246326	.	-	.	ID=L003_000268-T1.exon4;Parent=L003_000268-T1;
scaffold_2	funannotate	exon	245790	246101	.	-	.	ID=L003_000268-T1.exon5;Parent=L003_000268-T1;
scaffold_2	funannotate	CDS	247437	247707	.	-	0	ID=L003_000268-T1.cds;Parent=L003_000268-T1;
scaffold_2	funannotate	CDS	246613	247117	.	-	2	ID=L003_000268-T1.cds;Parent=L003_000268-T1;
scaffold_2	funannotate	CDS	246394	246560	.	-	1	ID=L003_000268-T1.cds;Parent=L003_000268-T1;
scaffold_2	funannotate	CDS	246199	246326	.	-	2	ID=L003_000268-T1.cds;Parent=L003_000268-T1;
scaffold_2	funannotate	CDS	245790	246101	.	-	0	ID=L003_000268-T1.cds;Parent=L003_000268-T1;
scaffold_2	funannotate	gene	249250	251899	.	+	.	ID=L003_000269;
scaffold_2	funannotate	mRNA	249250	251899	.	+	.	ID=L003_000269-T1;Parent=L003_000269;product=hypothetical protein;
scaffold_2	funannotate	exon	249250	249758	.	+	.	ID=L003_000269-T1.exon1;Parent=L003_000269-T1;
scaffold_2	funannotate	exon	249819	249936	.	+	.	ID=L003_000269-T1.exon2;Parent=L003_000269-T1;
scaffold_2	funannotate	exon	250000	250087	.	+	.	ID=L003_000269-T1.exon3;Parent=L003_000269-T1;
scaffold_2	funannotate	exon	250146	250665	.	+	.	ID=L003_000269-T1.exon4;Parent=L003_000269-T1;
scaffold_2	funannotate	exon	250731	251052	.	+	.	ID=L003_000269-T1.exon5;Parent=L003_000269-T1;
scaffold_2	funannotate	exon	251123	251175	.	+	.	ID=L003_000269-T1.exon6;Parent=L003_000269-T1;
scaffold_2	funannotate	exon	251247	251668	.	+	.	ID=L003_000269-T1.exon7;Parent=L003_000269-T1;
scaffold_2	funannotate	exon	251772	251899	.	+	.	ID=L003_000269-T1.exon8;Parent=L003_000269-T1;
scaffold_2	funannotate	CDS	249250	249758	.	+	0	ID=L003_000269-T1.cds;Parent=L003_000269-T1;
[truncated: 114,321 more rows]
