# Supplementary material for: Population genomics of the grapevine pathogen Eutypa lata reveals evidence for population expansion and intraspecific differences in secondary metabolite gene clusters
Source: PLoS Genet. 2022 Apr 1;18(4):e1010153. doi: 10.1371/journal.pgen.1010153 (PMC9007359; doi:10.1371/journal.pgen.1010153)
Supplement: S1 Data — (ZIP) [file pgen.1010153.s010.zip › Eutypa_lata_M295.gff3]

##gff-version 3
scaffold_1	funannotate	gene	3384	4690	.	-	.	ID=M295_000001;
scaffold_1	funannotate	mRNA	3384	4690	.	-	.	ID=M295_000001-T1;Parent=M295_000001;product=hypothetical protein;
scaffold_1	funannotate	exon	4641	4690	.	-	.	ID=M295_000001-T1.exon1;Parent=M295_000001-T1;
scaffold_1	funannotate	exon	3384	4569	.	-	.	ID=M295_000001-T1.exon2;Parent=M295_000001-T1;
scaffold_1	funannotate	CDS	4641	4690	.	-	0	ID=M295_000001-T1.cds;Parent=M295_000001-T1;
scaffold_1	funannotate	CDS	3384	4569	.	-	1	ID=M295_000001-T1.cds;Parent=M295_000001-T1;
scaffold_1	funannotate	gene	8509	10661	.	-	.	ID=M295_000002;
scaffold_1	funannotate	mRNA	8509	10661	.	-	.	ID=M295_000002-T1;Parent=M295_000002;product=hypothetical protein;
scaffold_1	funannotate	exon	10252	10661	.	-	.	ID=M295_000002-T1.exon1;Parent=M295_000002-T1;
scaffold_1	funannotate	exon	9113	10165	.	-	.	ID=M295_000002-T1.exon2;Parent=M295_000002-T1;
scaffold_1	funannotate	exon	8509	8965	.	-	.	ID=M295_000002-T1.exon3;Parent=M295_000002-T1;
scaffold_1	funannotate	CDS	10252	10661	.	-	0	ID=M295_000002-T1.cds;Parent=M295_000002-T1;
scaffold_1	funannotate	CDS	9113	10165	.	-	1	ID=M295_000002-T1.cds;Parent=M295_000002-T1;
scaffold_1	funannotate	CDS	8509	8965	.	-	1	ID=M295_000002-T1.cds;Parent=M295_000002-T1;
scaffold_1	funannotate	gene	17786	18053	.	-	.	ID=M295_000003;
scaffold_1	funannotate	mRNA	17786	18053	.	-	.	ID=M295_000003-T1;Parent=M295_000003;product=hypothetical protein;
scaffold_1	funannotate	exon	18005	18053	.	-	.	ID=M295_000003-T1.exon1;Parent=M295_000003-T1;
scaffold_1	funannotate	exon	17786	17925	.	-	.	ID=M295_000003-T1.exon2;Parent=M295_000003-T1;
scaffold_1	funannotate	CDS	18005	18053	.	-	0	ID=M295_000003-T1.cds;Parent=M295_000003-T1;
scaffold_1	funannotate	CDS	17786	17925	.	-	2	ID=M295_000003-T1.cds;Parent=M295_000003-T1;
scaffold_1	funannotate	gene	37448	38227	.	-	.	ID=M295_000004;
scaffold_1	funannotate	mRNA	37448	38227	.	-	.	ID=M295_000004-T1;Parent=M295_000004;product=hypothetical protein;
scaffold_1	funannotate	exon	38117	38227	.	-	.	ID=M295_000004-T1.exon1;Parent=M295_000004-T1;
scaffold_1	funannotate	exon	37782	38033	.	-	.	ID=M295_000004-T1.exon2;Parent=M295_000004-T1;
scaffold_1	funannotate	exon	37629	37693	.	-	.	ID=M295_000004-T1.exon3;Parent=M295_000004-T1;
scaffold_1	funannotate	exon	37448	37562	.	-	.	ID=M295_000004-T1.exon4;Parent=M295_000004-T1;
scaffold_1	funannotate	CDS	38117	38227	.	-	0	ID=M295_000004-T1.cds;Parent=M295_000004-T1;
scaffold_1	funannotate	CDS	37782	38033	.	-	0	ID=M295_000004-T1.cds;Parent=M295_000004-T1;
scaffold_1	funannotate	CDS	37629	37693	.	-	0	ID=M295_000004-T1.cds;Parent=M295_000004-T1;
scaffold_1	funannotate	CDS	37448	37562	.	-	1	ID=M295_000004-T1.cds;Parent=M295_000004-T1;
scaffold_1	funannotate	gene	38840	40453	.	+	.	ID=M295_000005;
scaffold_1	funannotate	mRNA	38840	40453	.	+	.	ID=M295_000005-T1;Parent=M295_000005;product=hypothetical protein;
scaffold_1	funannotate	exon	38840	38924	.	+	.	ID=M295_000005-T1.exon1;Parent=M295_000005-T1;
scaffold_1	funannotate	exon	39061	39387	.	+	.	ID=M295_000005-T1.exon2;Parent=M295_000005-T1;
scaffold_1	funannotate	exon	39459	40453	.	+	.	ID=M295_000005-T1.exon3;Parent=M295_000005-T1;
scaffold_1	funannotate	CDS	38840	38924	.	+	0	ID=M295_000005-T1.cds;Parent=M295_000005-T1;
scaffold_1	funannotate	CDS	39061	39387	.	+	2	ID=M295_000005-T1.cds;Parent=M295_000005-T1;
scaffold_1	funannotate	CDS	39459	40453	.	+	2	ID=M295_000005-T1.cds;Parent=M295_000005-T1;
scaffold_1	funannotate	gene	41968	44121	.	+	.	ID=M295_000006;
scaffold_1	funannotate	mRNA	41968	44121	.	+	.	ID=M295_000006-T1;Parent=M295_000006;product=hypothetical protein;
scaffold_1	funannotate	exon	41968	44121	.	+	.	ID=M295_000006-T1.exon1;Parent=M295_000006-T1;
scaffold_1	funannotate	CDS	41968	44121	.	+	0	ID=M295_000006-T1.cds;Parent=M295_000006-T1;
scaffold_1	funannotate	gene	44343	45999	.	-	.	ID=M295_000007;
scaffold_1	funannotate	mRNA	44343	45999	.	-	.	ID=M295_000007-T1;Parent=M295_000007;product=hypothetical protein;
scaffold_1	funannotate	exon	45633	45999	.	-	.	ID=M295_000007-T1.exon1;Parent=M295_000007-T1;
scaffold_1	funannotate	exon	44343	45457	.	-	.	ID=M295_000007-T1.exon2;Parent=M295_000007-T1;
scaffold_1	funannotate	CDS	45633	45999	.	-	0	ID=M295_000007-T1.cds;Parent=M295_000007-T1;
scaffold_1	funannotate	CDS	44343	45457	.	-	2	ID=M295_000007-T1.cds;Parent=M295_000007-T1;
scaffold_1	funannotate	gene	49755	51851	.	+	.	ID=M295_000008;
scaffold_1	funannotate	mRNA	49755	51851	.	+	.	ID=M295_000008-T1;Parent=M295_000008;product=hypothetical protein;
scaffold_1	funannotate	exon	49755	50031	.	+	.	ID=M295_000008-T1.exon1;Parent=M295_000008-T1;
scaffold_1	funannotate	exon	50153	50214	.	+	.	ID=M295_000008-T1.exon2;Parent=M295_000008-T1;
scaffold_1	funannotate	exon	50277	50865	.	+	.	ID=M295_000008-T1.exon3;Parent=M295_000008-T1;
scaffold_1	funannotate	exon	50971	51851	.	+	.	ID=M295_000008-T1.exon4;Parent=M295_000008-T1;
scaffold_1	funannotate	CDS	49755	50031	.	+	0	ID=M295_000008-T1.cds;Parent=M295_000008-T1;
scaffold_1	funannotate	CDS	50153	50214	.	+	2	ID=M295_000008-T1.cds;Parent=M295_000008-T1;
scaffold_1	funannotate	CDS	50277	50865	.	+	0	ID=M295_000008-T1.cds;Parent=M295_000008-T1;
scaffold_1	funannotate	CDS	50971	51851	.	+	2	ID=M295_000008-T1.cds;Parent=M295_000008-T1;
scaffold_1	funannotate	gene	53202	53770	.	+	.	ID=M295_000009;
scaffold_1	funannotate	mRNA	53202	53770	.	+	.	ID=M295_000009-T1;Parent=M295_000009;product=hypothetical protein;
scaffold_1	funannotate	exon	53202	53330	.	+	.	ID=M295_000009-T1.exon1;Parent=M295_000009-T1;
scaffold_1	funannotate	exon	53402	53770	.	+	.	ID=M295_000009-T1.exon2;Parent=M295_000009-T1;
scaffold_1	funannotate	CDS	53202	53330	.	+	0	ID=M295_000009-T1.cds;Parent=M295_000009-T1;
scaffold_1	funannotate	CDS	53402	53770	.	+	0	ID=M295_000009-T1.cds;Parent=M295_000009-T1;
scaffold_1	funannotate	gene	54426	55800	.	-	.	ID=M295_000010;
scaffold_1	funannotate	mRNA	54426	55800	.	-	.	ID=M295_000010-T1;Parent=M295_000010;product=hypothetical protein;
scaffold_1	funannotate	exon	55588	55800	.	-	.	ID=M295_000010-T1.exon1;Parent=M295_000010-T1;
scaffold_1	funannotate	exon	54763	55510	.	-	.	ID=M295_000010-T1.exon2;Parent=M295_000010-T1;
scaffold_1	funannotate	exon	54537	54670	.	-	.	ID=M295_000010-T1.exon3;Parent=M295_000010-T1;
scaffold_1	funannotate	exon	54426	54485	.	-	.	ID=M295_000010-T1.exon4;Parent=M295_000010-T1;
scaffold_1	funannotate	CDS	55588	55800	.	-	0	ID=M295_000010-T1.cds;Parent=M295_000010-T1;
scaffold_1	funannotate	CDS	54763	55510	.	-	0	ID=M295_000010-T1.cds;Parent=M295_000010-T1;
scaffold_1	funannotate	CDS	54537	54670	.	-	2	ID=M295_000010-T1.cds;Parent=M295_000010-T1;
scaffold_1	funannotate	CDS	54426	54485	.	-	0	ID=M295_000010-T1.cds;Parent=M295_000010-T1;
scaffold_1	funannotate	gene	56959	57621	.	-	.	ID=M295_000011;
scaffold_1	funannotate	mRNA	56959	57621	.	-	.	ID=M295_000011-T1;Parent=M295_000011;product=hypothetical protein;
scaffold_1	funannotate	exon	56959	57621	.	-	.	ID=M295_000011-T1.exon1;Parent=M295_000011-T1;
scaffold_1	funannotate	CDS	56959	57621	.	-	0	ID=M295_000011-T1.cds;Parent=M295_000011-T1;
scaffold_1	funannotate	gene	63163	63798	.	+	.	ID=M295_000012;
scaffold_1	funannotate	mRNA	63163	63798	.	+	.	ID=M295_000012-T1;Parent=M295_000012;product=hypothetical protein;
scaffold_1	funannotate	exon	63163	63250	.	+	.	ID=M295_000012-T1.exon1;Parent=M295_000012-T1;
scaffold_1	funannotate	exon	63500	63798	.	+	.	ID=M295_000012-T1.exon2;Parent=M295_000012-T1;
scaffold_1	funannotate	CDS	63163	63250	.	+	0	ID=M295_000012-T1.cds;Parent=M295_000012-T1;
scaffold_1	funannotate	CDS	63500	63798	.	+	2	ID=M295_000012-T1.cds;Parent=M295_000012-T1;
scaffold_1	funannotate	gene	64921	67094	.	-	.	ID=M295_000013;
scaffold_1	funannotate	mRNA	64921	67094	.	-	.	ID=M295_000013-T1;Parent=M295_000013;product=hypothetical protein;
scaffold_1	funannotate	exon	66968	67094	.	-	.	ID=M295_000013-T1.exon1;Parent=M295_000013-T1;
scaffold_1	funannotate	exon	66571	66782	.	-	.	ID=M295_000013-T1.exon2;Parent=M295_000013-T1;
scaffold_1	funannotate	exon	65299	66408	.	-	.	ID=M295_000013-T1.exon3;Parent=M295_000013-T1;
scaffold_1	funannotate	exon	64921	65088	.	-	.	ID=M295_000013-T1.exon4;Parent=M295_000013-T1;
scaffold_1	funannotate	CDS	66968	67094	.	-	0	ID=M295_000013-T1.cds;Parent=M295_000013-T1;
scaffold_1	funannotate	CDS	66571	66782	.	-	2	ID=M295_000013-T1.cds;Parent=M295_000013-T1;
scaffold_1	funannotate	CDS	65299	66408	.	-	0	ID=M295_000013-T1.cds;Parent=M295_000013-T1;
scaffold_1	funannotate	CDS	64921	65088	.	-	0	ID=M295_000013-T1.cds;Parent=M295_000013-T1;
scaffold_1	funannotate	gene	70611	72332	.	+	.	ID=M295_000014;
scaffold_1	funannotate	mRNA	70611	72332	.	+	.	ID=M295_000014-T1;Parent=M295_000014;product=hypothetical protein;
scaffold_1	funannotate	exon	70611	71180	.	+	.	ID=M295_000014-T1.exon1;Parent=M295_000014-T1;
scaffold_1	funannotate	exon	71231	71986	.	+	.	ID=M295_000014-T1.exon2;Parent=M295_000014-T1;
scaffold_1	funannotate	exon	72042	72332	.	+	.	ID=M295_000014-T1.exon3;Parent=M295_000014-T1;
scaffold_1	funannotate	CDS	70611	71180	.	+	0	ID=M295_000014-T1.cds;Parent=M295_000014-T1;
scaffold_1	funannotate	CDS	71231	71986	.	+	0	ID=M295_000014-T1.cds;Parent=M295_000014-T1;
scaffold_1	funannotate	CDS	72042	72332	.	+	0	ID=M295_000014-T1.cds;Parent=M295_000014-T1;
scaffold_1	funannotate	gene	74128	74889	.	+	.	ID=M295_000015;
scaffold_1	funannotate	mRNA	74128	74889	.	+	.	ID=M295_000015-T1;Parent=M295_000015;product=hypothetical protein;
scaffold_1	funannotate	exon	74128	74670	.	+	.	ID=M295_000015-T1.exon1;Parent=M295_000015-T1;
scaffold_1	funannotate	exon	74728	74889	.	+	.	ID=M295_000015-T1.exon2;Parent=M295_000015-T1;
scaffold_1	funannotate	CDS	74128	74670	.	+	0	ID=M295_000015-T1.cds;Parent=M295_000015-T1;
scaffold_1	funannotate	CDS	74728	74889	.	+	0	ID=M295_000015-T1.cds;Parent=M295_000015-T1;
scaffold_1	funannotate	gene	77356	78342	.	+	.	ID=M295_000016;
scaffold_1	funannotate	mRNA	77356	78342	.	+	.	ID=M295_000016-T1;Parent=M295_000016;product=hypothetical protein;
scaffold_1	funannotate	exon	77356	78342	.	+	.	ID=M295_000016-T1.exon1;Parent=M295_000016-T1;
scaffold_1	funannotate	CDS	77356	78342	.	+	0	ID=M295_000016-T1.cds;Parent=M295_000016-T1;
scaffold_1	funannotate	gene	78954	80614	.	-	.	ID=M295_000017;
scaffold_1	funannotate	mRNA	78954	80614	.	-	.	ID=M295_000017-T1;Parent=M295_000017;product=hypothetical protein;
scaffold_1	funannotate	exon	80202	80614	.	-	.	ID=M295_000017-T1.exon1;Parent=M295_000017-T1;
scaffold_1	funannotate	exon	80084	80136	.	-	.	ID=M295_000017-T1.exon2;Parent=M295_000017-T1;
scaffold_1	funannotate	exon	79762	79937	.	-	.	ID=M295_000017-T1.exon3;Parent=M295_000017-T1;
scaffold_1	funannotate	exon	78954	79697	.	-	.	ID=M295_000017-T1.exon4;Parent=M295_000017-T1;
scaffold_1	funannotate	CDS	80202	80614	.	-	0	ID=M295_000017-T1.cds;Parent=M295_000017-T1;
scaffold_1	funannotate	CDS	80084	80136	.	-	1	ID=M295_000017-T1.cds;Parent=M295_000017-T1;
scaffold_1	funannotate	CDS	79762	79937	.	-	2	ID=M295_000017-T1.cds;Parent=M295_000017-T1;
scaffold_1	funannotate	CDS	78954	79697	.	-	0	ID=M295_000017-T1.cds;Parent=M295_000017-T1;
scaffold_1	funannotate	gene	81908	83331	.	+	.	ID=M295_000018;
scaffold_1	funannotate	mRNA	81908	83331	.	+	.	ID=M295_000018-T1;Parent=M295_000018;product=hypothetical protein;
scaffold_1	funannotate	exon	81908	81959	.	+	.	ID=M295_000018-T1.exon1;Parent=M295_000018-T1;
scaffold_1	funannotate	exon	82115	83331	.	+	.	ID=M295_000018-T1.exon2;Parent=M295_000018-T1;
scaffold_1	funannotate	CDS	81908	81959	.	+	0	ID=M295_000018-T1.cds;Parent=M295_000018-T1;
scaffold_1	funannotate	CDS	82115	83331	.	+	2	ID=M295_000018-T1.cds;Parent=M295_000018-T1;
scaffold_1	funannotate	gene	83807	84958	.	-	.	ID=M295_000019;
scaffold_1	funannotate	mRNA	83807	84958	.	-	.	ID=M295_000019-T1;Parent=M295_000019;product=hypothetical protein;
scaffold_1	funannotate	exon	84119	84958	.	-	.	ID=M295_000019-T1.exon1;Parent=M295_000019-T1;
scaffold_1	funannotate	exon	83807	84019	.	-	.	ID=M295_000019-T1.exon2;Parent=M295_000019-T1;
scaffold_1	funannotate	CDS	84119	84958	.	-	0	ID=M295_000019-T1.cds;Parent=M295_000019-T1;
scaffold_1	funannotate	CDS	83807	84019	.	-	0	ID=M295_000019-T1.cds;Parent=M295_000019-T1;
scaffold_1	funannotate	gene	85781	86277	.	-	.	ID=M295_000020;
scaffold_1	funannotate	mRNA	85781	86277	.	-	.	ID=M295_000020-T1;Parent=M295_000020;product=hypothetical protein;
scaffold_1	funannotate	exon	86110	86277	.	-	.	ID=M295_000020-T1.exon1;Parent=M295_000020-T1;
scaffold_1	funannotate	exon	85781	86047	.	-	.	ID=M295_000020-T1.exon2;Parent=M295_000020-T1;
scaffold_1	funannotate	CDS	86110	86277	.	-	0	ID=M295_000020-T1.cds;Parent=M295_000020-T1;
scaffold_1	funannotate	CDS	85781	86047	.	-	0	ID=M295_000020-T1.cds;Parent=M295_000020-T1;
scaffold_1	funannotate	gene	87616	88293	.	-	.	ID=M295_000021;
scaffold_1	funannotate	mRNA	87616	88293	.	-	.	ID=M295_000021-T1;Parent=M295_000021;product=hypothetical protein;
scaffold_1	funannotate	exon	87616	88293	.	-	.	ID=M295_000021-T1.exon1;Parent=M295_000021-T1;
scaffold_1	funannotate	CDS	87616	88293	.	-	0	ID=M295_000021-T1.cds;Parent=M295_000021-T1;
scaffold_1	funannotate	gene	89746	92921	.	+	.	ID=M295_000022;
scaffold_1	funannotate	mRNA	89746	92921	.	+	.	ID=M295_000022-T1;Parent=M295_000022;product=hypothetical protein;
scaffold_1	funannotate	exon	89746	90862	.	+	.	ID=M295_000022-T1.exon1;Parent=M295_000022-T1;
scaffold_1	funannotate	exon	90908	91149	.	+	.	ID=M295_000022-T1.exon2;Parent=M295_000022-T1;
scaffold_1	funannotate	exon	91199	92366	.	+	.	ID=M295_000022-T1.exon3;Parent=M295_000022-T1;
scaffold_1	funannotate	exon	92507	92566	.	+	.	ID=M295_000022-T1.exon4;Parent=M295_000022-T1;
scaffold_1	funannotate	exon	92626	92921	.	+	.	ID=M295_000022-T1.exon5;Parent=M295_000022-T1;
scaffold_1	funannotate	CDS	89746	90862	.	+	0	ID=M295_000022-T1.cds;Parent=M295_000022-T1;
scaffold_1	funannotate	CDS	90908	91149	.	+	2	ID=M295_000022-T1.cds;Parent=M295_000022-T1;
scaffold_1	funannotate	CDS	91199	92366	.	+	0	ID=M295_000022-T1.cds;Parent=M295_000022-T1;
scaffold_1	funannotate	CDS	92507	92566	.	+	2	ID=M295_000022-T1.cds;Parent=M295_000022-T1;
scaffold_1	funannotate	CDS	92626	92921	.	+	2	ID=M295_000022-T1.cds;Parent=M295_000022-T1;
scaffold_1	funannotate	gene	94027	96070	.	+	.	ID=M295_000023;
scaffold_1	funannotate	mRNA	94027	96070	.	+	.	ID=M295_000023-T1;Parent=M295_000023;product=hypothetical protein;
scaffold_1	funannotate	exon	94027	94068	.	+	.	ID=M295_000023-T1.exon1;Parent=M295_000023-T1;
scaffold_1	funannotate	exon	94175	94681	.	+	.	ID=M295_000023-T1.exon2;Parent=M295_000023-T1;
scaffold_1	funannotate	exon	94785	95200	.	+	.	ID=M295_000023-T1.exon3;Parent=M295_000023-T1;
scaffold_1	funannotate	exon	95614	96070	.	+	.	ID=M295_000023-T1.exon4;Parent=M295_000023-T1;
scaffold_1	funannotate	CDS	94027	94068	.	+	0	ID=M295_000023-T1.cds;Parent=M295_000023-T1;
scaffold_1	funannotate	CDS	94175	94681	.	+	0	ID=M295_000023-T1.cds;Parent=M295_000023-T1;
scaffold_1	funannotate	CDS	94785	95200	.	+	0	ID=M295_000023-T1.cds;Parent=M295_000023-T1;
scaffold_1	funannotate	CDS	95614	96070	.	+	1	ID=M295_000023-T1.cds;Parent=M295_000023-T1;
scaffold_1	funannotate	gene	97112	97712	.	+	.	ID=M295_000024;
scaffold_1	funannotate	mRNA	97112	97712	.	+	.	ID=M295_000024-T1;Parent=M295_000024;product=hypothetical protein;
scaffold_1	funannotate	exon	97112	97385	.	+	.	ID=M295_000024-T1.exon1;Parent=M295_000024-T1;
scaffold_1	funannotate	exon	97453	97712	.	+	.	ID=M295_000024-T1.exon2;Parent=M295_000024-T1;
scaffold_1	funannotate	CDS	97112	97385	.	+	0	ID=M295_000024-T1.cds;Parent=M295_000024-T1;
scaffold_1	funannotate	CDS	97453	97712	.	+	2	ID=M295_000024-T1.cds;Parent=M295_000024-T1;
scaffold_1	funannotate	gene	98816	100237	.	+	.	ID=M295_000025;
scaffold_1	funannotate	mRNA	98816	100237	.	+	.	ID=M295_000025-T1;Parent=M295_000025;product=hypothetical protein;
scaffold_1	funannotate	exon	98816	99055	.	+	.	ID=M295_000025-T1.exon1;Parent=M295_000025-T1;
scaffold_1	funannotate	exon	99116	99188	.	+	.	ID=M295_000025-T1.exon2;Parent=M295_000025-T1;
scaffold_1	funannotate	exon	99356	99479	.	+	.	ID=M295_000025-T1.exon3;Parent=M295_000025-T1;
scaffold_1	funannotate	exon	99635	99857	.	+	.	ID=M295_000025-T1.exon4;Parent=M295_000025-T1;
scaffold_1	funannotate	exon	99935	100237	.	+	.	ID=M295_000025-T1.exon5;Parent=M295_000025-T1;
scaffold_1	funannotate	CDS	98816	99055	.	+	0	ID=M295_000025-T1.cds;Parent=M295_000025-T1;
scaffold_1	funannotate	CDS	99116	99188	.	+	0	ID=M295_000025-T1.cds;Parent=M295_000025-T1;
scaffold_1	funannotate	CDS	99356	99479	.	+	2	ID=M295_000025-T1.cds;Parent=M295_000025-T1;
scaffold_1	funannotate	CDS	99635	99857	.	+	1	ID=M295_000025-T1.cds;Parent=M295_000025-T1;
scaffold_1	funannotate	CDS	99935	100237	.	+	0	ID=M295_000025-T1.cds;Parent=M295_000025-T1;
scaffold_1	funannotate	gene	100552	101478	.	-	.	ID=M295_000026;
scaffold_1	funannotate	mRNA	100552	101478	.	-	.	ID=M295_000026-T1;Parent=M295_000026;product=hypothetical protein;
scaffold_1	funannotate	exon	100552	101478	.	-	.	ID=M295_000026-T1.exon1;Parent=M295_000026-T1;
scaffold_1	funannotate	CDS	100552	101478	.	-	0	ID=M295_000026-T1.cds;Parent=M295_000026-T1;
scaffold_1	funannotate	gene	102131	102764	.	-	.	ID=M295_000027;
scaffold_1	funannotate	mRNA	102131	102764	.	-	.	ID=M295_000027-T1;Parent=M295_000027;product=hypothetical protein;
scaffold_1	funannotate	exon	102710	102764	.	-	.	ID=M295_000027-T1.exon1;Parent=M295_000027-T1;
scaffold_1	funannotate	exon	102131	102591	.	-	.	ID=M295_000027-T1.exon2;Parent=M295_000027-T1;
scaffold_1	funannotate	CDS	102710	102764	.	-	0	ID=M295_000027-T1.cds;Parent=M295_000027-T1;
scaffold_1	funannotate	CDS	102131	102591	.	-	2	ID=M295_000027-T1.cds;Parent=M295_000027-T1;
scaffold_1	funannotate	gene	103741	105597	.	-	.	ID=M295_000028;
scaffold_1	funannotate	mRNA	103741	105597	.	-	.	ID=M295_000028-T1;Parent=M295_000028;product=hypothetical protein;
scaffold_1	funannotate	exon	103741	105597	.	-	.	ID=M295_000028-T1.exon1;Parent=M295_000028-T1;
scaffold_1	funannotate	CDS	103741	105597	.	-	0	ID=M295_000028-T1.cds;Parent=M295_000028-T1;
scaffold_1	funannotate	gene	107026	108244	.	+	.	ID=M295_000029;
scaffold_1	funannotate	mRNA	107026	108244	.	+	.	ID=M295_000029-T1;Parent=M295_000029;product=hypothetical protein;
scaffold_1	funannotate	exon	107026	107326	.	+	.	ID=M295_000029-T1.exon1;Parent=M295_000029-T1;
scaffold_1	funannotate	exon	107508	108244	.	+	.	ID=M295_000029-T1.exon2;Parent=M295_000029-T1;
scaffold_1	funannotate	CDS	107026	107326	.	+	0	ID=M295_000029-T1.cds;Parent=M295_000029-T1;
scaffold_1	funannotate	CDS	107508	108244	.	+	2	ID=M295_000029-T1.cds;Parent=M295_000029-T1;
scaffold_1	funannotate	gene	110059	111162	.	-	.	ID=M295_000030;
scaffold_1	funannotate	mRNA	110059	111162	.	-	.	ID=M295_000030-T1;Parent=M295_000030;product=hypothetical protein;
scaffold_1	funannotate	exon	110970	111162	.	-	.	ID=M295_000030-T1.exon1;Parent=M295_000030-T1;
scaffold_1	funannotate	exon	110516	110892	.	-	.	ID=M295_000030-T1.exon2;Parent=M295_000030-T1;
scaffold_1	funannotate	exon	110059	110460	.	-	.	ID=M295_000030-T1.exon3;Parent=M295_000030-T1;
scaffold_1	funannotate	CDS	110970	111162	.	-	0	ID=M295_000030-T1.cds;Parent=M295_000030-T1;
scaffold_1	funannotate	CDS	110516	110892	.	-	2	ID=M295_000030-T1.cds;Parent=M295_000030-T1;
scaffold_1	funannotate	CDS	110059	110460	.	-	0	ID=M295_000030-T1.cds;Parent=M295_000030-T1;
scaffold_1	funannotate	gene	114597	115724	.	+	.	ID=M295_000031;
scaffold_1	funannotate	mRNA	114597	115724	.	+	.	ID=M295_000031-T1;Parent=M295_000031;product=hypothetical protein;
scaffold_1	funannotate	exon	114597	115724	.	+	.	ID=M295_000031-T1.exon1;Parent=M295_000031-T1;
scaffold_1	funannotate	CDS	114597	115724	.	+	0	ID=M295_000031-T1.cds;Parent=M295_000031-T1;
scaffold_1	funannotate	gene	117059	119901	.	+	.	ID=M295_000032;
scaffold_1	funannotate	mRNA	117059	119901	.	+	.	ID=M295_000032-T1;Parent=M295_000032;product=hypothetical protein;
scaffold_1	funannotate	exon	117059	117238	.	+	.	ID=M295_000032-T1.exon1;Parent=M295_000032-T1;
scaffold_1	funannotate	exon	117416	118177	.	+	.	ID=M295_000032-T1.exon2;Parent=M295_000032-T1;
scaffold_1	funannotate	exon	118240	119901	.	+	.	ID=M295_000032-T1.exon3;Parent=M295_000032-T1;
scaffold_1	funannotate	CDS	117059	117238	.	+	0	ID=M295_000032-T1.cds;Parent=M295_000032-T1;
scaffold_1	funannotate	CDS	117416	118177	.	+	0	ID=M295_000032-T1.cds;Parent=M295_000032-T1;
scaffold_1	funannotate	CDS	118240	119901	.	+	0	ID=M295_000032-T1.cds;Parent=M295_000032-T1;
scaffold_1	funannotate	gene	122907	123596	.	+	.	ID=M295_000033;
scaffold_1	funannotate	mRNA	122907	123596	.	+	.	ID=M295_000033-T1;Parent=M295_000033;product=hypothetical protein;
scaffold_1	funannotate	exon	122907	123145	.	+	.	ID=M295_000033-T1.exon1;Parent=M295_000033-T1;
scaffold_1	funannotate	exon	123257	123596	.	+	.	ID=M295_000033-T1.exon2;Parent=M295_000033-T1;
scaffold_1	funannotate	CDS	122907	123145	.	+	0	ID=M295_000033-T1.cds;Parent=M295_000033-T1;
scaffold_1	funannotate	CDS	123257	123596	.	+	1	ID=M295_000033-T1.cds;Parent=M295_000033-T1;
scaffold_1	funannotate	gene	127727	129010	.	+	.	ID=M295_000034;
scaffold_1	funannotate	mRNA	127727	129010	.	+	.	ID=M295_000034-T1;Parent=M295_000034;product=hypothetical protein;
scaffold_1	funannotate	exon	127727	129010	.	+	.	ID=M295_000034-T1.exon1;Parent=M295_000034-T1;
scaffold_1	funannotate	CDS	127727	129010	.	+	0	ID=M295_000034-T1.cds;Parent=M295_000034-T1;
scaffold_1	funannotate	gene	129375	130518	.	-	.	ID=M295_000035;
scaffold_1	funannotate	mRNA	129375	130518	.	-	.	ID=M295_000035-T1;Parent=M295_000035;product=hypothetical protein;
scaffold_1	funannotate	exon	130452	130518	.	-	.	ID=M295_000035-T1.exon1;Parent=M295_000035-T1;
scaffold_1	funannotate	exon	130195	130348	.	-	.	ID=M295_000035-T1.exon2;Parent=M295_000035-T1;
scaffold_1	funannotate	exon	129719	130137	.	-	.	ID=M295_000035-T1.exon3;Parent=M295_000035-T1;
scaffold_1	funannotate	exon	129375	129625	.	-	.	ID=M295_000035-T1.exon4;Parent=M295_000035-T1;
scaffold_1	funannotate	CDS	130452	130518	.	-	0	ID=M295_000035-T1.cds;Parent=M295_000035-T1;
scaffold_1	funannotate	CDS	130195	130348	.	-	2	ID=M295_000035-T1.cds;Parent=M295_000035-T1;
scaffold_1	funannotate	CDS	129719	130137	.	-	1	ID=M295_000035-T1.cds;Parent=M295_000035-T1;
scaffold_1	funannotate	CDS	129375	129625	.	-	2	ID=M295_000035-T1.cds;Parent=M295_000035-T1;
scaffold_1	funannotate	gene	130966	132975	.	+	.	ID=M295_000036;
scaffold_1	funannotate	mRNA	130966	132975	.	+	.	ID=M295_000036-T1;Parent=M295_000036;product=hypothetical protein;
scaffold_1	funannotate	exon	130966	131371	.	+	.	ID=M295_000036-T1.exon1;Parent=M295_000036-T1;
scaffold_1	funannotate	exon	131443	131746	.	+	.	ID=M295_000036-T1.exon2;Parent=M295_000036-T1;
scaffold_1	funannotate	exon	131816	132036	.	+	.	ID=M295_000036-T1.exon3;Parent=M295_000036-T1;
scaffold_1	funannotate	exon	132097	132444	.	+	.	ID=M295_000036-T1.exon4;Parent=M295_000036-T1;
scaffold_1	funannotate	exon	132596	132975	.	+	.	ID=M295_000036-T1.exon5;Parent=M295_000036-T1;
scaffold_1	funannotate	CDS	130966	131371	.	+	0	ID=M295_000036-T1.cds;Parent=M295_000036-T1;
scaffold_1	funannotate	CDS	131443	131746	.	+	2	ID=M295_000036-T1.cds;Parent=M295_000036-T1;
scaffold_1	funannotate	CDS	131816	132036	.	+	1	ID=M295_000036-T1.cds;Parent=M295_000036-T1;
scaffold_1	funannotate	CDS	132097	132444	.	+	2	ID=M295_000036-T1.cds;Parent=M295_000036-T1;
scaffold_1	funannotate	CDS	132596	132975	.	+	2	ID=M295_000036-T1.cds;Parent=M295_000036-T1;
scaffold_1	funannotate	gene	133179	136837	.	-	.	ID=M295_000037;
scaffold_1	funannotate	mRNA	133179	136837	.	-	.	ID=M295_000037-T1;Parent=M295_000037;product=hypothetical protein;
scaffold_1	funannotate	exon	136792	136837	.	-	.	ID=M295_000037-T1.exon1;Parent=M295_000037-T1;
scaffold_1	funannotate	exon	134617	136761	.	-	.	ID=M295_000037-T1.exon2;Parent=M295_000037-T1;
scaffold_1	funannotate	exon	134500	134558	.	-	.	ID=M295_000037-T1.exon3;Parent=M295_000037-T1;
scaffold_1	funannotate	exon	134402	134443	.	-	.	ID=M295_000037-T1.exon4;Parent=M295_000037-T1;
scaffold_1	funannotate	exon	134174	134266	.	-	.	ID=M295_000037-T1.exon5;Parent=M295_000037-T1;
scaffold_1	funannotate	exon	133822	134110	.	-	.	ID=M295_000037-T1.exon6;Parent=M295_000037-T1;
scaffold_1	funannotate	exon	133468	133757	.	-	.	ID=M295_000037-T1.exon7;Parent=M295_000037-T1;
scaffold_1	funannotate	exon	133179	133253	.	-	.	ID=M295_000037-T1.exon8;Parent=M295_000037-T1;
scaffold_1	funannotate	CDS	136792	136837	.	-	0	ID=M295_000037-T1.cds;Parent=M295_000037-T1;
scaffold_1	funannotate	CDS	134617	136761	.	-	2	ID=M295_000037-T1.cds;Parent=M295_000037-T1;
scaffold_1	funannotate	CDS	134500	134558	.	-	2	ID=M295_000037-T1.cds;Parent=M295_000037-T1;
scaffold_1	funannotate	CDS	134402	134443	.	-	0	ID=M295_000037-T1.cds;Parent=M295_000037-T1;
scaffold_1	funannotate	CDS	134174	134266	.	-	0	ID=M295_000037-T1.cds;Parent=M295_000037-T1;
scaffold_1	funannotate	CDS	133822	134110	.	-	0	ID=M295_000037-T1.cds;Parent=M295_000037-T1;
scaffold_1	funannotate	CDS	133468	133757	.	-	2	ID=M295_000037-T1.cds;Parent=M295_000037-T1;
scaffold_1	funannotate	CDS	133179	133253	.	-	0	ID=M295_000037-T1.cds;Parent=M295_000037-T1;
scaffold_1	funannotate	gene	137640	138008	.	-	.	ID=M295_000038;
scaffold_1	funannotate	mRNA	137640	138008	.	-	.	ID=M295_000038-T1;Parent=M295_000038;product=hypothetical protein;
scaffold_1	funannotate	exon	137640	138008	.	-	.	ID=M295_000038-T1.exon1;Parent=M295_000038-T1;
scaffold_1	funannotate	CDS	137640	138008	.	-	0	ID=M295_000038-T1.cds;Parent=M295_000038-T1;
scaffold_1	funannotate	gene	139339	143504	.	-	.	ID=M295_000039;
scaffold_1	funannotate	mRNA	139339	143504	.	-	.	ID=M295_000039-T1;Parent=M295_000039;product=hypothetical protein;
scaffold_1	funannotate	exon	143439	143504	.	-	.	ID=M295_000039-T1.exon1;Parent=M295_000039-T1;
scaffold_1	funannotate	exon	142285	142602	.	-	.	ID=M295_000039-T1.exon2;Parent=M295_000039-T1;
scaffold_1	funannotate	exon	142052	142213	.	-	.	ID=M295_000039-T1.exon3;Parent=M295_000039-T1;
scaffold_1	funannotate	exon	141910	141997	.	-	.	ID=M295_000039-T1.exon4;Parent=M295_000039-T1;
scaffold_1	funannotate	exon	140404	141832	.	-	.	ID=M295_000039-T1.exon5;Parent=M295_000039-T1;
scaffold_1	funannotate	exon	139639	140352	.	-	.	ID=M295_000039-T1.exon6;Parent=M295_000039-T1;
scaffold_1	funannotate	exon	139339	139579	.	-	.	ID=M295_000039-T1.exon7;Parent=M295_000039-T1;
scaffold_1	funannotate	CDS	143439	143504	.	-	0	ID=M295_000039-T1.cds;Parent=M295_000039-T1;
scaffold_1	funannotate	CDS	142285	142602	.	-	0	ID=M295_000039-T1.cds;Parent=M295_000039-T1;
scaffold_1	funannotate	CDS	142052	142213	.	-	0	ID=M295_000039-T1.cds;Parent=M295_000039-T1;
scaffold_1	funannotate	CDS	141910	141997	.	-	0	ID=M295_000039-T1.cds;Parent=M295_000039-T1;
scaffold_1	funannotate	CDS	140404	141832	.	-	2	ID=M295_000039-T1.cds;Parent=M295_000039-T1;
scaffold_1	funannotate	CDS	139639	140352	.	-	1	ID=M295_000039-T1.cds;Parent=M295_000039-T1;
scaffold_1	funannotate	CDS	139339	139579	.	-	1	ID=M295_000039-T1.cds;Parent=M295_000039-T1;
scaffold_1	funannotate	gene	143691	145957	.	-	.	ID=M295_000040;
scaffold_1	funannotate	mRNA	143691	145957	.	-	.	ID=M295_000040-T1;Parent=M295_000040;product=hypothetical protein;
scaffold_1	funannotate	exon	145681	145957	.	-	.	ID=M295_000040-T1.exon1;Parent=M295_000040-T1;
scaffold_1	funannotate	exon	145236	145349	.	-	.	ID=M295_000040-T1.exon2;Parent=M295_000040-T1;
scaffold_1	funannotate	exon	145095	145175	.	-	.	ID=M295_000040-T1.exon3;Parent=M295_000040-T1;
scaffold_1	funannotate	exon	144755	145041	.	-	.	ID=M295_000040-T1.exon4;Parent=M295_000040-T1;
scaffold_1	funannotate	exon	144635	144699	.	-	.	ID=M295_000040-T1.exon5;Parent=M295_000040-T1;
scaffold_1	funannotate	exon	144247	144551	.	-	.	ID=M295_000040-T1.exon6;Parent=M295_000040-T1;
scaffold_1	funannotate	exon	144134	144190	.	-	.	ID=M295_000040-T1.exon7;Parent=M295_000040-T1;
scaffold_1	funannotate	exon	143904	144069	.	-	.	ID=M295_000040-T1.exon8;Parent=M295_000040-T1;
scaffold_1	funannotate	exon	143691	143766	.	-	.	ID=M295_000040-T1.exon9;Parent=M295_000040-T1;
scaffold_1	funannotate	CDS	145681	145957	.	-	0	ID=M295_000040-T1.cds;Parent=M295_000040-T1;
scaffold_1	funannotate	CDS	145236	145349	.	-	2	ID=M295_000040-T1.cds;Parent=M295_000040-T1;
scaffold_1	funannotate	CDS	145095	145175	.	-	2	ID=M295_000040-T1.cds;Parent=M295_000040-T1;
scaffold_1	funannotate	CDS	144755	145041	.	-	2	ID=M295_000040-T1.cds;Parent=M295_000040-T1;
scaffold_1	funannotate	CDS	144635	144699	.	-	0	ID=M295_000040-T1.cds;Parent=M295_000040-T1;
scaffold_1	funannotate	CDS	144247	144551	.	-	1	ID=M295_000040-T1.cds;Parent=M295_000040-T1;
scaffold_1	funannotate	CDS	144134	144190	.	-	2	ID=M295_000040-T1.cds;Parent=M295_000040-T1;
scaffold_1	funannotate	CDS	143904	144069	.	-	2	ID=M295_000040-T1.cds;Parent=M295_000040-T1;
scaffold_1	funannotate	CDS	143691	143766	.	-	1	ID=M295_000040-T1.cds;Parent=M295_000040-T1;
scaffold_1	funannotate	gene	147275	150306	.	-	.	ID=M295_000041;
scaffold_1	funannotate	mRNA	147275	150306	.	-	.	ID=M295_000041-T1;Parent=M295_000041;product=hypothetical protein;
scaffold_1	funannotate	exon	149797	150306	.	-	.	ID=M295_000041-T1.exon1;Parent=M295_000041-T1;
scaffold_1	funannotate	exon	147275	149734	.	-	.	ID=M295_000041-T1.exon2;Parent=M295_000041-T1;
scaffold_1	funannotate	CDS	149797	150306	.	-	0	ID=M295_000041-T1.cds;Parent=M295_000041-T1;
scaffold_1	funannotate	CDS	147275	149734	.	-	0	ID=M295_000041-T1.cds;Parent=M295_000041-T1;
scaffold_1	funannotate	gene	154111	157346	.	-	.	ID=M295_000042;
scaffold_1	funannotate	mRNA	154111	157346	.	-	.	ID=M295_000042-T1;Parent=M295_000042;product=hypothetical protein;
scaffold_1	funannotate	exon	157070	157346	.	-	.	ID=M295_000042-T1.exon1;Parent=M295_000042-T1;
scaffold_1	funannotate	exon	154111	156611	.	-	.	ID=M295_000042-T1.exon2;Parent=M295_000042-T1;
scaffold_1	funannotate	CDS	157070	157346	.	-	0	ID=M295_000042-T1.cds;Parent=M295_000042-T1;
scaffold_1	funannotate	CDS	154111	156611	.	-	2	ID=M295_000042-T1.cds;Parent=M295_000042-T1;
scaffold_1	funannotate	gene	162353	162781	.	-	.	ID=M295_000043;
scaffold_1	funannotate	mRNA	162353	162781	.	-	.	ID=M295_000043-T1;Parent=M295_000043;product=hypothetical protein;
scaffold_1	funannotate	exon	162353	162781	.	-	.	ID=M295_000043-T1.exon1;Parent=M295_000043-T1;
scaffold_1	funannotate	CDS	162353	162781	.	-	0	ID=M295_000043-T1.cds;Parent=M295_000043-T1;
scaffold_1	funannotate	gene	165529	168157	.	-	.	ID=M295_000044;
scaffold_1	funannotate	mRNA	165529	168157	.	-	.	ID=M295_000044-T1;Parent=M295_000044;product=hypothetical protein;
scaffold_1	funannotate	exon	168035	168157	.	-	.	ID=M295_000044-T1.exon1;Parent=M295_000044-T1;
scaffold_1	funannotate	exon	167706	167951	.	-	.	ID=M295_000044-T1.exon2;Parent=M295_000044-T1;
scaffold_1	funannotate	exon	167373	167475	.	-	.	ID=M295_000044-T1.exon3;Parent=M295_000044-T1;
scaffold_1	funannotate	exon	166358	167275	.	-	.	ID=M295_000044-T1.exon4;Parent=M295_000044-T1;
scaffold_1	funannotate	exon	166269	166302	.	-	.	ID=M295_000044-T1.exon5;Parent=M295_000044-T1;
scaffold_1	funannotate	exon	166059	166212	.	-	.	ID=M295_000044-T1.exon6;Parent=M295_000044-T1;
scaffold_1	funannotate	exon	165529	166005	.	-	.	ID=M295_000044-T1.exon7;Parent=M295_000044-T1;
scaffold_1	funannotate	CDS	168035	168157	.	-	0	ID=M295_000044-T1.cds;Parent=M295_000044-T1;
scaffold_1	funannotate	CDS	167706	167951	.	-	0	ID=M295_000044-T1.cds;Parent=M295_000044-T1;
scaffold_1	funannotate	CDS	167373	167475	.	-	0	ID=M295_000044-T1.cds;Parent=M295_000044-T1;
scaffold_1	funannotate	CDS	166358	167275	.	-	2	ID=M295_000044-T1.cds;Parent=M295_000044-T1;
scaffold_1	funannotate	CDS	166269	166302	.	-	2	ID=M295_000044-T1.cds;Parent=M295_000044-T1;
scaffold_1	funannotate	CDS	166059	166212	.	-	1	ID=M295_000044-T1.cds;Parent=M295_000044-T1;
scaffold_1	funannotate	CDS	165529	166005	.	-	0	ID=M295_000044-T1.cds;Parent=M295_000044-T1;
scaffold_1	funannotate	gene	170570	172196	.	+	.	ID=M295_000045;
scaffold_1	funannotate	mRNA	170570	172196	.	+	.	ID=M295_000045-T1;Parent=M295_000045;product=hypothetical protein;
scaffold_1	funannotate	exon	170570	170683	.	+	.	ID=M295_000045-T1.exon1;Parent=M295_000045-T1;
scaffold_1	funannotate	exon	170753	170817	.	+	.	ID=M295_000045-T1.exon2;Parent=M295_000045-T1;
scaffold_1	funannotate	exon	170899	171092	.	+	.	ID=M295_000045-T1.exon3;Parent=M295_000045-T1;
scaffold_1	funannotate	exon	171154	172196	.	+	.	ID=M295_000045-T1.exon4;Parent=M295_000045-T1;
scaffold_1	funannotate	CDS	170570	170683	.	+	0	ID=M295_000045-T1.cds;Parent=M295_000045-T1;
scaffold_1	funannotate	CDS	170753	170817	.	+	0	ID=M295_000045-T1.cds;Parent=M295_000045-T1;
scaffold_1	funannotate	CDS	170899	171092	.	+	1	ID=M295_000045-T1.cds;Parent=M295_000045-T1;
scaffold_1	funannotate	CDS	171154	172196	.	+	2	ID=M295_000045-T1.cds;Parent=M295_000045-T1;
scaffold_1	funannotate	gene	174038	175078	.	+	.	ID=M295_000046;
scaffold_1	funannotate	mRNA	174038	175078	.	+	.	ID=M295_000046-T1;Parent=M295_000046;product=hypothetical protein;
scaffold_1	funannotate	exon	174038	174924	.	+	.	ID=M295_000046-T1.exon1;Parent=M295_000046-T1;
scaffold_1	funannotate	exon	175024	175078	.	+	.	ID=M295_000046-T1.exon2;Parent=M295_000046-T1;
scaffold_1	funannotate	CDS	174038	174924	.	+	0	ID=M295_000046-T1.cds;Parent=M295_000046-T1;
scaffold_1	funannotate	CDS	175024	175078	.	+	1	ID=M295_000046-T1.cds;Parent=M295_000046-T1;
scaffold_1	funannotate	gene	176615	177856	.	+	.	ID=M295_000047;
scaffold_1	funannotate	mRNA	176615	177856	.	+	.	ID=M295_000047-T1;Parent=M295_000047;product=hypothetical protein;
scaffold_1	funannotate	exon	176615	177057	.	+	.	ID=M295_000047-T1.exon1;Parent=M295_000047-T1;
scaffold_1	funannotate	exon	177346	177856	.	+	.	ID=M295_000047-T1.exon2;Parent=M295_000047-T1;
scaffold_1	funannotate	CDS	176615	177057	.	+	0	ID=M295_000047-T1.cds;Parent=M295_000047-T1;
scaffold_1	funannotate	CDS	177346	177856	.	+	1	ID=M295_000047-T1.cds;Parent=M295_000047-T1;
scaffold_1	funannotate	gene	179526	180050	.	-	.	ID=M295_000048;
scaffold_1	funannotate	mRNA	179526	180050	.	-	.	ID=M295_000048-T1;Parent=M295_000048;product=hypothetical protein;
scaffold_1	funannotate	exon	180029	180050	.	-	.	ID=M295_000048-T1.exon1;Parent=M295_000048-T1;
scaffold_1	funannotate	exon	179526	179941	.	-	.	ID=M295_000048-T1.exon2;Parent=M295_000048-T1;
scaffold_1	funannotate	CDS	180029	180050	.	-	0	ID=M295_000048-T1.cds;Parent=M295_000048-T1;
scaffold_1	funannotate	CDS	179526	179941	.	-	2	ID=M295_000048-T1.cds;Parent=M295_000048-T1;
scaffold_1	funannotate	gene	189131	192097	.	+	.	ID=M295_000049;
scaffold_1	funannotate	mRNA	189131	192097	.	+	.	ID=M295_000049-T1;Parent=M295_000049;product=hypothetical protein;
scaffold_1	funannotate	exon	189131	189410	.	+	.	ID=M295_000049-T1.exon1;Parent=M295_000049-T1;
scaffold_1	funannotate	exon	189466	189545	.	+	.	ID=M295_000049-T1.exon2;Parent=M295_000049-T1;
scaffold_1	funannotate	exon	189604	191992	.	+	.	ID=M295_000049-T1.exon3;Parent=M295_000049-T1;
scaffold_1	funannotate	exon	192051	192097	.	+	.	ID=M295_000049-T1.exon4;Parent=M295_000049-T1;
scaffold_1	funannotate	CDS	189131	189410	.	+	0	ID=M295_000049-T1.cds;Parent=M295_000049-T1;
scaffold_1	funannotate	CDS	189466	189545	.	+	2	ID=M295_000049-T1.cds;Parent=M295_000049-T1;
scaffold_1	funannotate	CDS	189604	191992	.	+	0	ID=M295_000049-T1.cds;Parent=M295_000049-T1;
scaffold_1	funannotate	CDS	192051	192097	.	+	2	ID=M295_000049-T1.cds;Parent=M295_000049-T1;
scaffold_1	funannotate	gene	192844	195184	.	+	.	ID=M295_000050;
scaffold_1	funannotate	mRNA	192844	195184	.	+	.	ID=M295_000050-T1;Parent=M295_000050;product=hypothetical protein;
scaffold_1	funannotate	exon	192844	192877	.	+	.	ID=M295_000050-T1.exon1;Parent=M295_000050-T1;
scaffold_1	funannotate	exon	192986	193387	.	+	.	ID=M295_000050-T1.exon2;Parent=M295_000050-T1;
scaffold_1	funannotate	exon	193507	193561	.	+	.	ID=M295_000050-T1.exon3;Parent=M295_000050-T1;
scaffold_1	funannotate	exon	193633	193676	.	+	.	ID=M295_000050-T1.exon4;Parent=M295_000050-T1;
scaffold_1	funannotate	exon	193841	194026	.	+	.	ID=M295_000050-T1.exon5;Parent=M295_000050-T1;
scaffold_1	funannotate	exon	194166	195184	.	+	.	ID=M295_000050-T1.exon6;Parent=M295_000050-T1;
scaffold_1	funannotate	CDS	192844	192877	.	+	0	ID=M295_000050-T1.cds;Parent=M295_000050-T1;
scaffold_1	funannotate	CDS	192986	193387	.	+	2	ID=M295_000050-T1.cds;Parent=M295_000050-T1;
scaffold_1	funannotate	CDS	193507	193561	.	+	2	ID=M295_000050-T1.cds;Parent=M295_000050-T1;
scaffold_1	funannotate	CDS	193633	193676	.	+	1	ID=M295_000050-T1.cds;Parent=M295_000050-T1;
scaffold_1	funannotate	CDS	193841	194026	.	+	2	ID=M295_000050-T1.cds;Parent=M295_000050-T1;
scaffold_1	funannotate	CDS	194166	195184	.	+	2	ID=M295_000050-T1.cds;Parent=M295_000050-T1;
scaffold_1	funannotate	gene	196656	197596	.	-	.	ID=M295_000051;
scaffold_1	funannotate	mRNA	196656	197596	.	-	.	ID=M295_000051-T1;Parent=M295_000051;product=hypothetical protein;
scaffold_1	funannotate	exon	197461	197596	.	-	.	ID=M295_000051-T1.exon1;Parent=M295_000051-T1;
scaffold_1	funannotate	exon	197050	197315	.	-	.	ID=M295_000051-T1.exon2;Parent=M295_000051-T1;
scaffold_1	funannotate	exon	196656	196958	.	-	.	ID=M295_000051-T1.exon3;Parent=M295_000051-T1;
scaffold_1	funannotate	CDS	197461	197596	.	-	0	ID=M295_000051-T1.cds;Parent=M295_000051-T1;
scaffold_1	funannotate	CDS	197050	197315	.	-	2	ID=M295_000051-T1.cds;Parent=M295_000051-T1;
scaffold_1	funannotate	CDS	196656	196958	.	-	0	ID=M295_000051-T1.cds;Parent=M295_000051-T1;
scaffold_1	funannotate	gene	198416	199054	.	+	.	ID=M295_000052;
scaffold_1	funannotate	mRNA	198416	199054	.	+	.	ID=M295_000052-T1;Parent=M295_000052;product=hypothetical protein;
scaffold_1	funannotate	exon	198416	198457	.	+	.	ID=M295_000052-T1.exon1;Parent=M295_000052-T1;
scaffold_1	funannotate	exon	198533	199054	.	+	.	ID=M295_000052-T1.exon2;Parent=M295_000052-T1;
scaffold_1	funannotate	CDS	198416	198457	.	+	0	ID=M295_000052-T1.cds;Parent=M295_000052-T1;
scaffold_1	funannotate	CDS	198533	199054	.	+	0	ID=M295_000052-T1.cds;Parent=M295_000052-T1;
scaffold_1	funannotate	gene	199774	202695	.	+	.	ID=M295_000053;
scaffold_1	funannotate	mRNA	199774	202695	.	+	.	ID=M295_000053-T1;Parent=M295_000053;product=hypothetical protein;
scaffold_1	funannotate	exon	199774	202695	.	+	.	ID=M295_000053-T1.exon1;Parent=M295_000053-T1;
scaffold_1	funannotate	CDS	199774	202695	.	+	0	ID=M295_000053-T1.cds;Parent=M295_000053-T1;
scaffold_1	funannotate	gene	206209	207371	.	+	.	ID=M295_000054;
scaffold_1	funannotate	mRNA	206209	207371	.	+	.	ID=M295_000054-T1;Parent=M295_000054;product=hypothetical protein;
scaffold_1	funannotate	exon	206209	206219	.	+	.	ID=M295_000054-T1.exon1;Parent=M295_000054-T1;
scaffold_1	funannotate	exon	206515	206763	.	+	.	ID=M295_000054-T1.exon2;Parent=M295_000054-T1;
scaffold_1	funannotate	exon	206874	207000	.	+	.	ID=M295_000054-T1.exon3;Parent=M295_000054-T1;
scaffold_1	funannotate	exon	207165	207371	.	+	.	ID=M295_000054-T1.exon4;Parent=M295_000054-T1;
scaffold_1	funannotate	CDS	206209	206219	.	+	0	ID=M295_000054-T1.cds;Parent=M295_000054-T1;
scaffold_1	funannotate	CDS	206515	206763	.	+	1	ID=M295_000054-T1.cds;Parent=M295_000054-T1;
scaffold_1	funannotate	CDS	206874	207000	.	+	1	ID=M295_000054-T1.cds;Parent=M295_000054-T1;
scaffold_1	funannotate	CDS	207165	207371	.	+	0	ID=M295_000054-T1.cds;Parent=M295_000054-T1;
scaffold_1	funannotate	gene	208064	209358	.	-	.	ID=M295_000055;
scaffold_1	funannotate	mRNA	208064	209358	.	-	.	ID=M295_000055-T1;Parent=M295_000055;product=hypothetical protein;
scaffold_1	funannotate	exon	209323	209358	.	-	.	ID=M295_000055-T1.exon1;Parent=M295_000055-T1;
scaffold_1	funannotate	exon	208064	209227	.	-	.	ID=M295_000055-T1.exon2;Parent=M295_000055-T1;
scaffold_1	funannotate	CDS	209323	209358	.	-	0	ID=M295_000055-T1.cds;Parent=M295_000055-T1;
scaffold_1	funannotate	CDS	208064	209227	.	-	0	ID=M295_000055-T1.cds;Parent=M295_000055-T1;
scaffold_1	funannotate	gene	216133	222922	.	+	.	ID=M295_000056;
scaffold_1	funannotate	mRNA	216133	222922	.	+	.	ID=M295_000056-T1;Parent=M295_000056;product=hypothetical protein;
scaffold_1	funannotate	exon	216133	216257	.	+	.	ID=M295_000056-T1.exon1;Parent=M295_000056-T1;
scaffold_1	funannotate	exon	216319	216372	.	+	.	ID=M295_000056-T1.exon2;Parent=M295_000056-T1;
scaffold_1	funannotate	exon	216435	216475	.	+	.	ID=M295_000056-T1.exon3;Parent=M295_000056-T1;
scaffold_1	funannotate	exon	216543	217214	.	+	.	ID=M295_000056-T1.exon4;Parent=M295_000056-T1;
scaffold_1	funannotate	exon	217267	219953	.	+	.	ID=M295_000056-T1.exon5;Parent=M295_000056-T1;
scaffold_1	funannotate	exon	220046	220054	.	+	.	ID=M295_000056-T1.exon6;Parent=M295_000056-T1;
scaffold_1	funannotate	exon	220106	222723	.	+	.	ID=M295_000056-T1.exon7;Parent=M295_000056-T1;
scaffold_1	funannotate	exon	222781	222922	.	+	.	ID=M295_000056-T1.exon8;Parent=M295_000056-T1;
scaffold_1	funannotate	CDS	216133	216257	.	+	0	ID=M295_000056-T1.cds;Parent=M295_000056-T1;
scaffold_1	funannotate	CDS	216319	216372	.	+	1	ID=M295_000056-T1.cds;Parent=M295_000056-T1;
scaffold_1	funannotate	CDS	216435	216475	.	+	1	ID=M295_000056-T1.cds;Parent=M295_000056-T1;
scaffold_1	funannotate	CDS	216543	217214	.	+	2	ID=M295_000056-T1.cds;Parent=M295_000056-T1;
scaffold_1	funannotate	CDS	217267	219953	.	+	2	ID=M295_000056-T1.cds;Parent=M295_000056-T1;
scaffold_1	funannotate	CDS	220046	220054	.	+	0	ID=M295_000056-T1.cds;Parent=M295_000056-T1;
scaffold_1	funannotate	CDS	220106	222723	.	+	0	ID=M295_000056-T1.cds;Parent=M295_000056-T1;
scaffold_1	funannotate	CDS	222781	222922	.	+	1	ID=M295_000056-T1.cds;Parent=M295_000056-T1;
scaffold_1	funannotate	gene	223930	226525	.	+	.	ID=M295_000057;
scaffold_1	funannotate	mRNA	223930	226525	.	+	.	ID=M295_000057-T1;Parent=M295_000057;product=hypothetical protein;
scaffold_1	funannotate	exon	223930	224644	.	+	.	ID=M295_000057-T1.exon1;Parent=M295_000057-T1;
scaffold_1	funannotate	exon	224718	226309	.	+	.	ID=M295_000057-T1.exon2;Parent=M295_000057-T1;
scaffold_1	funannotate	exon	226445	226525	.	+	.	ID=M295_000057-T1.exon3;Parent=M295_000057-T1;
scaffold_1	funannotate	CDS	223930	224644	.	+	0	ID=M295_000057-T1.cds;Parent=M295_000057-T1;
scaffold_1	funannotate	CDS	224718	226309	.	+	2	ID=M295_000057-T1.cds;Parent=M295_000057-T1;
scaffold_1	funannotate	CDS	226445	226525	.	+	0	ID=M295_000057-T1.cds;Parent=M295_000057-T1;
scaffold_1	funannotate	gene	227930	231068	.	+	.	ID=M295_000058;
scaffold_1	funannotate	mRNA	227930	231068	.	+	.	ID=M295_000058-T1;Parent=M295_000058;product=hypothetical protein;
scaffold_1	funannotate	exon	227930	228010	.	+	.	ID=M295_000058-T1.exon1;Parent=M295_000058-T1;
scaffold_1	funannotate	exon	228113	229327	.	+	.	ID=M295_000058-T1.exon2;Parent=M295_000058-T1;
scaffold_1	funannotate	exon	229450	230537	.	+	.	ID=M295_000058-T1.exon3;Parent=M295_000058-T1;
scaffold_1	funannotate	exon	230972	231068	.	+	.	ID=M295_000058-T1.exon4;Parent=M295_000058-T1;
scaffold_1	funannotate	CDS	227930	228010	.	+	0	ID=M295_000058-T1.cds;Parent=M295_000058-T1;
scaffold_1	funannotate	CDS	228113	229327	.	+	0	ID=M295_000058-T1.cds;Parent=M295_000058-T1;
scaffold_1	funannotate	CDS	229450	230537	.	+	0	ID=M295_000058-T1.cds;Parent=M295_000058-T1;
scaffold_1	funannotate	CDS	230972	231068	.	+	1	ID=M295_000058-T1.cds;Parent=M295_000058-T1;
scaffold_1	funannotate	gene	234003	236024	.	+	.	ID=M295_000059;
scaffold_1	funannotate	mRNA	234003	236024	.	+	.	ID=M295_000059-T1;Parent=M295_000059;product=hypothetical protein;
scaffold_1	funannotate	exon	234003	234161	.	+	.	ID=M295_000059-T1.exon1;Parent=M295_000059-T1;
scaffold_1	funannotate	exon	234310	234882	.	+	.	ID=M295_000059-T1.exon2;Parent=M295_000059-T1;
scaffold_1	funannotate	exon	234957	236024	.	+	.	ID=M295_000059-T1.exon3;Parent=M295_000059-T1;
scaffold_1	funannotate	CDS	234003	234161	.	+	0	ID=M295_000059-T1.cds;Parent=M295_000059-T1;
scaffold_1	funannotate	CDS	234310	234882	.	+	0	ID=M295_000059-T1.cds;Parent=M295_000059-T1;
scaffold_1	funannotate	CDS	234957	236024	.	+	0	ID=M295_000059-T1.cds;Parent=M295_000059-T1;
scaffold_1	funannotate	gene	237161	240710	.	+	.	ID=M295_000060;
scaffold_1	funannotate	mRNA	237161	240710	.	+	.	ID=M295_000060-T1;Parent=M295_000060;product=hypothetical protein;
scaffold_1	funannotate	exon	237161	240310	.	+	.	ID=M295_000060-T1.exon1;Parent=M295_000060-T1;
scaffold_1	funannotate	exon	240390	240710	.	+	.	ID=M295_000060-T1.exon2;Parent=M295_000060-T1;
scaffold_1	funannotate	CDS	237161	240310	.	+	0	ID=M295_000060-T1.cds;Parent=M295_000060-T1;
scaffold_1	funannotate	CDS	240390	240710	.	+	0	ID=M295_000060-T1.cds;Parent=M295_000060-T1;
scaffold_1	funannotate	gene	242052	244240	.	+	.	ID=M295_000061;
scaffold_1	funannotate	mRNA	242052	244240	.	+	.	ID=M295_000061-T1;Parent=M295_000061;product=hypothetical protein;
scaffold_1	funannotate	exon	242052	242412	.	+	.	ID=M295_000061-T1.exon1;Parent=M295_000061-T1;
scaffold_1	funannotate	exon	242625	244240	.	+	.	ID=M295_000061-T1.exon2;Parent=M295_000061-T1;
scaffold_1	funannotate	CDS	242052	242412	.	+	0	ID=M295_000061-T1.cds;Parent=M295_000061-T1;
scaffold_1	funannotate	CDS	242625	244240	.	+	2	ID=M295_000061-T1.cds;Parent=M295_000061-T1;
scaffold_1	funannotate	gene	248564	252062	.	+	.	ID=M295_000062;
scaffold_1	funannotate	mRNA	248564	252062	.	+	.	ID=M295_000062-T1;Parent=M295_000062;product=hypothetical protein;
scaffold_1	funannotate	exon	248564	248691	.	+	.	ID=M295_000062-T1.exon1;Parent=M295_000062-T1;
scaffold_1	funannotate	exon	248757	248917	.	+	.	ID=M295_000062-T1.exon2;Parent=M295_000062-T1;
scaffold_1	funannotate	exon	248993	249373	.	+	.	ID=M295_000062-T1.exon3;Parent=M295_000062-T1;
scaffold_1	funannotate	exon	249685	249988	.	+	.	ID=M295_000062-T1.exon4;Parent=M295_000062-T1;
scaffold_1	funannotate	exon	250144	250257	.	+	.	ID=M295_000062-T1.exon5;Parent=M295_000062-T1;
scaffold_1	funannotate	exon	250301	250325	.	+	.	ID=M295_000062-T1.exon6;Parent=M295_000062-T1;
scaffold_1	funannotate	exon	250497	250760	.	+	.	ID=M295_000062-T1.exon7;Parent=M295_000062-T1;
scaffold_1	funannotate	exon	250870	251679	.	+	.	ID=M295_000062-T1.exon8;Parent=M295_000062-T1;
scaffold_1	funannotate	exon	251757	252062	.	+	.	ID=M295_000062-T1.exon9;Parent=M295_000062-T1;
scaffold_1	funannotate	CDS	248564	248691	.	+	0	ID=M295_000062-T1.cds;Parent=M295_000062-T1;
scaffold_1	funannotate	CDS	248757	248917	.	+	1	ID=M295_000062-T1.cds;Parent=M295_000062-T1;
scaffold_1	funannotate	CDS	248993	249373	.	+	2	ID=M295_000062-T1.cds;Parent=M295_000062-T1;
scaffold_1	funannotate	CDS	249685	249988	.	+	2	ID=M295_000062-T1.cds;Parent=M295_000062-T1;
scaffold_1	funannotate	CDS	250144	250257	.	+	1	ID=M295_000062-T1.cds;Parent=M295_000062-T1;
scaffold_1	funannotate	CDS	250301	250325	.	+	1	ID=M295_000062-T1.cds;Parent=M295_000062-T1;
scaffold_1	funannotate	CDS	250497	250760	.	+	0	ID=M295_000062-T1.cds;Parent=M295_000062-T1;
scaffold_1	funannotate	CDS	250870	251679	.	+	0	ID=M295_000062-T1.cds;Parent=M295_000062-T1;
scaffold_1	funannotate	CDS	251757	252062	.	+	0	ID=M295_000062-T1.cds;Parent=M295_000062-T1;
scaffold_1	funannotate	gene	256711	258672	.	-	.	ID=M295_000063;
scaffold_1	funannotate	mRNA	256711	258672	.	-	.	ID=M295_000063-T1;Parent=M295_000063;product=hypothetical protein;
scaffold_1	funannotate	exon	258364	258672	.	-	.	ID=M295_000063-T1.exon1;Parent=M295_000063-T1;
scaffold_1	funannotate	exon	258216	258273	.	-	.	ID=M295_000063-T1.exon2;Parent=M295_000063-T1;
scaffold_1	funannotate	exon	257023	258140	.	-	.	ID=M295_000063-T1.exon3;Parent=M295_000063-T1;
scaffold_1	funannotate	exon	256711	256968	.	-	.	ID=M295_000063-T1.exon4;Parent=M295_000063-T1;
scaffold_1	funannotate	CDS	258364	258672	.	-	0	ID=M295_000063-T1.cds;Parent=M295_000063-T1;
scaffold_1	funannotate	CDS	258216	258273	.	-	0	ID=M295_000063-T1.cds;Parent=M295_000063-T1;
scaffold_1	funannotate	CDS	257023	258140	.	-	2	ID=M295_000063-T1.cds;Parent=M295_000063-T1;
scaffold_1	funannotate	CDS	256711	256968	.	-	0	ID=M295_000063-T1.cds;Parent=M295_000063-T1;
scaffold_1	funannotate	gene	263345	264046	.	-	.	ID=M295_000064;
scaffold_1	funannotate	mRNA	263345	264046	.	-	.	ID=M295_000064-T1;Parent=M295_000064;product=hypothetical protein;
scaffold_1	funannotate	exon	263345	264046	.	-	.	ID=M295_000064-T1.exon1;Parent=M295_000064-T1;
scaffold_1	funannotate	CDS	263345	264046	.	-	0	ID=M295_000064-T1.cds;Parent=M295_000064-T1;
scaffold_1	funannotate	gene	267035	273378	.	-	.	ID=M295_000065;
scaffold_1	funannotate	mRNA	267035	273378	.	-	.	ID=M295_000065-T1;Parent=M295_000065;product=hypothetical protein;
scaffold_1	funannotate	exon	270337	273378	.	-	.	ID=M295_000065-T1.exon1;Parent=M295_000065-T1;
scaffold_1	funannotate	exon	269166	270286	.	-	.	ID=M295_000065-T1.exon2;Parent=M295_000065-T1;
scaffold_1	funannotate	exon	267035	268949	.	-	.	ID=M295_000065-T1.exon3;Parent=M295_000065-T1;
scaffold_1	funannotate	CDS	270337	273378	.	-	0	ID=M295_000065-T1.cds;Parent=M295_000065-T1;
scaffold_1	funannotate	CDS	269166	270286	.	-	0	ID=M295_000065-T1.cds;Parent=M295_000065-T1;
scaffold_1	funannotate	CDS	267035	268949	.	-	1	ID=M295_000065-T1.cds;Parent=M295_000065-T1;
scaffold_1	funannotate	gene	275683	277912	.	-	.	ID=M295_000066;
scaffold_1	funannotate	mRNA	275683	277912	.	-	.	ID=M295_000066-T1;Parent=M295_000066;product=hypothetical protein;
scaffold_1	funannotate	exon	276661	277912	.	-	.	ID=M295_000066-T1.exon1;Parent=M295_000066-T1;
scaffold_1	funannotate	exon	275683	276581	.	-	.	ID=M295_000066-T1.exon2;Parent=M295_000066-T1;
scaffold_1	funannotate	CDS	276661	277912	.	-	0	ID=M295_000066-T1.cds;Parent=M295_000066-T1;
scaffold_1	funannotate	CDS	275683	276581	.	-	2	ID=M295_000066-T1.cds;Parent=M295_000066-T1;
scaffold_1	funannotate	gene	279216	280863	.	-	.	ID=M295_000067;
scaffold_1	funannotate	mRNA	279216	280863	.	-	.	ID=M295_000067-T1;Parent=M295_000067;product=hypothetical protein;
scaffold_1	funannotate	exon	280826	280863	.	-	.	ID=M295_000067-T1.exon1;Parent=M295_000067-T1;
scaffold_1	funannotate	exon	280535	280700	.	-	.	ID=M295_000067-T1.exon2;Parent=M295_000067-T1;
scaffold_1	funannotate	exon	279216	280409	.	-	.	ID=M295_000067-T1.exon3;Parent=M295_000067-T1;
scaffold_1	funannotate	CDS	280826	280863	.	-	0	ID=M295_000067-T1.cds;Parent=M295_000067-T1;
scaffold_1	funannotate	CDS	280535	280700	.	-	1	ID=M295_000067-T1.cds;Parent=M295_000067-T1;
scaffold_1	funannotate	CDS	279216	280409	.	-	0	ID=M295_000067-T1.cds;Parent=M295_000067-T1;
scaffold_1	funannotate	gene	282768	285764	.	+	.	ID=M295_000068;
scaffold_1	funannotate	mRNA	282768	285764	.	+	.	ID=M295_000068-T1;Parent=M295_000068;product=hypothetical protein;
scaffold_1	funannotate	exon	282768	282977	.	+	.	ID=M295_000068-T1.exon1;Parent=M295_000068-T1;
scaffold_1	funannotate	exon	283072	285669	.	+	.	ID=M295_000068-T1.exon2;Parent=M295_000068-T1;
scaffold_1	funannotate	exon	285738	285764	.	+	.	ID=M295_000068-T1.exon3;Parent=M295_000068-T1;
scaffold_1	funannotate	CDS	282768	282977	.	+	0	ID=M295_000068-T1.cds;Parent=M295_000068-T1;
scaffold_1	funannotate	CDS	283072	285669	.	+	0	ID=M295_000068-T1.cds;Parent=M295_000068-T1;
scaffold_1	funannotate	CDS	285738	285764	.	+	0	ID=M295_000068-T1.cds;Parent=M295_000068-T1;
scaffold_1	funannotate	gene	287003	288269	.	+	.	ID=M295_000069;
scaffold_1	funannotate	mRNA	287003	288269	.	+	.	ID=M295_000069-T1;Parent=M295_000069;product=hypothetical protein;
scaffold_1	funannotate	exon	287003	287029	.	+	.	ID=M295_000069-T1.exon1;Parent=M295_000069-T1;
scaffold_1	funannotate	exon	287109	287852	.	+	.	ID=M295_000069-T1.exon2;Parent=M295_000069-T1;
scaffold_1	funannotate	exon	287991	288269	.	+	.	ID=M295_000069-T1.exon3;Parent=M295_000069-T1;
scaffold_1	funannotate	CDS	287003	287029	.	+	0	ID=M295_000069-T1.cds;Parent=M295_000069-T1;
scaffold_1	funannotate	CDS	287109	287852	.	+	0	ID=M295_000069-T1.cds;Parent=M295_000069-T1;
scaffold_1	funannotate	CDS	287991	288269	.	+	0	ID=M295_000069-T1.cds;Parent=M295_000069-T1;
scaffold_1	funannotate	gene	289182	290851	.	-	.	ID=M295_000070;
scaffold_1	funannotate	mRNA	289182	290851	.	-	.	ID=M295_000070-T1;Parent=M295_000070;product=hypothetical protein;
scaffold_1	funannotate	exon	290790	290851	.	-	.	ID=M295_000070-T1.exon1;Parent=M295_000070-T1;
scaffold_1	funannotate	exon	289962	290735	.	-	.	ID=M295_000070-T1.exon2;Parent=M295_000070-T1;
scaffold_1	funannotate	exon	289182	289896	.	-	.	ID=M295_000070-T1.exon3;Parent=M295_000070-T1;
scaffold_1	funannotate	CDS	290790	290851	.	-	0	ID=M295_000070-T1.cds;Parent=M295_000070-T1;
scaffold_1	funannotate	CDS	289962	290735	.	-	1	ID=M295_000070-T1.cds;Parent=M295_000070-T1;
scaffold_1	funannotate	CDS	289182	289896	.	-	1	ID=M295_000070-T1.cds;Parent=M295_000070-T1;
scaffold_1	funannotate	gene	291802	293508	.	+	.	ID=M295_000071;
scaffold_1	funannotate	mRNA	291802	293508	.	+	.	ID=M295_000071-T1;Parent=M295_000071;product=hypothetical protein;
scaffold_1	funannotate	exon	291802	293508	.	+	.	ID=M295_000071-T1.exon1;Parent=M295_000071-T1;
scaffold_1	funannotate	CDS	291802	293508	.	+	0	ID=M295_000071-T1.cds;Parent=M295_000071-T1;
scaffold_1	funannotate	gene	294305	298152	.	-	.	ID=M295_000072;
scaffold_1	funannotate	mRNA	294305	298152	.	-	.	ID=M295_000072-T1;Parent=M295_000072;product=hypothetical protein;
scaffold_1	funannotate	exon	297475	298152	.	-	.	ID=M295_000072-T1.exon1;Parent=M295_000072-T1;
scaffold_1	funannotate	exon	295898	297376	.	-	.	ID=M295_000072-T1.exon2;Parent=M295_000072-T1;
scaffold_1	funannotate	exon	295161	295835	.	-	.	ID=M295_000072-T1.exon3;Parent=M295_000072-T1;
scaffold_1	funannotate	exon	294305	295048	.	-	.	ID=M295_000072-T1.exon4;Parent=M295_000072-T1;
scaffold_1	funannotate	CDS	297475	298152	.	-	0	ID=M295_000072-T1.cds;Parent=M295_000072-T1;
scaffold_1	funannotate	CDS	295898	297376	.	-	0	ID=M295_000072-T1.cds;Parent=M295_000072-T1;
scaffold_1	funannotate	CDS	295161	295835	.	-	0	ID=M295_000072-T1.cds;Parent=M295_000072-T1;
scaffold_1	funannotate	CDS	294305	295048	.	-	0	ID=M295_000072-T1.cds;Parent=M295_000072-T1;
scaffold_1	funannotate	gene	301768	303018	.	+	.	ID=M295_000073;
scaffold_1	funannotate	mRNA	301768	303018	.	+	.	ID=M295_000073-T1;Parent=M295_000073;product=hypothetical protein;
scaffold_1	funannotate	exon	301768	302454	.	+	.	ID=M295_000073-T1.exon1;Parent=M295_000073-T1;
scaffold_1	funannotate	exon	302560	303018	.	+	.	ID=M295_000073-T1.exon2;Parent=M295_000073-T1;
scaffold_1	funannotate	CDS	301768	302454	.	+	0	ID=M295_000073-T1.cds;Parent=M295_000073-T1;
scaffold_1	funannotate	CDS	302560	303018	.	+	0	ID=M295_000073-T1.cds;Parent=M295_000073-T1;
scaffold_1	funannotate	gene	304188	304636	.	-	.	ID=M295_000074;
scaffold_1	funannotate	mRNA	304188	304636	.	-	.	ID=M295_000074-T1;Parent=M295_000074;product=hypothetical protein;
scaffold_1	funannotate	exon	304474	304636	.	-	.	ID=M295_000074-T1.exon1;Parent=M295_000074-T1;
scaffold_1	funannotate	exon	304188	304417	.	-	.	ID=M295_000074-T1.exon2;Parent=M295_000074-T1;
scaffold_1	funannotate	CDS	304474	304636	.	-	0	ID=M295_000074-T1.cds;Parent=M295_000074-T1;
scaffold_1	funannotate	CDS	304188	304417	.	-	2	ID=M295_000074-T1.cds;Parent=M295_000074-T1;
scaffold_1	funannotate	gene	305205	307090	.	-	.	ID=M295_000075;
scaffold_1	funannotate	mRNA	305205	307090	.	-	.	ID=M295_000075-T1;Parent=M295_000075;product=hypothetical protein;
scaffold_1	funannotate	exon	306722	307090	.	-	.	ID=M295_000075-T1.exon1;Parent=M295_000075-T1;
scaffold_1	funannotate	exon	306448	306677	.	-	.	ID=M295_000075-T1.exon2;Parent=M295_000075-T1;
scaffold_1	funannotate	exon	306343	306390	.	-	.	ID=M295_000075-T1.exon3;Parent=M295_000075-T1;
scaffold_1	funannotate	exon	305774	306289	.	-	.	ID=M295_000075-T1.exon4;Parent=M295_000075-T1;
scaffold_1	funannotate	exon	305503	305714	.	-	.	ID=M295_000075-T1.exon5;Parent=M295_000075-T1;
scaffold_1	funannotate	exon	305205	305428	.	-	.	ID=M295_000075-T1.exon6;Parent=M295_000075-T1;
scaffold_1	funannotate	CDS	306722	307090	.	-	0	ID=M295_000075-T1.cds;Parent=M295_000075-T1;
scaffold_1	funannotate	CDS	306448	306677	.	-	0	ID=M295_000075-T1.cds;Parent=M295_000075-T1;
scaffold_1	funannotate	CDS	306343	306390	.	-	1	ID=M295_000075-T1.cds;Parent=M295_000075-T1;
scaffold_1	funannotate	CDS	305774	306289	.	-	1	ID=M295_000075-T1.cds;Parent=M295_000075-T1;
scaffold_1	funannotate	CDS	305503	305714	.	-	1	ID=M295_000075-T1.cds;Parent=M295_000075-T1;
scaffold_1	funannotate	CDS	305205	305428	.	-	2	ID=M295_000075-T1.cds;Parent=M295_000075-T1;
scaffold_1	funannotate	gene	308383	309555	.	+	.	ID=M295_000076;
scaffold_1	funannotate	mRNA	308383	309555	.	+	.	ID=M295_000076-T1;Parent=M295_000076;product=hypothetical protein;
scaffold_1	funannotate	exon	308383	309555	.	+	.	ID=M295_000076-T1.exon1;Parent=M295_000076-T1;
scaffold_1	funannotate	CDS	308383	309555	.	+	0	ID=M295_000076-T1.cds;Parent=M295_000076-T1;
scaffold_1	funannotate	gene	311231	314464	.	-	.	ID=M295_000077;
scaffold_1	funannotate	mRNA	311231	314464	.	-	.	ID=M295_000077-T1;Parent=M295_000077;product=hypothetical protein;
scaffold_1	funannotate	exon	311231	314464	.	-	.	ID=M295_000077-T1.exon1;Parent=M295_000077-T1;
scaffold_1	funannotate	CDS	311231	314464	.	-	0	ID=M295_000077-T1.cds;Parent=M295_000077-T1;
scaffold_1	funannotate	gene	316683	317038	.	-	.	ID=M295_000078;
scaffold_1	funannotate	mRNA	316683	317038	.	-	.	ID=M295_000078-T1;Parent=M295_000078;product=hypothetical protein;
scaffold_1	funannotate	exon	317022	317038	.	-	.	ID=M295_000078-T1.exon1;Parent=M295_000078-T1;
scaffold_1	funannotate	exon	316911	316968	.	-	.	ID=M295_000078-T1.exon2;Parent=M295_000078-T1;
scaffold_1	funannotate	exon	316683	316859	.	-	.	ID=M295_000078-T1.exon3;Parent=M295_000078-T1;
scaffold_1	funannotate	CDS	317022	317038	.	-	0	ID=M295_000078-T1.cds;Parent=M295_000078-T1;
scaffold_1	funannotate	CDS	316911	316968	.	-	1	ID=M295_000078-T1.cds;Parent=M295_000078-T1;
scaffold_1	funannotate	CDS	316683	316859	.	-	0	ID=M295_000078-T1.cds;Parent=M295_000078-T1;
scaffold_1	funannotate	gene	318770	320993	.	-	.	ID=M295_000079;
scaffold_1	funannotate	mRNA	318770	320993	.	-	.	ID=M295_000079-T1;Parent=M295_000079;product=hypothetical protein;
scaffold_1	funannotate	exon	320053	320993	.	-	.	ID=M295_000079-T1.exon1;Parent=M295_000079-T1;
scaffold_1	funannotate	exon	319298	319903	.	-	.	ID=M295_000079-T1.exon2;Parent=M295_000079-T1;
scaffold_1	funannotate	exon	318770	319214	.	-	.	ID=M295_000079-T1.exon3;Parent=M295_000079-T1;
scaffold_1	funannotate	CDS	320053	320993	.	-	0	ID=M295_000079-T1.cds;Parent=M295_000079-T1;
scaffold_1	funannotate	CDS	319298	319903	.	-	1	ID=M295_000079-T1.cds;Parent=M295_000079-T1;
scaffold_1	funannotate	CDS	318770	319214	.	-	1	ID=M295_000079-T1.cds;Parent=M295_000079-T1;
scaffold_1	funannotate	gene	412675	413551	.	+	.	ID=M295_000080;
scaffold_1	funannotate	mRNA	412675	413551	.	+	.	ID=M295_000080-T1;Parent=M295_000080;product=hypothetical protein;
scaffold_1	funannotate	exon	412675	413138	.	+	.	ID=M295_000080-T1.exon1;Parent=M295_000080-T1;
scaffold_1	funannotate	exon	413221	413551	.	+	.	ID=M295_000080-T1.exon2;Parent=M295_000080-T1;
scaffold_1	funannotate	CDS	412675	413138	.	+	0	ID=M295_000080-T1.cds;Parent=M295_000080-T1;
scaffold_1	funannotate	CDS	413221	413551	.	+	1	ID=M295_000080-T1.cds;Parent=M295_000080-T1;
scaffold_1	funannotate	gene	415215	418806	.	-	.	ID=M295_000081;
scaffold_1	funannotate	mRNA	415215	418806	.	-	.	ID=M295_000081-T1;Parent=M295_000081;product=hypothetical protein;
scaffold_1	funannotate	exon	418743	418806	.	-	.	ID=M295_000081-T1.exon1;Parent=M295_000081-T1;
scaffold_1	funannotate	exon	415215	418687	.	-	.	ID=M295_000081-T1.exon2;Parent=M295_000081-T1;
scaffold_1	funannotate	CDS	418743	418806	.	-	0	ID=M295_000081-T1.cds;Parent=M295_000081-T1;
scaffold_1	funannotate	CDS	415215	418687	.	-	2	ID=M295_000081-T1.cds;Parent=M295_000081-T1;
scaffold_1	funannotate	gene	419092	422355	.	-	.	ID=M295_000082;
scaffold_1	funannotate	mRNA	419092	422355	.	-	.	ID=M295_000082-T1;Parent=M295_000082;product=hypothetical protein;
scaffold_1	funannotate	exon	421973	422355	.	-	.	ID=M295_000082-T1.exon1;Parent=M295_000082-T1;
scaffold_1	funannotate	exon	421777	421883	.	-	.	ID=M295_000082-T1.exon2;Parent=M295_000082-T1;
scaffold_1	funannotate	exon	421563	421699	.	-	.	ID=M295_000082-T1.exon3;Parent=M295_000082-T1;
scaffold_1	funannotate	exon	421352	421478	.	-	.	ID=M295_000082-T1.exon4;Parent=M295_000082-T1;
scaffold_1	funannotate	exon	421232	421299	.	-	.	ID=M295_000082-T1.exon5;Parent=M295_000082-T1;
scaffold_1	funannotate	exon	421023	421086	.	-	.	ID=M295_000082-T1.exon6;Parent=M295_000082-T1;
scaffold_1	funannotate	exon	420444	420955	.	-	.	ID=M295_000082-T1.exon7;Parent=M295_000082-T1;
scaffold_1	funannotate	exon	420255	420291	.	-	.	ID=M295_000082-T1.exon8;Parent=M295_000082-T1;
scaffold_1	funannotate	exon	420122	420190	.	-	.	ID=M295_000082-T1.exon9;Parent=M295_000082-T1;
scaffold_1	funannotate	exon	419896	420036	.	-	.	ID=M295_000082-T1.exon10;Parent=M295_000082-T1;
scaffold_1	funannotate	exon	419092	419417	.	-	.	ID=M295_000082-T1.exon11;Parent=M295_000082-T1;
scaffold_1	funannotate	CDS	421973	422355	.	-	0	ID=M295_000082-T1.cds;Parent=M295_000082-T1;
scaffold_1	funannotate	CDS	421777	421883	.	-	1	ID=M295_000082-T1.cds;Parent=M295_000082-T1;
scaffold_1	funannotate	CDS	421563	421699	.	-	2	ID=M295_000082-T1.cds;Parent=M295_000082-T1;
scaffold_1	funannotate	CDS	421352	421478	.	-	0	ID=M295_000082-T1.cds;Parent=M295_000082-T1;
scaffold_1	funannotate	CDS	421232	421299	.	-	2	ID=M295_000082-T1.cds;Parent=M295_000082-T1;
scaffold_1	funannotate	CDS	421023	421086	.	-	0	ID=M295_000082-T1.cds;Parent=M295_000082-T1;
scaffold_1	funannotate	CDS	420444	420955	.	-	2	ID=M295_000082-T1.cds;Parent=M295_000082-T1;
scaffold_1	funannotate	CDS	420255	420291	.	-	0	ID=M295_000082-T1.cds;Parent=M295_000082-T1;
scaffold_1	funannotate	CDS	420122	420190	.	-	2	ID=M295_000082-T1.cds;Parent=M295_000082-T1;
scaffold_1	funannotate	CDS	419896	420036	.	-	2	ID=M295_000082-T1.cds;Parent=M295_000082-T1;
scaffold_1	funannotate	CDS	419092	419417	.	-	2	ID=M295_000082-T1.cds;Parent=M295_000082-T1;
scaffold_1	funannotate	gene	426556	431365	.	+	.	ID=M295_000083;
scaffold_1	funannotate	mRNA	426556	431365	.	+	.	ID=M295_000083-T1;Parent=M295_000083;product=hypothetical protein;
scaffold_1	funannotate	exon	426556	431220	.	+	.	ID=M295_000083-T1.exon1;Parent=M295_000083-T1;
scaffold_1	funannotate	exon	431300	431365	.	+	.	ID=M295_000083-T1.exon2;Parent=M295_000083-T1;
scaffold_1	funannotate	CDS	426556	431220	.	+	0	ID=M295_000083-T1.cds;Parent=M295_000083-T1;
scaffold_1	funannotate	CDS	431300	431365	.	+	0	ID=M295_000083-T1.cds;Parent=M295_000083-T1;
scaffold_1	funannotate	gene	434443	436575	.	-	.	ID=M295_000084;
scaffold_1	funannotate	mRNA	434443	436575	.	-	.	ID=M295_000084-T1;Parent=M295_000084;product=hypothetical protein;
scaffold_1	funannotate	exon	434443	436575	.	-	.	ID=M295_000084-T1.exon1;Parent=M295_000084-T1;
scaffold_1	funannotate	CDS	434443	436575	.	-	0	ID=M295_000084-T1.cds;Parent=M295_000084-T1;
scaffold_1	funannotate	gene	446180	446655	.	-	.	ID=M295_000085;
scaffold_1	funannotate	mRNA	446180	446655	.	-	.	ID=M295_000085-T1;Parent=M295_000085;product=hypothetical protein;
scaffold_1	funannotate	exon	446646	446655	.	-	.	ID=M295_000085-T1.exon1;Parent=M295_000085-T1;
scaffold_1	funannotate	exon	446427	446564	.	-	.	ID=M295_000085-T1.exon2;Parent=M295_000085-T1;
scaffold_1	funannotate	exon	446180	446343	.	-	.	ID=M295_000085-T1.exon3;Parent=M295_000085-T1;
scaffold_1	funannotate	CDS	446646	446655	.	-	0	ID=M295_000085-T1.cds;Parent=M295_000085-T1;
scaffold_1	funannotate	CDS	446427	446564	.	-	2	ID=M295_000085-T1.cds;Parent=M295_000085-T1;
scaffold_1	funannotate	CDS	446180	446343	.	-	2	ID=M295_000085-T1.cds;Parent=M295_000085-T1;
scaffold_1	funannotate	gene	448291	448925	.	+	.	ID=M295_000086;
scaffold_1	funannotate	mRNA	448291	448925	.	+	.	ID=M295_000086-T1;Parent=M295_000086;product=hypothetical protein;
scaffold_1	funannotate	exon	448291	448503	.	+	.	ID=M295_000086-T1.exon1;Parent=M295_000086-T1;
scaffold_1	funannotate	exon	448669	448821	.	+	.	ID=M295_000086-T1.exon2;Parent=M295_000086-T1;
scaffold_1	funannotate	exon	448881	448925	.	+	.	ID=M295_000086-T1.exon3;Parent=M295_000086-T1;
scaffold_1	funannotate	CDS	448291	448503	.	+	0	ID=M295_000086-T1.cds;Parent=M295_000086-T1;
scaffold_1	funannotate	CDS	448669	448821	.	+	0	ID=M295_000086-T1.cds;Parent=M295_000086-T1;
scaffold_1	funannotate	CDS	448881	448925	.	+	0	ID=M295_000086-T1.cds;Parent=M295_000086-T1;
scaffold_1	funannotate	gene	450855	456083	.	-	.	ID=M295_000087;
scaffold_1	funannotate	mRNA	450855	456083	.	-	.	ID=M295_000087-T1;Parent=M295_000087;product=hypothetical protein;
scaffold_1	funannotate	exon	455902	456083	.	-	.	ID=M295_000087-T1.exon1;Parent=M295_000087-T1;
scaffold_1	funannotate	exon	450855	455838	.	-	.	ID=M295_000087-T1.exon2;Parent=M295_000087-T1;
scaffold_1	funannotate	CDS	455902	456083	.	-	0	ID=M295_000087-T1.cds;Parent=M295_000087-T1;
scaffold_1	funannotate	CDS	450855	455838	.	-	1	ID=M295_000087-T1.cds;Parent=M295_000087-T1;
scaffold_1	funannotate	gene	456807	458552	.	+	.	ID=M295_000088;
scaffold_1	funannotate	mRNA	456807	458552	.	+	.	ID=M295_000088-T1;Parent=M295_000088;product=hypothetical protein;
scaffold_1	funannotate	exon	456807	457355	.	+	.	ID=M295_000088-T1.exon1;Parent=M295_000088-T1;
scaffold_1	funannotate	exon	457424	457779	.	+	.	ID=M295_000088-T1.exon2;Parent=M295_000088-T1;
scaffold_1	funannotate	exon	457877	458552	.	+	.	ID=M295_000088-T1.exon3;Parent=M295_000088-T1;
scaffold_1	funannotate	CDS	456807	457355	.	+	0	ID=M295_000088-T1.cds;Parent=M295_000088-T1;
scaffold_1	funannotate	CDS	457424	457779	.	+	0	ID=M295_000088-T1.cds;Parent=M295_000088-T1;
scaffold_1	funannotate	CDS	457877	458552	.	+	1	ID=M295_000088-T1.cds;Parent=M295_000088-T1;
scaffold_1	funannotate	gene	459006	461485	.	-	.	ID=M295_000089;
scaffold_1	funannotate	mRNA	459006	461485	.	-	.	ID=M295_000089-T1;Parent=M295_000089;product=hypothetical protein;
scaffold_1	funannotate	exon	460895	461485	.	-	.	ID=M295_000089-T1.exon1;Parent=M295_000089-T1;
scaffold_1	funannotate	exon	459006	460829	.	-	.	ID=M295_000089-T1.exon2;Parent=M295_000089-T1;
scaffold_1	funannotate	CDS	460895	461485	.	-	0	ID=M295_000089-T1.cds;Parent=M295_000089-T1;
scaffold_1	funannotate	CDS	459006	460829	.	-	0	ID=M295_000089-T1.cds;Parent=M295_000089-T1;
scaffold_1	funannotate	gene	467238	468522	.	+	.	ID=M295_000090;
scaffold_1	funannotate	mRNA	467238	468522	.	+	.	ID=M295_000090-T1;Parent=M295_000090;product=hypothetical protein;
scaffold_1	funannotate	exon	467238	468262	.	+	.	ID=M295_000090-T1.exon1;Parent=M295_000090-T1;
scaffold_1	funannotate	exon	468321	468522	.	+	.	ID=M295_000090-T1.exon2;Parent=M295_000090-T1;
scaffold_1	funannotate	CDS	467238	468262	.	+	0	ID=M295_000090-T1.cds;Parent=M295_000090-T1;
scaffold_1	funannotate	CDS	468321	468522	.	+	1	ID=M295_000090-T1.cds;Parent=M295_000090-T1;
scaffold_1	funannotate	gene	476079	476473	.	+	.	ID=M295_000091;
scaffold_1	funannotate	mRNA	476079	476473	.	+	.	ID=M295_000091-T1;Parent=M295_000091;product=hypothetical protein;
scaffold_1	funannotate	exon	476079	476199	.	+	.	ID=M295_000091-T1.exon1;Parent=M295_000091-T1;
scaffold_1	funannotate	exon	476267	476365	.	+	.	ID=M295_000091-T1.exon2;Parent=M295_000091-T1;
scaffold_1	funannotate	exon	476436	476473	.	+	.	ID=M295_000091-T1.exon3;Parent=M295_000091-T1;
scaffold_1	funannotate	CDS	476079	476199	.	+	0	ID=M295_000091-T1.cds;Parent=M295_000091-T1;
scaffold_1	funannotate	CDS	476267	476365	.	+	2	ID=M295_000091-T1.cds;Parent=M295_000091-T1;
scaffold_1	funannotate	CDS	476436	476473	.	+	2	ID=M295_000091-T1.cds;Parent=M295_000091-T1;
scaffold_1	funannotate	gene	478259	478578	.	-	.	ID=M295_000092;
scaffold_1	funannotate	mRNA	478259	478578	.	-	.	ID=M295_000092-T1;Parent=M295_000092;product=hypothetical protein;
scaffold_1	funannotate	exon	478512	478578	.	-	.	ID=M295_000092-T1.exon1;Parent=M295_000092-T1;
scaffold_1	funannotate	exon	478259	478476	.	-	.	ID=M295_000092-T1.exon2;Parent=M295_000092-T1;
scaffold_1	funannotate	CDS	478512	478578	.	-	0	ID=M295_000092-T1.cds;Parent=M295_000092-T1;
scaffold_1	funannotate	CDS	478259	478476	.	-	2	ID=M295_000092-T1.cds;Parent=M295_000092-T1;
scaffold_1	funannotate	gene	478654	478926	.	+	.	ID=M295_000093;
scaffold_1	funannotate	mRNA	478654	478926	.	+	.	ID=M295_000093-T1;Parent=M295_000093;product=hypothetical protein;
scaffold_1	funannotate	exon	478654	478926	.	+	.	ID=M295_000093-T1.exon1;Parent=M295_000093-T1;
scaffold_1	funannotate	CDS	478654	478926	.	+	0	ID=M295_000093-T1.cds;Parent=M295_000093-T1;
scaffold_1	funannotate	gene	479371	482786	.	-	.	ID=M295_000094;
scaffold_1	funannotate	mRNA	479371	482786	.	-	.	ID=M295_000094-T1;Parent=M295_000094;product=hypothetical protein;
scaffold_1	funannotate	exon	482703	482786	.	-	.	ID=M295_000094-T1.exon1;Parent=M295_000094-T1;
scaffold_1	funannotate	exon	482053	482635	.	-	.	ID=M295_000094-T1.exon2;Parent=M295_000094-T1;
scaffold_1	funannotate	exon	480240	482002	.	-	.	ID=M295_000094-T1.exon3;Parent=M295_000094-T1;
scaffold_1	funannotate	exon	479849	480176	.	-	.	ID=M295_000094-T1.exon4;Parent=M295_000094-T1;
scaffold_1	funannotate	exon	479371	479795	.	-	.	ID=M295_000094-T1.exon5;Parent=M295_000094-T1;
scaffold_1	funannotate	CDS	482703	482786	.	-	0	ID=M295_000094-T1.cds;Parent=M295_000094-T1;
scaffold_1	funannotate	CDS	482053	482635	.	-	0	ID=M295_000094-T1.cds;Parent=M295_000094-T1;
scaffold_1	funannotate	CDS	480240	482002	.	-	2	ID=M295_000094-T1.cds;Parent=M295_000094-T1;
scaffold_1	funannotate	CDS	479849	480176	.	-	0	ID=M295_000094-T1.cds;Parent=M295_000094-T1;
scaffold_1	funannotate	CDS	479371	479795	.	-	2	ID=M295_000094-T1.cds;Parent=M295_000094-T1;
scaffold_1	funannotate	gene	483807	485485	.	+	.	ID=M295_000095;
scaffold_1	funannotate	mRNA	483807	485485	.	+	.	ID=M295_000095-T1;Parent=M295_000095;product=hypothetical protein;
scaffold_1	funannotate	exon	483807	483867	.	+	.	ID=M295_000095-T1.exon1;Parent=M295_000095-T1;
scaffold_1	funannotate	exon	484007	484149	.	+	.	ID=M295_000095-T1.exon2;Parent=M295_000095-T1;
scaffold_1	funannotate	exon	484252	485357	.	+	.	ID=M295_000095-T1.exon3;Parent=M295_000095-T1;
scaffold_1	funannotate	exon	485437	485485	.	+	.	ID=M295_000095-T1.exon4;Parent=M295_000095-T1;
scaffold_1	funannotate	CDS	483807	483867	.	+	0	ID=M295_000095-T1.cds;Parent=M295_000095-T1;
scaffold_1	funannotate	CDS	484007	484149	.	+	2	ID=M295_000095-T1.cds;Parent=M295_000095-T1;
scaffold_1	funannotate	CDS	484252	485357	.	+	0	ID=M295_000095-T1.cds;Parent=M295_000095-T1;
scaffold_1	funannotate	CDS	485437	485485	.	+	1	ID=M295_000095-T1.cds;Parent=M295_000095-T1;
scaffold_1	funannotate	gene	487414	489833	.	-	.	ID=M295_000096;
scaffold_1	funannotate	mRNA	487414	489833	.	-	.	ID=M295_000096-T1;Parent=M295_000096;product=hypothetical protein;
scaffold_1	funannotate	exon	488012	489833	.	-	.	ID=M295_000096-T1.exon1;Parent=M295_000096-T1;
scaffold_1	funannotate	exon	487414	487796	.	-	.	ID=M295_000096-T1.exon2;Parent=M295_000096-T1;
scaffold_1	funannotate	CDS	488012	489833	.	-	0	ID=M295_000096-T1.cds;Parent=M295_000096-T1;
scaffold_1	funannotate	CDS	487414	487796	.	-	2	ID=M295_000096-T1.cds;Parent=M295_000096-T1;
scaffold_1	funannotate	gene	493361	496475	.	+	.	ID=M295_000097;
scaffold_1	funannotate	mRNA	493361	496475	.	+	.	ID=M295_000097-T1;Parent=M295_000097;product=hypothetical protein;
scaffold_1	funannotate	exon	493361	494520	.	+	.	ID=M295_000097-T1.exon1;Parent=M295_000097-T1;
scaffold_1	funannotate	exon	494576	496475	.	+	.	ID=M295_000097-T1.exon2;Parent=M295_000097-T1;
scaffold_1	funannotate	CDS	493361	494520	.	+	0	ID=M295_000097-T1.cds;Parent=M295_000097-T1;
scaffold_1	funannotate	CDS	494576	496475	.	+	1	ID=M295_000097-T1.cds;Parent=M295_000097-T1;
scaffold_1	funannotate	gene	498798	501979	.	-	.	ID=M295_000098;
scaffold_1	funannotate	mRNA	498798	501979	.	-	.	ID=M295_000098-T1;Parent=M295_000098;product=hypothetical protein;
scaffold_1	funannotate	exon	499405	501979	.	-	.	ID=M295_000098-T1.exon1;Parent=M295_000098-T1;
scaffold_1	funannotate	exon	498798	499342	.	-	.	ID=M295_000098-T1.exon2;Parent=M295_000098-T1;
scaffold_1	funannotate	CDS	499405	501979	.	-	0	ID=M295_000098-T1.cds;Parent=M295_000098-T1;
scaffold_1	funannotate	CDS	498798	499342	.	-	2	ID=M295_000098-T1.cds;Parent=M295_000098-T1;
scaffold_1	funannotate	gene	503756	505757	.	+	.	ID=M295_000099;
scaffold_1	funannotate	mRNA	503756	505757	.	+	.	ID=M295_000099-T1;Parent=M295_000099;product=hypothetical protein;
scaffold_1	funannotate	exon	503756	503900	.	+	.	ID=M295_000099-T1.exon1;Parent=M295_000099-T1;
scaffold_1	funannotate	exon	503968	505757	.	+	.	ID=M295_000099-T1.exon2;Parent=M295_000099-T1;
scaffold_1	funannotate	CDS	503756	503900	.	+	0	ID=M295_000099-T1.cds;Parent=M295_000099-T1;
scaffold_1	funannotate	CDS	503968	505757	.	+	2	ID=M295_000099-T1.cds;Parent=M295_000099-T1;
scaffold_1	funannotate	gene	506371	508746	.	+	.	ID=M295_000100;
scaffold_1	funannotate	mRNA	506371	508746	.	+	.	ID=M295_000100-T1;Parent=M295_000100;product=hypothetical protein;
scaffold_1	funannotate	exon	506371	508746	.	+	.	ID=M295_000100-T1.exon1;Parent=M295_000100-T1;
scaffold_1	funannotate	CDS	506371	508746	.	+	0	ID=M295_000100-T1.cds;Parent=M295_000100-T1;
scaffold_1	funannotate	gene	509312	510760	.	-	.	ID=M295_000101;
scaffold_1	funannotate	mRNA	509312	510760	.	-	.	ID=M295_000101-T1;Parent=M295_000101;product=hypothetical protein;
scaffold_1	funannotate	exon	509312	510760	.	-	.	ID=M295_000101-T1.exon1;Parent=M295_000101-T1;
scaffold_1	funannotate	CDS	509312	510760	.	-	0	ID=M295_000101-T1.cds;Parent=M295_000101-T1;
scaffold_1	funannotate	gene	513794	516782	.	+	.	ID=M295_000102;
scaffold_1	funannotate	mRNA	513794	516782	.	+	.	ID=M295_000102-T1;Parent=M295_000102;product=hypothetical protein;
scaffold_1	funannotate	exon	513794	514005	.	+	.	ID=M295_000102-T1.exon1;Parent=M295_000102-T1;
scaffold_1	funannotate	exon	514184	514190	.	+	.	ID=M295_000102-T1.exon2;Parent=M295_000102-T1;
scaffold_1	funannotate	exon	514247	514419	.	+	.	ID=M295_000102-T1.exon3;Parent=M295_000102-T1;
scaffold_1	funannotate	exon	514580	516782	.	+	.	ID=M295_000102-T1.exon4;Parent=M295_000102-T1;
scaffold_1	funannotate	CDS	513794	514005	.	+	0	ID=M295_000102-T1.cds;Parent=M295_000102-T1;
scaffold_1	funannotate	CDS	514184	514190	.	+	1	ID=M295_000102-T1.cds;Parent=M295_000102-T1;
scaffold_1	funannotate	CDS	514247	514419	.	+	0	ID=M295_000102-T1.cds;Parent=M295_000102-T1;
scaffold_1	funannotate	CDS	514580	516782	.	+	1	ID=M295_000102-T1.cds;Parent=M295_000102-T1;
scaffold_1	funannotate	gene	518086	520297	.	+	.	ID=M295_000103;
scaffold_1	funannotate	mRNA	518086	520297	.	+	.	ID=M295_000103-T1;Parent=M295_000103;product=hypothetical protein;
scaffold_1	funannotate	exon	518086	519982	.	+	.	ID=M295_000103-T1.exon1;Parent=M295_000103-T1;
scaffold_1	funannotate	exon	520152	520297	.	+	.	ID=M295_000103-T1.exon2;Parent=M295_000103-T1;
scaffold_1	funannotate	CDS	518086	519982	.	+	0	ID=M295_000103-T1.cds;Parent=M295_000103-T1;
scaffold_1	funannotate	CDS	520152	520297	.	+	2	ID=M295_000103-T1.cds;Parent=M295_000103-T1;
scaffold_1	funannotate	gene	521991	522749	.	-	.	ID=M295_000104;
scaffold_1	funannotate	mRNA	521991	522749	.	-	.	ID=M295_000104-T1;Parent=M295_000104;product=hypothetical protein;
scaffold_1	funannotate	exon	521991	522749	.	-	.	ID=M295_000104-T1.exon1;Parent=M295_000104-T1;
scaffold_1	funannotate	CDS	521991	522749	.	-	0	ID=M295_000104-T1.cds;Parent=M295_000104-T1;
scaffold_1	funannotate	gene	522846	523787	.	-	.	ID=M295_000105;
scaffold_1	funannotate	mRNA	522846	523787	.	-	.	ID=M295_000105-T1;Parent=M295_000105;product=hypothetical protein;
scaffold_1	funannotate	exon	522846	523787	.	-	.	ID=M295_000105-T1.exon1;Parent=M295_000105-T1;
scaffold_1	funannotate	CDS	522846	523787	.	-	0	ID=M295_000105-T1.cds;Parent=M295_000105-T1;
scaffold_1	funannotate	gene	537239	539574	.	+	.	ID=M295_000106;
scaffold_1	funannotate	mRNA	537239	539574	.	+	.	ID=M295_000106-T1;Parent=M295_000106;product=hypothetical protein;
scaffold_1	funannotate	exon	537239	538042	.	+	.	ID=M295_000106-T1.exon1;Parent=M295_000106-T1;
scaffold_1	funannotate	exon	538108	539574	.	+	.	ID=M295_000106-T1.exon2;Parent=M295_000106-T1;
scaffold_1	funannotate	CDS	537239	538042	.	+	0	ID=M295_000106-T1.cds;Parent=M295_000106-T1;
scaffold_1	funannotate	CDS	538108	539574	.	+	0	ID=M295_000106-T1.cds;Parent=M295_000106-T1;
scaffold_1	funannotate	gene	541103	541747	.	+	.	ID=M295_000107;
scaffold_1	funannotate	mRNA	541103	541747	.	+	.	ID=M295_000107-T1;Parent=M295_000107;product=hypothetical protein;
scaffold_1	funannotate	exon	541103	541490	.	+	.	ID=M295_000107-T1.exon1;Parent=M295_000107-T1;
scaffold_1	funannotate	exon	541602	541747	.	+	.	ID=M295_000107-T1.exon2;Parent=M295_000107-T1;
scaffold_1	funannotate	CDS	541103	541490	.	+	0	ID=M295_000107-T1.cds;Parent=M295_000107-T1;
scaffold_1	funannotate	CDS	541602	541747	.	+	2	ID=M295_000107-T1.cds;Parent=M295_000107-T1;
scaffold_1	funannotate	gene	543348	547121	.	+	.	ID=M295_000108;
scaffold_1	funannotate	mRNA	543348	547121	.	+	.	ID=M295_000108-T1;Parent=M295_000108;product=hypothetical protein;
scaffold_1	funannotate	exon	543348	543381	.	+	.	ID=M295_000108-T1.exon1;Parent=M295_000108-T1;
scaffold_1	funannotate	exon	543849	543930	.	+	.	ID=M295_000108-T1.exon2;Parent=M295_000108-T1;
scaffold_1	funannotate	exon	544017	545283	.	+	.	ID=M295_000108-T1.exon3;Parent=M295_000108-T1;
scaffold_1	funannotate	exon	545330	545540	.	+	.	ID=M295_000108-T1.exon4;Parent=M295_000108-T1;
scaffold_1	funannotate	exon	545592	546535	.	+	.	ID=M295_000108-T1.exon5;Parent=M295_000108-T1;
scaffold_1	funannotate	exon	546599	546835	.	+	.	ID=M295_000108-T1.exon6;Parent=M295_000108-T1;
scaffold_1	funannotate	exon	546897	547121	.	+	.	ID=M295_000108-T1.exon7;Parent=M295_000108-T1;
scaffold_1	funannotate	CDS	543348	543381	.	+	0	ID=M295_000108-T1.cds;Parent=M295_000108-T1;
scaffold_1	funannotate	CDS	543849	543930	.	+	2	ID=M295_000108-T1.cds;Parent=M295_000108-T1;
scaffold_1	funannotate	CDS	544017	545283	.	+	1	ID=M295_000108-T1.cds;Parent=M295_000108-T1;
scaffold_1	funannotate	CDS	545330	545540	.	+	0	ID=M295_000108-T1.cds;Parent=M295_000108-T1;
scaffold_1	funannotate	CDS	545592	546535	.	+	2	ID=M295_000108-T1.cds;Parent=M295_000108-T1;
scaffold_1	funannotate	CDS	546599	546835	.	+	0	ID=M295_000108-T1.cds;Parent=M295_000108-T1;
scaffold_1	funannotate	CDS	546897	547121	.	+	0	ID=M295_000108-T1.cds;Parent=M295_000108-T1;
scaffold_1	funannotate	gene	547465	548586	.	-	.	ID=M295_000109;
scaffold_1	funannotate	mRNA	547465	548586	.	-	.	ID=M295_000109-T1;Parent=M295_000109;product=hypothetical protein;
scaffold_1	funannotate	exon	547465	548586	.	-	.	ID=M295_000109-T1.exon1;Parent=M295_000109-T1;
scaffold_1	funannotate	CDS	547465	548586	.	-	0	ID=M295_000109-T1.cds;Parent=M295_000109-T1;
scaffold_1	funannotate	gene	549337	551775	.	+	.	ID=M295_000110;
scaffold_1	funannotate	mRNA	549337	551775	.	+	.	ID=M295_000110-T1;Parent=M295_000110;product=hypothetical protein;
scaffold_1	funannotate	exon	549337	549466	.	+	.	ID=M295_000110-T1.exon1;Parent=M295_000110-T1;
scaffold_1	funannotate	exon	549536	551775	.	+	.	ID=M295_000110-T1.exon2;Parent=M295_000110-T1;
scaffold_1	funannotate	CDS	549337	549466	.	+	0	ID=M295_000110-T1.cds;Parent=M295_000110-T1;
scaffold_1	funannotate	CDS	549536	551775	.	+	2	ID=M295_000110-T1.cds;Parent=M295_000110-T1;
scaffold_1	funannotate	gene	552472	554774	.	+	.	ID=M295_000111;
scaffold_1	funannotate	mRNA	552472	554774	.	+	.	ID=M295_000111-T1;Parent=M295_000111;product=hypothetical protein;
scaffold_1	funannotate	exon	552472	552736	.	+	.	ID=M295_000111-T1.exon1;Parent=M295_000111-T1;
scaffold_1	funannotate	exon	552969	553306	.	+	.	ID=M295_000111-T1.exon2;Parent=M295_000111-T1;
scaffold_1	funannotate	exon	553419	553775	.	+	.	ID=M295_000111-T1.exon3;Parent=M295_000111-T1;
scaffold_1	funannotate	exon	553926	554774	.	+	.	ID=M295_000111-T1.exon4;Parent=M295_000111-T1;
scaffold_1	funannotate	CDS	552472	552736	.	+	0	ID=M295_000111-T1.cds;Parent=M295_000111-T1;
scaffold_1	funannotate	CDS	552969	553306	.	+	2	ID=M295_000111-T1.cds;Parent=M295_000111-T1;
scaffold_1	funannotate	CDS	553419	553775	.	+	0	ID=M295_000111-T1.cds;Parent=M295_000111-T1;
scaffold_1	funannotate	CDS	553926	554774	.	+	0	ID=M295_000111-T1.cds;Parent=M295_000111-T1;
scaffold_1	funannotate	gene	556474	558056	.	-	.	ID=M295_000112;
scaffold_1	funannotate	mRNA	556474	558056	.	-	.	ID=M295_000112-T1;Parent=M295_000112;product=hypothetical protein;
scaffold_1	funannotate	exon	557809	558056	.	-	.	ID=M295_000112-T1.exon1;Parent=M295_000112-T1;
scaffold_1	funannotate	exon	556474	557716	.	-	.	ID=M295_000112-T1.exon2;Parent=M295_000112-T1;
scaffold_1	funannotate	CDS	557809	558056	.	-	0	ID=M295_000112-T1.cds;Parent=M295_000112-T1;
scaffold_1	funannotate	CDS	556474	557716	.	-	1	ID=M295_000112-T1.cds;Parent=M295_000112-T1;
scaffold_1	funannotate	gene	558060	559041	.	-	.	ID=M295_000113;
scaffold_1	funannotate	mRNA	558060	559041	.	-	.	ID=M295_000113-T1;Parent=M295_000113;product=hypothetical protein;
scaffold_1	funannotate	exon	558381	559041	.	-	.	ID=M295_000113-T1.exon1;Parent=M295_000113-T1;
scaffold_1	funannotate	exon	558060	558184	.	-	.	ID=M295_000113-T1.exon2;Parent=M295_000113-T1;
scaffold_1	funannotate	CDS	558381	559041	.	-	0	ID=M295_000113-T1.cds;Parent=M295_000113-T1;
scaffold_1	funannotate	CDS	558060	558184	.	-	2	ID=M295_000113-T1.cds;Parent=M295_000113-T1;
scaffold_1	funannotate	gene	561147	563874	.	-	.	ID=M295_000114;
scaffold_1	funannotate	mRNA	561147	563874	.	-	.	ID=M295_000114-T1;Parent=M295_000114;product=hypothetical protein;
scaffold_1	funannotate	exon	562319	563874	.	-	.	ID=M295_000114-T1.exon1;Parent=M295_000114-T1;
scaffold_1	funannotate	exon	562086	562149	.	-	.	ID=M295_000114-T1.exon2;Parent=M295_000114-T1;
scaffold_1	funannotate	exon	561671	561935	.	-	.	ID=M295_000114-T1.exon3;Parent=M295_000114-T1;
scaffold_1	funannotate	exon	561147	561466	.	-	.	ID=M295_000114-T1.exon4;Parent=M295_000114-T1;
scaffold_1	funannotate	CDS	562319	563874	.	-	0	ID=M295_000114-T1.cds;Parent=M295_000114-T1;
scaffold_1	funannotate	CDS	562086	562149	.	-	1	ID=M295_000114-T1.cds;Parent=M295_000114-T1;
scaffold_1	funannotate	CDS	561671	561935	.	-	0	ID=M295_000114-T1.cds;Parent=M295_000114-T1;
scaffold_1	funannotate	CDS	561147	561466	.	-	2	ID=M295_000114-T1.cds;Parent=M295_000114-T1;
scaffold_1	funannotate	gene	566215	567581	.	-	.	ID=M295_000115;
scaffold_1	funannotate	mRNA	566215	567581	.	-	.	ID=M295_000115-T1;Parent=M295_000115;product=hypothetical protein;
scaffold_1	funannotate	exon	566826	567581	.	-	.	ID=M295_000115-T1.exon1;Parent=M295_000115-T1;
scaffold_1	funannotate	exon	566649	566726	.	-	.	ID=M295_000115-T1.exon2;Parent=M295_000115-T1;
scaffold_1	funannotate	exon	566215	566574	.	-	.	ID=M295_000115-T1.exon3;Parent=M295_000115-T1;
scaffold_1	funannotate	CDS	566826	567581	.	-	0	ID=M295_000115-T1.cds;Parent=M295_000115-T1;
scaffold_1	funannotate	CDS	566649	566726	.	-	0	ID=M295_000115-T1.cds;Parent=M295_000115-T1;
scaffold_1	funannotate	CDS	566215	566574	.	-	0	ID=M295_000115-T1.cds;Parent=M295_000115-T1;
scaffold_1	funannotate	gene	570366	571095	.	-	.	ID=M295_000116;
scaffold_1	funannotate	mRNA	570366	571095	.	-	.	ID=M295_000116-T1;Parent=M295_000116;product=hypothetical protein;
scaffold_1	funannotate	exon	570729	571095	.	-	.	ID=M295_000116-T1.exon1;Parent=M295_000116-T1;
scaffold_1	funannotate	exon	570366	570595	.	-	.	ID=M295_000116-T1.exon2;Parent=M295_000116-T1;
scaffold_1	funannotate	CDS	570729	571095	.	-	0	ID=M295_000116-T1.cds;Parent=M295_000116-T1;
scaffold_1	funannotate	CDS	570366	570595	.	-	2	ID=M295_000116-T1.cds;Parent=M295_000116-T1;
scaffold_1	funannotate	gene	571508	571890	.	-	.	ID=M295_000117;
scaffold_1	funannotate	mRNA	571508	571890	.	-	.	ID=M295_000117-T1;Parent=M295_000117;product=hypothetical protein;
scaffold_1	funannotate	exon	571714	571890	.	-	.	ID=M295_000117-T1.exon1;Parent=M295_000117-T1;
scaffold_1	funannotate	exon	571508	571612	.	-	.	ID=M295_000117-T1.exon2;Parent=M295_000117-T1;
scaffold_1	funannotate	CDS	571714	571890	.	-	0	ID=M295_000117-T1.cds;Parent=M295_000117-T1;
scaffold_1	funannotate	CDS	571508	571612	.	-	0	ID=M295_000117-T1.cds;Parent=M295_000117-T1;
scaffold_1	funannotate	gene	572824	573849	.	-	.	ID=M295_000118;
scaffold_1	funannotate	mRNA	572824	573849	.	-	.	ID=M295_000118-T1;Parent=M295_000118;product=hypothetical protein;
scaffold_1	funannotate	exon	573829	573849	.	-	.	ID=M295_000118-T1.exon1;Parent=M295_000118-T1;
scaffold_1	funannotate	exon	573663	573675	.	-	.	ID=M295_000118-T1.exon2;Parent=M295_000118-T1;
scaffold_1	funannotate	exon	573203	573592	.	-	.	ID=M295_000118-T1.exon3;Parent=M295_000118-T1;
scaffold_1	funannotate	exon	573017	573097	.	-	.	ID=M295_000118-T1.exon4;Parent=M295_000118-T1;
scaffold_1	funannotate	exon	572824	572957	.	-	.	ID=M295_000118-T1.exon5;Parent=M295_000118-T1;
scaffold_1	funannotate	CDS	573829	573849	.	-	0	ID=M295_000118-T1.cds;Parent=M295_000118-T1;
scaffold_1	funannotate	CDS	573663	573675	.	-	0	ID=M295_000118-T1.cds;Parent=M295_000118-T1;
scaffold_1	funannotate	CDS	573203	573592	.	-	2	ID=M295_000118-T1.cds;Parent=M295_000118-T1;
scaffold_1	funannotate	CDS	573017	573097	.	-	2	ID=M295_000118-T1.cds;Parent=M295_000118-T1;
scaffold_1	funannotate	CDS	572824	572957	.	-	2	ID=M295_000118-T1.cds;Parent=M295_000118-T1;
scaffold_1	funannotate	gene	576647	578041	.	+	.	ID=M295_000119;
scaffold_1	funannotate	mRNA	576647	578041	.	+	.	ID=M295_000119-T1;Parent=M295_000119;product=hypothetical protein;
scaffold_1	funannotate	exon	576647	576754	.	+	.	ID=M295_000119-T1.exon1;Parent=M295_000119-T1;
scaffold_1	funannotate	exon	576867	577287	.	+	.	ID=M295_000119-T1.exon2;Parent=M295_000119-T1;
scaffold_1	funannotate	exon	577603	577635	.	+	.	ID=M295_000119-T1.exon3;Parent=M295_000119-T1;
scaffold_1	funannotate	exon	577692	577813	.	+	.	ID=M295_000119-T1.exon4;Parent=M295_000119-T1;
scaffold_1	funannotate	exon	577910	578041	.	+	.	ID=M295_000119-T1.exon5;Parent=M295_000119-T1;
scaffold_1	funannotate	CDS	576647	576754	.	+	0	ID=M295_000119-T1.cds;Parent=M295_000119-T1;
scaffold_1	funannotate	CDS	576867	577287	.	+	0	ID=M295_000119-T1.cds;Parent=M295_000119-T1;
scaffold_1	funannotate	CDS	577603	577635	.	+	2	ID=M295_000119-T1.cds;Parent=M295_000119-T1;
scaffold_1	funannotate	CDS	577692	577813	.	+	2	ID=M295_000119-T1.cds;Parent=M295_000119-T1;
scaffold_1	funannotate	CDS	577910	578041	.	+	0	ID=M295_000119-T1.cds;Parent=M295_000119-T1;
scaffold_1	funannotate	gene	579962	582291	.	+	.	ID=M295_000120;
scaffold_1	funannotate	mRNA	579962	582291	.	+	.	ID=M295_000120-T1;Parent=M295_000120;product=hypothetical protein;
scaffold_1	funannotate	exon	579962	580487	.	+	.	ID=M295_000120-T1.exon1;Parent=M295_000120-T1;
scaffold_1	funannotate	exon	580664	582291	.	+	.	ID=M295_000120-T1.exon2;Parent=M295_000120-T1;
scaffold_1	funannotate	CDS	579962	580487	.	+	0	ID=M295_000120-T1.cds;Parent=M295_000120-T1;
scaffold_1	funannotate	CDS	580664	582291	.	+	2	ID=M295_000120-T1.cds;Parent=M295_000120-T1;
scaffold_1	funannotate	gene	582864	587125	.	-	.	ID=M295_000121;
scaffold_1	funannotate	mRNA	582864	587125	.	-	.	ID=M295_000121-T1;Parent=M295_000121;product=hypothetical protein;
scaffold_1	funannotate	exon	586907	587125	.	-	.	ID=M295_000121-T1.exon1;Parent=M295_000121-T1;
scaffold_1	funannotate	exon	584927	586835	.	-	.	ID=M295_000121-T1.exon2;Parent=M295_000121-T1;
scaffold_1	funannotate	exon	582864	584863	.	-	.	ID=M295_000121-T1.exon3;Parent=M295_000121-T1;
scaffold_1	funannotate	CDS	586907	587125	.	-	0	ID=M295_000121-T1.cds;Parent=M295_000121-T1;
scaffold_1	funannotate	CDS	584927	586835	.	-	0	ID=M295_000121-T1.cds;Parent=M295_000121-T1;
scaffold_1	funannotate	CDS	582864	584863	.	-	2	ID=M295_000121-T1.cds;Parent=M295_000121-T1;
scaffold_1	funannotate	gene	588623	589684	.	-	.	ID=M295_000122;
scaffold_1	funannotate	mRNA	588623	589684	.	-	.	ID=M295_000122-T1;Parent=M295_000122;product=hypothetical protein;
scaffold_1	funannotate	exon	588623	589684	.	-	.	ID=M295_000122-T1.exon1;Parent=M295_000122-T1;
scaffold_1	funannotate	CDS	588623	589684	.	-	0	ID=M295_000122-T1.cds;Parent=M295_000122-T1;
scaffold_1	funannotate	gene	591005	592142	.	-	.	ID=M295_000123;
scaffold_1	funannotate	mRNA	591005	592142	.	-	.	ID=M295_000123-T1;Parent=M295_000123;product=hypothetical protein;
scaffold_1	funannotate	exon	591836	592142	.	-	.	ID=M295_000123-T1.exon1;Parent=M295_000123-T1;
scaffold_1	funannotate	exon	591512	591756	.	-	.	ID=M295_000123-T1.exon2;Parent=M295_000123-T1;
scaffold_1	funannotate	exon	591005	591433	.	-	.	ID=M295_000123-T1.exon3;Parent=M295_000123-T1;
scaffold_1	funannotate	CDS	591836	592142	.	-	0	ID=M295_000123-T1.cds;Parent=M295_000123-T1;
scaffold_1	funannotate	CDS	591512	591756	.	-	2	ID=M295_000123-T1.cds;Parent=M295_000123-T1;
scaffold_1	funannotate	CDS	591005	591433	.	-	0	ID=M295_000123-T1.cds;Parent=M295_000123-T1;
scaffold_1	funannotate	gene	596438	596929	.	+	.	ID=M295_000124;
scaffold_1	funannotate	mRNA	596438	596929	.	+	.	ID=M295_000124-T1;Parent=M295_000124;product=hypothetical protein;
scaffold_1	funannotate	exon	596438	596929	.	+	.	ID=M295_000124-T1.exon1;Parent=M295_000124-T1;
scaffold_1	funannotate	CDS	596438	596929	.	+	0	ID=M295_000124-T1.cds;Parent=M295_000124-T1;
scaffold_1	funannotate	gene	597821	599003	.	+	.	ID=M295_000125;
scaffold_1	funannotate	mRNA	597821	599003	.	+	.	ID=M295_000125-T1;Parent=M295_000125;product=hypothetical protein;
scaffold_1	funannotate	exon	597821	597864	.	+	.	ID=M295_000125-T1.exon1;Parent=M295_000125-T1;
scaffold_1	funannotate	exon	597964	597983	.	+	.	ID=M295_000125-T1.exon2;Parent=M295_000125-T1;
scaffold_1	funannotate	exon	598081	598815	.	+	.	ID=M295_000125-T1.exon3;Parent=M295_000125-T1;
scaffold_1	funannotate	exon	598885	599003	.	+	.	ID=M295_000125-T1.exon4;Parent=M295_000125-T1;
scaffold_1	funannotate	CDS	597821	597864	.	+	0	ID=M295_000125-T1.cds;Parent=M295_000125-T1;
scaffold_1	funannotate	CDS	597964	597983	.	+	1	ID=M295_000125-T1.cds;Parent=M295_000125-T1;
scaffold_1	funannotate	CDS	598081	598815	.	+	2	ID=M295_000125-T1.cds;Parent=M295_000125-T1;
scaffold_1	funannotate	CDS	598885	599003	.	+	2	ID=M295_000125-T1.cds;Parent=M295_000125-T1;
scaffold_1	funannotate	gene	599154	600427	.	-	.	ID=M295_000126;
scaffold_1	funannotate	mRNA	599154	600427	.	-	.	ID=M295_000126-T1;Parent=M295_000126;product=hypothetical protein;
scaffold_1	funannotate	exon	600268	600427	.	-	.	ID=M295_000126-T1.exon1;Parent=M295_000126-T1;
scaffold_1	funannotate	exon	600037	600198	.	-	.	ID=M295_000126-T1.exon2;Parent=M295_000126-T1;
scaffold_1	funannotate	exon	599748	599967	.	-	.	ID=M295_000126-T1.exon3;Parent=M295_000126-T1;
scaffold_1	funannotate	exon	599154	599595	.	-	.	ID=M295_000126-T1.exon4;Parent=M295_000126-T1;
scaffold_1	funannotate	CDS	600268	600427	.	-	0	ID=M295_000126-T1.cds;Parent=M295_000126-T1;
scaffold_1	funannotate	CDS	600037	600198	.	-	2	ID=M295_000126-T1.cds;Parent=M295_000126-T1;
scaffold_1	funannotate	CDS	599748	599967	.	-	2	ID=M295_000126-T1.cds;Parent=M295_000126-T1;
scaffold_1	funannotate	CDS	599154	599595	.	-	1	ID=M295_000126-T1.cds;Parent=M295_000126-T1;
scaffold_1	funannotate	gene	601009	605934	.	+	.	ID=M295_000127;
scaffold_1	funannotate	mRNA	601009	605934	.	+	.	ID=M295_000127-T1;Parent=M295_000127;product=hypothetical protein;
scaffold_1	funannotate	exon	601009	601254	.	+	.	ID=M295_000127-T1.exon1;Parent=M295_000127-T1;
scaffold_1	funannotate	exon	601314	601342	.	+	.	ID=M295_000127-T1.exon2;Parent=M295_000127-T1;
scaffold_1	funannotate	exon	601523	601571	.	+	.	ID=M295_000127-T1.exon3;Parent=M295_000127-T1;
scaffold_1	funannotate	exon	601620	601872	.	+	.	ID=M295_000127-T1.exon4;Parent=M295_000127-T1;
scaffold_1	funannotate	exon	601939	604392	.	+	.	ID=M295_000127-T1.exon5;Parent=M295_000127-T1;
scaffold_1	funannotate	exon	604511	605934	.	+	.	ID=M295_000127-T1.exon6;Parent=M295_000127-T1;
scaffold_1	funannotate	CDS	601009	601254	.	+	0	ID=M295_000127-T1.cds;Parent=M295_000127-T1;
scaffold_1	funannotate	CDS	601314	601342	.	+	0	ID=M295_000127-T1.cds;Parent=M295_000127-T1;
scaffold_1	funannotate	CDS	601523	601571	.	+	1	ID=M295_000127-T1.cds;Parent=M295_000127-T1;
scaffold_1	funannotate	CDS	601620	601872	.	+	0	ID=M295_000127-T1.cds;Parent=M295_000127-T1;
scaffold_1	funannotate	CDS	601939	604392	.	+	2	ID=M295_000127-T1.cds;Parent=M295_000127-T1;
scaffold_1	funannotate	CDS	604511	605934	.	+	2	ID=M295_000127-T1.cds;Parent=M295_000127-T1;
scaffold_1	funannotate	gene	606443	608020	.	+	.	ID=M295_000128;
scaffold_1	funannotate	mRNA	606443	608020	.	+	.	ID=M295_000128-T1;Parent=M295_000128;product=hypothetical protein;
scaffold_1	funannotate	exon	606443	608020	.	+	.	ID=M295_000128-T1.exon1;Parent=M295_000128-T1;
scaffold_1	funannotate	CDS	606443	608020	.	+	0	ID=M295_000128-T1.cds;Parent=M295_000128-T1;
scaffold_1	funannotate	gene	609452	610309	.	-	.	ID=M295_000129;
scaffold_1	funannotate	mRNA	609452	610309	.	-	.	ID=M295_000129-T1;Parent=M295_000129;product=hypothetical protein;
scaffold_1	funannotate	exon	610004	610309	.	-	.	ID=M295_000129-T1.exon1;Parent=M295_000129-T1;
scaffold_1	funannotate	exon	609452	609928	.	-	.	ID=M295_000129-T1.exon2;Parent=M295_000129-T1;
scaffold_1	funannotate	CDS	610004	610309	.	-	0	ID=M295_000129-T1.cds;Parent=M295_000129-T1;
scaffold_1	funannotate	CDS	609452	609928	.	-	0	ID=M295_000129-T1.cds;Parent=M295_000129-T1;
scaffold_1	funannotate	gene	611694	612490	.	+	.	ID=M295_000130;
scaffold_1	funannotate	mRNA	611694	612490	.	+	.	ID=M295_000130-T1;Parent=M295_000130;product=hypothetical protein;
scaffold_1	funannotate	exon	611694	611713	.	+	.	ID=M295_000130-T1.exon1;Parent=M295_000130-T1;
scaffold_1	funannotate	exon	611809	611851	.	+	.	ID=M295_000130-T1.exon2;Parent=M295_000130-T1;
scaffold_1	funannotate	exon	611954	612028	.	+	.	ID=M295_000130-T1.exon3;Parent=M295_000130-T1;
scaffold_1	funannotate	exon	612106	612345	.	+	.	ID=M295_000130-T1.exon4;Parent=M295_000130-T1;
scaffold_1	funannotate	exon	612410	612490	.	+	.	ID=M295_000130-T1.exon5;Parent=M295_000130-T1;
scaffold_1	funannotate	CDS	611694	611713	.	+	0	ID=M295_000130-T1.cds;Parent=M295_000130-T1;
scaffold_1	funannotate	CDS	611809	611851	.	+	1	ID=M295_000130-T1.cds;Parent=M295_000130-T1;
scaffold_1	funannotate	CDS	611954	612028	.	+	0	ID=M295_000130-T1.cds;Parent=M295_000130-T1;
scaffold_1	funannotate	CDS	612106	612345	.	+	0	ID=M295_000130-T1.cds;Parent=M295_000130-T1;
scaffold_1	funannotate	CDS	612410	612490	.	+	0	ID=M295_000130-T1.cds;Parent=M295_000130-T1;
scaffold_1	funannotate	gene	613383	613861	.	-	.	ID=M295_000131;
scaffold_1	funannotate	mRNA	613383	613861	.	-	.	ID=M295_000131-T1;Parent=M295_000131;product=hypothetical protein;
scaffold_1	funannotate	exon	613843	613861	.	-	.	ID=M295_000131-T1.exon1;Parent=M295_000131-T1;
scaffold_1	funannotate	exon	613383	613753	.	-	.	ID=M295_000131-T1.exon2;Parent=M295_000131-T1;
scaffold_1	funannotate	CDS	613843	613861	.	-	0	ID=M295_000131-T1.cds;Parent=M295_000131-T1;
scaffold_1	funannotate	CDS	613383	613753	.	-	2	ID=M295_000131-T1.cds;Parent=M295_000131-T1;
scaffold_1	funannotate	gene	615020	616190	.	+	.	ID=M295_000132;
scaffold_1	funannotate	mRNA	615020	616190	.	+	.	ID=M295_000132-T1;Parent=M295_000132;product=hypothetical protein;
scaffold_1	funannotate	exon	615020	616063	.	+	.	ID=M295_000132-T1.exon1;Parent=M295_000132-T1;
scaffold_1	funannotate	exon	616170	616190	.	+	.	ID=M295_000132-T1.exon2;Parent=M295_000132-T1;
scaffold_1	funannotate	CDS	615020	616063	.	+	0	ID=M295_000132-T1.cds;Parent=M295_000132-T1;
scaffold_1	funannotate	CDS	616170	616190	.	+	0	ID=M295_000132-T1.cds;Parent=M295_000132-T1;
scaffold_1	funannotate	gene	616954	618174	.	+	.	ID=M295_000133;
scaffold_1	funannotate	mRNA	616954	618174	.	+	.	ID=M295_000133-T1;Parent=M295_000133;product=hypothetical protein;
scaffold_1	funannotate	exon	616954	617019	.	+	.	ID=M295_000133-T1.exon1;Parent=M295_000133-T1;
scaffold_1	funannotate	exon	617095	617660	.	+	.	ID=M295_000133-T1.exon2;Parent=M295_000133-T1;
scaffold_1	funannotate	exon	617775	618174	.	+	.	ID=M295_000133-T1.exon3;Parent=M295_000133-T1;
scaffold_1	funannotate	CDS	616954	617019	.	+	0	ID=M295_000133-T1.cds;Parent=M295_000133-T1;
scaffold_1	funannotate	CDS	617095	617660	.	+	0	ID=M295_000133-T1.cds;Parent=M295_000133-T1;
scaffold_1	funannotate	CDS	617775	618174	.	+	1	ID=M295_000133-T1.cds;Parent=M295_000133-T1;
scaffold_1	funannotate	gene	620291	621375	.	-	.	ID=M295_000134;
scaffold_1	funannotate	mRNA	620291	621375	.	-	.	ID=M295_000134-T1;Parent=M295_000134;product=hypothetical protein;
scaffold_1	funannotate	exon	621171	621375	.	-	.	ID=M295_000134-T1.exon1;Parent=M295_000134-T1;
scaffold_1	funannotate	exon	620291	621006	.	-	.	ID=M295_000134-T1.exon2;Parent=M295_000134-T1;
scaffold_1	funannotate	CDS	621171	621375	.	-	0	ID=M295_000134-T1.cds;Parent=M295_000134-T1;
scaffold_1	funannotate	CDS	620291	621006	.	-	2	ID=M295_000134-T1.cds;Parent=M295_000134-T1;
scaffold_1	funannotate	gene	622182	623845	.	+	.	ID=M295_000135;
scaffold_1	funannotate	mRNA	622182	623845	.	+	.	ID=M295_000135-T1;Parent=M295_000135;product=hypothetical protein;
scaffold_1	funannotate	exon	622182	622353	.	+	.	ID=M295_000135-T1.exon1;Parent=M295_000135-T1;
scaffold_1	funannotate	exon	622446	623845	.	+	.	ID=M295_000135-T1.exon2;Parent=M295_000135-T1;
scaffold_1	funannotate	CDS	622182	622353	.	+	0	ID=M295_000135-T1.cds;Parent=M295_000135-T1;
scaffold_1	funannotate	CDS	622446	623845	.	+	2	ID=M295_000135-T1.cds;Parent=M295_000135-T1;
scaffold_2	funannotate	gene	974	2497	.	-	.	ID=M295_000136;
scaffold_2	funannotate	mRNA	974	2497	.	-	.	ID=M295_000136-T1;Parent=M295_000136;product=hypothetical protein;
scaffold_2	funannotate	exon	2333	2497	.	-	.	ID=M295_000136-T1.exon1;Parent=M295_000136-T1;
scaffold_2	funannotate	exon	2008	2206	.	-	.	ID=M295_000136-T1.exon2;Parent=M295_000136-T1;
scaffold_2	funannotate	exon	1775	1992	.	-	.	ID=M295_000136-T1.exon3;Parent=M295_000136-T1;
scaffold_2	funannotate	exon	974	1603	.	-	.	ID=M295_000136-T1.exon4;Parent=M295_000136-T1;
scaffold_2	funannotate	CDS	2333	2497	.	-	0	ID=M295_000136-T1.cds;Parent=M295_000136-T1;
scaffold_2	funannotate	CDS	2008	2206	.	-	0	ID=M295_000136-T1.cds;Parent=M295_000136-T1;
scaffold_2	funannotate	CDS	1775	1992	.	-	2	ID=M295_000136-T1.cds;Parent=M295_000136-T1;
scaffold_2	funannotate	CDS	974	1603	.	-	0	ID=M295_000136-T1.cds;Parent=M295_000136-T1;
scaffold_2	funannotate	gene	3094	11565	.	-	.	ID=M295_000137;
scaffold_2	funannotate	mRNA	3094	11565	.	-	.	ID=M295_000137-T1;Parent=M295_000137;product=hypothetical protein;
scaffold_2	funannotate	exon	11386	11565	.	-	.	ID=M295_000137-T1.exon1;Parent=M295_000137-T1;
scaffold_2	funannotate	exon	11024	11331	.	-	.	ID=M295_000137-T1.exon2;Parent=M295_000137-T1;
scaffold_2	funannotate	exon	10619	10961	.	-	.	ID=M295_000137-T1.exon3;Parent=M295_000137-T1;
scaffold_2	funannotate	exon	8595	10550	.	-	.	ID=M295_000137-T1.exon4;Parent=M295_000137-T1;
scaffold_2	funannotate	exon	7833	8529	.	-	.	ID=M295_000137-T1.exon5;Parent=M295_000137-T1;
scaffold_2	funannotate	exon	6582	7777	.	-	.	ID=M295_000137-T1.exon6;Parent=M295_000137-T1;
scaffold_2	funannotate	exon	5479	6524	.	-	.	ID=M295_000137-T1.exon7;Parent=M295_000137-T1;
scaffold_2	funannotate	exon	5097	5404	.	-	.	ID=M295_000137-T1.exon8;Parent=M295_000137-T1;
scaffold_2	funannotate	exon	4077	5012	.	-	.	ID=M295_000137-T1.exon9;Parent=M295_000137-T1;
scaffold_2	funannotate	exon	3766	4016	.	-	.	ID=M295_000137-T1.exon10;Parent=M295_000137-T1;
scaffold_2	funannotate	exon	3094	3675	.	-	.	ID=M295_000137-T1.exon11;Parent=M295_000137-T1;
scaffold_2	funannotate	CDS	11386	11565	.	-	0	ID=M295_000137-T1.cds;Parent=M295_000137-T1;
scaffold_2	funannotate	CDS	11024	11331	.	-	0	ID=M295_000137-T1.cds;Parent=M295_000137-T1;
scaffold_2	funannotate	CDS	10619	10961	.	-	1	ID=M295_000137-T1.cds;Parent=M295_000137-T1;
scaffold_2	funannotate	CDS	8595	10550	.	-	0	ID=M295_000137-T1.cds;Parent=M295_000137-T1;
scaffold_2	funannotate	CDS	7833	8529	.	-	0	ID=M295_000137-T1.cds;Parent=M295_000137-T1;
scaffold_2	funannotate	CDS	6582	7777	.	-	2	ID=M295_000137-T1.cds;Parent=M295_000137-T1;
scaffold_2	funannotate	CDS	5479	6524	.	-	0	ID=M295_000137-T1.cds;Parent=M295_000137-T1;
scaffold_2	funannotate	CDS	5097	5404	.	-	1	ID=M295_000137-T1.cds;Parent=M295_000137-T1;
scaffold_2	funannotate	CDS	4077	5012	.	-	2	ID=M295_000137-T1.cds;Parent=M295_000137-T1;
scaffold_2	funannotate	CDS	3766	4016	.	-	2	ID=M295_000137-T1.cds;Parent=M295_000137-T1;
scaffold_2	funannotate	CDS	3094	3675	.	-	0	ID=M295_000137-T1.cds;Parent=M295_000137-T1;
scaffold_2	funannotate	gene	13138	14048	.	+	.	ID=M295_000138;
scaffold_2	funannotate	mRNA	13138	14048	.	+	.	ID=M295_000138-T1;Parent=M295_000138;product=hypothetical protein;
scaffold_2	funannotate	exon	13138	13416	.	+	.	ID=M295_000138-T1.exon1;Parent=M295_000138-T1;
scaffold_2	funannotate	exon	13476	14048	.	+	.	ID=M295_000138-T1.exon2;Parent=M295_000138-T1;
scaffold_2	funannotate	CDS	13138	13416	.	+	0	ID=M295_000138-T1.cds;Parent=M295_000138-T1;
scaffold_2	funannotate	CDS	13476	14048	.	+	0	ID=M295_000138-T1.cds;Parent=M295_000138-T1;
scaffold_2	funannotate	gene	15426	15533	.	-	.	ID=M295_000139;
scaffold_2	funannotate	tRNA	15426	15533	.	-	.	ID=M295_000139-T1;Parent=M295_000139;product=tRNA-Leu;
scaffold_2	funannotate	exon	15426	15533	.	-	.	ID=M295_000139-T1.exon1;Parent=M295_000139-T1;
scaffold_2	funannotate	gene	16855	18736	.	-	.	ID=M295_000140;
scaffold_2	funannotate	mRNA	16855	18736	.	-	.	ID=M295_000140-T1;Parent=M295_000140;product=hypothetical protein;
scaffold_2	funannotate	exon	18665	18736	.	-	.	ID=M295_000140-T1.exon1;Parent=M295_000140-T1;
scaffold_2	funannotate	exon	18238	18454	.	-	.	ID=M295_000140-T1.exon2;Parent=M295_000140-T1;
scaffold_2	funannotate	exon	18165	18176	.	-	.	ID=M295_000140-T1.exon3;Parent=M295_000140-T1;
scaffold_2	funannotate	exon	17701	18110	.	-	.	ID=M295_000140-T1.exon4;Parent=M295_000140-T1;
scaffold_2	funannotate	exon	17287	17647	.	-	.	ID=M295_000140-T1.exon5;Parent=M295_000140-T1;
scaffold_2	funannotate	exon	17059	17234	.	-	.	ID=M295_000140-T1.exon6;Parent=M295_000140-T1;
scaffold_2	funannotate	exon	16855	16995	.	-	.	ID=M295_000140-T1.exon7;Parent=M295_000140-T1;
scaffold_2	funannotate	CDS	18665	18736	.	-	0	ID=M295_000140-T1.cds;Parent=M295_000140-T1;
scaffold_2	funannotate	CDS	18238	18454	.	-	0	ID=M295_000140-T1.cds;Parent=M295_000140-T1;
scaffold_2	funannotate	CDS	18165	18176	.	-	2	ID=M295_000140-T1.cds;Parent=M295_000140-T1;
scaffold_2	funannotate	CDS	17701	18110	.	-	2	ID=M295_000140-T1.cds;Parent=M295_000140-T1;
scaffold_2	funannotate	CDS	17287	17647	.	-	0	ID=M295_000140-T1.cds;Parent=M295_000140-T1;
scaffold_2	funannotate	CDS	17059	17234	.	-	2	ID=M295_000140-T1.cds;Parent=M295_000140-T1;
scaffold_2	funannotate	CDS	16855	16995	.	-	0	ID=M295_000140-T1.cds;Parent=M295_000140-T1;
scaffold_2	funannotate	gene	23141	25636	.	-	.	ID=M295_000141;
scaffold_2	funannotate	mRNA	23141	25636	.	-	.	ID=M295_000141-T1;Parent=M295_000141;product=hypothetical protein;
scaffold_2	funannotate	exon	25134	25636	.	-	.	ID=M295_000141-T1.exon1;Parent=M295_000141-T1;
scaffold_2	funannotate	exon	25055	25082	.	-	.	ID=M295_000141-T1.exon2;Parent=M295_000141-T1;
scaffold_2	funannotate	exon	24720	24876	.	-	.	ID=M295_000141-T1.exon3;Parent=M295_000141-T1;
scaffold_2	funannotate	exon	24441	24654	.	-	.	ID=M295_000141-T1.exon4;Parent=M295_000141-T1;
scaffold_2	funannotate	exon	24200	24293	.	-	.	ID=M295_000141-T1.exon5;Parent=M295_000141-T1;
scaffold_2	funannotate	exon	23999	24100	.	-	.	ID=M295_000141-T1.exon6;Parent=M295_000141-T1;
scaffold_2	funannotate	exon	23141	23911	.	-	.	ID=M295_000141-T1.exon7;Parent=M295_000141-T1;
scaffold_2	funannotate	CDS	25134	25636	.	-	0	ID=M295_000141-T1.cds;Parent=M295_000141-T1;
scaffold_2	funannotate	CDS	25055	25082	.	-	1	ID=M295_000141-T1.cds;Parent=M295_000141-T1;
scaffold_2	funannotate	CDS	24720	24876	.	-	0	ID=M295_000141-T1.cds;Parent=M295_000141-T1;
scaffold_2	funannotate	CDS	24441	24654	.	-	2	ID=M295_000141-T1.cds;Parent=M295_000141-T1;
scaffold_2	funannotate	CDS	24200	24293	.	-	1	ID=M295_000141-T1.cds;Parent=M295_000141-T1;
scaffold_2	funannotate	CDS	23999	24100	.	-	0	ID=M295_000141-T1.cds;Parent=M295_000141-T1;
scaffold_2	funannotate	CDS	23141	23911	.	-	0	ID=M295_000141-T1.cds;Parent=M295_000141-T1;
scaffold_2	funannotate	gene	31625	35526	.	+	.	ID=M295_000142;
scaffold_2	funannotate	mRNA	31625	35526	.	+	.	ID=M295_000142-T1;Parent=M295_000142;product=hypothetical protein;
scaffold_2	funannotate	exon	31625	34012	.	+	.	ID=M295_000142-T1.exon1;Parent=M295_000142-T1;
scaffold_2	funannotate	exon	34065	35293	.	+	.	ID=M295_000142-T1.exon2;Parent=M295_000142-T1;
scaffold_2	funannotate	exon	35364	35526	.	+	.	ID=M295_000142-T1.exon3;Parent=M295_000142-T1;
scaffold_2	funannotate	CDS	31625	34012	.	+	0	ID=M295_000142-T1.cds;Parent=M295_000142-T1;
scaffold_2	funannotate	CDS	34065	35293	.	+	0	ID=M295_000142-T1.cds;Parent=M295_000142-T1;
scaffold_2	funannotate	CDS	35364	35526	.	+	1	ID=M295_000142-T1.cds;Parent=M295_000142-T1;
scaffold_2	funannotate	gene	37077	38049	.	-	.	ID=M295_000143;
scaffold_2	funannotate	mRNA	37077	38049	.	-	.	ID=M295_000143-T1;Parent=M295_000143;product=hypothetical protein;
scaffold_2	funannotate	exon	37995	38049	.	-	.	ID=M295_000143-T1.exon1;Parent=M295_000143-T1;
scaffold_2	funannotate	exon	37704	37913	.	-	.	ID=M295_000143-T1.exon2;Parent=M295_000143-T1;
scaffold_2	funannotate	exon	37077	37531	.	-	.	ID=M295_000143-T1.exon3;Parent=M295_000143-T1;
scaffold_2	funannotate	CDS	37995	38049	.	-	0	ID=M295_000143-T1.cds;Parent=M295_000143-T1;
scaffold_2	funannotate	CDS	37704	37913	.	-	2	ID=M295_000143-T1.cds;Parent=M295_000143-T1;
scaffold_2	funannotate	CDS	37077	37531	.	-	2	ID=M295_000143-T1.cds;Parent=M295_000143-T1;
scaffold_2	funannotate	gene	38593	40695	.	+	.	ID=M295_000144;
scaffold_2	funannotate	mRNA	38593	40695	.	+	.	ID=M295_000144-T1;Parent=M295_000144;product=hypothetical protein;
scaffold_2	funannotate	exon	38593	38619	.	+	.	ID=M295_000144-T1.exon1;Parent=M295_000144-T1;
scaffold_2	funannotate	exon	38691	38739	.	+	.	ID=M295_000144-T1.exon2;Parent=M295_000144-T1;
scaffold_2	funannotate	exon	38819	40695	.	+	.	ID=M295_000144-T1.exon3;Parent=M295_000144-T1;
scaffold_2	funannotate	CDS	38593	38619	.	+	0	ID=M295_000144-T1.cds;Parent=M295_000144-T1;
scaffold_2	funannotate	CDS	38691	38739	.	+	0	ID=M295_000144-T1.cds;Parent=M295_000144-T1;
scaffold_2	funannotate	CDS	38819	40695	.	+	2	ID=M295_000144-T1.cds;Parent=M295_000144-T1;
scaffold_2	funannotate	gene	41276	42143	.	-	.	ID=M295_000145;
scaffold_2	funannotate	mRNA	41276	42143	.	-	.	ID=M295_000145-T1;Parent=M295_000145;product=hypothetical protein;
scaffold_2	funannotate	exon	42141	42143	.	-	.	ID=M295_000145-T1.exon1;Parent=M295_000145-T1;
scaffold_2	funannotate	exon	42012	42050	.	-	.	ID=M295_000145-T1.exon2;Parent=M295_000145-T1;
scaffold_2	funannotate	exon	41887	41920	.	-	.	ID=M295_000145-T1.exon3;Parent=M295_000145-T1;
scaffold_2	funannotate	exon	41562	41662	.	-	.	ID=M295_000145-T1.exon4;Parent=M295_000145-T1;
scaffold_2	funannotate	exon	41276	41440	.	-	.	ID=M295_000145-T1.exon5;Parent=M295_000145-T1;
scaffold_2	funannotate	CDS	42141	42143	.	-	0	ID=M295_000145-T1.cds;Parent=M295_000145-T1;
scaffold_2	funannotate	CDS	42012	42050	.	-	0	ID=M295_000145-T1.cds;Parent=M295_000145-T1;
scaffold_2	funannotate	CDS	41887	41920	.	-	0	ID=M295_000145-T1.cds;Parent=M295_000145-T1;
scaffold_2	funannotate	CDS	41562	41662	.	-	2	ID=M295_000145-T1.cds;Parent=M295_000145-T1;
scaffold_2	funannotate	CDS	41276	41440	.	-	0	ID=M295_000145-T1.cds;Parent=M295_000145-T1;
scaffold_2	funannotate	gene	42633	42984	.	+	.	ID=M295_000146;
scaffold_2	funannotate	mRNA	42633	42984	.	+	.	ID=M295_000146-T1;Parent=M295_000146;product=hypothetical protein;
scaffold_2	funannotate	exon	42633	42728	.	+	.	ID=M295_000146-T1.exon1;Parent=M295_000146-T1;
scaffold_2	funannotate	exon	42820	42984	.	+	.	ID=M295_000146-T1.exon2;Parent=M295_000146-T1;
scaffold_2	funannotate	CDS	42633	42728	.	+	0	ID=M295_000146-T1.cds;Parent=M295_000146-T1;
scaffold_2	funannotate	CDS	42820	42984	.	+	0	ID=M295_000146-T1.cds;Parent=M295_000146-T1;
scaffold_2	funannotate	gene	44175	45248	.	+	.	ID=M295_000147;
scaffold_2	funannotate	mRNA	44175	45248	.	+	.	ID=M295_000147-T1;Parent=M295_000147;product=hypothetical protein;
scaffold_2	funannotate	exon	44175	45248	.	+	.	ID=M295_000147-T1.exon1;Parent=M295_000147-T1;
scaffold_2	funannotate	CDS	44175	45248	.	+	0	ID=M295_000147-T1.cds;Parent=M295_000147-T1;
scaffold_2	funannotate	gene	45750	47656	.	+	.	ID=M295_000148;
scaffold_2	funannotate	mRNA	45750	47656	.	+	.	ID=M295_000148-T1;Parent=M295_000148;product=hypothetical protein;
scaffold_2	funannotate	exon	45750	47232	.	+	.	ID=M295_000148-T1.exon1;Parent=M295_000148-T1;
scaffold_2	funannotate	exon	47346	47656	.	+	.	ID=M295_000148-T1.exon2;Parent=M295_000148-T1;
scaffold_2	funannotate	CDS	45750	47232	.	+	0	ID=M295_000148-T1.cds;Parent=M295_000148-T1;
scaffold_2	funannotate	CDS	47346	47656	.	+	2	ID=M295_000148-T1.cds;Parent=M295_000148-T1;
scaffold_2	funannotate	gene	48019	50260	.	-	.	ID=M295_000149;
scaffold_2	funannotate	mRNA	48019	50260	.	-	.	ID=M295_000149-T1;Parent=M295_000149;product=hypothetical protein;
scaffold_2	funannotate	exon	49915	50260	.	-	.	ID=M295_000149-T1.exon1;Parent=M295_000149-T1;
scaffold_2	funannotate	exon	49491	49683	.	-	.	ID=M295_000149-T1.exon2;Parent=M295_000149-T1;
scaffold_2	funannotate	exon	49030	49421	.	-	.	ID=M295_000149-T1.exon3;Parent=M295_000149-T1;
scaffold_2	funannotate	exon	48019	48959	.	-	.	ID=M295_000149-T1.exon4;Parent=M295_000149-T1;
scaffold_2	funannotate	CDS	49915	50260	.	-	0	ID=M295_000149-T1.cds;Parent=M295_000149-T1;
scaffold_2	funannotate	CDS	49491	49683	.	-	2	ID=M295_000149-T1.cds;Parent=M295_000149-T1;
scaffold_2	funannotate	CDS	49030	49421	.	-	1	ID=M295_000149-T1.cds;Parent=M295_000149-T1;
scaffold_2	funannotate	CDS	48019	48959	.	-	2	ID=M295_000149-T1.cds;Parent=M295_000149-T1;
scaffold_2	funannotate	gene	51837	54303	.	-	.	ID=M295_000150;
scaffold_2	funannotate	mRNA	51837	54303	.	-	.	ID=M295_000150-T1;Parent=M295_000150;product=hypothetical protein;
scaffold_2	funannotate	exon	52906	54303	.	-	.	ID=M295_000150-T1.exon1;Parent=M295_000150-T1;
scaffold_2	funannotate	exon	51837	52763	.	-	.	ID=M295_000150-T1.exon2;Parent=M295_000150-T1;
scaffold_2	funannotate	CDS	52906	54303	.	-	0	ID=M295_000150-T1.cds;Parent=M295_000150-T1;
scaffold_2	funannotate	CDS	51837	52763	.	-	0	ID=M295_000150-T1.cds;Parent=M295_000150-T1;
scaffold_2	funannotate	gene	56315	59031	.	-	.	ID=M295_000151;
scaffold_2	funannotate	mRNA	56315	59031	.	-	.	ID=M295_000151-T1;Parent=M295_000151;product=hypothetical protein;
scaffold_2	funannotate	exon	58834	59031	.	-	.	ID=M295_000151-T1.exon1;Parent=M295_000151-T1;
scaffold_2	funannotate	exon	56315	58750	.	-	.	ID=M295_000151-T1.exon2;Parent=M295_000151-T1;
scaffold_2	funannotate	CDS	58834	59031	.	-	0	ID=M295_000151-T1.cds;Parent=M295_000151-T1;
scaffold_2	funannotate	CDS	56315	58750	.	-	0	ID=M295_000151-T1.cds;Parent=M295_000151-T1;
scaffold_2	funannotate	gene	59295	59495	.	-	.	ID=M295_000152;
scaffold_2	funannotate	mRNA	59295	59495	.	-	.	ID=M295_000152-T1;Parent=M295_000152;product=hypothetical protein;
scaffold_2	funannotate	exon	59295	59495	.	-	.	ID=M295_000152-T1.exon1;Parent=M295_000152-T1;
scaffold_2	funannotate	CDS	59295	59495	.	-	0	ID=M295_000152-T1.cds;Parent=M295_000152-T1;
scaffold_2	funannotate	gene	61114	62457	.	-	.	ID=M295_000153;
scaffold_2	funannotate	mRNA	61114	62457	.	-	.	ID=M295_000153-T1;Parent=M295_000153;product=hypothetical protein;
scaffold_2	funannotate	exon	62354	62457	.	-	.	ID=M295_000153-T1.exon1;Parent=M295_000153-T1;
scaffold_2	funannotate	exon	61114	62290	.	-	.	ID=M295_000153-T1.exon2;Parent=M295_000153-T1;
scaffold_2	funannotate	CDS	62354	62457	.	-	0	ID=M295_000153-T1.cds;Parent=M295_000153-T1;
scaffold_2	funannotate	CDS	61114	62290	.	-	1	ID=M295_000153-T1.cds;Parent=M295_000153-T1;
scaffold_2	funannotate	gene	63859	64674	.	+	.	ID=M295_000154;
scaffold_2	funannotate	mRNA	63859	64674	.	+	.	ID=M295_000154-T1;Parent=M295_000154;product=hypothetical protein;
scaffold_2	funannotate	exon	63859	64674	.	+	.	ID=M295_000154-T1.exon1;Parent=M295_000154-T1;
scaffold_2	funannotate	CDS	63859	64674	.	+	0	ID=M295_000154-T1.cds;Parent=M295_000154-T1;
scaffold_2	funannotate	gene	65831	67265	.	-	.	ID=M295_000155;
scaffold_2	funannotate	mRNA	65831	67265	.	-	.	ID=M295_000155-T1;Parent=M295_000155;product=hypothetical protein;
scaffold_2	funannotate	exon	66895	67265	.	-	.	ID=M295_000155-T1.exon1;Parent=M295_000155-T1;
scaffold_2	funannotate	exon	65831	66830	.	-	.	ID=M295_000155-T1.exon2;Parent=M295_000155-T1;
scaffold_2	funannotate	CDS	66895	67265	.	-	0	ID=M295_000155-T1.cds;Parent=M295_000155-T1;
scaffold_2	funannotate	CDS	65831	66830	.	-	1	ID=M295_000155-T1.cds;Parent=M295_000155-T1;
scaffold_2	funannotate	gene	74505	76306	.	-	.	ID=M295_000156;
scaffold_2	funannotate	mRNA	74505	76306	.	-	.	ID=M295_000156-T1;Parent=M295_000156;product=hypothetical protein;
scaffold_2	funannotate	exon	76181	76306	.	-	.	ID=M295_000156-T1.exon1;Parent=M295_000156-T1;
scaffold_2	funannotate	exon	76057	76113	.	-	.	ID=M295_000156-T1.exon2;Parent=M295_000156-T1;
scaffold_2	funannotate	exon	75903	75996	.	-	.	ID=M295_000156-T1.exon3;Parent=M295_000156-T1;
scaffold_2	funannotate	exon	75702	75839	.	-	.	ID=M295_000156-T1.exon4;Parent=M295_000156-T1;
scaffold_2	funannotate	exon	74505	75646	.	-	.	ID=M295_000156-T1.exon5;Parent=M295_000156-T1;
scaffold_2	funannotate	CDS	76181	76306	.	-	0	ID=M295_000156-T1.cds;Parent=M295_000156-T1;
scaffold_2	funannotate	CDS	76057	76113	.	-	0	ID=M295_000156-T1.cds;Parent=M295_000156-T1;
scaffold_2	funannotate	CDS	75903	75996	.	-	0	ID=M295_000156-T1.cds;Parent=M295_000156-T1;
scaffold_2	funannotate	CDS	75702	75839	.	-	2	ID=M295_000156-T1.cds;Parent=M295_000156-T1;
scaffold_2	funannotate	CDS	74505	75646	.	-	2	ID=M295_000156-T1.cds;Parent=M295_000156-T1;
scaffold_2	funannotate	gene	78667	79539	.	-	.	ID=M295_000157;
scaffold_2	funannotate	mRNA	78667	79539	.	-	.	ID=M295_000157-T1;Parent=M295_000157;product=hypothetical protein;
scaffold_2	funannotate	exon	78667	79539	.	-	.	ID=M295_000157-T1.exon1;Parent=M295_000157-T1;
scaffold_2	funannotate	CDS	78667	79539	.	-	0	ID=M295_000157-T1.cds;Parent=M295_000157-T1;
scaffold_2	funannotate	gene	81429	82311	.	+	.	ID=M295_000158;
scaffold_2	funannotate	mRNA	81429	82311	.	+	.	ID=M295_000158-T1;Parent=M295_000158;product=hypothetical protein;
scaffold_2	funannotate	exon	81429	81523	.	+	.	ID=M295_000158-T1.exon1;Parent=M295_000158-T1;
scaffold_2	funannotate	exon	81664	82084	.	+	.	ID=M295_000158-T1.exon2;Parent=M295_000158-T1;
scaffold_2	funannotate	exon	82156	82311	.	+	.	ID=M295_000158-T1.exon3;Parent=M295_000158-T1;
scaffold_2	funannotate	CDS	81429	81523	.	+	0	ID=M295_000158-T1.cds;Parent=M295_000158-T1;
scaffold_2	funannotate	CDS	81664	82084	.	+	1	ID=M295_000158-T1.cds;Parent=M295_000158-T1;
scaffold_2	funannotate	CDS	82156	82311	.	+	0	ID=M295_000158-T1.cds;Parent=M295_000158-T1;
scaffold_2	funannotate	gene	82998	83893	.	+	.	ID=M295_000159;
scaffold_2	funannotate	mRNA	82998	83893	.	+	.	ID=M295_000159-T1;Parent=M295_000159;product=hypothetical protein;
scaffold_2	funannotate	exon	82998	83329	.	+	.	ID=M295_000159-T1.exon1;Parent=M295_000159-T1;
scaffold_2	funannotate	exon	83458	83893	.	+	.	ID=M295_000159-T1.exon2;Parent=M295_000159-T1;
scaffold_2	funannotate	CDS	82998	83329	.	+	0	ID=M295_000159-T1.cds;Parent=M295_000159-T1;
scaffold_2	funannotate	CDS	83458	83893	.	+	1	ID=M295_000159-T1.cds;Parent=M295_000159-T1;
scaffold_2	funannotate	gene	84926	85992	.	+	.	ID=M295_000160;
scaffold_2	funannotate	mRNA	84926	85992	.	+	.	ID=M295_000160-T1;Parent=M295_000160;product=hypothetical protein;
scaffold_2	funannotate	exon	84926	85026	.	+	.	ID=M295_000160-T1.exon1;Parent=M295_000160-T1;
scaffold_2	funannotate	exon	85107	85399	.	+	.	ID=M295_000160-T1.exon2;Parent=M295_000160-T1;
scaffold_2	funannotate	exon	85526	85905	.	+	.	ID=M295_000160-T1.exon3;Parent=M295_000160-T1;
scaffold_2	funannotate	exon	85960	85992	.	+	.	ID=M295_000160-T1.exon4;Parent=M295_000160-T1;
scaffold_2	funannotate	CDS	84926	85026	.	+	0	ID=M295_000160-T1.cds;Parent=M295_000160-T1;
scaffold_2	funannotate	CDS	85107	85399	.	+	1	ID=M295_000160-T1.cds;Parent=M295_000160-T1;
scaffold_2	funannotate	CDS	85526	85905	.	+	2	ID=M295_000160-T1.cds;Parent=M295_000160-T1;
scaffold_2	funannotate	CDS	85960	85992	.	+	0	ID=M295_000160-T1.cds;Parent=M295_000160-T1;
scaffold_2	funannotate	gene	86362	87892	.	-	.	ID=M295_000161;
scaffold_2	funannotate	mRNA	86362	87892	.	-	.	ID=M295_000161-T1;Parent=M295_000161;product=hypothetical protein;
scaffold_2	funannotate	exon	86948	87892	.	-	.	ID=M295_000161-T1.exon1;Parent=M295_000161-T1;
scaffold_2	funannotate	exon	86720	86869	.	-	.	ID=M295_000161-T1.exon2;Parent=M295_000161-T1;
scaffold_2	funannotate	exon	86362	86640	.	-	.	ID=M295_000161-T1.exon3;Parent=M295_000161-T1;
scaffold_2	funannotate	CDS	86948	87892	.	-	0	ID=M295_000161-T1.cds;Parent=M295_000161-T1;
scaffold_2	funannotate	CDS	86720	86869	.	-	0	ID=M295_000161-T1.cds;Parent=M295_000161-T1;
scaffold_2	funannotate	CDS	86362	86640	.	-	0	ID=M295_000161-T1.cds;Parent=M295_000161-T1;
scaffold_2	funannotate	gene	89109	89652	.	-	.	ID=M295_000162;
scaffold_2	funannotate	mRNA	89109	89652	.	-	.	ID=M295_000162-T1;Parent=M295_000162;product=hypothetical protein;
scaffold_2	funannotate	exon	89519	89652	.	-	.	ID=M295_000162-T1.exon1;Parent=M295_000162-T1;
scaffold_2	funannotate	exon	89109	89424	.	-	.	ID=M295_000162-T1.exon2;Parent=M295_000162-T1;
scaffold_2	funannotate	CDS	89519	89652	.	-	0	ID=M295_000162-T1.cds;Parent=M295_000162-T1;
scaffold_2	funannotate	CDS	89109	89424	.	-	1	ID=M295_000162-T1.cds;Parent=M295_000162-T1;
scaffold_2	funannotate	gene	91431	92261	.	-	.	ID=M295_000163;
scaffold_2	funannotate	mRNA	91431	92261	.	-	.	ID=M295_000163-T1;Parent=M295_000163;product=hypothetical protein;
scaffold_2	funannotate	exon	91945	92261	.	-	.	ID=M295_000163-T1.exon1;Parent=M295_000163-T1;
scaffold_2	funannotate	exon	91431	91710	.	-	.	ID=M295_000163-T1.exon2;Parent=M295_000163-T1;
scaffold_2	funannotate	CDS	91945	92261	.	-	0	ID=M295_000163-T1.cds;Parent=M295_000163-T1;
scaffold_2	funannotate	CDS	91431	91710	.	-	1	ID=M295_000163-T1.cds;Parent=M295_000163-T1;
scaffold_2	funannotate	gene	92736	100947	.	-	.	ID=M295_000164;
scaffold_2	funannotate	mRNA	92736	100947	.	-	.	ID=M295_000164-T1;Parent=M295_000164;product=hypothetical protein;
scaffold_2	funannotate	exon	100785	100947	.	-	.	ID=M295_000164-T1.exon1;Parent=M295_000164-T1;
scaffold_2	funannotate	exon	98592	100678	.	-	.	ID=M295_000164-T1.exon2;Parent=M295_000164-T1;
scaffold_2	funannotate	exon	92736	98555	.	-	.	ID=M295_000164-T1.exon3;Parent=M295_000164-T1;
scaffold_2	funannotate	CDS	100785	100947	.	-	0	ID=M295_000164-T1.cds;Parent=M295_000164-T1;
scaffold_2	funannotate	CDS	98592	100678	.	-	2	ID=M295_000164-T1.cds;Parent=M295_000164-T1;
scaffold_2	funannotate	CDS	92736	98555	.	-	0	ID=M295_000164-T1.cds;Parent=M295_000164-T1;
scaffold_2	funannotate	gene	101808	107128	.	+	.	ID=M295_000165;
scaffold_2	funannotate	mRNA	101808	107128	.	+	.	ID=M295_000165-T1;Parent=M295_000165;product=hypothetical protein;
scaffold_2	funannotate	exon	101808	102564	.	+	.	ID=M295_000165-T1.exon1;Parent=M295_000165-T1;
scaffold_2	funannotate	exon	102627	103365	.	+	.	ID=M295_000165-T1.exon2;Parent=M295_000165-T1;
scaffold_2	funannotate	exon	103418	103988	.	+	.	ID=M295_000165-T1.exon3;Parent=M295_000165-T1;
scaffold_2	funannotate	exon	104041	104138	.	+	.	ID=M295_000165-T1.exon4;Parent=M295_000165-T1;
scaffold_2	funannotate	exon	104194	106203	.	+	.	ID=M295_000165-T1.exon5;Parent=M295_000165-T1;
scaffold_2	funannotate	exon	106343	106418	.	+	.	ID=M295_000165-T1.exon6;Parent=M295_000165-T1;
scaffold_2	funannotate	exon	106724	107128	.	+	.	ID=M295_000165-T1.exon7;Parent=M295_000165-T1;
scaffold_2	funannotate	CDS	101808	102564	.	+	0	ID=M295_000165-T1.cds;Parent=M295_000165-T1;
scaffold_2	funannotate	CDS	102627	103365	.	+	2	ID=M295_000165-T1.cds;Parent=M295_000165-T1;
scaffold_2	funannotate	CDS	103418	103988	.	+	1	ID=M295_000165-T1.cds;Parent=M295_000165-T1;
scaffold_2	funannotate	CDS	104041	104138	.	+	0	ID=M295_000165-T1.cds;Parent=M295_000165-T1;
scaffold_2	funannotate	CDS	104194	106203	.	+	1	ID=M295_000165-T1.cds;Parent=M295_000165-T1;
scaffold_2	funannotate	CDS	106343	106418	.	+	1	ID=M295_000165-T1.cds;Parent=M295_000165-T1;
scaffold_2	funannotate	CDS	106724	107128	.	+	0	ID=M295_000165-T1.cds;Parent=M295_000165-T1;
scaffold_2	funannotate	gene	108554	111853	.	-	.	ID=M295_000166;
scaffold_2	funannotate	mRNA	108554	111853	.	-	.	ID=M295_000166-T1;Parent=M295_000166;product=hypothetical protein;
scaffold_2	funannotate	exon	108554	111853	.	-	.	ID=M295_000166-T1.exon1;Parent=M295_000166-T1;
scaffold_2	funannotate	CDS	108554	111853	.	-	0	ID=M295_000166-T1.cds;Parent=M295_000166-T1;
scaffold_2	funannotate	gene	115217	116610	.	-	.	ID=M295_000167;
scaffold_2	funannotate	mRNA	115217	116610	.	-	.	ID=M295_000167-T1;Parent=M295_000167;product=hypothetical protein;
scaffold_2	funannotate	exon	116520	116610	.	-	.	ID=M295_000167-T1.exon1;Parent=M295_000167-T1;
scaffold_2	funannotate	exon	116194	116460	.	-	.	ID=M295_000167-T1.exon2;Parent=M295_000167-T1;
scaffold_2	funannotate	exon	115217	115809	.	-	.	ID=M295_000167-T1.exon3;Parent=M295_000167-T1;
scaffold_2	funannotate	CDS	116520	116610	.	-	0	ID=M295_000167-T1.cds;Parent=M295_000167-T1;
scaffold_2	funannotate	CDS	116194	116460	.	-	2	ID=M295_000167-T1.cds;Parent=M295_000167-T1;
scaffold_2	funannotate	CDS	115217	115809	.	-	2	ID=M295_000167-T1.cds;Parent=M295_000167-T1;
scaffold_2	funannotate	gene	119226	121747	.	+	.	ID=M295_000168;
scaffold_2	funannotate	mRNA	119226	121747	.	+	.	ID=M295_000168-T1;Parent=M295_000168;product=hypothetical protein;
scaffold_2	funannotate	exon	119226	120804	.	+	.	ID=M295_000168-T1.exon1;Parent=M295_000168-T1;
scaffold_2	funannotate	exon	120867	121747	.	+	.	ID=M295_000168-T1.exon2;Parent=M295_000168-T1;
scaffold_2	funannotate	CDS	119226	120804	.	+	0	ID=M295_000168-T1.cds;Parent=M295_000168-T1;
scaffold_2	funannotate	CDS	120867	121747	.	+	2	ID=M295_000168-T1.cds;Parent=M295_000168-T1;
scaffold_2	funannotate	gene	122455	124029	.	-	.	ID=M295_000169;
scaffold_2	funannotate	mRNA	122455	124029	.	-	.	ID=M295_000169-T1;Parent=M295_000169;product=hypothetical protein;
scaffold_2	funannotate	exon	123224	124029	.	-	.	ID=M295_000169-T1.exon1;Parent=M295_000169-T1;
scaffold_2	funannotate	exon	122455	123124	.	-	.	ID=M295_000169-T1.exon2;Parent=M295_000169-T1;
scaffold_2	funannotate	CDS	123224	124029	.	-	0	ID=M295_000169-T1.cds;Parent=M295_000169-T1;
scaffold_2	funannotate	CDS	122455	123124	.	-	1	ID=M295_000169-T1.cds;Parent=M295_000169-T1;
scaffold_2	funannotate	gene	125178	125729	.	-	.	ID=M295_000170;
scaffold_2	funannotate	mRNA	125178	125729	.	-	.	ID=M295_000170-T1;Parent=M295_000170;product=hypothetical protein;
scaffold_2	funannotate	exon	125627	125729	.	-	.	ID=M295_000170-T1.exon1;Parent=M295_000170-T1;
scaffold_2	funannotate	exon	125490	125567	.	-	.	ID=M295_000170-T1.exon2;Parent=M295_000170-T1;
scaffold_2	funannotate	exon	125178	125431	.	-	.	ID=M295_000170-T1.exon3;Parent=M295_000170-T1;
scaffold_2	funannotate	CDS	125627	125729	.	-	0	ID=M295_000170-T1.cds;Parent=M295_000170-T1;
scaffold_2	funannotate	CDS	125490	125567	.	-	2	ID=M295_000170-T1.cds;Parent=M295_000170-T1;
scaffold_2	funannotate	CDS	125178	125431	.	-	2	ID=M295_000170-T1.cds;Parent=M295_000170-T1;
scaffold_2	funannotate	gene	126802	127734	.	-	.	ID=M295_000171;
scaffold_2	funannotate	mRNA	126802	127734	.	-	.	ID=M295_000171-T1;Parent=M295_000171;product=hypothetical protein;
scaffold_2	funannotate	exon	126802	127734	.	-	.	ID=M295_000171-T1.exon1;Parent=M295_000171-T1;
scaffold_2	funannotate	CDS	126802	127734	.	-	0	ID=M295_000171-T1.cds;Parent=M295_000171-T1;
scaffold_2	funannotate	gene	129450	130332	.	-	.	ID=M295_000172;
scaffold_2	funannotate	mRNA	129450	130332	.	-	.	ID=M295_000172-T1;Parent=M295_000172;product=hypothetical protein;
scaffold_2	funannotate	exon	130329	130332	.	-	.	ID=M295_000172-T1.exon1;Parent=M295_000172-T1;
scaffold_2	funannotate	exon	129782	130245	.	-	.	ID=M295_000172-T1.exon2;Parent=M295_000172-T1;
scaffold_2	funannotate	exon	129450	129737	.	-	.	ID=M295_000172-T1.exon3;Parent=M295_000172-T1;
scaffold_2	funannotate	CDS	130329	130332	.	-	0	ID=M295_000172-T1.cds;Parent=M295_000172-T1;
scaffold_2	funannotate	CDS	129782	130245	.	-	2	ID=M295_000172-T1.cds;Parent=M295_000172-T1;
scaffold_2	funannotate	CDS	129450	129737	.	-	0	ID=M295_000172-T1.cds;Parent=M295_000172-T1;
scaffold_2	funannotate	gene	131846	133897	.	+	.	ID=M295_000173;
scaffold_2	funannotate	mRNA	131846	133897	.	+	.	ID=M295_000173-T1;Parent=M295_000173;product=hypothetical protein;
scaffold_2	funannotate	exon	131846	132535	.	+	.	ID=M295_000173-T1.exon1;Parent=M295_000173-T1;
scaffold_2	funannotate	exon	132594	132800	.	+	.	ID=M295_000173-T1.exon2;Parent=M295_000173-T1;
scaffold_2	funannotate	exon	132857	132916	.	+	.	ID=M295_000173-T1.exon3;Parent=M295_000173-T1;
scaffold_2	funannotate	exon	132977	133164	.	+	.	ID=M295_000173-T1.exon4;Parent=M295_000173-T1;
scaffold_2	funannotate	exon	133237	133464	.	+	.	ID=M295_000173-T1.exon5;Parent=M295_000173-T1;
scaffold_2	funannotate	exon	133514	133604	.	+	.	ID=M295_000173-T1.exon6;Parent=M295_000173-T1;
scaffold_2	funannotate	exon	133673	133897	.	+	.	ID=M295_000173-T1.exon7;Parent=M295_000173-T1;
scaffold_2	funannotate	CDS	131846	132535	.	+	0	ID=M295_000173-T1.cds;Parent=M295_000173-T1;
scaffold_2	funannotate	CDS	132594	132800	.	+	0	ID=M295_000173-T1.cds;Parent=M295_000173-T1;
scaffold_2	funannotate	CDS	132857	132916	.	+	0	ID=M295_000173-T1.cds;Parent=M295_000173-T1;
scaffold_2	funannotate	CDS	132977	133164	.	+	0	ID=M295_000173-T1.cds;Parent=M295_000173-T1;
scaffold_2	funannotate	CDS	133237	133464	.	+	1	ID=M295_000173-T1.cds;Parent=M295_000173-T1;
scaffold_2	funannotate	CDS	133514	133604	.	+	1	ID=M295_000173-T1.cds;Parent=M295_000173-T1;
scaffold_2	funannotate	CDS	133673	133897	.	+	0	ID=M295_000173-T1.cds;Parent=M295_000173-T1;
scaffold_2	funannotate	gene	134407	137063	.	-	.	ID=M295_000174;
scaffold_2	funannotate	mRNA	134407	137063	.	-	.	ID=M295_000174-T1;Parent=M295_000174;product=hypothetical protein;
scaffold_2	funannotate	exon	136537	137063	.	-	.	ID=M295_000174-T1.exon1;Parent=M295_000174-T1;
scaffold_2	funannotate	exon	136173	136470	.	-	.	ID=M295_000174-T1.exon2;Parent=M295_000174-T1;
scaffold_2	funannotate	exon	135795	136046	.	-	.	ID=M295_000174-T1.exon3;Parent=M295_000174-T1;
scaffold_2	funannotate	exon	135441	135673	.	-	.	ID=M295_000174-T1.exon4;Parent=M295_000174-T1;
scaffold_2	funannotate	exon	135233	135355	.	-	.	ID=M295_000174-T1.exon5;Parent=M295_000174-T1;
scaffold_2	funannotate	exon	134706	135136	.	-	.	ID=M295_000174-T1.exon6;Parent=M295_000174-T1;
scaffold_2	funannotate	exon	134407	134534	.	-	.	ID=M295_000174-T1.exon7;Parent=M295_000174-T1;
scaffold_2	funannotate	CDS	136537	137063	.	-	0	ID=M295_000174-T1.cds;Parent=M295_000174-T1;
scaffold_2	funannotate	CDS	136173	136470	.	-	1	ID=M295_000174-T1.cds;Parent=M295_000174-T1;
scaffold_2	funannotate	CDS	135795	136046	.	-	0	ID=M295_000174-T1.cds;Parent=M295_000174-T1;
scaffold_2	funannotate	CDS	135441	135673	.	-	0	ID=M295_000174-T1.cds;Parent=M295_000174-T1;
scaffold_2	funannotate	CDS	135233	135355	.	-	1	ID=M295_000174-T1.cds;Parent=M295_000174-T1;
scaffold_2	funannotate	CDS	134706	135136	.	-	1	ID=M295_000174-T1.cds;Parent=M295_000174-T1;
scaffold_2	funannotate	CDS	134407	134534	.	-	2	ID=M295_000174-T1.cds;Parent=M295_000174-T1;
scaffold_2	funannotate	gene	140082	141901	.	+	.	ID=M295_000175;
scaffold_2	funannotate	mRNA	140082	141901	.	+	.	ID=M295_000175-T1;Parent=M295_000175;product=hypothetical protein;
scaffold_2	funannotate	exon	140082	140994	.	+	.	ID=M295_000175-T1.exon1;Parent=M295_000175-T1;
scaffold_2	funannotate	exon	141147	141901	.	+	.	ID=M295_000175-T1.exon2;Parent=M295_000175-T1;
scaffold_2	funannotate	CDS	140082	140994	.	+	0	ID=M295_000175-T1.cds;Parent=M295_000175-T1;
scaffold_2	funannotate	CDS	141147	141901	.	+	2	ID=M295_000175-T1.cds;Parent=M295_000175-T1;
scaffold_2	funannotate	gene	144981	146688	.	-	.	ID=M295_000176;
scaffold_2	funannotate	mRNA	144981	146688	.	-	.	ID=M295_000176-T1;Parent=M295_000176;product=hypothetical protein;
scaffold_2	funannotate	exon	146647	146688	.	-	.	ID=M295_000176-T1.exon1;Parent=M295_000176-T1;
scaffold_2	funannotate	exon	146402	146439	.	-	.	ID=M295_000176-T1.exon2;Parent=M295_000176-T1;
scaffold_2	funannotate	exon	146177	146303	.	-	.	ID=M295_000176-T1.exon3;Parent=M295_000176-T1;
scaffold_2	funannotate	exon	145669	145986	.	-	.	ID=M295_000176-T1.exon4;Parent=M295_000176-T1;
scaffold_2	funannotate	exon	144981	145406	.	-	.	ID=M295_000176-T1.exon5;Parent=M295_000176-T1;
scaffold_2	funannotate	CDS	146647	146688	.	-	0	ID=M295_000176-T1.cds;Parent=M295_000176-T1;
scaffold_2	funannotate	CDS	146402	146439	.	-	0	ID=M295_000176-T1.cds;Parent=M295_000176-T1;
scaffold_2	funannotate	CDS	146177	146303	.	-	1	ID=M295_000176-T1.cds;Parent=M295_000176-T1;
scaffold_2	funannotate	CDS	145669	145986	.	-	0	ID=M295_000176-T1.cds;Parent=M295_000176-T1;
scaffold_2	funannotate	CDS	144981	145406	.	-	0	ID=M295_000176-T1.cds;Parent=M295_000176-T1;
scaffold_2	funannotate	gene	147409	148389	.	-	.	ID=M295_000177;
scaffold_2	funannotate	mRNA	147409	148389	.	-	.	ID=M295_000177-T1;Parent=M295_000177;product=hypothetical protein;
scaffold_2	funannotate	exon	148122	148389	.	-	.	ID=M295_000177-T1.exon1;Parent=M295_000177-T1;
scaffold_2	funannotate	exon	147409	148064	.	-	.	ID=M295_000177-T1.exon2;Parent=M295_000177-T1;
scaffold_2	funannotate	CDS	148122	148389	.	-	0	ID=M295_000177-T1.cds;Parent=M295_000177-T1;
scaffold_2	funannotate	CDS	147409	148064	.	-	2	ID=M295_000177-T1.cds;Parent=M295_000177-T1;
scaffold_2	funannotate	gene	150212	151849	.	+	.	ID=M295_000178;
scaffold_2	funannotate	mRNA	150212	151849	.	+	.	ID=M295_000178-T1;Parent=M295_000178;product=hypothetical protein;
scaffold_2	funannotate	exon	150212	151849	.	+	.	ID=M295_000178-T1.exon1;Parent=M295_000178-T1;
scaffold_2	funannotate	CDS	150212	151849	.	+	0	ID=M295_000178-T1.cds;Parent=M295_000178-T1;
scaffold_2	funannotate	gene	157295	158554	.	+	.	ID=M295_000179;
scaffold_2	funannotate	mRNA	157295	158554	.	+	.	ID=M295_000179-T1;Parent=M295_000179;product=hypothetical protein;
scaffold_2	funannotate	exon	157295	158554	.	+	.	ID=M295_000179-T1.exon1;Parent=M295_000179-T1;
scaffold_2	funannotate	CDS	157295	158554	.	+	0	ID=M295_000179-T1.cds;Parent=M295_000179-T1;
scaffold_2	funannotate	gene	159109	161109	.	+	.	ID=M295_000180;
scaffold_2	funannotate	mRNA	159109	161109	.	+	.	ID=M295_000180-T1;Parent=M295_000180;product=hypothetical protein;
scaffold_2	funannotate	exon	159109	161109	.	+	.	ID=M295_000180-T1.exon1;Parent=M295_000180-T1;
scaffold_2	funannotate	CDS	159109	161109	.	+	0	ID=M295_000180-T1.cds;Parent=M295_000180-T1;
scaffold_2	funannotate	gene	161988	163272	.	-	.	ID=M295_000181;
scaffold_2	funannotate	mRNA	161988	163272	.	-	.	ID=M295_000181-T1;Parent=M295_000181;product=hypothetical protein;
scaffold_2	funannotate	exon	163201	163272	.	-	.	ID=M295_000181-T1.exon1;Parent=M295_000181-T1;
scaffold_2	funannotate	exon	161988	162908	.	-	.	ID=M295_000181-T1.exon2;Parent=M295_000181-T1;
scaffold_2	funannotate	CDS	163201	163272	.	-	0	ID=M295_000181-T1.cds;Parent=M295_000181-T1;
scaffold_2	funannotate	CDS	161988	162908	.	-	0	ID=M295_000181-T1.cds;Parent=M295_000181-T1;
scaffold_2	funannotate	gene	163362	163807	.	+	.	ID=M295_000182;
scaffold_2	funannotate	mRNA	163362	163807	.	+	.	ID=M295_000182-T1;Parent=M295_000182;product=hypothetical protein;
scaffold_2	funannotate	exon	163362	163600	.	+	.	ID=M295_000182-T1.exon1;Parent=M295_000182-T1;
scaffold_2	funannotate	exon	163705	163807	.	+	.	ID=M295_000182-T1.exon2;Parent=M295_000182-T1;
scaffold_2	funannotate	CDS	163362	163600	.	+	0	ID=M295_000182-T1.cds;Parent=M295_000182-T1;
scaffold_2	funannotate	CDS	163705	163807	.	+	1	ID=M295_000182-T1.cds;Parent=M295_000182-T1;
scaffold_2	funannotate	gene	164876	165369	.	-	.	ID=M295_000183;
scaffold_2	funannotate	mRNA	164876	165369	.	-	.	ID=M295_000183-T1;Parent=M295_000183;product=hypothetical protein;
scaffold_2	funannotate	exon	165346	165369	.	-	.	ID=M295_000183-T1.exon1;Parent=M295_000183-T1;
scaffold_2	funannotate	exon	165213	165255	.	-	.	ID=M295_000183-T1.exon2;Parent=M295_000183-T1;
scaffold_2	funannotate	exon	165058	165088	.	-	.	ID=M295_000183-T1.exon3;Parent=M295_000183-T1;
scaffold_2	funannotate	exon	164876	164963	.	-	.	ID=M295_000183-T1.exon4;Parent=M295_000183-T1;
scaffold_2	funannotate	CDS	165346	165369	.	-	0	ID=M295_000183-T1.cds;Parent=M295_000183-T1;
scaffold_2	funannotate	CDS	165213	165255	.	-	0	ID=M295_000183-T1.cds;Parent=M295_000183-T1;
scaffold_2	funannotate	CDS	165058	165088	.	-	2	ID=M295_000183-T1.cds;Parent=M295_000183-T1;
scaffold_2	funannotate	CDS	164876	164963	.	-	1	ID=M295_000183-T1.cds;Parent=M295_000183-T1;
scaffold_2	funannotate	gene	165916	167153	.	+	.	ID=M295_000184;
scaffold_2	funannotate	mRNA	165916	167153	.	+	.	ID=M295_000184-T1;Parent=M295_000184;product=hypothetical protein;
scaffold_2	funannotate	exon	165916	165955	.	+	.	ID=M295_000184-T1.exon1;Parent=M295_000184-T1;
scaffold_2	funannotate	exon	166050	166919	.	+	.	ID=M295_000184-T1.exon2;Parent=M295_000184-T1;
scaffold_2	funannotate	exon	167014	167153	.	+	.	ID=M295_000184-T1.exon3;Parent=M295_000184-T1;
scaffold_2	funannotate	CDS	165916	165955	.	+	0	ID=M295_000184-T1.cds;Parent=M295_000184-T1;
scaffold_2	funannotate	CDS	166050	166919	.	+	2	ID=M295_000184-T1.cds;Parent=M295_000184-T1;
scaffold_2	funannotate	CDS	167014	167153	.	+	2	ID=M295_000184-T1.cds;Parent=M295_000184-T1;
scaffold_2	funannotate	gene	167783	168175	.	+	.	ID=M295_000185;
scaffold_2	funannotate	mRNA	167783	168175	.	+	.	ID=M295_000185-T1;Parent=M295_000185;product=hypothetical protein;
scaffold_2	funannotate	exon	167783	168084	.	+	.	ID=M295_000185-T1.exon1;Parent=M295_000185-T1;
scaffold_2	funannotate	exon	168127	168175	.	+	.	ID=M295_000185-T1.exon2;Parent=M295_000185-T1;
scaffold_2	funannotate	CDS	167783	168084	.	+	0	ID=M295_000185-T1.cds;Parent=M295_000185-T1;
scaffold_2	funannotate	CDS	168127	168175	.	+	1	ID=M295_000185-T1.cds;Parent=M295_000185-T1;
scaffold_2	funannotate	gene	170019	171335	.	-	.	ID=M295_000186;
scaffold_2	funannotate	mRNA	170019	171335	.	-	.	ID=M295_000186-T1;Parent=M295_000186;product=hypothetical protein;
scaffold_2	funannotate	exon	171252	171335	.	-	.	ID=M295_000186-T1.exon1;Parent=M295_000186-T1;
scaffold_2	funannotate	exon	170968	171166	.	-	.	ID=M295_000186-T1.exon2;Parent=M295_000186-T1;
scaffold_2	funannotate	exon	170617	170915	.	-	.	ID=M295_000186-T1.exon3;Parent=M295_000186-T1;
scaffold_2	funannotate	exon	170019	170561	.	-	.	ID=M295_000186-T1.exon4;Parent=M295_000186-T1;
scaffold_2	funannotate	CDS	171252	171335	.	-	0	ID=M295_000186-T1.cds;Parent=M295_000186-T1;
scaffold_2	funannotate	CDS	170968	171166	.	-	0	ID=M295_000186-T1.cds;Parent=M295_000186-T1;
scaffold_2	funannotate	CDS	170617	170915	.	-	2	ID=M295_000186-T1.cds;Parent=M295_000186-T1;
scaffold_2	funannotate	CDS	170019	170561	.	-	0	ID=M295_000186-T1.cds;Parent=M295_000186-T1;
scaffold_2	funannotate	gene	177684	179930	.	+	.	ID=M295_000187;
scaffold_2	funannotate	mRNA	177684	179930	.	+	.	ID=M295_000187-T1;Parent=M295_000187;product=hypothetical protein;
scaffold_2	funannotate	exon	177684	179000	.	+	.	ID=M295_000187-T1.exon1;Parent=M295_000187-T1;
scaffold_2	funannotate	exon	179196	179930	.	+	.	ID=M295_000187-T1.exon2;Parent=M295_000187-T1;
scaffold_2	funannotate	CDS	177684	179000	.	+	0	ID=M295_000187-T1.cds;Parent=M295_000187-T1;
scaffold_2	funannotate	CDS	179196	179930	.	+	0	ID=M295_000187-T1.cds;Parent=M295_000187-T1;
scaffold_2	funannotate	gene	186479	187045	.	-	.	ID=M295_000188;
scaffold_2	funannotate	mRNA	186479	187045	.	-	.	ID=M295_000188-T1;Parent=M295_000188;product=hypothetical protein;
scaffold_2	funannotate	exon	186931	187045	.	-	.	ID=M295_000188-T1.exon1;Parent=M295_000188-T1;
scaffold_2	funannotate	exon	186791	186867	.	-	.	ID=M295_000188-T1.exon2;Parent=M295_000188-T1;
scaffold_2	funannotate	exon	186479	186733	.	-	.	ID=M295_000188-T1.exon3;Parent=M295_000188-T1;
scaffold_2	funannotate	CDS	186931	187045	.	-	0	ID=M295_000188-T1.cds;Parent=M295_000188-T1;
scaffold_2	funannotate	CDS	186791	186867	.	-	2	ID=M295_000188-T1.cds;Parent=M295_000188-T1;
scaffold_2	funannotate	CDS	186479	186733	.	-	0	ID=M295_000188-T1.cds;Parent=M295_000188-T1;
scaffold_2	funannotate	gene	187848	189266	.	+	.	ID=M295_000189;
scaffold_2	funannotate	mRNA	187848	189266	.	+	.	ID=M295_000189-T1;Parent=M295_000189;product=hypothetical protein;
scaffold_2	funannotate	exon	187848	188020	.	+	.	ID=M295_000189-T1.exon1;Parent=M295_000189-T1;
scaffold_2	funannotate	exon	188088	188411	.	+	.	ID=M295_000189-T1.exon2;Parent=M295_000189-T1;
scaffold_2	funannotate	exon	188530	188699	.	+	.	ID=M295_000189-T1.exon3;Parent=M295_000189-T1;
scaffold_2	funannotate	exon	188871	189002	.	+	.	ID=M295_000189-T1.exon4;Parent=M295_000189-T1;
scaffold_2	funannotate	exon	189160	189266	.	+	.	ID=M295_000189-T1.exon5;Parent=M295_000189-T1;
scaffold_2	funannotate	CDS	187848	188020	.	+	0	ID=M295_000189-T1.cds;Parent=M295_000189-T1;
scaffold_2	funannotate	CDS	188088	188411	.	+	1	ID=M295_000189-T1.cds;Parent=M295_000189-T1;
scaffold_2	funannotate	CDS	188530	188699	.	+	1	ID=M295_000189-T1.cds;Parent=M295_000189-T1;
scaffold_2	funannotate	CDS	188871	189002	.	+	2	ID=M295_000189-T1.cds;Parent=M295_000189-T1;
scaffold_2	funannotate	CDS	189160	189266	.	+	2	ID=M295_000189-T1.cds;Parent=M295_000189-T1;
scaffold_2	funannotate	gene	189624	190556	.	+	.	ID=M295_000190;
scaffold_2	funannotate	mRNA	189624	190556	.	+	.	ID=M295_000190-T1;Parent=M295_000190;product=hypothetical protein;
scaffold_2	funannotate	exon	189624	189999	.	+	.	ID=M295_000190-T1.exon1;Parent=M295_000190-T1;
scaffold_2	funannotate	exon	190087	190556	.	+	.	ID=M295_000190-T1.exon2;Parent=M295_000190-T1;
scaffold_2	funannotate	CDS	189624	189999	.	+	0	ID=M295_000190-T1.cds;Parent=M295_000190-T1;
scaffold_2	funannotate	CDS	190087	190556	.	+	2	ID=M295_000190-T1.cds;Parent=M295_000190-T1;
scaffold_2	funannotate	gene	191866	192512	.	+	.	ID=M295_000191;
scaffold_2	funannotate	mRNA	191866	192512	.	+	.	ID=M295_000191-T1;Parent=M295_000191;product=hypothetical protein;
scaffold_2	funannotate	exon	191866	191871	.	+	.	ID=M295_000191-T1.exon1;Parent=M295_000191-T1;
scaffold_2	funannotate	exon	191934	192512	.	+	.	ID=M295_000191-T1.exon2;Parent=M295_000191-T1;
scaffold_2	funannotate	CDS	191866	191871	.	+	0	ID=M295_000191-T1.cds;Parent=M295_000191-T1;
scaffold_2	funannotate	CDS	191934	192512	.	+	0	ID=M295_000191-T1.cds;Parent=M295_000191-T1;
scaffold_2	funannotate	gene	193960	195362	.	-	.	ID=M295_000192;
scaffold_2	funannotate	mRNA	193960	195362	.	-	.	ID=M295_000192-T1;Parent=M295_000192;product=hypothetical protein;
scaffold_2	funannotate	exon	195329	195362	.	-	.	ID=M295_000192-T1.exon1;Parent=M295_000192-T1;
scaffold_2	funannotate	exon	195191	195261	.	-	.	ID=M295_000192-T1.exon2;Parent=M295_000192-T1;
scaffold_2	funannotate	exon	194905	195116	.	-	.	ID=M295_000192-T1.exon3;Parent=M295_000192-T1;
scaffold_2	funannotate	exon	194429	194814	.	-	.	ID=M295_000192-T1.exon4;Parent=M295_000192-T1;
scaffold_2	funannotate	exon	193960	194240	.	-	.	ID=M295_000192-T1.exon5;Parent=M295_000192-T1;
scaffold_2	funannotate	CDS	195329	195362	.	-	0	ID=M295_000192-T1.cds;Parent=M295_000192-T1;
scaffold_2	funannotate	CDS	195191	195261	.	-	2	ID=M295_000192-T1.cds;Parent=M295_000192-T1;
scaffold_2	funannotate	CDS	194905	195116	.	-	0	ID=M295_000192-T1.cds;Parent=M295_000192-T1;
scaffold_2	funannotate	CDS	194429	194814	.	-	1	ID=M295_000192-T1.cds;Parent=M295_000192-T1;
scaffold_2	funannotate	CDS	193960	194240	.	-	2	ID=M295_000192-T1.cds;Parent=M295_000192-T1;
scaffold_2	funannotate	gene	195966	197313	.	+	.	ID=M295_000193;
scaffold_2	funannotate	mRNA	195966	197313	.	+	.	ID=M295_000193-T1;Parent=M295_000193;product=hypothetical protein;
scaffold_2	funannotate	exon	195966	195995	.	+	.	ID=M295_000193-T1.exon1;Parent=M295_000193-T1;
scaffold_2	funannotate	exon	196062	196882	.	+	.	ID=M295_000193-T1.exon2;Parent=M295_000193-T1;
scaffold_2	funannotate	exon	197022	197313	.	+	.	ID=M295_000193-T1.exon3;Parent=M295_000193-T1;
scaffold_2	funannotate	CDS	195966	195995	.	+	0	ID=M295_000193-T1.cds;Parent=M295_000193-T1;
scaffold_2	funannotate	CDS	196062	196882	.	+	0	ID=M295_000193-T1.cds;Parent=M295_000193-T1;
scaffold_2	funannotate	CDS	197022	197313	.	+	1	ID=M295_000193-T1.cds;Parent=M295_000193-T1;
scaffold_2	funannotate	gene	197765	200361	.	-	.	ID=M295_000194;
scaffold_2	funannotate	mRNA	197765	200361	.	-	.	ID=M295_000194-T1;Parent=M295_000194;product=hypothetical protein;
scaffold_2	funannotate	exon	200279	200361	.	-	.	ID=M295_000194-T1.exon1;Parent=M295_000194-T1;
scaffold_2	funannotate	exon	199670	200186	.	-	.	ID=M295_000194-T1.exon2;Parent=M295_000194-T1;
scaffold_2	funannotate	exon	199384	199612	.	-	.	ID=M295_000194-T1.exon3;Parent=M295_000194-T1;
scaffold_2	funannotate	exon	198523	199310	.	-	.	ID=M295_000194-T1.exon4;Parent=M295_000194-T1;
scaffold_2	funannotate	exon	198175	198420	.	-	.	ID=M295_000194-T1.exon5;Parent=M295_000194-T1;
scaffold_2	funannotate	exon	197765	198067	.	-	.	ID=M295_000194-T1.exon6;Parent=M295_000194-T1;
scaffold_2	funannotate	CDS	200279	200361	.	-	0	ID=M295_000194-T1.cds;Parent=M295_000194-T1;
scaffold_2	funannotate	CDS	199670	200186	.	-	1	ID=M295_000194-T1.cds;Parent=M295_000194-T1;
scaffold_2	funannotate	CDS	199384	199612	.	-	0	ID=M295_000194-T1.cds;Parent=M295_000194-T1;
scaffold_2	funannotate	CDS	198523	199310	.	-	2	ID=M295_000194-T1.cds;Parent=M295_000194-T1;
scaffold_2	funannotate	CDS	198175	198420	.	-	0	ID=M295_000194-T1.cds;Parent=M295_000194-T1;
scaffold_2	funannotate	CDS	197765	198067	.	-	0	ID=M295_000194-T1.cds;Parent=M295_000194-T1;
scaffold_2	funannotate	gene	200633	201846	.	-	.	ID=M295_000195;
scaffold_2	funannotate	mRNA	200633	201846	.	-	.	ID=M295_000195-T1;Parent=M295_000195;product=hypothetical protein;
scaffold_2	funannotate	exon	201540	201846	.	-	.	ID=M295_000195-T1.exon1;Parent=M295_000195-T1;
scaffold_2	funannotate	exon	200633	201456	.	-	.	ID=M295_000195-T1.exon2;Parent=M295_000195-T1;
scaffold_2	funannotate	CDS	201540	201846	.	-	0	ID=M295_000195-T1.cds;Parent=M295_000195-T1;
scaffold_2	funannotate	CDS	200633	201456	.	-	2	ID=M295_000195-T1.cds;Parent=M295_000195-T1;
scaffold_2	funannotate	gene	203985	206183	.	+	.	ID=M295_000196;
scaffold_2	funannotate	mRNA	203985	206183	.	+	.	ID=M295_000196-T1;Parent=M295_000196;product=hypothetical protein;
scaffold_2	funannotate	exon	203985	204246	.	+	.	ID=M295_000196-T1.exon1;Parent=M295_000196-T1;
scaffold_2	funannotate	exon	204319	204845	.	+	.	ID=M295_000196-T1.exon2;Parent=M295_000196-T1;
scaffold_2	funannotate	exon	204915	205300	.	+	.	ID=M295_000196-T1.exon3;Parent=M295_000196-T1;
scaffold_2	funannotate	exon	205370	206183	.	+	.	ID=M295_000196-T1.exon4;Parent=M295_000196-T1;
scaffold_2	funannotate	CDS	203985	204246	.	+	0	ID=M295_000196-T1.cds;Parent=M295_000196-T1;
scaffold_2	funannotate	CDS	204319	204845	.	+	2	ID=M295_000196-T1.cds;Parent=M295_000196-T1;
scaffold_2	funannotate	CDS	204915	205300	.	+	0	ID=M295_000196-T1.cds;Parent=M295_000196-T1;
scaffold_2	funannotate	CDS	205370	206183	.	+	1	ID=M295_000196-T1.cds;Parent=M295_000196-T1;
scaffold_2	funannotate	gene	207440	209094	.	+	.	ID=M295_000197;
scaffold_2	funannotate	mRNA	207440	209094	.	+	.	ID=M295_000197-T1;Parent=M295_000197;product=hypothetical protein;
scaffold_2	funannotate	exon	207440	207985	.	+	.	ID=M295_000197-T1.exon1;Parent=M295_000197-T1;
scaffold_2	funannotate	exon	208047	208124	.	+	.	ID=M295_000197-T1.exon2;Parent=M295_000197-T1;
scaffold_2	funannotate	exon	208198	208435	.	+	.	ID=M295_000197-T1.exon3;Parent=M295_000197-T1;
scaffold_2	funannotate	exon	208494	208873	.	+	.	ID=M295_000197-T1.exon4;Parent=M295_000197-T1;
scaffold_2	funannotate	exon	208990	209094	.	+	.	ID=M295_000197-T1.exon5;Parent=M295_000197-T1;
scaffold_2	funannotate	CDS	207440	207985	.	+	0	ID=M295_000197-T1.cds;Parent=M295_000197-T1;
scaffold_2	funannotate	CDS	208047	208124	.	+	0	ID=M295_000197-T1.cds;Parent=M295_000197-T1;
scaffold_2	funannotate	CDS	208198	208435	.	+	0	ID=M295_000197-T1.cds;Parent=M295_000197-T1;
scaffold_2	funannotate	CDS	208494	208873	.	+	2	ID=M295_000197-T1.cds;Parent=M295_000197-T1;
scaffold_2	funannotate	CDS	208990	209094	.	+	0	ID=M295_000197-T1.cds;Parent=M295_000197-T1;
scaffold_2	funannotate	gene	209914	211147	.	+	.	ID=M295_000198;
scaffold_2	funannotate	mRNA	209914	211147	.	+	.	ID=M295_000198-T1;Parent=M295_000198;product=hypothetical protein;
scaffold_2	funannotate	exon	209914	210767	.	+	.	ID=M295_000198-T1.exon1;Parent=M295_000198-T1;
scaffold_2	funannotate	exon	210847	211147	.	+	.	ID=M295_000198-T1.exon2;Parent=M295_000198-T1;
scaffold_2	funannotate	CDS	209914	210767	.	+	0	ID=M295_000198-T1.cds;Parent=M295_000198-T1;
scaffold_2	funannotate	CDS	210847	211147	.	+	1	ID=M295_000198-T1.cds;Parent=M295_000198-T1;
scaffold_2	funannotate	gene	212226	213233	.	+	.	ID=M295_000199;
scaffold_2	funannotate	mRNA	212226	213233	.	+	.	ID=M295_000199-T1;Parent=M295_000199;product=hypothetical protein;
scaffold_2	funannotate	exon	212226	213233	.	+	.	ID=M295_000199-T1.exon1;Parent=M295_000199-T1;
scaffold_2	funannotate	CDS	212226	213233	.	+	0	ID=M295_000199-T1.cds;Parent=M295_000199-T1;
scaffold_2	funannotate	gene	214032	215634	.	-	.	ID=M295_000200;
scaffold_2	funannotate	mRNA	214032	215634	.	-	.	ID=M295_000200-T1;Parent=M295_000200;product=hypothetical protein;
scaffold_2	funannotate	exon	215617	215634	.	-	.	ID=M295_000200-T1.exon1;Parent=M295_000200-T1;
scaffold_2	funannotate	exon	215426	215535	.	-	.	ID=M295_000200-T1.exon2;Parent=M295_000200-T1;
scaffold_2	funannotate	exon	215196	215352	.	-	.	ID=M295_000200-T1.exon3;Parent=M295_000200-T1;
scaffold_2	funannotate	exon	215049	215136	.	-	.	ID=M295_000200-T1.exon4;Parent=M295_000200-T1;
scaffold_2	funannotate	exon	214590	214997	.	-	.	ID=M295_000200-T1.exon5;Parent=M295_000200-T1;
scaffold_2	funannotate	exon	214433	214523	.	-	.	ID=M295_000200-T1.exon6;Parent=M295_000200-T1;
scaffold_2	funannotate	exon	214032	214377	.	-	.	ID=M295_000200-T1.exon7;Parent=M295_000200-T1;
scaffold_2	funannotate	CDS	215617	215634	.	-	0	ID=M295_000200-T1.cds;Parent=M295_000200-T1;
scaffold_2	funannotate	CDS	215426	215535	.	-	0	ID=M295_000200-T1.cds;Parent=M295_000200-T1;
scaffold_2	funannotate	CDS	215196	215352	.	-	1	ID=M295_000200-T1.cds;Parent=M295_000200-T1;
scaffold_2	funannotate	CDS	215049	215136	.	-	0	ID=M295_000200-T1.cds;Parent=M295_000200-T1;
scaffold_2	funannotate	CDS	214590	214997	.	-	2	ID=M295_000200-T1.cds;Parent=M295_000200-T1;
scaffold_2	funannotate	CDS	214433	214523	.	-	2	ID=M295_000200-T1.cds;Parent=M295_000200-T1;
scaffold_2	funannotate	CDS	214032	214377	.	-	1	ID=M295_000200-T1.cds;Parent=M295_000200-T1;
scaffold_2	funannotate	gene	216787	217454	.	-	.	ID=M295_000201;
scaffold_2	funannotate	mRNA	216787	217454	.	-	.	ID=M295_000201-T1;Parent=M295_000201;product=hypothetical protein;
scaffold_2	funannotate	exon	217094	217454	.	-	.	ID=M295_000201-T1.exon1;Parent=M295_000201-T1;
scaffold_2	funannotate	exon	216787	217034	.	-	.	ID=M295_000201-T1.exon2;Parent=M295_000201-T1;
scaffold_2	funannotate	CDS	217094	217454	.	-	0	ID=M295_000201-T1.cds;Parent=M295_000201-T1;
scaffold_2	funannotate	CDS	216787	217034	.	-	2	ID=M295_000201-T1.cds;Parent=M295_000201-T1;
scaffold_2	funannotate	gene	218007	218864	.	-	.	ID=M295_000202;
scaffold_2	funannotate	mRNA	218007	218864	.	-	.	ID=M295_000202-T1;Parent=M295_000202;product=hypothetical protein;
scaffold_2	funannotate	exon	218813	218864	.	-	.	ID=M295_000202-T1.exon1;Parent=M295_000202-T1;
scaffold_2	funannotate	exon	218465	218761	.	-	.	ID=M295_000202-T1.exon2;Parent=M295_000202-T1;
scaffold_2	funannotate	exon	218007	218374	.	-	.	ID=M295_000202-T1.exon3;Parent=M295_000202-T1;
scaffold_2	funannotate	CDS	218813	218864	.	-	0	ID=M295_000202-T1.cds;Parent=M295_000202-T1;
scaffold_2	funannotate	CDS	218465	218761	.	-	2	ID=M295_000202-T1.cds;Parent=M295_000202-T1;
scaffold_2	funannotate	CDS	218007	218374	.	-	2	ID=M295_000202-T1.cds;Parent=M295_000202-T1;
scaffold_2	funannotate	gene	219769	220603	.	-	.	ID=M295_000203;
scaffold_2	funannotate	mRNA	219769	220603	.	-	.	ID=M295_000203-T1;Parent=M295_000203;product=hypothetical protein;
scaffold_2	funannotate	exon	220569	220603	.	-	.	ID=M295_000203-T1.exon1;Parent=M295_000203-T1;
scaffold_2	funannotate	exon	220489	220497	.	-	.	ID=M295_000203-T1.exon2;Parent=M295_000203-T1;
scaffold_2	funannotate	exon	220201	220423	.	-	.	ID=M295_000203-T1.exon3;Parent=M295_000203-T1;
scaffold_2	funannotate	exon	219769	220080	.	-	.	ID=M295_000203-T1.exon4;Parent=M295_000203-T1;
scaffold_2	funannotate	CDS	220569	220603	.	-	0	ID=M295_000203-T1.cds;Parent=M295_000203-T1;
scaffold_2	funannotate	CDS	220489	220497	.	-	1	ID=M295_000203-T1.cds;Parent=M295_000203-T1;
scaffold_2	funannotate	CDS	220201	220423	.	-	1	ID=M295_000203-T1.cds;Parent=M295_000203-T1;
scaffold_2	funannotate	CDS	219769	220080	.	-	0	ID=M295_000203-T1.cds;Parent=M295_000203-T1;
scaffold_2	funannotate	gene	221263	222516	.	+	.	ID=M295_000204;
scaffold_2	funannotate	mRNA	221263	222516	.	+	.	ID=M295_000204-T1;Parent=M295_000204;product=hypothetical protein;
scaffold_2	funannotate	exon	221263	221394	.	+	.	ID=M295_000204-T1.exon1;Parent=M295_000204-T1;
scaffold_2	funannotate	exon	221465	221585	.	+	.	ID=M295_000204-T1.exon2;Parent=M295_000204-T1;
scaffold_2	funannotate	exon	221645	222400	.	+	.	ID=M295_000204-T1.exon3;Parent=M295_000204-T1;
scaffold_2	funannotate	exon	222461	222516	.	+	.	ID=M295_000204-T1.exon4;Parent=M295_000204-T1;
scaffold_2	funannotate	CDS	221263	221394	.	+	0	ID=M295_000204-T1.cds;Parent=M295_000204-T1;
scaffold_2	funannotate	CDS	221465	221585	.	+	0	ID=M295_000204-T1.cds;Parent=M295_000204-T1;
scaffold_2	funannotate	CDS	221645	222400	.	+	2	ID=M295_000204-T1.cds;Parent=M295_000204-T1;
scaffold_2	funannotate	CDS	222461	222516	.	+	2	ID=M295_000204-T1.cds;Parent=M295_000204-T1;
scaffold_2	funannotate	gene	225116	226854	.	+	.	ID=M295_000205;
scaffold_2	funannotate	mRNA	225116	226854	.	+	.	ID=M295_000205-T1;Parent=M295_000205;product=hypothetical protein;
scaffold_2	funannotate	exon	225116	225992	.	+	.	ID=M295_000205-T1.exon1;Parent=M295_000205-T1;
scaffold_2	funannotate	exon	226067	226854	.	+	.	ID=M295_000205-T1.exon2;Parent=M295_000205-T1;
scaffold_2	funannotate	CDS	225116	225992	.	+	0	ID=M295_000205-T1.cds;Parent=M295_000205-T1;
scaffold_2	funannotate	CDS	226067	226854	.	+	2	ID=M295_000205-T1.cds;Parent=M295_000205-T1;
scaffold_2	funannotate	gene	232362	233262	.	+	.	ID=M295_000206;
scaffold_2	funannotate	mRNA	232362	233262	.	+	.	ID=M295_000206-T1;Parent=M295_000206;product=hypothetical protein;
scaffold_2	funannotate	exon	232362	232626	.	+	.	ID=M295_000206-T1.exon1;Parent=M295_000206-T1;
scaffold_2	funannotate	exon	232688	233262	.	+	.	ID=M295_000206-T1.exon2;Parent=M295_000206-T1;
scaffold_2	funannotate	CDS	232362	232626	.	+	0	ID=M295_000206-T1.cds;Parent=M295_000206-T1;
scaffold_2	funannotate	CDS	232688	233262	.	+	2	ID=M295_000206-T1.cds;Parent=M295_000206-T1;
scaffold_2	funannotate	gene	235336	237342	.	-	.	ID=M295_000207;
scaffold_2	funannotate	mRNA	235336	237342	.	-	.	ID=M295_000207-T1;Parent=M295_000207;product=hypothetical protein;
scaffold_2	funannotate	exon	236904	237342	.	-	.	ID=M295_000207-T1.exon1;Parent=M295_000207-T1;
scaffold_2	funannotate	exon	235336	236804	.	-	.	ID=M295_000207-T1.exon2;Parent=M295_000207-T1;
scaffold_2	funannotate	CDS	236904	237342	.	-	0	ID=M295_000207-T1.cds;Parent=M295_000207-T1;
scaffold_2	funannotate	CDS	235336	236804	.	-	2	ID=M295_000207-T1.cds;Parent=M295_000207-T1;
scaffold_2	funannotate	gene	237963	238214	.	+	.	ID=M295_000208;
scaffold_2	funannotate	mRNA	237963	238214	.	+	.	ID=M295_000208-T1;Parent=M295_000208;product=hypothetical protein;
scaffold_2	funannotate	exon	237963	238097	.	+	.	ID=M295_000208-T1.exon1;Parent=M295_000208-T1;
scaffold_2	funannotate	exon	238161	238214	.	+	.	ID=M295_000208-T1.exon2;Parent=M295_000208-T1;
scaffold_2	funannotate	CDS	237963	238097	.	+	0	ID=M295_000208-T1.cds;Parent=M295_000208-T1;
scaffold_2	funannotate	CDS	238161	238214	.	+	0	ID=M295_000208-T1.cds;Parent=M295_000208-T1;
scaffold_2	funannotate	gene	239032	240669	.	-	.	ID=M295_000209;
scaffold_2	funannotate	mRNA	239032	240669	.	-	.	ID=M295_000209-T1;Parent=M295_000209;product=hypothetical protein;
scaffold_2	funannotate	exon	240248	240669	.	-	.	ID=M295_000209-T1.exon1;Parent=M295_000209-T1;
scaffold_2	funannotate	exon	239032	240187	.	-	.	ID=M295_000209-T1.exon2;Parent=M295_000209-T1;
scaffold_2	funannotate	CDS	240248	240669	.	-	0	ID=M295_000209-T1.cds;Parent=M295_000209-T1;
scaffold_2	funannotate	CDS	239032	240187	.	-	1	ID=M295_000209-T1.cds;Parent=M295_000209-T1;
scaffold_2	funannotate	gene	241941	242412	.	+	.	ID=M295_000210;
scaffold_2	funannotate	mRNA	241941	242412	.	+	.	ID=M295_000210-T1;Parent=M295_000210;product=hypothetical protein;
scaffold_2	funannotate	exon	241941	242319	.	+	.	ID=M295_000210-T1.exon1;Parent=M295_000210-T1;
scaffold_2	funannotate	exon	242381	242412	.	+	.	ID=M295_000210-T1.exon2;Parent=M295_000210-T1;
scaffold_2	funannotate	CDS	241941	242319	.	+	0	ID=M295_000210-T1.cds;Parent=M295_000210-T1;
scaffold_2	funannotate	CDS	242381	242412	.	+	2	ID=M295_000210-T1.cds;Parent=M295_000210-T1;
scaffold_2	funannotate	gene	243647	245587	.	+	.	ID=M295_000211;
scaffold_2	funannotate	mRNA	243647	245587	.	+	.	ID=M295_000211-T1;Parent=M295_000211;product=hypothetical protein;
scaffold_2	funannotate	exon	243647	245587	.	+	.	ID=M295_000211-T1.exon1;Parent=M295_000211-T1;
scaffold_2	funannotate	CDS	243647	245587	.	+	0	ID=M295_000211-T1.cds;Parent=M295_000211-T1;
scaffold_2	funannotate	gene	252471	255254	.	+	.	ID=M295_000212;
scaffold_2	funannotate	mRNA	252471	255254	.	+	.	ID=M295_000212-T1;Parent=M295_000212;product=hypothetical protein;
scaffold_2	funannotate	exon	252471	252962	.	+	.	ID=M295_000212-T1.exon1;Parent=M295_000212-T1;
scaffold_2	funannotate	exon	253037	253203	.	+	.	ID=M295_000212-T1.exon2;Parent=M295_000212-T1;
scaffold_2	funannotate	exon	253265	254681	.	+	.	ID=M295_000212-T1.exon3;Parent=M295_000212-T1;
scaffold_2	funannotate	exon	254756	255025	.	+	.	ID=M295_000212-T1.exon4;Parent=M295_000212-T1;
scaffold_2	funannotate	exon	255093	255254	.	+	.	ID=M295_000212-T1.exon5;Parent=M295_000212-T1;
scaffold_2	funannotate	CDS	252471	252962	.	+	0	ID=M295_000212-T1.cds;Parent=M295_000212-T1;
scaffold_2	funannotate	CDS	253037	253203	.	+	0	ID=M295_000212-T1.cds;Parent=M295_000212-T1;
scaffold_2	funannotate	CDS	253265	254681	.	+	1	ID=M295_000212-T1.cds;Parent=M295_000212-T1;
scaffold_2	funannotate	CDS	254756	255025	.	+	0	ID=M295_000212-T1.cds;Parent=M295_000212-T1;
scaffold_2	funannotate	CDS	255093	255254	.	+	0	ID=M295_000212-T1.cds;Parent=M295_000212-T1;
scaffold_2	funannotate	gene	258441	258532	.	-	.	ID=M295_000213;
scaffold_2	funannotate	tRNA	258441	258532	.	-	.	ID=M295_000213-T1;Parent=M295_000213;product=tRNA-Glu;
scaffold_2	funannotate	exon	258441	258532	.	-	.	ID=M295_000213-T1.exon1;Parent=M295_000213-T1;
scaffold_2	funannotate	gene	260573	261916	.	+	.	ID=M295_000214;
scaffold_2	funannotate	mRNA	260573	261916	.	+	.	ID=M295_000214-T1;Parent=M295_000214;product=hypothetical protein;
scaffold_2	funannotate	exon	260573	261916	.	+	.	ID=M295_000214-T1.exon1;Parent=M295_000214-T1;
scaffold_2	funannotate	CDS	260573	261916	.	+	0	ID=M295_000214-T1.cds;Parent=M295_000214-T1;
scaffold_2	funannotate	gene	263301	264341	.	+	.	ID=M295_000215;
scaffold_2	funannotate	mRNA	263301	264341	.	+	.	ID=M295_000215-T1;Parent=M295_000215;product=hypothetical protein;
scaffold_2	funannotate	exon	263301	263877	.	+	.	ID=M295_000215-T1.exon1;Parent=M295_000215-T1;
scaffold_2	funannotate	exon	264118	264341	.	+	.	ID=M295_000215-T1.exon2;Parent=M295_000215-T1;
scaffold_2	funannotate	CDS	263301	263877	.	+	0	ID=M295_000215-T1.cds;Parent=M295_000215-T1;
scaffold_2	funannotate	CDS	264118	264341	.	+	2	ID=M295_000215-T1.cds;Parent=M295_000215-T1;
scaffold_2	funannotate	gene	270208	271131	.	+	.	ID=M295_000216;
scaffold_2	funannotate	mRNA	270208	271131	.	+	.	ID=M295_000216-T1;Parent=M295_000216;product=hypothetical protein;
scaffold_2	funannotate	exon	270208	270944	.	+	.	ID=M295_000216-T1.exon1;Parent=M295_000216-T1;
scaffold_2	funannotate	exon	271014	271131	.	+	.	ID=M295_000216-T1.exon2;Parent=M295_000216-T1;
scaffold_2	funannotate	CDS	270208	270944	.	+	0	ID=M295_000216-T1.cds;Parent=M295_000216-T1;
scaffold_2	funannotate	CDS	271014	271131	.	+	1	ID=M295_000216-T1.cds;Parent=M295_000216-T1;
scaffold_2	funannotate	gene	272459	275078	.	-	.	ID=M295_000217;
scaffold_2	funannotate	mRNA	272459	275078	.	-	.	ID=M295_000217-T1;Parent=M295_000217;product=hypothetical protein;
scaffold_2	funannotate	exon	274922	275078	.	-	.	ID=M295_000217-T1.exon1;Parent=M295_000217-T1;
scaffold_2	funannotate	exon	274688	274830	.	-	.	ID=M295_000217-T1.exon2;Parent=M295_000217-T1;
scaffold_2	funannotate	exon	274488	274583	.	-	.	ID=M295_000217-T1.exon3;Parent=M295_000217-T1;
scaffold_2	funannotate	exon	274201	274326	.	-	.	ID=M295_000217-T1.exon4;Parent=M295_000217-T1;
scaffold_2	funannotate	exon	273926	274114	.	-	.	ID=M295_000217-T1.exon5;Parent=M295_000217-T1;
scaffold_2	funannotate	exon	273477	273768	.	-	.	ID=M295_000217-T1.exon6;Parent=M295_000217-T1;
scaffold_2	funannotate	exon	273129	273330	.	-	.	ID=M295_000217-T1.exon7;Parent=M295_000217-T1;
scaffold_2	funannotate	exon	272837	273002	.	-	.	ID=M295_000217-T1.exon8;Parent=M295_000217-T1;
scaffold_2	funannotate	exon	272459	272680	.	-	.	ID=M295_000217-T1.exon9;Parent=M295_000217-T1;
scaffold_2	funannotate	CDS	274922	275078	.	-	0	ID=M295_000217-T1.cds;Parent=M295_000217-T1;
scaffold_2	funannotate	CDS	274688	274830	.	-	2	ID=M295_000217-T1.cds;Parent=M295_000217-T1;
scaffold_2	funannotate	CDS	274488	274583	.	-	0	ID=M295_000217-T1.cds;Parent=M295_000217-T1;
scaffold_2	funannotate	CDS	274201	274326	.	-	0	ID=M295_000217-T1.cds;Parent=M295_000217-T1;
scaffold_2	funannotate	CDS	273926	274114	.	-	0	ID=M295_000217-T1.cds;Parent=M295_000217-T1;
scaffold_2	funannotate	CDS	273477	273768	.	-	0	ID=M295_000217-T1.cds;Parent=M295_000217-T1;
scaffold_2	funannotate	CDS	273129	273330	.	-	2	ID=M295_000217-T1.cds;Parent=M295_000217-T1;
scaffold_2	funannotate	CDS	272837	273002	.	-	1	ID=M295_000217-T1.cds;Parent=M295_000217-T1;
scaffold_2	funannotate	CDS	272459	272680	.	-	0	ID=M295_000217-T1.cds;Parent=M295_000217-T1;
scaffold_2	funannotate	gene	276456	277091	.	+	.	ID=M295_000218;
scaffold_2	funannotate	mRNA	276456	277091	.	+	.	ID=M295_000218-T1;Parent=M295_000218;product=hypothetical protein;
scaffold_2	funannotate	exon	276456	277091	.	+	.	ID=M295_000218-T1.exon1;Parent=M295_000218-T1;
scaffold_2	funannotate	CDS	276456	277091	.	+	0	ID=M295_000218-T1.cds;Parent=M295_000218-T1;
scaffold_2	funannotate	gene	277490	278347	.	-	.	ID=M295_000219;
scaffold_2	funannotate	mRNA	277490	278347	.	-	.	ID=M295_000219-T1;Parent=M295_000219;product=hypothetical protein;
scaffold_2	funannotate	exon	277490	278347	.	-	.	ID=M295_000219-T1.exon1;Parent=M295_000219-T1;
scaffold_2	funannotate	CDS	277490	278347	.	-	0	ID=M295_000219-T1.cds;Parent=M295_000219-T1;
scaffold_2	funannotate	gene	278759	280920	.	+	.	ID=M295_000220;
scaffold_2	funannotate	mRNA	278759	280920	.	+	.	ID=M295_000220-T1;Parent=M295_000220;product=hypothetical protein;
scaffold_2	funannotate	exon	278759	279148	.	+	.	ID=M295_000220-T1.exon1;Parent=M295_000220-T1;
scaffold_2	funannotate	exon	279210	279689	.	+	.	ID=M295_000220-T1.exon2;Parent=M295_000220-T1;
scaffold_2	funannotate	exon	279748	280920	.	+	.	ID=M295_000220-T1.exon3;Parent=M295_000220-T1;
scaffold_2	funannotate	CDS	278759	279148	.	+	0	ID=M295_000220-T1.cds;Parent=M295_000220-T1;
scaffold_2	funannotate	CDS	279210	279689	.	+	0	ID=M295_000220-T1.cds;Parent=M295_000220-T1;
scaffold_2	funannotate	CDS	279748	280920	.	+	0	ID=M295_000220-T1.cds;Parent=M295_000220-T1;
scaffold_2	funannotate	gene	281123	283092	.	-	.	ID=M295_000221;
scaffold_2	funannotate	mRNA	281123	283092	.	-	.	ID=M295_000221-T1;Parent=M295_000221;product=hypothetical protein;
scaffold_2	funannotate	exon	282988	283092	.	-	.	ID=M295_000221-T1.exon1;Parent=M295_000221-T1;
scaffold_2	funannotate	exon	282610	282879	.	-	.	ID=M295_000221-T1.exon2;Parent=M295_000221-T1;
scaffold_2	funannotate	exon	282349	282547	.	-	.	ID=M295_000221-T1.exon3;Parent=M295_000221-T1;
scaffold_2	funannotate	exon	282012	282278	.	-	.	ID=M295_000221-T1.exon4;Parent=M295_000221-T1;
scaffold_2	funannotate	exon	281123	281955	.	-	.	ID=M295_000221-T1.exon5;Parent=M295_000221-T1;
scaffold_2	funannotate	CDS	282988	283092	.	-	0	ID=M295_000221-T1.cds;Parent=M295_000221-T1;
scaffold_2	funannotate	CDS	282610	282879	.	-	0	ID=M295_000221-T1.cds;Parent=M295_000221-T1;
scaffold_2	funannotate	CDS	282349	282547	.	-	0	ID=M295_000221-T1.cds;Parent=M295_000221-T1;
scaffold_2	funannotate	CDS	282012	282278	.	-	2	ID=M295_000221-T1.cds;Parent=M295_000221-T1;
scaffold_2	funannotate	CDS	281123	281955	.	-	2	ID=M295_000221-T1.cds;Parent=M295_000221-T1;
scaffold_2	funannotate	gene	283942	287233	.	+	.	ID=M295_000222;
scaffold_2	funannotate	mRNA	283942	287233	.	+	.	ID=M295_000222-T1;Parent=M295_000222;product=hypothetical protein;
scaffold_2	funannotate	exon	283942	286363	.	+	.	ID=M295_000222-T1.exon1;Parent=M295_000222-T1;
scaffold_2	funannotate	exon	286470	287233	.	+	.	ID=M295_000222-T1.exon2;Parent=M295_000222-T1;
scaffold_2	funannotate	CDS	283942	286363	.	+	0	ID=M295_000222-T1.cds;Parent=M295_000222-T1;
scaffold_2	funannotate	CDS	286470	287233	.	+	2	ID=M295_000222-T1.cds;Parent=M295_000222-T1;
scaffold_2	funannotate	gene	289519	292934	.	+	.	ID=M295_000223;
scaffold_2	funannotate	mRNA	289519	292934	.	+	.	ID=M295_000223-T1;Parent=M295_000223;product=hypothetical protein;
scaffold_2	funannotate	exon	289519	289705	.	+	.	ID=M295_000223-T1.exon1;Parent=M295_000223-T1;
scaffold_2	funannotate	exon	289820	290893	.	+	.	ID=M295_000223-T1.exon2;Parent=M295_000223-T1;
scaffold_2	funannotate	exon	291004	292934	.	+	.	ID=M295_000223-T1.exon3;Parent=M295_000223-T1;
scaffold_2	funannotate	CDS	289519	289705	.	+	0	ID=M295_000223-T1.cds;Parent=M295_000223-T1;
scaffold_2	funannotate	CDS	289820	290893	.	+	2	ID=M295_000223-T1.cds;Parent=M295_000223-T1;
scaffold_2	funannotate	CDS	291004	292934	.	+	2	ID=M295_000223-T1.cds;Parent=M295_000223-T1;
scaffold_2	funannotate	gene	293382	294555	.	-	.	ID=M295_000224;
scaffold_2	funannotate	mRNA	293382	294555	.	-	.	ID=M295_000224-T1;Parent=M295_000224;product=hypothetical protein;
scaffold_2	funannotate	exon	294099	294555	.	-	.	ID=M295_000224-T1.exon1;Parent=M295_000224-T1;
scaffold_2	funannotate	exon	293382	293965	.	-	.	ID=M295_000224-T1.exon2;Parent=M295_000224-T1;
scaffold_2	funannotate	CDS	294099	294555	.	-	0	ID=M295_000224-T1.cds;Parent=M295_000224-T1;
scaffold_2	funannotate	CDS	293382	293965	.	-	2	ID=M295_000224-T1.cds;Parent=M295_000224-T1;
scaffold_2	funannotate	gene	295802	299507	.	+	.	ID=M295_000225;
scaffold_2	funannotate	mRNA	295802	299507	.	+	.	ID=M295_000225-T1;Parent=M295_000225;product=hypothetical protein;
scaffold_2	funannotate	exon	295802	296047	.	+	.	ID=M295_000225-T1.exon1;Parent=M295_000225-T1;
scaffold_2	funannotate	exon	296331	297420	.	+	.	ID=M295_000225-T1.exon2;Parent=M295_000225-T1;
scaffold_2	funannotate	exon	297553	297796	.	+	.	ID=M295_000225-T1.exon3;Parent=M295_000225-T1;
scaffold_2	funannotate	exon	297884	298040	.	+	.	ID=M295_000225-T1.exon4;Parent=M295_000225-T1;
scaffold_2	funannotate	exon	298208	298258	.	+	.	ID=M295_000225-T1.exon5;Parent=M295_000225-T1;
scaffold_2	funannotate	exon	298315	298384	.	+	.	ID=M295_000225-T1.exon6;Parent=M295_000225-T1;
scaffold_2	funannotate	exon	298604	298657	.	+	.	ID=M295_000225-T1.exon7;Parent=M295_000225-T1;
scaffold_2	funannotate	exon	298762	299507	.	+	.	ID=M295_000225-T1.exon8;Parent=M295_000225-T1;
scaffold_2	funannotate	CDS	295802	296047	.	+	0	ID=M295_000225-T1.cds;Parent=M295_000225-T1;
scaffold_2	funannotate	CDS	296331	297420	.	+	0	ID=M295_000225-T1.cds;Parent=M295_000225-T1;
scaffold_2	funannotate	CDS	297553	297796	.	+	2	ID=M295_000225-T1.cds;Parent=M295_000225-T1;
scaffold_2	funannotate	CDS	297884	298040	.	+	1	ID=M295_000225-T1.cds;Parent=M295_000225-T1;
scaffold_2	funannotate	CDS	298208	298258	.	+	0	ID=M295_000225-T1.cds;Parent=M295_000225-T1;
scaffold_2	funannotate	CDS	298315	298384	.	+	0	ID=M295_000225-T1.cds;Parent=M295_000225-T1;
scaffold_2	funannotate	CDS	298604	298657	.	+	2	ID=M295_000225-T1.cds;Parent=M295_000225-T1;
scaffold_2	funannotate	CDS	298762	299507	.	+	2	ID=M295_000225-T1.cds;Parent=M295_000225-T1;
scaffold_2	funannotate	gene	299934	302577	.	-	.	ID=M295_000226;
scaffold_2	funannotate	mRNA	299934	302577	.	-	.	ID=M295_000226-T1;Parent=M295_000226;product=hypothetical protein;
scaffold_2	funannotate	exon	302508	302577	.	-	.	ID=M295_000226-T1.exon1;Parent=M295_000226-T1;
scaffold_2	funannotate	exon	301519	302441	.	-	.	ID=M295_000226-T1.exon2;Parent=M295_000226-T1;
scaffold_2	funannotate	exon	299934	301457	.	-	.	ID=M295_000226-T1.exon3;Parent=M295_000226-T1;
scaffold_2	funannotate	CDS	302508	302577	.	-	0	ID=M295_000226-T1.cds;Parent=M295_000226-T1;
scaffold_2	funannotate	CDS	301519	302441	.	-	2	ID=M295_000226-T1.cds;Parent=M295_000226-T1;
scaffold_2	funannotate	CDS	299934	301457	.	-	0	ID=M295_000226-T1.cds;Parent=M295_000226-T1;
scaffold_2	funannotate	gene	304240	305957	.	-	.	ID=M295_000227;
scaffold_2	funannotate	mRNA	304240	305957	.	-	.	ID=M295_000227-T1;Parent=M295_000227;product=hypothetical protein;
scaffold_2	funannotate	exon	305685	305957	.	-	.	ID=M295_000227-T1.exon1;Parent=M295_000227-T1;
scaffold_2	funannotate	exon	305394	305606	.	-	.	ID=M295_000227-T1.exon2;Parent=M295_000227-T1;
scaffold_2	funannotate	exon	305250	305317	.	-	.	ID=M295_000227-T1.exon3;Parent=M295_000227-T1;
scaffold_2	funannotate	exon	304240	305179	.	-	.	ID=M295_000227-T1.exon4;Parent=M295_000227-T1;
scaffold_2	funannotate	CDS	305685	305957	.	-	0	ID=M295_000227-T1.cds;Parent=M295_000227-T1;
scaffold_2	funannotate	CDS	305394	305606	.	-	0	ID=M295_000227-T1.cds;Parent=M295_000227-T1;
scaffold_2	funannotate	CDS	305250	305317	.	-	0	ID=M295_000227-T1.cds;Parent=M295_000227-T1;
scaffold_2	funannotate	CDS	304240	305179	.	-	1	ID=M295_000227-T1.cds;Parent=M295_000227-T1;
scaffold_2	funannotate	gene	307325	309649	.	+	.	ID=M295_000228;
scaffold_2	funannotate	mRNA	307325	309649	.	+	.	ID=M295_000228-T1;Parent=M295_000228;product=hypothetical protein;
scaffold_2	funannotate	exon	307325	307557	.	+	.	ID=M295_000228-T1.exon1;Parent=M295_000228-T1;
scaffold_2	funannotate	exon	307729	308083	.	+	.	ID=M295_000228-T1.exon2;Parent=M295_000228-T1;
scaffold_2	funannotate	exon	308213	308321	.	+	.	ID=M295_000228-T1.exon3;Parent=M295_000228-T1;
scaffold_2	funannotate	exon	308379	308647	.	+	.	ID=M295_000228-T1.exon4;Parent=M295_000228-T1;
scaffold_2	funannotate	exon	308719	309142	.	+	.	ID=M295_000228-T1.exon5;Parent=M295_000228-T1;
scaffold_2	funannotate	exon	309202	309413	.	+	.	ID=M295_000228-T1.exon6;Parent=M295_000228-T1;
scaffold_2	funannotate	exon	309485	309649	.	+	.	ID=M295_000228-T1.exon7;Parent=M295_000228-T1;
scaffold_2	funannotate	CDS	307325	307557	.	+	0	ID=M295_000228-T1.cds;Parent=M295_000228-T1;
scaffold_2	funannotate	CDS	307729	308083	.	+	1	ID=M295_000228-T1.cds;Parent=M295_000228-T1;
scaffold_2	funannotate	CDS	308213	308321	.	+	0	ID=M295_000228-T1.cds;Parent=M295_000228-T1;
scaffold_2	funannotate	CDS	308379	308647	.	+	2	ID=M295_000228-T1.cds;Parent=M295_000228-T1;
scaffold_2	funannotate	CDS	308719	309142	.	+	0	ID=M295_000228-T1.cds;Parent=M295_000228-T1;
scaffold_2	funannotate	CDS	309202	309413	.	+	2	ID=M295_000228-T1.cds;Parent=M295_000228-T1;
scaffold_2	funannotate	CDS	309485	309649	.	+	0	ID=M295_000228-T1.cds;Parent=M295_000228-T1;
scaffold_2	funannotate	gene	312734	313743	.	-	.	ID=M295_000229;
scaffold_2	funannotate	mRNA	312734	313743	.	-	.	ID=M295_000229-T1;Parent=M295_000229;product=hypothetical protein;
scaffold_2	funannotate	exon	313455	313743	.	-	.	ID=M295_000229-T1.exon1;Parent=M295_000229-T1;
scaffold_2	funannotate	exon	313101	313380	.	-	.	ID=M295_000229-T1.exon2;Parent=M295_000229-T1;
scaffold_2	funannotate	exon	312734	312929	.	-	.	ID=M295_000229-T1.exon3;Parent=M295_000229-T1;
scaffold_2	funannotate	CDS	313455	313743	.	-	0	ID=M295_000229-T1.cds;Parent=M295_000229-T1;
scaffold_2	funannotate	CDS	313101	313380	.	-	2	ID=M295_000229-T1.cds;Parent=M295_000229-T1;
scaffold_2	funannotate	CDS	312734	312929	.	-	1	ID=M295_000229-T1.cds;Parent=M295_000229-T1;
scaffold_2	funannotate	gene	317840	318595	.	+	.	ID=M295_000230;
scaffold_2	funannotate	mRNA	317840	318595	.	+	.	ID=M295_000230-T1;Parent=M295_000230;product=hypothetical protein;
scaffold_2	funannotate	exon	317840	318595	.	+	.	ID=M295_000230-T1.exon1;Parent=M295_000230-T1;
scaffold_2	funannotate	CDS	317840	318595	.	+	0	ID=M295_000230-T1.cds;Parent=M295_000230-T1;
scaffold_2	funannotate	gene	320944	322282	.	-	.	ID=M295_000231;
scaffold_2	funannotate	mRNA	320944	322282	.	-	.	ID=M295_000231-T1;Parent=M295_000231;product=hypothetical protein;
scaffold_2	funannotate	exon	322174	322282	.	-	.	ID=M295_000231-T1.exon1;Parent=M295_000231-T1;
scaffold_2	funannotate	exon	320944	322052	.	-	.	ID=M295_000231-T1.exon2;Parent=M295_000231-T1;
scaffold_2	funannotate	CDS	322174	322282	.	-	0	ID=M295_000231-T1.cds;Parent=M295_000231-T1;
scaffold_2	funannotate	CDS	320944	322052	.	-	2	ID=M295_000231-T1.cds;Parent=M295_000231-T1;
scaffold_2	funannotate	gene	323814	326305	.	+	.	ID=M295_000232;
scaffold_2	funannotate	mRNA	323814	326305	.	+	.	ID=M295_000232-T1;Parent=M295_000232;product=hypothetical protein;
scaffold_2	funannotate	exon	323814	323881	.	+	.	ID=M295_000232-T1.exon1;Parent=M295_000232-T1;
scaffold_2	funannotate	exon	323908	324607	.	+	.	ID=M295_000232-T1.exon2;Parent=M295_000232-T1;
scaffold_2	funannotate	exon	324876	325403	.	+	.	ID=M295_000232-T1.exon3;Parent=M295_000232-T1;
scaffold_2	funannotate	exon	325456	325812	.	+	.	ID=M295_000232-T1.exon4;Parent=M295_000232-T1;
scaffold_2	funannotate	exon	325882	325992	.	+	.	ID=M295_000232-T1.exon5;Parent=M295_000232-T1;
scaffold_2	funannotate	exon	326051	326305	.	+	.	ID=M295_000232-T1.exon6;Parent=M295_000232-T1;
scaffold_2	funannotate	CDS	323814	323881	.	+	0	ID=M295_000232-T1.cds;Parent=M295_000232-T1;
scaffold_2	funannotate	CDS	323908	324607	.	+	1	ID=M295_000232-T1.cds;Parent=M295_000232-T1;
scaffold_2	funannotate	CDS	324876	325403	.	+	0	ID=M295_000232-T1.cds;Parent=M295_000232-T1;
scaffold_2	funannotate	CDS	325456	325812	.	+	0	ID=M295_000232-T1.cds;Parent=M295_000232-T1;
scaffold_2	funannotate	CDS	325882	325992	.	+	0	ID=M295_000232-T1.cds;Parent=M295_000232-T1;
scaffold_2	funannotate	CDS	326051	326305	.	+	0	ID=M295_000232-T1.cds;Parent=M295_000232-T1;
scaffold_2	funannotate	gene	327319	329019	.	+	.	ID=M295_000233;
scaffold_2	funannotate	mRNA	327319	329019	.	+	.	ID=M295_000233-T1;Parent=M295_000233;product=hypothetical protein;
scaffold_2	funannotate	exon	327319	327624	.	+	.	ID=M295_000233-T1.exon1;Parent=M295_000233-T1;
scaffold_2	funannotate	exon	327723	328266	.	+	.	ID=M295_000233-T1.exon2;Parent=M295_000233-T1;
scaffold_2	funannotate	exon	328408	328826	.	+	.	ID=M295_000233-T1.exon3;Parent=M295_000233-T1;
scaffold_2	funannotate	exon	328996	329019	.	+	.	ID=M295_000233-T1.exon4;Parent=M295_000233-T1;
scaffold_2	funannotate	CDS	327319	327624	.	+	0	ID=M295_000233-T1.cds;Parent=M295_000233-T1;
scaffold_2	funannotate	CDS	327723	328266	.	+	0	ID=M295_000233-T1.cds;Parent=M295_000233-T1;
scaffold_2	funannotate	CDS	328408	328826	.	+	2	ID=M295_000233-T1.cds;Parent=M295_000233-T1;
scaffold_2	funannotate	CDS	328996	329019	.	+	0	ID=M295_000233-T1.cds;Parent=M295_000233-T1;
scaffold_2	funannotate	gene	329414	331183	.	-	.	ID=M295_000234;
scaffold_2	funannotate	mRNA	329414	331183	.	-	.	ID=M295_000234-T1;Parent=M295_000234;product=hypothetical protein;
scaffold_2	funannotate	exon	329699	331183	.	-	.	ID=M295_000234-T1.exon1;Parent=M295_000234-T1;
scaffold_2	funannotate	exon	329414	329620	.	-	.	ID=M295_000234-T1.exon2;Parent=M295_000234-T1;
scaffold_2	funannotate	CDS	329699	331183	.	-	0	ID=M295_000234-T1.cds;Parent=M295_000234-T1;
scaffold_2	funannotate	CDS	329414	329620	.	-	0	ID=M295_000234-T1.cds;Parent=M295_000234-T1;
scaffold_2	funannotate	gene	331684	333068	.	-	.	ID=M295_000235;
scaffold_2	funannotate	mRNA	331684	333068	.	-	.	ID=M295_000235-T1;Parent=M295_000235;product=hypothetical protein;
scaffold_2	funannotate	exon	332350	333068	.	-	.	ID=M295_000235-T1.exon1;Parent=M295_000235-T1;
scaffold_2	funannotate	exon	331684	332176	.	-	.	ID=M295_000235-T1.exon2;Parent=M295_000235-T1;
scaffold_2	funannotate	CDS	332350	333068	.	-	0	ID=M295_000235-T1.cds;Parent=M295_000235-T1;
scaffold_2	funannotate	CDS	331684	332176	.	-	1	ID=M295_000235-T1.cds;Parent=M295_000235-T1;
scaffold_2	funannotate	gene	339268	340521	.	+	.	ID=M295_000236;
scaffold_2	funannotate	mRNA	339268	340521	.	+	.	ID=M295_000236-T1;Parent=M295_000236;product=hypothetical protein;
scaffold_2	funannotate	exon	339268	340521	.	+	.	ID=M295_000236-T1.exon1;Parent=M295_000236-T1;
scaffold_2	funannotate	CDS	339268	340521	.	+	0	ID=M295_000236-T1.cds;Parent=M295_000236-T1;
scaffold_2	funannotate	gene	341519	343067	.	-	.	ID=M295_000237;
scaffold_2	funannotate	mRNA	341519	343067	.	-	.	ID=M295_000237-T1;Parent=M295_000237;product=hypothetical protein;
scaffold_2	funannotate	exon	342984	343067	.	-	.	ID=M295_000237-T1.exon1;Parent=M295_000237-T1;
scaffold_2	funannotate	exon	341519	342904	.	-	.	ID=M295_000237-T1.exon2;Parent=M295_000237-T1;
scaffold_2	funannotate	CDS	342984	343067	.	-	0	ID=M295_000237-T1.cds;Parent=M295_000237-T1;
scaffold_2	funannotate	CDS	341519	342904	.	-	0	ID=M295_000237-T1.cds;Parent=M295_000237-T1;
scaffold_2	funannotate	gene	346602	348262	.	+	.	ID=M295_000238;
scaffold_2	funannotate	mRNA	346602	348262	.	+	.	ID=M295_000238-T1;Parent=M295_000238;product=hypothetical protein;
scaffold_2	funannotate	exon	346602	348004	.	+	.	ID=M295_000238-T1.exon1;Parent=M295_000238-T1;
scaffold_2	funannotate	exon	348118	348262	.	+	.	ID=M295_000238-T1.exon2;Parent=M295_000238-T1;
scaffold_2	funannotate	CDS	346602	348004	.	+	0	ID=M295_000238-T1.cds;Parent=M295_000238-T1;
scaffold_2	funannotate	CDS	348118	348262	.	+	1	ID=M295_000238-T1.cds;Parent=M295_000238-T1;
scaffold_2	funannotate	gene	352876	354968	.	+	.	ID=M295_000239;
scaffold_2	funannotate	mRNA	352876	354968	.	+	.	ID=M295_000239-T1;Parent=M295_000239;product=hypothetical protein;
scaffold_2	funannotate	exon	352876	352944	.	+	.	ID=M295_000239-T1.exon1;Parent=M295_000239-T1;
scaffold_2	funannotate	exon	353150	353418	.	+	.	ID=M295_000239-T1.exon2;Parent=M295_000239-T1;
scaffold_2	funannotate	exon	353491	353683	.	+	.	ID=M295_000239-T1.exon3;Parent=M295_000239-T1;
scaffold_2	funannotate	exon	353861	353916	.	+	.	ID=M295_000239-T1.exon4;Parent=M295_000239-T1;
scaffold_2	funannotate	exon	353981	354968	.	+	.	ID=M295_000239-T1.exon5;Parent=M295_000239-T1;
scaffold_2	funannotate	CDS	352876	352944	.	+	0	ID=M295_000239-T1.cds;Parent=M295_000239-T1;
scaffold_2	funannotate	CDS	353150	353418	.	+	0	ID=M295_000239-T1.cds;Parent=M295_000239-T1;
scaffold_2	funannotate	CDS	353491	353683	.	+	1	ID=M295_000239-T1.cds;Parent=M295_000239-T1;
scaffold_2	funannotate	CDS	353861	353916	.	+	0	ID=M295_000239-T1.cds;Parent=M295_000239-T1;
scaffold_2	funannotate	CDS	353981	354968	.	+	1	ID=M295_000239-T1.cds;Parent=M295_000239-T1;
scaffold_2	funannotate	gene	356157	358115	.	-	.	ID=M295_000240;
scaffold_2	funannotate	mRNA	356157	358115	.	-	.	ID=M295_000240-T1;Parent=M295_000240;product=hypothetical protein;
scaffold_2	funannotate	exon	357565	358115	.	-	.	ID=M295_000240-T1.exon1;Parent=M295_000240-T1;
scaffold_2	funannotate	exon	357375	357475	.	-	.	ID=M295_000240-T1.exon2;Parent=M295_000240-T1;
scaffold_2	funannotate	exon	356157	357307	.	-	.	ID=M295_000240-T1.exon3;Parent=M295_000240-T1;
scaffold_2	funannotate	CDS	357565	358115	.	-	0	ID=M295_000240-T1.cds;Parent=M295_000240-T1;
scaffold_2	funannotate	CDS	357375	357475	.	-	1	ID=M295_000240-T1.cds;Parent=M295_000240-T1;
scaffold_2	funannotate	CDS	356157	357307	.	-	2	ID=M295_000240-T1.cds;Parent=M295_000240-T1;
scaffold_2	funannotate	gene	360493	362546	.	+	.	ID=M295_000241;
scaffold_2	funannotate	mRNA	360493	362546	.	+	.	ID=M295_000241-T1;Parent=M295_000241;product=hypothetical protein;
scaffold_2	funannotate	exon	360493	360903	.	+	.	ID=M295_000241-T1.exon1;Parent=M295_000241-T1;
scaffold_2	funannotate	exon	361100	362227	.	+	.	ID=M295_000241-T1.exon2;Parent=M295_000241-T1;
scaffold_2	funannotate	exon	362385	362546	.	+	.	ID=M295_000241-T1.exon3;Parent=M295_000241-T1;
scaffold_2	funannotate	CDS	360493	360903	.	+	0	ID=M295_000241-T1.cds;Parent=M295_000241-T1;
scaffold_2	funannotate	CDS	361100	362227	.	+	0	ID=M295_000241-T1.cds;Parent=M295_000241-T1;
scaffold_2	funannotate	CDS	362385	362546	.	+	0	ID=M295_000241-T1.cds;Parent=M295_000241-T1;
scaffold_2	funannotate	gene	363941	364901	.	-	.	ID=M295_000242;
scaffold_2	funannotate	mRNA	363941	364901	.	-	.	ID=M295_000242-T1;Parent=M295_000242;product=hypothetical protein;
scaffold_2	funannotate	exon	364757	364901	.	-	.	ID=M295_000242-T1.exon1;Parent=M295_000242-T1;
scaffold_2	funannotate	exon	363941	364668	.	-	.	ID=M295_000242-T1.exon2;Parent=M295_000242-T1;
scaffold_2	funannotate	CDS	364757	364901	.	-	0	ID=M295_000242-T1.cds;Parent=M295_000242-T1;
scaffold_2	funannotate	CDS	363941	364668	.	-	2	ID=M295_000242-T1.cds;Parent=M295_000242-T1;
scaffold_2	funannotate	gene	371774	372937	.	-	.	ID=M295_000243;
scaffold_2	funannotate	mRNA	371774	372937	.	-	.	ID=M295_000243-T1;Parent=M295_000243;product=hypothetical protein;
scaffold_2	funannotate	exon	372843	372937	.	-	.	ID=M295_000243-T1.exon1;Parent=M295_000243-T1;
scaffold_2	funannotate	exon	372720	372771	.	-	.	ID=M295_000243-T1.exon2;Parent=M295_000243-T1;
scaffold_2	funannotate	exon	371774	372511	.	-	.	ID=M295_000243-T1.exon3;Parent=M295_000243-T1;
scaffold_2	funannotate	CDS	372843	372937	.	-	0	ID=M295_000243-T1.cds;Parent=M295_000243-T1;
scaffold_2	funannotate	CDS	372720	372771	.	-	1	ID=M295_000243-T1.cds;Parent=M295_000243-T1;
scaffold_2	funannotate	CDS	371774	372511	.	-	0	ID=M295_000243-T1.cds;Parent=M295_000243-T1;
scaffold_2	funannotate	gene	374555	376061	.	-	.	ID=M295_000244;
scaffold_2	funannotate	mRNA	374555	376061	.	-	.	ID=M295_000244-T1;Parent=M295_000244;product=hypothetical protein;
scaffold_2	funannotate	exon	375875	376061	.	-	.	ID=M295_000244-T1.exon1;Parent=M295_000244-T1;
scaffold_2	funannotate	exon	374555	375372	.	-	.	ID=M295_000244-T1.exon2;Parent=M295_000244-T1;
scaffold_2	funannotate	CDS	375875	376061	.	-	0	ID=M295_000244-T1.cds;Parent=M295_000244-T1;
scaffold_2	funannotate	CDS	374555	375372	.	-	2	ID=M295_000244-T1.cds;Parent=M295_000244-T1;
scaffold_2	funannotate	gene	379458	381401	.	+	.	ID=M295_000245;
scaffold_2	funannotate	mRNA	379458	381401	.	+	.	ID=M295_000245-T1;Parent=M295_000245;product=hypothetical protein;
scaffold_2	funannotate	exon	379458	380259	.	+	.	ID=M295_000245-T1.exon1;Parent=M295_000245-T1;
scaffold_2	funannotate	exon	380503	381401	.	+	.	ID=M295_000245-T1.exon2;Parent=M295_000245-T1;
scaffold_2	funannotate	CDS	379458	380259	.	+	0	ID=M295_000245-T1.cds;Parent=M295_000245-T1;
scaffold_2	funannotate	CDS	380503	381401	.	+	2	ID=M295_000245-T1.cds;Parent=M295_000245-T1;
scaffold_2	funannotate	gene	383076	384692	.	+	.	ID=M295_000246;
scaffold_2	funannotate	mRNA	383076	384692	.	+	.	ID=M295_000246-T1;Parent=M295_000246;product=hypothetical protein;
scaffold_2	funannotate	exon	383076	384692	.	+	.	ID=M295_000246-T1.exon1;Parent=M295_000246-T1;
scaffold_2	funannotate	CDS	383076	384692	.	+	0	ID=M295_000246-T1.cds;Parent=M295_000246-T1;
scaffold_2	funannotate	gene	386956	388801	.	-	.	ID=M295_000247;
scaffold_2	funannotate	mRNA	386956	388801	.	-	.	ID=M295_000247-T1;Parent=M295_000247;product=hypothetical protein;
scaffold_2	funannotate	exon	388592	388801	.	-	.	ID=M295_000247-T1.exon1;Parent=M295_000247-T1;
scaffold_2	funannotate	exon	386956	388500	.	-	.	ID=M295_000247-T1.exon2;Parent=M295_000247-T1;
scaffold_2	funannotate	CDS	388592	388801	.	-	0	ID=M295_000247-T1.cds;Parent=M295_000247-T1;
scaffold_2	funannotate	CDS	386956	388500	.	-	0	ID=M295_000247-T1.cds;Parent=M295_000247-T1;
scaffold_2	funannotate	gene	389549	392339	.	+	.	ID=M295_000248;
scaffold_2	funannotate	mRNA	389549	392339	.	+	.	ID=M295_000248-T1;Parent=M295_000248;product=hypothetical protein;
scaffold_2	funannotate	exon	389549	391885	.	+	.	ID=M295_000248-T1.exon1;Parent=M295_000248-T1;
scaffold_2	funannotate	exon	392058	392339	.	+	.	ID=M295_000248-T1.exon2;Parent=M295_000248-T1;
scaffold_2	funannotate	CDS	389549	391885	.	+	0	ID=M295_000248-T1.cds;Parent=M295_000248-T1;
scaffold_2	funannotate	CDS	392058	392339	.	+	0	ID=M295_000248-T1.cds;Parent=M295_000248-T1;
scaffold_2	funannotate	gene	394594	395530	.	+	.	ID=M295_000249;
scaffold_2	funannotate	mRNA	394594	395530	.	+	.	ID=M295_000249-T1;Parent=M295_000249;product=hypothetical protein;
scaffold_2	funannotate	exon	394594	395032	.	+	.	ID=M295_000249-T1.exon1;Parent=M295_000249-T1;
scaffold_2	funannotate	exon	395140	395372	.	+	.	ID=M295_000249-T1.exon2;Parent=M295_000249-T1;
scaffold_2	funannotate	exon	395429	395530	.	+	.	ID=M295_000249-T1.exon3;Parent=M295_000249-T1;
scaffold_2	funannotate	CDS	394594	395032	.	+	0	ID=M295_000249-T1.cds;Parent=M295_000249-T1;
scaffold_2	funannotate	CDS	395140	395372	.	+	2	ID=M295_000249-T1.cds;Parent=M295_000249-T1;
scaffold_2	funannotate	CDS	395429	395530	.	+	0	ID=M295_000249-T1.cds;Parent=M295_000249-T1;
scaffold_2	funannotate	gene	396595	397291	.	+	.	ID=M295_000250;
scaffold_2	funannotate	mRNA	396595	397291	.	+	.	ID=M295_000250-T1;Parent=M295_000250;product=hypothetical protein;
scaffold_2	funannotate	exon	396595	397025	.	+	.	ID=M295_000250-T1.exon1;Parent=M295_000250-T1;
scaffold_2	funannotate	exon	397150	397291	.	+	.	ID=M295_000250-T1.exon2;Parent=M295_000250-T1;
scaffold_2	funannotate	CDS	396595	397025	.	+	0	ID=M295_000250-T1.cds;Parent=M295_000250-T1;
scaffold_2	funannotate	CDS	397150	397291	.	+	1	ID=M295_000250-T1.cds;Parent=M295_000250-T1;
scaffold_2	funannotate	gene	398635	400320	.	+	.	ID=M295_000251;
scaffold_2	funannotate	mRNA	398635	400320	.	+	.	ID=M295_000251-T1;Parent=M295_000251;product=hypothetical protein;
scaffold_2	funannotate	exon	398635	400320	.	+	.	ID=M295_000251-T1.exon1;Parent=M295_000251-T1;
scaffold_2	funannotate	CDS	398635	400320	.	+	0	ID=M295_000251-T1.cds;Parent=M295_000251-T1;
scaffold_2	funannotate	gene	401242	402214	.	+	.	ID=M295_000252;
scaffold_2	funannotate	mRNA	401242	402214	.	+	.	ID=M295_000252-T1;Parent=M295_000252;product=hypothetical protein;
scaffold_2	funannotate	exon	401242	401479	.	+	.	ID=M295_000252-T1.exon1;Parent=M295_000252-T1;
scaffold_2	funannotate	exon	401529	402214	.	+	.	ID=M295_000252-T1.exon2;Parent=M295_000252-T1;
scaffold_2	funannotate	CDS	401242	401479	.	+	0	ID=M295_000252-T1.cds;Parent=M295_000252-T1;
scaffold_2	funannotate	CDS	401529	402214	.	+	2	ID=M295_000252-T1.cds;Parent=M295_000252-T1;
scaffold_2	funannotate	gene	403318	403805	.	+	.	ID=M295_000253;
scaffold_2	funannotate	mRNA	403318	403805	.	+	.	ID=M295_000253-T1;Parent=M295_000253;product=hypothetical protein;
scaffold_2	funannotate	exon	403318	403626	.	+	.	ID=M295_000253-T1.exon1;Parent=M295_000253-T1;
scaffold_2	funannotate	exon	403755	403805	.	+	.	ID=M295_000253-T1.exon2;Parent=M295_000253-T1;
scaffold_2	funannotate	CDS	403318	403626	.	+	0	ID=M295_000253-T1.cds;Parent=M295_000253-T1;
scaffold_2	funannotate	CDS	403755	403805	.	+	0	ID=M295_000253-T1.cds;Parent=M295_000253-T1;
scaffold_2	funannotate	gene	404315	405885	.	-	.	ID=M295_000254;
scaffold_2	funannotate	mRNA	404315	405885	.	-	.	ID=M295_000254-T1;Parent=M295_000254;product=hypothetical protein;
scaffold_2	funannotate	exon	405605	405885	.	-	.	ID=M295_000254-T1.exon1;Parent=M295_000254-T1;
scaffold_2	funannotate	exon	405424	405542	.	-	.	ID=M295_000254-T1.exon2;Parent=M295_000254-T1;
scaffold_2	funannotate	exon	405096	405262	.	-	.	ID=M295_000254-T1.exon3;Parent=M295_000254-T1;
scaffold_2	funannotate	exon	404315	405028	.	-	.	ID=M295_000254-T1.exon4;Parent=M295_000254-T1;
scaffold_2	funannotate	CDS	405605	405885	.	-	0	ID=M295_000254-T1.cds;Parent=M295_000254-T1;
scaffold_2	funannotate	CDS	405424	405542	.	-	1	ID=M295_000254-T1.cds;Parent=M295_000254-T1;
scaffold_2	funannotate	CDS	405096	405262	.	-	2	ID=M295_000254-T1.cds;Parent=M295_000254-T1;
scaffold_2	funannotate	CDS	404315	405028	.	-	0	ID=M295_000254-T1.cds;Parent=M295_000254-T1;
scaffold_2	funannotate	gene	407166	408419	.	+	.	ID=M295_000255;
scaffold_2	funannotate	mRNA	407166	408419	.	+	.	ID=M295_000255-T1;Parent=M295_000255;product=hypothetical protein;
scaffold_2	funannotate	exon	407166	407832	.	+	.	ID=M295_000255-T1.exon1;Parent=M295_000255-T1;
scaffold_2	funannotate	exon	408067	408419	.	+	.	ID=M295_000255-T1.exon2;Parent=M295_000255-T1;
scaffold_2	funannotate	CDS	407166	407832	.	+	0	ID=M295_000255-T1.cds;Parent=M295_000255-T1;
scaffold_2	funannotate	CDS	408067	408419	.	+	2	ID=M295_000255-T1.cds;Parent=M295_000255-T1;
scaffold_2	funannotate	gene	410077	412155	.	-	.	ID=M295_000256;
scaffold_2	funannotate	mRNA	410077	412155	.	-	.	ID=M295_000256-T1;Parent=M295_000256;product=hypothetical protein;
scaffold_2	funannotate	exon	410077	412155	.	-	.	ID=M295_000256-T1.exon1;Parent=M295_000256-T1;
[truncated: 114,308 more rows]
