# Supplementary material for: Population genomics of the grapevine pathogen Eutypa lata reveals evidence for population expansion and intraspecific differences in secondary metabolite gene clusters
Source: PLoS Genet. 2022 Apr 1;18(4):e1010153. doi: 10.1371/journal.pgen.1010153 (PMC9007359; doi:10.1371/journal.pgen.1010153)
Supplement: S1 Data — (ZIP) [file pgen.1010153.s010.zip › Eutypa_lata_M302.gff3]

##gff-version 3
scaffold_1	funannotate	gene	9792	12318	.	-	.	ID=M302_000001;
scaffold_1	funannotate	mRNA	9792	12318	.	-	.	ID=M302_000001-T1;Parent=M302_000001;product=hypothetical protein;
scaffold_1	funannotate	exon	12153	12318	.	-	.	ID=M302_000001-T1.exon1;Parent=M302_000001-T1;
scaffold_1	funannotate	exon	11950	12101	.	-	.	ID=M302_000001-T1.exon2;Parent=M302_000001-T1;
scaffold_1	funannotate	exon	11696	11806	.	-	.	ID=M302_000001-T1.exon3;Parent=M302_000001-T1;
scaffold_1	funannotate	exon	11492	11636	.	-	.	ID=M302_000001-T1.exon4;Parent=M302_000001-T1;
scaffold_1	funannotate	exon	11287	11441	.	-	.	ID=M302_000001-T1.exon5;Parent=M302_000001-T1;
scaffold_1	funannotate	exon	11049	11206	.	-	.	ID=M302_000001-T1.exon6;Parent=M302_000001-T1;
scaffold_1	funannotate	exon	10635	10983	.	-	.	ID=M302_000001-T1.exon7;Parent=M302_000001-T1;
scaffold_1	funannotate	exon	10107	10553	.	-	.	ID=M302_000001-T1.exon8;Parent=M302_000001-T1;
scaffold_1	funannotate	exon	9792	9797	.	-	.	ID=M302_000001-T1.exon9;Parent=M302_000001-T1;
scaffold_1	funannotate	CDS	12153	12318	.	-	0	ID=M302_000001-T1.cds;Parent=M302_000001-T1;
scaffold_1	funannotate	CDS	11950	12101	.	-	2	ID=M302_000001-T1.cds;Parent=M302_000001-T1;
scaffold_1	funannotate	CDS	11696	11806	.	-	0	ID=M302_000001-T1.cds;Parent=M302_000001-T1;
scaffold_1	funannotate	CDS	11492	11636	.	-	0	ID=M302_000001-T1.cds;Parent=M302_000001-T1;
scaffold_1	funannotate	CDS	11287	11441	.	-	2	ID=M302_000001-T1.cds;Parent=M302_000001-T1;
scaffold_1	funannotate	CDS	11049	11206	.	-	0	ID=M302_000001-T1.cds;Parent=M302_000001-T1;
scaffold_1	funannotate	CDS	10635	10983	.	-	1	ID=M302_000001-T1.cds;Parent=M302_000001-T1;
scaffold_1	funannotate	CDS	10107	10553	.	-	0	ID=M302_000001-T1.cds;Parent=M302_000001-T1;
scaffold_1	funannotate	CDS	9792	9797	.	-	0	ID=M302_000001-T1.cds;Parent=M302_000001-T1;
scaffold_1	funannotate	gene	13001	13486	.	+	.	ID=M302_000002;
scaffold_1	funannotate	mRNA	13001	13486	.	+	.	ID=M302_000002-T1;Parent=M302_000002;product=hypothetical protein;
scaffold_1	funannotate	exon	13001	13133	.	+	.	ID=M302_000002-T1.exon1;Parent=M302_000002-T1;
scaffold_1	funannotate	exon	13194	13243	.	+	.	ID=M302_000002-T1.exon2;Parent=M302_000002-T1;
scaffold_1	funannotate	exon	13313	13486	.	+	.	ID=M302_000002-T1.exon3;Parent=M302_000002-T1;
scaffold_1	funannotate	CDS	13001	13133	.	+	0	ID=M302_000002-T1.cds;Parent=M302_000002-T1;
scaffold_1	funannotate	CDS	13194	13243	.	+	2	ID=M302_000002-T1.cds;Parent=M302_000002-T1;
scaffold_1	funannotate	CDS	13313	13486	.	+	0	ID=M302_000002-T1.cds;Parent=M302_000002-T1;
scaffold_1	funannotate	gene	14789	17580	.	-	.	ID=M302_000003;
scaffold_1	funannotate	mRNA	14789	17580	.	-	.	ID=M302_000003-T1;Parent=M302_000003;product=hypothetical protein;
scaffold_1	funannotate	exon	17441	17580	.	-	.	ID=M302_000003-T1.exon1;Parent=M302_000003-T1;
scaffold_1	funannotate	exon	16269	17165	.	-	.	ID=M302_000003-T1.exon2;Parent=M302_000003-T1;
scaffold_1	funannotate	exon	16028	16111	.	-	.	ID=M302_000003-T1.exon3;Parent=M302_000003-T1;
scaffold_1	funannotate	exon	15830	15908	.	-	.	ID=M302_000003-T1.exon4;Parent=M302_000003-T1;
scaffold_1	funannotate	exon	15524	15773	.	-	.	ID=M302_000003-T1.exon5;Parent=M302_000003-T1;
scaffold_1	funannotate	exon	15298	15466	.	-	.	ID=M302_000003-T1.exon6;Parent=M302_000003-T1;
scaffold_1	funannotate	exon	14789	15236	.	-	.	ID=M302_000003-T1.exon7;Parent=M302_000003-T1;
scaffold_1	funannotate	CDS	17441	17580	.	-	0	ID=M302_000003-T1.cds;Parent=M302_000003-T1;
scaffold_1	funannotate	CDS	16269	17165	.	-	1	ID=M302_000003-T1.cds;Parent=M302_000003-T1;
scaffold_1	funannotate	CDS	16028	16111	.	-	1	ID=M302_000003-T1.cds;Parent=M302_000003-T1;
scaffold_1	funannotate	CDS	15830	15908	.	-	1	ID=M302_000003-T1.cds;Parent=M302_000003-T1;
scaffold_1	funannotate	CDS	15524	15773	.	-	0	ID=M302_000003-T1.cds;Parent=M302_000003-T1;
scaffold_1	funannotate	CDS	15298	15466	.	-	2	ID=M302_000003-T1.cds;Parent=M302_000003-T1;
scaffold_1	funannotate	CDS	14789	15236	.	-	1	ID=M302_000003-T1.cds;Parent=M302_000003-T1;
scaffold_1	funannotate	gene	18372	20218	.	+	.	ID=M302_000004;
scaffold_1	funannotate	mRNA	18372	20218	.	+	.	ID=M302_000004-T1;Parent=M302_000004;product=hypothetical protein;
scaffold_1	funannotate	exon	18372	18431	.	+	.	ID=M302_000004-T1.exon1;Parent=M302_000004-T1;
scaffold_1	funannotate	exon	18492	18919	.	+	.	ID=M302_000004-T1.exon2;Parent=M302_000004-T1;
scaffold_1	funannotate	exon	18974	19379	.	+	.	ID=M302_000004-T1.exon3;Parent=M302_000004-T1;
scaffold_1	funannotate	exon	19436	20218	.	+	.	ID=M302_000004-T1.exon4;Parent=M302_000004-T1;
scaffold_1	funannotate	CDS	18372	18431	.	+	0	ID=M302_000004-T1.cds;Parent=M302_000004-T1;
scaffold_1	funannotate	CDS	18492	18919	.	+	0	ID=M302_000004-T1.cds;Parent=M302_000004-T1;
scaffold_1	funannotate	CDS	18974	19379	.	+	1	ID=M302_000004-T1.cds;Parent=M302_000004-T1;
scaffold_1	funannotate	CDS	19436	20218	.	+	0	ID=M302_000004-T1.cds;Parent=M302_000004-T1;
scaffold_1	funannotate	gene	21057	23390	.	+	.	ID=M302_000005;
scaffold_1	funannotate	mRNA	21057	23390	.	+	.	ID=M302_000005-T1;Parent=M302_000005;product=hypothetical protein;
scaffold_1	funannotate	exon	21057	21362	.	+	.	ID=M302_000005-T1.exon1;Parent=M302_000005-T1;
scaffold_1	funannotate	exon	21432	21581	.	+	.	ID=M302_000005-T1.exon2;Parent=M302_000005-T1;
scaffold_1	funannotate	exon	21638	21749	.	+	.	ID=M302_000005-T1.exon3;Parent=M302_000005-T1;
scaffold_1	funannotate	exon	21805	22036	.	+	.	ID=M302_000005-T1.exon4;Parent=M302_000005-T1;
scaffold_1	funannotate	exon	22161	22240	.	+	.	ID=M302_000005-T1.exon5;Parent=M302_000005-T1;
scaffold_1	funannotate	exon	22288	22466	.	+	.	ID=M302_000005-T1.exon6;Parent=M302_000005-T1;
scaffold_1	funannotate	exon	22518	22768	.	+	.	ID=M302_000005-T1.exon7;Parent=M302_000005-T1;
scaffold_1	funannotate	exon	22817	22911	.	+	.	ID=M302_000005-T1.exon8;Parent=M302_000005-T1;
scaffold_1	funannotate	exon	22964	23197	.	+	.	ID=M302_000005-T1.exon9;Parent=M302_000005-T1;
scaffold_1	funannotate	exon	23266	23390	.	+	.	ID=M302_000005-T1.exon10;Parent=M302_000005-T1;
scaffold_1	funannotate	CDS	21057	21362	.	+	0	ID=M302_000005-T1.cds;Parent=M302_000005-T1;
scaffold_1	funannotate	CDS	21432	21581	.	+	0	ID=M302_000005-T1.cds;Parent=M302_000005-T1;
scaffold_1	funannotate	CDS	21638	21749	.	+	0	ID=M302_000005-T1.cds;Parent=M302_000005-T1;
scaffold_1	funannotate	CDS	21805	22036	.	+	2	ID=M302_000005-T1.cds;Parent=M302_000005-T1;
scaffold_1	funannotate	CDS	22161	22240	.	+	1	ID=M302_000005-T1.cds;Parent=M302_000005-T1;
scaffold_1	funannotate	CDS	22288	22466	.	+	2	ID=M302_000005-T1.cds;Parent=M302_000005-T1;
scaffold_1	funannotate	CDS	22518	22768	.	+	0	ID=M302_000005-T1.cds;Parent=M302_000005-T1;
scaffold_1	funannotate	CDS	22817	22911	.	+	1	ID=M302_000005-T1.cds;Parent=M302_000005-T1;
scaffold_1	funannotate	CDS	22964	23197	.	+	2	ID=M302_000005-T1.cds;Parent=M302_000005-T1;
scaffold_1	funannotate	CDS	23266	23390	.	+	2	ID=M302_000005-T1.cds;Parent=M302_000005-T1;
scaffold_1	funannotate	gene	24201	25531	.	+	.	ID=M302_000006;
scaffold_1	funannotate	mRNA	24201	25531	.	+	.	ID=M302_000006-T1;Parent=M302_000006;product=hypothetical protein;
scaffold_1	funannotate	exon	24201	24261	.	+	.	ID=M302_000006-T1.exon1;Parent=M302_000006-T1;
scaffold_1	funannotate	exon	24331	24388	.	+	.	ID=M302_000006-T1.exon2;Parent=M302_000006-T1;
scaffold_1	funannotate	exon	24479	24574	.	+	.	ID=M302_000006-T1.exon3;Parent=M302_000006-T1;
scaffold_1	funannotate	exon	24625	24734	.	+	.	ID=M302_000006-T1.exon4;Parent=M302_000006-T1;
scaffold_1	funannotate	exon	24879	25048	.	+	.	ID=M302_000006-T1.exon5;Parent=M302_000006-T1;
scaffold_1	funannotate	exon	25126	25333	.	+	.	ID=M302_000006-T1.exon6;Parent=M302_000006-T1;
scaffold_1	funannotate	exon	25416	25531	.	+	.	ID=M302_000006-T1.exon7;Parent=M302_000006-T1;
scaffold_1	funannotate	CDS	24201	24261	.	+	0	ID=M302_000006-T1.cds;Parent=M302_000006-T1;
scaffold_1	funannotate	CDS	24331	24388	.	+	2	ID=M302_000006-T1.cds;Parent=M302_000006-T1;
scaffold_1	funannotate	CDS	24479	24574	.	+	1	ID=M302_000006-T1.cds;Parent=M302_000006-T1;
scaffold_1	funannotate	CDS	24625	24734	.	+	1	ID=M302_000006-T1.cds;Parent=M302_000006-T1;
scaffold_1	funannotate	CDS	24879	25048	.	+	2	ID=M302_000006-T1.cds;Parent=M302_000006-T1;
scaffold_1	funannotate	CDS	25126	25333	.	+	0	ID=M302_000006-T1.cds;Parent=M302_000006-T1;
scaffold_1	funannotate	CDS	25416	25531	.	+	2	ID=M302_000006-T1.cds;Parent=M302_000006-T1;
scaffold_1	funannotate	gene	28259	29281	.	-	.	ID=M302_000007;
scaffold_1	funannotate	mRNA	28259	29281	.	-	.	ID=M302_000007-T1;Parent=M302_000007;product=hypothetical protein;
scaffold_1	funannotate	exon	28259	29281	.	-	.	ID=M302_000007-T1.exon1;Parent=M302_000007-T1;
scaffold_1	funannotate	CDS	28259	29281	.	-	0	ID=M302_000007-T1.cds;Parent=M302_000007-T1;
scaffold_1	funannotate	gene	29942	31724	.	-	.	ID=M302_000008;
scaffold_1	funannotate	mRNA	29942	31724	.	-	.	ID=M302_000008-T1;Parent=M302_000008;product=hypothetical protein;
scaffold_1	funannotate	exon	30646	31724	.	-	.	ID=M302_000008-T1.exon1;Parent=M302_000008-T1;
scaffold_1	funannotate	exon	29942	30575	.	-	.	ID=M302_000008-T1.exon2;Parent=M302_000008-T1;
scaffold_1	funannotate	CDS	30646	31724	.	-	0	ID=M302_000008-T1.cds;Parent=M302_000008-T1;
scaffold_1	funannotate	CDS	29942	30575	.	-	1	ID=M302_000008-T1.cds;Parent=M302_000008-T1;
scaffold_1	funannotate	gene	32472	34475	.	-	.	ID=M302_000009;
scaffold_1	funannotate	mRNA	32472	34475	.	-	.	ID=M302_000009-T1;Parent=M302_000009;product=hypothetical protein;
scaffold_1	funannotate	exon	34204	34475	.	-	.	ID=M302_000009-T1.exon1;Parent=M302_000009-T1;
scaffold_1	funannotate	exon	33867	34112	.	-	.	ID=M302_000009-T1.exon2;Parent=M302_000009-T1;
scaffold_1	funannotate	exon	33641	33784	.	-	.	ID=M302_000009-T1.exon3;Parent=M302_000009-T1;
scaffold_1	funannotate	exon	33377	33574	.	-	.	ID=M302_000009-T1.exon4;Parent=M302_000009-T1;
scaffold_1	funannotate	exon	32472	33324	.	-	.	ID=M302_000009-T1.exon5;Parent=M302_000009-T1;
scaffold_1	funannotate	CDS	34204	34475	.	-	0	ID=M302_000009-T1.cds;Parent=M302_000009-T1;
scaffold_1	funannotate	CDS	33867	34112	.	-	1	ID=M302_000009-T1.cds;Parent=M302_000009-T1;
scaffold_1	funannotate	CDS	33641	33784	.	-	1	ID=M302_000009-T1.cds;Parent=M302_000009-T1;
scaffold_1	funannotate	CDS	33377	33574	.	-	1	ID=M302_000009-T1.cds;Parent=M302_000009-T1;
scaffold_1	funannotate	CDS	32472	33324	.	-	1	ID=M302_000009-T1.cds;Parent=M302_000009-T1;
scaffold_1	funannotate	gene	36550	37049	.	+	.	ID=M302_000010;
scaffold_1	funannotate	mRNA	36550	37049	.	+	.	ID=M302_000010-T1;Parent=M302_000010;product=hypothetical protein;
scaffold_1	funannotate	exon	36550	36776	.	+	.	ID=M302_000010-T1.exon1;Parent=M302_000010-T1;
scaffold_1	funannotate	exon	36878	37049	.	+	.	ID=M302_000010-T1.exon2;Parent=M302_000010-T1;
scaffold_1	funannotate	CDS	36550	36776	.	+	0	ID=M302_000010-T1.cds;Parent=M302_000010-T1;
scaffold_1	funannotate	CDS	36878	37049	.	+	1	ID=M302_000010-T1.cds;Parent=M302_000010-T1;
scaffold_1	funannotate	gene	38437	39479	.	+	.	ID=M302_000011;
scaffold_1	funannotate	mRNA	38437	39479	.	+	.	ID=M302_000011-T1;Parent=M302_000011;product=hypothetical protein;
scaffold_1	funannotate	exon	38437	39031	.	+	.	ID=M302_000011-T1.exon1;Parent=M302_000011-T1;
scaffold_1	funannotate	exon	39169	39479	.	+	.	ID=M302_000011-T1.exon2;Parent=M302_000011-T1;
scaffold_1	funannotate	CDS	38437	39031	.	+	0	ID=M302_000011-T1.cds;Parent=M302_000011-T1;
scaffold_1	funannotate	CDS	39169	39479	.	+	2	ID=M302_000011-T1.cds;Parent=M302_000011-T1;
scaffold_1	funannotate	gene	41791	42629	.	+	.	ID=M302_000012;
scaffold_1	funannotate	mRNA	41791	42629	.	+	.	ID=M302_000012-T1;Parent=M302_000012;product=hypothetical protein;
scaffold_1	funannotate	exon	41791	41905	.	+	.	ID=M302_000012-T1.exon1;Parent=M302_000012-T1;
scaffold_1	funannotate	exon	42042	42208	.	+	.	ID=M302_000012-T1.exon2;Parent=M302_000012-T1;
scaffold_1	funannotate	exon	42459	42629	.	+	.	ID=M302_000012-T1.exon3;Parent=M302_000012-T1;
scaffold_1	funannotate	CDS	41791	41905	.	+	0	ID=M302_000012-T1.cds;Parent=M302_000012-T1;
scaffold_1	funannotate	CDS	42042	42208	.	+	2	ID=M302_000012-T1.cds;Parent=M302_000012-T1;
scaffold_1	funannotate	CDS	42459	42629	.	+	0	ID=M302_000012-T1.cds;Parent=M302_000012-T1;
scaffold_1	funannotate	gene	48697	49179	.	+	.	ID=M302_000013;
scaffold_1	funannotate	mRNA	48697	49179	.	+	.	ID=M302_000013-T1;Parent=M302_000013;product=hypothetical protein;
scaffold_1	funannotate	exon	48697	48811	.	+	.	ID=M302_000013-T1.exon1;Parent=M302_000013-T1;
scaffold_1	funannotate	exon	48835	48878	.	+	.	ID=M302_000013-T1.exon2;Parent=M302_000013-T1;
scaffold_1	funannotate	exon	49006	49179	.	+	.	ID=M302_000013-T1.exon3;Parent=M302_000013-T1;
scaffold_1	funannotate	CDS	48697	48811	.	+	0	ID=M302_000013-T1.cds;Parent=M302_000013-T1;
scaffold_1	funannotate	CDS	48835	48878	.	+	2	ID=M302_000013-T1.cds;Parent=M302_000013-T1;
scaffold_1	funannotate	CDS	49006	49179	.	+	0	ID=M302_000013-T1.cds;Parent=M302_000013-T1;
scaffold_1	funannotate	gene	53303	55836	.	-	.	ID=M302_000014;
scaffold_1	funannotate	mRNA	53303	55836	.	-	.	ID=M302_000014-T1;Parent=M302_000014;product=hypothetical protein;
scaffold_1	funannotate	exon	55786	55836	.	-	.	ID=M302_000014-T1.exon1;Parent=M302_000014-T1;
scaffold_1	funannotate	exon	53303	55708	.	-	.	ID=M302_000014-T1.exon2;Parent=M302_000014-T1;
scaffold_1	funannotate	CDS	55786	55836	.	-	0	ID=M302_000014-T1.cds;Parent=M302_000014-T1;
scaffold_1	funannotate	CDS	53303	55708	.	-	0	ID=M302_000014-T1.cds;Parent=M302_000014-T1;
scaffold_1	funannotate	gene	58028	60053	.	-	.	ID=M302_000015;
scaffold_1	funannotate	mRNA	58028	60053	.	-	.	ID=M302_000015-T1;Parent=M302_000015;product=hypothetical protein;
scaffold_1	funannotate	exon	59589	60053	.	-	.	ID=M302_000015-T1.exon1;Parent=M302_000015-T1;
scaffold_1	funannotate	exon	58880	59172	.	-	.	ID=M302_000015-T1.exon2;Parent=M302_000015-T1;
scaffold_1	funannotate	exon	58028	58829	.	-	.	ID=M302_000015-T1.exon3;Parent=M302_000015-T1;
scaffold_1	funannotate	CDS	59589	60053	.	-	0	ID=M302_000015-T1.cds;Parent=M302_000015-T1;
scaffold_1	funannotate	CDS	58880	59172	.	-	0	ID=M302_000015-T1.cds;Parent=M302_000015-T1;
scaffold_1	funannotate	CDS	58028	58829	.	-	1	ID=M302_000015-T1.cds;Parent=M302_000015-T1;
scaffold_1	funannotate	gene	61308	64297	.	+	.	ID=M302_000016;
scaffold_1	funannotate	mRNA	61308	64297	.	+	.	ID=M302_000016-T1;Parent=M302_000016;product=hypothetical protein;
scaffold_1	funannotate	exon	61308	62294	.	+	.	ID=M302_000016-T1.exon1;Parent=M302_000016-T1;
scaffold_1	funannotate	exon	62403	62764	.	+	.	ID=M302_000016-T1.exon2;Parent=M302_000016-T1;
scaffold_1	funannotate	exon	62833	63694	.	+	.	ID=M302_000016-T1.exon3;Parent=M302_000016-T1;
scaffold_1	funannotate	exon	63824	64297	.	+	.	ID=M302_000016-T1.exon4;Parent=M302_000016-T1;
scaffold_1	funannotate	CDS	61308	62294	.	+	0	ID=M302_000016-T1.cds;Parent=M302_000016-T1;
scaffold_1	funannotate	CDS	62403	62764	.	+	0	ID=M302_000016-T1.cds;Parent=M302_000016-T1;
scaffold_1	funannotate	CDS	62833	63694	.	+	1	ID=M302_000016-T1.cds;Parent=M302_000016-T1;
scaffold_1	funannotate	CDS	63824	64297	.	+	0	ID=M302_000016-T1.cds;Parent=M302_000016-T1;
scaffold_1	funannotate	gene	65186	67072	.	+	.	ID=M302_000017;
scaffold_1	funannotate	mRNA	65186	67072	.	+	.	ID=M302_000017-T1;Parent=M302_000017;product=hypothetical protein;
scaffold_1	funannotate	exon	65186	65421	.	+	.	ID=M302_000017-T1.exon1;Parent=M302_000017-T1;
scaffold_1	funannotate	exon	65487	66438	.	+	.	ID=M302_000017-T1.exon2;Parent=M302_000017-T1;
scaffold_1	funannotate	exon	66539	67072	.	+	.	ID=M302_000017-T1.exon3;Parent=M302_000017-T1;
scaffold_1	funannotate	CDS	65186	65421	.	+	0	ID=M302_000017-T1.cds;Parent=M302_000017-T1;
scaffold_1	funannotate	CDS	65487	66438	.	+	1	ID=M302_000017-T1.cds;Parent=M302_000017-T1;
scaffold_1	funannotate	CDS	66539	67072	.	+	0	ID=M302_000017-T1.cds;Parent=M302_000017-T1;
scaffold_1	funannotate	gene	68837	70771	.	-	.	ID=M302_000018;
scaffold_1	funannotate	mRNA	68837	70771	.	-	.	ID=M302_000018-T1;Parent=M302_000018;product=hypothetical protein;
scaffold_1	funannotate	exon	68837	70771	.	-	.	ID=M302_000018-T1.exon1;Parent=M302_000018-T1;
scaffold_1	funannotate	CDS	68837	70771	.	-	0	ID=M302_000018-T1.cds;Parent=M302_000018-T1;
scaffold_1	funannotate	gene	73034	75325	.	-	.	ID=M302_000019;
scaffold_1	funannotate	mRNA	73034	75325	.	-	.	ID=M302_000019-T1;Parent=M302_000019;product=hypothetical protein;
scaffold_1	funannotate	exon	73034	75325	.	-	.	ID=M302_000019-T1.exon1;Parent=M302_000019-T1;
scaffold_1	funannotate	CDS	73034	75325	.	-	0	ID=M302_000019-T1.cds;Parent=M302_000019-T1;
scaffold_1	funannotate	gene	78660	80615	.	+	.	ID=M302_000020;
scaffold_1	funannotate	mRNA	78660	80615	.	+	.	ID=M302_000020-T1;Parent=M302_000020;product=hypothetical protein;
scaffold_1	funannotate	exon	78660	80615	.	+	.	ID=M302_000020-T1.exon1;Parent=M302_000020-T1;
scaffold_1	funannotate	CDS	78660	80615	.	+	0	ID=M302_000020-T1.cds;Parent=M302_000020-T1;
scaffold_1	funannotate	gene	81994	83850	.	-	.	ID=M302_000021;
scaffold_1	funannotate	mRNA	81994	83850	.	-	.	ID=M302_000021-T1;Parent=M302_000021;product=hypothetical protein;
scaffold_1	funannotate	exon	83607	83850	.	-	.	ID=M302_000021-T1.exon1;Parent=M302_000021-T1;
scaffold_1	funannotate	exon	81994	83546	.	-	.	ID=M302_000021-T1.exon2;Parent=M302_000021-T1;
scaffold_1	funannotate	CDS	83607	83850	.	-	0	ID=M302_000021-T1.cds;Parent=M302_000021-T1;
scaffold_1	funannotate	CDS	81994	83546	.	-	2	ID=M302_000021-T1.cds;Parent=M302_000021-T1;
scaffold_1	funannotate	gene	84931	86946	.	+	.	ID=M302_000022;
scaffold_1	funannotate	mRNA	84931	86946	.	+	.	ID=M302_000022-T1;Parent=M302_000022;product=hypothetical protein;
scaffold_1	funannotate	exon	84931	86946	.	+	.	ID=M302_000022-T1.exon1;Parent=M302_000022-T1;
scaffold_1	funannotate	CDS	84931	86946	.	+	0	ID=M302_000022-T1.cds;Parent=M302_000022-T1;
scaffold_1	funannotate	gene	88036	90213	.	-	.	ID=M302_000023;
scaffold_1	funannotate	mRNA	88036	90213	.	-	.	ID=M302_000023-T1;Parent=M302_000023;product=hypothetical protein;
scaffold_1	funannotate	exon	88036	90213	.	-	.	ID=M302_000023-T1.exon1;Parent=M302_000023-T1;
scaffold_1	funannotate	CDS	88036	90213	.	-	0	ID=M302_000023-T1.cds;Parent=M302_000023-T1;
scaffold_1	funannotate	gene	92927	94846	.	-	.	ID=M302_000024;
scaffold_1	funannotate	mRNA	92927	94846	.	-	.	ID=M302_000024-T1;Parent=M302_000024;product=hypothetical protein;
scaffold_1	funannotate	exon	94090	94846	.	-	.	ID=M302_000024-T1.exon1;Parent=M302_000024-T1;
scaffold_1	funannotate	exon	92927	93939	.	-	.	ID=M302_000024-T1.exon2;Parent=M302_000024-T1;
scaffold_1	funannotate	CDS	94090	94846	.	-	0	ID=M302_000024-T1.cds;Parent=M302_000024-T1;
scaffold_1	funannotate	CDS	92927	93939	.	-	2	ID=M302_000024-T1.cds;Parent=M302_000024-T1;
scaffold_1	funannotate	gene	96197	97194	.	-	.	ID=M302_000025;
scaffold_1	funannotate	mRNA	96197	97194	.	-	.	ID=M302_000025-T1;Parent=M302_000025;product=hypothetical protein;
scaffold_1	funannotate	exon	97032	97194	.	-	.	ID=M302_000025-T1.exon1;Parent=M302_000025-T1;
scaffold_1	funannotate	exon	96606	96968	.	-	.	ID=M302_000025-T1.exon2;Parent=M302_000025-T1;
scaffold_1	funannotate	exon	96387	96550	.	-	.	ID=M302_000025-T1.exon3;Parent=M302_000025-T1;
scaffold_1	funannotate	exon	96197	96361	.	-	.	ID=M302_000025-T1.exon4;Parent=M302_000025-T1;
scaffold_1	funannotate	CDS	97032	97194	.	-	0	ID=M302_000025-T1.cds;Parent=M302_000025-T1;
scaffold_1	funannotate	CDS	96606	96968	.	-	2	ID=M302_000025-T1.cds;Parent=M302_000025-T1;
scaffold_1	funannotate	CDS	96387	96550	.	-	2	ID=M302_000025-T1.cds;Parent=M302_000025-T1;
scaffold_1	funannotate	CDS	96197	96361	.	-	0	ID=M302_000025-T1.cds;Parent=M302_000025-T1;
scaffold_1	funannotate	gene	98084	101593	.	-	.	ID=M302_000026;
scaffold_1	funannotate	mRNA	98084	101593	.	-	.	ID=M302_000026-T1;Parent=M302_000026;product=hypothetical protein;
scaffold_1	funannotate	exon	101491	101593	.	-	.	ID=M302_000026-T1.exon1;Parent=M302_000026-T1;
scaffold_1	funannotate	exon	101013	101405	.	-	.	ID=M302_000026-T1.exon2;Parent=M302_000026-T1;
scaffold_1	funannotate	exon	99906	100845	.	-	.	ID=M302_000026-T1.exon3;Parent=M302_000026-T1;
scaffold_1	funannotate	exon	98084	99773	.	-	.	ID=M302_000026-T1.exon4;Parent=M302_000026-T1;
scaffold_1	funannotate	CDS	101491	101593	.	-	0	ID=M302_000026-T1.cds;Parent=M302_000026-T1;
scaffold_1	funannotate	CDS	101013	101405	.	-	2	ID=M302_000026-T1.cds;Parent=M302_000026-T1;
scaffold_1	funannotate	CDS	99906	100845	.	-	2	ID=M302_000026-T1.cds;Parent=M302_000026-T1;
scaffold_1	funannotate	CDS	98084	99773	.	-	1	ID=M302_000026-T1.cds;Parent=M302_000026-T1;
scaffold_1	funannotate	gene	101604	102554	.	+	.	ID=M302_000027;
scaffold_1	funannotate	mRNA	101604	102554	.	+	.	ID=M302_000027-T1;Parent=M302_000027;product=hypothetical protein;
scaffold_1	funannotate	exon	101604	102554	.	+	.	ID=M302_000027-T1.exon1;Parent=M302_000027-T1;
scaffold_1	funannotate	CDS	101604	102554	.	+	0	ID=M302_000027-T1.cds;Parent=M302_000027-T1;
scaffold_1	funannotate	gene	103154	104990	.	-	.	ID=M302_000028;
scaffold_1	funannotate	mRNA	103154	104990	.	-	.	ID=M302_000028-T1;Parent=M302_000028;product=hypothetical protein;
scaffold_1	funannotate	exon	104874	104990	.	-	.	ID=M302_000028-T1.exon1;Parent=M302_000028-T1;
scaffold_1	funannotate	exon	103154	104818	.	-	.	ID=M302_000028-T1.exon2;Parent=M302_000028-T1;
scaffold_1	funannotate	CDS	104874	104990	.	-	0	ID=M302_000028-T1.cds;Parent=M302_000028-T1;
scaffold_1	funannotate	CDS	103154	104818	.	-	0	ID=M302_000028-T1.cds;Parent=M302_000028-T1;
scaffold_1	funannotate	gene	107714	108919	.	+	.	ID=M302_000029;
scaffold_1	funannotate	mRNA	107714	108919	.	+	.	ID=M302_000029-T1;Parent=M302_000029;product=hypothetical protein;
scaffold_1	funannotate	exon	107714	107820	.	+	.	ID=M302_000029-T1.exon1;Parent=M302_000029-T1;
scaffold_1	funannotate	exon	107879	108742	.	+	.	ID=M302_000029-T1.exon2;Parent=M302_000029-T1;
scaffold_1	funannotate	exon	108844	108919	.	+	.	ID=M302_000029-T1.exon3;Parent=M302_000029-T1;
scaffold_1	funannotate	CDS	107714	107820	.	+	0	ID=M302_000029-T1.cds;Parent=M302_000029-T1;
scaffold_1	funannotate	CDS	107879	108742	.	+	1	ID=M302_000029-T1.cds;Parent=M302_000029-T1;
scaffold_1	funannotate	CDS	108844	108919	.	+	1	ID=M302_000029-T1.cds;Parent=M302_000029-T1;
scaffold_1	funannotate	gene	113459	119117	.	+	.	ID=M302_000030;
scaffold_1	funannotate	mRNA	113459	119117	.	+	.	ID=M302_000030-T1;Parent=M302_000030;product=hypothetical protein;
scaffold_1	funannotate	exon	113459	116080	.	+	.	ID=M302_000030-T1.exon1;Parent=M302_000030-T1;
scaffold_1	funannotate	exon	116273	118844	.	+	.	ID=M302_000030-T1.exon2;Parent=M302_000030-T1;
scaffold_1	funannotate	exon	118930	119117	.	+	.	ID=M302_000030-T1.exon3;Parent=M302_000030-T1;
scaffold_1	funannotate	CDS	113459	116080	.	+	0	ID=M302_000030-T1.cds;Parent=M302_000030-T1;
scaffold_1	funannotate	CDS	116273	118844	.	+	0	ID=M302_000030-T1.cds;Parent=M302_000030-T1;
scaffold_1	funannotate	CDS	118930	119117	.	+	2	ID=M302_000030-T1.cds;Parent=M302_000030-T1;
scaffold_1	funannotate	gene	120465	121862	.	+	.	ID=M302_000031;
scaffold_1	funannotate	mRNA	120465	121862	.	+	.	ID=M302_000031-T1;Parent=M302_000031;product=hypothetical protein;
scaffold_1	funannotate	exon	120465	121862	.	+	.	ID=M302_000031-T1.exon1;Parent=M302_000031-T1;
scaffold_1	funannotate	CDS	120465	121862	.	+	0	ID=M302_000031-T1.cds;Parent=M302_000031-T1;
scaffold_1	funannotate	gene	122567	123466	.	-	.	ID=M302_000032;
scaffold_1	funannotate	mRNA	122567	123466	.	-	.	ID=M302_000032-T1;Parent=M302_000032;product=hypothetical protein;
scaffold_1	funannotate	exon	122567	123466	.	-	.	ID=M302_000032-T1.exon1;Parent=M302_000032-T1;
scaffold_1	funannotate	CDS	122567	123466	.	-	0	ID=M302_000032-T1.cds;Parent=M302_000032-T1;
scaffold_1	funannotate	gene	124267	124840	.	-	.	ID=M302_000033;
scaffold_1	funannotate	mRNA	124267	124840	.	-	.	ID=M302_000033-T1;Parent=M302_000033;product=hypothetical protein;
scaffold_1	funannotate	exon	124802	124840	.	-	.	ID=M302_000033-T1.exon1;Parent=M302_000033-T1;
scaffold_1	funannotate	exon	124267	124698	.	-	.	ID=M302_000033-T1.exon2;Parent=M302_000033-T1;
scaffold_1	funannotate	CDS	124802	124840	.	-	0	ID=M302_000033-T1.cds;Parent=M302_000033-T1;
scaffold_1	funannotate	CDS	124267	124698	.	-	0	ID=M302_000033-T1.cds;Parent=M302_000033-T1;
scaffold_1	funannotate	gene	125680	127452	.	+	.	ID=M302_000034;
scaffold_1	funannotate	mRNA	125680	127452	.	+	.	ID=M302_000034-T1;Parent=M302_000034;product=hypothetical protein;
scaffold_1	funannotate	exon	125680	127452	.	+	.	ID=M302_000034-T1.exon1;Parent=M302_000034-T1;
scaffold_1	funannotate	CDS	125680	127452	.	+	0	ID=M302_000034-T1.cds;Parent=M302_000034-T1;
scaffold_1	funannotate	gene	127755	128621	.	-	.	ID=M302_000035;
scaffold_1	funannotate	mRNA	127755	128621	.	-	.	ID=M302_000035-T1;Parent=M302_000035;product=hypothetical protein;
scaffold_1	funannotate	exon	127755	128621	.	-	.	ID=M302_000035-T1.exon1;Parent=M302_000035-T1;
scaffold_1	funannotate	CDS	127755	128621	.	-	0	ID=M302_000035-T1.cds;Parent=M302_000035-T1;
scaffold_1	funannotate	gene	129545	130879	.	+	.	ID=M302_000036;
scaffold_1	funannotate	mRNA	129545	130879	.	+	.	ID=M302_000036-T1;Parent=M302_000036;product=hypothetical protein;
scaffold_1	funannotate	exon	129545	130879	.	+	.	ID=M302_000036-T1.exon1;Parent=M302_000036-T1;
scaffold_1	funannotate	CDS	129545	130879	.	+	0	ID=M302_000036-T1.cds;Parent=M302_000036-T1;
scaffold_1	funannotate	gene	133325	134333	.	-	.	ID=M302_000037;
scaffold_1	funannotate	mRNA	133325	134333	.	-	.	ID=M302_000037-T1;Parent=M302_000037;product=hypothetical protein;
scaffold_1	funannotate	exon	134111	134333	.	-	.	ID=M302_000037-T1.exon1;Parent=M302_000037-T1;
scaffold_1	funannotate	exon	133325	134055	.	-	.	ID=M302_000037-T1.exon2;Parent=M302_000037-T1;
scaffold_1	funannotate	CDS	134111	134333	.	-	0	ID=M302_000037-T1.cds;Parent=M302_000037-T1;
scaffold_1	funannotate	CDS	133325	134055	.	-	2	ID=M302_000037-T1.cds;Parent=M302_000037-T1;
scaffold_1	funannotate	gene	134804	135025	.	-	.	ID=M302_000038;
scaffold_1	funannotate	mRNA	134804	135025	.	-	.	ID=M302_000038-T1;Parent=M302_000038;product=hypothetical protein;
scaffold_1	funannotate	exon	134804	135025	.	-	.	ID=M302_000038-T1.exon1;Parent=M302_000038-T1;
scaffold_1	funannotate	CDS	134804	135025	.	-	0	ID=M302_000038-T1.cds;Parent=M302_000038-T1;
scaffold_1	funannotate	gene	136773	137336	.	-	.	ID=M302_000039;
scaffold_1	funannotate	mRNA	136773	137336	.	-	.	ID=M302_000039-T1;Parent=M302_000039;product=hypothetical protein;
scaffold_1	funannotate	exon	137105	137336	.	-	.	ID=M302_000039-T1.exon1;Parent=M302_000039-T1;
scaffold_1	funannotate	exon	136773	137050	.	-	.	ID=M302_000039-T1.exon2;Parent=M302_000039-T1;
scaffold_1	funannotate	CDS	137105	137336	.	-	0	ID=M302_000039-T1.cds;Parent=M302_000039-T1;
scaffold_1	funannotate	CDS	136773	137050	.	-	2	ID=M302_000039-T1.cds;Parent=M302_000039-T1;
scaffold_1	funannotate	gene	142383	143213	.	+	.	ID=M302_000040;
scaffold_1	funannotate	mRNA	142383	143213	.	+	.	ID=M302_000040-T1;Parent=M302_000040;product=hypothetical protein;
scaffold_1	funannotate	exon	142383	143213	.	+	.	ID=M302_000040-T1.exon1;Parent=M302_000040-T1;
scaffold_1	funannotate	CDS	142383	143213	.	+	0	ID=M302_000040-T1.cds;Parent=M302_000040-T1;
scaffold_1	funannotate	gene	146884	147598	.	+	.	ID=M302_000041;
scaffold_1	funannotate	mRNA	146884	147598	.	+	.	ID=M302_000041-T1;Parent=M302_000041;product=hypothetical protein;
scaffold_1	funannotate	exon	146884	147237	.	+	.	ID=M302_000041-T1.exon1;Parent=M302_000041-T1;
scaffold_1	funannotate	exon	147407	147598	.	+	.	ID=M302_000041-T1.exon2;Parent=M302_000041-T1;
scaffold_1	funannotate	CDS	146884	147237	.	+	0	ID=M302_000041-T1.cds;Parent=M302_000041-T1;
scaffold_1	funannotate	CDS	147407	147598	.	+	0	ID=M302_000041-T1.cds;Parent=M302_000041-T1;
scaffold_1	funannotate	gene	148005	151935	.	-	.	ID=M302_000042;
scaffold_1	funannotate	mRNA	148005	151935	.	-	.	ID=M302_000042-T1;Parent=M302_000042;product=hypothetical protein;
scaffold_1	funannotate	exon	151101	151935	.	-	.	ID=M302_000042-T1.exon1;Parent=M302_000042-T1;
scaffold_1	funannotate	exon	150995	151047	.	-	.	ID=M302_000042-T1.exon2;Parent=M302_000042-T1;
scaffold_1	funannotate	exon	150438	150910	.	-	.	ID=M302_000042-T1.exon3;Parent=M302_000042-T1;
scaffold_1	funannotate	exon	150304	150359	.	-	.	ID=M302_000042-T1.exon4;Parent=M302_000042-T1;
scaffold_1	funannotate	exon	150021	150235	.	-	.	ID=M302_000042-T1.exon5;Parent=M302_000042-T1;
scaffold_1	funannotate	exon	149825	149967	.	-	.	ID=M302_000042-T1.exon6;Parent=M302_000042-T1;
scaffold_1	funannotate	exon	149396	149765	.	-	.	ID=M302_000042-T1.exon7;Parent=M302_000042-T1;
scaffold_1	funannotate	exon	149149	149207	.	-	.	ID=M302_000042-T1.exon8;Parent=M302_000042-T1;
scaffold_1	funannotate	exon	148815	149092	.	-	.	ID=M302_000042-T1.exon9;Parent=M302_000042-T1;
scaffold_1	funannotate	exon	148626	148737	.	-	.	ID=M302_000042-T1.exon10;Parent=M302_000042-T1;
scaffold_1	funannotate	exon	148427	148518	.	-	.	ID=M302_000042-T1.exon11;Parent=M302_000042-T1;
scaffold_1	funannotate	exon	148005	148357	.	-	.	ID=M302_000042-T1.exon12;Parent=M302_000042-T1;
scaffold_1	funannotate	CDS	151101	151935	.	-	0	ID=M302_000042-T1.cds;Parent=M302_000042-T1;
scaffold_1	funannotate	CDS	150995	151047	.	-	2	ID=M302_000042-T1.cds;Parent=M302_000042-T1;
scaffold_1	funannotate	CDS	150438	150910	.	-	0	ID=M302_000042-T1.cds;Parent=M302_000042-T1;
scaffold_1	funannotate	CDS	150304	150359	.	-	1	ID=M302_000042-T1.cds;Parent=M302_000042-T1;
scaffold_1	funannotate	CDS	150021	150235	.	-	2	ID=M302_000042-T1.cds;Parent=M302_000042-T1;
scaffold_1	funannotate	CDS	149825	149967	.	-	0	ID=M302_000042-T1.cds;Parent=M302_000042-T1;
scaffold_1	funannotate	CDS	149396	149765	.	-	1	ID=M302_000042-T1.cds;Parent=M302_000042-T1;
scaffold_1	funannotate	CDS	149149	149207	.	-	0	ID=M302_000042-T1.cds;Parent=M302_000042-T1;
scaffold_1	funannotate	CDS	148815	149092	.	-	1	ID=M302_000042-T1.cds;Parent=M302_000042-T1;
scaffold_1	funannotate	CDS	148626	148737	.	-	2	ID=M302_000042-T1.cds;Parent=M302_000042-T1;
scaffold_1	funannotate	CDS	148427	148518	.	-	1	ID=M302_000042-T1.cds;Parent=M302_000042-T1;
scaffold_1	funannotate	CDS	148005	148357	.	-	2	ID=M302_000042-T1.cds;Parent=M302_000042-T1;
scaffold_1	funannotate	gene	153087	153638	.	-	.	ID=M302_000043;
scaffold_1	funannotate	mRNA	153087	153638	.	-	.	ID=M302_000043-T1;Parent=M302_000043;product=hypothetical protein;
scaffold_1	funannotate	exon	153543	153638	.	-	.	ID=M302_000043-T1.exon1;Parent=M302_000043-T1;
scaffold_1	funannotate	exon	153087	153476	.	-	.	ID=M302_000043-T1.exon2;Parent=M302_000043-T1;
scaffold_1	funannotate	CDS	153543	153638	.	-	0	ID=M302_000043-T1.cds;Parent=M302_000043-T1;
scaffold_1	funannotate	CDS	153087	153476	.	-	0	ID=M302_000043-T1.cds;Parent=M302_000043-T1;
scaffold_1	funannotate	gene	155298	157067	.	+	.	ID=M302_000044;
scaffold_1	funannotate	mRNA	155298	157067	.	+	.	ID=M302_000044-T1;Parent=M302_000044;product=hypothetical protein;
scaffold_1	funannotate	exon	155298	157067	.	+	.	ID=M302_000044-T1.exon1;Parent=M302_000044-T1;
scaffold_1	funannotate	CDS	155298	157067	.	+	0	ID=M302_000044-T1.cds;Parent=M302_000044-T1;
scaffold_1	funannotate	gene	158556	159437	.	+	.	ID=M302_000045;
scaffold_1	funannotate	mRNA	158556	159437	.	+	.	ID=M302_000045-T1;Parent=M302_000045;product=hypothetical protein;
scaffold_1	funannotate	exon	158556	159120	.	+	.	ID=M302_000045-T1.exon1;Parent=M302_000045-T1;
scaffold_1	funannotate	exon	159232	159437	.	+	.	ID=M302_000045-T1.exon2;Parent=M302_000045-T1;
scaffold_1	funannotate	CDS	158556	159120	.	+	0	ID=M302_000045-T1.cds;Parent=M302_000045-T1;
scaffold_1	funannotate	CDS	159232	159437	.	+	2	ID=M302_000045-T1.cds;Parent=M302_000045-T1;
scaffold_1	funannotate	gene	159845	161823	.	-	.	ID=M302_000046;
scaffold_1	funannotate	mRNA	159845	161823	.	-	.	ID=M302_000046-T1;Parent=M302_000046;product=hypothetical protein;
scaffold_1	funannotate	exon	160291	161823	.	-	.	ID=M302_000046-T1.exon1;Parent=M302_000046-T1;
scaffold_1	funannotate	exon	160081	160193	.	-	.	ID=M302_000046-T1.exon2;Parent=M302_000046-T1;
scaffold_1	funannotate	exon	159845	159998	.	-	.	ID=M302_000046-T1.exon3;Parent=M302_000046-T1;
scaffold_1	funannotate	CDS	160291	161823	.	-	0	ID=M302_000046-T1.cds;Parent=M302_000046-T1;
scaffold_1	funannotate	CDS	160081	160193	.	-	0	ID=M302_000046-T1.cds;Parent=M302_000046-T1;
scaffold_1	funannotate	CDS	159845	159998	.	-	1	ID=M302_000046-T1.cds;Parent=M302_000046-T1;
scaffold_1	funannotate	gene	165981	166697	.	-	.	ID=M302_000047;
scaffold_1	funannotate	mRNA	165981	166697	.	-	.	ID=M302_000047-T1;Parent=M302_000047;product=hypothetical protein;
scaffold_1	funannotate	exon	166259	166697	.	-	.	ID=M302_000047-T1.exon1;Parent=M302_000047-T1;
scaffold_1	funannotate	exon	165981	166126	.	-	.	ID=M302_000047-T1.exon2;Parent=M302_000047-T1;
scaffold_1	funannotate	CDS	166259	166697	.	-	0	ID=M302_000047-T1.cds;Parent=M302_000047-T1;
scaffold_1	funannotate	CDS	165981	166126	.	-	2	ID=M302_000047-T1.cds;Parent=M302_000047-T1;
scaffold_1	funannotate	gene	168227	170730	.	+	.	ID=M302_000048;
scaffold_1	funannotate	mRNA	168227	170730	.	+	.	ID=M302_000048-T1;Parent=M302_000048;product=hypothetical protein;
scaffold_1	funannotate	exon	168227	168322	.	+	.	ID=M302_000048-T1.exon1;Parent=M302_000048-T1;
scaffold_1	funannotate	exon	168445	170730	.	+	.	ID=M302_000048-T1.exon2;Parent=M302_000048-T1;
scaffold_1	funannotate	CDS	168227	168322	.	+	0	ID=M302_000048-T1.cds;Parent=M302_000048-T1;
scaffold_1	funannotate	CDS	168445	170730	.	+	0	ID=M302_000048-T1.cds;Parent=M302_000048-T1;
scaffold_1	funannotate	gene	171970	173024	.	-	.	ID=M302_000049;
scaffold_1	funannotate	mRNA	171970	173024	.	-	.	ID=M302_000049-T1;Parent=M302_000049;product=hypothetical protein;
scaffold_1	funannotate	exon	172941	173024	.	-	.	ID=M302_000049-T1.exon1;Parent=M302_000049-T1;
scaffold_1	funannotate	exon	172799	172824	.	-	.	ID=M302_000049-T1.exon2;Parent=M302_000049-T1;
scaffold_1	funannotate	exon	172681	172719	.	-	.	ID=M302_000049-T1.exon3;Parent=M302_000049-T1;
scaffold_1	funannotate	exon	171970	172552	.	-	.	ID=M302_000049-T1.exon4;Parent=M302_000049-T1;
scaffold_1	funannotate	CDS	172941	173024	.	-	0	ID=M302_000049-T1.cds;Parent=M302_000049-T1;
scaffold_1	funannotate	CDS	172799	172824	.	-	0	ID=M302_000049-T1.cds;Parent=M302_000049-T1;
scaffold_1	funannotate	CDS	172681	172719	.	-	1	ID=M302_000049-T1.cds;Parent=M302_000049-T1;
scaffold_1	funannotate	CDS	171970	172552	.	-	1	ID=M302_000049-T1.cds;Parent=M302_000049-T1;
scaffold_1	funannotate	gene	173468	175546	.	+	.	ID=M302_000050;
scaffold_1	funannotate	mRNA	173468	175546	.	+	.	ID=M302_000050-T1;Parent=M302_000050;product=hypothetical protein;
scaffold_1	funannotate	exon	173468	175546	.	+	.	ID=M302_000050-T1.exon1;Parent=M302_000050-T1;
scaffold_1	funannotate	CDS	173468	175546	.	+	0	ID=M302_000050-T1.cds;Parent=M302_000050-T1;
scaffold_1	funannotate	gene	176773	177949	.	-	.	ID=M302_000051;
scaffold_1	funannotate	mRNA	176773	177949	.	-	.	ID=M302_000051-T1;Parent=M302_000051;product=hypothetical protein;
scaffold_1	funannotate	exon	177370	177949	.	-	.	ID=M302_000051-T1.exon1;Parent=M302_000051-T1;
scaffold_1	funannotate	exon	176773	177134	.	-	.	ID=M302_000051-T1.exon2;Parent=M302_000051-T1;
scaffold_1	funannotate	CDS	177370	177949	.	-	0	ID=M302_000051-T1.cds;Parent=M302_000051-T1;
scaffold_1	funannotate	CDS	176773	177134	.	-	2	ID=M302_000051-T1.cds;Parent=M302_000051-T1;
scaffold_1	funannotate	gene	179167	179689	.	+	.	ID=M302_000052;
scaffold_1	funannotate	mRNA	179167	179689	.	+	.	ID=M302_000052-T1;Parent=M302_000052;product=hypothetical protein;
scaffold_1	funannotate	exon	179167	179453	.	+	.	ID=M302_000052-T1.exon1;Parent=M302_000052-T1;
scaffold_1	funannotate	exon	179671	179689	.	+	.	ID=M302_000052-T1.exon2;Parent=M302_000052-T1;
scaffold_1	funannotate	CDS	179167	179453	.	+	0	ID=M302_000052-T1.cds;Parent=M302_000052-T1;
scaffold_1	funannotate	CDS	179671	179689	.	+	1	ID=M302_000052-T1.cds;Parent=M302_000052-T1;
scaffold_1	funannotate	gene	180296	180888	.	+	.	ID=M302_000053;
scaffold_1	funannotate	mRNA	180296	180888	.	+	.	ID=M302_000053-T1;Parent=M302_000053;product=hypothetical protein;
scaffold_1	funannotate	exon	180296	180365	.	+	.	ID=M302_000053-T1.exon1;Parent=M302_000053-T1;
scaffold_1	funannotate	exon	180425	180888	.	+	.	ID=M302_000053-T1.exon2;Parent=M302_000053-T1;
scaffold_1	funannotate	CDS	180296	180365	.	+	0	ID=M302_000053-T1.cds;Parent=M302_000053-T1;
scaffold_1	funannotate	CDS	180425	180888	.	+	2	ID=M302_000053-T1.cds;Parent=M302_000053-T1;
scaffold_1	funannotate	gene	181398	181885	.	-	.	ID=M302_000054;
scaffold_1	funannotate	mRNA	181398	181885	.	-	.	ID=M302_000054-T1;Parent=M302_000054;product=hypothetical protein;
scaffold_1	funannotate	exon	181577	181885	.	-	.	ID=M302_000054-T1.exon1;Parent=M302_000054-T1;
scaffold_1	funannotate	exon	181398	181448	.	-	.	ID=M302_000054-T1.exon2;Parent=M302_000054-T1;
scaffold_1	funannotate	CDS	181577	181885	.	-	0	ID=M302_000054-T1.cds;Parent=M302_000054-T1;
scaffold_1	funannotate	CDS	181398	181448	.	-	0	ID=M302_000054-T1.cds;Parent=M302_000054-T1;
scaffold_1	funannotate	gene	183107	184079	.	-	.	ID=M302_000055;
scaffold_1	funannotate	mRNA	183107	184079	.	-	.	ID=M302_000055-T1;Parent=M302_000055;product=hypothetical protein;
scaffold_1	funannotate	exon	183842	184079	.	-	.	ID=M302_000055-T1.exon1;Parent=M302_000055-T1;
scaffold_1	funannotate	exon	183107	183792	.	-	.	ID=M302_000055-T1.exon2;Parent=M302_000055-T1;
scaffold_1	funannotate	CDS	183842	184079	.	-	0	ID=M302_000055-T1.cds;Parent=M302_000055-T1;
scaffold_1	funannotate	CDS	183107	183792	.	-	2	ID=M302_000055-T1.cds;Parent=M302_000055-T1;
scaffold_1	funannotate	gene	185001	186686	.	-	.	ID=M302_000056;
scaffold_1	funannotate	mRNA	185001	186686	.	-	.	ID=M302_000056-T1;Parent=M302_000056;product=hypothetical protein;
scaffold_1	funannotate	exon	185001	186686	.	-	.	ID=M302_000056-T1.exon1;Parent=M302_000056-T1;
scaffold_1	funannotate	CDS	185001	186686	.	-	0	ID=M302_000056-T1.cds;Parent=M302_000056-T1;
scaffold_1	funannotate	gene	188030	188726	.	-	.	ID=M302_000057;
scaffold_1	funannotate	mRNA	188030	188726	.	-	.	ID=M302_000057-T1;Parent=M302_000057;product=hypothetical protein;
scaffold_1	funannotate	exon	188296	188726	.	-	.	ID=M302_000057-T1.exon1;Parent=M302_000057-T1;
scaffold_1	funannotate	exon	188030	188171	.	-	.	ID=M302_000057-T1.exon2;Parent=M302_000057-T1;
scaffold_1	funannotate	CDS	188296	188726	.	-	0	ID=M302_000057-T1.cds;Parent=M302_000057-T1;
scaffold_1	funannotate	CDS	188030	188171	.	-	1	ID=M302_000057-T1.cds;Parent=M302_000057-T1;
scaffold_1	funannotate	gene	189791	190720	.	-	.	ID=M302_000058;
scaffold_1	funannotate	mRNA	189791	190720	.	-	.	ID=M302_000058-T1;Parent=M302_000058;product=hypothetical protein;
scaffold_1	funannotate	exon	190282	190720	.	-	.	ID=M302_000058-T1.exon1;Parent=M302_000058-T1;
scaffold_1	funannotate	exon	189949	190181	.	-	.	ID=M302_000058-T1.exon2;Parent=M302_000058-T1;
scaffold_1	funannotate	exon	189791	189892	.	-	.	ID=M302_000058-T1.exon3;Parent=M302_000058-T1;
scaffold_1	funannotate	CDS	190282	190720	.	-	0	ID=M302_000058-T1.cds;Parent=M302_000058-T1;
scaffold_1	funannotate	CDS	189949	190181	.	-	2	ID=M302_000058-T1.cds;Parent=M302_000058-T1;
scaffold_1	funannotate	CDS	189791	189892	.	-	0	ID=M302_000058-T1.cds;Parent=M302_000058-T1;
scaffold_1	funannotate	gene	192978	195768	.	-	.	ID=M302_000059;
scaffold_1	funannotate	mRNA	192978	195768	.	-	.	ID=M302_000059-T1;Parent=M302_000059;product=hypothetical protein;
scaffold_1	funannotate	exon	193432	195768	.	-	.	ID=M302_000059-T1.exon1;Parent=M302_000059-T1;
scaffold_1	funannotate	exon	192978	193259	.	-	.	ID=M302_000059-T1.exon2;Parent=M302_000059-T1;
scaffold_1	funannotate	CDS	193432	195768	.	-	0	ID=M302_000059-T1.cds;Parent=M302_000059-T1;
scaffold_1	funannotate	CDS	192978	193259	.	-	0	ID=M302_000059-T1.cds;Parent=M302_000059-T1;
scaffold_1	funannotate	gene	196516	198385	.	+	.	ID=M302_000060;
scaffold_1	funannotate	mRNA	196516	198385	.	+	.	ID=M302_000060-T1;Parent=M302_000060;product=hypothetical protein;
scaffold_1	funannotate	exon	196516	196725	.	+	.	ID=M302_000060-T1.exon1;Parent=M302_000060-T1;
scaffold_1	funannotate	exon	196817	198385	.	+	.	ID=M302_000060-T1.exon2;Parent=M302_000060-T1;
scaffold_1	funannotate	CDS	196516	196725	.	+	0	ID=M302_000060-T1.cds;Parent=M302_000060-T1;
scaffold_1	funannotate	CDS	196817	198385	.	+	0	ID=M302_000060-T1.cds;Parent=M302_000060-T1;
scaffold_1	funannotate	gene	200348	201964	.	-	.	ID=M302_000061;
scaffold_1	funannotate	mRNA	200348	201964	.	-	.	ID=M302_000061-T1;Parent=M302_000061;product=hypothetical protein;
scaffold_1	funannotate	exon	200348	201964	.	-	.	ID=M302_000061-T1.exon1;Parent=M302_000061-T1;
scaffold_1	funannotate	CDS	200348	201964	.	-	0	ID=M302_000061-T1.cds;Parent=M302_000061-T1;
scaffold_1	funannotate	gene	203641	205584	.	-	.	ID=M302_000062;
scaffold_1	funannotate	mRNA	203641	205584	.	-	.	ID=M302_000062-T1;Parent=M302_000062;product=hypothetical protein;
scaffold_1	funannotate	exon	204783	205584	.	-	.	ID=M302_000062-T1.exon1;Parent=M302_000062-T1;
scaffold_1	funannotate	exon	203641	204539	.	-	.	ID=M302_000062-T1.exon2;Parent=M302_000062-T1;
scaffold_1	funannotate	CDS	204783	205584	.	-	0	ID=M302_000062-T1.cds;Parent=M302_000062-T1;
scaffold_1	funannotate	CDS	203641	204539	.	-	2	ID=M302_000062-T1.cds;Parent=M302_000062-T1;
scaffold_1	funannotate	gene	208976	210494	.	+	.	ID=M302_000063;
scaffold_1	funannotate	mRNA	208976	210494	.	+	.	ID=M302_000063-T1;Parent=M302_000063;product=hypothetical protein;
scaffold_1	funannotate	exon	208976	209162	.	+	.	ID=M302_000063-T1.exon1;Parent=M302_000063-T1;
scaffold_1	funannotate	exon	209665	210494	.	+	.	ID=M302_000063-T1.exon2;Parent=M302_000063-T1;
scaffold_1	funannotate	CDS	208976	209162	.	+	0	ID=M302_000063-T1.cds;Parent=M302_000063-T1;
scaffold_1	funannotate	CDS	209665	210494	.	+	2	ID=M302_000063-T1.cds;Parent=M302_000063-T1;
scaffold_1	funannotate	gene	212434	213243	.	+	.	ID=M302_000064;
scaffold_1	funannotate	mRNA	212434	213243	.	+	.	ID=M302_000064-T1;Parent=M302_000064;product=hypothetical protein;
scaffold_1	funannotate	exon	212434	213243	.	+	.	ID=M302_000064-T1.exon1;Parent=M302_000064-T1;
scaffold_1	funannotate	CDS	212434	213243	.	+	0	ID=M302_000064-T1.cds;Parent=M302_000064-T1;
scaffold_1	funannotate	gene	213732	214451	.	-	.	ID=M302_000065;
scaffold_1	funannotate	mRNA	213732	214451	.	-	.	ID=M302_000065-T1;Parent=M302_000065;product=hypothetical protein;
scaffold_1	funannotate	exon	213732	214451	.	-	.	ID=M302_000065-T1.exon1;Parent=M302_000065-T1;
scaffold_1	funannotate	CDS	213732	214451	.	-	0	ID=M302_000065-T1.cds;Parent=M302_000065-T1;
scaffold_1	funannotate	gene	216287	218245	.	-	.	ID=M302_000066;
scaffold_1	funannotate	mRNA	216287	218245	.	-	.	ID=M302_000066-T1;Parent=M302_000066;product=hypothetical protein;
scaffold_1	funannotate	exon	217695	218245	.	-	.	ID=M302_000066-T1.exon1;Parent=M302_000066-T1;
scaffold_1	funannotate	exon	217505	217605	.	-	.	ID=M302_000066-T1.exon2;Parent=M302_000066-T1;
scaffold_1	funannotate	exon	216287	217437	.	-	.	ID=M302_000066-T1.exon3;Parent=M302_000066-T1;
scaffold_1	funannotate	CDS	217695	218245	.	-	0	ID=M302_000066-T1.cds;Parent=M302_000066-T1;
scaffold_1	funannotate	CDS	217505	217605	.	-	1	ID=M302_000066-T1.cds;Parent=M302_000066-T1;
scaffold_1	funannotate	CDS	216287	217437	.	-	2	ID=M302_000066-T1.cds;Parent=M302_000066-T1;
scaffold_1	funannotate	gene	220672	222720	.	+	.	ID=M302_000067;
scaffold_1	funannotate	mRNA	220672	222720	.	+	.	ID=M302_000067-T1;Parent=M302_000067;product=hypothetical protein;
scaffold_1	funannotate	exon	220672	221082	.	+	.	ID=M302_000067-T1.exon1;Parent=M302_000067-T1;
scaffold_1	funannotate	exon	221271	222398	.	+	.	ID=M302_000067-T1.exon2;Parent=M302_000067-T1;
scaffold_1	funannotate	exon	222559	222720	.	+	.	ID=M302_000067-T1.exon3;Parent=M302_000067-T1;
scaffold_1	funannotate	CDS	220672	221082	.	+	0	ID=M302_000067-T1.cds;Parent=M302_000067-T1;
scaffold_1	funannotate	CDS	221271	222398	.	+	0	ID=M302_000067-T1.cds;Parent=M302_000067-T1;
scaffold_1	funannotate	CDS	222559	222720	.	+	0	ID=M302_000067-T1.cds;Parent=M302_000067-T1;
scaffold_1	funannotate	gene	224106	225067	.	-	.	ID=M302_000068;
scaffold_1	funannotate	mRNA	224106	225067	.	-	.	ID=M302_000068-T1;Parent=M302_000068;product=hypothetical protein;
scaffold_1	funannotate	exon	224923	225067	.	-	.	ID=M302_000068-T1.exon1;Parent=M302_000068-T1;
scaffold_1	funannotate	exon	224106	224833	.	-	.	ID=M302_000068-T1.exon2;Parent=M302_000068-T1;
scaffold_1	funannotate	CDS	224923	225067	.	-	0	ID=M302_000068-T1.cds;Parent=M302_000068-T1;
scaffold_1	funannotate	CDS	224106	224833	.	-	2	ID=M302_000068-T1.cds;Parent=M302_000068-T1;
scaffold_1	funannotate	gene	233451	234242	.	+	.	ID=M302_000069;
scaffold_1	funannotate	mRNA	233451	234242	.	+	.	ID=M302_000069-T1;Parent=M302_000069;product=hypothetical protein;
scaffold_1	funannotate	exon	233451	234242	.	+	.	ID=M302_000069-T1.exon1;Parent=M302_000069-T1;
scaffold_1	funannotate	CDS	233451	234242	.	+	0	ID=M302_000069-T1.cds;Parent=M302_000069-T1;
scaffold_1	funannotate	gene	234572	235429	.	-	.	ID=M302_000070;
scaffold_1	funannotate	mRNA	234572	235429	.	-	.	ID=M302_000070-T1;Parent=M302_000070;product=hypothetical protein;
scaffold_1	funannotate	exon	234572	235429	.	-	.	ID=M302_000070-T1.exon1;Parent=M302_000070-T1;
scaffold_1	funannotate	CDS	234572	235429	.	-	0	ID=M302_000070-T1.cds;Parent=M302_000070-T1;
scaffold_1	funannotate	gene	235826	237981	.	+	.	ID=M302_000071;
scaffold_1	funannotate	mRNA	235826	237981	.	+	.	ID=M302_000071-T1;Parent=M302_000071;product=hypothetical protein;
scaffold_1	funannotate	exon	235826	236215	.	+	.	ID=M302_000071-T1.exon1;Parent=M302_000071-T1;
scaffold_1	funannotate	exon	236277	236756	.	+	.	ID=M302_000071-T1.exon2;Parent=M302_000071-T1;
scaffold_1	funannotate	exon	236815	237981	.	+	.	ID=M302_000071-T1.exon3;Parent=M302_000071-T1;
scaffold_1	funannotate	CDS	235826	236215	.	+	0	ID=M302_000071-T1.cds;Parent=M302_000071-T1;
scaffold_1	funannotate	CDS	236277	236756	.	+	0	ID=M302_000071-T1.cds;Parent=M302_000071-T1;
scaffold_1	funannotate	CDS	236815	237981	.	+	0	ID=M302_000071-T1.cds;Parent=M302_000071-T1;
scaffold_1	funannotate	gene	239858	240401	.	+	.	ID=M302_000072;
scaffold_1	funannotate	mRNA	239858	240401	.	+	.	ID=M302_000072-T1;Parent=M302_000072;product=hypothetical protein;
scaffold_1	funannotate	exon	239858	239894	.	+	.	ID=M302_000072-T1.exon1;Parent=M302_000072-T1;
scaffold_1	funannotate	exon	239918	239977	.	+	.	ID=M302_000072-T1.exon2;Parent=M302_000072-T1;
scaffold_1	funannotate	exon	240043	240401	.	+	.	ID=M302_000072-T1.exon3;Parent=M302_000072-T1;
scaffold_1	funannotate	CDS	239858	239894	.	+	0	ID=M302_000072-T1.cds;Parent=M302_000072-T1;
scaffold_1	funannotate	CDS	239918	239977	.	+	2	ID=M302_000072-T1.cds;Parent=M302_000072-T1;
scaffold_1	funannotate	CDS	240043	240401	.	+	2	ID=M302_000072-T1.cds;Parent=M302_000072-T1;
scaffold_1	funannotate	gene	240474	241398	.	+	.	ID=M302_000073;
scaffold_1	funannotate	mRNA	240474	241398	.	+	.	ID=M302_000073-T1;Parent=M302_000073;product=hypothetical protein;
scaffold_1	funannotate	exon	240474	240938	.	+	.	ID=M302_000073-T1.exon1;Parent=M302_000073-T1;
scaffold_1	funannotate	exon	241045	241398	.	+	.	ID=M302_000073-T1.exon2;Parent=M302_000073-T1;
scaffold_1	funannotate	CDS	240474	240938	.	+	0	ID=M302_000073-T1.cds;Parent=M302_000073-T1;
scaffold_1	funannotate	CDS	241045	241398	.	+	0	ID=M302_000073-T1.cds;Parent=M302_000073-T1;
scaffold_1	funannotate	gene	243827	247214	.	+	.	ID=M302_000074;
scaffold_1	funannotate	mRNA	243827	247214	.	+	.	ID=M302_000074-T1;Parent=M302_000074;product=hypothetical protein;
scaffold_1	funannotate	exon	243827	244013	.	+	.	ID=M302_000074-T1.exon1;Parent=M302_000074-T1;
scaffold_1	funannotate	exon	244170	245201	.	+	.	ID=M302_000074-T1.exon2;Parent=M302_000074-T1;
scaffold_1	funannotate	exon	245302	247214	.	+	.	ID=M302_000074-T1.exon3;Parent=M302_000074-T1;
scaffold_1	funannotate	CDS	243827	244013	.	+	0	ID=M302_000074-T1.cds;Parent=M302_000074-T1;
scaffold_1	funannotate	CDS	244170	245201	.	+	2	ID=M302_000074-T1.cds;Parent=M302_000074-T1;
scaffold_1	funannotate	CDS	245302	247214	.	+	2	ID=M302_000074-T1.cds;Parent=M302_000074-T1;
scaffold_1	funannotate	gene	247698	248876	.	-	.	ID=M302_000075;
scaffold_1	funannotate	mRNA	247698	248876	.	-	.	ID=M302_000075-T1;Parent=M302_000075;product=hypothetical protein;
scaffold_1	funannotate	exon	248420	248876	.	-	.	ID=M302_000075-T1.exon1;Parent=M302_000075-T1;
scaffold_1	funannotate	exon	247698	248278	.	-	.	ID=M302_000075-T1.exon2;Parent=M302_000075-T1;
scaffold_1	funannotate	CDS	248420	248876	.	-	0	ID=M302_000075-T1.cds;Parent=M302_000075-T1;
scaffold_1	funannotate	CDS	247698	248278	.	-	2	ID=M302_000075-T1.cds;Parent=M302_000075-T1;
scaffold_1	funannotate	gene	250133	253768	.	+	.	ID=M302_000076;
scaffold_1	funannotate	mRNA	250133	253768	.	+	.	ID=M302_000076-T1;Parent=M302_000076;product=hypothetical protein;
scaffold_1	funannotate	exon	250133	250378	.	+	.	ID=M302_000076-T1.exon1;Parent=M302_000076-T1;
scaffold_1	funannotate	exon	250691	251756	.	+	.	ID=M302_000076-T1.exon2;Parent=M302_000076-T1;
scaffold_1	funannotate	exon	251903	251952	.	+	.	ID=M302_000076-T1.exon3;Parent=M302_000076-T1;
scaffold_1	funannotate	exon	251984	252131	.	+	.	ID=M302_000076-T1.exon4;Parent=M302_000076-T1;
scaffold_1	funannotate	exon	252911	252964	.	+	.	ID=M302_000076-T1.exon5;Parent=M302_000076-T1;
scaffold_1	funannotate	exon	253098	253768	.	+	.	ID=M302_000076-T1.exon6;Parent=M302_000076-T1;
scaffold_1	funannotate	CDS	250133	250378	.	+	0	ID=M302_000076-T1.cds;Parent=M302_000076-T1;
scaffold_1	funannotate	CDS	250691	251756	.	+	0	ID=M302_000076-T1.cds;Parent=M302_000076-T1;
scaffold_1	funannotate	CDS	251903	251952	.	+	2	ID=M302_000076-T1.cds;Parent=M302_000076-T1;
scaffold_1	funannotate	CDS	251984	252131	.	+	0	ID=M302_000076-T1.cds;Parent=M302_000076-T1;
scaffold_1	funannotate	CDS	252911	252964	.	+	2	ID=M302_000076-T1.cds;Parent=M302_000076-T1;
scaffold_1	funannotate	CDS	253098	253768	.	+	2	ID=M302_000076-T1.cds;Parent=M302_000076-T1;
scaffold_1	funannotate	gene	254189	256832	.	-	.	ID=M302_000077;
scaffold_1	funannotate	mRNA	254189	256832	.	-	.	ID=M302_000077-T1;Parent=M302_000077;product=hypothetical protein;
scaffold_1	funannotate	exon	256763	256832	.	-	.	ID=M302_000077-T1.exon1;Parent=M302_000077-T1;
scaffold_1	funannotate	exon	255774	256696	.	-	.	ID=M302_000077-T1.exon2;Parent=M302_000077-T1;
scaffold_1	funannotate	exon	254189	255712	.	-	.	ID=M302_000077-T1.exon3;Parent=M302_000077-T1;
scaffold_1	funannotate	CDS	256763	256832	.	-	0	ID=M302_000077-T1.cds;Parent=M302_000077-T1;
scaffold_1	funannotate	CDS	255774	256696	.	-	2	ID=M302_000077-T1.cds;Parent=M302_000077-T1;
scaffold_1	funannotate	CDS	254189	255712	.	-	0	ID=M302_000077-T1.cds;Parent=M302_000077-T1;
scaffold_1	funannotate	gene	258355	260064	.	-	.	ID=M302_000078;
scaffold_1	funannotate	mRNA	258355	260064	.	-	.	ID=M302_000078-T1;Parent=M302_000078;product=hypothetical protein;
scaffold_1	funannotate	exon	259792	260064	.	-	.	ID=M302_000078-T1.exon1;Parent=M302_000078-T1;
scaffold_1	funannotate	exon	259502	259714	.	-	.	ID=M302_000078-T1.exon2;Parent=M302_000078-T1;
scaffold_1	funannotate	exon	259358	259425	.	-	.	ID=M302_000078-T1.exon3;Parent=M302_000078-T1;
scaffold_1	funannotate	exon	258355	259288	.	-	.	ID=M302_000078-T1.exon4;Parent=M302_000078-T1;
scaffold_1	funannotate	CDS	259792	260064	.	-	0	ID=M302_000078-T1.cds;Parent=M302_000078-T1;
scaffold_1	funannotate	CDS	259502	259714	.	-	0	ID=M302_000078-T1.cds;Parent=M302_000078-T1;
scaffold_1	funannotate	CDS	259358	259425	.	-	0	ID=M302_000078-T1.cds;Parent=M302_000078-T1;
scaffold_1	funannotate	CDS	258355	259288	.	-	1	ID=M302_000078-T1.cds;Parent=M302_000078-T1;
scaffold_1	funannotate	gene	261300	263636	.	+	.	ID=M302_000079;
scaffold_1	funannotate	mRNA	261300	263636	.	+	.	ID=M302_000079-T1;Parent=M302_000079;product=hypothetical protein;
scaffold_1	funannotate	exon	261300	261538	.	+	.	ID=M302_000079-T1.exon1;Parent=M302_000079-T1;
scaffold_1	funannotate	exon	261724	262078	.	+	.	ID=M302_000079-T1.exon2;Parent=M302_000079-T1;
scaffold_1	funannotate	exon	262201	262309	.	+	.	ID=M302_000079-T1.exon3;Parent=M302_000079-T1;
scaffold_1	funannotate	exon	262367	262635	.	+	.	ID=M302_000079-T1.exon4;Parent=M302_000079-T1;
scaffold_1	funannotate	exon	262707	263130	.	+	.	ID=M302_000079-T1.exon5;Parent=M302_000079-T1;
scaffold_1	funannotate	exon	263189	263400	.	+	.	ID=M302_000079-T1.exon6;Parent=M302_000079-T1;
scaffold_1	funannotate	exon	263472	263636	.	+	.	ID=M302_000079-T1.exon7;Parent=M302_000079-T1;
scaffold_1	funannotate	CDS	261300	261538	.	+	0	ID=M302_000079-T1.cds;Parent=M302_000079-T1;
scaffold_1	funannotate	CDS	261724	262078	.	+	1	ID=M302_000079-T1.cds;Parent=M302_000079-T1;
scaffold_1	funannotate	CDS	262201	262309	.	+	0	ID=M302_000079-T1.cds;Parent=M302_000079-T1;
scaffold_1	funannotate	CDS	262367	262635	.	+	2	ID=M302_000079-T1.cds;Parent=M302_000079-T1;
scaffold_1	funannotate	CDS	262707	263130	.	+	0	ID=M302_000079-T1.cds;Parent=M302_000079-T1;
scaffold_1	funannotate	CDS	263189	263400	.	+	2	ID=M302_000079-T1.cds;Parent=M302_000079-T1;
scaffold_1	funannotate	CDS	263472	263636	.	+	0	ID=M302_000079-T1.cds;Parent=M302_000079-T1;
scaffold_1	funannotate	gene	266721	267730	.	-	.	ID=M302_000080;
scaffold_1	funannotate	mRNA	266721	267730	.	-	.	ID=M302_000080-T1;Parent=M302_000080;product=hypothetical protein;
scaffold_1	funannotate	exon	267442	267730	.	-	.	ID=M302_000080-T1.exon1;Parent=M302_000080-T1;
scaffold_1	funannotate	exon	267088	267367	.	-	.	ID=M302_000080-T1.exon2;Parent=M302_000080-T1;
scaffold_1	funannotate	exon	266721	266916	.	-	.	ID=M302_000080-T1.exon3;Parent=M302_000080-T1;
scaffold_1	funannotate	CDS	267442	267730	.	-	0	ID=M302_000080-T1.cds;Parent=M302_000080-T1;
scaffold_1	funannotate	CDS	267088	267367	.	-	2	ID=M302_000080-T1.cds;Parent=M302_000080-T1;
scaffold_1	funannotate	CDS	266721	266916	.	-	1	ID=M302_000080-T1.cds;Parent=M302_000080-T1;
scaffold_1	funannotate	gene	271839	272594	.	+	.	ID=M302_000081;
scaffold_1	funannotate	mRNA	271839	272594	.	+	.	ID=M302_000081-T1;Parent=M302_000081;product=hypothetical protein;
scaffold_1	funannotate	exon	271839	272594	.	+	.	ID=M302_000081-T1.exon1;Parent=M302_000081-T1;
scaffold_1	funannotate	CDS	271839	272594	.	+	0	ID=M302_000081-T1.cds;Parent=M302_000081-T1;
scaffold_1	funannotate	gene	274948	276310	.	-	.	ID=M302_000082;
scaffold_1	funannotate	mRNA	274948	276310	.	-	.	ID=M302_000082-T1;Parent=M302_000082;product=hypothetical protein;
scaffold_1	funannotate	exon	276202	276310	.	-	.	ID=M302_000082-T1.exon1;Parent=M302_000082-T1;
scaffold_1	funannotate	exon	274948	276080	.	-	.	ID=M302_000082-T1.exon2;Parent=M302_000082-T1;
scaffold_1	funannotate	CDS	276202	276310	.	-	0	ID=M302_000082-T1.cds;Parent=M302_000082-T1;
scaffold_1	funannotate	CDS	274948	276080	.	-	2	ID=M302_000082-T1.cds;Parent=M302_000082-T1;
scaffold_1	funannotate	gene	277410	280067	.	+	.	ID=M302_000083;
scaffold_1	funannotate	mRNA	277410	280067	.	+	.	ID=M302_000083-T1;Parent=M302_000083;product=hypothetical protein;
scaffold_1	funannotate	exon	277410	277611	.	+	.	ID=M302_000083-T1.exon1;Parent=M302_000083-T1;
scaffold_1	funannotate	exon	277691	278616	.	+	.	ID=M302_000083-T1.exon2;Parent=M302_000083-T1;
scaffold_1	funannotate	exon	278885	279820	.	+	.	ID=M302_000083-T1.exon3;Parent=M302_000083-T1;
scaffold_1	funannotate	exon	279888	280067	.	+	.	ID=M302_000083-T1.exon4;Parent=M302_000083-T1;
scaffold_1	funannotate	CDS	277410	277611	.	+	0	ID=M302_000083-T1.cds;Parent=M302_000083-T1;
scaffold_1	funannotate	CDS	277691	278616	.	+	2	ID=M302_000083-T1.cds;Parent=M302_000083-T1;
scaffold_1	funannotate	CDS	278885	279820	.	+	0	ID=M302_000083-T1.cds;Parent=M302_000083-T1;
scaffold_1	funannotate	CDS	279888	280067	.	+	0	ID=M302_000083-T1.cds;Parent=M302_000083-T1;
scaffold_1	funannotate	gene	281320	283033	.	+	.	ID=M302_000084;
scaffold_1	funannotate	mRNA	281320	283033	.	+	.	ID=M302_000084-T1;Parent=M302_000084;product=hypothetical protein;
scaffold_1	funannotate	exon	281320	281625	.	+	.	ID=M302_000084-T1.exon1;Parent=M302_000084-T1;
scaffold_1	funannotate	exon	281757	282273	.	+	.	ID=M302_000084-T1.exon2;Parent=M302_000084-T1;
scaffold_1	funannotate	exon	282416	282834	.	+	.	ID=M302_000084-T1.exon3;Parent=M302_000084-T1;
scaffold_1	funannotate	exon	283010	283033	.	+	.	ID=M302_000084-T1.exon4;Parent=M302_000084-T1;
scaffold_1	funannotate	CDS	281320	281625	.	+	0	ID=M302_000084-T1.cds;Parent=M302_000084-T1;
scaffold_1	funannotate	CDS	281757	282273	.	+	0	ID=M302_000084-T1.cds;Parent=M302_000084-T1;
scaffold_1	funannotate	CDS	282416	282834	.	+	2	ID=M302_000084-T1.cds;Parent=M302_000084-T1;
scaffold_1	funannotate	CDS	283010	283033	.	+	0	ID=M302_000084-T1.cds;Parent=M302_000084-T1;
scaffold_1	funannotate	gene	283425	285194	.	-	.	ID=M302_000085;
scaffold_1	funannotate	mRNA	283425	285194	.	-	.	ID=M302_000085-T1;Parent=M302_000085;product=hypothetical protein;
scaffold_1	funannotate	exon	283710	285194	.	-	.	ID=M302_000085-T1.exon1;Parent=M302_000085-T1;
scaffold_1	funannotate	exon	283425	283631	.	-	.	ID=M302_000085-T1.exon2;Parent=M302_000085-T1;
scaffold_1	funannotate	CDS	283710	285194	.	-	0	ID=M302_000085-T1.cds;Parent=M302_000085-T1;
scaffold_1	funannotate	CDS	283425	283631	.	-	0	ID=M302_000085-T1.cds;Parent=M302_000085-T1;
scaffold_1	funannotate	gene	285705	287090	.	-	.	ID=M302_000086;
scaffold_1	funannotate	mRNA	285705	287090	.	-	.	ID=M302_000086-T1;Parent=M302_000086;product=hypothetical protein;
scaffold_1	funannotate	exon	286372	287090	.	-	.	ID=M302_000086-T1.exon1;Parent=M302_000086-T1;
scaffold_1	funannotate	exon	285705	286197	.	-	.	ID=M302_000086-T1.exon2;Parent=M302_000086-T1;
scaffold_1	funannotate	CDS	286372	287090	.	-	0	ID=M302_000086-T1.cds;Parent=M302_000086-T1;
scaffold_1	funannotate	CDS	285705	286197	.	-	1	ID=M302_000086-T1.cds;Parent=M302_000086-T1;
scaffold_1	funannotate	gene	291181	292431	.	+	.	ID=M302_000087;
scaffold_1	funannotate	mRNA	291181	292431	.	+	.	ID=M302_000087-T1;Parent=M302_000087;product=hypothetical protein;
scaffold_1	funannotate	exon	291181	292431	.	+	.	ID=M302_000087-T1.exon1;Parent=M302_000087-T1;
scaffold_1	funannotate	CDS	291181	292431	.	+	0	ID=M302_000087-T1.cds;Parent=M302_000087-T1;
scaffold_1	funannotate	gene	293466	295036	.	-	.	ID=M302_000088;
scaffold_1	funannotate	mRNA	293466	295036	.	-	.	ID=M302_000088-T1;Parent=M302_000088;product=hypothetical protein;
scaffold_1	funannotate	exon	294953	295036	.	-	.	ID=M302_000088-T1.exon1;Parent=M302_000088-T1;
scaffold_1	funannotate	exon	293466	294866	.	-	.	ID=M302_000088-T1.exon2;Parent=M302_000088-T1;
scaffold_1	funannotate	CDS	294953	295036	.	-	0	ID=M302_000088-T1.cds;Parent=M302_000088-T1;
scaffold_1	funannotate	CDS	293466	294866	.	-	0	ID=M302_000088-T1.cds;Parent=M302_000088-T1;
scaffold_1	funannotate	gene	298439	300104	.	+	.	ID=M302_000089;
scaffold_1	funannotate	mRNA	298439	300104	.	+	.	ID=M302_000089-T1;Parent=M302_000089;product=hypothetical protein;
scaffold_1	funannotate	exon	298439	299841	.	+	.	ID=M302_000089-T1.exon1;Parent=M302_000089-T1;
scaffold_1	funannotate	exon	299960	300104	.	+	.	ID=M302_000089-T1.exon2;Parent=M302_000089-T1;
scaffold_1	funannotate	CDS	298439	299841	.	+	0	ID=M302_000089-T1.cds;Parent=M302_000089-T1;
scaffold_1	funannotate	CDS	299960	300104	.	+	1	ID=M302_000089-T1.cds;Parent=M302_000089-T1;
scaffold_1	funannotate	gene	304608	306699	.	+	.	ID=M302_000090;
scaffold_1	funannotate	mRNA	304608	306699	.	+	.	ID=M302_000090-T1;Parent=M302_000090;product=hypothetical protein;
scaffold_1	funannotate	exon	304608	304676	.	+	.	ID=M302_000090-T1.exon1;Parent=M302_000090-T1;
scaffold_1	funannotate	exon	304850	305145	.	+	.	ID=M302_000090-T1.exon2;Parent=M302_000090-T1;
scaffold_1	funannotate	exon	305222	305414	.	+	.	ID=M302_000090-T1.exon3;Parent=M302_000090-T1;
scaffold_1	funannotate	exon	305592	305647	.	+	.	ID=M302_000090-T1.exon4;Parent=M302_000090-T1;
scaffold_1	funannotate	exon	305712	306699	.	+	.	ID=M302_000090-T1.exon5;Parent=M302_000090-T1;
scaffold_1	funannotate	CDS	304608	304676	.	+	0	ID=M302_000090-T1.cds;Parent=M302_000090-T1;
scaffold_1	funannotate	CDS	304850	305145	.	+	0	ID=M302_000090-T1.cds;Parent=M302_000090-T1;
scaffold_1	funannotate	CDS	305222	305414	.	+	1	ID=M302_000090-T1.cds;Parent=M302_000090-T1;
scaffold_1	funannotate	CDS	305592	305647	.	+	0	ID=M302_000090-T1.cds;Parent=M302_000090-T1;
scaffold_1	funannotate	CDS	305712	306699	.	+	1	ID=M302_000090-T1.cds;Parent=M302_000090-T1;
scaffold_1	funannotate	gene	307194	307829	.	-	.	ID=M302_000091;
scaffold_1	funannotate	mRNA	307194	307829	.	-	.	ID=M302_000091-T1;Parent=M302_000091;product=hypothetical protein;
scaffold_1	funannotate	exon	307194	307829	.	-	.	ID=M302_000091-T1.exon1;Parent=M302_000091-T1;
scaffold_1	funannotate	CDS	307194	307829	.	-	0	ID=M302_000091-T1.cds;Parent=M302_000091-T1;
scaffold_1	funannotate	gene	309194	311837	.	+	.	ID=M302_000092;
scaffold_1	funannotate	mRNA	309194	311837	.	+	.	ID=M302_000092-T1;Parent=M302_000092;product=hypothetical protein;
scaffold_1	funannotate	exon	309194	309350	.	+	.	ID=M302_000092-T1.exon1;Parent=M302_000092-T1;
scaffold_1	funannotate	exon	309442	309584	.	+	.	ID=M302_000092-T1.exon2;Parent=M302_000092-T1;
scaffold_1	funannotate	exon	309689	309784	.	+	.	ID=M302_000092-T1.exon3;Parent=M302_000092-T1;
scaffold_1	funannotate	exon	309946	310071	.	+	.	ID=M302_000092-T1.exon4;Parent=M302_000092-T1;
scaffold_1	funannotate	exon	310158	310346	.	+	.	ID=M302_000092-T1.exon5;Parent=M302_000092-T1;
scaffold_1	funannotate	exon	310531	310822	.	+	.	ID=M302_000092-T1.exon6;Parent=M302_000092-T1;
scaffold_1	funannotate	exon	310970	311171	.	+	.	ID=M302_000092-T1.exon7;Parent=M302_000092-T1;
scaffold_1	funannotate	exon	311298	311463	.	+	.	ID=M302_000092-T1.exon8;Parent=M302_000092-T1;
scaffold_1	funannotate	exon	311616	311837	.	+	.	ID=M302_000092-T1.exon9;Parent=M302_000092-T1;
scaffold_1	funannotate	CDS	309194	309350	.	+	0	ID=M302_000092-T1.cds;Parent=M302_000092-T1;
scaffold_1	funannotate	CDS	309442	309584	.	+	2	ID=M302_000092-T1.cds;Parent=M302_000092-T1;
scaffold_1	funannotate	CDS	309689	309784	.	+	0	ID=M302_000092-T1.cds;Parent=M302_000092-T1;
scaffold_1	funannotate	CDS	309946	310071	.	+	0	ID=M302_000092-T1.cds;Parent=M302_000092-T1;
scaffold_1	funannotate	CDS	310158	310346	.	+	0	ID=M302_000092-T1.cds;Parent=M302_000092-T1;
scaffold_1	funannotate	CDS	310531	310822	.	+	0	ID=M302_000092-T1.cds;Parent=M302_000092-T1;
scaffold_1	funannotate	CDS	310970	311171	.	+	2	ID=M302_000092-T1.cds;Parent=M302_000092-T1;
scaffold_1	funannotate	CDS	311298	311463	.	+	1	ID=M302_000092-T1.cds;Parent=M302_000092-T1;
scaffold_1	funannotate	CDS	311616	311837	.	+	0	ID=M302_000092-T1.cds;Parent=M302_000092-T1;
scaffold_1	funannotate	gene	313153	314076	.	-	.	ID=M302_000093;
scaffold_1	funannotate	mRNA	313153	314076	.	-	.	ID=M302_000093-T1;Parent=M302_000093;product=hypothetical protein;
scaffold_1	funannotate	exon	313340	314076	.	-	.	ID=M302_000093-T1.exon1;Parent=M302_000093-T1;
scaffold_1	funannotate	exon	313153	313270	.	-	.	ID=M302_000093-T1.exon2;Parent=M302_000093-T1;
scaffold_1	funannotate	CDS	313340	314076	.	-	0	ID=M302_000093-T1.cds;Parent=M302_000093-T1;
scaffold_1	funannotate	CDS	313153	313270	.	-	1	ID=M302_000093-T1.cds;Parent=M302_000093-T1;
scaffold_1	funannotate	gene	320323	321363	.	-	.	ID=M302_000094;
scaffold_1	funannotate	mRNA	320323	321363	.	-	.	ID=M302_000094-T1;Parent=M302_000094;product=hypothetical protein;
scaffold_1	funannotate	exon	320787	321363	.	-	.	ID=M302_000094-T1.exon1;Parent=M302_000094-T1;
scaffold_1	funannotate	exon	320323	320546	.	-	.	ID=M302_000094-T1.exon2;Parent=M302_000094-T1;
scaffold_1	funannotate	CDS	320787	321363	.	-	0	ID=M302_000094-T1.cds;Parent=M302_000094-T1;
scaffold_1	funannotate	CDS	320323	320546	.	-	2	ID=M302_000094-T1.cds;Parent=M302_000094-T1;
scaffold_1	funannotate	gene	322354	323730	.	-	.	ID=M302_000095;
scaffold_1	funannotate	mRNA	322354	323730	.	-	.	ID=M302_000095-T1;Parent=M302_000095;product=hypothetical protein;
scaffold_1	funannotate	exon	322354	323730	.	-	.	ID=M302_000095-T1.exon1;Parent=M302_000095-T1;
scaffold_1	funannotate	CDS	322354	323730	.	-	0	ID=M302_000095-T1.cds;Parent=M302_000095-T1;
scaffold_1	funannotate	gene	325735	325826	.	+	.	ID=M302_000096;
scaffold_1	funannotate	tRNA	325735	325826	.	+	.	ID=M302_000096-T1;Parent=M302_000096;product=tRNA-Glu;
scaffold_1	funannotate	exon	325735	325826	.	+	.	ID=M302_000096-T1.exon1;Parent=M302_000096-T1;
scaffold_1	funannotate	gene	329034	331817	.	-	.	ID=M302_000097;
scaffold_1	funannotate	mRNA	329034	331817	.	-	.	ID=M302_000097-T1;Parent=M302_000097;product=hypothetical protein;
scaffold_1	funannotate	exon	331326	331817	.	-	.	ID=M302_000097-T1.exon1;Parent=M302_000097-T1;
scaffold_1	funannotate	exon	331085	331251	.	-	.	ID=M302_000097-T1.exon2;Parent=M302_000097-T1;
scaffold_1	funannotate	exon	329607	331023	.	-	.	ID=M302_000097-T1.exon3;Parent=M302_000097-T1;
scaffold_1	funannotate	exon	329263	329532	.	-	.	ID=M302_000097-T1.exon4;Parent=M302_000097-T1;
scaffold_1	funannotate	exon	329034	329195	.	-	.	ID=M302_000097-T1.exon5;Parent=M302_000097-T1;
scaffold_1	funannotate	CDS	331326	331817	.	-	0	ID=M302_000097-T1.cds;Parent=M302_000097-T1;
scaffold_1	funannotate	CDS	331085	331251	.	-	0	ID=M302_000097-T1.cds;Parent=M302_000097-T1;
scaffold_1	funannotate	CDS	329607	331023	.	-	1	ID=M302_000097-T1.cds;Parent=M302_000097-T1;
scaffold_1	funannotate	CDS	329263	329532	.	-	0	ID=M302_000097-T1.cds;Parent=M302_000097-T1;
scaffold_1	funannotate	CDS	329034	329195	.	-	0	ID=M302_000097-T1.cds;Parent=M302_000097-T1;
scaffold_1	funannotate	gene	338711	340243	.	-	.	ID=M302_000098;
scaffold_1	funannotate	mRNA	338711	340243	.	-	.	ID=M302_000098-T1;Parent=M302_000098;product=hypothetical protein;
scaffold_1	funannotate	exon	338711	340243	.	-	.	ID=M302_000098-T1.exon1;Parent=M302_000098-T1;
scaffold_1	funannotate	CDS	338711	340243	.	-	0	ID=M302_000098-T1.cds;Parent=M302_000098-T1;
scaffold_1	funannotate	gene	341886	342350	.	-	.	ID=M302_000099;
scaffold_1	funannotate	mRNA	341886	342350	.	-	.	ID=M302_000099-T1;Parent=M302_000099;product=hypothetical protein;
scaffold_1	funannotate	exon	341972	342350	.	-	.	ID=M302_000099-T1.exon1;Parent=M302_000099-T1;
scaffold_1	funannotate	exon	341886	341917	.	-	.	ID=M302_000099-T1.exon2;Parent=M302_000099-T1;
scaffold_1	funannotate	CDS	341972	342350	.	-	0	ID=M302_000099-T1.cds;Parent=M302_000099-T1;
scaffold_1	funannotate	CDS	341886	341917	.	-	2	ID=M302_000099-T1.cds;Parent=M302_000099-T1;
scaffold_1	funannotate	gene	343825	345271	.	-	.	ID=M302_000100;
scaffold_1	funannotate	mRNA	343825	345271	.	-	.	ID=M302_000100-T1;Parent=M302_000100;product=hypothetical protein;
scaffold_1	funannotate	exon	344850	345271	.	-	.	ID=M302_000100-T1.exon1;Parent=M302_000100-T1;
scaffold_1	funannotate	exon	344241	344700	.	-	.	ID=M302_000100-T1.exon2;Parent=M302_000100-T1;
scaffold_1	funannotate	exon	343890	344135	.	-	.	ID=M302_000100-T1.exon3;Parent=M302_000100-T1;
scaffold_1	funannotate	exon	343825	343845	.	-	.	ID=M302_000100-T1.exon4;Parent=M302_000100-T1;
scaffold_1	funannotate	CDS	344850	345271	.	-	0	ID=M302_000100-T1.cds;Parent=M302_000100-T1;
scaffold_1	funannotate	CDS	344241	344700	.	-	1	ID=M302_000100-T1.cds;Parent=M302_000100-T1;
scaffold_1	funannotate	CDS	343890	344135	.	-	0	ID=M302_000100-T1.cds;Parent=M302_000100-T1;
scaffold_1	funannotate	CDS	343825	343845	.	-	0	ID=M302_000100-T1.cds;Parent=M302_000100-T1;
scaffold_1	funannotate	gene	346742	346993	.	-	.	ID=M302_000101;
scaffold_1	funannotate	mRNA	346742	346993	.	-	.	ID=M302_000101-T1;Parent=M302_000101;product=hypothetical protein;
scaffold_1	funannotate	exon	346859	346993	.	-	.	ID=M302_000101-T1.exon1;Parent=M302_000101-T1;
scaffold_1	funannotate	exon	346742	346795	.	-	.	ID=M302_000101-T1.exon2;Parent=M302_000101-T1;
scaffold_1	funannotate	CDS	346859	346993	.	-	0	ID=M302_000101-T1.cds;Parent=M302_000101-T1;
scaffold_1	funannotate	CDS	346742	346795	.	-	0	ID=M302_000101-T1.cds;Parent=M302_000101-T1;
scaffold_1	funannotate	gene	347617	349590	.	+	.	ID=M302_000102;
scaffold_1	funannotate	mRNA	347617	349590	.	+	.	ID=M302_000102-T1;Parent=M302_000102;product=hypothetical protein;
scaffold_1	funannotate	exon	347617	348052	.	+	.	ID=M302_000102-T1.exon1;Parent=M302_000102-T1;
scaffold_1	funannotate	exon	348152	349590	.	+	.	ID=M302_000102-T1.exon2;Parent=M302_000102-T1;
scaffold_1	funannotate	CDS	347617	348052	.	+	0	ID=M302_000102-T1.cds;Parent=M302_000102-T1;
scaffold_1	funannotate	CDS	348152	349590	.	+	2	ID=M302_000102-T1.cds;Parent=M302_000102-T1;
scaffold_1	funannotate	gene	351694	352594	.	-	.	ID=M302_000103;
scaffold_1	funannotate	mRNA	351694	352594	.	-	.	ID=M302_000103-T1;Parent=M302_000103;product=hypothetical protein;
scaffold_1	funannotate	exon	352330	352594	.	-	.	ID=M302_000103-T1.exon1;Parent=M302_000103-T1;
scaffold_1	funannotate	exon	351694	352268	.	-	.	ID=M302_000103-T1.exon2;Parent=M302_000103-T1;
scaffold_1	funannotate	CDS	352330	352594	.	-	0	ID=M302_000103-T1.cds;Parent=M302_000103-T1;
scaffold_1	funannotate	CDS	351694	352268	.	-	2	ID=M302_000103-T1.cds;Parent=M302_000103-T1;
scaffold_1	funannotate	gene	358079	359817	.	-	.	ID=M302_000104;
scaffold_1	funannotate	mRNA	358079	359817	.	-	.	ID=M302_000104-T1;Parent=M302_000104;product=hypothetical protein;
scaffold_1	funannotate	exon	358941	359817	.	-	.	ID=M302_000104-T1.exon1;Parent=M302_000104-T1;
scaffold_1	funannotate	exon	358079	358866	.	-	.	ID=M302_000104-T1.exon2;Parent=M302_000104-T1;
scaffold_1	funannotate	CDS	358941	359817	.	-	0	ID=M302_000104-T1.cds;Parent=M302_000104-T1;
scaffold_1	funannotate	CDS	358079	358866	.	-	2	ID=M302_000104-T1.cds;Parent=M302_000104-T1;
scaffold_1	funannotate	gene	362390	363643	.	-	.	ID=M302_000105;
scaffold_1	funannotate	mRNA	362390	363643	.	-	.	ID=M302_000105-T1;Parent=M302_000105;product=hypothetical protein;
scaffold_1	funannotate	exon	363512	363643	.	-	.	ID=M302_000105-T1.exon1;Parent=M302_000105-T1;
scaffold_1	funannotate	exon	363321	363441	.	-	.	ID=M302_000105-T1.exon2;Parent=M302_000105-T1;
scaffold_1	funannotate	exon	362506	363261	.	-	.	ID=M302_000105-T1.exon3;Parent=M302_000105-T1;
scaffold_1	funannotate	exon	362390	362445	.	-	.	ID=M302_000105-T1.exon4;Parent=M302_000105-T1;
scaffold_1	funannotate	CDS	363512	363643	.	-	0	ID=M302_000105-T1.cds;Parent=M302_000105-T1;
scaffold_1	funannotate	CDS	363321	363441	.	-	0	ID=M302_000105-T1.cds;Parent=M302_000105-T1;
scaffold_1	funannotate	CDS	362506	363261	.	-	2	ID=M302_000105-T1.cds;Parent=M302_000105-T1;
scaffold_1	funannotate	CDS	362390	362445	.	-	2	ID=M302_000105-T1.cds;Parent=M302_000105-T1;
scaffold_1	funannotate	gene	364313	365152	.	+	.	ID=M302_000106;
scaffold_1	funannotate	mRNA	364313	365152	.	+	.	ID=M302_000106-T1;Parent=M302_000106;product=hypothetical protein;
scaffold_1	funannotate	exon	364313	364347	.	+	.	ID=M302_000106-T1.exon1;Parent=M302_000106-T1;
scaffold_1	funannotate	exon	364437	364445	.	+	.	ID=M302_000106-T1.exon2;Parent=M302_000106-T1;
scaffold_1	funannotate	exon	364511	364733	.	+	.	ID=M302_000106-T1.exon3;Parent=M302_000106-T1;
scaffold_1	funannotate	exon	364841	365152	.	+	.	ID=M302_000106-T1.exon4;Parent=M302_000106-T1;
scaffold_1	funannotate	CDS	364313	364347	.	+	0	ID=M302_000106-T1.cds;Parent=M302_000106-T1;
scaffold_1	funannotate	CDS	364437	364445	.	+	1	ID=M302_000106-T1.cds;Parent=M302_000106-T1;
scaffold_1	funannotate	CDS	364511	364733	.	+	1	ID=M302_000106-T1.cds;Parent=M302_000106-T1;
scaffold_1	funannotate	CDS	364841	365152	.	+	0	ID=M302_000106-T1.cds;Parent=M302_000106-T1;
scaffold_1	funannotate	gene	366066	366923	.	+	.	ID=M302_000107;
scaffold_1	funannotate	mRNA	366066	366923	.	+	.	ID=M302_000107-T1;Parent=M302_000107;product=hypothetical protein;
scaffold_1	funannotate	exon	366066	366117	.	+	.	ID=M302_000107-T1.exon1;Parent=M302_000107-T1;
scaffold_1	funannotate	exon	366184	366489	.	+	.	ID=M302_000107-T1.exon2;Parent=M302_000107-T1;
scaffold_1	funannotate	exon	366556	366923	.	+	.	ID=M302_000107-T1.exon3;Parent=M302_000107-T1;
scaffold_1	funannotate	CDS	366066	366117	.	+	0	ID=M302_000107-T1.cds;Parent=M302_000107-T1;
scaffold_1	funannotate	CDS	366184	366489	.	+	2	ID=M302_000107-T1.cds;Parent=M302_000107-T1;
scaffold_1	funannotate	CDS	366556	366923	.	+	2	ID=M302_000107-T1.cds;Parent=M302_000107-T1;
scaffold_1	funannotate	gene	367476	371326	.	+	.	ID=M302_000108;
scaffold_1	funannotate	mRNA	367476	371326	.	+	.	ID=M302_000108-T1;Parent=M302_000108;product=hypothetical protein;
scaffold_1	funannotate	exon	367476	367839	.	+	.	ID=M302_000108-T1.exon1;Parent=M302_000108-T1;
scaffold_1	funannotate	exon	367899	368131	.	+	.	ID=M302_000108-T1.exon2;Parent=M302_000108-T1;
scaffold_1	funannotate	exon	368293	368394	.	+	.	ID=M302_000108-T1.exon3;Parent=M302_000108-T1;
scaffold_1	funannotate	exon	369156	369265	.	+	.	ID=M302_000108-T1.exon4;Parent=M302_000108-T1;
scaffold_1	funannotate	exon	369339	369495	.	+	.	ID=M302_000108-T1.exon5;Parent=M302_000108-T1;
scaffold_1	funannotate	exon	369555	369642	.	+	.	ID=M302_000108-T1.exon6;Parent=M302_000108-T1;
scaffold_1	funannotate	exon	369694	370101	.	+	.	ID=M302_000108-T1.exon7;Parent=M302_000108-T1;
scaffold_1	funannotate	exon	370168	370258	.	+	.	ID=M302_000108-T1.exon8;Parent=M302_000108-T1;
scaffold_1	funannotate	exon	370387	371326	.	+	.	ID=M302_000108-T1.exon9;Parent=M302_000108-T1;
scaffold_1	funannotate	CDS	367476	367839	.	+	0	ID=M302_000108-T1.cds;Parent=M302_000108-T1;
scaffold_1	funannotate	CDS	367899	368131	.	+	2	ID=M302_000108-T1.cds;Parent=M302_000108-T1;
scaffold_1	funannotate	CDS	368293	368394	.	+	0	ID=M302_000108-T1.cds;Parent=M302_000108-T1;
scaffold_1	funannotate	CDS	369156	369265	.	+	0	ID=M302_000108-T1.cds;Parent=M302_000108-T1;
scaffold_1	funannotate	CDS	369339	369495	.	+	1	ID=M302_000108-T1.cds;Parent=M302_000108-T1;
scaffold_1	funannotate	CDS	369555	369642	.	+	0	ID=M302_000108-T1.cds;Parent=M302_000108-T1;
scaffold_1	funannotate	CDS	369694	370101	.	+	2	ID=M302_000108-T1.cds;Parent=M302_000108-T1;
scaffold_1	funannotate	CDS	370168	370258	.	+	2	ID=M302_000108-T1.cds;Parent=M302_000108-T1;
scaffold_1	funannotate	CDS	370387	371326	.	+	1	ID=M302_000108-T1.cds;Parent=M302_000108-T1;
scaffold_1	funannotate	gene	371462	372466	.	-	.	ID=M302_000109;
scaffold_1	funannotate	mRNA	371462	372466	.	-	.	ID=M302_000109-T1;Parent=M302_000109;product=hypothetical protein;
scaffold_1	funannotate	exon	371462	372466	.	-	.	ID=M302_000109-T1.exon1;Parent=M302_000109-T1;
scaffold_1	funannotate	CDS	371462	372466	.	-	0	ID=M302_000109-T1.cds;Parent=M302_000109-T1;
scaffold_1	funannotate	gene	373545	374778	.	-	.	ID=M302_000110;
scaffold_1	funannotate	mRNA	373545	374778	.	-	.	ID=M302_000110-T1;Parent=M302_000110;product=hypothetical protein;
scaffold_1	funannotate	exon	373925	374778	.	-	.	ID=M302_000110-T1.exon1;Parent=M302_000110-T1;
scaffold_1	funannotate	exon	373545	373845	.	-	.	ID=M302_000110-T1.exon2;Parent=M302_000110-T1;
scaffold_1	funannotate	CDS	373925	374778	.	-	0	ID=M302_000110-T1.cds;Parent=M302_000110-T1;
scaffold_1	funannotate	CDS	373545	373845	.	-	1	ID=M302_000110-T1.cds;Parent=M302_000110-T1;
scaffold_1	funannotate	gene	375598	377252	.	-	.	ID=M302_000111;
scaffold_1	funannotate	mRNA	375598	377252	.	-	.	ID=M302_000111-T1;Parent=M302_000111;product=hypothetical protein;
scaffold_1	funannotate	exon	376707	377252	.	-	.	ID=M302_000111-T1.exon1;Parent=M302_000111-T1;
scaffold_1	funannotate	exon	376568	376645	.	-	.	ID=M302_000111-T1.exon2;Parent=M302_000111-T1;
scaffold_1	funannotate	exon	376257	376494	.	-	.	ID=M302_000111-T1.exon3;Parent=M302_000111-T1;
scaffold_1	funannotate	exon	375819	376198	.	-	.	ID=M302_000111-T1.exon4;Parent=M302_000111-T1;
scaffold_1	funannotate	exon	375598	375702	.	-	.	ID=M302_000111-T1.exon5;Parent=M302_000111-T1;
scaffold_1	funannotate	CDS	376707	377252	.	-	0	ID=M302_000111-T1.cds;Parent=M302_000111-T1;
scaffold_1	funannotate	CDS	376568	376645	.	-	0	ID=M302_000111-T1.cds;Parent=M302_000111-T1;
scaffold_1	funannotate	CDS	376257	376494	.	-	0	ID=M302_000111-T1.cds;Parent=M302_000111-T1;
scaffold_1	funannotate	CDS	375819	376198	.	-	2	ID=M302_000111-T1.cds;Parent=M302_000111-T1;
scaffold_1	funannotate	CDS	375598	375702	.	-	0	ID=M302_000111-T1.cds;Parent=M302_000111-T1;
scaffold_1	funannotate	gene	378514	380592	.	-	.	ID=M302_000112;
scaffold_1	funannotate	mRNA	378514	380592	.	-	.	ID=M302_000112-T1;Parent=M302_000112;product=hypothetical protein;
scaffold_1	funannotate	exon	380448	380592	.	-	.	ID=M302_000112-T1.exon1;Parent=M302_000112-T1;
scaffold_1	funannotate	exon	379852	380378	.	-	.	ID=M302_000112-T1.exon2;Parent=M302_000112-T1;
scaffold_1	funannotate	exon	379397	379782	.	-	.	ID=M302_000112-T1.exon3;Parent=M302_000112-T1;
scaffold_1	funannotate	exon	378514	379327	.	-	.	ID=M302_000112-T1.exon4;Parent=M302_000112-T1;
scaffold_1	funannotate	CDS	380448	380592	.	-	0	ID=M302_000112-T1.cds;Parent=M302_000112-T1;
scaffold_1	funannotate	CDS	379852	380378	.	-	2	ID=M302_000112-T1.cds;Parent=M302_000112-T1;
scaffold_1	funannotate	CDS	379397	379782	.	-	0	ID=M302_000112-T1.cds;Parent=M302_000112-T1;
scaffold_1	funannotate	CDS	378514	379327	.	-	1	ID=M302_000112-T1.cds;Parent=M302_000112-T1;
scaffold_1	funannotate	gene	382859	384188	.	+	.	ID=M302_000113;
scaffold_1	funannotate	mRNA	382859	384188	.	+	.	ID=M302_000113-T1;Parent=M302_000113;product=hypothetical protein;
scaffold_1	funannotate	exon	382859	382919	.	+	.	ID=M302_000113-T1.exon1;Parent=M302_000113-T1;
scaffold_1	funannotate	exon	383252	384071	.	+	.	ID=M302_000113-T1.exon2;Parent=M302_000113-T1;
scaffold_1	funannotate	exon	384182	384188	.	+	.	ID=M302_000113-T1.exon3;Parent=M302_000113-T1;
scaffold_1	funannotate	CDS	382859	382919	.	+	0	ID=M302_000113-T1.cds;Parent=M302_000113-T1;
scaffold_1	funannotate	CDS	383252	384071	.	+	2	ID=M302_000113-T1.cds;Parent=M302_000113-T1;
scaffold_1	funannotate	CDS	384182	384188	.	+	1	ID=M302_000113-T1.cds;Parent=M302_000113-T1;
scaffold_1	funannotate	gene	384351	386948	.	+	.	ID=M302_000114;
scaffold_1	funannotate	mRNA	384351	386948	.	+	.	ID=M302_000114-T1;Parent=M302_000114;product=hypothetical protein;
scaffold_1	funannotate	exon	384351	384433	.	+	.	ID=M302_000114-T1.exon1;Parent=M302_000114-T1;
scaffold_1	funannotate	exon	384526	385042	.	+	.	ID=M302_000114-T1.exon2;Parent=M302_000114-T1;
scaffold_1	funannotate	exon	385100	385328	.	+	.	ID=M302_000114-T1.exon3;Parent=M302_000114-T1;
scaffold_1	funannotate	exon	385402	386189	.	+	.	ID=M302_000114-T1.exon4;Parent=M302_000114-T1;
scaffold_1	funannotate	exon	386292	386537	.	+	.	ID=M302_000114-T1.exon5;Parent=M302_000114-T1;
scaffold_1	funannotate	exon	386646	386948	.	+	.	ID=M302_000114-T1.exon6;Parent=M302_000114-T1;
scaffold_1	funannotate	CDS	384351	384433	.	+	0	ID=M302_000114-T1.cds;Parent=M302_000114-T1;
scaffold_1	funannotate	CDS	384526	385042	.	+	1	ID=M302_000114-T1.cds;Parent=M302_000114-T1;
scaffold_1	funannotate	CDS	385100	385328	.	+	0	ID=M302_000114-T1.cds;Parent=M302_000114-T1;
scaffold_1	funannotate	CDS	385402	386189	.	+	2	ID=M302_000114-T1.cds;Parent=M302_000114-T1;
scaffold_1	funannotate	CDS	386292	386537	.	+	0	ID=M302_000114-T1.cds;Parent=M302_000114-T1;
scaffold_1	funannotate	CDS	386646	386948	.	+	0	ID=M302_000114-T1.cds;Parent=M302_000114-T1;
scaffold_1	funannotate	gene	387391	388737	.	-	.	ID=M302_000115;
scaffold_1	funannotate	mRNA	387391	388737	.	-	.	ID=M302_000115-T1;Parent=M302_000115;product=hypothetical protein;
scaffold_1	funannotate	exon	387824	388737	.	-	.	ID=M302_000115-T1.exon1;Parent=M302_000115-T1;
scaffold_1	funannotate	exon	387391	387682	.	-	.	ID=M302_000115-T1.exon2;Parent=M302_000115-T1;
scaffold_1	funannotate	CDS	387824	388737	.	-	0	ID=M302_000115-T1.cds;Parent=M302_000115-T1;
scaffold_1	funannotate	CDS	387391	387682	.	-	1	ID=M302_000115-T1.cds;Parent=M302_000115-T1;
scaffold_1	funannotate	gene	389341	390725	.	+	.	ID=M302_000116;
scaffold_1	funannotate	mRNA	389341	390725	.	+	.	ID=M302_000116-T1;Parent=M302_000116;product=hypothetical protein;
scaffold_1	funannotate	exon	389341	389374	.	+	.	ID=M302_000116-T1.exon1;Parent=M302_000116-T1;
scaffold_1	funannotate	exon	389442	389512	.	+	.	ID=M302_000116-T1.exon2;Parent=M302_000116-T1;
scaffold_1	funannotate	exon	389587	389798	.	+	.	ID=M302_000116-T1.exon3;Parent=M302_000116-T1;
scaffold_1	funannotate	exon	389889	390274	.	+	.	ID=M302_000116-T1.exon4;Parent=M302_000116-T1;
scaffold_1	funannotate	exon	390463	390725	.	+	.	ID=M302_000116-T1.exon5;Parent=M302_000116-T1;
scaffold_1	funannotate	CDS	389341	389374	.	+	0	ID=M302_000116-T1.cds;Parent=M302_000116-T1;
scaffold_1	funannotate	CDS	389442	389512	.	+	2	ID=M302_000116-T1.cds;Parent=M302_000116-T1;
scaffold_1	funannotate	CDS	389587	389798	.	+	0	ID=M302_000116-T1.cds;Parent=M302_000116-T1;
scaffold_1	funannotate	CDS	389889	390274	.	+	1	ID=M302_000116-T1.cds;Parent=M302_000116-T1;
scaffold_1	funannotate	CDS	390463	390725	.	+	2	ID=M302_000116-T1.cds;Parent=M302_000116-T1;
scaffold_1	funannotate	gene	392188	392834	.	-	.	ID=M302_000117;
scaffold_1	funannotate	mRNA	392188	392834	.	-	.	ID=M302_000117-T1;Parent=M302_000117;product=hypothetical protein;
scaffold_1	funannotate	exon	392829	392834	.	-	.	ID=M302_000117-T1.exon1;Parent=M302_000117-T1;
scaffold_1	funannotate	exon	392188	392766	.	-	.	ID=M302_000117-T1.exon2;Parent=M302_000117-T1;
scaffold_1	funannotate	CDS	392829	392834	.	-	0	ID=M302_000117-T1.cds;Parent=M302_000117-T1;
scaffold_1	funannotate	CDS	392188	392766	.	-	0	ID=M302_000117-T1.cds;Parent=M302_000117-T1;
scaffold_1	funannotate	gene	394160	395096	.	-	.	ID=M302_000118;
scaffold_1	funannotate	mRNA	394160	395096	.	-	.	ID=M302_000118-T1;Parent=M302_000118;product=hypothetical protein;
scaffold_1	funannotate	exon	394721	395096	.	-	.	ID=M302_000118-T1.exon1;Parent=M302_000118-T1;
scaffold_1	funannotate	exon	394160	394629	.	-	.	ID=M302_000118-T1.exon2;Parent=M302_000118-T1;
scaffold_1	funannotate	CDS	394721	395096	.	-	0	ID=M302_000118-T1.cds;Parent=M302_000118-T1;
scaffold_1	funannotate	CDS	394160	394629	.	-	2	ID=M302_000118-T1.cds;Parent=M302_000118-T1;
scaffold_1	funannotate	gene	395451	396868	.	-	.	ID=M302_000119;
scaffold_1	funannotate	mRNA	395451	396868	.	-	.	ID=M302_000119-T1;Parent=M302_000119;product=hypothetical protein;
scaffold_1	funannotate	exon	396341	396868	.	-	.	ID=M302_000119-T1.exon1;Parent=M302_000119-T1;
scaffold_1	funannotate	exon	396018	396201	.	-	.	ID=M302_000119-T1.exon2;Parent=M302_000119-T1;
scaffold_1	funannotate	exon	395715	395846	.	-	.	ID=M302_000119-T1.exon3;Parent=M302_000119-T1;
scaffold_1	funannotate	exon	395451	395557	.	-	.	ID=M302_000119-T1.exon4;Parent=M302_000119-T1;
scaffold_1	funannotate	CDS	396341	396868	.	-	0	ID=M302_000119-T1.cds;Parent=M302_000119-T1;
scaffold_1	funannotate	CDS	396018	396201	.	-	0	ID=M302_000119-T1.cds;Parent=M302_000119-T1;
scaffold_1	funannotate	CDS	395715	395846	.	-	2	ID=M302_000119-T1.cds;Parent=M302_000119-T1;
scaffold_1	funannotate	CDS	395451	395557	.	-	2	ID=M302_000119-T1.cds;Parent=M302_000119-T1;
scaffold_1	funannotate	gene	397679	398083	.	+	.	ID=M302_000120;
scaffold_1	funannotate	mRNA	397679	398083	.	+	.	ID=M302_000120-T1;Parent=M302_000120;product=hypothetical protein;
scaffold_1	funannotate	exon	397679	397793	.	+	.	ID=M302_000120-T1.exon1;Parent=M302_000120-T1;
scaffold_1	funannotate	exon	397857	397933	.	+	.	ID=M302_000120-T1.exon2;Parent=M302_000120-T1;
scaffold_1	funannotate	exon	397949	398083	.	+	.	ID=M302_000120-T1.exon3;Parent=M302_000120-T1;
scaffold_1	funannotate	CDS	397679	397793	.	+	0	ID=M302_000120-T1.cds;Parent=M302_000120-T1;
scaffold_1	funannotate	CDS	397857	397933	.	+	2	ID=M302_000120-T1.cds;Parent=M302_000120-T1;
scaffold_1	funannotate	CDS	397949	398083	.	+	0	ID=M302_000120-T1.cds;Parent=M302_000120-T1;
scaffold_1	funannotate	gene	399061	401309	.	-	.	ID=M302_000121;
scaffold_1	funannotate	mRNA	399061	401309	.	-	.	ID=M302_000121-T1;Parent=M302_000121;product=hypothetical protein;
scaffold_1	funannotate	exon	399993	401309	.	-	.	ID=M302_000121-T1.exon1;Parent=M302_000121-T1;
scaffold_1	funannotate	exon	399061	399795	.	-	.	ID=M302_000121-T1.exon2;Parent=M302_000121-T1;
scaffold_1	funannotate	CDS	399993	401309	.	-	0	ID=M302_000121-T1.cds;Parent=M302_000121-T1;
scaffold_1	funannotate	CDS	399061	399795	.	-	0	ID=M302_000121-T1.cds;Parent=M302_000121-T1;
scaffold_1	funannotate	gene	407648	408964	.	+	.	ID=M302_000122;
scaffold_1	funannotate	mRNA	407648	408964	.	+	.	ID=M302_000122-T1;Parent=M302_000122;product=hypothetical protein;
scaffold_1	funannotate	exon	407648	407731	.	+	.	ID=M302_000122-T1.exon1;Parent=M302_000122-T1;
scaffold_1	funannotate	exon	407817	408015	.	+	.	ID=M302_000122-T1.exon2;Parent=M302_000122-T1;
scaffold_1	funannotate	exon	408068	408366	.	+	.	ID=M302_000122-T1.exon3;Parent=M302_000122-T1;
scaffold_1	funannotate	exon	408422	408964	.	+	.	ID=M302_000122-T1.exon4;Parent=M302_000122-T1;
scaffold_1	funannotate	CDS	407648	407731	.	+	0	ID=M302_000122-T1.cds;Parent=M302_000122-T1;
scaffold_1	funannotate	CDS	407817	408015	.	+	0	ID=M302_000122-T1.cds;Parent=M302_000122-T1;
scaffold_1	funannotate	CDS	408068	408366	.	+	2	ID=M302_000122-T1.cds;Parent=M302_000122-T1;
scaffold_1	funannotate	CDS	408422	408964	.	+	0	ID=M302_000122-T1.cds;Parent=M302_000122-T1;
scaffold_1	funannotate	gene	411831	413067	.	-	.	ID=M302_000123;
scaffold_1	funannotate	mRNA	411831	413067	.	-	.	ID=M302_000123-T1;Parent=M302_000123;product=hypothetical protein;
scaffold_1	funannotate	exon	413028	413067	.	-	.	ID=M302_000123-T1.exon1;Parent=M302_000123-T1;
scaffold_1	funannotate	exon	412064	412933	.	-	.	ID=M302_000123-T1.exon2;Parent=M302_000123-T1;
scaffold_1	funannotate	exon	411831	411970	.	-	.	ID=M302_000123-T1.exon3;Parent=M302_000123-T1;
scaffold_1	funannotate	CDS	413028	413067	.	-	0	ID=M302_000123-T1.cds;Parent=M302_000123-T1;
scaffold_1	funannotate	CDS	412064	412933	.	-	2	ID=M302_000123-T1.cds;Parent=M302_000123-T1;
scaffold_1	funannotate	CDS	411831	411970	.	-	2	ID=M302_000123-T1.cds;Parent=M302_000123-T1;
scaffold_1	funannotate	gene	413622	414115	.	+	.	ID=M302_000124;
scaffold_1	funannotate	mRNA	413622	414115	.	+	.	ID=M302_000124-T1;Parent=M302_000124;product=hypothetical protein;
scaffold_1	funannotate	exon	413622	413645	.	+	.	ID=M302_000124-T1.exon1;Parent=M302_000124-T1;
scaffold_1	funannotate	exon	413736	413778	.	+	.	ID=M302_000124-T1.exon2;Parent=M302_000124-T1;
scaffold_1	funannotate	exon	413903	413933	.	+	.	ID=M302_000124-T1.exon3;Parent=M302_000124-T1;
scaffold_1	funannotate	exon	414028	414115	.	+	.	ID=M302_000124-T1.exon4;Parent=M302_000124-T1;
scaffold_1	funannotate	CDS	413622	413645	.	+	0	ID=M302_000124-T1.cds;Parent=M302_000124-T1;
scaffold_1	funannotate	CDS	413736	413778	.	+	0	ID=M302_000124-T1.cds;Parent=M302_000124-T1;
scaffold_1	funannotate	CDS	413903	413933	.	+	2	ID=M302_000124-T1.cds;Parent=M302_000124-T1;
scaffold_1	funannotate	CDS	414028	414115	.	+	1	ID=M302_000124-T1.cds;Parent=M302_000124-T1;
scaffold_1	funannotate	gene	415184	415634	.	-	.	ID=M302_000125;
scaffold_1	funannotate	mRNA	415184	415634	.	-	.	ID=M302_000125-T1;Parent=M302_000125;product=hypothetical protein;
scaffold_1	funannotate	exon	415396	415634	.	-	.	ID=M302_000125-T1.exon1;Parent=M302_000125-T1;
scaffold_1	funannotate	exon	415184	415286	.	-	.	ID=M302_000125-T1.exon2;Parent=M302_000125-T1;
scaffold_1	funannotate	CDS	415396	415634	.	-	0	ID=M302_000125-T1.cds;Parent=M302_000125-T1;
scaffold_1	funannotate	CDS	415184	415286	.	-	1	ID=M302_000125-T1.cds;Parent=M302_000125-T1;
scaffold_1	funannotate	gene	415736	417020	.	+	.	ID=M302_000126;
scaffold_1	funannotate	mRNA	415736	417020	.	+	.	ID=M302_000126-T1;Parent=M302_000126;product=hypothetical protein;
scaffold_1	funannotate	exon	415736	415807	.	+	.	ID=M302_000126-T1.exon1;Parent=M302_000126-T1;
scaffold_1	funannotate	exon	416100	417020	.	+	.	ID=M302_000126-T1.exon2;Parent=M302_000126-T1;
scaffold_1	funannotate	CDS	415736	415807	.	+	0	ID=M302_000126-T1.cds;Parent=M302_000126-T1;
scaffold_1	funannotate	CDS	416100	417020	.	+	0	ID=M302_000126-T1.cds;Parent=M302_000126-T1;
scaffold_1	funannotate	gene	417898	419901	.	-	.	ID=M302_000127;
scaffold_1	funannotate	mRNA	417898	419901	.	-	.	ID=M302_000127-T1;Parent=M302_000127;product=hypothetical protein;
scaffold_1	funannotate	exon	417898	419901	.	-	.	ID=M302_000127-T1.exon1;Parent=M302_000127-T1;
scaffold_1	funannotate	CDS	417898	419901	.	-	0	ID=M302_000127-T1.cds;Parent=M302_000127-T1;
scaffold_1	funannotate	gene	420456	421724	.	-	.	ID=M302_000128;
scaffold_1	funannotate	mRNA	420456	421724	.	-	.	ID=M302_000128-T1;Parent=M302_000128;product=hypothetical protein;
scaffold_1	funannotate	exon	420456	421724	.	-	.	ID=M302_000128-T1.exon1;Parent=M302_000128-T1;
scaffold_1	funannotate	CDS	420456	421724	.	-	0	ID=M302_000128-T1.cds;Parent=M302_000128-T1;
scaffold_1	funannotate	gene	427194	428846	.	-	.	ID=M302_000129;
scaffold_1	funannotate	mRNA	427194	428846	.	-	.	ID=M302_000129-T1;Parent=M302_000129;product=hypothetical protein;
scaffold_1	funannotate	exon	427194	428846	.	-	.	ID=M302_000129-T1.exon1;Parent=M302_000129-T1;
scaffold_1	funannotate	CDS	427194	428846	.	-	0	ID=M302_000129-T1.cds;Parent=M302_000129-T1;
scaffold_1	funannotate	gene	430669	431649	.	+	.	ID=M302_000130;
scaffold_1	funannotate	mRNA	430669	431649	.	+	.	ID=M302_000130-T1;Parent=M302_000130;product=hypothetical protein;
scaffold_1	funannotate	exon	430669	430936	.	+	.	ID=M302_000130-T1.exon1;Parent=M302_000130-T1;
scaffold_1	funannotate	exon	430994	431649	.	+	.	ID=M302_000130-T1.exon2;Parent=M302_000130-T1;
scaffold_1	funannotate	CDS	430669	430936	.	+	0	ID=M302_000130-T1.cds;Parent=M302_000130-T1;
scaffold_1	funannotate	CDS	430994	431649	.	+	2	ID=M302_000130-T1.cds;Parent=M302_000130-T1;
scaffold_1	funannotate	gene	432370	434074	.	+	.	ID=M302_000131;
scaffold_1	funannotate	mRNA	432370	434074	.	+	.	ID=M302_000131-T1;Parent=M302_000131;product=hypothetical protein;
scaffold_1	funannotate	exon	432370	432411	.	+	.	ID=M302_000131-T1.exon1;Parent=M302_000131-T1;
scaffold_1	funannotate	exon	432619	432656	.	+	.	ID=M302_000131-T1.exon2;Parent=M302_000131-T1;
scaffold_1	funannotate	exon	432755	432881	.	+	.	ID=M302_000131-T1.exon3;Parent=M302_000131-T1;
scaffold_1	funannotate	exon	433066	433383	.	+	.	ID=M302_000131-T1.exon4;Parent=M302_000131-T1;
scaffold_1	funannotate	exon	433649	434074	.	+	.	ID=M302_000131-T1.exon5;Parent=M302_000131-T1;
scaffold_1	funannotate	CDS	432370	432411	.	+	0	ID=M302_000131-T1.cds;Parent=M302_000131-T1;
scaffold_1	funannotate	CDS	432619	432656	.	+	0	ID=M302_000131-T1.cds;Parent=M302_000131-T1;
scaffold_1	funannotate	CDS	432755	432881	.	+	1	ID=M302_000131-T1.cds;Parent=M302_000131-T1;
scaffold_1	funannotate	CDS	433066	433383	.	+	0	ID=M302_000131-T1.cds;Parent=M302_000131-T1;
scaffold_1	funannotate	CDS	433649	434074	.	+	0	ID=M302_000131-T1.cds;Parent=M302_000131-T1;
scaffold_1	funannotate	gene	437152	438973	.	-	.	ID=M302_000132;
scaffold_1	funannotate	mRNA	437152	438973	.	-	.	ID=M302_000132-T1;Parent=M302_000132;product=hypothetical protein;
scaffold_1	funannotate	exon	438061	438973	.	-	.	ID=M302_000132-T1.exon1;Parent=M302_000132-T1;
scaffold_1	funannotate	exon	437152	437906	.	-	.	ID=M302_000132-T1.exon2;Parent=M302_000132-T1;
scaffold_1	funannotate	CDS	438061	438973	.	-	0	ID=M302_000132-T1.cds;Parent=M302_000132-T1;
scaffold_1	funannotate	CDS	437152	437906	.	-	2	ID=M302_000132-T1.cds;Parent=M302_000132-T1;
scaffold_1	funannotate	gene	442022	444678	.	+	.	ID=M302_000133;
scaffold_1	funannotate	mRNA	442022	444678	.	+	.	ID=M302_000133-T1;Parent=M302_000133;product=hypothetical protein;
scaffold_1	funannotate	exon	442022	442548	.	+	.	ID=M302_000133-T1.exon1;Parent=M302_000133-T1;
scaffold_1	funannotate	exon	442615	442912	.	+	.	ID=M302_000133-T1.exon2;Parent=M302_000133-T1;
scaffold_1	funannotate	exon	443038	443289	.	+	.	ID=M302_000133-T1.exon3;Parent=M302_000133-T1;
scaffold_1	funannotate	exon	443412	443644	.	+	.	ID=M302_000133-T1.exon4;Parent=M302_000133-T1;
scaffold_1	funannotate	exon	443730	443827	.	+	.	ID=M302_000133-T1.exon5;Parent=M302_000133-T1;
scaffold_1	funannotate	exon	443972	444379	.	+	.	ID=M302_000133-T1.exon6;Parent=M302_000133-T1;
scaffold_1	funannotate	exon	444551	444678	.	+	.	ID=M302_000133-T1.exon7;Parent=M302_000133-T1;
scaffold_1	funannotate	CDS	442022	442548	.	+	0	ID=M302_000133-T1.cds;Parent=M302_000133-T1;
scaffold_1	funannotate	CDS	442615	442912	.	+	1	ID=M302_000133-T1.cds;Parent=M302_000133-T1;
scaffold_1	funannotate	CDS	443038	443289	.	+	0	ID=M302_000133-T1.cds;Parent=M302_000133-T1;
scaffold_1	funannotate	CDS	443412	443644	.	+	0	ID=M302_000133-T1.cds;Parent=M302_000133-T1;
scaffold_1	funannotate	CDS	443730	443827	.	+	1	ID=M302_000133-T1.cds;Parent=M302_000133-T1;
scaffold_1	funannotate	CDS	443972	444379	.	+	2	ID=M302_000133-T1.cds;Parent=M302_000133-T1;
scaffold_1	funannotate	CDS	444551	444678	.	+	2	ID=M302_000133-T1.cds;Parent=M302_000133-T1;
scaffold_1	funannotate	gene	445183	447234	.	-	.	ID=M302_000134;
scaffold_1	funannotate	mRNA	445183	447234	.	-	.	ID=M302_000134-T1;Parent=M302_000134;product=hypothetical protein;
scaffold_1	funannotate	exon	446545	447234	.	-	.	ID=M302_000134-T1.exon1;Parent=M302_000134-T1;
scaffold_1	funannotate	exon	446280	446486	.	-	.	ID=M302_000134-T1.exon2;Parent=M302_000134-T1;
scaffold_1	funannotate	exon	446164	446223	.	-	.	ID=M302_000134-T1.exon3;Parent=M302_000134-T1;
scaffold_1	funannotate	exon	445916	446103	.	-	.	ID=M302_000134-T1.exon4;Parent=M302_000134-T1;
scaffold_1	funannotate	exon	445616	445843	.	-	.	ID=M302_000134-T1.exon5;Parent=M302_000134-T1;
scaffold_1	funannotate	exon	445476	445566	.	-	.	ID=M302_000134-T1.exon6;Parent=M302_000134-T1;
scaffold_1	funannotate	exon	445183	445407	.	-	.	ID=M302_000134-T1.exon7;Parent=M302_000134-T1;
scaffold_1	funannotate	CDS	446545	447234	.	-	0	ID=M302_000134-T1.cds;Parent=M302_000134-T1;
scaffold_1	funannotate	CDS	446280	446486	.	-	0	ID=M302_000134-T1.cds;Parent=M302_000134-T1;
scaffold_1	funannotate	CDS	446164	446223	.	-	0	ID=M302_000134-T1.cds;Parent=M302_000134-T1;
scaffold_1	funannotate	CDS	445916	446103	.	-	0	ID=M302_000134-T1.cds;Parent=M302_000134-T1;
scaffold_1	funannotate	CDS	445616	445843	.	-	1	ID=M302_000134-T1.cds;Parent=M302_000134-T1;
scaffold_1	funannotate	CDS	445476	445566	.	-	1	ID=M302_000134-T1.cds;Parent=M302_000134-T1;
scaffold_1	funannotate	CDS	445183	445407	.	-	0	ID=M302_000134-T1.cds;Parent=M302_000134-T1;
scaffold_1	funannotate	gene	448762	450115	.	+	.	ID=M302_000135;
scaffold_1	funannotate	mRNA	448762	450115	.	+	.	ID=M302_000135-T1;Parent=M302_000135;product=hypothetical protein;
scaffold_1	funannotate	exon	448762	448765	.	+	.	ID=M302_000135-T1.exon1;Parent=M302_000135-T1;
scaffold_1	funannotate	exon	448849	449312	.	+	.	ID=M302_000135-T1.exon2;Parent=M302_000135-T1;
scaffold_1	funannotate	exon	449357	449624	.	+	.	ID=M302_000135-T1.exon3;Parent=M302_000135-T1;
scaffold_1	funannotate	exon	449676	450115	.	+	.	ID=M302_000135-T1.exon4;Parent=M302_000135-T1;
scaffold_1	funannotate	CDS	448762	448765	.	+	0	ID=M302_000135-T1.cds;Parent=M302_000135-T1;
scaffold_1	funannotate	CDS	448849	449312	.	+	2	ID=M302_000135-T1.cds;Parent=M302_000135-T1;
scaffold_1	funannotate	CDS	449357	449624	.	+	0	ID=M302_000135-T1.cds;Parent=M302_000135-T1;
scaffold_1	funannotate	CDS	449676	450115	.	+	2	ID=M302_000135-T1.cds;Parent=M302_000135-T1;
scaffold_1	funannotate	gene	451357	452289	.	+	.	ID=M302_000136;
scaffold_1	funannotate	mRNA	451357	452289	.	+	.	ID=M302_000136-T1;Parent=M302_000136;product=hypothetical protein;
scaffold_1	funannotate	exon	451357	452289	.	+	.	ID=M302_000136-T1.exon1;Parent=M302_000136-T1;
scaffold_1	funannotate	CDS	451357	452289	.	+	0	ID=M302_000136-T1.cds;Parent=M302_000136-T1;
scaffold_1	funannotate	gene	453362	453781	.	+	.	ID=M302_000137;
scaffold_1	funannotate	mRNA	453362	453781	.	+	.	ID=M302_000137-T1;Parent=M302_000137;product=hypothetical protein;
scaffold_1	funannotate	exon	453362	453464	.	+	.	ID=M302_000137-T1.exon1;Parent=M302_000137-T1;
scaffold_1	funannotate	exon	453524	453601	.	+	.	ID=M302_000137-T1.exon2;Parent=M302_000137-T1;
scaffold_1	funannotate	exon	453660	453781	.	+	.	ID=M302_000137-T1.exon3;Parent=M302_000137-T1;
scaffold_1	funannotate	CDS	453362	453464	.	+	0	ID=M302_000137-T1.cds;Parent=M302_000137-T1;
scaffold_1	funannotate	CDS	453524	453601	.	+	2	ID=M302_000137-T1.cds;Parent=M302_000137-T1;
scaffold_1	funannotate	CDS	453660	453781	.	+	2	ID=M302_000137-T1.cds;Parent=M302_000137-T1;
scaffold_1	funannotate	gene	455062	456636	.	+	.	ID=M302_000138;
scaffold_1	funannotate	mRNA	455062	456636	.	+	.	ID=M302_000138-T1;Parent=M302_000138;product=hypothetical protein;
scaffold_1	funannotate	exon	455062	455867	.	+	.	ID=M302_000138-T1.exon1;Parent=M302_000138-T1;
scaffold_1	funannotate	exon	455967	456636	.	+	.	ID=M302_000138-T1.exon2;Parent=M302_000138-T1;
scaffold_1	funannotate	CDS	455062	455867	.	+	0	ID=M302_000138-T1.cds;Parent=M302_000138-T1;
scaffold_1	funannotate	CDS	455967	456636	.	+	1	ID=M302_000138-T1.cds;Parent=M302_000138-T1;
scaffold_1	funannotate	gene	457262	459864	.	-	.	ID=M302_000139;
scaffold_1	funannotate	mRNA	457262	459864	.	-	.	ID=M302_000139-T1;Parent=M302_000139;product=hypothetical protein;
scaffold_1	funannotate	exon	458286	459864	.	-	.	ID=M302_000139-T1.exon1;Parent=M302_000139-T1;
scaffold_1	funannotate	exon	457357	458223	.	-	.	ID=M302_000139-T1.exon2;Parent=M302_000139-T1;
scaffold_1	funannotate	exon	457262	457287	.	-	.	ID=M302_000139-T1.exon3;Parent=M302_000139-T1;
scaffold_1	funannotate	CDS	458286	459864	.	-	0	ID=M302_000139-T1.cds;Parent=M302_000139-T1;
scaffold_1	funannotate	CDS	457357	458223	.	-	2	ID=M302_000139-T1.cds;Parent=M302_000139-T1;
scaffold_1	funannotate	CDS	457262	457287	.	-	2	ID=M302_000139-T1.cds;Parent=M302_000139-T1;
scaffold_1	funannotate	gene	462494	463887	.	+	.	ID=M302_000140;
scaffold_1	funannotate	mRNA	462494	463887	.	+	.	ID=M302_000140-T1;Parent=M302_000140;product=hypothetical protein;
scaffold_1	funannotate	exon	462494	462584	.	+	.	ID=M302_000140-T1.exon1;Parent=M302_000140-T1;
scaffold_1	funannotate	exon	462644	462910	.	+	.	ID=M302_000140-T1.exon2;Parent=M302_000140-T1;
scaffold_1	funannotate	exon	463280	463887	.	+	.	ID=M302_000140-T1.exon3;Parent=M302_000140-T1;
scaffold_1	funannotate	CDS	462494	462584	.	+	0	ID=M302_000140-T1.cds;Parent=M302_000140-T1;
scaffold_1	funannotate	CDS	462644	462910	.	+	2	ID=M302_000140-T1.cds;Parent=M302_000140-T1;
scaffold_1	funannotate	CDS	463280	463887	.	+	2	ID=M302_000140-T1.cds;Parent=M302_000140-T1;
scaffold_1	funannotate	gene	467737	471036	.	+	.	ID=M302_000141;
scaffold_1	funannotate	mRNA	467737	471036	.	+	.	ID=M302_000141-T1;Parent=M302_000141;product=hypothetical protein;
scaffold_1	funannotate	exon	467737	471036	.	+	.	ID=M302_000141-T1.exon1;Parent=M302_000141-T1;
scaffold_1	funannotate	CDS	467737	471036	.	+	0	ID=M302_000141-T1.cds;Parent=M302_000141-T1;
scaffold_1	funannotate	gene	472490	477811	.	-	.	ID=M302_000142;
scaffold_1	funannotate	mRNA	472490	477811	.	-	.	ID=M302_000142-T1;Parent=M302_000142;product=hypothetical protein;
scaffold_1	funannotate	exon	477055	477811	.	-	.	ID=M302_000142-T1.exon1;Parent=M302_000142-T1;
scaffold_1	funannotate	exon	476254	476992	.	-	.	ID=M302_000142-T1.exon2;Parent=M302_000142-T1;
scaffold_1	funannotate	exon	475631	476201	.	-	.	ID=M302_000142-T1.exon3;Parent=M302_000142-T1;
scaffold_1	funannotate	exon	475481	475578	.	-	.	ID=M302_000142-T1.exon4;Parent=M302_000142-T1;
scaffold_1	funannotate	exon	473416	475425	.	-	.	ID=M302_000142-T1.exon5;Parent=M302_000142-T1;
scaffold_1	funannotate	exon	473201	473276	.	-	.	ID=M302_000142-T1.exon6;Parent=M302_000142-T1;
scaffold_1	funannotate	exon	472490	472894	.	-	.	ID=M302_000142-T1.exon7;Parent=M302_000142-T1;
scaffold_1	funannotate	CDS	477055	477811	.	-	0	ID=M302_000142-T1.cds;Parent=M302_000142-T1;
scaffold_1	funannotate	CDS	476254	476992	.	-	2	ID=M302_000142-T1.cds;Parent=M302_000142-T1;
scaffold_1	funannotate	CDS	475631	476201	.	-	1	ID=M302_000142-T1.cds;Parent=M302_000142-T1;
scaffold_1	funannotate	CDS	475481	475578	.	-	0	ID=M302_000142-T1.cds;Parent=M302_000142-T1;
scaffold_1	funannotate	CDS	473416	475425	.	-	1	ID=M302_000142-T1.cds;Parent=M302_000142-T1;
scaffold_1	funannotate	CDS	473201	473276	.	-	1	ID=M302_000142-T1.cds;Parent=M302_000142-T1;
scaffold_1	funannotate	CDS	472490	472894	.	-	0	ID=M302_000142-T1.cds;Parent=M302_000142-T1;
scaffold_1	funannotate	gene	478672	488850	.	+	.	ID=M302_000143;
scaffold_1	funannotate	mRNA	478672	488850	.	+	.	ID=M302_000143-T1;Parent=M302_000143;product=hypothetical protein;
scaffold_1	funannotate	exon	478672	478834	.	+	.	ID=M302_000143-T1.exon1;Parent=M302_000143-T1;
scaffold_1	funannotate	exon	478941	481027	.	+	.	ID=M302_000143-T1.exon2;Parent=M302_000143-T1;
scaffold_1	funannotate	exon	481076	486879	.	+	.	ID=M302_000143-T1.exon3;Parent=M302_000143-T1;
scaffold_1	funannotate	exon	488037	488127	.	+	.	ID=M302_000143-T1.exon4;Parent=M302_000143-T1;
scaffold_1	funannotate	exon	488181	488341	.	+	.	ID=M302_000143-T1.exon5;Parent=M302_000143-T1;
scaffold_1	funannotate	exon	488571	488850	.	+	.	ID=M302_000143-T1.exon6;Parent=M302_000143-T1;
scaffold_1	funannotate	CDS	478672	478834	.	+	0	ID=M302_000143-T1.cds;Parent=M302_000143-T1;
scaffold_1	funannotate	CDS	478941	481027	.	+	2	ID=M302_000143-T1.cds;Parent=M302_000143-T1;
scaffold_1	funannotate	CDS	481076	486879	.	+	0	ID=M302_000143-T1.cds;Parent=M302_000143-T1;
scaffold_1	funannotate	CDS	488037	488127	.	+	1	ID=M302_000143-T1.cds;Parent=M302_000143-T1;
scaffold_1	funannotate	CDS	488181	488341	.	+	0	ID=M302_000143-T1.cds;Parent=M302_000143-T1;
scaffold_1	funannotate	CDS	488571	488850	.	+	1	ID=M302_000143-T1.cds;Parent=M302_000143-T1;
scaffold_1	funannotate	gene	490632	491175	.	+	.	ID=M302_000144;
scaffold_1	funannotate	mRNA	490632	491175	.	+	.	ID=M302_000144-T1;Parent=M302_000144;product=hypothetical protein;
scaffold_1	funannotate	exon	490632	490765	.	+	.	ID=M302_000144-T1.exon1;Parent=M302_000144-T1;
scaffold_1	funannotate	exon	490860	491175	.	+	.	ID=M302_000144-T1.exon2;Parent=M302_000144-T1;
scaffold_1	funannotate	CDS	490632	490765	.	+	0	ID=M302_000144-T1.cds;Parent=M302_000144-T1;
scaffold_1	funannotate	CDS	490860	491175	.	+	1	ID=M302_000144-T1.cds;Parent=M302_000144-T1;
scaffold_1	funannotate	gene	492396	493926	.	+	.	ID=M302_000145;
scaffold_1	funannotate	mRNA	492396	493926	.	+	.	ID=M302_000145-T1;Parent=M302_000145;product=hypothetical protein;
scaffold_1	funannotate	exon	492396	493340	.	+	.	ID=M302_000145-T1.exon1;Parent=M302_000145-T1;
scaffold_1	funannotate	exon	493419	493568	.	+	.	ID=M302_000145-T1.exon2;Parent=M302_000145-T1;
scaffold_1	funannotate	exon	493648	493926	.	+	.	ID=M302_000145-T1.exon3;Parent=M302_000145-T1;
scaffold_1	funannotate	CDS	492396	493340	.	+	0	ID=M302_000145-T1.cds;Parent=M302_000145-T1;
scaffold_1	funannotate	CDS	493419	493568	.	+	0	ID=M302_000145-T1.cds;Parent=M302_000145-T1;
scaffold_1	funannotate	CDS	493648	493926	.	+	0	ID=M302_000145-T1.cds;Parent=M302_000145-T1;
scaffold_1	funannotate	gene	494271	495499	.	-	.	ID=M302_000146;
scaffold_1	funannotate	mRNA	494271	495499	.	-	.	ID=M302_000146-T1;Parent=M302_000146;product=hypothetical protein;
scaffold_1	funannotate	exon	495428	495499	.	-	.	ID=M302_000146-T1.exon1;Parent=M302_000146-T1;
scaffold_1	funannotate	exon	494888	495257	.	-	.	ID=M302_000146-T1.exon2;Parent=M302_000146-T1;
scaffold_1	funannotate	exon	494271	494761	.	-	.	ID=M302_000146-T1.exon3;Parent=M302_000146-T1;
scaffold_1	funannotate	CDS	495428	495499	.	-	0	ID=M302_000146-T1.cds;Parent=M302_000146-T1;
scaffold_1	funannotate	CDS	494888	495257	.	-	0	ID=M302_000146-T1.cds;Parent=M302_000146-T1;
scaffold_1	funannotate	CDS	494271	494761	.	-	2	ID=M302_000146-T1.cds;Parent=M302_000146-T1;
scaffold_1	funannotate	gene	496399	497288	.	-	.	ID=M302_000147;
scaffold_1	funannotate	mRNA	496399	497288	.	-	.	ID=M302_000147-T1;Parent=M302_000147;product=hypothetical protein;
scaffold_1	funannotate	exon	496957	497288	.	-	.	ID=M302_000147-T1.exon1;Parent=M302_000147-T1;
scaffold_1	funannotate	exon	496399	496834	.	-	.	ID=M302_000147-T1.exon2;Parent=M302_000147-T1;
scaffold_1	funannotate	CDS	496957	497288	.	-	0	ID=M302_000147-T1.cds;Parent=M302_000147-T1;
scaffold_1	funannotate	CDS	496399	496834	.	-	1	ID=M302_000147-T1.cds;Parent=M302_000147-T1;
scaffold_1	funannotate	gene	497975	498857	.	-	.	ID=M302_000148;
scaffold_1	funannotate	mRNA	497975	498857	.	-	.	ID=M302_000148-T1;Parent=M302_000148;product=hypothetical protein;
scaffold_1	funannotate	exon	498763	498857	.	-	.	ID=M302_000148-T1.exon1;Parent=M302_000148-T1;
scaffold_1	funannotate	exon	498202	498622	.	-	.	ID=M302_000148-T1.exon2;Parent=M302_000148-T1;
scaffold_1	funannotate	exon	497975	498130	.	-	.	ID=M302_000148-T1.exon3;Parent=M302_000148-T1;
scaffold_1	funannotate	CDS	498763	498857	.	-	0	ID=M302_000148-T1.cds;Parent=M302_000148-T1;
scaffold_1	funannotate	CDS	498202	498622	.	-	1	ID=M302_000148-T1.cds;Parent=M302_000148-T1;
scaffold_1	funannotate	CDS	497975	498130	.	-	0	ID=M302_000148-T1.cds;Parent=M302_000148-T1;
scaffold_1	funannotate	gene	500747	501619	.	+	.	ID=M302_000149;
scaffold_1	funannotate	mRNA	500747	501619	.	+	.	ID=M302_000149-T1;Parent=M302_000149;product=hypothetical protein;
scaffold_1	funannotate	exon	500747	501619	.	+	.	ID=M302_000149-T1.exon1;Parent=M302_000149-T1;
scaffold_1	funannotate	CDS	500747	501619	.	+	0	ID=M302_000149-T1.cds;Parent=M302_000149-T1;
scaffold_1	funannotate	gene	503980	505781	.	+	.	ID=M302_000150;
scaffold_1	funannotate	mRNA	503980	505781	.	+	.	ID=M302_000150-T1;Parent=M302_000150;product=hypothetical protein;
scaffold_1	funannotate	exon	503980	504105	.	+	.	ID=M302_000150-T1.exon1;Parent=M302_000150-T1;
scaffold_1	funannotate	exon	504290	504383	.	+	.	ID=M302_000150-T1.exon2;Parent=M302_000150-T1;
scaffold_1	funannotate	exon	504447	504584	.	+	.	ID=M302_000150-T1.exon3;Parent=M302_000150-T1;
scaffold_1	funannotate	exon	504640	505781	.	+	.	ID=M302_000150-T1.exon4;Parent=M302_000150-T1;
scaffold_1	funannotate	CDS	503980	504105	.	+	0	ID=M302_000150-T1.cds;Parent=M302_000150-T1;
scaffold_1	funannotate	CDS	504290	504383	.	+	0	ID=M302_000150-T1.cds;Parent=M302_000150-T1;
scaffold_1	funannotate	CDS	504447	504584	.	+	2	ID=M302_000150-T1.cds;Parent=M302_000150-T1;
scaffold_1	funannotate	CDS	504640	505781	.	+	2	ID=M302_000150-T1.cds;Parent=M302_000150-T1;
scaffold_1	funannotate	gene	512911	514345	.	+	.	ID=M302_000151;
scaffold_1	funannotate	mRNA	512911	514345	.	+	.	ID=M302_000151-T1;Parent=M302_000151;product=hypothetical protein;
scaffold_1	funannotate	exon	512911	513281	.	+	.	ID=M302_000151-T1.exon1;Parent=M302_000151-T1;
scaffold_1	funannotate	exon	513346	514345	.	+	.	ID=M302_000151-T1.exon2;Parent=M302_000151-T1;
scaffold_1	funannotate	CDS	512911	513281	.	+	0	ID=M302_000151-T1.cds;Parent=M302_000151-T1;
scaffold_1	funannotate	CDS	513346	514345	.	+	1	ID=M302_000151-T1.cds;Parent=M302_000151-T1;
scaffold_1	funannotate	gene	515502	516317	.	-	.	ID=M302_000152;
scaffold_1	funannotate	mRNA	515502	516317	.	-	.	ID=M302_000152-T1;Parent=M302_000152;product=hypothetical protein;
scaffold_1	funannotate	exon	515502	516317	.	-	.	ID=M302_000152-T1.exon1;Parent=M302_000152-T1;
scaffold_1	funannotate	CDS	515502	516317	.	-	0	ID=M302_000152-T1.cds;Parent=M302_000152-T1;
scaffold_1	funannotate	gene	517719	519062	.	+	.	ID=M302_000153;
scaffold_1	funannotate	mRNA	517719	519062	.	+	.	ID=M302_000153-T1;Parent=M302_000153;product=hypothetical protein;
scaffold_1	funannotate	exon	517719	517822	.	+	.	ID=M302_000153-T1.exon1;Parent=M302_000153-T1;
scaffold_1	funannotate	exon	517886	519062	.	+	.	ID=M302_000153-T1.exon2;Parent=M302_000153-T1;
scaffold_1	funannotate	CDS	517719	517822	.	+	0	ID=M302_000153-T1.cds;Parent=M302_000153-T1;
scaffold_1	funannotate	CDS	517886	519062	.	+	1	ID=M302_000153-T1.cds;Parent=M302_000153-T1;
scaffold_1	funannotate	gene	520682	520978	.	+	.	ID=M302_000154;
scaffold_1	funannotate	mRNA	520682	520978	.	+	.	ID=M302_000154-T1;Parent=M302_000154;product=hypothetical protein;
scaffold_1	funannotate	exon	520682	520878	.	+	.	ID=M302_000154-T1.exon1;Parent=M302_000154-T1;
scaffold_1	funannotate	exon	520918	520978	.	+	.	ID=M302_000154-T1.exon2;Parent=M302_000154-T1;
scaffold_1	funannotate	CDS	520682	520878	.	+	0	ID=M302_000154-T1.cds;Parent=M302_000154-T1;
scaffold_1	funannotate	CDS	520918	520978	.	+	1	ID=M302_000154-T1.cds;Parent=M302_000154-T1;
scaffold_1	funannotate	gene	521146	523826	.	+	.	ID=M302_000155;
scaffold_1	funannotate	mRNA	521146	523826	.	+	.	ID=M302_000155-T1;Parent=M302_000155;product=hypothetical protein;
scaffold_1	funannotate	exon	521146	521337	.	+	.	ID=M302_000155-T1.exon1;Parent=M302_000155-T1;
scaffold_1	funannotate	exon	521421	523826	.	+	.	ID=M302_000155-T1.exon2;Parent=M302_000155-T1;
scaffold_1	funannotate	CDS	521146	521337	.	+	0	ID=M302_000155-T1.cds;Parent=M302_000155-T1;
scaffold_1	funannotate	CDS	521421	523826	.	+	0	ID=M302_000155-T1.cds;Parent=M302_000155-T1;
scaffold_1	funannotate	gene	525805	528271	.	+	.	ID=M302_000156;
scaffold_1	funannotate	mRNA	525805	528271	.	+	.	ID=M302_000156-T1;Parent=M302_000156;product=hypothetical protein;
scaffold_1	funannotate	exon	525805	527202	.	+	.	ID=M302_000156-T1.exon1;Parent=M302_000156-T1;
scaffold_1	funannotate	exon	527345	528271	.	+	.	ID=M302_000156-T1.exon2;Parent=M302_000156-T1;
scaffold_1	funannotate	CDS	525805	527202	.	+	0	ID=M302_000156-T1.cds;Parent=M302_000156-T1;
scaffold_1	funannotate	CDS	527345	528271	.	+	0	ID=M302_000156-T1.cds;Parent=M302_000156-T1;
scaffold_1	funannotate	gene	529848	532090	.	+	.	ID=M302_000157;
scaffold_1	funannotate	mRNA	529848	532090	.	+	.	ID=M302_000157-T1;Parent=M302_000157;product=hypothetical protein;
scaffold_1	funannotate	exon	529848	530193	.	+	.	ID=M302_000157-T1.exon1;Parent=M302_000157-T1;
scaffold_1	funannotate	exon	530429	530621	.	+	.	ID=M302_000157-T1.exon2;Parent=M302_000157-T1;
scaffold_1	funannotate	exon	530688	531079	.	+	.	ID=M302_000157-T1.exon3;Parent=M302_000157-T1;
scaffold_1	funannotate	exon	531150	532090	.	+	.	ID=M302_000157-T1.exon4;Parent=M302_000157-T1;
scaffold_1	funannotate	CDS	529848	530193	.	+	0	ID=M302_000157-T1.cds;Parent=M302_000157-T1;
scaffold_1	funannotate	CDS	530429	530621	.	+	2	ID=M302_000157-T1.cds;Parent=M302_000157-T1;
scaffold_1	funannotate	CDS	530688	531079	.	+	1	ID=M302_000157-T1.cds;Parent=M302_000157-T1;
scaffold_1	funannotate	CDS	531150	532090	.	+	2	ID=M302_000157-T1.cds;Parent=M302_000157-T1;
scaffold_1	funannotate	gene	532453	534359	.	-	.	ID=M302_000158;
scaffold_1	funannotate	mRNA	532453	534359	.	-	.	ID=M302_000158-T1;Parent=M302_000158;product=hypothetical protein;
scaffold_1	funannotate	exon	532877	534359	.	-	.	ID=M302_000158-T1.exon1;Parent=M302_000158-T1;
scaffold_1	funannotate	exon	532453	532763	.	-	.	ID=M302_000158-T1.exon2;Parent=M302_000158-T1;
scaffold_1	funannotate	CDS	532877	534359	.	-	0	ID=M302_000158-T1.cds;Parent=M302_000158-T1;
scaffold_1	funannotate	CDS	532453	532763	.	-	2	ID=M302_000158-T1.cds;Parent=M302_000158-T1;
scaffold_1	funannotate	gene	534867	535940	.	-	.	ID=M302_000159;
scaffold_1	funannotate	mRNA	534867	535940	.	-	.	ID=M302_000159-T1;Parent=M302_000159;product=hypothetical protein;
scaffold_1	funannotate	exon	534867	535940	.	-	.	ID=M302_000159-T1.exon1;Parent=M302_000159-T1;
scaffold_1	funannotate	CDS	534867	535940	.	-	0	ID=M302_000159-T1.cds;Parent=M302_000159-T1;
scaffold_1	funannotate	gene	537146	537497	.	-	.	ID=M302_000160;
scaffold_1	funannotate	mRNA	537146	537497	.	-	.	ID=M302_000160-T1;Parent=M302_000160;product=hypothetical protein;
scaffold_1	funannotate	exon	537402	537497	.	-	.	ID=M302_000160-T1.exon1;Parent=M302_000160-T1;
scaffold_1	funannotate	exon	537146	537310	.	-	.	ID=M302_000160-T1.exon2;Parent=M302_000160-T1;
scaffold_1	funannotate	CDS	537402	537497	.	-	0	ID=M302_000160-T1.cds;Parent=M302_000160-T1;
scaffold_1	funannotate	CDS	537146	537310	.	-	0	ID=M302_000160-T1.cds;Parent=M302_000160-T1;
scaffold_1	funannotate	gene	537987	538853	.	+	.	ID=M302_000161;
scaffold_1	funannotate	mRNA	537987	538853	.	+	.	ID=M302_000161-T1;Parent=M302_000161;product=hypothetical protein;
scaffold_1	funannotate	exon	537987	537989	.	+	.	ID=M302_000161-T1.exon1;Parent=M302_000161-T1;
scaffold_1	funannotate	exon	538080	538118	.	+	.	ID=M302_000161-T1.exon2;Parent=M302_000161-T1;
scaffold_1	funannotate	exon	538210	538243	.	+	.	ID=M302_000161-T1.exon3;Parent=M302_000161-T1;
scaffold_1	funannotate	exon	538467	538567	.	+	.	ID=M302_000161-T1.exon4;Parent=M302_000161-T1;
scaffold_1	funannotate	exon	538689	538853	.	+	.	ID=M302_000161-T1.exon5;Parent=M302_000161-T1;
scaffold_1	funannotate	CDS	537987	537989	.	+	0	ID=M302_000161-T1.cds;Parent=M302_000161-T1;
scaffold_1	funannotate	CDS	538080	538118	.	+	0	ID=M302_000161-T1.cds;Parent=M302_000161-T1;
scaffold_1	funannotate	CDS	538210	538243	.	+	0	ID=M302_000161-T1.cds;Parent=M302_000161-T1;
scaffold_1	funannotate	CDS	538467	538567	.	+	2	ID=M302_000161-T1.cds;Parent=M302_000161-T1;
scaffold_1	funannotate	CDS	538689	538853	.	+	0	ID=M302_000161-T1.cds;Parent=M302_000161-T1;
scaffold_1	funannotate	gene	539435	541531	.	-	.	ID=M302_000162;
scaffold_1	funannotate	mRNA	539435	541531	.	-	.	ID=M302_000162-T1;Parent=M302_000162;product=hypothetical protein;
scaffold_1	funannotate	exon	541505	541531	.	-	.	ID=M302_000162-T1.exon1;Parent=M302_000162-T1;
scaffold_1	funannotate	exon	541385	541433	.	-	.	ID=M302_000162-T1.exon2;Parent=M302_000162-T1;
scaffold_1	funannotate	exon	539435	541305	.	-	.	ID=M302_000162-T1.exon3;Parent=M302_000162-T1;
scaffold_1	funannotate	CDS	541505	541531	.	-	0	ID=M302_000162-T1.cds;Parent=M302_000162-T1;
scaffold_1	funannotate	CDS	541385	541433	.	-	0	ID=M302_000162-T1.cds;Parent=M302_000162-T1;
scaffold_1	funannotate	CDS	539435	541305	.	-	2	ID=M302_000162-T1.cds;Parent=M302_000162-T1;
scaffold_1	funannotate	gene	542075	543043	.	+	.	ID=M302_000163;
scaffold_1	funannotate	mRNA	542075	543043	.	+	.	ID=M302_000163-T1;Parent=M302_000163;product=hypothetical protein;
scaffold_1	funannotate	exon	542075	542129	.	+	.	ID=M302_000163-T1.exon1;Parent=M302_000163-T1;
scaffold_1	funannotate	exon	542211	542420	.	+	.	ID=M302_000163-T1.exon2;Parent=M302_000163-T1;
scaffold_1	funannotate	exon	542589	543043	.	+	.	ID=M302_000163-T1.exon3;Parent=M302_000163-T1;
scaffold_1	funannotate	CDS	542075	542129	.	+	0	ID=M302_000163-T1.cds;Parent=M302_000163-T1;
scaffold_1	funannotate	CDS	542211	542420	.	+	2	ID=M302_000163-T1.cds;Parent=M302_000163-T1;
scaffold_1	funannotate	CDS	542589	543043	.	+	2	ID=M302_000163-T1.cds;Parent=M302_000163-T1;
scaffold_1	funannotate	gene	544940	548841	.	-	.	ID=M302_000164;
scaffold_1	funannotate	mRNA	544940	548841	.	-	.	ID=M302_000164-T1;Parent=M302_000164;product=hypothetical protein;
scaffold_1	funannotate	exon	546454	548841	.	-	.	ID=M302_000164-T1.exon1;Parent=M302_000164-T1;
scaffold_1	funannotate	exon	545173	546401	.	-	.	ID=M302_000164-T1.exon2;Parent=M302_000164-T1;
scaffold_1	funannotate	exon	544940	545102	.	-	.	ID=M302_000164-T1.exon3;Parent=M302_000164-T1;
scaffold_1	funannotate	CDS	546454	548841	.	-	0	ID=M302_000164-T1.cds;Parent=M302_000164-T1;
scaffold_1	funannotate	CDS	545173	546401	.	-	0	ID=M302_000164-T1.cds;Parent=M302_000164-T1;
scaffold_1	funannotate	CDS	544940	545102	.	-	1	ID=M302_000164-T1.cds;Parent=M302_000164-T1;
scaffold_1	funannotate	gene	562479	564974	.	+	.	ID=M302_000165;
scaffold_1	funannotate	mRNA	562479	564974	.	+	.	ID=M302_000165-T1;Parent=M302_000165;product=hypothetical protein;
scaffold_1	funannotate	exon	562479	562981	.	+	.	ID=M302_000165-T1.exon1;Parent=M302_000165-T1;
scaffold_1	funannotate	exon	563033	563060	.	+	.	ID=M302_000165-T1.exon2;Parent=M302_000165-T1;
scaffold_1	funannotate	exon	563239	563395	.	+	.	ID=M302_000165-T1.exon3;Parent=M302_000165-T1;
scaffold_1	funannotate	exon	563461	563674	.	+	.	ID=M302_000165-T1.exon4;Parent=M302_000165-T1;
scaffold_1	funannotate	exon	563822	563915	.	+	.	ID=M302_000165-T1.exon5;Parent=M302_000165-T1;
scaffold_1	funannotate	exon	564015	564116	.	+	.	ID=M302_000165-T1.exon6;Parent=M302_000165-T1;
scaffold_1	funannotate	exon	564204	564974	.	+	.	ID=M302_000165-T1.exon7;Parent=M302_000165-T1;
scaffold_1	funannotate	CDS	562479	562981	.	+	0	ID=M302_000165-T1.cds;Parent=M302_000165-T1;
scaffold_1	funannotate	CDS	563033	563060	.	+	1	ID=M302_000165-T1.cds;Parent=M302_000165-T1;
scaffold_1	funannotate	CDS	563239	563395	.	+	0	ID=M302_000165-T1.cds;Parent=M302_000165-T1;
scaffold_1	funannotate	CDS	563461	563674	.	+	2	ID=M302_000165-T1.cds;Parent=M302_000165-T1;
scaffold_1	funannotate	CDS	563822	563915	.	+	1	ID=M302_000165-T1.cds;Parent=M302_000165-T1;
scaffold_1	funannotate	CDS	564015	564116	.	+	0	ID=M302_000165-T1.cds;Parent=M302_000165-T1;
scaffold_1	funannotate	CDS	564204	564974	.	+	0	ID=M302_000165-T1.cds;Parent=M302_000165-T1;
scaffold_1	funannotate	gene	569636	571253	.	+	.	ID=M302_000166;
scaffold_1	funannotate	mRNA	569636	571253	.	+	.	ID=M302_000166-T1;Parent=M302_000166;product=hypothetical protein;
scaffold_1	funannotate	exon	569636	569870	.	+	.	ID=M302_000166-T1.exon1;Parent=M302_000166-T1;
scaffold_1	funannotate	exon	570067	570407	.	+	.	ID=M302_000166-T1.exon2;Parent=M302_000166-T1;
scaffold_1	funannotate	exon	570461	570821	.	+	.	ID=M302_000166-T1.exon3;Parent=M302_000166-T1;
scaffold_1	funannotate	exon	570874	571049	.	+	.	ID=M302_000166-T1.exon4;Parent=M302_000166-T1;
scaffold_1	funannotate	exon	571113	571253	.	+	.	ID=M302_000166-T1.exon5;Parent=M302_000166-T1;
scaffold_1	funannotate	CDS	569636	569870	.	+	0	ID=M302_000166-T1.cds;Parent=M302_000166-T1;
scaffold_1	funannotate	CDS	570067	570407	.	+	2	ID=M302_000166-T1.cds;Parent=M302_000166-T1;
scaffold_1	funannotate	CDS	570461	570821	.	+	0	ID=M302_000166-T1.cds;Parent=M302_000166-T1;
scaffold_1	funannotate	CDS	570874	571049	.	+	2	ID=M302_000166-T1.cds;Parent=M302_000166-T1;
scaffold_1	funannotate	CDS	571113	571253	.	+	0	ID=M302_000166-T1.cds;Parent=M302_000166-T1;
scaffold_1	funannotate	gene	572575	572682	.	+	.	ID=M302_000167;
scaffold_1	funannotate	tRNA	572575	572682	.	+	.	ID=M302_000167-T1;Parent=M302_000167;product=tRNA-Leu;
scaffold_1	funannotate	exon	572575	572682	.	+	.	ID=M302_000167-T1.exon1;Parent=M302_000167-T1;
scaffold_1	funannotate	gene	574060	574970	.	-	.	ID=M302_000168;
scaffold_1	funannotate	mRNA	574060	574970	.	-	.	ID=M302_000168-T1;Parent=M302_000168;product=hypothetical protein;
scaffold_1	funannotate	exon	574692	574970	.	-	.	ID=M302_000168-T1.exon1;Parent=M302_000168-T1;
scaffold_1	funannotate	exon	574060	574632	.	-	.	ID=M302_000168-T1.exon2;Parent=M302_000168-T1;
scaffold_1	funannotate	CDS	574692	574970	.	-	0	ID=M302_000168-T1.cds;Parent=M302_000168-T1;
scaffold_1	funannotate	CDS	574060	574632	.	-	0	ID=M302_000168-T1.cds;Parent=M302_000168-T1;
scaffold_1	funannotate	gene	576544	585015	.	+	.	ID=M302_000169;
scaffold_1	funannotate	mRNA	576544	585015	.	+	.	ID=M302_000169-T1;Parent=M302_000169;product=hypothetical protein;
scaffold_1	funannotate	exon	576544	576723	.	+	.	ID=M302_000169-T1.exon1;Parent=M302_000169-T1;
scaffold_1	funannotate	exon	576778	577085	.	+	.	ID=M302_000169-T1.exon2;Parent=M302_000169-T1;
scaffold_1	funannotate	exon	577148	577490	.	+	.	ID=M302_000169-T1.exon3;Parent=M302_000169-T1;
scaffold_1	funannotate	exon	577559	579514	.	+	.	ID=M302_000169-T1.exon4;Parent=M302_000169-T1;
scaffold_1	funannotate	exon	579580	580276	.	+	.	ID=M302_000169-T1.exon5;Parent=M302_000169-T1;
scaffold_1	funannotate	exon	580332	581527	.	+	.	ID=M302_000169-T1.exon6;Parent=M302_000169-T1;
scaffold_1	funannotate	exon	581585	582630	.	+	.	ID=M302_000169-T1.exon7;Parent=M302_000169-T1;
scaffold_1	funannotate	exon	582705	583012	.	+	.	ID=M302_000169-T1.exon8;Parent=M302_000169-T1;
scaffold_1	funannotate	exon	583097	584032	.	+	.	ID=M302_000169-T1.exon9;Parent=M302_000169-T1;
scaffold_1	funannotate	exon	584093	584343	.	+	.	ID=M302_000169-T1.exon10;Parent=M302_000169-T1;
scaffold_1	funannotate	exon	584434	585015	.	+	.	ID=M302_000169-T1.exon11;Parent=M302_000169-T1;
scaffold_1	funannotate	CDS	576544	576723	.	+	0	ID=M302_000169-T1.cds;Parent=M302_000169-T1;
scaffold_1	funannotate	CDS	576778	577085	.	+	0	ID=M302_000169-T1.cds;Parent=M302_000169-T1;
scaffold_1	funannotate	CDS	577148	577490	.	+	1	ID=M302_000169-T1.cds;Parent=M302_000169-T1;
scaffold_1	funannotate	CDS	577559	579514	.	+	0	ID=M302_000169-T1.cds;Parent=M302_000169-T1;
scaffold_1	funannotate	CDS	579580	580276	.	+	0	ID=M302_000169-T1.cds;Parent=M302_000169-T1;
scaffold_1	funannotate	CDS	580332	581527	.	+	2	ID=M302_000169-T1.cds;Parent=M302_000169-T1;
scaffold_1	funannotate	CDS	581585	582630	.	+	0	ID=M302_000169-T1.cds;Parent=M302_000169-T1;
scaffold_1	funannotate	CDS	582705	583012	.	+	1	ID=M302_000169-T1.cds;Parent=M302_000169-T1;
scaffold_1	funannotate	CDS	583097	584032	.	+	2	ID=M302_000169-T1.cds;Parent=M302_000169-T1;
scaffold_1	funannotate	CDS	584093	584343	.	+	2	ID=M302_000169-T1.cds;Parent=M302_000169-T1;
scaffold_1	funannotate	CDS	584434	585015	.	+	0	ID=M302_000169-T1.cds;Parent=M302_000169-T1;
scaffold_1	funannotate	gene	585612	586115	.	+	.	ID=M302_000170;
scaffold_1	funannotate	mRNA	585612	586115	.	+	.	ID=M302_000170-T1;Parent=M302_000170;product=hypothetical protein;
scaffold_1	funannotate	exon	585612	585776	.	+	.	ID=M302_000170-T1.exon1;Parent=M302_000170-T1;
scaffold_1	funannotate	exon	585903	586115	.	+	.	ID=M302_000170-T1.exon2;Parent=M302_000170-T1;
scaffold_1	funannotate	CDS	585612	585776	.	+	0	ID=M302_000170-T1.cds;Parent=M302_000170-T1;
scaffold_1	funannotate	CDS	585903	586115	.	+	0	ID=M302_000170-T1.cds;Parent=M302_000170-T1;
scaffold_1	funannotate	gene	586215	587135	.	+	.	ID=M302_000171;
scaffold_1	funannotate	mRNA	586215	587135	.	+	.	ID=M302_000171-T1;Parent=M302_000171;product=hypothetical protein;
scaffold_1	funannotate	exon	586215	586383	.	+	.	ID=M302_000171-T1.exon1;Parent=M302_000171-T1;
scaffold_1	funannotate	exon	586498	587135	.	+	.	ID=M302_000171-T1.exon2;Parent=M302_000171-T1;
scaffold_1	funannotate	CDS	586215	586383	.	+	0	ID=M302_000171-T1.cds;Parent=M302_000171-T1;
scaffold_1	funannotate	CDS	586498	587135	.	+	2	ID=M302_000171-T1.cds;Parent=M302_000171-T1;
scaffold_2	funannotate	gene	323	2162	.	-	.	ID=M302_000172;
scaffold_2	funannotate	mRNA	323	2162	.	-	.	ID=M302_000172-T1;Parent=M302_000172;product=hypothetical protein;
scaffold_2	funannotate	exon	885	2162	.	-	.	ID=M302_000172-T1.exon1;Parent=M302_000172-T1;
scaffold_2	funannotate	exon	323	799	.	-	.	ID=M302_000172-T1.exon2;Parent=M302_000172-T1;
scaffold_2	funannotate	CDS	885	2162	.	-	0	ID=M302_000172-T1.cds;Parent=M302_000172-T1;
scaffold_2	funannotate	CDS	323	799	.	-	0	ID=M302_000172-T1.cds;Parent=M302_000172-T1;
scaffold_2	funannotate	gene	4302	5858	.	+	.	ID=M302_000173;
scaffold_2	funannotate	mRNA	4302	5858	.	+	.	ID=M302_000173-T1;Parent=M302_000173;product=hypothetical protein;
scaffold_2	funannotate	exon	4302	5858	.	+	.	ID=M302_000173-T1.exon1;Parent=M302_000173-T1;
scaffold_2	funannotate	CDS	4302	5858	.	+	0	ID=M302_000173-T1.cds;Parent=M302_000173-T1;
scaffold_2	funannotate	gene	7189	7646	.	-	.	ID=M302_000174;
scaffold_2	funannotate	mRNA	7189	7646	.	-	.	ID=M302_000174-T1;Parent=M302_000174;product=hypothetical protein;
scaffold_2	funannotate	exon	7304	7646	.	-	.	ID=M302_000174-T1.exon1;Parent=M302_000174-T1;
scaffold_2	funannotate	exon	7189	7292	.	-	.	ID=M302_000174-T1.exon2;Parent=M302_000174-T1;
scaffold_2	funannotate	CDS	7304	7646	.	-	0	ID=M302_000174-T1.cds;Parent=M302_000174-T1;
scaffold_2	funannotate	CDS	7189	7292	.	-	2	ID=M302_000174-T1.cds;Parent=M302_000174-T1;
scaffold_2	funannotate	gene	11573	12360	.	+	.	ID=M302_000175;
scaffold_2	funannotate	mRNA	11573	12360	.	+	.	ID=M302_000175-T1;Parent=M302_000175;product=hypothetical protein;
scaffold_2	funannotate	exon	11573	11975	.	+	.	ID=M302_000175-T1.exon1;Parent=M302_000175-T1;
scaffold_2	funannotate	exon	12035	12360	.	+	.	ID=M302_000175-T1.exon2;Parent=M302_000175-T1;
scaffold_2	funannotate	CDS	11573	11975	.	+	0	ID=M302_000175-T1.cds;Parent=M302_000175-T1;
scaffold_2	funannotate	CDS	12035	12360	.	+	2	ID=M302_000175-T1.cds;Parent=M302_000175-T1;
scaffold_2	funannotate	gene	12899	15619	.	+	.	ID=M302_000176;
scaffold_2	funannotate	mRNA	12899	15619	.	+	.	ID=M302_000176-T1;Parent=M302_000176;product=hypothetical protein;
scaffold_2	funannotate	exon	12899	15619	.	+	.	ID=M302_000176-T1.exon1;Parent=M302_000176-T1;
scaffold_2	funannotate	CDS	12899	15619	.	+	0	ID=M302_000176-T1.cds;Parent=M302_000176-T1;
scaffold_2	funannotate	gene	16035	18902	.	+	.	ID=M302_000177;
scaffold_2	funannotate	mRNA	16035	18902	.	+	.	ID=M302_000177-T1;Parent=M302_000177;product=hypothetical protein;
scaffold_2	funannotate	exon	16035	18902	.	+	.	ID=M302_000177-T1.exon1;Parent=M302_000177-T1;
scaffold_2	funannotate	CDS	16035	18902	.	+	0	ID=M302_000177-T1.cds;Parent=M302_000177-T1;
scaffold_2	funannotate	gene	19975	21830	.	+	.	ID=M302_000178;
scaffold_2	funannotate	mRNA	19975	21830	.	+	.	ID=M302_000178-T1;Parent=M302_000178;product=hypothetical protein;
scaffold_2	funannotate	exon	19975	20480	.	+	.	ID=M302_000178-T1.exon1;Parent=M302_000178-T1;
scaffold_2	funannotate	exon	20546	21830	.	+	.	ID=M302_000178-T1.exon2;Parent=M302_000178-T1;
scaffold_2	funannotate	CDS	19975	20480	.	+	0	ID=M302_000178-T1.cds;Parent=M302_000178-T1;
scaffold_2	funannotate	CDS	20546	21830	.	+	1	ID=M302_000178-T1.cds;Parent=M302_000178-T1;
scaffold_2	funannotate	gene	22577	25108	.	+	.	ID=M302_000179;
scaffold_2	funannotate	mRNA	22577	25108	.	+	.	ID=M302_000179-T1;Parent=M302_000179;product=hypothetical protein;
scaffold_2	funannotate	exon	22577	25108	.	+	.	ID=M302_000179-T1.exon1;Parent=M302_000179-T1;
scaffold_2	funannotate	CDS	22577	25108	.	+	0	ID=M302_000179-T1.cds;Parent=M302_000179-T1;
scaffold_2	funannotate	gene	25543	26595	.	-	.	ID=M302_000180;
scaffold_2	funannotate	mRNA	25543	26595	.	-	.	ID=M302_000180-T1;Parent=M302_000180;product=hypothetical protein;
scaffold_2	funannotate	exon	26517	26595	.	-	.	ID=M302_000180-T1.exon1;Parent=M302_000180-T1;
scaffold_2	funannotate	exon	25543	26459	.	-	.	ID=M302_000180-T1.exon2;Parent=M302_000180-T1;
scaffold_2	funannotate	CDS	26517	26595	.	-	0	ID=M302_000180-T1.cds;Parent=M302_000180-T1;
scaffold_2	funannotate	CDS	25543	26459	.	-	2	ID=M302_000180-T1.cds;Parent=M302_000180-T1;
scaffold_2	funannotate	gene	27264	28507	.	+	.	ID=M302_000181;
scaffold_2	funannotate	mRNA	27264	28507	.	+	.	ID=M302_000181-T1;Parent=M302_000181;product=hypothetical protein;
scaffold_2	funannotate	exon	27264	27345	.	+	.	ID=M302_000181-T1.exon1;Parent=M302_000181-T1;
scaffold_2	funannotate	exon	27402	27627	.	+	.	ID=M302_000181-T1.exon2;Parent=M302_000181-T1;
scaffold_2	funannotate	exon	27680	27943	.	+	.	ID=M302_000181-T1.exon3;Parent=M302_000181-T1;
scaffold_2	funannotate	exon	28010	28266	.	+	.	ID=M302_000181-T1.exon4;Parent=M302_000181-T1;
scaffold_2	funannotate	exon	28428	28507	.	+	.	ID=M302_000181-T1.exon5;Parent=M302_000181-T1;
scaffold_2	funannotate	CDS	27264	27345	.	+	0	ID=M302_000181-T1.cds;Parent=M302_000181-T1;
scaffold_2	funannotate	CDS	27402	27627	.	+	2	ID=M302_000181-T1.cds;Parent=M302_000181-T1;
scaffold_2	funannotate	CDS	27680	27943	.	+	1	ID=M302_000181-T1.cds;Parent=M302_000181-T1;
scaffold_2	funannotate	CDS	28010	28266	.	+	1	ID=M302_000181-T1.cds;Parent=M302_000181-T1;
scaffold_2	funannotate	CDS	28428	28507	.	+	2	ID=M302_000181-T1.cds;Parent=M302_000181-T1;
scaffold_2	funannotate	gene	32104	34806	.	+	.	ID=M302_000182;
scaffold_2	funannotate	mRNA	32104	34806	.	+	.	ID=M302_000182-T1;Parent=M302_000182;product=hypothetical protein;
scaffold_2	funannotate	exon	32104	33203	.	+	.	ID=M302_000182-T1.exon1;Parent=M302_000182-T1;
scaffold_2	funannotate	exon	33260	33410	.	+	.	ID=M302_000182-T1.exon2;Parent=M302_000182-T1;
scaffold_2	funannotate	exon	33461	33526	.	+	.	ID=M302_000182-T1.exon3;Parent=M302_000182-T1;
scaffold_2	funannotate	exon	33581	34056	.	+	.	ID=M302_000182-T1.exon4;Parent=M302_000182-T1;
scaffold_2	funannotate	exon	34122	34806	.	+	.	ID=M302_000182-T1.exon5;Parent=M302_000182-T1;
scaffold_2	funannotate	CDS	32104	33203	.	+	0	ID=M302_000182-T1.cds;Parent=M302_000182-T1;
scaffold_2	funannotate	CDS	33260	33410	.	+	1	ID=M302_000182-T1.cds;Parent=M302_000182-T1;
scaffold_2	funannotate	CDS	33461	33526	.	+	0	ID=M302_000182-T1.cds;Parent=M302_000182-T1;
scaffold_2	funannotate	CDS	33581	34056	.	+	0	ID=M302_000182-T1.cds;Parent=M302_000182-T1;
scaffold_2	funannotate	CDS	34122	34806	.	+	1	ID=M302_000182-T1.cds;Parent=M302_000182-T1;
scaffold_2	funannotate	gene	35093	36484	.	-	.	ID=M302_000183;
scaffold_2	funannotate	mRNA	35093	36484	.	-	.	ID=M302_000183-T1;Parent=M302_000183;product=hypothetical protein;
scaffold_2	funannotate	exon	36386	36484	.	-	.	ID=M302_000183-T1.exon1;Parent=M302_000183-T1;
scaffold_2	funannotate	exon	36181	36302	.	-	.	ID=M302_000183-T1.exon2;Parent=M302_000183-T1;
scaffold_2	funannotate	exon	35093	36101	.	-	.	ID=M302_000183-T1.exon3;Parent=M302_000183-T1;
scaffold_2	funannotate	CDS	36386	36484	.	-	0	ID=M302_000183-T1.cds;Parent=M302_000183-T1;
scaffold_2	funannotate	CDS	36181	36302	.	-	0	ID=M302_000183-T1.cds;Parent=M302_000183-T1;
scaffold_2	funannotate	CDS	35093	36101	.	-	1	ID=M302_000183-T1.cds;Parent=M302_000183-T1;
scaffold_2	funannotate	gene	37674	40064	.	-	.	ID=M302_000184;
scaffold_2	funannotate	mRNA	37674	40064	.	-	.	ID=M302_000184-T1;Parent=M302_000184;product=hypothetical protein;
scaffold_2	funannotate	exon	39879	40064	.	-	.	ID=M302_000184-T1.exon1;Parent=M302_000184-T1;
scaffold_2	funannotate	exon	38994	39756	.	-	.	ID=M302_000184-T1.exon2;Parent=M302_000184-T1;
scaffold_2	funannotate	exon	38765	38941	.	-	.	ID=M302_000184-T1.exon3;Parent=M302_000184-T1;
scaffold_2	funannotate	exon	37936	38683	.	-	.	ID=M302_000184-T1.exon4;Parent=M302_000184-T1;
scaffold_2	funannotate	exon	37674	37869	.	-	.	ID=M302_000184-T1.exon5;Parent=M302_000184-T1;
scaffold_2	funannotate	CDS	39879	40064	.	-	0	ID=M302_000184-T1.cds;Parent=M302_000184-T1;
scaffold_2	funannotate	CDS	38994	39756	.	-	0	ID=M302_000184-T1.cds;Parent=M302_000184-T1;
scaffold_2	funannotate	CDS	38765	38941	.	-	2	ID=M302_000184-T1.cds;Parent=M302_000184-T1;
scaffold_2	funannotate	CDS	37936	38683	.	-	2	ID=M302_000184-T1.cds;Parent=M302_000184-T1;
scaffold_2	funannotate	CDS	37674	37869	.	-	1	ID=M302_000184-T1.cds;Parent=M302_000184-T1;
scaffold_2	funannotate	gene	41315	42283	.	-	.	ID=M302_000185;
scaffold_2	funannotate	mRNA	41315	42283	.	-	.	ID=M302_000185-T1;Parent=M302_000185;product=hypothetical protein;
scaffold_2	funannotate	exon	41315	42283	.	-	.	ID=M302_000185-T1.exon1;Parent=M302_000185-T1;
scaffold_2	funannotate	CDS	41315	42283	.	-	0	ID=M302_000185-T1.cds;Parent=M302_000185-T1;
scaffold_2	funannotate	gene	44441	46327	.	+	.	ID=M302_000186;
scaffold_2	funannotate	mRNA	44441	46327	.	+	.	ID=M302_000186-T1;Parent=M302_000186;product=hypothetical protein;
scaffold_2	funannotate	exon	44441	46327	.	+	.	ID=M302_000186-T1.exon1;Parent=M302_000186-T1;
scaffold_2	funannotate	CDS	44441	46327	.	+	0	ID=M302_000186-T1.cds;Parent=M302_000186-T1;
scaffold_2	funannotate	gene	46867	48409	.	+	.	ID=M302_000187;
scaffold_2	funannotate	mRNA	46867	48409	.	+	.	ID=M302_000187-T1;Parent=M302_000187;product=hypothetical protein;
scaffold_2	funannotate	exon	46867	46954	.	+	.	ID=M302_000187-T1.exon1;Parent=M302_000187-T1;
scaffold_2	funannotate	exon	47119	47559	.	+	.	ID=M302_000187-T1.exon2;Parent=M302_000187-T1;
scaffold_2	funannotate	exon	47710	48306	.	+	.	ID=M302_000187-T1.exon3;Parent=M302_000187-T1;
scaffold_2	funannotate	exon	48381	48409	.	+	.	ID=M302_000187-T1.exon4;Parent=M302_000187-T1;
scaffold_2	funannotate	CDS	46867	46954	.	+	0	ID=M302_000187-T1.cds;Parent=M302_000187-T1;
scaffold_2	funannotate	CDS	47119	47559	.	+	2	ID=M302_000187-T1.cds;Parent=M302_000187-T1;
scaffold_2	funannotate	CDS	47710	48306	.	+	2	ID=M302_000187-T1.cds;Parent=M302_000187-T1;
scaffold_2	funannotate	CDS	48381	48409	.	+	2	ID=M302_000187-T1.cds;Parent=M302_000187-T1;
scaffold_2	funannotate	gene	49736	50932	.	+	.	ID=M302_000188;
scaffold_2	funannotate	mRNA	49736	50932	.	+	.	ID=M302_000188-T1;Parent=M302_000188;product=hypothetical protein;
scaffold_2	funannotate	exon	49736	50932	.	+	.	ID=M302_000188-T1.exon1;Parent=M302_000188-T1;
scaffold_2	funannotate	CDS	49736	50932	.	+	0	ID=M302_000188-T1.cds;Parent=M302_000188-T1;
scaffold_2	funannotate	gene	51709	54231	.	-	.	ID=M302_000189;
scaffold_2	funannotate	mRNA	51709	54231	.	-	.	ID=M302_000189-T1;Parent=M302_000189;product=hypothetical protein;
scaffold_2	funannotate	exon	52340	54231	.	-	.	ID=M302_000189-T1.exon1;Parent=M302_000189-T1;
scaffold_2	funannotate	exon	51709	52288	.	-	.	ID=M302_000189-T1.exon2;Parent=M302_000189-T1;
scaffold_2	funannotate	CDS	52340	54231	.	-	0	ID=M302_000189-T1.cds;Parent=M302_000189-T1;
scaffold_2	funannotate	CDS	51709	52288	.	-	1	ID=M302_000189-T1.cds;Parent=M302_000189-T1;
scaffold_2	funannotate	gene	55495	56784	.	-	.	ID=M302_000190;
scaffold_2	funannotate	mRNA	55495	56784	.	-	.	ID=M302_000190-T1;Parent=M302_000190;product=hypothetical protein;
scaffold_2	funannotate	exon	55495	56784	.	-	.	ID=M302_000190-T1.exon1;Parent=M302_000190-T1;
scaffold_2	funannotate	CDS	55495	56784	.	-	0	ID=M302_000190-T1.cds;Parent=M302_000190-T1;
scaffold_2	funannotate	gene	57444	59170	.	-	.	ID=M302_000191;
scaffold_2	funannotate	mRNA	57444	59170	.	-	.	ID=M302_000191-T1;Parent=M302_000191;product=hypothetical protein;
scaffold_2	funannotate	exon	59077	59170	.	-	.	ID=M302_000191-T1.exon1;Parent=M302_000191-T1;
scaffold_2	funannotate	exon	58660	59016	.	-	.	ID=M302_000191-T1.exon2;Parent=M302_000191-T1;
scaffold_2	funannotate	exon	57444	58570	.	-	.	ID=M302_000191-T1.exon3;Parent=M302_000191-T1;
scaffold_2	funannotate	CDS	59077	59170	.	-	0	ID=M302_000191-T1.cds;Parent=M302_000191-T1;
scaffold_2	funannotate	CDS	58660	59016	.	-	2	ID=M302_000191-T1.cds;Parent=M302_000191-T1;
scaffold_2	funannotate	CDS	57444	58570	.	-	2	ID=M302_000191-T1.cds;Parent=M302_000191-T1;
scaffold_2	funannotate	gene	59807	62336	.	+	.	ID=M302_000192;
scaffold_2	funannotate	mRNA	59807	62336	.	+	.	ID=M302_000192-T1;Parent=M302_000192;product=hypothetical protein;
scaffold_2	funannotate	exon	59807	61540	.	+	.	ID=M302_000192-T1.exon1;Parent=M302_000192-T1;
scaffold_2	funannotate	exon	61602	62336	.	+	.	ID=M302_000192-T1.exon2;Parent=M302_000192-T1;
scaffold_2	funannotate	CDS	59807	61540	.	+	0	ID=M302_000192-T1.cds;Parent=M302_000192-T1;
scaffold_2	funannotate	CDS	61602	62336	.	+	0	ID=M302_000192-T1.cds;Parent=M302_000192-T1;
scaffold_2	funannotate	gene	63333	66663	.	-	.	ID=M302_000193;
scaffold_2	funannotate	mRNA	63333	66663	.	-	.	ID=M302_000193-T1;Parent=M302_000193;product=hypothetical protein;
scaffold_2	funannotate	exon	65275	66663	.	-	.	ID=M302_000193-T1.exon1;Parent=M302_000193-T1;
scaffold_2	funannotate	exon	64785	65223	.	-	.	ID=M302_000193-T1.exon2;Parent=M302_000193-T1;
scaffold_2	funannotate	exon	63530	64719	.	-	.	ID=M302_000193-T1.exon3;Parent=M302_000193-T1;
scaffold_2	funannotate	exon	63333	63410	.	-	.	ID=M302_000193-T1.exon4;Parent=M302_000193-T1;
scaffold_2	funannotate	CDS	65275	66663	.	-	0	ID=M302_000193-T1.cds;Parent=M302_000193-T1;
scaffold_2	funannotate	CDS	64785	65223	.	-	0	ID=M302_000193-T1.cds;Parent=M302_000193-T1;
scaffold_2	funannotate	CDS	63530	64719	.	-	2	ID=M302_000193-T1.cds;Parent=M302_000193-T1;
scaffold_2	funannotate	CDS	63333	63410	.	-	0	ID=M302_000193-T1.cds;Parent=M302_000193-T1;
scaffold_2	funannotate	gene	67754	70820	.	+	.	ID=M302_000194;
scaffold_2	funannotate	mRNA	67754	70820	.	+	.	ID=M302_000194-T1;Parent=M302_000194;product=hypothetical protein;
scaffold_2	funannotate	exon	67754	67899	.	+	.	ID=M302_000194-T1.exon1;Parent=M302_000194-T1;
scaffold_2	funannotate	exon	68006	70820	.	+	.	ID=M302_000194-T1.exon2;Parent=M302_000194-T1;
scaffold_2	funannotate	CDS	67754	67899	.	+	0	ID=M302_000194-T1.cds;Parent=M302_000194-T1;
scaffold_2	funannotate	CDS	68006	70820	.	+	1	ID=M302_000194-T1.cds;Parent=M302_000194-T1;
scaffold_2	funannotate	gene	77995	79232	.	+	.	ID=M302_000195;
scaffold_2	funannotate	mRNA	77995	79232	.	+	.	ID=M302_000195-T1;Parent=M302_000195;product=hypothetical protein;
scaffold_2	funannotate	exon	77995	78232	.	+	.	ID=M302_000195-T1.exon1;Parent=M302_000195-T1;
scaffold_2	funannotate	exon	78346	79232	.	+	.	ID=M302_000195-T1.exon2;Parent=M302_000195-T1;
scaffold_2	funannotate	CDS	77995	78232	.	+	0	ID=M302_000195-T1.cds;Parent=M302_000195-T1;
scaffold_2	funannotate	CDS	78346	79232	.	+	2	ID=M302_000195-T1.cds;Parent=M302_000195-T1;
scaffold_2	funannotate	gene	81125	82224	.	+	.	ID=M302_000196;
scaffold_2	funannotate	mRNA	81125	82224	.	+	.	ID=M302_000196-T1;Parent=M302_000196;product=hypothetical protein;
scaffold_2	funannotate	exon	81125	81408	.	+	.	ID=M302_000196-T1.exon1;Parent=M302_000196-T1;
scaffold_2	funannotate	exon	81585	82224	.	+	.	ID=M302_000196-T1.exon2;Parent=M302_000196-T1;
scaffold_2	funannotate	CDS	81125	81408	.	+	0	ID=M302_000196-T1.cds;Parent=M302_000196-T1;
scaffold_2	funannotate	CDS	81585	82224	.	+	1	ID=M302_000196-T1.cds;Parent=M302_000196-T1;
scaffold_2	funannotate	gene	86339	87802	.	-	.	ID=M302_000197;
scaffold_2	funannotate	mRNA	86339	87802	.	-	.	ID=M302_000197-T1;Parent=M302_000197;product=hypothetical protein;
scaffold_2	funannotate	exon	86339	87802	.	-	.	ID=M302_000197-T1.exon1;Parent=M302_000197-T1;
scaffold_2	funannotate	CDS	86339	87802	.	-	0	ID=M302_000197-T1.cds;Parent=M302_000197-T1;
scaffold_2	funannotate	gene	96471	96763	.	+	.	ID=M302_000198;
scaffold_2	funannotate	mRNA	96471	96763	.	+	.	ID=M302_000198-T1;Parent=M302_000198;product=hypothetical protein;
scaffold_2	funannotate	exon	96471	96541	.	+	.	ID=M302_000198-T1.exon1;Parent=M302_000198-T1;
scaffold_2	funannotate	exon	96652	96763	.	+	.	ID=M302_000198-T1.exon2;Parent=M302_000198-T1;
scaffold_2	funannotate	CDS	96471	96541	.	+	0	ID=M302_000198-T1.cds;Parent=M302_000198-T1;
scaffold_2	funannotate	CDS	96652	96763	.	+	1	ID=M302_000198-T1.cds;Parent=M302_000198-T1;
scaffold_2	funannotate	gene	101661	103370	.	-	.	ID=M302_000199;
scaffold_2	funannotate	mRNA	101661	103370	.	-	.	ID=M302_000199-T1;Parent=M302_000199;product=hypothetical protein;
scaffold_2	funannotate	exon	103090	103370	.	-	.	ID=M302_000199-T1.exon1;Parent=M302_000199-T1;
scaffold_2	funannotate	exon	102904	103021	.	-	.	ID=M302_000199-T1.exon2;Parent=M302_000199-T1;
scaffold_2	funannotate	exon	101661	102851	.	-	.	ID=M302_000199-T1.exon3;Parent=M302_000199-T1;
scaffold_2	funannotate	CDS	103090	103370	.	-	0	ID=M302_000199-T1.cds;Parent=M302_000199-T1;
scaffold_2	funannotate	CDS	102904	103021	.	-	1	ID=M302_000199-T1.cds;Parent=M302_000199-T1;
scaffold_2	funannotate	CDS	101661	102851	.	-	0	ID=M302_000199-T1.cds;Parent=M302_000199-T1;
scaffold_2	funannotate	gene	104308	104582	.	-	.	ID=M302_000200;
scaffold_2	funannotate	mRNA	104308	104582	.	-	.	ID=M302_000200-T1;Parent=M302_000200;product=hypothetical protein;
scaffold_2	funannotate	exon	104349	104582	.	-	.	ID=M302_000200-T1.exon1;Parent=M302_000200-T1;
scaffold_2	funannotate	exon	104308	104328	.	-	.	ID=M302_000200-T1.exon2;Parent=M302_000200-T1;
scaffold_2	funannotate	CDS	104349	104582	.	-	0	ID=M302_000200-T1.cds;Parent=M302_000200-T1;
scaffold_2	funannotate	CDS	104308	104328	.	-	0	ID=M302_000200-T1.cds;Parent=M302_000200-T1;
scaffold_2	funannotate	gene	105007	106163	.	+	.	ID=M302_000201;
scaffold_2	funannotate	mRNA	105007	106163	.	+	.	ID=M302_000201-T1;Parent=M302_000201;product=hypothetical protein;
scaffold_2	funannotate	exon	105007	105184	.	+	.	ID=M302_000201-T1.exon1;Parent=M302_000201-T1;
scaffold_2	funannotate	exon	105235	106163	.	+	.	ID=M302_000201-T1.exon2;Parent=M302_000201-T1;
scaffold_2	funannotate	CDS	105007	105184	.	+	0	ID=M302_000201-T1.cds;Parent=M302_000201-T1;
scaffold_2	funannotate	CDS	105235	106163	.	+	2	ID=M302_000201-T1.cds;Parent=M302_000201-T1;
scaffold_2	funannotate	gene	112338	112932	.	-	.	ID=M302_000202;
scaffold_2	funannotate	mRNA	112338	112932	.	-	.	ID=M302_000202-T1;Parent=M302_000202;product=hypothetical protein;
scaffold_2	funannotate	exon	112678	112932	.	-	.	ID=M302_000202-T1.exon1;Parent=M302_000202-T1;
scaffold_2	funannotate	exon	112338	112616	.	-	.	ID=M302_000202-T1.exon2;Parent=M302_000202-T1;
scaffold_2	funannotate	CDS	112678	112932	.	-	0	ID=M302_000202-T1.cds;Parent=M302_000202-T1;
scaffold_2	funannotate	CDS	112338	112616	.	-	0	ID=M302_000202-T1.cds;Parent=M302_000202-T1;
scaffold_2	funannotate	gene	114731	116875	.	+	.	ID=M302_000203;
scaffold_2	funannotate	mRNA	114731	116875	.	+	.	ID=M302_000203-T1;Parent=M302_000203;product=hypothetical protein;
scaffold_2	funannotate	exon	114731	114742	.	+	.	ID=M302_000203-T1.exon1;Parent=M302_000203-T1;
scaffold_2	funannotate	exon	114930	115127	.	+	.	ID=M302_000203-T1.exon2;Parent=M302_000203-T1;
scaffold_2	funannotate	exon	115192	115253	.	+	.	ID=M302_000203-T1.exon3;Parent=M302_000203-T1;
scaffold_2	funannotate	exon	115364	116098	.	+	.	ID=M302_000203-T1.exon4;Parent=M302_000203-T1;
scaffold_2	funannotate	exon	116147	116370	.	+	.	ID=M302_000203-T1.exon5;Parent=M302_000203-T1;
scaffold_2	funannotate	exon	116445	116875	.	+	.	ID=M302_000203-T1.exon6;Parent=M302_000203-T1;
scaffold_2	funannotate	CDS	114731	114742	.	+	0	ID=M302_000203-T1.cds;Parent=M302_000203-T1;
scaffold_2	funannotate	CDS	114930	115127	.	+	0	ID=M302_000203-T1.cds;Parent=M302_000203-T1;
scaffold_2	funannotate	CDS	115192	115253	.	+	0	ID=M302_000203-T1.cds;Parent=M302_000203-T1;
scaffold_2	funannotate	CDS	115364	116098	.	+	1	ID=M302_000203-T1.cds;Parent=M302_000203-T1;
scaffold_2	funannotate	CDS	116147	116370	.	+	1	ID=M302_000203-T1.cds;Parent=M302_000203-T1;
scaffold_2	funannotate	CDS	116445	116875	.	+	2	ID=M302_000203-T1.cds;Parent=M302_000203-T1;
scaffold_2	funannotate	gene	117448	119401	.	-	.	ID=M302_000204;
scaffold_2	funannotate	mRNA	117448	119401	.	-	.	ID=M302_000204-T1;Parent=M302_000204;product=hypothetical protein;
scaffold_2	funannotate	exon	119149	119401	.	-	.	ID=M302_000204-T1.exon1;Parent=M302_000204-T1;
scaffold_2	funannotate	exon	119002	119090	.	-	.	ID=M302_000204-T1.exon2;Parent=M302_000204-T1;
scaffold_2	funannotate	exon	118586	118940	.	-	.	ID=M302_000204-T1.exon3;Parent=M302_000204-T1;
scaffold_2	funannotate	exon	118380	118534	.	-	.	ID=M302_000204-T1.exon4;Parent=M302_000204-T1;
scaffold_2	funannotate	exon	118199	118308	.	-	.	ID=M302_000204-T1.exon5;Parent=M302_000204-T1;
scaffold_2	funannotate	exon	118048	118135	.	-	.	ID=M302_000204-T1.exon6;Parent=M302_000204-T1;
scaffold_2	funannotate	exon	117868	117982	.	-	.	ID=M302_000204-T1.exon7;Parent=M302_000204-T1;
scaffold_2	funannotate	exon	117777	117806	.	-	.	ID=M302_000204-T1.exon8;Parent=M302_000204-T1;
scaffold_2	funannotate	exon	117448	117704	.	-	.	ID=M302_000204-T1.exon9;Parent=M302_000204-T1;
scaffold_2	funannotate	CDS	119149	119401	.	-	0	ID=M302_000204-T1.cds;Parent=M302_000204-T1;
scaffold_2	funannotate	CDS	119002	119090	.	-	2	ID=M302_000204-T1.cds;Parent=M302_000204-T1;
scaffold_2	funannotate	CDS	118586	118940	.	-	0	ID=M302_000204-T1.cds;Parent=M302_000204-T1;
scaffold_2	funannotate	CDS	118380	118534	.	-	2	ID=M302_000204-T1.cds;Parent=M302_000204-T1;
scaffold_2	funannotate	CDS	118199	118308	.	-	0	ID=M302_000204-T1.cds;Parent=M302_000204-T1;
scaffold_2	funannotate	CDS	118048	118135	.	-	1	ID=M302_000204-T1.cds;Parent=M302_000204-T1;
scaffold_2	funannotate	CDS	117868	117982	.	-	0	ID=M302_000204-T1.cds;Parent=M302_000204-T1;
scaffold_2	funannotate	CDS	117777	117806	.	-	2	ID=M302_000204-T1.cds;Parent=M302_000204-T1;
scaffold_2	funannotate	CDS	117448	117704	.	-	2	ID=M302_000204-T1.cds;Parent=M302_000204-T1;
scaffold_2	funannotate	gene	120098	122822	.	-	.	ID=M302_000205;
scaffold_2	funannotate	mRNA	120098	122822	.	-	.	ID=M302_000205-T1;Parent=M302_000205;product=hypothetical protein;
scaffold_2	funannotate	exon	122718	122822	.	-	.	ID=M302_000205-T1.exon1;Parent=M302_000205-T1;
scaffold_2	funannotate	exon	122291	122536	.	-	.	ID=M302_000205-T1.exon2;Parent=M302_000205-T1;
scaffold_2	funannotate	exon	121992	122101	.	-	.	ID=M302_000205-T1.exon3;Parent=M302_000205-T1;
scaffold_2	funannotate	exon	121760	121817	.	-	.	ID=M302_000205-T1.exon4;Parent=M302_000205-T1;
scaffold_2	funannotate	exon	121564	121634	.	-	.	ID=M302_000205-T1.exon5;Parent=M302_000205-T1;
scaffold_2	funannotate	exon	121074	121404	.	-	.	ID=M302_000205-T1.exon6;Parent=M302_000205-T1;
scaffold_2	funannotate	exon	120447	120878	.	-	.	ID=M302_000205-T1.exon7;Parent=M302_000205-T1;
scaffold_2	funannotate	exon	120098	120274	.	-	.	ID=M302_000205-T1.exon8;Parent=M302_000205-T1;
scaffold_2	funannotate	CDS	122718	122822	.	-	0	ID=M302_000205-T1.cds;Parent=M302_000205-T1;
scaffold_2	funannotate	CDS	122291	122536	.	-	0	ID=M302_000205-T1.cds;Parent=M302_000205-T1;
scaffold_2	funannotate	CDS	121992	122101	.	-	0	ID=M302_000205-T1.cds;Parent=M302_000205-T1;
scaffold_2	funannotate	CDS	121760	121817	.	-	1	ID=M302_000205-T1.cds;Parent=M302_000205-T1;
scaffold_2	funannotate	CDS	121564	121634	.	-	0	ID=M302_000205-T1.cds;Parent=M302_000205-T1;
scaffold_2	funannotate	CDS	121074	121404	.	-	1	ID=M302_000205-T1.cds;Parent=M302_000205-T1;
scaffold_2	funannotate	CDS	120447	120878	.	-	0	ID=M302_000205-T1.cds;Parent=M302_000205-T1;
scaffold_2	funannotate	CDS	120098	120274	.	-	0	ID=M302_000205-T1.cds;Parent=M302_000205-T1;
scaffold_2	funannotate	gene	124724	126010	.	-	.	ID=M302_000206;
scaffold_2	funannotate	mRNA	124724	126010	.	-	.	ID=M302_000206-T1;Parent=M302_000206;product=hypothetical protein;
scaffold_2	funannotate	exon	124724	126010	.	-	.	ID=M302_000206-T1.exon1;Parent=M302_000206-T1;
scaffold_2	funannotate	CDS	124724	126010	.	-	0	ID=M302_000206-T1.cds;Parent=M302_000206-T1;
scaffold_2	funannotate	gene	128780	129865	.	+	.	ID=M302_000207;
scaffold_2	funannotate	mRNA	128780	129865	.	+	.	ID=M302_000207-T1;Parent=M302_000207;product=hypothetical protein;
scaffold_2	funannotate	exon	128780	128845	.	+	.	ID=M302_000207-T1.exon1;Parent=M302_000207-T1;
scaffold_2	funannotate	exon	128905	128931	.	+	.	ID=M302_000207-T1.exon2;Parent=M302_000207-T1;
scaffold_2	funannotate	exon	129104	129126	.	+	.	ID=M302_000207-T1.exon3;Parent=M302_000207-T1;
scaffold_2	funannotate	exon	129206	129333	.	+	.	ID=M302_000207-T1.exon4;Parent=M302_000207-T1;
scaffold_2	funannotate	exon	129405	129649	.	+	.	ID=M302_000207-T1.exon5;Parent=M302_000207-T1;
scaffold_2	funannotate	exon	129707	129865	.	+	.	ID=M302_000207-T1.exon6;Parent=M302_000207-T1;
scaffold_2	funannotate	CDS	128780	128845	.	+	0	ID=M302_000207-T1.cds;Parent=M302_000207-T1;
scaffold_2	funannotate	CDS	128905	128931	.	+	0	ID=M302_000207-T1.cds;Parent=M302_000207-T1;
scaffold_2	funannotate	CDS	129104	129126	.	+	0	ID=M302_000207-T1.cds;Parent=M302_000207-T1;
scaffold_2	funannotate	CDS	129206	129333	.	+	1	ID=M302_000207-T1.cds;Parent=M302_000207-T1;
scaffold_2	funannotate	CDS	129405	129649	.	+	2	ID=M302_000207-T1.cds;Parent=M302_000207-T1;
scaffold_2	funannotate	CDS	129707	129865	.	+	0	ID=M302_000207-T1.cds;Parent=M302_000207-T1;
scaffold_2	funannotate	gene	132558	135137	.	+	.	ID=M302_000208;
scaffold_2	funannotate	mRNA	132558	135137	.	+	.	ID=M302_000208-T1;Parent=M302_000208;product=hypothetical protein;
scaffold_2	funannotate	exon	132558	135137	.	+	.	ID=M302_000208-T1.exon1;Parent=M302_000208-T1;
scaffold_2	funannotate	CDS	132558	135137	.	+	0	ID=M302_000208-T1.cds;Parent=M302_000208-T1;
scaffold_2	funannotate	gene	137259	138230	.	+	.	ID=M302_000209;
scaffold_2	funannotate	mRNA	137259	138230	.	+	.	ID=M302_000209-T1;Parent=M302_000209;product=hypothetical protein;
scaffold_2	funannotate	exon	137259	138230	.	+	.	ID=M302_000209-T1.exon1;Parent=M302_000209-T1;
scaffold_2	funannotate	CDS	137259	138230	.	+	0	ID=M302_000209-T1.cds;Parent=M302_000209-T1;
scaffold_2	funannotate	gene	139702	140944	.	-	.	ID=M302_000210;
scaffold_2	funannotate	mRNA	139702	140944	.	-	.	ID=M302_000210-T1;Parent=M302_000210;product=hypothetical protein;
scaffold_2	funannotate	exon	140782	140944	.	-	.	ID=M302_000210-T1.exon1;Parent=M302_000210-T1;
scaffold_2	funannotate	exon	140114	140458	.	-	.	ID=M302_000210-T1.exon2;Parent=M302_000210-T1;
scaffold_2	funannotate	exon	139702	140012	.	-	.	ID=M302_000210-T1.exon3;Parent=M302_000210-T1;
scaffold_2	funannotate	CDS	140782	140944	.	-	0	ID=M302_000210-T1.cds;Parent=M302_000210-T1;
scaffold_2	funannotate	CDS	140114	140458	.	-	2	ID=M302_000210-T1.cds;Parent=M302_000210-T1;
scaffold_2	funannotate	CDS	139702	140012	.	-	2	ID=M302_000210-T1.cds;Parent=M302_000210-T1;
scaffold_2	funannotate	gene	147296	148199	.	+	.	ID=M302_000211;
scaffold_2	funannotate	mRNA	147296	148199	.	+	.	ID=M302_000211-T1;Parent=M302_000211;product=hypothetical protein;
scaffold_2	funannotate	exon	147296	147804	.	+	.	ID=M302_000211-T1.exon1;Parent=M302_000211-T1;
scaffold_2	funannotate	exon	147863	148199	.	+	.	ID=M302_000211-T1.exon2;Parent=M302_000211-T1;
scaffold_2	funannotate	CDS	147296	147804	.	+	0	ID=M302_000211-T1.cds;Parent=M302_000211-T1;
scaffold_2	funannotate	CDS	147863	148199	.	+	1	ID=M302_000211-T1.cds;Parent=M302_000211-T1;
scaffold_2	funannotate	gene	149915	150619	.	+	.	ID=M302_000212;
scaffold_2	funannotate	mRNA	149915	150619	.	+	.	ID=M302_000212-T1;Parent=M302_000212;product=hypothetical protein;
scaffold_2	funannotate	exon	149915	150448	.	+	.	ID=M302_000212-T1.exon1;Parent=M302_000212-T1;
scaffold_2	funannotate	exon	150518	150619	.	+	.	ID=M302_000212-T1.exon2;Parent=M302_000212-T1;
scaffold_2	funannotate	CDS	149915	150448	.	+	0	ID=M302_000212-T1.cds;Parent=M302_000212-T1;
scaffold_2	funannotate	CDS	150518	150619	.	+	0	ID=M302_000212-T1.cds;Parent=M302_000212-T1;
scaffold_2	funannotate	gene	153448	154830	.	-	.	ID=M302_000213;
scaffold_2	funannotate	mRNA	153448	154830	.	-	.	ID=M302_000213-T1;Parent=M302_000213;product=hypothetical protein;
scaffold_2	funannotate	exon	153448	154830	.	-	.	ID=M302_000213-T1.exon1;Parent=M302_000213-T1;
scaffold_2	funannotate	CDS	153448	154830	.	-	0	ID=M302_000213-T1.cds;Parent=M302_000213-T1;
scaffold_2	funannotate	gene	159643	160287	.	+	.	ID=M302_000214;
scaffold_2	funannotate	mRNA	159643	160287	.	+	.	ID=M302_000214-T1;Parent=M302_000214;product=hypothetical protein;
scaffold_2	funannotate	exon	159643	160287	.	+	.	ID=M302_000214-T1.exon1;Parent=M302_000214-T1;
scaffold_2	funannotate	CDS	159643	160287	.	+	0	ID=M302_000214-T1.cds;Parent=M302_000214-T1;
scaffold_2	funannotate	gene	160734	162477	.	+	.	ID=M302_000215;
scaffold_2	funannotate	mRNA	160734	162477	.	+	.	ID=M302_000215-T1;Parent=M302_000215;product=hypothetical protein;
scaffold_2	funannotate	exon	160734	161788	.	+	.	ID=M302_000215-T1.exon1;Parent=M302_000215-T1;
scaffold_2	funannotate	exon	161940	162065	.	+	.	ID=M302_000215-T1.exon2;Parent=M302_000215-T1;
scaffold_2	funannotate	exon	162162	162477	.	+	.	ID=M302_000215-T1.exon3;Parent=M302_000215-T1;
scaffold_2	funannotate	CDS	160734	161788	.	+	0	ID=M302_000215-T1.cds;Parent=M302_000215-T1;
scaffold_2	funannotate	CDS	161940	162065	.	+	1	ID=M302_000215-T1.cds;Parent=M302_000215-T1;
scaffold_2	funannotate	CDS	162162	162477	.	+	1	ID=M302_000215-T1.cds;Parent=M302_000215-T1;
scaffold_2	funannotate	gene	163470	165335	.	+	.	ID=M302_000216;
scaffold_2	funannotate	mRNA	163470	165335	.	+	.	ID=M302_000216-T1;Parent=M302_000216;product=hypothetical protein;
scaffold_2	funannotate	exon	163470	165335	.	+	.	ID=M302_000216-T1.exon1;Parent=M302_000216-T1;
scaffold_2	funannotate	CDS	163470	165335	.	+	0	ID=M302_000216-T1.cds;Parent=M302_000216-T1;
scaffold_2	funannotate	gene	165982	167043	.	+	.	ID=M302_000217;
scaffold_2	funannotate	mRNA	165982	167043	.	+	.	ID=M302_000217-T1;Parent=M302_000217;product=hypothetical protein;
scaffold_2	funannotate	exon	165982	167043	.	+	.	ID=M302_000217-T1.exon1;Parent=M302_000217-T1;
scaffold_2	funannotate	CDS	165982	167043	.	+	0	ID=M302_000217-T1.cds;Parent=M302_000217-T1;
scaffold_2	funannotate	gene	167529	168593	.	-	.	ID=M302_000218;
scaffold_2	funannotate	mRNA	167529	168593	.	-	.	ID=M302_000218-T1;Parent=M302_000218;product=hypothetical protein;
scaffold_2	funannotate	exon	168385	168593	.	-	.	ID=M302_000218-T1.exon1;Parent=M302_000218-T1;
scaffold_2	funannotate	exon	168260	168322	.	-	.	ID=M302_000218-T1.exon2;Parent=M302_000218-T1;
scaffold_2	funannotate	exon	168135	168185	.	-	.	ID=M302_000218-T1.exon3;Parent=M302_000218-T1;
scaffold_2	funannotate	exon	167699	168047	.	-	.	ID=M302_000218-T1.exon4;Parent=M302_000218-T1;
scaffold_2	funannotate	exon	167529	167636	.	-	.	ID=M302_000218-T1.exon5;Parent=M302_000218-T1;
scaffold_2	funannotate	CDS	168385	168593	.	-	0	ID=M302_000218-T1.cds;Parent=M302_000218-T1;
scaffold_2	funannotate	CDS	168260	168322	.	-	1	ID=M302_000218-T1.cds;Parent=M302_000218-T1;
scaffold_2	funannotate	CDS	168135	168185	.	-	1	ID=M302_000218-T1.cds;Parent=M302_000218-T1;
scaffold_2	funannotate	CDS	167699	168047	.	-	1	ID=M302_000218-T1.cds;Parent=M302_000218-T1;
scaffold_2	funannotate	CDS	167529	167636	.	-	0	ID=M302_000218-T1.cds;Parent=M302_000218-T1;
scaffold_2	funannotate	gene	169218	171065	.	-	.	ID=M302_000219;
scaffold_2	funannotate	mRNA	169218	171065	.	-	.	ID=M302_000219-T1;Parent=M302_000219;product=hypothetical protein;
scaffold_2	funannotate	exon	169218	171065	.	-	.	ID=M302_000219-T1.exon1;Parent=M302_000219-T1;
scaffold_2	funannotate	CDS	169218	171065	.	-	0	ID=M302_000219-T1.cds;Parent=M302_000219-T1;
scaffold_2	funannotate	gene	172554	172624	.	+	.	ID=M302_000220;
scaffold_2	funannotate	tRNA	172554	172624	.	+	.	ID=M302_000220-T1;Parent=M302_000220;product=tRNA-Gly;
scaffold_2	funannotate	exon	172554	172624	.	+	.	ID=M302_000220-T1.exon1;Parent=M302_000220-T1;
scaffold_2	funannotate	gene	175296	176747	.	+	.	ID=M302_000221;
scaffold_2	funannotate	mRNA	175296	176747	.	+	.	ID=M302_000221-T1;Parent=M302_000221;product=hypothetical protein;
scaffold_2	funannotate	exon	175296	175723	.	+	.	ID=M302_000221-T1.exon1;Parent=M302_000221-T1;
scaffold_2	funannotate	exon	175805	175868	.	+	.	ID=M302_000221-T1.exon2;Parent=M302_000221-T1;
scaffold_2	funannotate	exon	175930	176163	.	+	.	ID=M302_000221-T1.exon3;Parent=M302_000221-T1;
scaffold_2	funannotate	exon	176248	176568	.	+	.	ID=M302_000221-T1.exon4;Parent=M302_000221-T1;
scaffold_2	funannotate	exon	176631	176747	.	+	.	ID=M302_000221-T1.exon5;Parent=M302_000221-T1;
scaffold_2	funannotate	CDS	175296	175723	.	+	0	ID=M302_000221-T1.cds;Parent=M302_000221-T1;
scaffold_2	funannotate	CDS	175805	175868	.	+	1	ID=M302_000221-T1.cds;Parent=M302_000221-T1;
scaffold_2	funannotate	CDS	175930	176163	.	+	0	ID=M302_000221-T1.cds;Parent=M302_000221-T1;
scaffold_2	funannotate	CDS	176248	176568	.	+	0	ID=M302_000221-T1.cds;Parent=M302_000221-T1;
scaffold_2	funannotate	CDS	176631	176747	.	+	0	ID=M302_000221-T1.cds;Parent=M302_000221-T1;
scaffold_2	funannotate	gene	177177	185713	.	-	.	ID=M302_000222;
scaffold_2	funannotate	mRNA	177177	185713	.	-	.	ID=M302_000222-T1;Parent=M302_000222;product=hypothetical protein;
scaffold_2	funannotate	exon	185543	185713	.	-	.	ID=M302_000222-T1.exon1;Parent=M302_000222-T1;
scaffold_2	funannotate	exon	185402	185480	.	-	.	ID=M302_000222-T1.exon2;Parent=M302_000222-T1;
scaffold_2	funannotate	exon	185284	185349	.	-	.	ID=M302_000222-T1.exon3;Parent=M302_000222-T1;
scaffold_2	funannotate	exon	184956	185224	.	-	.	ID=M302_000222-T1.exon4;Parent=M302_000222-T1;
scaffold_2	funannotate	exon	184558	184900	.	-	.	ID=M302_000222-T1.exon5;Parent=M302_000222-T1;
scaffold_2	funannotate	exon	184417	184507	.	-	.	ID=M302_000222-T1.exon6;Parent=M302_000222-T1;
scaffold_2	funannotate	exon	184206	184404	.	-	.	ID=M302_000222-T1.exon7;Parent=M302_000222-T1;
scaffold_2	funannotate	exon	183627	184176	.	-	.	ID=M302_000222-T1.exon8;Parent=M302_000222-T1;
scaffold_2	funannotate	exon	179291	183236	.	-	.	ID=M302_000222-T1.exon9;Parent=M302_000222-T1;
scaffold_2	funannotate	exon	178461	179187	.	-	.	ID=M302_000222-T1.exon10;Parent=M302_000222-T1;
scaffold_2	funannotate	exon	178072	178392	.	-	.	ID=M302_000222-T1.exon11;Parent=M302_000222-T1;
scaffold_2	funannotate	exon	177177	178016	.	-	.	ID=M302_000222-T1.exon12;Parent=M302_000222-T1;
scaffold_2	funannotate	CDS	185543	185713	.	-	0	ID=M302_000222-T1.cds;Parent=M302_000222-T1;
scaffold_2	funannotate	CDS	185402	185480	.	-	0	ID=M302_000222-T1.cds;Parent=M302_000222-T1;
scaffold_2	funannotate	CDS	185284	185349	.	-	2	ID=M302_000222-T1.cds;Parent=M302_000222-T1;
scaffold_2	funannotate	CDS	184956	185224	.	-	2	ID=M302_000222-T1.cds;Parent=M302_000222-T1;
scaffold_2	funannotate	CDS	184558	184900	.	-	0	ID=M302_000222-T1.cds;Parent=M302_000222-T1;
scaffold_2	funannotate	CDS	184417	184507	.	-	2	ID=M302_000222-T1.cds;Parent=M302_000222-T1;
scaffold_2	funannotate	CDS	184206	184404	.	-	1	ID=M302_000222-T1.cds;Parent=M302_000222-T1;
scaffold_2	funannotate	CDS	183627	184176	.	-	0	ID=M302_000222-T1.cds;Parent=M302_000222-T1;
scaffold_2	funannotate	CDS	179291	183236	.	-	2	ID=M302_000222-T1.cds;Parent=M302_000222-T1;
scaffold_2	funannotate	CDS	178461	179187	.	-	1	ID=M302_000222-T1.cds;Parent=M302_000222-T1;
scaffold_2	funannotate	CDS	178072	178392	.	-	0	ID=M302_000222-T1.cds;Parent=M302_000222-T1;
scaffold_2	funannotate	CDS	177177	178016	.	-	0	ID=M302_000222-T1.cds;Parent=M302_000222-T1;
scaffold_2	funannotate	gene	187035	188618	.	-	.	ID=M302_000223;
scaffold_2	funannotate	mRNA	187035	188618	.	-	.	ID=M302_000223-T1;Parent=M302_000223;product=hypothetical protein;
scaffold_2	funannotate	exon	187763	188618	.	-	.	ID=M302_000223-T1.exon1;Parent=M302_000223-T1;
scaffold_2	funannotate	exon	187556	187698	.	-	.	ID=M302_000223-T1.exon2;Parent=M302_000223-T1;
scaffold_2	funannotate	exon	187035	187481	.	-	.	ID=M302_000223-T1.exon3;Parent=M302_000223-T1;
scaffold_2	funannotate	CDS	187763	188618	.	-	0	ID=M302_000223-T1.cds;Parent=M302_000223-T1;
scaffold_2	funannotate	CDS	187556	187698	.	-	2	ID=M302_000223-T1.cds;Parent=M302_000223-T1;
scaffold_2	funannotate	CDS	187035	187481	.	-	0	ID=M302_000223-T1.cds;Parent=M302_000223-T1;
scaffold_2	funannotate	gene	190436	191726	.	-	.	ID=M302_000224;
scaffold_2	funannotate	mRNA	190436	191726	.	-	.	ID=M302_000224-T1;Parent=M302_000224;product=hypothetical protein;
scaffold_2	funannotate	exon	191433	191726	.	-	.	ID=M302_000224-T1.exon1;Parent=M302_000224-T1;
scaffold_2	funannotate	exon	190914	191373	.	-	.	ID=M302_000224-T1.exon2;Parent=M302_000224-T1;
scaffold_2	funannotate	exon	190436	190857	.	-	.	ID=M302_000224-T1.exon3;Parent=M302_000224-T1;
scaffold_2	funannotate	CDS	191433	191726	.	-	0	ID=M302_000224-T1.cds;Parent=M302_000224-T1;
scaffold_2	funannotate	CDS	190914	191373	.	-	0	ID=M302_000224-T1.cds;Parent=M302_000224-T1;
scaffold_2	funannotate	CDS	190436	190857	.	-	2	ID=M302_000224-T1.cds;Parent=M302_000224-T1;
scaffold_2	funannotate	gene	192684	193799	.	+	.	ID=M302_000225;
scaffold_2	funannotate	mRNA	192684	193799	.	+	.	ID=M302_000225-T1;Parent=M302_000225;product=hypothetical protein;
scaffold_2	funannotate	exon	192684	193799	.	+	.	ID=M302_000225-T1.exon1;Parent=M302_000225-T1;
scaffold_2	funannotate	CDS	192684	193799	.	+	0	ID=M302_000225-T1.cds;Parent=M302_000225-T1;
scaffold_2	funannotate	gene	195039	195842	.	+	.	ID=M302_000226;
scaffold_2	funannotate	mRNA	195039	195842	.	+	.	ID=M302_000226-T1;Parent=M302_000226;product=hypothetical protein;
scaffold_2	funannotate	exon	195039	195444	.	+	.	ID=M302_000226-T1.exon1;Parent=M302_000226-T1;
scaffold_2	funannotate	exon	195508	195842	.	+	.	ID=M302_000226-T1.exon2;Parent=M302_000226-T1;
scaffold_2	funannotate	CDS	195039	195444	.	+	0	ID=M302_000226-T1.cds;Parent=M302_000226-T1;
scaffold_2	funannotate	CDS	195508	195842	.	+	2	ID=M302_000226-T1.cds;Parent=M302_000226-T1;
scaffold_2	funannotate	gene	196826	197550	.	+	.	ID=M302_000227;
scaffold_2	funannotate	mRNA	196826	197550	.	+	.	ID=M302_000227-T1;Parent=M302_000227;product=hypothetical protein;
scaffold_2	funannotate	exon	196826	197102	.	+	.	ID=M302_000227-T1.exon1;Parent=M302_000227-T1;
scaffold_2	funannotate	exon	197162	197550	.	+	.	ID=M302_000227-T1.exon2;Parent=M302_000227-T1;
scaffold_2	funannotate	CDS	196826	197102	.	+	0	ID=M302_000227-T1.cds;Parent=M302_000227-T1;
scaffold_2	funannotate	CDS	197162	197550	.	+	2	ID=M302_000227-T1.cds;Parent=M302_000227-T1;
scaffold_2	funannotate	gene	197851	199249	.	-	.	ID=M302_000228;
scaffold_2	funannotate	mRNA	197851	199249	.	-	.	ID=M302_000228-T1;Parent=M302_000228;product=hypothetical protein;
scaffold_2	funannotate	exon	199172	199249	.	-	.	ID=M302_000228-T1.exon1;Parent=M302_000228-T1;
scaffold_2	funannotate	exon	198781	199119	.	-	.	ID=M302_000228-T1.exon2;Parent=M302_000228-T1;
scaffold_2	funannotate	exon	198296	198667	.	-	.	ID=M302_000228-T1.exon3;Parent=M302_000228-T1;
scaffold_2	funannotate	exon	198120	198221	.	-	.	ID=M302_000228-T1.exon4;Parent=M302_000228-T1;
scaffold_2	funannotate	exon	197851	198054	.	-	.	ID=M302_000228-T1.exon5;Parent=M302_000228-T1;
scaffold_2	funannotate	CDS	199172	199249	.	-	0	ID=M302_000228-T1.cds;Parent=M302_000228-T1;
scaffold_2	funannotate	CDS	198781	199119	.	-	0	ID=M302_000228-T1.cds;Parent=M302_000228-T1;
scaffold_2	funannotate	CDS	198296	198667	.	-	0	ID=M302_000228-T1.cds;Parent=M302_000228-T1;
scaffold_2	funannotate	CDS	198120	198221	.	-	0	ID=M302_000228-T1.cds;Parent=M302_000228-T1;
scaffold_2	funannotate	CDS	197851	198054	.	-	0	ID=M302_000228-T1.cds;Parent=M302_000228-T1;
scaffold_2	funannotate	gene	199943	200703	.	-	.	ID=M302_000229;
scaffold_2	funannotate	mRNA	199943	200703	.	-	.	ID=M302_000229-T1;Parent=M302_000229;product=hypothetical protein;
scaffold_2	funannotate	exon	200496	200703	.	-	.	ID=M302_000229-T1.exon1;Parent=M302_000229-T1;
scaffold_2	funannotate	exon	200131	200441	.	-	.	ID=M302_000229-T1.exon2;Parent=M302_000229-T1;
scaffold_2	funannotate	exon	199943	200068	.	-	.	ID=M302_000229-T1.exon3;Parent=M302_000229-T1;
scaffold_2	funannotate	CDS	200496	200703	.	-	0	ID=M302_000229-T1.cds;Parent=M302_000229-T1;
scaffold_2	funannotate	CDS	200131	200441	.	-	2	ID=M302_000229-T1.cds;Parent=M302_000229-T1;
scaffold_2	funannotate	CDS	199943	200068	.	-	0	ID=M302_000229-T1.cds;Parent=M302_000229-T1;
scaffold_2	funannotate	gene	201214	202624	.	+	.	ID=M302_000230;
scaffold_2	funannotate	mRNA	201214	202624	.	+	.	ID=M302_000230-T1;Parent=M302_000230;product=hypothetical protein;
scaffold_2	funannotate	exon	201214	201280	.	+	.	ID=M302_000230-T1.exon1;Parent=M302_000230-T1;
scaffold_2	funannotate	exon	201341	201587	.	+	.	ID=M302_000230-T1.exon2;Parent=M302_000230-T1;
scaffold_2	funannotate	exon	201671	202092	.	+	.	ID=M302_000230-T1.exon3;Parent=M302_000230-T1;
scaffold_2	funannotate	exon	202152	202624	.	+	.	ID=M302_000230-T1.exon4;Parent=M302_000230-T1;
scaffold_2	funannotate	CDS	201214	201280	.	+	0	ID=M302_000230-T1.cds;Parent=M302_000230-T1;
scaffold_2	funannotate	CDS	201341	201587	.	+	2	ID=M302_000230-T1.cds;Parent=M302_000230-T1;
scaffold_2	funannotate	CDS	201671	202092	.	+	1	ID=M302_000230-T1.cds;Parent=M302_000230-T1;
scaffold_2	funannotate	CDS	202152	202624	.	+	2	ID=M302_000230-T1.cds;Parent=M302_000230-T1;
scaffold_2	funannotate	gene	203030	204562	.	-	.	ID=M302_000231;
scaffold_2	funannotate	mRNA	203030	204562	.	-	.	ID=M302_000231-T1;Parent=M302_000231;product=hypothetical protein;
scaffold_2	funannotate	exon	204287	204562	.	-	.	ID=M302_000231-T1.exon1;Parent=M302_000231-T1;
scaffold_2	funannotate	exon	203809	204237	.	-	.	ID=M302_000231-T1.exon2;Parent=M302_000231-T1;
scaffold_2	funannotate	exon	203391	203744	.	-	.	ID=M302_000231-T1.exon3;Parent=M302_000231-T1;
scaffold_2	funannotate	exon	203234	203330	.	-	.	ID=M302_000231-T1.exon4;Parent=M302_000231-T1;
scaffold_2	funannotate	exon	203030	203178	.	-	.	ID=M302_000231-T1.exon5;Parent=M302_000231-T1;
scaffold_2	funannotate	CDS	204287	204562	.	-	0	ID=M302_000231-T1.cds;Parent=M302_000231-T1;
scaffold_2	funannotate	CDS	203809	204237	.	-	0	ID=M302_000231-T1.cds;Parent=M302_000231-T1;
scaffold_2	funannotate	CDS	203391	203744	.	-	0	ID=M302_000231-T1.cds;Parent=M302_000231-T1;
scaffold_2	funannotate	CDS	203234	203330	.	-	0	ID=M302_000231-T1.cds;Parent=M302_000231-T1;
scaffold_2	funannotate	CDS	203030	203178	.	-	2	ID=M302_000231-T1.cds;Parent=M302_000231-T1;
scaffold_2	funannotate	gene	205192	206953	.	+	.	ID=M302_000232;
scaffold_2	funannotate	mRNA	205192	206953	.	+	.	ID=M302_000232-T1;Parent=M302_000232;product=hypothetical protein;
scaffold_2	funannotate	exon	205192	205272	.	+	.	ID=M302_000232-T1.exon1;Parent=M302_000232-T1;
scaffold_2	funannotate	exon	205330	205509	.	+	.	ID=M302_000232-T1.exon2;Parent=M302_000232-T1;
scaffold_2	funannotate	exon	205568	205767	.	+	.	ID=M302_000232-T1.exon3;Parent=M302_000232-T1;
scaffold_2	funannotate	exon	205834	206098	.	+	.	ID=M302_000232-T1.exon4;Parent=M302_000232-T1;
scaffold_2	funannotate	exon	206174	206953	.	+	.	ID=M302_000232-T1.exon5;Parent=M302_000232-T1;
scaffold_2	funannotate	CDS	205192	205272	.	+	0	ID=M302_000232-T1.cds;Parent=M302_000232-T1;
scaffold_2	funannotate	CDS	205330	205509	.	+	0	ID=M302_000232-T1.cds;Parent=M302_000232-T1;
scaffold_2	funannotate	CDS	205568	205767	.	+	0	ID=M302_000232-T1.cds;Parent=M302_000232-T1;
scaffold_2	funannotate	CDS	205834	206098	.	+	1	ID=M302_000232-T1.cds;Parent=M302_000232-T1;
scaffold_2	funannotate	CDS	206174	206953	.	+	0	ID=M302_000232-T1.cds;Parent=M302_000232-T1;
scaffold_2	funannotate	gene	207140	209795	.	-	.	ID=M302_000233;
scaffold_2	funannotate	mRNA	207140	209795	.	-	.	ID=M302_000233-T1;Parent=M302_000233;product=hypothetical protein;
scaffold_2	funannotate	exon	209698	209795	.	-	.	ID=M302_000233-T1.exon1;Parent=M302_000233-T1;
scaffold_2	funannotate	exon	209572	209642	.	-	.	ID=M302_000233-T1.exon2;Parent=M302_000233-T1;
scaffold_2	funannotate	exon	209435	209515	.	-	.	ID=M302_000233-T1.exon3;Parent=M302_000233-T1;
scaffold_2	funannotate	exon	208165	209323	.	-	.	ID=M302_000233-T1.exon4;Parent=M302_000233-T1;
scaffold_2	funannotate	exon	207140	208097	.	-	.	ID=M302_000233-T1.exon5;Parent=M302_000233-T1;
scaffold_2	funannotate	CDS	209698	209795	.	-	0	ID=M302_000233-T1.cds;Parent=M302_000233-T1;
scaffold_2	funannotate	CDS	209572	209642	.	-	1	ID=M302_000233-T1.cds;Parent=M302_000233-T1;
scaffold_2	funannotate	CDS	209435	209515	.	-	2	ID=M302_000233-T1.cds;Parent=M302_000233-T1;
scaffold_2	funannotate	CDS	208165	209323	.	-	2	ID=M302_000233-T1.cds;Parent=M302_000233-T1;
scaffold_2	funannotate	CDS	207140	208097	.	-	1	ID=M302_000233-T1.cds;Parent=M302_000233-T1;
scaffold_2	funannotate	gene	210914	212940	.	+	.	ID=M302_000234;
scaffold_2	funannotate	mRNA	210914	212940	.	+	.	ID=M302_000234-T1;Parent=M302_000234;product=hypothetical protein;
scaffold_2	funannotate	exon	210914	210997	.	+	.	ID=M302_000234-T1.exon1;Parent=M302_000234-T1;
scaffold_2	funannotate	exon	211053	211249	.	+	.	ID=M302_000234-T1.exon2;Parent=M302_000234-T1;
scaffold_2	funannotate	exon	211323	211544	.	+	.	ID=M302_000234-T1.exon3;Parent=M302_000234-T1;
scaffold_2	funannotate	exon	211605	211617	.	+	.	ID=M302_000234-T1.exon4;Parent=M302_000234-T1;
scaffold_2	funannotate	exon	211675	211740	.	+	.	ID=M302_000234-T1.exon5;Parent=M302_000234-T1;
scaffold_2	funannotate	exon	211797	212270	.	+	.	ID=M302_000234-T1.exon6;Parent=M302_000234-T1;
scaffold_2	funannotate	exon	212334	212344	.	+	.	ID=M302_000234-T1.exon7;Parent=M302_000234-T1;
scaffold_2	funannotate	exon	212396	212615	.	+	.	ID=M302_000234-T1.exon8;Parent=M302_000234-T1;
scaffold_2	funannotate	exon	212689	212940	.	+	.	ID=M302_000234-T1.exon9;Parent=M302_000234-T1;
scaffold_2	funannotate	CDS	210914	210997	.	+	0	ID=M302_000234-T1.cds;Parent=M302_000234-T1;
scaffold_2	funannotate	CDS	211053	211249	.	+	0	ID=M302_000234-T1.cds;Parent=M302_000234-T1;
scaffold_2	funannotate	CDS	211323	211544	.	+	1	ID=M302_000234-T1.cds;Parent=M302_000234-T1;
scaffold_2	funannotate	CDS	211605	211617	.	+	1	ID=M302_000234-T1.cds;Parent=M302_000234-T1;
scaffold_2	funannotate	CDS	211675	211740	.	+	0	ID=M302_000234-T1.cds;Parent=M302_000234-T1;
scaffold_2	funannotate	CDS	211797	212270	.	+	0	ID=M302_000234-T1.cds;Parent=M302_000234-T1;
scaffold_2	funannotate	CDS	212334	212344	.	+	0	ID=M302_000234-T1.cds;Parent=M302_000234-T1;
scaffold_2	funannotate	CDS	212396	212615	.	+	1	ID=M302_000234-T1.cds;Parent=M302_000234-T1;
scaffold_2	funannotate	CDS	212689	212940	.	+	0	ID=M302_000234-T1.cds;Parent=M302_000234-T1;
scaffold_2	funannotate	gene	215110	215646	.	-	.	ID=M302_000235;
scaffold_2	funannotate	mRNA	215110	215646	.	-	.	ID=M302_000235-T1;Parent=M302_000235;product=hypothetical protein;
scaffold_2	funannotate	exon	215548	215646	.	-	.	ID=M302_000235-T1.exon1;Parent=M302_000235-T1;
scaffold_2	funannotate	exon	215327	215439	.	-	.	ID=M302_000235-T1.exon2;Parent=M302_000235-T1;
scaffold_2	funannotate	exon	215110	215212	.	-	.	ID=M302_000235-T1.exon3;Parent=M302_000235-T1;
scaffold_2	funannotate	CDS	215548	215646	.	-	0	ID=M302_000235-T1.cds;Parent=M302_000235-T1;
scaffold_2	funannotate	CDS	215327	215439	.	-	0	ID=M302_000235-T1.cds;Parent=M302_000235-T1;
scaffold_2	funannotate	CDS	215110	215212	.	-	1	ID=M302_000235-T1.cds;Parent=M302_000235-T1;
scaffold_2	funannotate	gene	216668	217904	.	-	.	ID=M302_000236;
scaffold_2	funannotate	mRNA	216668	217904	.	-	.	ID=M302_000236-T1;Parent=M302_000236;product=hypothetical protein;
scaffold_2	funannotate	exon	217864	217904	.	-	.	ID=M302_000236-T1.exon1;Parent=M302_000236-T1;
scaffold_2	funannotate	exon	216668	217115	.	-	.	ID=M302_000236-T1.exon2;Parent=M302_000236-T1;
scaffold_2	funannotate	CDS	217864	217904	.	-	0	ID=M302_000236-T1.cds;Parent=M302_000236-T1;
scaffold_2	funannotate	CDS	216668	217115	.	-	1	ID=M302_000236-T1.cds;Parent=M302_000236-T1;
scaffold_2	funannotate	gene	219622	221369	.	+	.	ID=M302_000237;
scaffold_2	funannotate	mRNA	219622	221369	.	+	.	ID=M302_000237-T1;Parent=M302_000237;product=hypothetical protein;
scaffold_2	funannotate	exon	219622	219927	.	+	.	ID=M302_000237-T1.exon1;Parent=M302_000237-T1;
scaffold_2	funannotate	exon	219996	221369	.	+	.	ID=M302_000237-T1.exon2;Parent=M302_000237-T1;
scaffold_2	funannotate	CDS	219622	219927	.	+	0	ID=M302_000237-T1.cds;Parent=M302_000237-T1;
scaffold_2	funannotate	CDS	219996	221369	.	+	0	ID=M302_000237-T1.cds;Parent=M302_000237-T1;
scaffold_2	funannotate	gene	222525	223806	.	+	.	ID=M302_000238;
scaffold_2	funannotate	mRNA	222525	223806	.	+	.	ID=M302_000238-T1;Parent=M302_000238;product=hypothetical protein;
scaffold_2	funannotate	exon	222525	222792	.	+	.	ID=M302_000238-T1.exon1;Parent=M302_000238-T1;
scaffold_2	funannotate	exon	222880	222928	.	+	.	ID=M302_000238-T1.exon2;Parent=M302_000238-T1;
scaffold_2	funannotate	exon	223083	223806	.	+	.	ID=M302_000238-T1.exon3;Parent=M302_000238-T1;
scaffold_2	funannotate	CDS	222525	222792	.	+	0	ID=M302_000238-T1.cds;Parent=M302_000238-T1;
scaffold_2	funannotate	CDS	222880	222928	.	+	2	ID=M302_000238-T1.cds;Parent=M302_000238-T1;
scaffold_2	funannotate	CDS	223083	223806	.	+	1	ID=M302_000238-T1.cds;Parent=M302_000238-T1;
scaffold_2	funannotate	gene	230911	233429	.	+	.	ID=M302_000239;
scaffold_2	funannotate	mRNA	230911	233429	.	+	.	ID=M302_000239-T1;Parent=M302_000239;product=hypothetical protein;
scaffold_2	funannotate	exon	230911	231078	.	+	.	ID=M302_000239-T1.exon1;Parent=M302_000239-T1;
scaffold_2	funannotate	exon	231156	231498	.	+	.	ID=M302_000239-T1.exon2;Parent=M302_000239-T1;
scaffold_2	funannotate	exon	231563	231596	.	+	.	ID=M302_000239-T1.exon3;Parent=M302_000239-T1;
scaffold_2	funannotate	exon	232118	233235	.	+	.	ID=M302_000239-T1.exon4;Parent=M302_000239-T1;
scaffold_2	funannotate	exon	233380	233429	.	+	.	ID=M302_000239-T1.exon5;Parent=M302_000239-T1;
scaffold_2	funannotate	CDS	230911	231078	.	+	0	ID=M302_000239-T1.cds;Parent=M302_000239-T1;
scaffold_2	funannotate	CDS	231156	231498	.	+	0	ID=M302_000239-T1.cds;Parent=M302_000239-T1;
scaffold_2	funannotate	CDS	231563	231596	.	+	2	ID=M302_000239-T1.cds;Parent=M302_000239-T1;
scaffold_2	funannotate	CDS	232118	233235	.	+	1	ID=M302_000239-T1.cds;Parent=M302_000239-T1;
scaffold_2	funannotate	CDS	233380	233429	.	+	2	ID=M302_000239-T1.cds;Parent=M302_000239-T1;
scaffold_2	funannotate	gene	240671	242235	.	+	.	ID=M302_000240;
scaffold_2	funannotate	mRNA	240671	242235	.	+	.	ID=M302_000240-T1;Parent=M302_000240;product=hypothetical protein;
scaffold_2	funannotate	exon	240671	240985	.	+	.	ID=M302_000240-T1.exon1;Parent=M302_000240-T1;
scaffold_2	funannotate	exon	241044	241887	.	+	.	ID=M302_000240-T1.exon2;Parent=M302_000240-T1;
scaffold_2	funannotate	exon	241949	242235	.	+	.	ID=M302_000240-T1.exon3;Parent=M302_000240-T1;
scaffold_2	funannotate	CDS	240671	240985	.	+	0	ID=M302_000240-T1.cds;Parent=M302_000240-T1;
scaffold_2	funannotate	CDS	241044	241887	.	+	0	ID=M302_000240-T1.cds;Parent=M302_000240-T1;
scaffold_2	funannotate	CDS	241949	242235	.	+	2	ID=M302_000240-T1.cds;Parent=M302_000240-T1;
scaffold_2	funannotate	gene	243873	244365	.	+	.	ID=M302_000241;
scaffold_2	funannotate	mRNA	243873	244365	.	+	.	ID=M302_000241-T1;Parent=M302_000241;product=hypothetical protein;
scaffold_2	funannotate	exon	243873	244090	.	+	.	ID=M302_000241-T1.exon1;Parent=M302_000241-T1;
scaffold_2	funannotate	exon	244242	244365	.	+	.	ID=M302_000241-T1.exon2;Parent=M302_000241-T1;
scaffold_2	funannotate	CDS	243873	244090	.	+	0	ID=M302_000241-T1.cds;Parent=M302_000241-T1;
scaffold_2	funannotate	CDS	244242	244365	.	+	1	ID=M302_000241-T1.cds;Parent=M302_000241-T1;
scaffold_2	funannotate	gene	246041	247577	.	+	.	ID=M302_000242;
scaffold_2	funannotate	mRNA	246041	247577	.	+	.	ID=M302_000242-T1;Parent=M302_000242;product=hypothetical protein;
scaffold_2	funannotate	exon	246041	246866	.	+	.	ID=M302_000242-T1.exon1;Parent=M302_000242-T1;
scaffold_2	funannotate	exon	246921	247063	.	+	.	ID=M302_000242-T1.exon2;Parent=M302_000242-T1;
scaffold_2	funannotate	exon	247128	247577	.	+	.	ID=M302_000242-T1.exon3;Parent=M302_000242-T1;
scaffold_2	funannotate	CDS	246041	246866	.	+	0	ID=M302_000242-T1.cds;Parent=M302_000242-T1;
scaffold_2	funannotate	CDS	246921	247063	.	+	2	ID=M302_000242-T1.cds;Parent=M302_000242-T1;
scaffold_2	funannotate	CDS	247128	247577	.	+	0	ID=M302_000242-T1.cds;Parent=M302_000242-T1;
scaffold_2	funannotate	gene	253579	254823	.	-	.	ID=M302_000243;
scaffold_2	funannotate	mRNA	253579	254823	.	-	.	ID=M302_000243-T1;Parent=M302_000243;product=hypothetical protein;
scaffold_2	funannotate	exon	254665	254823	.	-	.	ID=M302_000243-T1.exon1;Parent=M302_000243-T1;
scaffold_2	funannotate	exon	254444	254570	.	-	.	ID=M302_000243-T1.exon2;Parent=M302_000243-T1;
scaffold_2	funannotate	exon	253579	254267	.	-	.	ID=M302_000243-T1.exon3;Parent=M302_000243-T1;
scaffold_2	funannotate	CDS	254665	254823	.	-	0	ID=M302_000243-T1.cds;Parent=M302_000243-T1;
scaffold_2	funannotate	CDS	254444	254570	.	-	0	ID=M302_000243-T1.cds;Parent=M302_000243-T1;
scaffold_2	funannotate	CDS	253579	254267	.	-	2	ID=M302_000243-T1.cds;Parent=M302_000243-T1;
scaffold_2	funannotate	gene	256429	260099	.	-	.	ID=M302_000244;
scaffold_2	funannotate	mRNA	256429	260099	.	-	.	ID=M302_000244-T1;Parent=M302_000244;product=hypothetical protein;
scaffold_2	funannotate	exon	260022	260099	.	-	.	ID=M302_000244-T1.exon1;Parent=M302_000244-T1;
scaffold_2	funannotate	exon	257424	259928	.	-	.	ID=M302_000244-T1.exon2;Parent=M302_000244-T1;
scaffold_2	funannotate	exon	257247	257356	.	-	.	ID=M302_000244-T1.exon3;Parent=M302_000244-T1;
scaffold_2	funannotate	exon	257059	257188	.	-	.	ID=M302_000244-T1.exon4;Parent=M302_000244-T1;
scaffold_2	funannotate	exon	256950	256994	.	-	.	ID=M302_000244-T1.exon5;Parent=M302_000244-T1;
scaffold_2	funannotate	exon	256429	256884	.	-	.	ID=M302_000244-T1.exon6;Parent=M302_000244-T1;
scaffold_2	funannotate	CDS	260022	260099	.	-	0	ID=M302_000244-T1.cds;Parent=M302_000244-T1;
scaffold_2	funannotate	CDS	257424	259928	.	-	0	ID=M302_000244-T1.cds;Parent=M302_000244-T1;
scaffold_2	funannotate	CDS	257247	257356	.	-	0	ID=M302_000244-T1.cds;Parent=M302_000244-T1;
scaffold_2	funannotate	CDS	257059	257188	.	-	1	ID=M302_000244-T1.cds;Parent=M302_000244-T1;
scaffold_2	funannotate	CDS	256950	256994	.	-	0	ID=M302_000244-T1.cds;Parent=M302_000244-T1;
scaffold_2	funannotate	CDS	256429	256884	.	-	0	ID=M302_000244-T1.cds;Parent=M302_000244-T1;
scaffold_2	funannotate	gene	261179	262495	.	+	.	ID=M302_000245;
scaffold_2	funannotate	mRNA	261179	262495	.	+	.	ID=M302_000245-T1;Parent=M302_000245;product=hypothetical protein;
scaffold_2	funannotate	exon	261179	261218	.	+	.	ID=M302_000245-T1.exon1;Parent=M302_000245-T1;
scaffold_2	funannotate	exon	261282	262145	.	+	.	ID=M302_000245-T1.exon2;Parent=M302_000245-T1;
scaffold_2	funannotate	exon	262302	262495	.	+	.	ID=M302_000245-T1.exon3;Parent=M302_000245-T1;
scaffold_2	funannotate	CDS	261179	261218	.	+	0	ID=M302_000245-T1.cds;Parent=M302_000245-T1;
scaffold_2	funannotate	CDS	261282	262145	.	+	2	ID=M302_000245-T1.cds;Parent=M302_000245-T1;
scaffold_2	funannotate	CDS	262302	262495	.	+	2	ID=M302_000245-T1.cds;Parent=M302_000245-T1;
scaffold_2	funannotate	gene	263822	264332	.	+	.	ID=M302_000246;
scaffold_2	funannotate	mRNA	263822	264332	.	+	.	ID=M302_000246-T1;Parent=M302_000246;product=hypothetical protein;
scaffold_2	funannotate	exon	263822	263893	.	+	.	ID=M302_000246-T1.exon1;Parent=M302_000246-T1;
scaffold_2	funannotate	exon	264054	264332	.	+	.	ID=M302_000246-T1.exon2;Parent=M302_000246-T1;
scaffold_2	funannotate	CDS	263822	263893	.	+	0	ID=M302_000246-T1.cds;Parent=M302_000246-T1;
scaffold_2	funannotate	CDS	264054	264332	.	+	0	ID=M302_000246-T1.cds;Parent=M302_000246-T1;
scaffold_2	funannotate	gene	264861	265368	.	+	.	ID=M302_000247;
scaffold_2	funannotate	mRNA	264861	265368	.	+	.	ID=M302_000247-T1;Parent=M302_000247;product=hypothetical protein;
scaffold_2	funannotate	exon	264861	264883	.	+	.	ID=M302_000247-T1.exon1;Parent=M302_000247-T1;
scaffold_2	funannotate	exon	264984	265368	.	+	.	ID=M302_000247-T1.exon2;Parent=M302_000247-T1;
scaffold_2	funannotate	CDS	264861	264883	.	+	0	ID=M302_000247-T1.cds;Parent=M302_000247-T1;
scaffold_2	funannotate	CDS	264984	265368	.	+	1	ID=M302_000247-T1.cds;Parent=M302_000247-T1;
scaffold_2	funannotate	gene	266601	268025	.	+	.	ID=M302_000248;
scaffold_2	funannotate	mRNA	266601	268025	.	+	.	ID=M302_000248-T1;Parent=M302_000248;product=hypothetical protein;
scaffold_2	funannotate	exon	266601	268025	.	+	.	ID=M302_000248-T1.exon1;Parent=M302_000248-T1;
scaffold_2	funannotate	CDS	266601	268025	.	+	0	ID=M302_000248-T1.cds;Parent=M302_000248-T1;
scaffold_2	funannotate	gene	270687	273756	.	+	.	ID=M302_000249;
scaffold_2	funannotate	mRNA	270687	273756	.	+	.	ID=M302_000249-T1;Parent=M302_000249;product=hypothetical protein;
scaffold_2	funannotate	exon	270687	271163	.	+	.	ID=M302_000249-T1.exon1;Parent=M302_000249-T1;
scaffold_2	funannotate	exon	271218	273153	.	+	.	ID=M302_000249-T1.exon2;Parent=M302_000249-T1;
scaffold_2	funannotate	exon	273224	273756	.	+	.	ID=M302_000249-T1.exon3;Parent=M302_000249-T1;
scaffold_2	funannotate	CDS	270687	271163	.	+	0	ID=M302_000249-T1.cds;Parent=M302_000249-T1;
scaffold_2	funannotate	CDS	271218	273153	.	+	0	ID=M302_000249-T1.cds;Parent=M302_000249-T1;
scaffold_2	funannotate	CDS	273224	273756	.	+	2	ID=M302_000249-T1.cds;Parent=M302_000249-T1;
scaffold_2	funannotate	gene	274445	275811	.	-	.	ID=M302_000250;
scaffold_2	funannotate	mRNA	274445	275811	.	-	.	ID=M302_000250-T1;Parent=M302_000250;product=hypothetical protein;
scaffold_2	funannotate	exon	275729	275811	.	-	.	ID=M302_000250-T1.exon1;Parent=M302_000250-T1;
scaffold_2	funannotate	exon	275457	275645	.	-	.	ID=M302_000250-T1.exon2;Parent=M302_000250-T1;
scaffold_2	funannotate	exon	275301	275394	.	-	.	ID=M302_000250-T1.exon3;Parent=M302_000250-T1;
scaffold_2	funannotate	exon	274879	275213	.	-	.	ID=M302_000250-T1.exon4;Parent=M302_000250-T1;
scaffold_2	funannotate	exon	274445	274748	.	-	.	ID=M302_000250-T1.exon5;Parent=M302_000250-T1;
scaffold_2	funannotate	CDS	275729	275811	.	-	0	ID=M302_000250-T1.cds;Parent=M302_000250-T1;
scaffold_2	funannotate	CDS	275457	275645	.	-	1	ID=M302_000250-T1.cds;Parent=M302_000250-T1;
scaffold_2	funannotate	CDS	275301	275394	.	-	1	ID=M302_000250-T1.cds;Parent=M302_000250-T1;
scaffold_2	funannotate	CDS	274879	275213	.	-	0	ID=M302_000250-T1.cds;Parent=M302_000250-T1;
scaffold_2	funannotate	CDS	274445	274748	.	-	1	ID=M302_000250-T1.cds;Parent=M302_000250-T1;
scaffold_2	funannotate	gene	277024	279276	.	+	.	ID=M302_000251;
scaffold_2	funannotate	mRNA	277024	279276	.	+	.	ID=M302_000251-T1;Parent=M302_000251;product=hypothetical protein;
scaffold_2	funannotate	exon	277024	277251	.	+	.	ID=M302_000251-T1.exon1;Parent=M302_000251-T1;
scaffold_2	funannotate	exon	277357	277543	.	+	.	ID=M302_000251-T1.exon2;Parent=M302_000251-T1;
scaffold_2	funannotate	exon	277602	277955	.	+	.	ID=M302_000251-T1.exon3;Parent=M302_000251-T1;
scaffold_2	funannotate	exon	278023	278083	.	+	.	ID=M302_000251-T1.exon4;Parent=M302_000251-T1;
scaffold_2	funannotate	exon	278143	278239	.	+	.	ID=M302_000251-T1.exon5;Parent=M302_000251-T1;
scaffold_2	funannotate	exon	278350	279082	.	+	.	ID=M302_000251-T1.exon6;Parent=M302_000251-T1;
scaffold_2	funannotate	exon	279206	279276	.	+	.	ID=M302_000251-T1.exon7;Parent=M302_000251-T1;
scaffold_2	funannotate	CDS	277024	277251	.	+	0	ID=M302_000251-T1.cds;Parent=M302_000251-T1;
scaffold_2	funannotate	CDS	277357	277543	.	+	0	ID=M302_000251-T1.cds;Parent=M302_000251-T1;
scaffold_2	funannotate	CDS	277602	277955	.	+	2	ID=M302_000251-T1.cds;Parent=M302_000251-T1;
scaffold_2	funannotate	CDS	278023	278083	.	+	2	ID=M302_000251-T1.cds;Parent=M302_000251-T1;
scaffold_2	funannotate	CDS	278143	278239	.	+	1	ID=M302_000251-T1.cds;Parent=M302_000251-T1;
scaffold_2	funannotate	CDS	278350	279082	.	+	0	ID=M302_000251-T1.cds;Parent=M302_000251-T1;
scaffold_2	funannotate	CDS	279206	279276	.	+	2	ID=M302_000251-T1.cds;Parent=M302_000251-T1;
scaffold_2	funannotate	gene	280416	282526	.	+	.	ID=M302_000252;
scaffold_2	funannotate	mRNA	280416	282526	.	+	.	ID=M302_000252-T1;Parent=M302_000252;product=hypothetical protein;
scaffold_2	funannotate	exon	280416	280513	.	+	.	ID=M302_000252-T1.exon1;Parent=M302_000252-T1;
scaffold_2	funannotate	exon	280723	280908	.	+	.	ID=M302_000252-T1.exon2;Parent=M302_000252-T1;
scaffold_2	funannotate	exon	280988	281139	.	+	.	ID=M302_000252-T1.exon3;Parent=M302_000252-T1;
scaffold_2	funannotate	exon	281195	281268	.	+	.	ID=M302_000252-T1.exon4;Parent=M302_000252-T1;
scaffold_2	funannotate	exon	281287	281336	.	+	.	ID=M302_000252-T1.exon5;Parent=M302_000252-T1;
scaffold_2	funannotate	exon	281390	281623	.	+	.	ID=M302_000252-T1.exon6;Parent=M302_000252-T1;
scaffold_2	funannotate	exon	281689	281931	.	+	.	ID=M302_000252-T1.exon7;Parent=M302_000252-T1;
scaffold_2	funannotate	exon	281986	282094	.	+	.	ID=M302_000252-T1.exon8;Parent=M302_000252-T1;
scaffold_2	funannotate	exon	282199	282371	.	+	.	ID=M302_000252-T1.exon9;Parent=M302_000252-T1;
scaffold_2	funannotate	exon	282430	282526	.	+	.	ID=M302_000252-T1.exon10;Parent=M302_000252-T1;
scaffold_2	funannotate	CDS	280416	280513	.	+	0	ID=M302_000252-T1.cds;Parent=M302_000252-T1;
scaffold_2	funannotate	CDS	280723	280908	.	+	1	ID=M302_000252-T1.cds;Parent=M302_000252-T1;
scaffold_2	funannotate	CDS	280988	281139	.	+	1	ID=M302_000252-T1.cds;Parent=M302_000252-T1;
scaffold_2	funannotate	CDS	281195	281268	.	+	2	ID=M302_000252-T1.cds;Parent=M302_000252-T1;
scaffold_2	funannotate	CDS	281287	281336	.	+	0	ID=M302_000252-T1.cds;Parent=M302_000252-T1;
scaffold_2	funannotate	CDS	281390	281623	.	+	1	ID=M302_000252-T1.cds;Parent=M302_000252-T1;
scaffold_2	funannotate	CDS	281689	281931	.	+	1	ID=M302_000252-T1.cds;Parent=M302_000252-T1;
scaffold_2	funannotate	CDS	281986	282094	.	+	1	ID=M302_000252-T1.cds;Parent=M302_000252-T1;
scaffold_2	funannotate	CDS	282199	282371	.	+	0	ID=M302_000252-T1.cds;Parent=M302_000252-T1;
scaffold_2	funannotate	CDS	282430	282526	.	+	1	ID=M302_000252-T1.cds;Parent=M302_000252-T1;
scaffold_2	funannotate	gene	284928	285243	.	-	.	ID=M302_000253;
scaffold_2	funannotate	mRNA	284928	285243	.	-	.	ID=M302_000253-T1;Parent=M302_000253;product=hypothetical protein;
scaffold_2	funannotate	exon	285224	285243	.	-	.	ID=M302_000253-T1.exon1;Parent=M302_000253-T1;
scaffold_2	funannotate	exon	284928	285168	.	-	.	ID=M302_000253-T1.exon2;Parent=M302_000253-T1;
scaffold_2	funannotate	CDS	285224	285243	.	-	0	ID=M302_000253-T1.cds;Parent=M302_000253-T1;
scaffold_2	funannotate	CDS	284928	285168	.	-	1	ID=M302_000253-T1.cds;Parent=M302_000253-T1;
scaffold_2	funannotate	gene	291472	292388	.	-	.	ID=M302_000254;
scaffold_2	funannotate	mRNA	291472	292388	.	-	.	ID=M302_000254-T1;Parent=M302_000254;product=hypothetical protein;
scaffold_2	funannotate	exon	291984	292388	.	-	.	ID=M302_000254-T1.exon1;Parent=M302_000254-T1;
scaffold_2	funannotate	exon	291472	291924	.	-	.	ID=M302_000254-T1.exon2;Parent=M302_000254-T1;
scaffold_2	funannotate	CDS	291984	292388	.	-	0	ID=M302_000254-T1.cds;Parent=M302_000254-T1;
scaffold_2	funannotate	CDS	291472	291924	.	-	0	ID=M302_000254-T1.cds;Parent=M302_000254-T1;
scaffold_2	funannotate	gene	293090	295731	.	+	.	ID=M302_000255;
scaffold_2	funannotate	mRNA	293090	295731	.	+	.	ID=M302_000255-T1;Parent=M302_000255;product=hypothetical protein;
scaffold_2	funannotate	exon	293090	293106	.	+	.	ID=M302_000255-T1.exon1;Parent=M302_000255-T1;
scaffold_2	funannotate	exon	293176	293221	.	+	.	ID=M302_000255-T1.exon2;Parent=M302_000255-T1;
scaffold_2	funannotate	exon	293389	293976	.	+	.	ID=M302_000255-T1.exon3;Parent=M302_000255-T1;
scaffold_2	funannotate	exon	294040	294118	.	+	.	ID=M302_000255-T1.exon4;Parent=M302_000255-T1;
scaffold_2	funannotate	exon	294177	294250	.	+	.	ID=M302_000255-T1.exon5;Parent=M302_000255-T1;
scaffold_2	funannotate	exon	294416	294795	.	+	.	ID=M302_000255-T1.exon6;Parent=M302_000255-T1;
[truncated: 115,152 more rows]
