# Supplementary material for: Population genomics of the grapevine pathogen Eutypa lata reveals evidence for population expansion and intraspecific differences in secondary metabolite gene clusters
Source: PLoS Genet. 2022 Apr 1;18(4):e1010153. doi: 10.1371/journal.pgen.1010153 (PMC9007359; doi:10.1371/journal.pgen.1010153)
Supplement: S1 Data — (ZIP) [file pgen.1010153.s010.zip › Eutypa_lata_MA002.gff3]

##gff-version 3
scaffold_1	funannotate	gene	10684	14228	.	-	.	ID=MA002_000001;
scaffold_1	funannotate	mRNA	10684	14228	.	-	.	ID=MA002_000001-T1;Parent=MA002_000001;product=hypothetical protein;
scaffold_1	funannotate	exon	13429	14228	.	-	.	ID=MA002_000001-T1.exon1;Parent=MA002_000001-T1;
scaffold_1	funannotate	exon	13235	13377	.	-	.	ID=MA002_000001-T1.exon2;Parent=MA002_000001-T1;
scaffold_1	funannotate	exon	13091	13179	.	-	.	ID=MA002_000001-T1.exon3;Parent=MA002_000001-T1;
scaffold_1	funannotate	exon	12193	13038	.	-	.	ID=MA002_000001-T1.exon4;Parent=MA002_000001-T1;
scaffold_1	funannotate	exon	11824	12139	.	-	.	ID=MA002_000001-T1.exon5;Parent=MA002_000001-T1;
scaffold_1	funannotate	exon	11634	11763	.	-	.	ID=MA002_000001-T1.exon6;Parent=MA002_000001-T1;
scaffold_1	funannotate	exon	10684	11578	.	-	.	ID=MA002_000001-T1.exon7;Parent=MA002_000001-T1;
scaffold_1	funannotate	CDS	13429	14228	.	-	0	ID=MA002_000001-T1.cds;Parent=MA002_000001-T1;
scaffold_1	funannotate	CDS	13235	13377	.	-	1	ID=MA002_000001-T1.cds;Parent=MA002_000001-T1;
scaffold_1	funannotate	CDS	13091	13179	.	-	2	ID=MA002_000001-T1.cds;Parent=MA002_000001-T1;
scaffold_1	funannotate	CDS	12193	13038	.	-	0	ID=MA002_000001-T1.cds;Parent=MA002_000001-T1;
scaffold_1	funannotate	CDS	11824	12139	.	-	0	ID=MA002_000001-T1.cds;Parent=MA002_000001-T1;
scaffold_1	funannotate	CDS	11634	11763	.	-	2	ID=MA002_000001-T1.cds;Parent=MA002_000001-T1;
scaffold_1	funannotate	CDS	10684	11578	.	-	1	ID=MA002_000001-T1.cds;Parent=MA002_000001-T1;
scaffold_1	funannotate	gene	14758	15646	.	-	.	ID=MA002_000002;
scaffold_1	funannotate	mRNA	14758	15646	.	-	.	ID=MA002_000002-T1;Parent=MA002_000002;product=hypothetical protein;
scaffold_1	funannotate	exon	15621	15646	.	-	.	ID=MA002_000002-T1.exon1;Parent=MA002_000002-T1;
scaffold_1	funannotate	exon	14758	15556	.	-	.	ID=MA002_000002-T1.exon2;Parent=MA002_000002-T1;
scaffold_1	funannotate	CDS	15621	15646	.	-	0	ID=MA002_000002-T1.cds;Parent=MA002_000002-T1;
scaffold_1	funannotate	CDS	14758	15556	.	-	1	ID=MA002_000002-T1.cds;Parent=MA002_000002-T1;
scaffold_1	funannotate	gene	17943	20500	.	-	.	ID=MA002_000003;
scaffold_1	funannotate	mRNA	17943	20500	.	-	.	ID=MA002_000003-T1;Parent=MA002_000003;product=hypothetical protein;
scaffold_1	funannotate	exon	19674	20500	.	-	.	ID=MA002_000003-T1.exon1;Parent=MA002_000003-T1;
scaffold_1	funannotate	exon	19174	19536	.	-	.	ID=MA002_000003-T1.exon2;Parent=MA002_000003-T1;
scaffold_1	funannotate	exon	17943	18999	.	-	.	ID=MA002_000003-T1.exon3;Parent=MA002_000003-T1;
scaffold_1	funannotate	CDS	19674	20500	.	-	0	ID=MA002_000003-T1.cds;Parent=MA002_000003-T1;
scaffold_1	funannotate	CDS	19174	19536	.	-	1	ID=MA002_000003-T1.cds;Parent=MA002_000003-T1;
scaffold_1	funannotate	CDS	17943	18999	.	-	1	ID=MA002_000003-T1.cds;Parent=MA002_000003-T1;
scaffold_1	funannotate	gene	32316	34286	.	-	.	ID=MA002_000004;
scaffold_1	funannotate	mRNA	32316	34286	.	-	.	ID=MA002_000004-T1;Parent=MA002_000004;product=hypothetical protein;
scaffold_1	funannotate	exon	32316	34286	.	-	.	ID=MA002_000004-T1.exon1;Parent=MA002_000004-T1;
scaffold_1	funannotate	CDS	32316	34286	.	-	0	ID=MA002_000004-T1.cds;Parent=MA002_000004-T1;
scaffold_1	funannotate	gene	35354	36174	.	+	.	ID=MA002_000005;
scaffold_1	funannotate	mRNA	35354	36174	.	+	.	ID=MA002_000005-T1;Parent=MA002_000005;product=hypothetical protein;
scaffold_1	funannotate	exon	35354	35407	.	+	.	ID=MA002_000005-T1.exon1;Parent=MA002_000005-T1;
scaffold_1	funannotate	exon	35518	36174	.	+	.	ID=MA002_000005-T1.exon2;Parent=MA002_000005-T1;
scaffold_1	funannotate	CDS	35354	35407	.	+	0	ID=MA002_000005-T1.cds;Parent=MA002_000005-T1;
scaffold_1	funannotate	CDS	35518	36174	.	+	0	ID=MA002_000005-T1.cds;Parent=MA002_000005-T1;
scaffold_1	funannotate	gene	38221	39387	.	-	.	ID=MA002_000006;
scaffold_1	funannotate	mRNA	38221	39387	.	-	.	ID=MA002_000006-T1;Parent=MA002_000006;product=hypothetical protein;
scaffold_1	funannotate	exon	38221	39387	.	-	.	ID=MA002_000006-T1.exon1;Parent=MA002_000006-T1;
scaffold_1	funannotate	CDS	38221	39387	.	-	0	ID=MA002_000006-T1.cds;Parent=MA002_000006-T1;
scaffold_1	funannotate	gene	46037	46925	.	+	.	ID=MA002_000007;
scaffold_1	funannotate	mRNA	46037	46925	.	+	.	ID=MA002_000007-T1;Parent=MA002_000007;product=hypothetical protein;
scaffold_1	funannotate	exon	46037	46439	.	+	.	ID=MA002_000007-T1.exon1;Parent=MA002_000007-T1;
scaffold_1	funannotate	exon	46495	46925	.	+	.	ID=MA002_000007-T1.exon2;Parent=MA002_000007-T1;
scaffold_1	funannotate	CDS	46037	46439	.	+	0	ID=MA002_000007-T1.cds;Parent=MA002_000007-T1;
scaffold_1	funannotate	CDS	46495	46925	.	+	2	ID=MA002_000007-T1.cds;Parent=MA002_000007-T1;
scaffold_1	funannotate	gene	47241	49375	.	+	.	ID=MA002_000008;
scaffold_1	funannotate	mRNA	47241	49375	.	+	.	ID=MA002_000008-T1;Parent=MA002_000008;product=hypothetical protein;
scaffold_1	funannotate	exon	47241	47319	.	+	.	ID=MA002_000008-T1.exon1;Parent=MA002_000008-T1;
scaffold_1	funannotate	exon	47422	49039	.	+	.	ID=MA002_000008-T1.exon2;Parent=MA002_000008-T1;
scaffold_1	funannotate	exon	49129	49375	.	+	.	ID=MA002_000008-T1.exon3;Parent=MA002_000008-T1;
scaffold_1	funannotate	CDS	47241	47319	.	+	0	ID=MA002_000008-T1.cds;Parent=MA002_000008-T1;
scaffold_1	funannotate	CDS	47422	49039	.	+	2	ID=MA002_000008-T1.cds;Parent=MA002_000008-T1;
scaffold_1	funannotate	CDS	49129	49375	.	+	1	ID=MA002_000008-T1.cds;Parent=MA002_000008-T1;
scaffold_1	funannotate	gene	51762	52298	.	+	.	ID=MA002_000009;
scaffold_1	funannotate	mRNA	51762	52298	.	+	.	ID=MA002_000009-T1;Parent=MA002_000009;product=hypothetical protein;
scaffold_1	funannotate	exon	51762	52020	.	+	.	ID=MA002_000009-T1.exon1;Parent=MA002_000009-T1;
scaffold_1	funannotate	exon	52132	52298	.	+	.	ID=MA002_000009-T1.exon2;Parent=MA002_000009-T1;
scaffold_1	funannotate	CDS	51762	52020	.	+	0	ID=MA002_000009-T1.cds;Parent=MA002_000009-T1;
scaffold_1	funannotate	CDS	52132	52298	.	+	2	ID=MA002_000009-T1.cds;Parent=MA002_000009-T1;
scaffold_1	funannotate	gene	53356	54543	.	+	.	ID=MA002_000010;
scaffold_1	funannotate	mRNA	53356	54543	.	+	.	ID=MA002_000010-T1;Parent=MA002_000010;product=hypothetical protein;
scaffold_1	funannotate	exon	53356	54543	.	+	.	ID=MA002_000010-T1.exon1;Parent=MA002_000010-T1;
scaffold_1	funannotate	CDS	53356	54543	.	+	0	ID=MA002_000010-T1.cds;Parent=MA002_000010-T1;
scaffold_1	funannotate	gene	55343	55708	.	-	.	ID=MA002_000011;
scaffold_1	funannotate	mRNA	55343	55708	.	-	.	ID=MA002_000011-T1;Parent=MA002_000011;product=hypothetical protein;
scaffold_1	funannotate	exon	55343	55708	.	-	.	ID=MA002_000011-T1.exon1;Parent=MA002_000011-T1;
scaffold_1	funannotate	CDS	55343	55708	.	-	0	ID=MA002_000011-T1.cds;Parent=MA002_000011-T1;
scaffold_1	funannotate	gene	58072	59254	.	-	.	ID=MA002_000012;
scaffold_1	funannotate	mRNA	58072	59254	.	-	.	ID=MA002_000012-T1;Parent=MA002_000012;product=hypothetical protein;
scaffold_1	funannotate	exon	59005	59254	.	-	.	ID=MA002_000012-T1.exon1;Parent=MA002_000012-T1;
scaffold_1	funannotate	exon	58924	58946	.	-	.	ID=MA002_000012-T1.exon2;Parent=MA002_000012-T1;
scaffold_1	funannotate	exon	58586	58810	.	-	.	ID=MA002_000012-T1.exon3;Parent=MA002_000012-T1;
scaffold_1	funannotate	exon	58428	58512	.	-	.	ID=MA002_000012-T1.exon4;Parent=MA002_000012-T1;
scaffold_1	funannotate	exon	58072	58373	.	-	.	ID=MA002_000012-T1.exon5;Parent=MA002_000012-T1;
scaffold_1	funannotate	CDS	59005	59254	.	-	0	ID=MA002_000012-T1.cds;Parent=MA002_000012-T1;
scaffold_1	funannotate	CDS	58924	58946	.	-	2	ID=MA002_000012-T1.cds;Parent=MA002_000012-T1;
scaffold_1	funannotate	CDS	58586	58810	.	-	0	ID=MA002_000012-T1.cds;Parent=MA002_000012-T1;
scaffold_1	funannotate	CDS	58428	58512	.	-	0	ID=MA002_000012-T1.cds;Parent=MA002_000012-T1;
scaffold_1	funannotate	CDS	58072	58373	.	-	2	ID=MA002_000012-T1.cds;Parent=MA002_000012-T1;
scaffold_1	funannotate	gene	59907	60685	.	+	.	ID=MA002_000013;
scaffold_1	funannotate	mRNA	59907	60685	.	+	.	ID=MA002_000013-T1;Parent=MA002_000013;product=hypothetical protein;
scaffold_1	funannotate	exon	59907	60171	.	+	.	ID=MA002_000013-T1.exon1;Parent=MA002_000013-T1;
scaffold_1	funannotate	exon	60249	60685	.	+	.	ID=MA002_000013-T1.exon2;Parent=MA002_000013-T1;
scaffold_1	funannotate	CDS	59907	60171	.	+	0	ID=MA002_000013-T1.cds;Parent=MA002_000013-T1;
scaffold_1	funannotate	CDS	60249	60685	.	+	2	ID=MA002_000013-T1.cds;Parent=MA002_000013-T1;
scaffold_1	funannotate	gene	61353	64851	.	+	.	ID=MA002_000014;
scaffold_1	funannotate	mRNA	61353	64851	.	+	.	ID=MA002_000014-T1;Parent=MA002_000014;product=hypothetical protein;
scaffold_1	funannotate	exon	61353	61837	.	+	.	ID=MA002_000014-T1.exon1;Parent=MA002_000014-T1;
scaffold_1	funannotate	exon	61918	62795	.	+	.	ID=MA002_000014-T1.exon2;Parent=MA002_000014-T1;
scaffold_1	funannotate	exon	63019	64737	.	+	.	ID=MA002_000014-T1.exon3;Parent=MA002_000014-T1;
scaffold_1	funannotate	exon	64799	64851	.	+	.	ID=MA002_000014-T1.exon4;Parent=MA002_000014-T1;
scaffold_1	funannotate	CDS	61353	61837	.	+	0	ID=MA002_000014-T1.cds;Parent=MA002_000014-T1;
scaffold_1	funannotate	CDS	61918	62795	.	+	1	ID=MA002_000014-T1.cds;Parent=MA002_000014-T1;
scaffold_1	funannotate	CDS	63019	64737	.	+	2	ID=MA002_000014-T1.cds;Parent=MA002_000014-T1;
scaffold_1	funannotate	CDS	64799	64851	.	+	2	ID=MA002_000014-T1.cds;Parent=MA002_000014-T1;
scaffold_1	funannotate	gene	65143	65986	.	-	.	ID=MA002_000015;
scaffold_1	funannotate	mRNA	65143	65986	.	-	.	ID=MA002_000015-T1;Parent=MA002_000015;product=hypothetical protein;
scaffold_1	funannotate	exon	65278	65986	.	-	.	ID=MA002_000015-T1.exon1;Parent=MA002_000015-T1;
scaffold_1	funannotate	exon	65143	65195	.	-	.	ID=MA002_000015-T1.exon2;Parent=MA002_000015-T1;
scaffold_1	funannotate	CDS	65278	65986	.	-	0	ID=MA002_000015-T1.cds;Parent=MA002_000015-T1;
scaffold_1	funannotate	CDS	65143	65195	.	-	2	ID=MA002_000015-T1.cds;Parent=MA002_000015-T1;
scaffold_1	funannotate	gene	66948	69298	.	+	.	ID=MA002_000016;
scaffold_1	funannotate	mRNA	66948	69298	.	+	.	ID=MA002_000016-T1;Parent=MA002_000016;product=hypothetical protein;
scaffold_1	funannotate	exon	66948	67181	.	+	.	ID=MA002_000016-T1.exon1;Parent=MA002_000016-T1;
scaffold_1	funannotate	exon	67252	68520	.	+	.	ID=MA002_000016-T1.exon2;Parent=MA002_000016-T1;
scaffold_1	funannotate	exon	68585	68656	.	+	.	ID=MA002_000016-T1.exon3;Parent=MA002_000016-T1;
scaffold_1	funannotate	exon	68711	69298	.	+	.	ID=MA002_000016-T1.exon4;Parent=MA002_000016-T1;
scaffold_1	funannotate	CDS	66948	67181	.	+	0	ID=MA002_000016-T1.cds;Parent=MA002_000016-T1;
scaffold_1	funannotate	CDS	67252	68520	.	+	0	ID=MA002_000016-T1.cds;Parent=MA002_000016-T1;
scaffold_1	funannotate	CDS	68585	68656	.	+	0	ID=MA002_000016-T1.cds;Parent=MA002_000016-T1;
scaffold_1	funannotate	CDS	68711	69298	.	+	0	ID=MA002_000016-T1.cds;Parent=MA002_000016-T1;
scaffold_1	funannotate	gene	69508	70290	.	-	.	ID=MA002_000017;
scaffold_1	funannotate	mRNA	69508	70290	.	-	.	ID=MA002_000017-T1;Parent=MA002_000017;product=hypothetical protein;
scaffold_1	funannotate	exon	69839	70290	.	-	.	ID=MA002_000017-T1.exon1;Parent=MA002_000017-T1;
scaffold_1	funannotate	exon	69508	69769	.	-	.	ID=MA002_000017-T1.exon2;Parent=MA002_000017-T1;
scaffold_1	funannotate	CDS	69839	70290	.	-	0	ID=MA002_000017-T1.cds;Parent=MA002_000017-T1;
scaffold_1	funannotate	CDS	69508	69769	.	-	1	ID=MA002_000017-T1.cds;Parent=MA002_000017-T1;
scaffold_1	funannotate	gene	73006	73769	.	+	.	ID=MA002_000018;
scaffold_1	funannotate	mRNA	73006	73769	.	+	.	ID=MA002_000018-T1;Parent=MA002_000018;product=hypothetical protein;
scaffold_1	funannotate	exon	73006	73404	.	+	.	ID=MA002_000018-T1.exon1;Parent=MA002_000018-T1;
scaffold_1	funannotate	exon	73488	73769	.	+	.	ID=MA002_000018-T1.exon2;Parent=MA002_000018-T1;
scaffold_1	funannotate	CDS	73006	73404	.	+	0	ID=MA002_000018-T1.cds;Parent=MA002_000018-T1;
scaffold_1	funannotate	CDS	73488	73769	.	+	0	ID=MA002_000018-T1.cds;Parent=MA002_000018-T1;
scaffold_1	funannotate	gene	74979	76554	.	+	.	ID=MA002_000019;
scaffold_1	funannotate	mRNA	74979	76554	.	+	.	ID=MA002_000019-T1;Parent=MA002_000019;product=hypothetical protein;
scaffold_1	funannotate	exon	74979	75070	.	+	.	ID=MA002_000019-T1.exon1;Parent=MA002_000019-T1;
scaffold_1	funannotate	exon	75135	75281	.	+	.	ID=MA002_000019-T1.exon2;Parent=MA002_000019-T1;
scaffold_1	funannotate	exon	75343	75592	.	+	.	ID=MA002_000019-T1.exon3;Parent=MA002_000019-T1;
scaffold_1	funannotate	exon	75648	75835	.	+	.	ID=MA002_000019-T1.exon4;Parent=MA002_000019-T1;
scaffold_1	funannotate	exon	75925	76165	.	+	.	ID=MA002_000019-T1.exon5;Parent=MA002_000019-T1;
scaffold_1	funannotate	exon	76231	76554	.	+	.	ID=MA002_000019-T1.exon6;Parent=MA002_000019-T1;
scaffold_1	funannotate	CDS	74979	75070	.	+	0	ID=MA002_000019-T1.cds;Parent=MA002_000019-T1;
scaffold_1	funannotate	CDS	75135	75281	.	+	1	ID=MA002_000019-T1.cds;Parent=MA002_000019-T1;
scaffold_1	funannotate	CDS	75343	75592	.	+	1	ID=MA002_000019-T1.cds;Parent=MA002_000019-T1;
scaffold_1	funannotate	CDS	75648	75835	.	+	0	ID=MA002_000019-T1.cds;Parent=MA002_000019-T1;
scaffold_1	funannotate	CDS	75925	76165	.	+	1	ID=MA002_000019-T1.cds;Parent=MA002_000019-T1;
scaffold_1	funannotate	CDS	76231	76554	.	+	0	ID=MA002_000019-T1.cds;Parent=MA002_000019-T1;
scaffold_1	funannotate	gene	80710	81819	.	+	.	ID=MA002_000020;
scaffold_1	funannotate	mRNA	80710	81819	.	+	.	ID=MA002_000020-T1;Parent=MA002_000020;product=hypothetical protein;
scaffold_1	funannotate	exon	80710	81819	.	+	.	ID=MA002_000020-T1.exon1;Parent=MA002_000020-T1;
scaffold_1	funannotate	CDS	80710	81819	.	+	0	ID=MA002_000020-T1.cds;Parent=MA002_000020-T1;
scaffold_1	funannotate	gene	82261	83714	.	+	.	ID=MA002_000021;
scaffold_1	funannotate	mRNA	82261	83714	.	+	.	ID=MA002_000021-T1;Parent=MA002_000021;product=hypothetical protein;
scaffold_1	funannotate	exon	82261	82470	.	+	.	ID=MA002_000021-T1.exon1;Parent=MA002_000021-T1;
scaffold_1	funannotate	exon	82584	83714	.	+	.	ID=MA002_000021-T1.exon2;Parent=MA002_000021-T1;
scaffold_1	funannotate	CDS	82261	82470	.	+	0	ID=MA002_000021-T1.cds;Parent=MA002_000021-T1;
scaffold_1	funannotate	CDS	82584	83714	.	+	0	ID=MA002_000021-T1.cds;Parent=MA002_000021-T1;
scaffold_1	funannotate	gene	85466	85805	.	-	.	ID=MA002_000022;
scaffold_1	funannotate	mRNA	85466	85805	.	-	.	ID=MA002_000022-T1;Parent=MA002_000022;product=hypothetical protein;
scaffold_1	funannotate	exon	85744	85805	.	-	.	ID=MA002_000022-T1.exon1;Parent=MA002_000022-T1;
scaffold_1	funannotate	exon	85466	85655	.	-	.	ID=MA002_000022-T1.exon2;Parent=MA002_000022-T1;
scaffold_1	funannotate	CDS	85744	85805	.	-	0	ID=MA002_000022-T1.cds;Parent=MA002_000022-T1;
scaffold_1	funannotate	CDS	85466	85655	.	-	1	ID=MA002_000022-T1.cds;Parent=MA002_000022-T1;
scaffold_1	funannotate	gene	86527	87715	.	+	.	ID=MA002_000023;
scaffold_1	funannotate	mRNA	86527	87715	.	+	.	ID=MA002_000023-T1;Parent=MA002_000023;product=hypothetical protein;
scaffold_1	funannotate	exon	86527	87037	.	+	.	ID=MA002_000023-T1.exon1;Parent=MA002_000023-T1;
scaffold_1	funannotate	exon	87111	87715	.	+	.	ID=MA002_000023-T1.exon2;Parent=MA002_000023-T1;
scaffold_1	funannotate	CDS	86527	87037	.	+	0	ID=MA002_000023-T1.cds;Parent=MA002_000023-T1;
scaffold_1	funannotate	CDS	87111	87715	.	+	2	ID=MA002_000023-T1.cds;Parent=MA002_000023-T1;
scaffold_1	funannotate	gene	87897	88275	.	-	.	ID=MA002_000024;
scaffold_1	funannotate	mRNA	87897	88275	.	-	.	ID=MA002_000024-T1;Parent=MA002_000024;product=hypothetical protein;
scaffold_1	funannotate	exon	88222	88275	.	-	.	ID=MA002_000024-T1.exon1;Parent=MA002_000024-T1;
scaffold_1	funannotate	exon	88057	88147	.	-	.	ID=MA002_000024-T1.exon2;Parent=MA002_000024-T1;
scaffold_1	funannotate	exon	87897	87988	.	-	.	ID=MA002_000024-T1.exon3;Parent=MA002_000024-T1;
scaffold_1	funannotate	CDS	88222	88275	.	-	0	ID=MA002_000024-T1.cds;Parent=MA002_000024-T1;
scaffold_1	funannotate	CDS	88057	88147	.	-	0	ID=MA002_000024-T1.cds;Parent=MA002_000024-T1;
scaffold_1	funannotate	CDS	87897	87988	.	-	2	ID=MA002_000024-T1.cds;Parent=MA002_000024-T1;
scaffold_1	funannotate	gene	88794	91397	.	+	.	ID=MA002_000025;
scaffold_1	funannotate	mRNA	88794	91397	.	+	.	ID=MA002_000025-T1;Parent=MA002_000025;product=hypothetical protein;
scaffold_1	funannotate	exon	88794	91397	.	+	.	ID=MA002_000025-T1.exon1;Parent=MA002_000025-T1;
scaffold_1	funannotate	CDS	88794	91397	.	+	0	ID=MA002_000025-T1.cds;Parent=MA002_000025-T1;
scaffold_1	funannotate	gene	93080	95176	.	+	.	ID=MA002_000026;
scaffold_1	funannotate	mRNA	93080	95176	.	+	.	ID=MA002_000026-T1;Parent=MA002_000026;product=hypothetical protein;
scaffold_1	funannotate	exon	93080	93601	.	+	.	ID=MA002_000026-T1.exon1;Parent=MA002_000026-T1;
scaffold_1	funannotate	exon	93775	93994	.	+	.	ID=MA002_000026-T1.exon2;Parent=MA002_000026-T1;
scaffold_1	funannotate	exon	94137	94194	.	+	.	ID=MA002_000026-T1.exon3;Parent=MA002_000026-T1;
scaffold_1	funannotate	exon	94350	94363	.	+	.	ID=MA002_000026-T1.exon4;Parent=MA002_000026-T1;
scaffold_1	funannotate	exon	94522	94871	.	+	.	ID=MA002_000026-T1.exon5;Parent=MA002_000026-T1;
scaffold_1	funannotate	exon	95030	95176	.	+	.	ID=MA002_000026-T1.exon6;Parent=MA002_000026-T1;
scaffold_1	funannotate	CDS	93080	93601	.	+	0	ID=MA002_000026-T1.cds;Parent=MA002_000026-T1;
scaffold_1	funannotate	CDS	93775	93994	.	+	0	ID=MA002_000026-T1.cds;Parent=MA002_000026-T1;
scaffold_1	funannotate	CDS	94137	94194	.	+	2	ID=MA002_000026-T1.cds;Parent=MA002_000026-T1;
scaffold_1	funannotate	CDS	94350	94363	.	+	1	ID=MA002_000026-T1.cds;Parent=MA002_000026-T1;
scaffold_1	funannotate	CDS	94522	94871	.	+	2	ID=MA002_000026-T1.cds;Parent=MA002_000026-T1;
scaffold_1	funannotate	CDS	95030	95176	.	+	0	ID=MA002_000026-T1.cds;Parent=MA002_000026-T1;
scaffold_1	funannotate	gene	101752	102939	.	-	.	ID=MA002_000027;
scaffold_1	funannotate	mRNA	101752	102939	.	-	.	ID=MA002_000027-T1;Parent=MA002_000027;product=hypothetical protein;
scaffold_1	funannotate	exon	101752	102939	.	-	.	ID=MA002_000027-T1.exon1;Parent=MA002_000027-T1;
scaffold_1	funannotate	CDS	101752	102939	.	-	0	ID=MA002_000027-T1.cds;Parent=MA002_000027-T1;
scaffold_1	funannotate	gene	109943	111639	.	+	.	ID=MA002_000028;
scaffold_1	funannotate	mRNA	109943	111639	.	+	.	ID=MA002_000028-T1;Parent=MA002_000028;product=hypothetical protein;
scaffold_1	funannotate	exon	109943	109972	.	+	.	ID=MA002_000028-T1.exon1;Parent=MA002_000028-T1;
scaffold_1	funannotate	exon	110031	110118	.	+	.	ID=MA002_000028-T1.exon2;Parent=MA002_000028-T1;
scaffold_1	funannotate	exon	110174	111639	.	+	.	ID=MA002_000028-T1.exon3;Parent=MA002_000028-T1;
scaffold_1	funannotate	CDS	109943	109972	.	+	0	ID=MA002_000028-T1.cds;Parent=MA002_000028-T1;
scaffold_1	funannotate	CDS	110031	110118	.	+	0	ID=MA002_000028-T1.cds;Parent=MA002_000028-T1;
scaffold_1	funannotate	CDS	110174	111639	.	+	2	ID=MA002_000028-T1.cds;Parent=MA002_000028-T1;
scaffold_1	funannotate	gene	112880	114079	.	-	.	ID=MA002_000029;
scaffold_1	funannotate	mRNA	112880	114079	.	-	.	ID=MA002_000029-T1;Parent=MA002_000029;product=hypothetical protein;
scaffold_1	funannotate	exon	113657	114079	.	-	.	ID=MA002_000029-T1.exon1;Parent=MA002_000029-T1;
scaffold_1	funannotate	exon	113529	113598	.	-	.	ID=MA002_000029-T1.exon2;Parent=MA002_000029-T1;
scaffold_1	funannotate	exon	113261	113473	.	-	.	ID=MA002_000029-T1.exon3;Parent=MA002_000029-T1;
scaffold_1	funannotate	exon	112880	113202	.	-	.	ID=MA002_000029-T1.exon4;Parent=MA002_000029-T1;
scaffold_1	funannotate	CDS	113657	114079	.	-	0	ID=MA002_000029-T1.cds;Parent=MA002_000029-T1;
scaffold_1	funannotate	CDS	113529	113598	.	-	0	ID=MA002_000029-T1.cds;Parent=MA002_000029-T1;
scaffold_1	funannotate	CDS	113261	113473	.	-	2	ID=MA002_000029-T1.cds;Parent=MA002_000029-T1;
scaffold_1	funannotate	CDS	112880	113202	.	-	2	ID=MA002_000029-T1.cds;Parent=MA002_000029-T1;
scaffold_1	funannotate	gene	117960	118819	.	+	.	ID=MA002_000030;
scaffold_1	funannotate	mRNA	117960	118819	.	+	.	ID=MA002_000030-T1;Parent=MA002_000030;product=hypothetical protein;
scaffold_1	funannotate	exon	117960	118162	.	+	.	ID=MA002_000030-T1.exon1;Parent=MA002_000030-T1;
scaffold_1	funannotate	exon	118367	118412	.	+	.	ID=MA002_000030-T1.exon2;Parent=MA002_000030-T1;
scaffold_1	funannotate	exon	118580	118819	.	+	.	ID=MA002_000030-T1.exon3;Parent=MA002_000030-T1;
scaffold_1	funannotate	CDS	117960	118162	.	+	0	ID=MA002_000030-T1.cds;Parent=MA002_000030-T1;
scaffold_1	funannotate	CDS	118367	118412	.	+	1	ID=MA002_000030-T1.cds;Parent=MA002_000030-T1;
scaffold_1	funannotate	CDS	118580	118819	.	+	0	ID=MA002_000030-T1.cds;Parent=MA002_000030-T1;
scaffold_1	funannotate	gene	120853	122318	.	+	.	ID=MA002_000031;
scaffold_1	funannotate	mRNA	120853	122318	.	+	.	ID=MA002_000031-T1;Parent=MA002_000031;product=hypothetical protein;
scaffold_1	funannotate	exon	120853	121929	.	+	.	ID=MA002_000031-T1.exon1;Parent=MA002_000031-T1;
scaffold_1	funannotate	exon	122019	122318	.	+	.	ID=MA002_000031-T1.exon2;Parent=MA002_000031-T1;
scaffold_1	funannotate	CDS	120853	121929	.	+	0	ID=MA002_000031-T1.cds;Parent=MA002_000031-T1;
scaffold_1	funannotate	CDS	122019	122318	.	+	0	ID=MA002_000031-T1.cds;Parent=MA002_000031-T1;
scaffold_1	funannotate	gene	123615	128044	.	-	.	ID=MA002_000032;
scaffold_1	funannotate	mRNA	123615	128044	.	-	.	ID=MA002_000032-T1;Parent=MA002_000032;product=hypothetical protein;
scaffold_1	funannotate	exon	127820	128044	.	-	.	ID=MA002_000032-T1.exon1;Parent=MA002_000032-T1;
scaffold_1	funannotate	exon	124839	127763	.	-	.	ID=MA002_000032-T1.exon2;Parent=MA002_000032-T1;
scaffold_1	funannotate	exon	124605	124781	.	-	.	ID=MA002_000032-T1.exon3;Parent=MA002_000032-T1;
scaffold_1	funannotate	exon	123615	124553	.	-	.	ID=MA002_000032-T1.exon4;Parent=MA002_000032-T1;
scaffold_1	funannotate	CDS	127820	128044	.	-	0	ID=MA002_000032-T1.cds;Parent=MA002_000032-T1;
scaffold_1	funannotate	CDS	124839	127763	.	-	0	ID=MA002_000032-T1.cds;Parent=MA002_000032-T1;
scaffold_1	funannotate	CDS	124605	124781	.	-	0	ID=MA002_000032-T1.cds;Parent=MA002_000032-T1;
scaffold_1	funannotate	CDS	123615	124553	.	-	0	ID=MA002_000032-T1.cds;Parent=MA002_000032-T1;
scaffold_1	funannotate	gene	133150	133605	.	+	.	ID=MA002_000033;
scaffold_1	funannotate	mRNA	133150	133605	.	+	.	ID=MA002_000033-T1;Parent=MA002_000033;product=hypothetical protein;
scaffold_1	funannotate	exon	133150	133269	.	+	.	ID=MA002_000033-T1.exon1;Parent=MA002_000033-T1;
scaffold_1	funannotate	exon	133336	133401	.	+	.	ID=MA002_000033-T1.exon2;Parent=MA002_000033-T1;
scaffold_1	funannotate	exon	133477	133605	.	+	.	ID=MA002_000033-T1.exon3;Parent=MA002_000033-T1;
scaffold_1	funannotate	CDS	133150	133269	.	+	0	ID=MA002_000033-T1.cds;Parent=MA002_000033-T1;
scaffold_1	funannotate	CDS	133336	133401	.	+	0	ID=MA002_000033-T1.cds;Parent=MA002_000033-T1;
scaffold_1	funannotate	CDS	133477	133605	.	+	0	ID=MA002_000033-T1.cds;Parent=MA002_000033-T1;
scaffold_1	funannotate	gene	134094	134901	.	-	.	ID=MA002_000034;
scaffold_1	funannotate	mRNA	134094	134901	.	-	.	ID=MA002_000034-T1;Parent=MA002_000034;product=hypothetical protein;
scaffold_1	funannotate	exon	134753	134901	.	-	.	ID=MA002_000034-T1.exon1;Parent=MA002_000034-T1;
scaffold_1	funannotate	exon	134094	134532	.	-	.	ID=MA002_000034-T1.exon2;Parent=MA002_000034-T1;
scaffold_1	funannotate	CDS	134753	134901	.	-	0	ID=MA002_000034-T1.cds;Parent=MA002_000034-T1;
scaffold_1	funannotate	CDS	134094	134532	.	-	1	ID=MA002_000034-T1.cds;Parent=MA002_000034-T1;
scaffold_1	funannotate	gene	136198	139254	.	-	.	ID=MA002_000035;
scaffold_1	funannotate	mRNA	136198	139254	.	-	.	ID=MA002_000035-T1;Parent=MA002_000035;product=hypothetical protein;
scaffold_1	funannotate	exon	136198	139254	.	-	.	ID=MA002_000035-T1.exon1;Parent=MA002_000035-T1;
scaffold_1	funannotate	CDS	136198	139254	.	-	0	ID=MA002_000035-T1.cds;Parent=MA002_000035-T1;
scaffold_1	funannotate	gene	141792	145243	.	-	.	ID=MA002_000036;
scaffold_1	funannotate	mRNA	141792	145243	.	-	.	ID=MA002_000036-T1;Parent=MA002_000036;product=hypothetical protein;
scaffold_1	funannotate	exon	145043	145243	.	-	.	ID=MA002_000036-T1.exon1;Parent=MA002_000036-T1;
scaffold_1	funannotate	exon	144712	144821	.	-	.	ID=MA002_000036-T1.exon2;Parent=MA002_000036-T1;
scaffold_1	funannotate	exon	144291	144517	.	-	.	ID=MA002_000036-T1.exon3;Parent=MA002_000036-T1;
scaffold_1	funannotate	exon	141792	144115	.	-	.	ID=MA002_000036-T1.exon4;Parent=MA002_000036-T1;
scaffold_1	funannotate	CDS	145043	145243	.	-	0	ID=MA002_000036-T1.cds;Parent=MA002_000036-T1;
scaffold_1	funannotate	CDS	144712	144821	.	-	0	ID=MA002_000036-T1.cds;Parent=MA002_000036-T1;
scaffold_1	funannotate	CDS	144291	144517	.	-	1	ID=MA002_000036-T1.cds;Parent=MA002_000036-T1;
scaffold_1	funannotate	CDS	141792	144115	.	-	2	ID=MA002_000036-T1.cds;Parent=MA002_000036-T1;
scaffold_1	funannotate	gene	148383	150155	.	-	.	ID=MA002_000037;
scaffold_1	funannotate	mRNA	148383	150155	.	-	.	ID=MA002_000037-T1;Parent=MA002_000037;product=hypothetical protein;
scaffold_1	funannotate	exon	150120	150155	.	-	.	ID=MA002_000037-T1.exon1;Parent=MA002_000037-T1;
scaffold_1	funannotate	exon	149763	150066	.	-	.	ID=MA002_000037-T1.exon2;Parent=MA002_000037-T1;
scaffold_1	funannotate	exon	149522	149651	.	-	.	ID=MA002_000037-T1.exon3;Parent=MA002_000037-T1;
scaffold_1	funannotate	exon	148383	149460	.	-	.	ID=MA002_000037-T1.exon4;Parent=MA002_000037-T1;
scaffold_1	funannotate	CDS	150120	150155	.	-	0	ID=MA002_000037-T1.cds;Parent=MA002_000037-T1;
scaffold_1	funannotate	CDS	149763	150066	.	-	0	ID=MA002_000037-T1.cds;Parent=MA002_000037-T1;
scaffold_1	funannotate	CDS	149522	149651	.	-	2	ID=MA002_000037-T1.cds;Parent=MA002_000037-T1;
scaffold_1	funannotate	CDS	148383	149460	.	-	1	ID=MA002_000037-T1.cds;Parent=MA002_000037-T1;
scaffold_1	funannotate	gene	151003	153837	.	+	.	ID=MA002_000038;
scaffold_1	funannotate	mRNA	151003	153837	.	+	.	ID=MA002_000038-T1;Parent=MA002_000038;product=hypothetical protein;
scaffold_1	funannotate	exon	151003	151179	.	+	.	ID=MA002_000038-T1.exon1;Parent=MA002_000038-T1;
scaffold_1	funannotate	exon	151245	151272	.	+	.	ID=MA002_000038-T1.exon2;Parent=MA002_000038-T1;
scaffold_1	funannotate	exon	151331	153837	.	+	.	ID=MA002_000038-T1.exon3;Parent=MA002_000038-T1;
scaffold_1	funannotate	CDS	151003	151179	.	+	0	ID=MA002_000038-T1.cds;Parent=MA002_000038-T1;
scaffold_1	funannotate	CDS	151245	151272	.	+	0	ID=MA002_000038-T1.cds;Parent=MA002_000038-T1;
scaffold_1	funannotate	CDS	151331	153837	.	+	2	ID=MA002_000038-T1.cds;Parent=MA002_000038-T1;
scaffold_1	funannotate	gene	154457	155565	.	+	.	ID=MA002_000039;
scaffold_1	funannotate	mRNA	154457	155565	.	+	.	ID=MA002_000039-T1;Parent=MA002_000039;product=hypothetical protein;
scaffold_1	funannotate	exon	154457	154974	.	+	.	ID=MA002_000039-T1.exon1;Parent=MA002_000039-T1;
scaffold_1	funannotate	exon	155205	155565	.	+	.	ID=MA002_000039-T1.exon2;Parent=MA002_000039-T1;
scaffold_1	funannotate	CDS	154457	154974	.	+	0	ID=MA002_000039-T1.cds;Parent=MA002_000039-T1;
scaffold_1	funannotate	CDS	155205	155565	.	+	1	ID=MA002_000039-T1.cds;Parent=MA002_000039-T1;
scaffold_1	funannotate	gene	156851	157444	.	+	.	ID=MA002_000040;
scaffold_1	funannotate	mRNA	156851	157444	.	+	.	ID=MA002_000040-T1;Parent=MA002_000040;product=hypothetical protein;
scaffold_1	funannotate	exon	156851	157444	.	+	.	ID=MA002_000040-T1.exon1;Parent=MA002_000040-T1;
scaffold_1	funannotate	CDS	156851	157444	.	+	0	ID=MA002_000040-T1.cds;Parent=MA002_000040-T1;
scaffold_1	funannotate	gene	158544	159390	.	+	.	ID=MA002_000041;
scaffold_1	funannotate	mRNA	158544	159390	.	+	.	ID=MA002_000041-T1;Parent=MA002_000041;product=hypothetical protein;
scaffold_1	funannotate	exon	158544	158793	.	+	.	ID=MA002_000041-T1.exon1;Parent=MA002_000041-T1;
scaffold_1	funannotate	exon	158846	159390	.	+	.	ID=MA002_000041-T1.exon2;Parent=MA002_000041-T1;
scaffold_1	funannotate	CDS	158544	158793	.	+	0	ID=MA002_000041-T1.cds;Parent=MA002_000041-T1;
scaffold_1	funannotate	CDS	158846	159390	.	+	2	ID=MA002_000041-T1.cds;Parent=MA002_000041-T1;
scaffold_1	funannotate	gene	159739	162519	.	+	.	ID=MA002_000042;
scaffold_1	funannotate	mRNA	159739	162519	.	+	.	ID=MA002_000042-T1;Parent=MA002_000042;product=hypothetical protein;
scaffold_1	funannotate	exon	159739	160002	.	+	.	ID=MA002_000042-T1.exon1;Parent=MA002_000042-T1;
scaffold_1	funannotate	exon	160524	160561	.	+	.	ID=MA002_000042-T1.exon2;Parent=MA002_000042-T1;
scaffold_1	funannotate	exon	160887	162519	.	+	.	ID=MA002_000042-T1.exon3;Parent=MA002_000042-T1;
scaffold_1	funannotate	CDS	159739	160002	.	+	0	ID=MA002_000042-T1.cds;Parent=MA002_000042-T1;
scaffold_1	funannotate	CDS	160524	160561	.	+	0	ID=MA002_000042-T1.cds;Parent=MA002_000042-T1;
scaffold_1	funannotate	CDS	160887	162519	.	+	1	ID=MA002_000042-T1.cds;Parent=MA002_000042-T1;
scaffold_1	funannotate	gene	162772	165260	.	-	.	ID=MA002_000043;
scaffold_1	funannotate	mRNA	162772	165260	.	-	.	ID=MA002_000043-T1;Parent=MA002_000043;product=hypothetical protein;
scaffold_1	funannotate	exon	165030	165260	.	-	.	ID=MA002_000043-T1.exon1;Parent=MA002_000043-T1;
scaffold_1	funannotate	exon	163441	164980	.	-	.	ID=MA002_000043-T1.exon2;Parent=MA002_000043-T1;
scaffold_1	funannotate	exon	162772	163394	.	-	.	ID=MA002_000043-T1.exon3;Parent=MA002_000043-T1;
scaffold_1	funannotate	CDS	165030	165260	.	-	0	ID=MA002_000043-T1.cds;Parent=MA002_000043-T1;
scaffold_1	funannotate	CDS	163441	164980	.	-	0	ID=MA002_000043-T1.cds;Parent=MA002_000043-T1;
scaffold_1	funannotate	CDS	162772	163394	.	-	2	ID=MA002_000043-T1.cds;Parent=MA002_000043-T1;
scaffold_1	funannotate	gene	166373	167569	.	-	.	ID=MA002_000044;
scaffold_1	funannotate	mRNA	166373	167569	.	-	.	ID=MA002_000044-T1;Parent=MA002_000044;product=hypothetical protein;
scaffold_1	funannotate	exon	166373	167569	.	-	.	ID=MA002_000044-T1.exon1;Parent=MA002_000044-T1;
scaffold_1	funannotate	CDS	166373	167569	.	-	0	ID=MA002_000044-T1.cds;Parent=MA002_000044-T1;
scaffold_1	funannotate	gene	168275	169986	.	-	.	ID=MA002_000045;
scaffold_1	funannotate	mRNA	168275	169986	.	-	.	ID=MA002_000045-T1;Parent=MA002_000045;product=hypothetical protein;
scaffold_1	funannotate	exon	169620	169986	.	-	.	ID=MA002_000045-T1.exon1;Parent=MA002_000045-T1;
scaffold_1	funannotate	exon	169236	169549	.	-	.	ID=MA002_000045-T1.exon2;Parent=MA002_000045-T1;
scaffold_1	funannotate	exon	169027	169160	.	-	.	ID=MA002_000045-T1.exon3;Parent=MA002_000045-T1;
scaffold_1	funannotate	exon	168275	168956	.	-	.	ID=MA002_000045-T1.exon4;Parent=MA002_000045-T1;
scaffold_1	funannotate	CDS	169620	169986	.	-	0	ID=MA002_000045-T1.cds;Parent=MA002_000045-T1;
scaffold_1	funannotate	CDS	169236	169549	.	-	2	ID=MA002_000045-T1.cds;Parent=MA002_000045-T1;
scaffold_1	funannotate	CDS	169027	169160	.	-	0	ID=MA002_000045-T1.cds;Parent=MA002_000045-T1;
scaffold_1	funannotate	CDS	168275	168956	.	-	1	ID=MA002_000045-T1.cds;Parent=MA002_000045-T1;
scaffold_1	funannotate	gene	172381	173598	.	+	.	ID=MA002_000046;
scaffold_1	funannotate	mRNA	172381	173598	.	+	.	ID=MA002_000046-T1;Parent=MA002_000046;product=hypothetical protein;
scaffold_1	funannotate	exon	172381	173598	.	+	.	ID=MA002_000046-T1.exon1;Parent=MA002_000046-T1;
scaffold_1	funannotate	CDS	172381	173598	.	+	0	ID=MA002_000046-T1.cds;Parent=MA002_000046-T1;
scaffold_1	funannotate	gene	173897	175552	.	-	.	ID=MA002_000047;
scaffold_1	funannotate	mRNA	173897	175552	.	-	.	ID=MA002_000047-T1;Parent=MA002_000047;product=hypothetical protein;
scaffold_1	funannotate	exon	173897	175552	.	-	.	ID=MA002_000047-T1.exon1;Parent=MA002_000047-T1;
scaffold_1	funannotate	CDS	173897	175552	.	-	0	ID=MA002_000047-T1.cds;Parent=MA002_000047-T1;
scaffold_1	funannotate	gene	176039	177274	.	-	.	ID=MA002_000048;
scaffold_1	funannotate	mRNA	176039	177274	.	-	.	ID=MA002_000048-T1;Parent=MA002_000048;product=hypothetical protein;
scaffold_1	funannotate	exon	176787	177274	.	-	.	ID=MA002_000048-T1.exon1;Parent=MA002_000048-T1;
scaffold_1	funannotate	exon	176598	176732	.	-	.	ID=MA002_000048-T1.exon2;Parent=MA002_000048-T1;
scaffold_1	funannotate	exon	176039	176528	.	-	.	ID=MA002_000048-T1.exon3;Parent=MA002_000048-T1;
scaffold_1	funannotate	CDS	176787	177274	.	-	0	ID=MA002_000048-T1.cds;Parent=MA002_000048-T1;
scaffold_1	funannotate	CDS	176598	176732	.	-	1	ID=MA002_000048-T1.cds;Parent=MA002_000048-T1;
scaffold_1	funannotate	CDS	176039	176528	.	-	1	ID=MA002_000048-T1.cds;Parent=MA002_000048-T1;
scaffold_1	funannotate	gene	183566	189483	.	-	.	ID=MA002_000049;
scaffold_1	funannotate	mRNA	183566	189483	.	-	.	ID=MA002_000049-T1;Parent=MA002_000049;product=hypothetical protein;
scaffold_1	funannotate	exon	189055	189483	.	-	.	ID=MA002_000049-T1.exon1;Parent=MA002_000049-T1;
scaffold_1	funannotate	exon	188868	188916	.	-	.	ID=MA002_000049-T1.exon2;Parent=MA002_000049-T1;
scaffold_1	funannotate	exon	187993	188814	.	-	.	ID=MA002_000049-T1.exon3;Parent=MA002_000049-T1;
scaffold_1	funannotate	exon	187543	187634	.	-	.	ID=MA002_000049-T1.exon4;Parent=MA002_000049-T1;
scaffold_1	funannotate	exon	183566	187474	.	-	.	ID=MA002_000049-T1.exon5;Parent=MA002_000049-T1;
scaffold_1	funannotate	CDS	189055	189483	.	-	0	ID=MA002_000049-T1.cds;Parent=MA002_000049-T1;
scaffold_1	funannotate	CDS	188868	188916	.	-	0	ID=MA002_000049-T1.cds;Parent=MA002_000049-T1;
scaffold_1	funannotate	CDS	187993	188814	.	-	2	ID=MA002_000049-T1.cds;Parent=MA002_000049-T1;
scaffold_1	funannotate	CDS	187543	187634	.	-	2	ID=MA002_000049-T1.cds;Parent=MA002_000049-T1;
scaffold_1	funannotate	CDS	183566	187474	.	-	0	ID=MA002_000049-T1.cds;Parent=MA002_000049-T1;
scaffold_1	funannotate	gene	192612	193641	.	-	.	ID=MA002_000050;
scaffold_1	funannotate	mRNA	192612	193641	.	-	.	ID=MA002_000050-T1;Parent=MA002_000050;product=hypothetical protein;
scaffold_1	funannotate	exon	193403	193641	.	-	.	ID=MA002_000050-T1.exon1;Parent=MA002_000050-T1;
scaffold_1	funannotate	exon	192612	193344	.	-	.	ID=MA002_000050-T1.exon2;Parent=MA002_000050-T1;
scaffold_1	funannotate	CDS	193403	193641	.	-	0	ID=MA002_000050-T1.cds;Parent=MA002_000050-T1;
scaffold_1	funannotate	CDS	192612	193344	.	-	1	ID=MA002_000050-T1.cds;Parent=MA002_000050-T1;
scaffold_1	funannotate	gene	194809	196286	.	+	.	ID=MA002_000051;
scaffold_1	funannotate	mRNA	194809	196286	.	+	.	ID=MA002_000051-T1;Parent=MA002_000051;product=hypothetical protein;
scaffold_1	funannotate	exon	194809	195152	.	+	.	ID=MA002_000051-T1.exon1;Parent=MA002_000051-T1;
scaffold_1	funannotate	exon	195244	195290	.	+	.	ID=MA002_000051-T1.exon2;Parent=MA002_000051-T1;
scaffold_1	funannotate	exon	195351	196132	.	+	.	ID=MA002_000051-T1.exon3;Parent=MA002_000051-T1;
scaffold_1	funannotate	exon	196278	196286	.	+	.	ID=MA002_000051-T1.exon4;Parent=MA002_000051-T1;
scaffold_1	funannotate	CDS	194809	195152	.	+	0	ID=MA002_000051-T1.cds;Parent=MA002_000051-T1;
scaffold_1	funannotate	CDS	195244	195290	.	+	1	ID=MA002_000051-T1.cds;Parent=MA002_000051-T1;
scaffold_1	funannotate	CDS	195351	196132	.	+	2	ID=MA002_000051-T1.cds;Parent=MA002_000051-T1;
scaffold_1	funannotate	CDS	196278	196286	.	+	0	ID=MA002_000051-T1.cds;Parent=MA002_000051-T1;
scaffold_1	funannotate	gene	198332	199995	.	-	.	ID=MA002_000052;
scaffold_1	funannotate	mRNA	198332	199995	.	-	.	ID=MA002_000052-T1;Parent=MA002_000052;product=hypothetical protein;
scaffold_1	funannotate	exon	199906	199995	.	-	.	ID=MA002_000052-T1.exon1;Parent=MA002_000052-T1;
scaffold_1	funannotate	exon	198332	199810	.	-	.	ID=MA002_000052-T1.exon2;Parent=MA002_000052-T1;
scaffold_1	funannotate	CDS	199906	199995	.	-	0	ID=MA002_000052-T1.cds;Parent=MA002_000052-T1;
scaffold_1	funannotate	CDS	198332	199810	.	-	0	ID=MA002_000052-T1.cds;Parent=MA002_000052-T1;
scaffold_1	funannotate	gene	200426	201801	.	+	.	ID=MA002_000053;
scaffold_1	funannotate	mRNA	200426	201801	.	+	.	ID=MA002_000053-T1;Parent=MA002_000053;product=hypothetical protein;
scaffold_1	funannotate	exon	200426	200528	.	+	.	ID=MA002_000053-T1.exon1;Parent=MA002_000053-T1;
scaffold_1	funannotate	exon	200612	201652	.	+	.	ID=MA002_000053-T1.exon2;Parent=MA002_000053-T1;
scaffold_1	funannotate	exon	201743	201801	.	+	.	ID=MA002_000053-T1.exon3;Parent=MA002_000053-T1;
scaffold_1	funannotate	CDS	200426	200528	.	+	0	ID=MA002_000053-T1.cds;Parent=MA002_000053-T1;
scaffold_1	funannotate	CDS	200612	201652	.	+	2	ID=MA002_000053-T1.cds;Parent=MA002_000053-T1;
scaffold_1	funannotate	CDS	201743	201801	.	+	2	ID=MA002_000053-T1.cds;Parent=MA002_000053-T1;
scaffold_1	funannotate	gene	203972	205429	.	+	.	ID=MA002_000054;
scaffold_1	funannotate	mRNA	203972	205429	.	+	.	ID=MA002_000054-T1;Parent=MA002_000054;product=hypothetical protein;
scaffold_1	funannotate	exon	203972	204783	.	+	.	ID=MA002_000054-T1.exon1;Parent=MA002_000054-T1;
scaffold_1	funannotate	exon	204867	204894	.	+	.	ID=MA002_000054-T1.exon2;Parent=MA002_000054-T1;
scaffold_1	funannotate	exon	204998	205429	.	+	.	ID=MA002_000054-T1.exon3;Parent=MA002_000054-T1;
scaffold_1	funannotate	CDS	203972	204783	.	+	0	ID=MA002_000054-T1.cds;Parent=MA002_000054-T1;
scaffold_1	funannotate	CDS	204867	204894	.	+	1	ID=MA002_000054-T1.cds;Parent=MA002_000054-T1;
scaffold_1	funannotate	CDS	204998	205429	.	+	0	ID=MA002_000054-T1.cds;Parent=MA002_000054-T1;
scaffold_1	funannotate	gene	206597	207103	.	+	.	ID=MA002_000055;
scaffold_1	funannotate	mRNA	206597	207103	.	+	.	ID=MA002_000055-T1;Parent=MA002_000055;product=hypothetical protein;
scaffold_1	funannotate	exon	206597	207103	.	+	.	ID=MA002_000055-T1.exon1;Parent=MA002_000055-T1;
scaffold_1	funannotate	CDS	206597	207103	.	+	0	ID=MA002_000055-T1.cds;Parent=MA002_000055-T1;
scaffold_1	funannotate	gene	207873	209170	.	+	.	ID=MA002_000056;
scaffold_1	funannotate	mRNA	207873	209170	.	+	.	ID=MA002_000056-T1;Parent=MA002_000056;product=hypothetical protein;
scaffold_1	funannotate	exon	207873	207962	.	+	.	ID=MA002_000056-T1.exon1;Parent=MA002_000056-T1;
scaffold_1	funannotate	exon	208142	208316	.	+	.	ID=MA002_000056-T1.exon2;Parent=MA002_000056-T1;
scaffold_1	funannotate	exon	208375	208614	.	+	.	ID=MA002_000056-T1.exon3;Parent=MA002_000056-T1;
scaffold_1	funannotate	exon	208680	209170	.	+	.	ID=MA002_000056-T1.exon4;Parent=MA002_000056-T1;
scaffold_1	funannotate	CDS	207873	207962	.	+	0	ID=MA002_000056-T1.cds;Parent=MA002_000056-T1;
scaffold_1	funannotate	CDS	208142	208316	.	+	0	ID=MA002_000056-T1.cds;Parent=MA002_000056-T1;
scaffold_1	funannotate	CDS	208375	208614	.	+	2	ID=MA002_000056-T1.cds;Parent=MA002_000056-T1;
scaffold_1	funannotate	CDS	208680	209170	.	+	2	ID=MA002_000056-T1.cds;Parent=MA002_000056-T1;
scaffold_1	funannotate	gene	210174	210921	.	+	.	ID=MA002_000057;
scaffold_1	funannotate	mRNA	210174	210921	.	+	.	ID=MA002_000057-T1;Parent=MA002_000057;product=hypothetical protein;
scaffold_1	funannotate	exon	210174	210383	.	+	.	ID=MA002_000057-T1.exon1;Parent=MA002_000057-T1;
scaffold_1	funannotate	exon	210448	210921	.	+	.	ID=MA002_000057-T1.exon2;Parent=MA002_000057-T1;
scaffold_1	funannotate	CDS	210174	210383	.	+	0	ID=MA002_000057-T1.cds;Parent=MA002_000057-T1;
scaffold_1	funannotate	CDS	210448	210921	.	+	0	ID=MA002_000057-T1.cds;Parent=MA002_000057-T1;
scaffold_1	funannotate	gene	213500	214186	.	+	.	ID=MA002_000058;
scaffold_1	funannotate	mRNA	213500	214186	.	+	.	ID=MA002_000058-T1;Parent=MA002_000058;product=hypothetical protein;
scaffold_1	funannotate	exon	213500	214186	.	+	.	ID=MA002_000058-T1.exon1;Parent=MA002_000058-T1;
scaffold_1	funannotate	CDS	213500	214186	.	+	0	ID=MA002_000058-T1.cds;Parent=MA002_000058-T1;
scaffold_1	funannotate	gene	215139	217334	.	-	.	ID=MA002_000059;
scaffold_1	funannotate	mRNA	215139	217334	.	-	.	ID=MA002_000059-T1;Parent=MA002_000059;product=hypothetical protein;
scaffold_1	funannotate	exon	217321	217334	.	-	.	ID=MA002_000059-T1.exon1;Parent=MA002_000059-T1;
scaffold_1	funannotate	exon	217073	217236	.	-	.	ID=MA002_000059-T1.exon2;Parent=MA002_000059-T1;
scaffold_1	funannotate	exon	215139	216994	.	-	.	ID=MA002_000059-T1.exon3;Parent=MA002_000059-T1;
scaffold_1	funannotate	CDS	217321	217334	.	-	0	ID=MA002_000059-T1.cds;Parent=MA002_000059-T1;
scaffold_1	funannotate	CDS	217073	217236	.	-	1	ID=MA002_000059-T1.cds;Parent=MA002_000059-T1;
scaffold_1	funannotate	CDS	215139	216994	.	-	2	ID=MA002_000059-T1.cds;Parent=MA002_000059-T1;
scaffold_1	funannotate	gene	218147	219892	.	-	.	ID=MA002_000060;
scaffold_1	funannotate	mRNA	218147	219892	.	-	.	ID=MA002_000060-T1;Parent=MA002_000060;product=hypothetical protein;
scaffold_1	funannotate	exon	219449	219892	.	-	.	ID=MA002_000060-T1.exon1;Parent=MA002_000060-T1;
scaffold_1	funannotate	exon	218147	219376	.	-	.	ID=MA002_000060-T1.exon2;Parent=MA002_000060-T1;
scaffold_1	funannotate	CDS	219449	219892	.	-	0	ID=MA002_000060-T1.cds;Parent=MA002_000060-T1;
scaffold_1	funannotate	CDS	218147	219376	.	-	0	ID=MA002_000060-T1.cds;Parent=MA002_000060-T1;
scaffold_1	funannotate	gene	220697	221367	.	+	.	ID=MA002_000061;
scaffold_1	funannotate	mRNA	220697	221367	.	+	.	ID=MA002_000061-T1;Parent=MA002_000061;product=hypothetical protein;
scaffold_1	funannotate	exon	220697	220929	.	+	.	ID=MA002_000061-T1.exon1;Parent=MA002_000061-T1;
scaffold_1	funannotate	exon	221019	221367	.	+	.	ID=MA002_000061-T1.exon2;Parent=MA002_000061-T1;
scaffold_1	funannotate	CDS	220697	220929	.	+	0	ID=MA002_000061-T1.cds;Parent=MA002_000061-T1;
scaffold_1	funannotate	CDS	221019	221367	.	+	1	ID=MA002_000061-T1.cds;Parent=MA002_000061-T1;
scaffold_1	funannotate	gene	221714	222724	.	-	.	ID=MA002_000062;
scaffold_1	funannotate	mRNA	221714	222724	.	-	.	ID=MA002_000062-T1;Parent=MA002_000062;product=hypothetical protein;
scaffold_1	funannotate	exon	221714	222724	.	-	.	ID=MA002_000062-T1.exon1;Parent=MA002_000062-T1;
scaffold_1	funannotate	CDS	221714	222724	.	-	0	ID=MA002_000062-T1.cds;Parent=MA002_000062-T1;
scaffold_1	funannotate	gene	223527	224798	.	+	.	ID=MA002_000063;
scaffold_1	funannotate	mRNA	223527	224798	.	+	.	ID=MA002_000063-T1;Parent=MA002_000063;product=hypothetical protein;
scaffold_1	funannotate	exon	223527	224798	.	+	.	ID=MA002_000063-T1.exon1;Parent=MA002_000063-T1;
scaffold_1	funannotate	CDS	223527	224798	.	+	0	ID=MA002_000063-T1.cds;Parent=MA002_000063-T1;
scaffold_1	funannotate	gene	225597	227507	.	+	.	ID=MA002_000064;
scaffold_1	funannotate	mRNA	225597	227507	.	+	.	ID=MA002_000064-T1;Parent=MA002_000064;product=hypothetical protein;
scaffold_1	funannotate	exon	225597	226540	.	+	.	ID=MA002_000064-T1.exon1;Parent=MA002_000064-T1;
scaffold_1	funannotate	exon	226685	227507	.	+	.	ID=MA002_000064-T1.exon2;Parent=MA002_000064-T1;
scaffold_1	funannotate	CDS	225597	226540	.	+	0	ID=MA002_000064-T1.cds;Parent=MA002_000064-T1;
scaffold_1	funannotate	CDS	226685	227507	.	+	1	ID=MA002_000064-T1.cds;Parent=MA002_000064-T1;
scaffold_1	funannotate	gene	227765	228550	.	-	.	ID=MA002_000065;
scaffold_1	funannotate	mRNA	227765	228550	.	-	.	ID=MA002_000065-T1;Parent=MA002_000065;product=hypothetical protein;
scaffold_1	funannotate	exon	227765	228550	.	-	.	ID=MA002_000065-T1.exon1;Parent=MA002_000065-T1;
scaffold_1	funannotate	CDS	227765	228550	.	-	0	ID=MA002_000065-T1.cds;Parent=MA002_000065-T1;
scaffold_1	funannotate	gene	229576	229893	.	+	.	ID=MA002_000066;
scaffold_1	funannotate	mRNA	229576	229893	.	+	.	ID=MA002_000066-T1;Parent=MA002_000066;product=hypothetical protein;
scaffold_1	funannotate	exon	229576	229735	.	+	.	ID=MA002_000066-T1.exon1;Parent=MA002_000066-T1;
scaffold_1	funannotate	exon	229811	229893	.	+	.	ID=MA002_000066-T1.exon2;Parent=MA002_000066-T1;
scaffold_1	funannotate	CDS	229576	229735	.	+	0	ID=MA002_000066-T1.cds;Parent=MA002_000066-T1;
scaffold_1	funannotate	CDS	229811	229893	.	+	2	ID=MA002_000066-T1.cds;Parent=MA002_000066-T1;
scaffold_1	funannotate	gene	230698	233139	.	+	.	ID=MA002_000067;
scaffold_1	funannotate	mRNA	230698	233139	.	+	.	ID=MA002_000067-T1;Parent=MA002_000067;product=hypothetical protein;
scaffold_1	funannotate	exon	230698	231736	.	+	.	ID=MA002_000067-T1.exon1;Parent=MA002_000067-T1;
scaffold_1	funannotate	exon	231812	231942	.	+	.	ID=MA002_000067-T1.exon2;Parent=MA002_000067-T1;
scaffold_1	funannotate	exon	231990	232041	.	+	.	ID=MA002_000067-T1.exon3;Parent=MA002_000067-T1;
scaffold_1	funannotate	exon	232113	232325	.	+	.	ID=MA002_000067-T1.exon4;Parent=MA002_000067-T1;
scaffold_1	funannotate	exon	232378	232823	.	+	.	ID=MA002_000067-T1.exon5;Parent=MA002_000067-T1;
scaffold_1	funannotate	exon	232887	232980	.	+	.	ID=MA002_000067-T1.exon6;Parent=MA002_000067-T1;
scaffold_1	funannotate	exon	233045	233139	.	+	.	ID=MA002_000067-T1.exon7;Parent=MA002_000067-T1;
scaffold_1	funannotate	CDS	230698	231736	.	+	0	ID=MA002_000067-T1.cds;Parent=MA002_000067-T1;
scaffold_1	funannotate	CDS	231812	231942	.	+	2	ID=MA002_000067-T1.cds;Parent=MA002_000067-T1;
scaffold_1	funannotate	CDS	231990	232041	.	+	0	ID=MA002_000067-T1.cds;Parent=MA002_000067-T1;
scaffold_1	funannotate	CDS	232113	232325	.	+	2	ID=MA002_000067-T1.cds;Parent=MA002_000067-T1;
scaffold_1	funannotate	CDS	232378	232823	.	+	2	ID=MA002_000067-T1.cds;Parent=MA002_000067-T1;
scaffold_1	funannotate	CDS	232887	232980	.	+	0	ID=MA002_000067-T1.cds;Parent=MA002_000067-T1;
scaffold_1	funannotate	CDS	233045	233139	.	+	2	ID=MA002_000067-T1.cds;Parent=MA002_000067-T1;
scaffold_1	funannotate	gene	234151	236155	.	+	.	ID=MA002_000068;
scaffold_1	funannotate	mRNA	234151	236155	.	+	.	ID=MA002_000068-T1;Parent=MA002_000068;product=hypothetical protein;
scaffold_1	funannotate	exon	234151	234331	.	+	.	ID=MA002_000068-T1.exon1;Parent=MA002_000068-T1;
scaffold_1	funannotate	exon	234399	234443	.	+	.	ID=MA002_000068-T1.exon2;Parent=MA002_000068-T1;
scaffold_1	funannotate	exon	234497	234555	.	+	.	ID=MA002_000068-T1.exon3;Parent=MA002_000068-T1;
scaffold_1	funannotate	exon	234617	234685	.	+	.	ID=MA002_000068-T1.exon4;Parent=MA002_000068-T1;
scaffold_1	funannotate	exon	234788	234886	.	+	.	ID=MA002_000068-T1.exon5;Parent=MA002_000068-T1;
scaffold_1	funannotate	exon	234973	235083	.	+	.	ID=MA002_000068-T1.exon6;Parent=MA002_000068-T1;
scaffold_1	funannotate	exon	235141	235197	.	+	.	ID=MA002_000068-T1.exon7;Parent=MA002_000068-T1;
scaffold_1	funannotate	exon	235257	235511	.	+	.	ID=MA002_000068-T1.exon8;Parent=MA002_000068-T1;
scaffold_1	funannotate	exon	235568	236155	.	+	.	ID=MA002_000068-T1.exon9;Parent=MA002_000068-T1;
scaffold_1	funannotate	CDS	234151	234331	.	+	0	ID=MA002_000068-T1.cds;Parent=MA002_000068-T1;
scaffold_1	funannotate	CDS	234399	234443	.	+	2	ID=MA002_000068-T1.cds;Parent=MA002_000068-T1;
scaffold_1	funannotate	CDS	234497	234555	.	+	2	ID=MA002_000068-T1.cds;Parent=MA002_000068-T1;
scaffold_1	funannotate	CDS	234617	234685	.	+	0	ID=MA002_000068-T1.cds;Parent=MA002_000068-T1;
scaffold_1	funannotate	CDS	234788	234886	.	+	0	ID=MA002_000068-T1.cds;Parent=MA002_000068-T1;
scaffold_1	funannotate	CDS	234973	235083	.	+	0	ID=MA002_000068-T1.cds;Parent=MA002_000068-T1;
scaffold_1	funannotate	CDS	235141	235197	.	+	0	ID=MA002_000068-T1.cds;Parent=MA002_000068-T1;
scaffold_1	funannotate	CDS	235257	235511	.	+	0	ID=MA002_000068-T1.cds;Parent=MA002_000068-T1;
scaffold_1	funannotate	CDS	235568	236155	.	+	0	ID=MA002_000068-T1.cds;Parent=MA002_000068-T1;
scaffold_1	funannotate	gene	236632	237787	.	+	.	ID=MA002_000069;
scaffold_1	funannotate	mRNA	236632	237787	.	+	.	ID=MA002_000069-T1;Parent=MA002_000069;product=hypothetical protein;
scaffold_1	funannotate	exon	236632	237255	.	+	.	ID=MA002_000069-T1.exon1;Parent=MA002_000069-T1;
scaffold_1	funannotate	exon	237341	237787	.	+	.	ID=MA002_000069-T1.exon2;Parent=MA002_000069-T1;
scaffold_1	funannotate	CDS	236632	237255	.	+	0	ID=MA002_000069-T1.cds;Parent=MA002_000069-T1;
scaffold_1	funannotate	CDS	237341	237787	.	+	0	ID=MA002_000069-T1.cds;Parent=MA002_000069-T1;
scaffold_1	funannotate	gene	239564	240867	.	-	.	ID=MA002_000070;
scaffold_1	funannotate	mRNA	239564	240867	.	-	.	ID=MA002_000070-T1;Parent=MA002_000070;product=hypothetical protein;
scaffold_1	funannotate	exon	240536	240867	.	-	.	ID=MA002_000070-T1.exon1;Parent=MA002_000070-T1;
scaffold_1	funannotate	exon	239564	240473	.	-	.	ID=MA002_000070-T1.exon2;Parent=MA002_000070-T1;
scaffold_1	funannotate	CDS	240536	240867	.	-	0	ID=MA002_000070-T1.cds;Parent=MA002_000070-T1;
scaffold_1	funannotate	CDS	239564	240473	.	-	1	ID=MA002_000070-T1.cds;Parent=MA002_000070-T1;
scaffold_1	funannotate	gene	242076	243293	.	+	.	ID=MA002_000071;
scaffold_1	funannotate	mRNA	242076	243293	.	+	.	ID=MA002_000071-T1;Parent=MA002_000071;product=hypothetical protein;
scaffold_1	funannotate	exon	242076	243293	.	+	.	ID=MA002_000071-T1.exon1;Parent=MA002_000071-T1;
scaffold_1	funannotate	CDS	242076	243293	.	+	0	ID=MA002_000071-T1.cds;Parent=MA002_000071-T1;
scaffold_1	funannotate	gene	248068	248482	.	+	.	ID=MA002_000072;
scaffold_1	funannotate	mRNA	248068	248482	.	+	.	ID=MA002_000072-T1;Parent=MA002_000072;product=hypothetical protein;
scaffold_1	funannotate	exon	248068	248324	.	+	.	ID=MA002_000072-T1.exon1;Parent=MA002_000072-T1;
scaffold_1	funannotate	exon	248404	248482	.	+	.	ID=MA002_000072-T1.exon2;Parent=MA002_000072-T1;
scaffold_1	funannotate	CDS	248068	248324	.	+	0	ID=MA002_000072-T1.cds;Parent=MA002_000072-T1;
scaffold_1	funannotate	CDS	248404	248482	.	+	1	ID=MA002_000072-T1.cds;Parent=MA002_000072-T1;
scaffold_1	funannotate	gene	248801	251031	.	+	.	ID=MA002_000073;
scaffold_1	funannotate	mRNA	248801	251031	.	+	.	ID=MA002_000073-T1;Parent=MA002_000073;product=hypothetical protein;
scaffold_1	funannotate	exon	248801	249511	.	+	.	ID=MA002_000073-T1.exon1;Parent=MA002_000073-T1;
scaffold_1	funannotate	exon	249582	249754	.	+	.	ID=MA002_000073-T1.exon2;Parent=MA002_000073-T1;
scaffold_1	funannotate	exon	249807	251031	.	+	.	ID=MA002_000073-T1.exon3;Parent=MA002_000073-T1;
scaffold_1	funannotate	CDS	248801	249511	.	+	0	ID=MA002_000073-T1.cds;Parent=MA002_000073-T1;
scaffold_1	funannotate	CDS	249582	249754	.	+	0	ID=MA002_000073-T1.cds;Parent=MA002_000073-T1;
scaffold_1	funannotate	CDS	249807	251031	.	+	1	ID=MA002_000073-T1.cds;Parent=MA002_000073-T1;
scaffold_1	funannotate	gene	252085	253677	.	+	.	ID=MA002_000074;
scaffold_1	funannotate	mRNA	252085	253677	.	+	.	ID=MA002_000074-T1;Parent=MA002_000074;product=hypothetical protein;
scaffold_1	funannotate	exon	252085	253677	.	+	.	ID=MA002_000074-T1.exon1;Parent=MA002_000074-T1;
scaffold_1	funannotate	CDS	252085	253677	.	+	0	ID=MA002_000074-T1.cds;Parent=MA002_000074-T1;
scaffold_1	funannotate	gene	255394	257115	.	+	.	ID=MA002_000075;
scaffold_1	funannotate	mRNA	255394	257115	.	+	.	ID=MA002_000075-T1;Parent=MA002_000075;product=hypothetical protein;
scaffold_1	funannotate	exon	255394	255996	.	+	.	ID=MA002_000075-T1.exon1;Parent=MA002_000075-T1;
scaffold_1	funannotate	exon	256060	256259	.	+	.	ID=MA002_000075-T1.exon2;Parent=MA002_000075-T1;
scaffold_1	funannotate	exon	256321	256892	.	+	.	ID=MA002_000075-T1.exon3;Parent=MA002_000075-T1;
scaffold_1	funannotate	exon	256949	257115	.	+	.	ID=MA002_000075-T1.exon4;Parent=MA002_000075-T1;
scaffold_1	funannotate	CDS	255394	255996	.	+	0	ID=MA002_000075-T1.cds;Parent=MA002_000075-T1;
scaffold_1	funannotate	CDS	256060	256259	.	+	0	ID=MA002_000075-T1.cds;Parent=MA002_000075-T1;
scaffold_1	funannotate	CDS	256321	256892	.	+	1	ID=MA002_000075-T1.cds;Parent=MA002_000075-T1;
scaffold_1	funannotate	CDS	256949	257115	.	+	2	ID=MA002_000075-T1.cds;Parent=MA002_000075-T1;
scaffold_1	funannotate	gene	259181	261507	.	+	.	ID=MA002_000076;
scaffold_1	funannotate	mRNA	259181	261507	.	+	.	ID=MA002_000076-T1;Parent=MA002_000076;product=hypothetical protein;
scaffold_1	funannotate	exon	259181	259856	.	+	.	ID=MA002_000076-T1.exon1;Parent=MA002_000076-T1;
scaffold_1	funannotate	exon	259921	259967	.	+	.	ID=MA002_000076-T1.exon2;Parent=MA002_000076-T1;
scaffold_1	funannotate	exon	260031	260640	.	+	.	ID=MA002_000076-T1.exon3;Parent=MA002_000076-T1;
scaffold_1	funannotate	exon	260807	261507	.	+	.	ID=MA002_000076-T1.exon4;Parent=MA002_000076-T1;
scaffold_1	funannotate	CDS	259181	259856	.	+	0	ID=MA002_000076-T1.cds;Parent=MA002_000076-T1;
scaffold_1	funannotate	CDS	259921	259967	.	+	2	ID=MA002_000076-T1.cds;Parent=MA002_000076-T1;
scaffold_1	funannotate	CDS	260031	260640	.	+	0	ID=MA002_000076-T1.cds;Parent=MA002_000076-T1;
scaffold_1	funannotate	CDS	260807	261507	.	+	2	ID=MA002_000076-T1.cds;Parent=MA002_000076-T1;
scaffold_1	funannotate	gene	262534	264273	.	-	.	ID=MA002_000077;
scaffold_1	funannotate	mRNA	262534	264273	.	-	.	ID=MA002_000077-T1;Parent=MA002_000077;product=hypothetical protein;
scaffold_1	funannotate	exon	262534	264273	.	-	.	ID=MA002_000077-T1.exon1;Parent=MA002_000077-T1;
scaffold_1	funannotate	CDS	262534	264273	.	-	0	ID=MA002_000077-T1.cds;Parent=MA002_000077-T1;
scaffold_1	funannotate	gene	267327	268337	.	+	.	ID=MA002_000078;
scaffold_1	funannotate	mRNA	267327	268337	.	+	.	ID=MA002_000078-T1;Parent=MA002_000078;product=hypothetical protein;
scaffold_1	funannotate	exon	267327	268337	.	+	.	ID=MA002_000078-T1.exon1;Parent=MA002_000078-T1;
scaffold_1	funannotate	CDS	267327	268337	.	+	0	ID=MA002_000078-T1.cds;Parent=MA002_000078-T1;
scaffold_1	funannotate	gene	270139	271515	.	+	.	ID=MA002_000079;
scaffold_1	funannotate	mRNA	270139	271515	.	+	.	ID=MA002_000079-T1;Parent=MA002_000079;product=hypothetical protein;
scaffold_1	funannotate	exon	270139	271515	.	+	.	ID=MA002_000079-T1.exon1;Parent=MA002_000079-T1;
scaffold_1	funannotate	CDS	270139	271515	.	+	0	ID=MA002_000079-T1.cds;Parent=MA002_000079-T1;
scaffold_1	funannotate	gene	272733	274658	.	-	.	ID=MA002_000080;
scaffold_1	funannotate	mRNA	272733	274658	.	-	.	ID=MA002_000080-T1;Parent=MA002_000080;product=hypothetical protein;
scaffold_1	funannotate	exon	272733	274658	.	-	.	ID=MA002_000080-T1.exon1;Parent=MA002_000080-T1;
scaffold_1	funannotate	CDS	272733	274658	.	-	0	ID=MA002_000080-T1.cds;Parent=MA002_000080-T1;
scaffold_1	funannotate	gene	276618	277058	.	+	.	ID=MA002_000081;
scaffold_1	funannotate	mRNA	276618	277058	.	+	.	ID=MA002_000081-T1;Parent=MA002_000081;product=hypothetical protein;
scaffold_1	funannotate	exon	276618	277058	.	+	.	ID=MA002_000081-T1.exon1;Parent=MA002_000081-T1;
scaffold_1	funannotate	CDS	276618	277058	.	+	0	ID=MA002_000081-T1.cds;Parent=MA002_000081-T1;
scaffold_1	funannotate	gene	278500	279477	.	-	.	ID=MA002_000082;
scaffold_1	funannotate	mRNA	278500	279477	.	-	.	ID=MA002_000082-T1;Parent=MA002_000082;product=hypothetical protein;
scaffold_1	funannotate	exon	278500	279477	.	-	.	ID=MA002_000082-T1.exon1;Parent=MA002_000082-T1;
scaffold_1	funannotate	CDS	278500	279477	.	-	0	ID=MA002_000082-T1.cds;Parent=MA002_000082-T1;
scaffold_1	funannotate	gene	280387	280977	.	-	.	ID=MA002_000083;
scaffold_1	funannotate	mRNA	280387	280977	.	-	.	ID=MA002_000083-T1;Parent=MA002_000083;product=hypothetical protein;
scaffold_1	funannotate	exon	280823	280977	.	-	.	ID=MA002_000083-T1.exon1;Parent=MA002_000083-T1;
scaffold_1	funannotate	exon	280387	280642	.	-	.	ID=MA002_000083-T1.exon2;Parent=MA002_000083-T1;
scaffold_1	funannotate	CDS	280823	280977	.	-	0	ID=MA002_000083-T1.cds;Parent=MA002_000083-T1;
scaffold_1	funannotate	CDS	280387	280642	.	-	1	ID=MA002_000083-T1.cds;Parent=MA002_000083-T1;
scaffold_1	funannotate	gene	281378	282846	.	+	.	ID=MA002_000084;
scaffold_1	funannotate	mRNA	281378	282846	.	+	.	ID=MA002_000084-T1;Parent=MA002_000084;product=hypothetical protein;
scaffold_1	funannotate	exon	281378	281456	.	+	.	ID=MA002_000084-T1.exon1;Parent=MA002_000084-T1;
scaffold_1	funannotate	exon	281721	282170	.	+	.	ID=MA002_000084-T1.exon2;Parent=MA002_000084-T1;
scaffold_1	funannotate	exon	282302	282846	.	+	.	ID=MA002_000084-T1.exon3;Parent=MA002_000084-T1;
scaffold_1	funannotate	CDS	281378	281456	.	+	0	ID=MA002_000084-T1.cds;Parent=MA002_000084-T1;
scaffold_1	funannotate	CDS	281721	282170	.	+	2	ID=MA002_000084-T1.cds;Parent=MA002_000084-T1;
scaffold_1	funannotate	CDS	282302	282846	.	+	2	ID=MA002_000084-T1.cds;Parent=MA002_000084-T1;
scaffold_1	funannotate	gene	290872	292805	.	+	.	ID=MA002_000085;
scaffold_1	funannotate	mRNA	290872	292805	.	+	.	ID=MA002_000085-T1;Parent=MA002_000085;product=hypothetical protein;
scaffold_1	funannotate	exon	290872	291206	.	+	.	ID=MA002_000085-T1.exon1;Parent=MA002_000085-T1;
scaffold_1	funannotate	exon	291266	291471	.	+	.	ID=MA002_000085-T1.exon2;Parent=MA002_000085-T1;
scaffold_1	funannotate	exon	291529	292805	.	+	.	ID=MA002_000085-T1.exon3;Parent=MA002_000085-T1;
scaffold_1	funannotate	CDS	290872	291206	.	+	0	ID=MA002_000085-T1.cds;Parent=MA002_000085-T1;
scaffold_1	funannotate	CDS	291266	291471	.	+	1	ID=MA002_000085-T1.cds;Parent=MA002_000085-T1;
scaffold_1	funannotate	CDS	291529	292805	.	+	2	ID=MA002_000085-T1.cds;Parent=MA002_000085-T1;
scaffold_1	funannotate	gene	299391	303974	.	+	.	ID=MA002_000086;
scaffold_1	funannotate	mRNA	299391	303974	.	+	.	ID=MA002_000086-T1;Parent=MA002_000086;product=hypothetical protein;
scaffold_1	funannotate	exon	299391	303364	.	+	.	ID=MA002_000086-T1.exon1;Parent=MA002_000086-T1;
scaffold_1	funannotate	exon	303449	303974	.	+	.	ID=MA002_000086-T1.exon2;Parent=MA002_000086-T1;
scaffold_1	funannotate	CDS	299391	303364	.	+	0	ID=MA002_000086-T1.cds;Parent=MA002_000086-T1;
scaffold_1	funannotate	CDS	303449	303974	.	+	1	ID=MA002_000086-T1.cds;Parent=MA002_000086-T1;
scaffold_1	funannotate	gene	307306	308632	.	+	.	ID=MA002_000087;
scaffold_1	funannotate	mRNA	307306	308632	.	+	.	ID=MA002_000087-T1;Parent=MA002_000087;product=hypothetical protein;
scaffold_1	funannotate	exon	307306	307714	.	+	.	ID=MA002_000087-T1.exon1;Parent=MA002_000087-T1;
scaffold_1	funannotate	exon	307863	308632	.	+	.	ID=MA002_000087-T1.exon2;Parent=MA002_000087-T1;
scaffold_1	funannotate	CDS	307306	307714	.	+	0	ID=MA002_000087-T1.cds;Parent=MA002_000087-T1;
scaffold_1	funannotate	CDS	307863	308632	.	+	2	ID=MA002_000087-T1.cds;Parent=MA002_000087-T1;
scaffold_1	funannotate	gene	309523	311315	.	+	.	ID=MA002_000088;
scaffold_1	funannotate	mRNA	309523	311315	.	+	.	ID=MA002_000088-T1;Parent=MA002_000088;product=hypothetical protein;
scaffold_1	funannotate	exon	309523	309845	.	+	.	ID=MA002_000088-T1.exon1;Parent=MA002_000088-T1;
scaffold_1	funannotate	exon	309914	309938	.	+	.	ID=MA002_000088-T1.exon2;Parent=MA002_000088-T1;
scaffold_1	funannotate	exon	309989	310123	.	+	.	ID=MA002_000088-T1.exon3;Parent=MA002_000088-T1;
scaffold_1	funannotate	exon	310188	311315	.	+	.	ID=MA002_000088-T1.exon4;Parent=MA002_000088-T1;
scaffold_1	funannotate	CDS	309523	309845	.	+	0	ID=MA002_000088-T1.cds;Parent=MA002_000088-T1;
scaffold_1	funannotate	CDS	309914	309938	.	+	1	ID=MA002_000088-T1.cds;Parent=MA002_000088-T1;
scaffold_1	funannotate	CDS	309989	310123	.	+	0	ID=MA002_000088-T1.cds;Parent=MA002_000088-T1;
scaffold_1	funannotate	CDS	310188	311315	.	+	0	ID=MA002_000088-T1.cds;Parent=MA002_000088-T1;
scaffold_1	funannotate	gene	312538	312891	.	-	.	ID=MA002_000089;
scaffold_1	funannotate	mRNA	312538	312891	.	-	.	ID=MA002_000089-T1;Parent=MA002_000089;product=hypothetical protein;
scaffold_1	funannotate	exon	312722	312891	.	-	.	ID=MA002_000089-T1.exon1;Parent=MA002_000089-T1;
scaffold_1	funannotate	exon	312538	312670	.	-	.	ID=MA002_000089-T1.exon2;Parent=MA002_000089-T1;
scaffold_1	funannotate	CDS	312722	312891	.	-	0	ID=MA002_000089-T1.cds;Parent=MA002_000089-T1;
scaffold_1	funannotate	CDS	312538	312670	.	-	1	ID=MA002_000089-T1.cds;Parent=MA002_000089-T1;
scaffold_1	funannotate	gene	315443	318386	.	+	.	ID=MA002_000090;
scaffold_1	funannotate	mRNA	315443	318386	.	+	.	ID=MA002_000090-T1;Parent=MA002_000090;product=hypothetical protein;
scaffold_1	funannotate	exon	315443	315472	.	+	.	ID=MA002_000090-T1.exon1;Parent=MA002_000090-T1;
scaffold_1	funannotate	exon	315649	315915	.	+	.	ID=MA002_000090-T1.exon2;Parent=MA002_000090-T1;
scaffold_1	funannotate	exon	315976	316094	.	+	.	ID=MA002_000090-T1.exon3;Parent=MA002_000090-T1;
scaffold_1	funannotate	exon	316246	316372	.	+	.	ID=MA002_000090-T1.exon4;Parent=MA002_000090-T1;
scaffold_1	funannotate	exon	316575	316624	.	+	.	ID=MA002_000090-T1.exon5;Parent=MA002_000090-T1;
scaffold_1	funannotate	exon	316680	316798	.	+	.	ID=MA002_000090-T1.exon6;Parent=MA002_000090-T1;
scaffold_1	funannotate	exon	316849	317013	.	+	.	ID=MA002_000090-T1.exon7;Parent=MA002_000090-T1;
scaffold_1	funannotate	exon	317094	317351	.	+	.	ID=MA002_000090-T1.exon8;Parent=MA002_000090-T1;
scaffold_1	funannotate	exon	317430	317714	.	+	.	ID=MA002_000090-T1.exon9;Parent=MA002_000090-T1;
scaffold_1	funannotate	exon	317797	317966	.	+	.	ID=MA002_000090-T1.exon10;Parent=MA002_000090-T1;
scaffold_1	funannotate	exon	318037	318173	.	+	.	ID=MA002_000090-T1.exon11;Parent=MA002_000090-T1;
scaffold_1	funannotate	exon	318248	318386	.	+	.	ID=MA002_000090-T1.exon12;Parent=MA002_000090-T1;
scaffold_1	funannotate	CDS	315443	315472	.	+	0	ID=MA002_000090-T1.cds;Parent=MA002_000090-T1;
scaffold_1	funannotate	CDS	315649	315915	.	+	0	ID=MA002_000090-T1.cds;Parent=MA002_000090-T1;
scaffold_1	funannotate	CDS	315976	316094	.	+	0	ID=MA002_000090-T1.cds;Parent=MA002_000090-T1;
scaffold_1	funannotate	CDS	316246	316372	.	+	1	ID=MA002_000090-T1.cds;Parent=MA002_000090-T1;
scaffold_1	funannotate	CDS	316575	316624	.	+	0	ID=MA002_000090-T1.cds;Parent=MA002_000090-T1;
scaffold_1	funannotate	CDS	316680	316798	.	+	1	ID=MA002_000090-T1.cds;Parent=MA002_000090-T1;
scaffold_1	funannotate	CDS	316849	317013	.	+	2	ID=MA002_000090-T1.cds;Parent=MA002_000090-T1;
scaffold_1	funannotate	CDS	317094	317351	.	+	2	ID=MA002_000090-T1.cds;Parent=MA002_000090-T1;
scaffold_1	funannotate	CDS	317430	317714	.	+	2	ID=MA002_000090-T1.cds;Parent=MA002_000090-T1;
scaffold_1	funannotate	CDS	317797	317966	.	+	2	ID=MA002_000090-T1.cds;Parent=MA002_000090-T1;
scaffold_1	funannotate	CDS	318037	318173	.	+	0	ID=MA002_000090-T1.cds;Parent=MA002_000090-T1;
scaffold_1	funannotate	CDS	318248	318386	.	+	1	ID=MA002_000090-T1.cds;Parent=MA002_000090-T1;
scaffold_1	funannotate	gene	319014	319100	.	-	.	ID=MA002_000091;
scaffold_1	funannotate	tRNA	319014	319100	.	-	.	ID=MA002_000091-T1;Parent=MA002_000091;product=tRNA-Arg;
scaffold_1	funannotate	exon	319014	319100	.	-	.	ID=MA002_000091-T1.exon1;Parent=MA002_000091-T1;
scaffold_1	funannotate	gene	320956	322506	.	-	.	ID=MA002_000092;
scaffold_1	funannotate	mRNA	320956	322506	.	-	.	ID=MA002_000092-T1;Parent=MA002_000092;product=hypothetical protein;
scaffold_1	funannotate	exon	322259	322506	.	-	.	ID=MA002_000092-T1.exon1;Parent=MA002_000092-T1;
scaffold_1	funannotate	exon	321917	322166	.	-	.	ID=MA002_000092-T1.exon2;Parent=MA002_000092-T1;
scaffold_1	funannotate	exon	321555	321833	.	-	.	ID=MA002_000092-T1.exon3;Parent=MA002_000092-T1;
scaffold_1	funannotate	exon	320956	321447	.	-	.	ID=MA002_000092-T1.exon4;Parent=MA002_000092-T1;
scaffold_1	funannotate	CDS	322259	322506	.	-	0	ID=MA002_000092-T1.cds;Parent=MA002_000092-T1;
scaffold_1	funannotate	CDS	321917	322166	.	-	1	ID=MA002_000092-T1.cds;Parent=MA002_000092-T1;
scaffold_1	funannotate	CDS	321555	321833	.	-	0	ID=MA002_000092-T1.cds;Parent=MA002_000092-T1;
scaffold_1	funannotate	CDS	320956	321447	.	-	0	ID=MA002_000092-T1.cds;Parent=MA002_000092-T1;
scaffold_1	funannotate	gene	323836	325086	.	-	.	ID=MA002_000093;
scaffold_1	funannotate	mRNA	323836	325086	.	-	.	ID=MA002_000093-T1;Parent=MA002_000093;product=hypothetical protein;
scaffold_1	funannotate	exon	323836	325086	.	-	.	ID=MA002_000093-T1.exon1;Parent=MA002_000093-T1;
scaffold_1	funannotate	CDS	323836	325086	.	-	0	ID=MA002_000093-T1.cds;Parent=MA002_000093-T1;
scaffold_1	funannotate	gene	326875	329280	.	+	.	ID=MA002_000094;
scaffold_1	funannotate	mRNA	326875	329280	.	+	.	ID=MA002_000094-T1;Parent=MA002_000094;product=hypothetical protein;
scaffold_1	funannotate	exon	326875	329280	.	+	.	ID=MA002_000094-T1.exon1;Parent=MA002_000094-T1;
scaffold_1	funannotate	CDS	326875	329280	.	+	0	ID=MA002_000094-T1.cds;Parent=MA002_000094-T1;
scaffold_1	funannotate	gene	330743	333689	.	-	.	ID=MA002_000095;
scaffold_1	funannotate	mRNA	330743	333689	.	-	.	ID=MA002_000095-T1;Parent=MA002_000095;product=hypothetical protein;
scaffold_1	funannotate	exon	333613	333689	.	-	.	ID=MA002_000095-T1.exon1;Parent=MA002_000095-T1;
scaffold_1	funannotate	exon	333323	333566	.	-	.	ID=MA002_000095-T1.exon2;Parent=MA002_000095-T1;
scaffold_1	funannotate	exon	332888	333268	.	-	.	ID=MA002_000095-T1.exon3;Parent=MA002_000095-T1;
scaffold_1	funannotate	exon	332610	332823	.	-	.	ID=MA002_000095-T1.exon4;Parent=MA002_000095-T1;
scaffold_1	funannotate	exon	331709	332498	.	-	.	ID=MA002_000095-T1.exon5;Parent=MA002_000095-T1;
scaffold_1	funannotate	exon	330743	331658	.	-	.	ID=MA002_000095-T1.exon6;Parent=MA002_000095-T1;
scaffold_1	funannotate	CDS	333613	333689	.	-	0	ID=MA002_000095-T1.cds;Parent=MA002_000095-T1;
scaffold_1	funannotate	CDS	333323	333566	.	-	1	ID=MA002_000095-T1.cds;Parent=MA002_000095-T1;
scaffold_1	funannotate	CDS	332888	333268	.	-	0	ID=MA002_000095-T1.cds;Parent=MA002_000095-T1;
scaffold_1	funannotate	CDS	332610	332823	.	-	0	ID=MA002_000095-T1.cds;Parent=MA002_000095-T1;
scaffold_1	funannotate	CDS	331709	332498	.	-	2	ID=MA002_000095-T1.cds;Parent=MA002_000095-T1;
scaffold_1	funannotate	CDS	330743	331658	.	-	1	ID=MA002_000095-T1.cds;Parent=MA002_000095-T1;
scaffold_1	funannotate	gene	335725	336105	.	+	.	ID=MA002_000096;
scaffold_1	funannotate	mRNA	335725	336105	.	+	.	ID=MA002_000096-T1;Parent=MA002_000096;product=hypothetical protein;
scaffold_1	funannotate	exon	335725	335883	.	+	.	ID=MA002_000096-T1.exon1;Parent=MA002_000096-T1;
scaffold_1	funannotate	exon	335935	336105	.	+	.	ID=MA002_000096-T1.exon2;Parent=MA002_000096-T1;
scaffold_1	funannotate	CDS	335725	335883	.	+	0	ID=MA002_000096-T1.cds;Parent=MA002_000096-T1;
scaffold_1	funannotate	CDS	335935	336105	.	+	0	ID=MA002_000096-T1.cds;Parent=MA002_000096-T1;
scaffold_1	funannotate	gene	336436	341578	.	-	.	ID=MA002_000097;
scaffold_1	funannotate	mRNA	336436	341578	.	-	.	ID=MA002_000097-T1;Parent=MA002_000097;product=hypothetical protein;
scaffold_1	funannotate	exon	338862	341578	.	-	.	ID=MA002_000097-T1.exon1;Parent=MA002_000097-T1;
scaffold_1	funannotate	exon	337406	337917	.	-	.	ID=MA002_000097-T1.exon2;Parent=MA002_000097-T1;
scaffold_1	funannotate	exon	336436	337331	.	-	.	ID=MA002_000097-T1.exon3;Parent=MA002_000097-T1;
scaffold_1	funannotate	CDS	338862	341578	.	-	0	ID=MA002_000097-T1.cds;Parent=MA002_000097-T1;
scaffold_1	funannotate	CDS	337406	337917	.	-	1	ID=MA002_000097-T1.cds;Parent=MA002_000097-T1;
scaffold_1	funannotate	CDS	336436	337331	.	-	2	ID=MA002_000097-T1.cds;Parent=MA002_000097-T1;
scaffold_1	funannotate	gene	342635	344113	.	+	.	ID=MA002_000098;
scaffold_1	funannotate	mRNA	342635	344113	.	+	.	ID=MA002_000098-T1;Parent=MA002_000098;product=hypothetical protein;
scaffold_1	funannotate	exon	342635	344113	.	+	.	ID=MA002_000098-T1.exon1;Parent=MA002_000098-T1;
scaffold_1	funannotate	CDS	342635	344113	.	+	0	ID=MA002_000098-T1.cds;Parent=MA002_000098-T1;
scaffold_1	funannotate	gene	344547	344864	.	-	.	ID=MA002_000099;
scaffold_1	funannotate	mRNA	344547	344864	.	-	.	ID=MA002_000099-T1;Parent=MA002_000099;product=hypothetical protein;
scaffold_1	funannotate	exon	344690	344864	.	-	.	ID=MA002_000099-T1.exon1;Parent=MA002_000099-T1;
scaffold_1	funannotate	exon	344547	344572	.	-	.	ID=MA002_000099-T1.exon2;Parent=MA002_000099-T1;
scaffold_1	funannotate	CDS	344690	344864	.	-	0	ID=MA002_000099-T1.cds;Parent=MA002_000099-T1;
scaffold_1	funannotate	CDS	344547	344572	.	-	2	ID=MA002_000099-T1.cds;Parent=MA002_000099-T1;
scaffold_1	funannotate	gene	346187	346909	.	+	.	ID=MA002_000100;
scaffold_1	funannotate	mRNA	346187	346909	.	+	.	ID=MA002_000100-T1;Parent=MA002_000100;product=hypothetical protein;
scaffold_1	funannotate	exon	346187	346909	.	+	.	ID=MA002_000100-T1.exon1;Parent=MA002_000100-T1;
scaffold_1	funannotate	CDS	346187	346909	.	+	0	ID=MA002_000100-T1.cds;Parent=MA002_000100-T1;
scaffold_1	funannotate	gene	347687	348763	.	+	.	ID=MA002_000101;
scaffold_1	funannotate	mRNA	347687	348763	.	+	.	ID=MA002_000101-T1;Parent=MA002_000101;product=hypothetical protein;
scaffold_1	funannotate	exon	347687	348763	.	+	.	ID=MA002_000101-T1.exon1;Parent=MA002_000101-T1;
scaffold_1	funannotate	CDS	347687	348763	.	+	0	ID=MA002_000101-T1.cds;Parent=MA002_000101-T1;
scaffold_1	funannotate	gene	350372	352711	.	+	.	ID=MA002_000102;
scaffold_1	funannotate	mRNA	350372	352711	.	+	.	ID=MA002_000102-T1;Parent=MA002_000102;product=hypothetical protein;
scaffold_1	funannotate	exon	350372	350505	.	+	.	ID=MA002_000102-T1.exon1;Parent=MA002_000102-T1;
scaffold_1	funannotate	exon	350716	352711	.	+	.	ID=MA002_000102-T1.exon2;Parent=MA002_000102-T1;
scaffold_1	funannotate	CDS	350372	350505	.	+	0	ID=MA002_000102-T1.cds;Parent=MA002_000102-T1;
scaffold_1	funannotate	CDS	350716	352711	.	+	1	ID=MA002_000102-T1.cds;Parent=MA002_000102-T1;
scaffold_1	funannotate	gene	352906	354164	.	-	.	ID=MA002_000103;
scaffold_1	funannotate	mRNA	352906	354164	.	-	.	ID=MA002_000103-T1;Parent=MA002_000103;product=hypothetical protein;
scaffold_1	funannotate	exon	353976	354164	.	-	.	ID=MA002_000103-T1.exon1;Parent=MA002_000103-T1;
scaffold_1	funannotate	exon	353742	353885	.	-	.	ID=MA002_000103-T1.exon2;Parent=MA002_000103-T1;
scaffold_1	funannotate	exon	352906	353682	.	-	.	ID=MA002_000103-T1.exon3;Parent=MA002_000103-T1;
scaffold_1	funannotate	CDS	353976	354164	.	-	0	ID=MA002_000103-T1.cds;Parent=MA002_000103-T1;
scaffold_1	funannotate	CDS	353742	353885	.	-	0	ID=MA002_000103-T1.cds;Parent=MA002_000103-T1;
scaffold_1	funannotate	CDS	352906	353682	.	-	0	ID=MA002_000103-T1.cds;Parent=MA002_000103-T1;
scaffold_1	funannotate	gene	355558	356667	.	-	.	ID=MA002_000104;
scaffold_1	funannotate	mRNA	355558	356667	.	-	.	ID=MA002_000104-T1;Parent=MA002_000104;product=hypothetical protein;
scaffold_1	funannotate	exon	356624	356667	.	-	.	ID=MA002_000104-T1.exon1;Parent=MA002_000104-T1;
scaffold_1	funannotate	exon	356504	356556	.	-	.	ID=MA002_000104-T1.exon2;Parent=MA002_000104-T1;
scaffold_1	funannotate	exon	356262	356430	.	-	.	ID=MA002_000104-T1.exon3;Parent=MA002_000104-T1;
scaffold_1	funannotate	exon	355558	356200	.	-	.	ID=MA002_000104-T1.exon4;Parent=MA002_000104-T1;
scaffold_1	funannotate	CDS	356624	356667	.	-	0	ID=MA002_000104-T1.cds;Parent=MA002_000104-T1;
scaffold_1	funannotate	CDS	356504	356556	.	-	1	ID=MA002_000104-T1.cds;Parent=MA002_000104-T1;
scaffold_1	funannotate	CDS	356262	356430	.	-	2	ID=MA002_000104-T1.cds;Parent=MA002_000104-T1;
scaffold_1	funannotate	CDS	355558	356200	.	-	1	ID=MA002_000104-T1.cds;Parent=MA002_000104-T1;
scaffold_1	funannotate	gene	357780	358282	.	+	.	ID=MA002_000105;
scaffold_1	funannotate	mRNA	357780	358282	.	+	.	ID=MA002_000105-T1;Parent=MA002_000105;product=hypothetical protein;
scaffold_1	funannotate	exon	357780	357852	.	+	.	ID=MA002_000105-T1.exon1;Parent=MA002_000105-T1;
scaffold_1	funannotate	exon	357915	358150	.	+	.	ID=MA002_000105-T1.exon2;Parent=MA002_000105-T1;
scaffold_1	funannotate	exon	358202	358282	.	+	.	ID=MA002_000105-T1.exon3;Parent=MA002_000105-T1;
scaffold_1	funannotate	CDS	357780	357852	.	+	0	ID=MA002_000105-T1.cds;Parent=MA002_000105-T1;
scaffold_1	funannotate	CDS	357915	358150	.	+	2	ID=MA002_000105-T1.cds;Parent=MA002_000105-T1;
scaffold_1	funannotate	CDS	358202	358282	.	+	0	ID=MA002_000105-T1.cds;Parent=MA002_000105-T1;
scaffold_1	funannotate	gene	360531	362595	.	+	.	ID=MA002_000106;
scaffold_1	funannotate	mRNA	360531	362595	.	+	.	ID=MA002_000106-T1;Parent=MA002_000106;product=hypothetical protein;
scaffold_1	funannotate	exon	360531	360742	.	+	.	ID=MA002_000106-T1.exon1;Parent=MA002_000106-T1;
scaffold_1	funannotate	exon	360792	360925	.	+	.	ID=MA002_000106-T1.exon2;Parent=MA002_000106-T1;
scaffold_1	funannotate	exon	360994	361117	.	+	.	ID=MA002_000106-T1.exon3;Parent=MA002_000106-T1;
scaffold_1	funannotate	exon	361174	361380	.	+	.	ID=MA002_000106-T1.exon4;Parent=MA002_000106-T1;
scaffold_1	funannotate	exon	361448	361819	.	+	.	ID=MA002_000106-T1.exon5;Parent=MA002_000106-T1;
scaffold_1	funannotate	exon	361870	362237	.	+	.	ID=MA002_000106-T1.exon6;Parent=MA002_000106-T1;
scaffold_1	funannotate	exon	362291	362595	.	+	.	ID=MA002_000106-T1.exon7;Parent=MA002_000106-T1;
scaffold_1	funannotate	CDS	360531	360742	.	+	0	ID=MA002_000106-T1.cds;Parent=MA002_000106-T1;
scaffold_1	funannotate	CDS	360792	360925	.	+	1	ID=MA002_000106-T1.cds;Parent=MA002_000106-T1;
scaffold_1	funannotate	CDS	360994	361117	.	+	2	ID=MA002_000106-T1.cds;Parent=MA002_000106-T1;
scaffold_1	funannotate	CDS	361174	361380	.	+	1	ID=MA002_000106-T1.cds;Parent=MA002_000106-T1;
scaffold_1	funannotate	CDS	361448	361819	.	+	1	ID=MA002_000106-T1.cds;Parent=MA002_000106-T1;
scaffold_1	funannotate	CDS	361870	362237	.	+	1	ID=MA002_000106-T1.cds;Parent=MA002_000106-T1;
scaffold_1	funannotate	CDS	362291	362595	.	+	2	ID=MA002_000106-T1.cds;Parent=MA002_000106-T1;
scaffold_1	funannotate	gene	363506	364214	.	+	.	ID=MA002_000107;
scaffold_1	funannotate	mRNA	363506	364214	.	+	.	ID=MA002_000107-T1;Parent=MA002_000107;product=hypothetical protein;
scaffold_1	funannotate	exon	363506	363546	.	+	.	ID=MA002_000107-T1.exon1;Parent=MA002_000107-T1;
scaffold_1	funannotate	exon	363609	363722	.	+	.	ID=MA002_000107-T1.exon2;Parent=MA002_000107-T1;
scaffold_1	funannotate	exon	363782	363892	.	+	.	ID=MA002_000107-T1.exon3;Parent=MA002_000107-T1;
scaffold_1	funannotate	exon	363949	364036	.	+	.	ID=MA002_000107-T1.exon4;Parent=MA002_000107-T1;
scaffold_1	funannotate	exon	364113	364214	.	+	.	ID=MA002_000107-T1.exon5;Parent=MA002_000107-T1;
scaffold_1	funannotate	CDS	363506	363546	.	+	0	ID=MA002_000107-T1.cds;Parent=MA002_000107-T1;
scaffold_1	funannotate	CDS	363609	363722	.	+	1	ID=MA002_000107-T1.cds;Parent=MA002_000107-T1;
scaffold_1	funannotate	CDS	363782	363892	.	+	1	ID=MA002_000107-T1.cds;Parent=MA002_000107-T1;
scaffold_1	funannotate	CDS	363949	364036	.	+	1	ID=MA002_000107-T1.cds;Parent=MA002_000107-T1;
scaffold_1	funannotate	CDS	364113	364214	.	+	0	ID=MA002_000107-T1.cds;Parent=MA002_000107-T1;
scaffold_1	funannotate	gene	367417	369501	.	-	.	ID=MA002_000108;
scaffold_1	funannotate	mRNA	367417	369501	.	-	.	ID=MA002_000108-T1;Parent=MA002_000108;product=hypothetical protein;
scaffold_1	funannotate	exon	367417	369501	.	-	.	ID=MA002_000108-T1.exon1;Parent=MA002_000108-T1;
scaffold_1	funannotate	CDS	367417	369501	.	-	0	ID=MA002_000108-T1.cds;Parent=MA002_000108-T1;
scaffold_1	funannotate	gene	370832	372001	.	+	.	ID=MA002_000109;
scaffold_1	funannotate	mRNA	370832	372001	.	+	.	ID=MA002_000109-T1;Parent=MA002_000109;product=hypothetical protein;
scaffold_1	funannotate	exon	370832	372001	.	+	.	ID=MA002_000109-T1.exon1;Parent=MA002_000109-T1;
scaffold_1	funannotate	CDS	370832	372001	.	+	0	ID=MA002_000109-T1.cds;Parent=MA002_000109-T1;
scaffold_1	funannotate	gene	373569	375759	.	+	.	ID=MA002_000110;
scaffold_1	funannotate	mRNA	373569	375759	.	+	.	ID=MA002_000110-T1;Parent=MA002_000110;product=hypothetical protein;
scaffold_1	funannotate	exon	373569	374097	.	+	.	ID=MA002_000110-T1.exon1;Parent=MA002_000110-T1;
scaffold_1	funannotate	exon	374170	374288	.	+	.	ID=MA002_000110-T1.exon2;Parent=MA002_000110-T1;
scaffold_1	funannotate	exon	374353	374441	.	+	.	ID=MA002_000110-T1.exon3;Parent=MA002_000110-T1;
scaffold_1	funannotate	exon	374493	375759	.	+	.	ID=MA002_000110-T1.exon4;Parent=MA002_000110-T1;
scaffold_1	funannotate	CDS	373569	374097	.	+	0	ID=MA002_000110-T1.cds;Parent=MA002_000110-T1;
scaffold_1	funannotate	CDS	374170	374288	.	+	2	ID=MA002_000110-T1.cds;Parent=MA002_000110-T1;
scaffold_1	funannotate	CDS	374353	374441	.	+	0	ID=MA002_000110-T1.cds;Parent=MA002_000110-T1;
scaffold_1	funannotate	CDS	374493	375759	.	+	1	ID=MA002_000110-T1.cds;Parent=MA002_000110-T1;
scaffold_1	funannotate	gene	383250	383690	.	+	.	ID=MA002_000111;
scaffold_1	funannotate	mRNA	383250	383690	.	+	.	ID=MA002_000111-T1;Parent=MA002_000111;product=hypothetical protein;
scaffold_1	funannotate	exon	383250	383356	.	+	.	ID=MA002_000111-T1.exon1;Parent=MA002_000111-T1;
scaffold_1	funannotate	exon	383436	383473	.	+	.	ID=MA002_000111-T1.exon2;Parent=MA002_000111-T1;
scaffold_1	funannotate	exon	383539	383690	.	+	.	ID=MA002_000111-T1.exon3;Parent=MA002_000111-T1;
scaffold_1	funannotate	CDS	383250	383356	.	+	0	ID=MA002_000111-T1.cds;Parent=MA002_000111-T1;
scaffold_1	funannotate	CDS	383436	383473	.	+	1	ID=MA002_000111-T1.cds;Parent=MA002_000111-T1;
scaffold_1	funannotate	CDS	383539	383690	.	+	2	ID=MA002_000111-T1.cds;Parent=MA002_000111-T1;
scaffold_1	funannotate	gene	384262	386093	.	-	.	ID=MA002_000112;
scaffold_1	funannotate	mRNA	384262	386093	.	-	.	ID=MA002_000112-T1;Parent=MA002_000112;product=hypothetical protein;
scaffold_1	funannotate	exon	386036	386093	.	-	.	ID=MA002_000112-T1.exon1;Parent=MA002_000112-T1;
scaffold_1	funannotate	exon	385572	385985	.	-	.	ID=MA002_000112-T1.exon2;Parent=MA002_000112-T1;
scaffold_1	funannotate	exon	385476	385516	.	-	.	ID=MA002_000112-T1.exon3;Parent=MA002_000112-T1;
scaffold_1	funannotate	exon	385052	385415	.	-	.	ID=MA002_000112-T1.exon4;Parent=MA002_000112-T1;
scaffold_1	funannotate	exon	384521	384993	.	-	.	ID=MA002_000112-T1.exon5;Parent=MA002_000112-T1;
scaffold_1	funannotate	exon	384344	384464	.	-	.	ID=MA002_000112-T1.exon6;Parent=MA002_000112-T1;
scaffold_1	funannotate	exon	384262	384284	.	-	.	ID=MA002_000112-T1.exon7;Parent=MA002_000112-T1;
scaffold_1	funannotate	CDS	386036	386093	.	-	0	ID=MA002_000112-T1.cds;Parent=MA002_000112-T1;
scaffold_1	funannotate	CDS	385572	385985	.	-	2	ID=MA002_000112-T1.cds;Parent=MA002_000112-T1;
scaffold_1	funannotate	CDS	385476	385516	.	-	2	ID=MA002_000112-T1.cds;Parent=MA002_000112-T1;
scaffold_1	funannotate	CDS	385052	385415	.	-	0	ID=MA002_000112-T1.cds;Parent=MA002_000112-T1;
scaffold_1	funannotate	CDS	384521	384993	.	-	2	ID=MA002_000112-T1.cds;Parent=MA002_000112-T1;
scaffold_1	funannotate	CDS	384344	384464	.	-	0	ID=MA002_000112-T1.cds;Parent=MA002_000112-T1;
scaffold_1	funannotate	CDS	384262	384284	.	-	2	ID=MA002_000112-T1.cds;Parent=MA002_000112-T1;
scaffold_1	funannotate	gene	387391	389710	.	+	.	ID=MA002_000113;
scaffold_1	funannotate	mRNA	387391	389710	.	+	.	ID=MA002_000113-T1;Parent=MA002_000113;product=hypothetical protein;
scaffold_1	funannotate	exon	387391	387999	.	+	.	ID=MA002_000113-T1.exon1;Parent=MA002_000113-T1;
scaffold_1	funannotate	exon	388049	389710	.	+	.	ID=MA002_000113-T1.exon2;Parent=MA002_000113-T1;
scaffold_1	funannotate	CDS	387391	387999	.	+	0	ID=MA002_000113-T1.cds;Parent=MA002_000113-T1;
scaffold_1	funannotate	CDS	388049	389710	.	+	0	ID=MA002_000113-T1.cds;Parent=MA002_000113-T1;
scaffold_1	funannotate	gene	389836	391701	.	-	.	ID=MA002_000114;
scaffold_1	funannotate	mRNA	389836	391701	.	-	.	ID=MA002_000114-T1;Parent=MA002_000114;product=hypothetical protein;
scaffold_1	funannotate	exon	389836	391701	.	-	.	ID=MA002_000114-T1.exon1;Parent=MA002_000114-T1;
scaffold_1	funannotate	CDS	389836	391701	.	-	0	ID=MA002_000114-T1.cds;Parent=MA002_000114-T1;
scaffold_1	funannotate	gene	392389	394484	.	-	.	ID=MA002_000115;
scaffold_1	funannotate	mRNA	392389	394484	.	-	.	ID=MA002_000115-T1;Parent=MA002_000115;product=hypothetical protein;
scaffold_1	funannotate	exon	393298	394484	.	-	.	ID=MA002_000115-T1.exon1;Parent=MA002_000115-T1;
scaffold_1	funannotate	exon	392389	393223	.	-	.	ID=MA002_000115-T1.exon2;Parent=MA002_000115-T1;
scaffold_1	funannotate	CDS	393298	394484	.	-	0	ID=MA002_000115-T1.cds;Parent=MA002_000115-T1;
scaffold_1	funannotate	CDS	392389	393223	.	-	1	ID=MA002_000115-T1.cds;Parent=MA002_000115-T1;
scaffold_1	funannotate	gene	397156	397952	.	+	.	ID=MA002_000116;
scaffold_1	funannotate	mRNA	397156	397952	.	+	.	ID=MA002_000116-T1;Parent=MA002_000116;product=hypothetical protein;
scaffold_1	funannotate	exon	397156	397496	.	+	.	ID=MA002_000116-T1.exon1;Parent=MA002_000116-T1;
scaffold_1	funannotate	exon	397547	397952	.	+	.	ID=MA002_000116-T1.exon2;Parent=MA002_000116-T1;
scaffold_1	funannotate	CDS	397156	397496	.	+	0	ID=MA002_000116-T1.cds;Parent=MA002_000116-T1;
scaffold_1	funannotate	CDS	397547	397952	.	+	1	ID=MA002_000116-T1.cds;Parent=MA002_000116-T1;
scaffold_1	funannotate	gene	398591	399726	.	-	.	ID=MA002_000117;
scaffold_1	funannotate	mRNA	398591	399726	.	-	.	ID=MA002_000117-T1;Parent=MA002_000117;product=hypothetical protein;
scaffold_1	funannotate	exon	399343	399726	.	-	.	ID=MA002_000117-T1.exon1;Parent=MA002_000117-T1;
scaffold_1	funannotate	exon	398591	399175	.	-	.	ID=MA002_000117-T1.exon2;Parent=MA002_000117-T1;
scaffold_1	funannotate	CDS	399343	399726	.	-	0	ID=MA002_000117-T1.cds;Parent=MA002_000117-T1;
scaffold_1	funannotate	CDS	398591	399175	.	-	0	ID=MA002_000117-T1.cds;Parent=MA002_000117-T1;
scaffold_1	funannotate	gene	402897	404545	.	-	.	ID=MA002_000118;
scaffold_1	funannotate	mRNA	402897	404545	.	-	.	ID=MA002_000118-T1;Parent=MA002_000118;product=hypothetical protein;
scaffold_1	funannotate	exon	404387	404545	.	-	.	ID=MA002_000118-T1.exon1;Parent=MA002_000118-T1;
scaffold_1	funannotate	exon	404268	404339	.	-	.	ID=MA002_000118-T1.exon2;Parent=MA002_000118-T1;
scaffold_1	funannotate	exon	403934	404214	.	-	.	ID=MA002_000118-T1.exon3;Parent=MA002_000118-T1;
scaffold_1	funannotate	exon	402897	403878	.	-	.	ID=MA002_000118-T1.exon4;Parent=MA002_000118-T1;
scaffold_1	funannotate	CDS	404387	404545	.	-	0	ID=MA002_000118-T1.cds;Parent=MA002_000118-T1;
scaffold_1	funannotate	CDS	404268	404339	.	-	0	ID=MA002_000118-T1.cds;Parent=MA002_000118-T1;
scaffold_1	funannotate	CDS	403934	404214	.	-	0	ID=MA002_000118-T1.cds;Parent=MA002_000118-T1;
scaffold_1	funannotate	CDS	402897	403878	.	-	1	ID=MA002_000118-T1.cds;Parent=MA002_000118-T1;
scaffold_1	funannotate	gene	405009	405820	.	+	.	ID=MA002_000119;
scaffold_1	funannotate	mRNA	405009	405820	.	+	.	ID=MA002_000119-T1;Parent=MA002_000119;product=hypothetical protein;
scaffold_1	funannotate	exon	405009	405059	.	+	.	ID=MA002_000119-T1.exon1;Parent=MA002_000119-T1;
scaffold_1	funannotate	exon	405122	405142	.	+	.	ID=MA002_000119-T1.exon2;Parent=MA002_000119-T1;
scaffold_1	funannotate	exon	405219	405225	.	+	.	ID=MA002_000119-T1.exon3;Parent=MA002_000119-T1;
scaffold_1	funannotate	exon	405295	405372	.	+	.	ID=MA002_000119-T1.exon4;Parent=MA002_000119-T1;
scaffold_1	funannotate	exon	405440	405482	.	+	.	ID=MA002_000119-T1.exon5;Parent=MA002_000119-T1;
scaffold_1	funannotate	exon	405550	405714	.	+	.	ID=MA002_000119-T1.exon6;Parent=MA002_000119-T1;
scaffold_1	funannotate	exon	405769	405820	.	+	.	ID=MA002_000119-T1.exon7;Parent=MA002_000119-T1;
scaffold_1	funannotate	CDS	405009	405059	.	+	0	ID=MA002_000119-T1.cds;Parent=MA002_000119-T1;
scaffold_1	funannotate	CDS	405122	405142	.	+	0	ID=MA002_000119-T1.cds;Parent=MA002_000119-T1;
scaffold_1	funannotate	CDS	405219	405225	.	+	0	ID=MA002_000119-T1.cds;Parent=MA002_000119-T1;
scaffold_1	funannotate	CDS	405295	405372	.	+	2	ID=MA002_000119-T1.cds;Parent=MA002_000119-T1;
scaffold_1	funannotate	CDS	405440	405482	.	+	2	ID=MA002_000119-T1.cds;Parent=MA002_000119-T1;
scaffold_1	funannotate	CDS	405550	405714	.	+	1	ID=MA002_000119-T1.cds;Parent=MA002_000119-T1;
scaffold_1	funannotate	CDS	405769	405820	.	+	1	ID=MA002_000119-T1.cds;Parent=MA002_000119-T1;
scaffold_1	funannotate	gene	407448	407836	.	-	.	ID=MA002_000120;
scaffold_1	funannotate	mRNA	407448	407836	.	-	.	ID=MA002_000120-T1;Parent=MA002_000120;product=hypothetical protein;
scaffold_1	funannotate	exon	407688	407836	.	-	.	ID=MA002_000120-T1.exon1;Parent=MA002_000120-T1;
scaffold_1	funannotate	exon	407448	407601	.	-	.	ID=MA002_000120-T1.exon2;Parent=MA002_000120-T1;
scaffold_1	funannotate	CDS	407688	407836	.	-	0	ID=MA002_000120-T1.cds;Parent=MA002_000120-T1;
scaffold_1	funannotate	CDS	407448	407601	.	-	1	ID=MA002_000120-T1.cds;Parent=MA002_000120-T1;
scaffold_1	funannotate	gene	408835	409485	.	-	.	ID=MA002_000121;
scaffold_1	funannotate	mRNA	408835	409485	.	-	.	ID=MA002_000121-T1;Parent=MA002_000121;product=hypothetical protein;
scaffold_1	funannotate	exon	408835	409485	.	-	.	ID=MA002_000121-T1.exon1;Parent=MA002_000121-T1;
scaffold_1	funannotate	CDS	408835	409485	.	-	0	ID=MA002_000121-T1.cds;Parent=MA002_000121-T1;
scaffold_1	funannotate	gene	411258	412289	.	+	.	ID=MA002_000122;
scaffold_1	funannotate	mRNA	411258	412289	.	+	.	ID=MA002_000122-T1;Parent=MA002_000122;product=hypothetical protein;
scaffold_1	funannotate	exon	411258	412289	.	+	.	ID=MA002_000122-T1.exon1;Parent=MA002_000122-T1;
scaffold_1	funannotate	CDS	411258	412289	.	+	0	ID=MA002_000122-T1.cds;Parent=MA002_000122-T1;
scaffold_1	funannotate	gene	419606	420928	.	-	.	ID=MA002_000123;
scaffold_1	funannotate	mRNA	419606	420928	.	-	.	ID=MA002_000123-T1;Parent=MA002_000123;product=hypothetical protein;
scaffold_1	funannotate	exon	419861	420928	.	-	.	ID=MA002_000123-T1.exon1;Parent=MA002_000123-T1;
scaffold_1	funannotate	exon	419606	419731	.	-	.	ID=MA002_000123-T1.exon2;Parent=MA002_000123-T1;
scaffold_1	funannotate	CDS	419861	420928	.	-	0	ID=MA002_000123-T1.cds;Parent=MA002_000123-T1;
scaffold_1	funannotate	CDS	419606	419731	.	-	0	ID=MA002_000123-T1.cds;Parent=MA002_000123-T1;
scaffold_1	funannotate	gene	423473	424189	.	+	.	ID=MA002_000124;
scaffold_1	funannotate	mRNA	423473	424189	.	+	.	ID=MA002_000124-T1;Parent=MA002_000124;product=hypothetical protein;
scaffold_1	funannotate	exon	423473	423590	.	+	.	ID=MA002_000124-T1.exon1;Parent=MA002_000124-T1;
scaffold_1	funannotate	exon	423672	424189	.	+	.	ID=MA002_000124-T1.exon2;Parent=MA002_000124-T1;
scaffold_1	funannotate	CDS	423473	423590	.	+	0	ID=MA002_000124-T1.cds;Parent=MA002_000124-T1;
scaffold_1	funannotate	CDS	423672	424189	.	+	2	ID=MA002_000124-T1.cds;Parent=MA002_000124-T1;
scaffold_1	funannotate	gene	424922	426154	.	-	.	ID=MA002_000125;
scaffold_1	funannotate	mRNA	424922	426154	.	-	.	ID=MA002_000125-T1;Parent=MA002_000125;product=hypothetical protein;
scaffold_1	funannotate	exon	424922	426154	.	-	.	ID=MA002_000125-T1.exon1;Parent=MA002_000125-T1;
scaffold_1	funannotate	CDS	424922	426154	.	-	0	ID=MA002_000125-T1.cds;Parent=MA002_000125-T1;
scaffold_1	funannotate	gene	427823	428704	.	-	.	ID=MA002_000126;
scaffold_1	funannotate	mRNA	427823	428704	.	-	.	ID=MA002_000126-T1;Parent=MA002_000126;product=hypothetical protein;
scaffold_1	funannotate	exon	427823	428704	.	-	.	ID=MA002_000126-T1.exon1;Parent=MA002_000126-T1;
scaffold_1	funannotate	CDS	427823	428704	.	-	0	ID=MA002_000126-T1.cds;Parent=MA002_000126-T1;
scaffold_1	funannotate	gene	429294	433849	.	-	.	ID=MA002_000127;
scaffold_1	funannotate	mRNA	429294	433849	.	-	.	ID=MA002_000127-T1;Parent=MA002_000127;product=hypothetical protein;
scaffold_1	funannotate	exon	433087	433849	.	-	.	ID=MA002_000127-T1.exon1;Parent=MA002_000127-T1;
scaffold_1	funannotate	exon	431818	433034	.	-	.	ID=MA002_000127-T1.exon2;Parent=MA002_000127-T1;
scaffold_1	funannotate	exon	431606	431759	.	-	.	ID=MA002_000127-T1.exon3;Parent=MA002_000127-T1;
scaffold_1	funannotate	exon	430969	431541	.	-	.	ID=MA002_000127-T1.exon4;Parent=MA002_000127-T1;
scaffold_1	funannotate	exon	430671	430912	.	-	.	ID=MA002_000127-T1.exon5;Parent=MA002_000127-T1;
scaffold_1	funannotate	exon	430156	430566	.	-	.	ID=MA002_000127-T1.exon6;Parent=MA002_000127-T1;
scaffold_1	funannotate	exon	429294	429968	.	-	.	ID=MA002_000127-T1.exon7;Parent=MA002_000127-T1;
scaffold_1	funannotate	CDS	433087	433849	.	-	0	ID=MA002_000127-T1.cds;Parent=MA002_000127-T1;
scaffold_1	funannotate	CDS	431818	433034	.	-	2	ID=MA002_000127-T1.cds;Parent=MA002_000127-T1;
scaffold_1	funannotate	CDS	431606	431759	.	-	0	ID=MA002_000127-T1.cds;Parent=MA002_000127-T1;
scaffold_1	funannotate	CDS	430969	431541	.	-	2	ID=MA002_000127-T1.cds;Parent=MA002_000127-T1;
scaffold_1	funannotate	CDS	430671	430912	.	-	2	ID=MA002_000127-T1.cds;Parent=MA002_000127-T1;
scaffold_1	funannotate	CDS	430156	430566	.	-	0	ID=MA002_000127-T1.cds;Parent=MA002_000127-T1;
scaffold_1	funannotate	CDS	429294	429968	.	-	0	ID=MA002_000127-T1.cds;Parent=MA002_000127-T1;
scaffold_1	funannotate	gene	434588	435976	.	-	.	ID=MA002_000128;
scaffold_1	funannotate	mRNA	434588	435976	.	-	.	ID=MA002_000128-T1;Parent=MA002_000128;product=hypothetical protein;
scaffold_1	funannotate	exon	435315	435976	.	-	.	ID=MA002_000128-T1.exon1;Parent=MA002_000128-T1;
scaffold_1	funannotate	exon	434983	435194	.	-	.	ID=MA002_000128-T1.exon2;Parent=MA002_000128-T1;
scaffold_1	funannotate	exon	434588	434925	.	-	.	ID=MA002_000128-T1.exon3;Parent=MA002_000128-T1;
scaffold_1	funannotate	CDS	435315	435976	.	-	0	ID=MA002_000128-T1.cds;Parent=MA002_000128-T1;
scaffold_1	funannotate	CDS	434983	435194	.	-	1	ID=MA002_000128-T1.cds;Parent=MA002_000128-T1;
scaffold_1	funannotate	CDS	434588	434925	.	-	2	ID=MA002_000128-T1.cds;Parent=MA002_000128-T1;
scaffold_1	funannotate	gene	440676	441550	.	-	.	ID=MA002_000129;
scaffold_1	funannotate	mRNA	440676	441550	.	-	.	ID=MA002_000129-T1;Parent=MA002_000129;product=hypothetical protein;
scaffold_1	funannotate	exon	441466	441550	.	-	.	ID=MA002_000129-T1.exon1;Parent=MA002_000129-T1;
scaffold_1	funannotate	exon	441033	441290	.	-	.	ID=MA002_000129-T1.exon2;Parent=MA002_000129-T1;
scaffold_1	funannotate	exon	440676	440968	.	-	.	ID=MA002_000129-T1.exon3;Parent=MA002_000129-T1;
scaffold_1	funannotate	CDS	441466	441550	.	-	0	ID=MA002_000129-T1.cds;Parent=MA002_000129-T1;
scaffold_1	funannotate	CDS	441033	441290	.	-	2	ID=MA002_000129-T1.cds;Parent=MA002_000129-T1;
scaffold_1	funannotate	CDS	440676	440968	.	-	2	ID=MA002_000129-T1.cds;Parent=MA002_000129-T1;
scaffold_1	funannotate	gene	443526	443923	.	-	.	ID=MA002_000130;
scaffold_1	funannotate	mRNA	443526	443923	.	-	.	ID=MA002_000130-T1;Parent=MA002_000130;product=hypothetical protein;
scaffold_1	funannotate	exon	443764	443923	.	-	.	ID=MA002_000130-T1.exon1;Parent=MA002_000130-T1;
scaffold_1	funannotate	exon	443526	443707	.	-	.	ID=MA002_000130-T1.exon2;Parent=MA002_000130-T1;
scaffold_1	funannotate	CDS	443764	443923	.	-	0	ID=MA002_000130-T1.cds;Parent=MA002_000130-T1;
scaffold_1	funannotate	CDS	443526	443707	.	-	2	ID=MA002_000130-T1.cds;Parent=MA002_000130-T1;
scaffold_1	funannotate	gene	444108	444626	.	-	.	ID=MA002_000131;
scaffold_1	funannotate	mRNA	444108	444626	.	-	.	ID=MA002_000131-T1;Parent=MA002_000131;product=hypothetical protein;
scaffold_1	funannotate	exon	444108	444626	.	-	.	ID=MA002_000131-T1.exon1;Parent=MA002_000131-T1;
scaffold_1	funannotate	CDS	444108	444626	.	-	0	ID=MA002_000131-T1.cds;Parent=MA002_000131-T1;
scaffold_1	funannotate	gene	447775	448876	.	-	.	ID=MA002_000132;
scaffold_1	funannotate	mRNA	447775	448876	.	-	.	ID=MA002_000132-T1;Parent=MA002_000132;product=hypothetical protein;
scaffold_1	funannotate	exon	448633	448876	.	-	.	ID=MA002_000132-T1.exon1;Parent=MA002_000132-T1;
scaffold_1	funannotate	exon	447775	448481	.	-	.	ID=MA002_000132-T1.exon2;Parent=MA002_000132-T1;
scaffold_1	funannotate	CDS	448633	448876	.	-	0	ID=MA002_000132-T1.cds;Parent=MA002_000132-T1;
scaffold_1	funannotate	CDS	447775	448481	.	-	2	ID=MA002_000132-T1.cds;Parent=MA002_000132-T1;
scaffold_1	funannotate	gene	449325	449843	.	+	.	ID=MA002_000133;
scaffold_1	funannotate	mRNA	449325	449843	.	+	.	ID=MA002_000133-T1;Parent=MA002_000133;product=hypothetical protein;
scaffold_1	funannotate	exon	449325	449535	.	+	.	ID=MA002_000133-T1.exon1;Parent=MA002_000133-T1;
scaffold_1	funannotate	exon	449686	449843	.	+	.	ID=MA002_000133-T1.exon2;Parent=MA002_000133-T1;
scaffold_1	funannotate	CDS	449325	449535	.	+	0	ID=MA002_000133-T1.cds;Parent=MA002_000133-T1;
scaffold_1	funannotate	CDS	449686	449843	.	+	2	ID=MA002_000133-T1.cds;Parent=MA002_000133-T1;
scaffold_1	funannotate	gene	450856	451728	.	-	.	ID=MA002_000134;
scaffold_1	funannotate	mRNA	450856	451728	.	-	.	ID=MA002_000134-T1;Parent=MA002_000134;product=hypothetical protein;
scaffold_1	funannotate	exon	451659	451728	.	-	.	ID=MA002_000134-T1.exon1;Parent=MA002_000134-T1;
scaffold_1	funannotate	exon	450856	451568	.	-	.	ID=MA002_000134-T1.exon2;Parent=MA002_000134-T1;
scaffold_1	funannotate	CDS	451659	451728	.	-	0	ID=MA002_000134-T1.cds;Parent=MA002_000134-T1;
scaffold_1	funannotate	CDS	450856	451568	.	-	2	ID=MA002_000134-T1.cds;Parent=MA002_000134-T1;
scaffold_1	funannotate	gene	454469	455980	.	-	.	ID=MA002_000135;
scaffold_1	funannotate	mRNA	454469	455980	.	-	.	ID=MA002_000135-T1;Parent=MA002_000135;product=hypothetical protein;
scaffold_1	funannotate	exon	455642	455980	.	-	.	ID=MA002_000135-T1.exon1;Parent=MA002_000135-T1;
scaffold_1	funannotate	exon	454469	455542	.	-	.	ID=MA002_000135-T1.exon2;Parent=MA002_000135-T1;
scaffold_1	funannotate	CDS	455642	455980	.	-	0	ID=MA002_000135-T1.cds;Parent=MA002_000135-T1;
scaffold_1	funannotate	CDS	454469	455542	.	-	0	ID=MA002_000135-T1.cds;Parent=MA002_000135-T1;
scaffold_1	funannotate	gene	456086	456778	.	-	.	ID=MA002_000136;
scaffold_1	funannotate	mRNA	456086	456778	.	-	.	ID=MA002_000136-T1;Parent=MA002_000136;product=hypothetical protein;
scaffold_1	funannotate	exon	456086	456778	.	-	.	ID=MA002_000136-T1.exon1;Parent=MA002_000136-T1;
scaffold_1	funannotate	CDS	456086	456778	.	-	0	ID=MA002_000136-T1.cds;Parent=MA002_000136-T1;
scaffold_1	funannotate	gene	461828	462907	.	+	.	ID=MA002_000137;
scaffold_1	funannotate	mRNA	461828	462907	.	+	.	ID=MA002_000137-T1;Parent=MA002_000137;product=hypothetical protein;
scaffold_1	funannotate	exon	461828	462026	.	+	.	ID=MA002_000137-T1.exon1;Parent=MA002_000137-T1;
scaffold_1	funannotate	exon	462417	462907	.	+	.	ID=MA002_000137-T1.exon2;Parent=MA002_000137-T1;
scaffold_1	funannotate	CDS	461828	462026	.	+	0	ID=MA002_000137-T1.cds;Parent=MA002_000137-T1;
scaffold_1	funannotate	CDS	462417	462907	.	+	2	ID=MA002_000137-T1.cds;Parent=MA002_000137-T1;
scaffold_1	funannotate	gene	464793	467733	.	-	.	ID=MA002_000138;
scaffold_1	funannotate	mRNA	464793	467733	.	-	.	ID=MA002_000138-T1;Parent=MA002_000138;product=hypothetical protein;
scaffold_1	funannotate	exon	467725	467733	.	-	.	ID=MA002_000138-T1.exon1;Parent=MA002_000138-T1;
scaffold_1	funannotate	exon	466975	467671	.	-	.	ID=MA002_000138-T1.exon2;Parent=MA002_000138-T1;
scaffold_1	funannotate	exon	466853	466926	.	-	.	ID=MA002_000138-T1.exon3;Parent=MA002_000138-T1;
scaffold_1	funannotate	exon	464793	465866	.	-	.	ID=MA002_000138-T1.exon4;Parent=MA002_000138-T1;
scaffold_1	funannotate	CDS	467725	467733	.	-	0	ID=MA002_000138-T1.cds;Parent=MA002_000138-T1;
scaffold_1	funannotate	CDS	466975	467671	.	-	0	ID=MA002_000138-T1.cds;Parent=MA002_000138-T1;
scaffold_1	funannotate	CDS	466853	466926	.	-	2	ID=MA002_000138-T1.cds;Parent=MA002_000138-T1;
scaffold_1	funannotate	CDS	464793	465866	.	-	0	ID=MA002_000138-T1.cds;Parent=MA002_000138-T1;
scaffold_1	funannotate	gene	472042	473696	.	+	.	ID=MA002_000139;
scaffold_1	funannotate	mRNA	472042	473696	.	+	.	ID=MA002_000139-T1;Parent=MA002_000139;product=hypothetical protein;
scaffold_1	funannotate	exon	472042	472174	.	+	.	ID=MA002_000139-T1.exon1;Parent=MA002_000139-T1;
scaffold_1	funannotate	exon	472239	472876	.	+	.	ID=MA002_000139-T1.exon2;Parent=MA002_000139-T1;
scaffold_1	funannotate	exon	472943	473176	.	+	.	ID=MA002_000139-T1.exon3;Parent=MA002_000139-T1;
scaffold_1	funannotate	exon	473244	473696	.	+	.	ID=MA002_000139-T1.exon4;Parent=MA002_000139-T1;
scaffold_1	funannotate	CDS	472042	472174	.	+	0	ID=MA002_000139-T1.cds;Parent=MA002_000139-T1;
scaffold_1	funannotate	CDS	472239	472876	.	+	2	ID=MA002_000139-T1.cds;Parent=MA002_000139-T1;
scaffold_1	funannotate	CDS	472943	473176	.	+	0	ID=MA002_000139-T1.cds;Parent=MA002_000139-T1;
scaffold_1	funannotate	CDS	473244	473696	.	+	0	ID=MA002_000139-T1.cds;Parent=MA002_000139-T1;
scaffold_1	funannotate	gene	474436	476267	.	+	.	ID=MA002_000140;
scaffold_1	funannotate	mRNA	474436	476267	.	+	.	ID=MA002_000140-T1;Parent=MA002_000140;product=hypothetical protein;
scaffold_1	funannotate	exon	474436	474503	.	+	.	ID=MA002_000140-T1.exon1;Parent=MA002_000140-T1;
scaffold_1	funannotate	exon	474571	474804	.	+	.	ID=MA002_000140-T1.exon2;Parent=MA002_000140-T1;
scaffold_1	funannotate	exon	474866	475176	.	+	.	ID=MA002_000140-T1.exon3;Parent=MA002_000140-T1;
scaffold_1	funannotate	exon	475659	475876	.	+	.	ID=MA002_000140-T1.exon4;Parent=MA002_000140-T1;
scaffold_1	funannotate	exon	475917	476267	.	+	.	ID=MA002_000140-T1.exon5;Parent=MA002_000140-T1;
scaffold_1	funannotate	CDS	474436	474503	.	+	0	ID=MA002_000140-T1.cds;Parent=MA002_000140-T1;
scaffold_1	funannotate	CDS	474571	474804	.	+	1	ID=MA002_000140-T1.cds;Parent=MA002_000140-T1;
scaffold_1	funannotate	CDS	474866	475176	.	+	1	ID=MA002_000140-T1.cds;Parent=MA002_000140-T1;
scaffold_1	funannotate	CDS	475659	475876	.	+	2	ID=MA002_000140-T1.cds;Parent=MA002_000140-T1;
scaffold_1	funannotate	CDS	475917	476267	.	+	0	ID=MA002_000140-T1.cds;Parent=MA002_000140-T1;
scaffold_1	funannotate	gene	478478	480932	.	+	.	ID=MA002_000141;
scaffold_1	funannotate	mRNA	478478	480932	.	+	.	ID=MA002_000141-T1;Parent=MA002_000141;product=hypothetical protein;
scaffold_1	funannotate	exon	478478	478768	.	+	.	ID=MA002_000141-T1.exon1;Parent=MA002_000141-T1;
scaffold_1	funannotate	exon	478848	480560	.	+	.	ID=MA002_000141-T1.exon2;Parent=MA002_000141-T1;
scaffold_1	funannotate	exon	480642	480932	.	+	.	ID=MA002_000141-T1.exon3;Parent=MA002_000141-T1;
scaffold_1	funannotate	CDS	478478	478768	.	+	0	ID=MA002_000141-T1.cds;Parent=MA002_000141-T1;
scaffold_1	funannotate	CDS	478848	480560	.	+	0	ID=MA002_000141-T1.cds;Parent=MA002_000141-T1;
scaffold_1	funannotate	CDS	480642	480932	.	+	0	ID=MA002_000141-T1.cds;Parent=MA002_000141-T1;
scaffold_1	funannotate	gene	481656	483460	.	+	.	ID=MA002_000142;
scaffold_1	funannotate	mRNA	481656	483460	.	+	.	ID=MA002_000142-T1;Parent=MA002_000142;product=hypothetical protein;
scaffold_1	funannotate	exon	481656	482546	.	+	.	ID=MA002_000142-T1.exon1;Parent=MA002_000142-T1;
scaffold_1	funannotate	exon	482600	482847	.	+	.	ID=MA002_000142-T1.exon2;Parent=MA002_000142-T1;
scaffold_1	funannotate	exon	482905	483460	.	+	.	ID=MA002_000142-T1.exon3;Parent=MA002_000142-T1;
scaffold_1	funannotate	CDS	481656	482546	.	+	0	ID=MA002_000142-T1.cds;Parent=MA002_000142-T1;
scaffold_1	funannotate	CDS	482600	482847	.	+	0	ID=MA002_000142-T1.cds;Parent=MA002_000142-T1;
scaffold_1	funannotate	CDS	482905	483460	.	+	1	ID=MA002_000142-T1.cds;Parent=MA002_000142-T1;
scaffold_1	funannotate	gene	486314	487981	.	+	.	ID=MA002_000143;
scaffold_1	funannotate	mRNA	486314	487981	.	+	.	ID=MA002_000143-T1;Parent=MA002_000143;product=hypothetical protein;
scaffold_1	funannotate	exon	486314	487593	.	+	.	ID=MA002_000143-T1.exon1;Parent=MA002_000143-T1;
scaffold_1	funannotate	exon	487684	487981	.	+	.	ID=MA002_000143-T1.exon2;Parent=MA002_000143-T1;
scaffold_1	funannotate	CDS	486314	487593	.	+	0	ID=MA002_000143-T1.cds;Parent=MA002_000143-T1;
scaffold_1	funannotate	CDS	487684	487981	.	+	1	ID=MA002_000143-T1.cds;Parent=MA002_000143-T1;
scaffold_1	funannotate	gene	489729	490251	.	+	.	ID=MA002_000144;
scaffold_1	funannotate	mRNA	489729	490251	.	+	.	ID=MA002_000144-T1;Parent=MA002_000144;product=hypothetical protein;
scaffold_1	funannotate	exon	489729	489891	.	+	.	ID=MA002_000144-T1.exon1;Parent=MA002_000144-T1;
scaffold_1	funannotate	exon	490010	490251	.	+	.	ID=MA002_000144-T1.exon2;Parent=MA002_000144-T1;
scaffold_1	funannotate	CDS	489729	489891	.	+	0	ID=MA002_000144-T1.cds;Parent=MA002_000144-T1;
scaffold_1	funannotate	CDS	490010	490251	.	+	2	ID=MA002_000144-T1.cds;Parent=MA002_000144-T1;
scaffold_1	funannotate	gene	494538	496347	.	+	.	ID=MA002_000145;
scaffold_1	funannotate	mRNA	494538	496347	.	+	.	ID=MA002_000145-T1;Parent=MA002_000145;product=hypothetical protein;
scaffold_1	funannotate	exon	494538	495562	.	+	.	ID=MA002_000145-T1.exon1;Parent=MA002_000145-T1;
scaffold_1	funannotate	exon	495666	496086	.	+	.	ID=MA002_000145-T1.exon2;Parent=MA002_000145-T1;
scaffold_1	funannotate	exon	496150	496347	.	+	.	ID=MA002_000145-T1.exon3;Parent=MA002_000145-T1;
scaffold_1	funannotate	CDS	494538	495562	.	+	0	ID=MA002_000145-T1.cds;Parent=MA002_000145-T1;
scaffold_1	funannotate	CDS	495666	496086	.	+	1	ID=MA002_000145-T1.cds;Parent=MA002_000145-T1;
scaffold_1	funannotate	CDS	496150	496347	.	+	0	ID=MA002_000145-T1.cds;Parent=MA002_000145-T1;
scaffold_1	funannotate	gene	500076	501335	.	-	.	ID=MA002_000146;
scaffold_1	funannotate	mRNA	500076	501335	.	-	.	ID=MA002_000146-T1;Parent=MA002_000146;product=hypothetical protein;
scaffold_1	funannotate	exon	500076	501335	.	-	.	ID=MA002_000146-T1.exon1;Parent=MA002_000146-T1;
scaffold_1	funannotate	CDS	500076	501335	.	-	0	ID=MA002_000146-T1.cds;Parent=MA002_000146-T1;
scaffold_1	funannotate	gene	503436	504752	.	-	.	ID=MA002_000147;
scaffold_1	funannotate	mRNA	503436	504752	.	-	.	ID=MA002_000147-T1;Parent=MA002_000147;product=hypothetical protein;
scaffold_1	funannotate	exon	503436	504752	.	-	.	ID=MA002_000147-T1.exon1;Parent=MA002_000147-T1;
scaffold_1	funannotate	CDS	503436	504752	.	-	0	ID=MA002_000147-T1.cds;Parent=MA002_000147-T1;
scaffold_1	funannotate	gene	507319	509340	.	-	.	ID=MA002_000148;
scaffold_1	funannotate	mRNA	507319	509340	.	-	.	ID=MA002_000148-T1;Parent=MA002_000148;product=hypothetical protein;
scaffold_1	funannotate	exon	509259	509340	.	-	.	ID=MA002_000148-T1.exon1;Parent=MA002_000148-T1;
scaffold_1	funannotate	exon	507716	509158	.	-	.	ID=MA002_000148-T1.exon2;Parent=MA002_000148-T1;
scaffold_1	funannotate	exon	507319	507605	.	-	.	ID=MA002_000148-T1.exon3;Parent=MA002_000148-T1;
scaffold_1	funannotate	CDS	509259	509340	.	-	0	ID=MA002_000148-T1.cds;Parent=MA002_000148-T1;
scaffold_1	funannotate	CDS	507716	509158	.	-	2	ID=MA002_000148-T1.cds;Parent=MA002_000148-T1;
scaffold_1	funannotate	CDS	507319	507605	.	-	2	ID=MA002_000148-T1.cds;Parent=MA002_000148-T1;
scaffold_1	funannotate	gene	510831	513368	.	-	.	ID=MA002_000149;
scaffold_1	funannotate	mRNA	510831	513368	.	-	.	ID=MA002_000149-T1;Parent=MA002_000149;product=hypothetical protein;
scaffold_1	funannotate	exon	512871	513368	.	-	.	ID=MA002_000149-T1.exon1;Parent=MA002_000149-T1;
scaffold_1	funannotate	exon	510831	512810	.	-	.	ID=MA002_000149-T1.exon2;Parent=MA002_000149-T1;
scaffold_1	funannotate	CDS	512871	513368	.	-	0	ID=MA002_000149-T1.cds;Parent=MA002_000149-T1;
scaffold_1	funannotate	CDS	510831	512810	.	-	0	ID=MA002_000149-T1.cds;Parent=MA002_000149-T1;
scaffold_1	funannotate	gene	513769	514569	.	+	.	ID=MA002_000150;
scaffold_1	funannotate	mRNA	513769	514569	.	+	.	ID=MA002_000150-T1;Parent=MA002_000150;product=hypothetical protein;
scaffold_1	funannotate	exon	513769	514569	.	+	.	ID=MA002_000150-T1.exon1;Parent=MA002_000150-T1;
scaffold_1	funannotate	CDS	513769	514569	.	+	0	ID=MA002_000150-T1.cds;Parent=MA002_000150-T1;
scaffold_1	funannotate	gene	516642	518501	.	+	.	ID=MA002_000151;
scaffold_1	funannotate	mRNA	516642	518501	.	+	.	ID=MA002_000151-T1;Parent=MA002_000151;product=hypothetical protein;
scaffold_1	funannotate	exon	516642	518501	.	+	.	ID=MA002_000151-T1.exon1;Parent=MA002_000151-T1;
scaffold_1	funannotate	CDS	516642	518501	.	+	0	ID=MA002_000151-T1.cds;Parent=MA002_000151-T1;
scaffold_1	funannotate	gene	522615	524048	.	-	.	ID=MA002_000152;
scaffold_1	funannotate	mRNA	522615	524048	.	-	.	ID=MA002_000152-T1;Parent=MA002_000152;product=hypothetical protein;
scaffold_1	funannotate	exon	522615	524048	.	-	.	ID=MA002_000152-T1.exon1;Parent=MA002_000152-T1;
scaffold_1	funannotate	CDS	522615	524048	.	-	0	ID=MA002_000152-T1.cds;Parent=MA002_000152-T1;
scaffold_1	funannotate	gene	525711	527638	.	-	.	ID=MA002_000153;
scaffold_1	funannotate	mRNA	525711	527638	.	-	.	ID=MA002_000153-T1;Parent=MA002_000153;product=hypothetical protein;
scaffold_1	funannotate	exon	527433	527638	.	-	.	ID=MA002_000153-T1.exon1;Parent=MA002_000153-T1;
scaffold_1	funannotate	exon	526500	527366	.	-	.	ID=MA002_000153-T1.exon2;Parent=MA002_000153-T1;
scaffold_1	funannotate	exon	526319	526441	.	-	.	ID=MA002_000153-T1.exon3;Parent=MA002_000153-T1;
scaffold_1	funannotate	exon	525711	526263	.	-	.	ID=MA002_000153-T1.exon4;Parent=MA002_000153-T1;
scaffold_1	funannotate	CDS	527433	527638	.	-	0	ID=MA002_000153-T1.cds;Parent=MA002_000153-T1;
scaffold_1	funannotate	CDS	526500	527366	.	-	1	ID=MA002_000153-T1.cds;Parent=MA002_000153-T1;
scaffold_1	funannotate	CDS	526319	526441	.	-	1	ID=MA002_000153-T1.cds;Parent=MA002_000153-T1;
scaffold_1	funannotate	CDS	525711	526263	.	-	1	ID=MA002_000153-T1.cds;Parent=MA002_000153-T1;
scaffold_1	funannotate	gene	530568	531803	.	-	.	ID=MA002_000154;
scaffold_1	funannotate	mRNA	530568	531803	.	-	.	ID=MA002_000154-T1;Parent=MA002_000154;product=hypothetical protein;
scaffold_1	funannotate	exon	531609	531803	.	-	.	ID=MA002_000154-T1.exon1;Parent=MA002_000154-T1;
scaffold_1	funannotate	exon	530568	531530	.	-	.	ID=MA002_000154-T1.exon2;Parent=MA002_000154-T1;
scaffold_1	funannotate	CDS	531609	531803	.	-	0	ID=MA002_000154-T1.cds;Parent=MA002_000154-T1;
scaffold_1	funannotate	CDS	530568	531530	.	-	0	ID=MA002_000154-T1.cds;Parent=MA002_000154-T1;
scaffold_1	funannotate	gene	534653	536307	.	-	.	ID=MA002_000155;
scaffold_1	funannotate	mRNA	534653	536307	.	-	.	ID=MA002_000155-T1;Parent=MA002_000155;product=hypothetical protein;
scaffold_1	funannotate	exon	536230	536307	.	-	.	ID=MA002_000155-T1.exon1;Parent=MA002_000155-T1;
scaffold_1	funannotate	exon	534653	536158	.	-	.	ID=MA002_000155-T1.exon2;Parent=MA002_000155-T1;
scaffold_1	funannotate	CDS	536230	536307	.	-	0	ID=MA002_000155-T1.cds;Parent=MA002_000155-T1;
scaffold_1	funannotate	CDS	534653	536158	.	-	0	ID=MA002_000155-T1.cds;Parent=MA002_000155-T1;
scaffold_1	funannotate	gene	537023	538499	.	-	.	ID=MA002_000156;
scaffold_1	funannotate	mRNA	537023	538499	.	-	.	ID=MA002_000156-T1;Parent=MA002_000156;product=hypothetical protein;
scaffold_1	funannotate	exon	538466	538499	.	-	.	ID=MA002_000156-T1.exon1;Parent=MA002_000156-T1;
scaffold_1	funannotate	exon	537023	538419	.	-	.	ID=MA002_000156-T1.exon2;Parent=MA002_000156-T1;
scaffold_1	funannotate	CDS	538466	538499	.	-	0	ID=MA002_000156-T1.cds;Parent=MA002_000156-T1;
scaffold_1	funannotate	CDS	537023	538419	.	-	2	ID=MA002_000156-T1.cds;Parent=MA002_000156-T1;
scaffold_1	funannotate	gene	539051	540457	.	-	.	ID=MA002_000157;
scaffold_1	funannotate	mRNA	539051	540457	.	-	.	ID=MA002_000157-T1;Parent=MA002_000157;product=hypothetical protein;
scaffold_1	funannotate	exon	539506	540457	.	-	.	ID=MA002_000157-T1.exon1;Parent=MA002_000157-T1;
scaffold_1	funannotate	exon	539051	539418	.	-	.	ID=MA002_000157-T1.exon2;Parent=MA002_000157-T1;
scaffold_1	funannotate	CDS	539506	540457	.	-	0	ID=MA002_000157-T1.cds;Parent=MA002_000157-T1;
scaffold_1	funannotate	CDS	539051	539418	.	-	2	ID=MA002_000157-T1.cds;Parent=MA002_000157-T1;
scaffold_1	funannotate	gene	541914	544080	.	-	.	ID=MA002_000158;
scaffold_1	funannotate	mRNA	541914	544080	.	-	.	ID=MA002_000158-T1;Parent=MA002_000158;product=hypothetical protein;
scaffold_1	funannotate	exon	543902	544080	.	-	.	ID=MA002_000158-T1.exon1;Parent=MA002_000158-T1;
scaffold_1	funannotate	exon	543796	543848	.	-	.	ID=MA002_000158-T1.exon2;Parent=MA002_000158-T1;
scaffold_1	funannotate	exon	543591	543719	.	-	.	ID=MA002_000158-T1.exon3;Parent=MA002_000158-T1;
scaffold_1	funannotate	exon	543354	543530	.	-	.	ID=MA002_000158-T1.exon4;Parent=MA002_000158-T1;
scaffold_1	funannotate	exon	543105	543259	.	-	.	ID=MA002_000158-T1.exon5;Parent=MA002_000158-T1;
scaffold_1	funannotate	exon	542772	542971	.	-	.	ID=MA002_000158-T1.exon6;Parent=MA002_000158-T1;
scaffold_1	funannotate	exon	542504	542693	.	-	.	ID=MA002_000158-T1.exon7;Parent=MA002_000158-T1;
scaffold_1	funannotate	exon	542175	542274	.	-	.	ID=MA002_000158-T1.exon8;Parent=MA002_000158-T1;
scaffold_1	funannotate	exon	541914	542116	.	-	.	ID=MA002_000158-T1.exon9;Parent=MA002_000158-T1;
scaffold_1	funannotate	CDS	543902	544080	.	-	0	ID=MA002_000158-T1.cds;Parent=MA002_000158-T1;
scaffold_1	funannotate	CDS	543796	543848	.	-	1	ID=MA002_000158-T1.cds;Parent=MA002_000158-T1;
scaffold_1	funannotate	CDS	543591	543719	.	-	2	ID=MA002_000158-T1.cds;Parent=MA002_000158-T1;
scaffold_1	funannotate	CDS	543354	543530	.	-	2	ID=MA002_000158-T1.cds;Parent=MA002_000158-T1;
scaffold_1	funannotate	CDS	543105	543259	.	-	2	ID=MA002_000158-T1.cds;Parent=MA002_000158-T1;
scaffold_1	funannotate	CDS	542772	542971	.	-	0	ID=MA002_000158-T1.cds;Parent=MA002_000158-T1;
scaffold_1	funannotate	CDS	542504	542693	.	-	1	ID=MA002_000158-T1.cds;Parent=MA002_000158-T1;
scaffold_1	funannotate	CDS	542175	542274	.	-	0	ID=MA002_000158-T1.cds;Parent=MA002_000158-T1;
scaffold_1	funannotate	CDS	541914	542116	.	-	2	ID=MA002_000158-T1.cds;Parent=MA002_000158-T1;
scaffold_1	funannotate	gene	544631	546304	.	-	.	ID=MA002_000159;
scaffold_1	funannotate	mRNA	544631	546304	.	-	.	ID=MA002_000159-T1;Parent=MA002_000159;product=hypothetical protein;
scaffold_1	funannotate	exon	545993	546304	.	-	.	ID=MA002_000159-T1.exon1;Parent=MA002_000159-T1;
scaffold_1	funannotate	exon	545677	545951	.	-	.	ID=MA002_000159-T1.exon2;Parent=MA002_000159-T1;
scaffold_1	funannotate	exon	545414	545596	.	-	.	ID=MA002_000159-T1.exon3;Parent=MA002_000159-T1;
scaffold_1	funannotate	exon	544631	545333	.	-	.	ID=MA002_000159-T1.exon4;Parent=MA002_000159-T1;
scaffold_1	funannotate	CDS	545993	546304	.	-	0	ID=MA002_000159-T1.cds;Parent=MA002_000159-T1;
scaffold_1	funannotate	CDS	545677	545951	.	-	0	ID=MA002_000159-T1.cds;Parent=MA002_000159-T1;
scaffold_1	funannotate	CDS	545414	545596	.	-	1	ID=MA002_000159-T1.cds;Parent=MA002_000159-T1;
scaffold_1	funannotate	CDS	544631	545333	.	-	1	ID=MA002_000159-T1.cds;Parent=MA002_000159-T1;
scaffold_1	funannotate	gene	548208	550528	.	+	.	ID=MA002_000160;
scaffold_1	funannotate	mRNA	548208	550528	.	+	.	ID=MA002_000160-T1;Parent=MA002_000160;product=hypothetical protein;
scaffold_1	funannotate	exon	548208	549659	.	+	.	ID=MA002_000160-T1.exon1;Parent=MA002_000160-T1;
scaffold_1	funannotate	exon	549740	550528	.	+	.	ID=MA002_000160-T1.exon2;Parent=MA002_000160-T1;
scaffold_1	funannotate	CDS	548208	549659	.	+	0	ID=MA002_000160-T1.cds;Parent=MA002_000160-T1;
scaffold_1	funannotate	CDS	549740	550528	.	+	0	ID=MA002_000160-T1.cds;Parent=MA002_000160-T1;
scaffold_1	funannotate	gene	551370	552601	.	-	.	ID=MA002_000161;
scaffold_1	funannotate	mRNA	551370	552601	.	-	.	ID=MA002_000161-T1;Parent=MA002_000161;product=hypothetical protein;
scaffold_1	funannotate	exon	552386	552601	.	-	.	ID=MA002_000161-T1.exon1;Parent=MA002_000161-T1;
scaffold_1	funannotate	exon	551718	552300	.	-	.	ID=MA002_000161-T1.exon2;Parent=MA002_000161-T1;
scaffold_1	funannotate	exon	551370	551635	.	-	.	ID=MA002_000161-T1.exon3;Parent=MA002_000161-T1;
scaffold_1	funannotate	CDS	552386	552601	.	-	0	ID=MA002_000161-T1.cds;Parent=MA002_000161-T1;
scaffold_1	funannotate	CDS	551718	552300	.	-	0	ID=MA002_000161-T1.cds;Parent=MA002_000161-T1;
scaffold_1	funannotate	CDS	551370	551635	.	-	2	ID=MA002_000161-T1.cds;Parent=MA002_000161-T1;
scaffold_1	funannotate	gene	555150	555893	.	+	.	ID=MA002_000162;
scaffold_1	funannotate	mRNA	555150	555893	.	+	.	ID=MA002_000162-T1;Parent=MA002_000162;product=hypothetical protein;
scaffold_1	funannotate	exon	555150	555893	.	+	.	ID=MA002_000162-T1.exon1;Parent=MA002_000162-T1;
scaffold_1	funannotate	CDS	555150	555893	.	+	0	ID=MA002_000162-T1.cds;Parent=MA002_000162-T1;
scaffold_1	funannotate	gene	556447	557832	.	-	.	ID=MA002_000163;
scaffold_1	funannotate	mRNA	556447	557832	.	-	.	ID=MA002_000163-T1;Parent=MA002_000163;product=hypothetical protein;
scaffold_1	funannotate	exon	556447	557832	.	-	.	ID=MA002_000163-T1.exon1;Parent=MA002_000163-T1;
scaffold_1	funannotate	CDS	556447	557832	.	-	0	ID=MA002_000163-T1.cds;Parent=MA002_000163-T1;
scaffold_1	funannotate	gene	558898	562681	.	+	.	ID=MA002_000164;
scaffold_1	funannotate	mRNA	558898	562681	.	+	.	ID=MA002_000164-T1;Parent=MA002_000164;product=hypothetical protein;
scaffold_1	funannotate	exon	558898	558930	.	+	.	ID=MA002_000164-T1.exon1;Parent=MA002_000164-T1;
scaffold_1	funannotate	exon	558990	559003	.	+	.	ID=MA002_000164-T1.exon2;Parent=MA002_000164-T1;
scaffold_1	funannotate	exon	559271	561737	.	+	.	ID=MA002_000164-T1.exon3;Parent=MA002_000164-T1;
scaffold_1	funannotate	exon	561809	562681	.	+	.	ID=MA002_000164-T1.exon4;Parent=MA002_000164-T1;
scaffold_1	funannotate	CDS	558898	558930	.	+	0	ID=MA002_000164-T1.cds;Parent=MA002_000164-T1;
scaffold_1	funannotate	CDS	558990	559003	.	+	0	ID=MA002_000164-T1.cds;Parent=MA002_000164-T1;
scaffold_1	funannotate	CDS	559271	561737	.	+	1	ID=MA002_000164-T1.cds;Parent=MA002_000164-T1;
scaffold_1	funannotate	CDS	561809	562681	.	+	0	ID=MA002_000164-T1.cds;Parent=MA002_000164-T1;
scaffold_1	funannotate	gene	563740	564270	.	-	.	ID=MA002_000165;
scaffold_1	funannotate	mRNA	563740	564270	.	-	.	ID=MA002_000165-T1;Parent=MA002_000165;product=hypothetical protein;
scaffold_1	funannotate	exon	563740	564270	.	-	.	ID=MA002_000165-T1.exon1;Parent=MA002_000165-T1;
scaffold_1	funannotate	CDS	563740	564270	.	-	0	ID=MA002_000165-T1.cds;Parent=MA002_000165-T1;
scaffold_1	funannotate	gene	565667	566415	.	-	.	ID=MA002_000166;
scaffold_1	funannotate	mRNA	565667	566415	.	-	.	ID=MA002_000166-T1;Parent=MA002_000166;product=hypothetical protein;
scaffold_1	funannotate	exon	566233	566415	.	-	.	ID=MA002_000166-T1.exon1;Parent=MA002_000166-T1;
scaffold_1	funannotate	exon	565667	566131	.	-	.	ID=MA002_000166-T1.exon2;Parent=MA002_000166-T1;
scaffold_1	funannotate	CDS	566233	566415	.	-	0	ID=MA002_000166-T1.cds;Parent=MA002_000166-T1;
scaffold_1	funannotate	CDS	565667	566131	.	-	0	ID=MA002_000166-T1.cds;Parent=MA002_000166-T1;
scaffold_1	funannotate	gene	567879	568984	.	-	.	ID=MA002_000167;
scaffold_1	funannotate	mRNA	567879	568984	.	-	.	ID=MA002_000167-T1;Parent=MA002_000167;product=hypothetical protein;
scaffold_1	funannotate	exon	568325	568984	.	-	.	ID=MA002_000167-T1.exon1;Parent=MA002_000167-T1;
scaffold_1	funannotate	exon	567879	568247	.	-	.	ID=MA002_000167-T1.exon2;Parent=MA002_000167-T1;
scaffold_1	funannotate	CDS	568325	568984	.	-	0	ID=MA002_000167-T1.cds;Parent=MA002_000167-T1;
scaffold_1	funannotate	CDS	567879	568247	.	-	0	ID=MA002_000167-T1.cds;Parent=MA002_000167-T1;
scaffold_1	funannotate	gene	569981	571108	.	+	.	ID=MA002_000168;
scaffold_1	funannotate	mRNA	569981	571108	.	+	.	ID=MA002_000168-T1;Parent=MA002_000168;product=hypothetical protein;
scaffold_1	funannotate	exon	569981	570332	.	+	.	ID=MA002_000168-T1.exon1;Parent=MA002_000168-T1;
scaffold_1	funannotate	exon	570404	570708	.	+	.	ID=MA002_000168-T1.exon2;Parent=MA002_000168-T1;
scaffold_1	funannotate	exon	570794	571108	.	+	.	ID=MA002_000168-T1.exon3;Parent=MA002_000168-T1;
scaffold_1	funannotate	CDS	569981	570332	.	+	0	ID=MA002_000168-T1.cds;Parent=MA002_000168-T1;
scaffold_1	funannotate	CDS	570404	570708	.	+	2	ID=MA002_000168-T1.cds;Parent=MA002_000168-T1;
scaffold_1	funannotate	CDS	570794	571108	.	+	0	ID=MA002_000168-T1.cds;Parent=MA002_000168-T1;
scaffold_1	funannotate	gene	574107	574985	.	+	.	ID=MA002_000169;
scaffold_1	funannotate	mRNA	574107	574985	.	+	.	ID=MA002_000169-T1;Parent=MA002_000169;product=hypothetical protein;
scaffold_1	funannotate	exon	574107	574985	.	+	.	ID=MA002_000169-T1.exon1;Parent=MA002_000169-T1;
scaffold_1	funannotate	CDS	574107	574985	.	+	0	ID=MA002_000169-T1.cds;Parent=MA002_000169-T1;
scaffold_1	funannotate	gene	578599	579579	.	-	.	ID=MA002_000170;
scaffold_1	funannotate	mRNA	578599	579579	.	-	.	ID=MA002_000170-T1;Parent=MA002_000170;product=hypothetical protein;
scaffold_1	funannotate	exon	579351	579579	.	-	.	ID=MA002_000170-T1.exon1;Parent=MA002_000170-T1;
scaffold_1	funannotate	exon	579275	579294	.	-	.	ID=MA002_000170-T1.exon2;Parent=MA002_000170-T1;
scaffold_1	funannotate	exon	579112	579219	.	-	.	ID=MA002_000170-T1.exon3;Parent=MA002_000170-T1;
scaffold_1	funannotate	exon	578599	579057	.	-	.	ID=MA002_000170-T1.exon4;Parent=MA002_000170-T1;
scaffold_1	funannotate	CDS	579351	579579	.	-	0	ID=MA002_000170-T1.cds;Parent=MA002_000170-T1;
scaffold_1	funannotate	CDS	579275	579294	.	-	2	ID=MA002_000170-T1.cds;Parent=MA002_000170-T1;
scaffold_1	funannotate	CDS	579112	579219	.	-	0	ID=MA002_000170-T1.cds;Parent=MA002_000170-T1;
scaffold_1	funannotate	CDS	578599	579057	.	-	0	ID=MA002_000170-T1.cds;Parent=MA002_000170-T1;
scaffold_1	funannotate	gene	580845	581580	.	+	.	ID=MA002_000171;
scaffold_1	funannotate	mRNA	580845	581580	.	+	.	ID=MA002_000171-T1;Parent=MA002_000171;product=hypothetical protein;
scaffold_1	funannotate	exon	580845	580896	.	+	.	ID=MA002_000171-T1.exon1;Parent=MA002_000171-T1;
scaffold_1	funannotate	exon	580952	581580	.	+	.	ID=MA002_000171-T1.exon2;Parent=MA002_000171-T1;
scaffold_1	funannotate	CDS	580845	580896	.	+	0	ID=MA002_000171-T1.cds;Parent=MA002_000171-T1;
scaffold_1	funannotate	CDS	580952	581580	.	+	2	ID=MA002_000171-T1.cds;Parent=MA002_000171-T1;
scaffold_1	funannotate	gene	583031	583995	.	-	.	ID=MA002_000172;
scaffold_1	funannotate	mRNA	583031	583995	.	-	.	ID=MA002_000172-T1;Parent=MA002_000172;product=hypothetical protein;
scaffold_1	funannotate	exon	583913	583995	.	-	.	ID=MA002_000172-T1.exon1;Parent=MA002_000172-T1;
scaffold_1	funannotate	exon	583031	583865	.	-	.	ID=MA002_000172-T1.exon2;Parent=MA002_000172-T1;
scaffold_1	funannotate	CDS	583913	583995	.	-	0	ID=MA002_000172-T1.cds;Parent=MA002_000172-T1;
scaffold_1	funannotate	CDS	583031	583865	.	-	1	ID=MA002_000172-T1.cds;Parent=MA002_000172-T1;
scaffold_1	funannotate	gene	589248	597413	.	+	.	ID=MA002_000173;
scaffold_1	funannotate	mRNA	589248	597413	.	+	.	ID=MA002_000173-T1;Parent=MA002_000173;product=hypothetical protein;
scaffold_1	funannotate	exon	589248	589379	.	+	.	ID=MA002_000173-T1.exon1;Parent=MA002_000173-T1;
scaffold_1	funannotate	exon	589438	589582	.	+	.	ID=MA002_000173-T1.exon2;Parent=MA002_000173-T1;
scaffold_1	funannotate	exon	589634	590336	.	+	.	ID=MA002_000173-T1.exon3;Parent=MA002_000173-T1;
scaffold_1	funannotate	exon	590392	591407	.	+	.	ID=MA002_000173-T1.exon4;Parent=MA002_000173-T1;
scaffold_1	funannotate	exon	591474	592606	.	+	.	ID=MA002_000173-T1.exon5;Parent=MA002_000173-T1;
scaffold_1	funannotate	exon	592665	597413	.	+	.	ID=MA002_000173-T1.exon6;Parent=MA002_000173-T1;
scaffold_1	funannotate	CDS	589248	589379	.	+	0	ID=MA002_000173-T1.cds;Parent=MA002_000173-T1;
scaffold_1	funannotate	CDS	589438	589582	.	+	0	ID=MA002_000173-T1.cds;Parent=MA002_000173-T1;
scaffold_1	funannotate	CDS	589634	590336	.	+	2	ID=MA002_000173-T1.cds;Parent=MA002_000173-T1;
scaffold_1	funannotate	CDS	590392	591407	.	+	1	ID=MA002_000173-T1.cds;Parent=MA002_000173-T1;
scaffold_1	funannotate	CDS	591474	592606	.	+	2	ID=MA002_000173-T1.cds;Parent=MA002_000173-T1;
scaffold_1	funannotate	CDS	592665	597413	.	+	0	ID=MA002_000173-T1.cds;Parent=MA002_000173-T1;
scaffold_1	funannotate	gene	598883	600304	.	+	.	ID=MA002_000174;
scaffold_1	funannotate	mRNA	598883	600304	.	+	.	ID=MA002_000174-T1;Parent=MA002_000174;product=hypothetical protein;
scaffold_1	funannotate	exon	598883	599418	.	+	.	ID=MA002_000174-T1.exon1;Parent=MA002_000174-T1;
scaffold_1	funannotate	exon	599478	599580	.	+	.	ID=MA002_000174-T1.exon2;Parent=MA002_000174-T1;
scaffold_1	funannotate	exon	599654	600304	.	+	.	ID=MA002_000174-T1.exon3;Parent=MA002_000174-T1;
scaffold_1	funannotate	CDS	598883	599418	.	+	0	ID=MA002_000174-T1.cds;Parent=MA002_000174-T1;
scaffold_1	funannotate	CDS	599478	599580	.	+	1	ID=MA002_000174-T1.cds;Parent=MA002_000174-T1;
scaffold_1	funannotate	CDS	599654	600304	.	+	0	ID=MA002_000174-T1.cds;Parent=MA002_000174-T1;
scaffold_1	funannotate	gene	603100	604390	.	-	.	ID=MA002_000175;
scaffold_1	funannotate	mRNA	603100	604390	.	-	.	ID=MA002_000175-T1;Parent=MA002_000175;product=hypothetical protein;
scaffold_1	funannotate	exon	603750	604390	.	-	.	ID=MA002_000175-T1.exon1;Parent=MA002_000175-T1;
scaffold_1	funannotate	exon	603100	603679	.	-	.	ID=MA002_000175-T1.exon2;Parent=MA002_000175-T1;
scaffold_1	funannotate	CDS	603750	604390	.	-	0	ID=MA002_000175-T1.cds;Parent=MA002_000175-T1;
scaffold_1	funannotate	CDS	603100	603679	.	-	1	ID=MA002_000175-T1.cds;Parent=MA002_000175-T1;
scaffold_1	funannotate	gene	605039	606007	.	-	.	ID=MA002_000176;
scaffold_1	funannotate	mRNA	605039	606007	.	-	.	ID=MA002_000176-T1;Parent=MA002_000176;product=hypothetical protein;
scaffold_1	funannotate	exon	605039	606007	.	-	.	ID=MA002_000176-T1.exon1;Parent=MA002_000176-T1;
scaffold_1	funannotate	CDS	605039	606007	.	-	0	ID=MA002_000176-T1.cds;Parent=MA002_000176-T1;
scaffold_1	funannotate	gene	607572	608005	.	-	.	ID=MA002_000177;
scaffold_1	funannotate	mRNA	607572	608005	.	-	.	ID=MA002_000177-T1;Parent=MA002_000177;product=hypothetical protein;
scaffold_1	funannotate	exon	607735	608005	.	-	.	ID=MA002_000177-T1.exon1;Parent=MA002_000177-T1;
scaffold_1	funannotate	exon	607572	607660	.	-	.	ID=MA002_000177-T1.exon2;Parent=MA002_000177-T1;
scaffold_1	funannotate	CDS	607735	608005	.	-	0	ID=MA002_000177-T1.cds;Parent=MA002_000177-T1;
scaffold_1	funannotate	CDS	607572	607660	.	-	2	ID=MA002_000177-T1.cds;Parent=MA002_000177-T1;
scaffold_1	funannotate	gene	608580	609920	.	-	.	ID=MA002_000178;
scaffold_1	funannotate	mRNA	608580	609920	.	-	.	ID=MA002_000178-T1;Parent=MA002_000178;product=hypothetical protein;
scaffold_1	funannotate	exon	608580	609920	.	-	.	ID=MA002_000178-T1.exon1;Parent=MA002_000178-T1;
scaffold_1	funannotate	CDS	608580	609920	.	-	0	ID=MA002_000178-T1.cds;Parent=MA002_000178-T1;
scaffold_1	funannotate	gene	613213	613858	.	-	.	ID=MA002_000179;
scaffold_1	funannotate	mRNA	613213	613858	.	-	.	ID=MA002_000179-T1;Parent=MA002_000179;product=hypothetical protein;
scaffold_1	funannotate	exon	613612	613858	.	-	.	ID=MA002_000179-T1.exon1;Parent=MA002_000179-T1;
scaffold_1	funannotate	exon	613213	613466	.	-	.	ID=MA002_000179-T1.exon2;Parent=MA002_000179-T1;
scaffold_1	funannotate	CDS	613612	613858	.	-	0	ID=MA002_000179-T1.cds;Parent=MA002_000179-T1;
scaffold_1	funannotate	CDS	613213	613466	.	-	2	ID=MA002_000179-T1.cds;Parent=MA002_000179-T1;
scaffold_1	funannotate	gene	614432	616324	.	+	.	ID=MA002_000180;
scaffold_1	funannotate	mRNA	614432	616324	.	+	.	ID=MA002_000180-T1;Parent=MA002_000180;product=hypothetical protein;
scaffold_1	funannotate	exon	614432	616324	.	+	.	ID=MA002_000180-T1.exon1;Parent=MA002_000180-T1;
scaffold_1	funannotate	CDS	614432	616324	.	+	0	ID=MA002_000180-T1.cds;Parent=MA002_000180-T1;
scaffold_1	funannotate	gene	617882	618220	.	+	.	ID=MA002_000181;
scaffold_1	funannotate	mRNA	617882	618220	.	+	.	ID=MA002_000181-T1;Parent=MA002_000181;product=hypothetical protein;
scaffold_1	funannotate	exon	617882	618034	.	+	.	ID=MA002_000181-T1.exon1;Parent=MA002_000181-T1;
scaffold_1	funannotate	exon	618068	618220	.	+	.	ID=MA002_000181-T1.exon2;Parent=MA002_000181-T1;
scaffold_1	funannotate	CDS	617882	618034	.	+	0	ID=MA002_000181-T1.cds;Parent=MA002_000181-T1;
scaffold_1	funannotate	CDS	618068	618220	.	+	0	ID=MA002_000181-T1.cds;Parent=MA002_000181-T1;
scaffold_1	funannotate	gene	619120	620528	.	+	.	ID=MA002_000182;
scaffold_1	funannotate	mRNA	619120	620528	.	+	.	ID=MA002_000182-T1;Parent=MA002_000182;product=hypothetical protein;
scaffold_1	funannotate	exon	619120	620227	.	+	.	ID=MA002_000182-T1.exon1;Parent=MA002_000182-T1;
scaffold_1	funannotate	exon	620329	620528	.	+	.	ID=MA002_000182-T1.exon2;Parent=MA002_000182-T1;
scaffold_1	funannotate	CDS	619120	620227	.	+	0	ID=MA002_000182-T1.cds;Parent=MA002_000182-T1;
scaffold_1	funannotate	CDS	620329	620528	.	+	2	ID=MA002_000182-T1.cds;Parent=MA002_000182-T1;
scaffold_1	funannotate	gene	621890	623230	.	+	.	ID=MA002_000183;
scaffold_1	funannotate	mRNA	621890	623230	.	+	.	ID=MA002_000183-T1;Parent=MA002_000183;product=hypothetical protein;
scaffold_1	funannotate	exon	621890	622277	.	+	.	ID=MA002_000183-T1.exon1;Parent=MA002_000183-T1;
scaffold_1	funannotate	exon	622336	622356	.	+	.	ID=MA002_000183-T1.exon2;Parent=MA002_000183-T1;
scaffold_1	funannotate	exon	622411	622469	.	+	.	ID=MA002_000183-T1.exon3;Parent=MA002_000183-T1;
scaffold_1	funannotate	exon	622520	622610	.	+	.	ID=MA002_000183-T1.exon4;Parent=MA002_000183-T1;
scaffold_1	funannotate	exon	622665	622888	.	+	.	ID=MA002_000183-T1.exon5;Parent=MA002_000183-T1;
scaffold_1	funannotate	exon	622964	623230	.	+	.	ID=MA002_000183-T1.exon6;Parent=MA002_000183-T1;
scaffold_1	funannotate	CDS	621890	622277	.	+	0	ID=MA002_000183-T1.cds;Parent=MA002_000183-T1;
scaffold_1	funannotate	CDS	622336	622356	.	+	2	ID=MA002_000183-T1.cds;Parent=MA002_000183-T1;
scaffold_1	funannotate	CDS	622411	622469	.	+	2	ID=MA002_000183-T1.cds;Parent=MA002_000183-T1;
scaffold_1	funannotate	CDS	622520	622610	.	+	0	ID=MA002_000183-T1.cds;Parent=MA002_000183-T1;
scaffold_1	funannotate	CDS	622665	622888	.	+	2	ID=MA002_000183-T1.cds;Parent=MA002_000183-T1;
scaffold_1	funannotate	CDS	622964	623230	.	+	0	ID=MA002_000183-T1.cds;Parent=MA002_000183-T1;
scaffold_1	funannotate	gene	624887	626209	.	+	.	ID=MA002_000184;
scaffold_1	funannotate	mRNA	624887	626209	.	+	.	ID=MA002_000184-T1;Parent=MA002_000184;product=hypothetical protein;
scaffold_1	funannotate	exon	624887	625092	.	+	.	ID=MA002_000184-T1.exon1;Parent=MA002_000184-T1;
scaffold_1	funannotate	exon	625247	625451	.	+	.	ID=MA002_000184-T1.exon2;Parent=MA002_000184-T1;
scaffold_1	funannotate	exon	625503	625675	.	+	.	ID=MA002_000184-T1.exon3;Parent=MA002_000184-T1;
scaffold_1	funannotate	exon	625731	626122	.	+	.	ID=MA002_000184-T1.exon4;Parent=MA002_000184-T1;
scaffold_1	funannotate	exon	626178	626209	.	+	.	ID=MA002_000184-T1.exon5;Parent=MA002_000184-T1;
scaffold_1	funannotate	CDS	624887	625092	.	+	0	ID=MA002_000184-T1.cds;Parent=MA002_000184-T1;
scaffold_1	funannotate	CDS	625247	625451	.	+	1	ID=MA002_000184-T1.cds;Parent=MA002_000184-T1;
scaffold_1	funannotate	CDS	625503	625675	.	+	0	ID=MA002_000184-T1.cds;Parent=MA002_000184-T1;
scaffold_1	funannotate	CDS	625731	626122	.	+	1	ID=MA002_000184-T1.cds;Parent=MA002_000184-T1;
scaffold_1	funannotate	CDS	626178	626209	.	+	2	ID=MA002_000184-T1.cds;Parent=MA002_000184-T1;
scaffold_1	funannotate	gene	627718	631242	.	-	.	ID=MA002_000185;
scaffold_1	funannotate	mRNA	627718	631242	.	-	.	ID=MA002_000185-T1;Parent=MA002_000185;product=hypothetical protein;
scaffold_1	funannotate	exon	627718	631242	.	-	.	ID=MA002_000185-T1.exon1;Parent=MA002_000185-T1;
scaffold_1	funannotate	CDS	627718	631242	.	-	0	ID=MA002_000185-T1.cds;Parent=MA002_000185-T1;
scaffold_1	funannotate	gene	632295	634010	.	-	.	ID=MA002_000186;
scaffold_1	funannotate	mRNA	632295	634010	.	-	.	ID=MA002_000186-T1;Parent=MA002_000186;product=hypothetical protein;
scaffold_1	funannotate	exon	632295	634010	.	-	.	ID=MA002_000186-T1.exon1;Parent=MA002_000186-T1;
scaffold_1	funannotate	CDS	632295	634010	.	-	0	ID=MA002_000186-T1.cds;Parent=MA002_000186-T1;
scaffold_1	funannotate	gene	637849	640532	.	+	.	ID=MA002_000187;
scaffold_1	funannotate	mRNA	637849	640532	.	+	.	ID=MA002_000187-T1;Parent=MA002_000187;product=hypothetical protein;
scaffold_1	funannotate	exon	637849	638852	.	+	.	ID=MA002_000187-T1.exon1;Parent=MA002_000187-T1;
scaffold_1	funannotate	exon	638960	640532	.	+	.	ID=MA002_000187-T1.exon2;Parent=MA002_000187-T1;
scaffold_1	funannotate	CDS	637849	638852	.	+	0	ID=MA002_000187-T1.cds;Parent=MA002_000187-T1;
scaffold_1	funannotate	CDS	638960	640532	.	+	1	ID=MA002_000187-T1.cds;Parent=MA002_000187-T1;
scaffold_1	funannotate	gene	641903	643429	.	+	.	ID=MA002_000188;
scaffold_1	funannotate	mRNA	641903	643429	.	+	.	ID=MA002_000188-T1;Parent=MA002_000188;product=hypothetical protein;
scaffold_1	funannotate	exon	641903	642404	.	+	.	ID=MA002_000188-T1.exon1;Parent=MA002_000188-T1;
scaffold_1	funannotate	exon	642465	643429	.	+	.	ID=MA002_000188-T1.exon2;Parent=MA002_000188-T1;
scaffold_1	funannotate	CDS	641903	642404	.	+	0	ID=MA002_000188-T1.cds;Parent=MA002_000188-T1;
scaffold_1	funannotate	CDS	642465	643429	.	+	2	ID=MA002_000188-T1.cds;Parent=MA002_000188-T1;
scaffold_1	funannotate	gene	644163	645344	.	-	.	ID=MA002_000189;
scaffold_1	funannotate	mRNA	644163	645344	.	-	.	ID=MA002_000189-T1;Parent=MA002_000189;product=hypothetical protein;
scaffold_1	funannotate	exon	645278	645344	.	-	.	ID=MA002_000189-T1.exon1;Parent=MA002_000189-T1;
scaffold_1	funannotate	exon	644694	645143	.	-	.	ID=MA002_000189-T1.exon2;Parent=MA002_000189-T1;
scaffold_1	funannotate	exon	644163	644545	.	-	.	ID=MA002_000189-T1.exon3;Parent=MA002_000189-T1;
scaffold_1	funannotate	CDS	645278	645344	.	-	0	ID=MA002_000189-T1.cds;Parent=MA002_000189-T1;
scaffold_1	funannotate	CDS	644694	645143	.	-	2	ID=MA002_000189-T1.cds;Parent=MA002_000189-T1;
scaffold_1	funannotate	CDS	644163	644545	.	-	2	ID=MA002_000189-T1.cds;Parent=MA002_000189-T1;
scaffold_1	funannotate	gene	645718	647102	.	-	.	ID=MA002_000190;
scaffold_1	funannotate	mRNA	645718	647102	.	-	.	ID=MA002_000190-T1;Parent=MA002_000190;product=hypothetical protein;
scaffold_1	funannotate	exon	646769	647102	.	-	.	ID=MA002_000190-T1.exon1;Parent=MA002_000190-T1;
scaffold_1	funannotate	exon	646525	646717	.	-	.	ID=MA002_000190-T1.exon2;Parent=MA002_000190-T1;
scaffold_1	funannotate	exon	646234	646465	.	-	.	ID=MA002_000190-T1.exon3;Parent=MA002_000190-T1;
scaffold_1	funannotate	exon	645718	645843	.	-	.	ID=MA002_000190-T1.exon4;Parent=MA002_000190-T1;
scaffold_1	funannotate	CDS	646769	647102	.	-	0	ID=MA002_000190-T1.cds;Parent=MA002_000190-T1;
scaffold_1	funannotate	CDS	646525	646717	.	-	2	ID=MA002_000190-T1.cds;Parent=MA002_000190-T1;
scaffold_1	funannotate	CDS	646234	646465	.	-	1	ID=MA002_000190-T1.cds;Parent=MA002_000190-T1;
scaffold_1	funannotate	CDS	645718	645843	.	-	0	ID=MA002_000190-T1.cds;Parent=MA002_000190-T1;
scaffold_1	funannotate	gene	647820	648407	.	+	.	ID=MA002_000191;
scaffold_1	funannotate	mRNA	647820	648407	.	+	.	ID=MA002_000191-T1;Parent=MA002_000191;product=hypothetical protein;
scaffold_1	funannotate	exon	647820	648065	.	+	.	ID=MA002_000191-T1.exon1;Parent=MA002_000191-T1;
scaffold_1	funannotate	exon	648123	648407	.	+	.	ID=MA002_000191-T1.exon2;Parent=MA002_000191-T1;
scaffold_1	funannotate	CDS	647820	648065	.	+	0	ID=MA002_000191-T1.cds;Parent=MA002_000191-T1;
scaffold_1	funannotate	CDS	648123	648407	.	+	0	ID=MA002_000191-T1.cds;Parent=MA002_000191-T1;
scaffold_1	funannotate	gene	650512	653923	.	-	.	ID=MA002_000192;
scaffold_1	funannotate	mRNA	650512	653923	.	-	.	ID=MA002_000192-T1;Parent=MA002_000192;product=hypothetical protein;
scaffold_1	funannotate	exon	650832	653923	.	-	.	ID=MA002_000192-T1.exon1;Parent=MA002_000192-T1;
scaffold_1	funannotate	exon	650512	650746	.	-	.	ID=MA002_000192-T1.exon2;Parent=MA002_000192-T1;
scaffold_1	funannotate	CDS	650832	653923	.	-	0	ID=MA002_000192-T1.cds;Parent=MA002_000192-T1;
scaffold_1	funannotate	CDS	650512	650746	.	-	1	ID=MA002_000192-T1.cds;Parent=MA002_000192-T1;
scaffold_1	funannotate	gene	654815	657182	.	+	.	ID=MA002_000193;
scaffold_1	funannotate	mRNA	654815	657182	.	+	.	ID=MA002_000193-T1;Parent=MA002_000193;product=hypothetical protein;
scaffold_1	funannotate	exon	654815	654951	.	+	.	ID=MA002_000193-T1.exon1;Parent=MA002_000193-T1;
scaffold_1	funannotate	exon	655020	655146	.	+	.	ID=MA002_000193-T1.exon2;Parent=MA002_000193-T1;
scaffold_1	funannotate	exon	655208	656613	.	+	.	ID=MA002_000193-T1.exon3;Parent=MA002_000193-T1;
scaffold_1	funannotate	exon	656690	657182	.	+	.	ID=MA002_000193-T1.exon4;Parent=MA002_000193-T1;
scaffold_1	funannotate	CDS	654815	654951	.	+	0	ID=MA002_000193-T1.cds;Parent=MA002_000193-T1;
scaffold_1	funannotate	CDS	655020	655146	.	+	1	ID=MA002_000193-T1.cds;Parent=MA002_000193-T1;
scaffold_1	funannotate	CDS	655208	656613	.	+	0	ID=MA002_000193-T1.cds;Parent=MA002_000193-T1;
scaffold_1	funannotate	CDS	656690	657182	.	+	1	ID=MA002_000193-T1.cds;Parent=MA002_000193-T1;
scaffold_1	funannotate	gene	657750	658976	.	-	.	ID=MA002_000194;
scaffold_1	funannotate	mRNA	657750	658976	.	-	.	ID=MA002_000194-T1;Parent=MA002_000194;product=hypothetical protein;
scaffold_1	funannotate	exon	658792	658976	.	-	.	ID=MA002_000194-T1.exon1;Parent=MA002_000194-T1;
scaffold_1	funannotate	exon	657750	658719	.	-	.	ID=MA002_000194-T1.exon2;Parent=MA002_000194-T1;
scaffold_1	funannotate	CDS	658792	658976	.	-	0	ID=MA002_000194-T1.cds;Parent=MA002_000194-T1;
scaffold_1	funannotate	CDS	657750	658719	.	-	1	ID=MA002_000194-T1.cds;Parent=MA002_000194-T1;
scaffold_1	funannotate	gene	659903	660928	.	+	.	ID=MA002_000195;
scaffold_1	funannotate	mRNA	659903	660928	.	+	.	ID=MA002_000195-T1;Parent=MA002_000195;product=hypothetical protein;
scaffold_1	funannotate	exon	659903	659943	.	+	.	ID=MA002_000195-T1.exon1;Parent=MA002_000195-T1;
scaffold_1	funannotate	exon	660004	660928	.	+	.	ID=MA002_000195-T1.exon2;Parent=MA002_000195-T1;
scaffold_1	funannotate	CDS	659903	659943	.	+	0	ID=MA002_000195-T1.cds;Parent=MA002_000195-T1;
scaffold_1	funannotate	CDS	660004	660928	.	+	1	ID=MA002_000195-T1.cds;Parent=MA002_000195-T1;
scaffold_1	funannotate	gene	662449	666506	.	+	.	ID=MA002_000196;
scaffold_1	funannotate	mRNA	662449	666506	.	+	.	ID=MA002_000196-T1;Parent=MA002_000196;product=hypothetical protein;
scaffold_1	funannotate	exon	662449	662515	.	+	.	ID=MA002_000196-T1.exon1;Parent=MA002_000196-T1;
scaffold_1	funannotate	exon	662650	666506	.	+	.	ID=MA002_000196-T1.exon2;Parent=MA002_000196-T1;
scaffold_1	funannotate	CDS	662449	662515	.	+	0	ID=MA002_000196-T1.cds;Parent=MA002_000196-T1;
scaffold_1	funannotate	CDS	662650	666506	.	+	2	ID=MA002_000196-T1.cds;Parent=MA002_000196-T1;
scaffold_1	funannotate	gene	671037	671937	.	+	.	ID=MA002_000197;
scaffold_1	funannotate	mRNA	671037	671937	.	+	.	ID=MA002_000197-T1;Parent=MA002_000197;product=hypothetical protein;
scaffold_1	funannotate	exon	671037	671614	.	+	.	ID=MA002_000197-T1.exon1;Parent=MA002_000197-T1;
scaffold_1	funannotate	exon	671682	671937	.	+	.	ID=MA002_000197-T1.exon2;Parent=MA002_000197-T1;
scaffold_1	funannotate	CDS	671037	671614	.	+	0	ID=MA002_000197-T1.cds;Parent=MA002_000197-T1;
scaffold_1	funannotate	CDS	671682	671937	.	+	1	ID=MA002_000197-T1.cds;Parent=MA002_000197-T1;
scaffold_1	funannotate	gene	674487	676272	.	+	.	ID=MA002_000198;
scaffold_1	funannotate	mRNA	674487	676272	.	+	.	ID=MA002_000198-T1;Parent=MA002_000198;product=hypothetical protein;
scaffold_1	funannotate	exon	674487	674932	.	+	.	ID=MA002_000198-T1.exon1;Parent=MA002_000198-T1;
scaffold_1	funannotate	exon	674997	676272	.	+	.	ID=MA002_000198-T1.exon2;Parent=MA002_000198-T1;
scaffold_1	funannotate	CDS	674487	674932	.	+	0	ID=MA002_000198-T1.cds;Parent=MA002_000198-T1;
scaffold_1	funannotate	CDS	674997	676272	.	+	1	ID=MA002_000198-T1.cds;Parent=MA002_000198-T1;
scaffold_1	funannotate	gene	677170	678216	.	-	.	ID=MA002_000199;
scaffold_1	funannotate	mRNA	677170	678216	.	-	.	ID=MA002_000199-T1;Parent=MA002_000199;product=hypothetical protein;
scaffold_1	funannotate	exon	677170	678216	.	-	.	ID=MA002_000199-T1.exon1;Parent=MA002_000199-T1;
scaffold_1	funannotate	CDS	677170	678216	.	-	0	ID=MA002_000199-T1.cds;Parent=MA002_000199-T1;
scaffold_1	funannotate	gene	680984	681157	.	+	.	ID=MA002_000200;
scaffold_1	funannotate	mRNA	680984	681157	.	+	.	ID=MA002_000200-T1;Parent=MA002_000200;product=hypothetical protein;
scaffold_1	funannotate	exon	680984	681157	.	+	.	ID=MA002_000200-T1.exon1;Parent=MA002_000200-T1;
scaffold_1	funannotate	CDS	680984	681157	.	+	0	ID=MA002_000200-T1.cds;Parent=MA002_000200-T1;
scaffold_1	funannotate	gene	681241	682497	.	+	.	ID=MA002_000201;
scaffold_1	funannotate	mRNA	681241	682497	.	+	.	ID=MA002_000201-T1;Parent=MA002_000201;product=hypothetical protein;
scaffold_1	funannotate	exon	681241	681995	.	+	.	ID=MA002_000201-T1.exon1;Parent=MA002_000201-T1;
scaffold_1	funannotate	exon	682056	682497	.	+	.	ID=MA002_000201-T1.exon2;Parent=MA002_000201-T1;
scaffold_1	funannotate	CDS	681241	681995	.	+	0	ID=MA002_000201-T1.cds;Parent=MA002_000201-T1;
scaffold_1	funannotate	CDS	682056	682497	.	+	1	ID=MA002_000201-T1.cds;Parent=MA002_000201-T1;
scaffold_1	funannotate	gene	684198	685898	.	+	.	ID=MA002_000202;
scaffold_1	funannotate	mRNA	684198	685898	.	+	.	ID=MA002_000202-T1;Parent=MA002_000202;product=hypothetical protein;
scaffold_1	funannotate	exon	684198	685898	.	+	.	ID=MA002_000202-T1.exon1;Parent=MA002_000202-T1;
scaffold_1	funannotate	CDS	684198	685898	.	+	0	ID=MA002_000202-T1.cds;Parent=MA002_000202-T1;
scaffold_1	funannotate	gene	688273	689181	.	+	.	ID=MA002_000203;
scaffold_1	funannotate	mRNA	688273	689181	.	+	.	ID=MA002_000203-T1;Parent=MA002_000203;product=hypothetical protein;
scaffold_1	funannotate	exon	688273	689181	.	+	.	ID=MA002_000203-T1.exon1;Parent=MA002_000203-T1;
scaffold_1	funannotate	CDS	688273	689181	.	+	0	ID=MA002_000203-T1.cds;Parent=MA002_000203-T1;
scaffold_1	funannotate	gene	689582	691757	.	-	.	ID=MA002_000204;
scaffold_1	funannotate	mRNA	689582	691757	.	-	.	ID=MA002_000204-T1;Parent=MA002_000204;product=hypothetical protein;
scaffold_1	funannotate	exon	691670	691757	.	-	.	ID=MA002_000204-T1.exon1;Parent=MA002_000204-T1;
scaffold_1	funannotate	exon	691201	691603	.	-	.	ID=MA002_000204-T1.exon2;Parent=MA002_000204-T1;
scaffold_1	funannotate	exon	690742	691144	.	-	.	ID=MA002_000204-T1.exon3;Parent=MA002_000204-T1;
scaffold_1	funannotate	exon	689582	690679	.	-	.	ID=MA002_000204-T1.exon4;Parent=MA002_000204-T1;
scaffold_1	funannotate	CDS	691670	691757	.	-	0	ID=MA002_000204-T1.cds;Parent=MA002_000204-T1;
scaffold_1	funannotate	CDS	691201	691603	.	-	2	ID=MA002_000204-T1.cds;Parent=MA002_000204-T1;
scaffold_1	funannotate	CDS	690742	691144	.	-	1	ID=MA002_000204-T1.cds;Parent=MA002_000204-T1;
scaffold_1	funannotate	CDS	689582	690679	.	-	0	ID=MA002_000204-T1.cds;Parent=MA002_000204-T1;
scaffold_1	funannotate	gene	696325	699768	.	-	.	ID=MA002_000205;
scaffold_1	funannotate	mRNA	696325	699768	.	-	.	ID=MA002_000205-T1;Parent=MA002_000205;product=hypothetical protein;
scaffold_1	funannotate	exon	696325	699768	.	-	.	ID=MA002_000205-T1.exon1;Parent=MA002_000205-T1;
scaffold_1	funannotate	CDS	696325	699768	.	-	0	ID=MA002_000205-T1.cds;Parent=MA002_000205-T1;
scaffold_1	funannotate	gene	723548	724420	.	+	.	ID=MA002_000206;
scaffold_1	funannotate	mRNA	723548	724420	.	+	.	ID=MA002_000206-T1;Parent=MA002_000206;product=hypothetical protein;
scaffold_1	funannotate	exon	723548	724420	.	+	.	ID=MA002_000206-T1.exon1;Parent=MA002_000206-T1;
scaffold_1	funannotate	CDS	723548	724420	.	+	0	ID=MA002_000206-T1.cds;Parent=MA002_000206-T1;
scaffold_1	funannotate	gene	725559	726638	.	-	.	ID=MA002_000207;
scaffold_1	funannotate	mRNA	725559	726638	.	-	.	ID=MA002_000207-T1;Parent=MA002_000207;product=hypothetical protein;
scaffold_1	funannotate	exon	725559	726638	.	-	.	ID=MA002_000207-T1.exon1;Parent=MA002_000207-T1;
scaffold_1	funannotate	CDS	725559	726638	.	-	0	ID=MA002_000207-T1.cds;Parent=MA002_000207-T1;
scaffold_1	funannotate	gene	728002	729324	.	-	.	ID=MA002_000208;
scaffold_1	funannotate	mRNA	728002	729324	.	-	.	ID=MA002_000208-T1;Parent=MA002_000208;product=hypothetical protein;
scaffold_1	funannotate	exon	728002	729324	.	-	.	ID=MA002_000208-T1.exon1;Parent=MA002_000208-T1;
scaffold_1	funannotate	CDS	728002	729324	.	-	0	ID=MA002_000208-T1.cds;Parent=MA002_000208-T1;
scaffold_1	funannotate	gene	731759	736073	.	+	.	ID=MA002_000209;
scaffold_1	funannotate	mRNA	731759	736073	.	+	.	ID=MA002_000209-T1;Parent=MA002_000209;product=hypothetical protein;
scaffold_1	funannotate	exon	731759	734461	.	+	.	ID=MA002_000209-T1.exon1;Parent=MA002_000209-T1;
scaffold_1	funannotate	exon	734527	736073	.	+	.	ID=MA002_000209-T1.exon2;Parent=MA002_000209-T1;
scaffold_1	funannotate	CDS	731759	734461	.	+	2	ID=MA002_000209-T1.cds;Parent=MA002_000209-T1;
scaffold_1	funannotate	CDS	734527	736073	.	+	2	ID=MA002_000209-T1.cds;Parent=MA002_000209-T1;
scaffold_1	funannotate	gene	737056	739651	.	+	.	ID=MA002_000210;
scaffold_1	funannotate	mRNA	737056	739651	.	+	.	ID=MA002_000210-T1;Parent=MA002_000210;product=hypothetical protein;
scaffold_1	funannotate	exon	737056	738433	.	+	.	ID=MA002_000210-T1.exon1;Parent=MA002_000210-T1;
scaffold_1	funannotate	exon	738706	738886	.	+	.	ID=MA002_000210-T1.exon2;Parent=MA002_000210-T1;
scaffold_1	funannotate	exon	739126	739651	.	+	.	ID=MA002_000210-T1.exon3;Parent=MA002_000210-T1;
scaffold_1	funannotate	CDS	737056	738433	.	+	0	ID=MA002_000210-T1.cds;Parent=MA002_000210-T1;
scaffold_1	funannotate	CDS	738706	738886	.	+	2	ID=MA002_000210-T1.cds;Parent=MA002_000210-T1;
scaffold_1	funannotate	CDS	739126	739651	.	+	1	ID=MA002_000210-T1.cds;Parent=MA002_000210-T1;
scaffold_1	funannotate	gene	744207	745805	.	+	.	ID=MA002_000211;
scaffold_1	funannotate	mRNA	744207	745805	.	+	.	ID=MA002_000211-T1;Parent=MA002_000211;product=hypothetical protein;
scaffold_1	funannotate	exon	744207	745805	.	+	.	ID=MA002_000211-T1.exon1;Parent=MA002_000211-T1;
scaffold_1	funannotate	CDS	744207	745805	.	+	0	ID=MA002_000211-T1.cds;Parent=MA002_000211-T1;
scaffold_1	funannotate	gene	754285	754515	.	+	.	ID=MA002_000212;
scaffold_1	funannotate	mRNA	754285	754515	.	+	.	ID=MA002_000212-T1;Parent=MA002_000212;product=hypothetical protein;
scaffold_1	funannotate	exon	754285	754515	.	+	.	ID=MA002_000212-T1.exon1;Parent=MA002_000212-T1;
scaffold_1	funannotate	CDS	754285	754515	.	+	0	ID=MA002_000212-T1.cds;Parent=MA002_000212-T1;
scaffold_1	funannotate	gene	758586	759389	.	+	.	ID=MA002_000213;
scaffold_1	funannotate	mRNA	758586	759389	.	+	.	ID=MA002_000213-T1;Parent=MA002_000213;product=hypothetical protein;
scaffold_1	funannotate	exon	758586	759389	.	+	.	ID=MA002_000213-T1.exon1;Parent=MA002_000213-T1;
scaffold_1	funannotate	CDS	758586	759389	.	+	0	ID=MA002_000213-T1.cds;Parent=MA002_000213-T1;
scaffold_1	funannotate	gene	768321	772841	.	+	.	ID=MA002_000214;
scaffold_1	funannotate	mRNA	768321	772841	.	+	.	ID=MA002_000214-T1;Parent=MA002_000214;product=hypothetical protein;
scaffold_1	funannotate	exon	768321	772841	.	+	.	ID=MA002_000214-T1.exon1;Parent=MA002_000214-T1;
scaffold_1	funannotate	CDS	768321	772841	.	+	0	ID=MA002_000214-T1.cds;Parent=MA002_000214-T1;
scaffold_1	funannotate	gene	774510	776356	.	-	.	ID=MA002_000215;
scaffold_1	funannotate	mRNA	774510	776356	.	-	.	ID=MA002_000215-T1;Parent=MA002_000215;product=hypothetical protein;
scaffold_1	funannotate	exon	776162	776356	.	-	.	ID=MA002_000215-T1.exon1;Parent=MA002_000215-T1;
scaffold_1	funannotate	exon	775821	776106	.	-	.	ID=MA002_000215-T1.exon2;Parent=MA002_000215-T1;
scaffold_1	funannotate	exon	774510	775702	.	-	.	ID=MA002_000215-T1.exon3;Parent=MA002_000215-T1;
scaffold_1	funannotate	CDS	776162	776356	.	-	0	ID=MA002_000215-T1.cds;Parent=MA002_000215-T1;
scaffold_1	funannotate	CDS	775821	776106	.	-	0	ID=MA002_000215-T1.cds;Parent=MA002_000215-T1;
scaffold_1	funannotate	CDS	774510	775702	.	-	2	ID=MA002_000215-T1.cds;Parent=MA002_000215-T1;
scaffold_1	funannotate	gene	780248	782162	.	-	.	ID=MA002_000216;
scaffold_1	funannotate	mRNA	780248	782162	.	-	.	ID=MA002_000216-T1;Parent=MA002_000216;product=hypothetical protein;
scaffold_1	funannotate	exon	781021	782162	.	-	.	ID=MA002_000216-T1.exon1;Parent=MA002_000216-T1;
scaffold_1	funannotate	exon	780623	780888	.	-	.	ID=MA002_000216-T1.exon2;Parent=MA002_000216-T1;
scaffold_1	funannotate	exon	780248	780402	.	-	.	ID=MA002_000216-T1.exon3;Parent=MA002_000216-T1;
scaffold_1	funannotate	CDS	781021	782162	.	-	0	ID=MA002_000216-T1.cds;Parent=MA002_000216-T1;
scaffold_1	funannotate	CDS	780623	780888	.	-	1	ID=MA002_000216-T1.cds;Parent=MA002_000216-T1;
scaffold_1	funannotate	CDS	780248	780402	.	-	2	ID=MA002_000216-T1.cds;Parent=MA002_000216-T1;
scaffold_1	funannotate	gene	786589	788448	.	+	.	ID=MA002_000217;
scaffold_1	funannotate	mRNA	786589	788448	.	+	.	ID=MA002_000217-T1;Parent=MA002_000217;product=hypothetical protein;
scaffold_1	funannotate	exon	786589	788448	.	+	.	ID=MA002_000217-T1.exon1;Parent=MA002_000217-T1;
scaffold_1	funannotate	CDS	786589	788448	.	+	0	ID=MA002_000217-T1.cds;Parent=MA002_000217-T1;
scaffold_1	funannotate	gene	789103	789780	.	-	.	ID=MA002_000218;
scaffold_1	funannotate	mRNA	789103	789780	.	-	.	ID=MA002_000218-T1;Parent=MA002_000218;product=hypothetical protein;
scaffold_1	funannotate	exon	789507	789780	.	-	.	ID=MA002_000218-T1.exon1;Parent=MA002_000218-T1;
scaffold_1	funannotate	exon	789103	789415	.	-	.	ID=MA002_000218-T1.exon2;Parent=MA002_000218-T1;
scaffold_1	funannotate	CDS	789507	789780	.	-	2	ID=MA002_000218-T1.cds;Parent=MA002_000218-T1;
scaffold_1	funannotate	CDS	789103	789415	.	-	1	ID=MA002_000218-T1.cds;Parent=MA002_000218-T1;
scaffold_1	funannotate	gene	789866	790582	.	-	.	ID=MA002_000219;
scaffold_1	funannotate	mRNA	789866	790582	.	-	.	ID=MA002_000219-T1;Parent=MA002_000219;product=hypothetical protein;
scaffold_1	funannotate	exon	790571	790582	.	-	.	ID=MA002_000219-T1.exon1;Parent=MA002_000219-T1;
scaffold_1	funannotate	exon	790301	790522	.	-	.	ID=MA002_000219-T1.exon2;Parent=MA002_000219-T1;
scaffold_1	funannotate	exon	789866	790262	.	-	.	ID=MA002_000219-T1.exon3;Parent=MA002_000219-T1;
scaffold_1	funannotate	CDS	790571	790582	.	-	0	ID=MA002_000219-T1.cds;Parent=MA002_000219-T1;
scaffold_1	funannotate	CDS	790301	790522	.	-	0	ID=MA002_000219-T1.cds;Parent=MA002_000219-T1;
scaffold_1	funannotate	CDS	789866	790262	.	-	0	ID=MA002_000219-T1.cds;Parent=MA002_000219-T1;
scaffold_1	funannotate	gene	790699	791555	.	-	.	ID=MA002_000220;
scaffold_1	funannotate	mRNA	790699	791555	.	-	.	ID=MA002_000220-T1;Parent=MA002_000220;product=hypothetical protein;
scaffold_1	funannotate	exon	791510	791555	.	-	.	ID=MA002_000220-T1.exon1;Parent=MA002_000220-T1;
scaffold_1	funannotate	exon	790699	791426	.	-	.	ID=MA002_000220-T1.exon2;Parent=MA002_000220-T1;
scaffold_1	funannotate	CDS	791510	791555	.	-	0	ID=MA002_000220-T1.cds;Parent=MA002_000220-T1;
scaffold_1	funannotate	CDS	790699	791426	.	-	2	ID=MA002_000220-T1.cds;Parent=MA002_000220-T1;
scaffold_1	funannotate	gene	792685	794269	.	+	.	ID=MA002_000221;
scaffold_1	funannotate	mRNA	792685	794269	.	+	.	ID=MA002_000221-T1;Parent=MA002_000221;product=hypothetical protein;
scaffold_1	funannotate	exon	792685	793270	.	+	.	ID=MA002_000221-T1.exon1;Parent=MA002_000221-T1;
scaffold_1	funannotate	exon	793333	793708	.	+	.	ID=MA002_000221-T1.exon2;Parent=MA002_000221-T1;
scaffold_1	funannotate	exon	793759	794269	.	+	.	ID=MA002_000221-T1.exon3;Parent=MA002_000221-T1;
scaffold_1	funannotate	CDS	792685	793270	.	+	0	ID=MA002_000221-T1.cds;Parent=MA002_000221-T1;
scaffold_1	funannotate	CDS	793333	793708	.	+	2	ID=MA002_000221-T1.cds;Parent=MA002_000221-T1;
scaffold_1	funannotate	CDS	793759	794269	.	+	1	ID=MA002_000221-T1.cds;Parent=MA002_000221-T1;
scaffold_1	funannotate	gene	796408	797401	.	+	.	ID=MA002_000222;
scaffold_1	funannotate	mRNA	796408	797401	.	+	.	ID=MA002_000222-T1;Parent=MA002_000222;product=hypothetical protein;
scaffold_1	funannotate	exon	796408	796941	.	+	.	ID=MA002_000222-T1.exon1;Parent=MA002_000222-T1;
scaffold_1	funannotate	exon	797084	797401	.	+	.	ID=MA002_000222-T1.exon2;Parent=MA002_000222-T1;
scaffold_1	funannotate	CDS	796408	796941	.	+	0	ID=MA002_000222-T1.cds;Parent=MA002_000222-T1;
scaffold_1	funannotate	CDS	797084	797401	.	+	0	ID=MA002_000222-T1.cds;Parent=MA002_000222-T1;
scaffold_1	funannotate	gene	801011	802063	.	-	.	ID=MA002_000223;
scaffold_1	funannotate	mRNA	801011	802063	.	-	.	ID=MA002_000223-T1;Parent=MA002_000223;product=hypothetical protein;
scaffold_1	funannotate	exon	801835	802063	.	-	.	ID=MA002_000223-T1.exon1;Parent=MA002_000223-T1;
scaffold_1	funannotate	exon	801515	801746	.	-	.	ID=MA002_000223-T1.exon2;Parent=MA002_000223-T1;
scaffold_1	funannotate	exon	801011	801343	.	-	.	ID=MA002_000223-T1.exon3;Parent=MA002_000223-T1;
scaffold_1	funannotate	CDS	801835	802063	.	-	2	ID=MA002_000223-T1.cds;Parent=MA002_000223-T1;
scaffold_1	funannotate	CDS	801515	801746	.	-	1	ID=MA002_000223-T1.cds;Parent=MA002_000223-T1;
scaffold_1	funannotate	CDS	801011	801343	.	-	0	ID=MA002_000223-T1.cds;Parent=MA002_000223-T1;
scaffold_1	funannotate	gene	802425	802753	.	-	.	ID=MA002_000224;
scaffold_1	funannotate	mRNA	802425	802753	.	-	.	ID=MA002_000224-T1;Parent=MA002_000224;product=hypothetical protein;
scaffold_1	funannotate	exon	802589	802753	.	-	.	ID=MA002_000224-T1.exon1;Parent=MA002_000224-T1;
scaffold_1	funannotate	exon	802425	802512	.	-	.	ID=MA002_000224-T1.exon2;Parent=MA002_000224-T1;
scaffold_1	funannotate	CDS	802589	802753	.	-	0	ID=MA002_000224-T1.cds;Parent=MA002_000224-T1;
scaffold_1	funannotate	CDS	802425	802512	.	-	0	ID=MA002_000224-T1.cds;Parent=MA002_000224-T1;
scaffold_1	funannotate	gene	802998	803279	.	-	.	ID=MA002_000225;
scaffold_1	funannotate	mRNA	802998	803279	.	-	.	ID=MA002_000225-T1;Parent=MA002_000225;product=hypothetical protein;
scaffold_1	funannotate	exon	802998	803279	.	-	.	ID=MA002_000225-T1.exon1;Parent=MA002_000225-T1;
scaffold_1	funannotate	CDS	802998	803279	.	-	0	ID=MA002_000225-T1.cds;Parent=MA002_000225-T1;
scaffold_1	funannotate	gene	805588	807455	.	-	.	ID=MA002_000226;
scaffold_1	funannotate	mRNA	805588	807455	.	-	.	ID=MA002_000226-T1;Parent=MA002_000226;product=hypothetical protein;
scaffold_1	funannotate	exon	807441	807455	.	-	.	ID=MA002_000226-T1.exon1;Parent=MA002_000226-T1;
scaffold_1	funannotate	exon	806509	807348	.	-	.	ID=MA002_000226-T1.exon2;Parent=MA002_000226-T1;
scaffold_1	funannotate	exon	805928	806454	.	-	.	ID=MA002_000226-T1.exon3;Parent=MA002_000226-T1;
scaffold_1	funannotate	exon	805588	805855	.	-	.	ID=MA002_000226-T1.exon4;Parent=MA002_000226-T1;
scaffold_1	funannotate	CDS	807441	807455	.	-	0	ID=MA002_000226-T1.cds;Parent=MA002_000226-T1;
scaffold_1	funannotate	CDS	806509	807348	.	-	0	ID=MA002_000226-T1.cds;Parent=MA002_000226-T1;
scaffold_1	funannotate	CDS	805928	806454	.	-	0	ID=MA002_000226-T1.cds;Parent=MA002_000226-T1;
scaffold_1	funannotate	CDS	805588	805855	.	-	1	ID=MA002_000226-T1.cds;Parent=MA002_000226-T1;
scaffold_1	funannotate	gene	808584	810059	.	-	.	ID=MA002_000227;
scaffold_1	funannotate	mRNA	808584	810059	.	-	.	ID=MA002_000227-T1;Parent=MA002_000227;product=hypothetical protein;
scaffold_1	funannotate	exon	809169	810059	.	-	.	ID=MA002_000227-T1.exon1;Parent=MA002_000227-T1;
scaffold_1	funannotate	exon	808584	809051	.	-	.	ID=MA002_000227-T1.exon2;Parent=MA002_000227-T1;
scaffold_1	funannotate	CDS	809169	810059	.	-	0	ID=MA002_000227-T1.cds;Parent=MA002_000227-T1;
scaffold_1	funannotate	CDS	808584	809051	.	-	0	ID=MA002_000227-T1.cds;Parent=MA002_000227-T1;
scaffold_1	funannotate	gene	811871	812161	.	+	.	ID=MA002_000228;
scaffold_1	funannotate	mRNA	811871	812161	.	+	.	ID=MA002_000228-T1;Parent=MA002_000228;product=hypothetical protein;
scaffold_1	funannotate	exon	811871	812161	.	+	.	ID=MA002_000228-T1.exon1;Parent=MA002_000228-T1;
scaffold_1	funannotate	CDS	811871	812161	.	+	0	ID=MA002_000228-T1.cds;Parent=MA002_000228-T1;
scaffold_1	funannotate	gene	815167	816556	.	-	.	ID=MA002_000229;
scaffold_1	funannotate	mRNA	815167	816556	.	-	.	ID=MA002_000229-T1;Parent=MA002_000229;product=hypothetical protein;
scaffold_1	funannotate	exon	816016	816556	.	-	.	ID=MA002_000229-T1.exon1;Parent=MA002_000229-T1;
scaffold_1	funannotate	exon	815167	815408	.	-	.	ID=MA002_000229-T1.exon2;Parent=MA002_000229-T1;
scaffold_1	funannotate	CDS	816016	816556	.	-	0	ID=MA002_000229-T1.cds;Parent=MA002_000229-T1;
scaffold_1	funannotate	CDS	815167	815408	.	-	2	ID=MA002_000229-T1.cds;Parent=MA002_000229-T1;
scaffold_1	funannotate	gene	816674	817321	.	-	.	ID=MA002_000230;
scaffold_1	funannotate	mRNA	816674	817321	.	-	.	ID=MA002_000230-T1;Parent=MA002_000230;product=hypothetical protein;
scaffold_1	funannotate	exon	816674	817321	.	-	.	ID=MA002_000230-T1.exon1;Parent=MA002_000230-T1;
scaffold_1	funannotate	CDS	816674	817321	.	-	0	ID=MA002_000230-T1.cds;Parent=MA002_000230-T1;
scaffold_1	funannotate	gene	817938	818363	.	+	.	ID=MA002_000231;
scaffold_1	funannotate	mRNA	817938	818363	.	+	.	ID=MA002_000231-T1;Parent=MA002_000231;product=hypothetical protein;
scaffold_1	funannotate	exon	817938	818363	.	+	.	ID=MA002_000231-T1.exon1;Parent=MA002_000231-T1;
scaffold_1	funannotate	CDS	817938	818363	.	+	0	ID=MA002_000231-T1.cds;Parent=MA002_000231-T1;
scaffold_1	funannotate	gene	820876	824585	.	-	.	ID=MA002_000232;
scaffold_1	funannotate	mRNA	820876	824585	.	-	.	ID=MA002_000232-T1;Parent=MA002_000232;product=hypothetical protein;
scaffold_1	funannotate	exon	824306	824585	.	-	.	ID=MA002_000232-T1.exon1;Parent=MA002_000232-T1;
scaffold_1	funannotate	exon	823312	824244	.	-	.	ID=MA002_000232-T1.exon2;Parent=MA002_000232-T1;
scaffold_1	funannotate	exon	820876	823259	.	-	.	ID=MA002_000232-T1.exon3;Parent=MA002_000232-T1;
scaffold_1	funannotate	CDS	824306	824585	.	-	0	ID=MA002_000232-T1.cds;Parent=MA002_000232-T1;
scaffold_1	funannotate	CDS	823312	824244	.	-	2	ID=MA002_000232-T1.cds;Parent=MA002_000232-T1;
scaffold_1	funannotate	CDS	820876	823259	.	-	2	ID=MA002_000232-T1.cds;Parent=MA002_000232-T1;
scaffold_1	funannotate	gene	824740	825051	.	-	.	ID=MA002_000233;
scaffold_1	funannotate	mRNA	824740	825051	.	-	.	ID=MA002_000233-T1;Parent=MA002_000233;product=hypothetical protein;
scaffold_1	funannotate	exon	824740	825051	.	-	.	ID=MA002_000233-T1.exon1;Parent=MA002_000233-T1;
scaffold_1	funannotate	CDS	824740	825051	.	-	0	ID=MA002_000233-T1.cds;Parent=MA002_000233-T1;
scaffold_1	funannotate	gene	826027	826688	.	-	.	ID=MA002_000234;
scaffold_1	funannotate	mRNA	826027	826688	.	-	.	ID=MA002_000234-T1;Parent=MA002_000234;product=hypothetical protein;
scaffold_1	funannotate	exon	826027	826688	.	-	.	ID=MA002_000234-T1.exon1;Parent=MA002_000234-T1;
scaffold_1	funannotate	CDS	826027	826688	.	-	2	ID=MA002_000234-T1.cds;Parent=MA002_000234-T1;
scaffold_1	funannotate	gene	826757	826942	.	-	.	ID=MA002_000235;
scaffold_1	funannotate	mRNA	826757	826942	.	-	.	ID=MA002_000235-T1;Parent=MA002_000235;product=hypothetical protein;
scaffold_1	funannotate	exon	826757	826942	.	-	.	ID=MA002_000235-T1.exon1;Parent=MA002_000235-T1;
scaffold_1	funannotate	CDS	826757	826942	.	-	2	ID=MA002_000235-T1.cds;Parent=MA002_000235-T1;
scaffold_1	funannotate	gene	827350	827670	.	-	.	ID=MA002_000236;
scaffold_1	funannotate	mRNA	827350	827670	.	-	.	ID=MA002_000236-T1;Parent=MA002_000236;product=hypothetical protein;
scaffold_1	funannotate	exon	827350	827670	.	-	.	ID=MA002_000236-T1.exon1;Parent=MA002_000236-T1;
scaffold_1	funannotate	CDS	827350	827670	.	-	0	ID=MA002_000236-T1.cds;Parent=MA002_000236-T1;
scaffold_1	funannotate	gene	831779	833777	.	+	.	ID=MA002_000237;
scaffold_1	funannotate	mRNA	831779	833777	.	+	.	ID=MA002_000237-T1;Parent=MA002_000237;product=hypothetical protein;
scaffold_1	funannotate	exon	831779	831864	.	+	.	ID=MA002_000237-T1.exon1;Parent=MA002_000237-T1;
scaffold_1	funannotate	exon	831932	832052	.	+	.	ID=MA002_000237-T1.exon2;Parent=MA002_000237-T1;
scaffold_1	funannotate	exon	832167	832280	.	+	.	ID=MA002_000237-T1.exon3;Parent=MA002_000237-T1;
scaffold_1	funannotate	exon	832335	832580	.	+	.	ID=MA002_000237-T1.exon4;Parent=MA002_000237-T1;
scaffold_1	funannotate	exon	832643	833392	.	+	.	ID=MA002_000237-T1.exon5;Parent=MA002_000237-T1;
scaffold_1	funannotate	exon	833446	833777	.	+	.	ID=MA002_000237-T1.exon6;Parent=MA002_000237-T1;
scaffold_1	funannotate	CDS	831779	831864	.	+	2	ID=MA002_000237-T1.cds;Parent=MA002_000237-T1;
scaffold_1	funannotate	CDS	831932	832052	.	+	0	ID=MA002_000237-T1.cds;Parent=MA002_000237-T1;
scaffold_1	funannotate	CDS	832167	832280	.	+	2	ID=MA002_000237-T1.cds;Parent=MA002_000237-T1;
scaffold_1	funannotate	CDS	832335	832580	.	+	2	ID=MA002_000237-T1.cds;Parent=MA002_000237-T1;
scaffold_1	funannotate	CDS	832643	833392	.	+	2	ID=MA002_000237-T1.cds;Parent=MA002_000237-T1;
scaffold_1	funannotate	CDS	833446	833777	.	+	2	ID=MA002_000237-T1.cds;Parent=MA002_000237-T1;
scaffold_1	funannotate	gene	834414	835523	.	-	.	ID=MA002_000238;
scaffold_1	funannotate	mRNA	834414	835523	.	-	.	ID=MA002_000238-T1;Parent=MA002_000238;product=hypothetical protein;
scaffold_1	funannotate	exon	835279	835523	.	-	.	ID=MA002_000238-T1.exon1;Parent=MA002_000238-T1;
scaffold_1	funannotate	exon	834844	834940	.	-	.	ID=MA002_000238-T1.exon2;Parent=MA002_000238-T1;
scaffold_1	funannotate	exon	834414	834644	.	-	.	ID=MA002_000238-T1.exon3;Parent=MA002_000238-T1;
scaffold_1	funannotate	CDS	835279	835523	.	-	0	ID=MA002_000238-T1.cds;Parent=MA002_000238-T1;
scaffold_1	funannotate	CDS	834844	834940	.	-	1	ID=MA002_000238-T1.cds;Parent=MA002_000238-T1;
scaffold_1	funannotate	CDS	834414	834644	.	-	0	ID=MA002_000238-T1.cds;Parent=MA002_000238-T1;
scaffold_1	funannotate	gene	837209	838246	.	+	.	ID=MA002_000239;
scaffold_1	funannotate	mRNA	837209	838246	.	+	.	ID=MA002_000239-T1;Parent=MA002_000239;product=hypothetical protein;
scaffold_1	funannotate	exon	837209	838246	.	+	.	ID=MA002_000239-T1.exon1;Parent=MA002_000239-T1;
scaffold_1	funannotate	CDS	837209	838246	.	+	0	ID=MA002_000239-T1.cds;Parent=MA002_000239-T1;
scaffold_1	funannotate	gene	838982	840467	.	-	.	ID=MA002_000240;
scaffold_1	funannotate	mRNA	838982	840467	.	-	.	ID=MA002_000240-T1;Parent=MA002_000240;product=hypothetical protein;
scaffold_1	funannotate	exon	840383	840467	.	-	.	ID=MA002_000240-T1.exon1;Parent=MA002_000240-T1;
scaffold_1	funannotate	exon	840228	840332	.	-	.	ID=MA002_000240-T1.exon2;Parent=MA002_000240-T1;
scaffold_1	funannotate	exon	838982	840174	.	-	.	ID=MA002_000240-T1.exon3;Parent=MA002_000240-T1;
scaffold_1	funannotate	CDS	840383	840467	.	-	0	ID=MA002_000240-T1.cds;Parent=MA002_000240-T1;
scaffold_1	funannotate	CDS	840228	840332	.	-	2	ID=MA002_000240-T1.cds;Parent=MA002_000240-T1;
scaffold_1	funannotate	CDS	838982	840174	.	-	2	ID=MA002_000240-T1.cds;Parent=MA002_000240-T1;
scaffold_1	funannotate	gene	842330	843526	.	-	.	ID=MA002_000241;
scaffold_1	funannotate	mRNA	842330	843526	.	-	.	ID=MA002_000241-T1;Parent=MA002_000241;product=hypothetical protein;
scaffold_1	funannotate	exon	843433	843526	.	-	.	ID=MA002_000241-T1.exon1;Parent=MA002_000241-T1;
scaffold_1	funannotate	exon	842543	843313	.	-	.	ID=MA002_000241-T1.exon2;Parent=MA002_000241-T1;
scaffold_1	funannotate	exon	842330	842481	.	-	.	ID=MA002_000241-T1.exon3;Parent=MA002_000241-T1;
scaffold_1	funannotate	CDS	843433	843526	.	-	0	ID=MA002_000241-T1.cds;Parent=MA002_000241-T1;
scaffold_1	funannotate	CDS	842543	843313	.	-	2	ID=MA002_000241-T1.cds;Parent=MA002_000241-T1;
scaffold_1	funannotate	CDS	842330	842481	.	-	2	ID=MA002_000241-T1.cds;Parent=MA002_000241-T1;
scaffold_1	funannotate	gene	849282	850582	.	+	.	ID=MA002_000242;
scaffold_1	funannotate	mRNA	849282	850582	.	+	.	ID=MA002_000242-T1;Parent=MA002_000242;product=hypothetical protein;
scaffold_1	funannotate	exon	849282	849484	.	+	.	ID=MA002_000242-T1.exon1;Parent=MA002_000242-T1;
scaffold_1	funannotate	exon	849547	850582	.	+	.	ID=MA002_000242-T1.exon2;Parent=MA002_000242-T1;
scaffold_1	funannotate	CDS	849282	849484	.	+	0	ID=MA002_000242-T1.cds;Parent=MA002_000242-T1;
scaffold_1	funannotate	CDS	849547	850582	.	+	1	ID=MA002_000242-T1.cds;Parent=MA002_000242-T1;
scaffold_1	funannotate	gene	864068	866542	.	-	.	ID=MA002_000243;
scaffold_1	funannotate	mRNA	864068	866542	.	-	.	ID=MA002_000243-T1;Parent=MA002_000243;product=hypothetical protein;
scaffold_1	funannotate	exon	866458	866542	.	-	.	ID=MA002_000243-T1.exon1;Parent=MA002_000243-T1;
scaffold_1	funannotate	exon	866280	866384	.	-	.	ID=MA002_000243-T1.exon2;Parent=MA002_000243-T1;
scaffold_1	funannotate	exon	865648	865904	.	-	.	ID=MA002_000243-T1.exon3;Parent=MA002_000243-T1;
scaffold_1	funannotate	exon	864068	865462	.	-	.	ID=MA002_000243-T1.exon4;Parent=MA002_000243-T1;
scaffold_1	funannotate	CDS	866458	866542	.	-	0	ID=MA002_000243-T1.cds;Parent=MA002_000243-T1;
scaffold_1	funannotate	CDS	866280	866384	.	-	2	ID=MA002_000243-T1.cds;Parent=MA002_000243-T1;
scaffold_1	funannotate	CDS	865648	865904	.	-	2	ID=MA002_000243-T1.cds;Parent=MA002_000243-T1;
scaffold_1	funannotate	CDS	864068	865462	.	-	0	ID=MA002_000243-T1.cds;Parent=MA002_000243-T1;
scaffold_1	funannotate	gene	868315	870599	.	-	.	ID=MA002_000244;
scaffold_1	funannotate	mRNA	868315	870599	.	-	.	ID=MA002_000244-T1;Parent=MA002_000244;product=hypothetical protein;
scaffold_1	funannotate	exon	870576	870599	.	-	.	ID=MA002_000244-T1.exon1;Parent=MA002_000244-T1;
scaffold_1	funannotate	exon	870062	870424	.	-	.	ID=MA002_000244-T1.exon2;Parent=MA002_000244-T1;
scaffold_1	funannotate	exon	868731	869986	.	-	.	ID=MA002_000244-T1.exon3;Parent=MA002_000244-T1;
scaffold_1	funannotate	exon	868315	868681	.	-	.	ID=MA002_000244-T1.exon4;Parent=MA002_000244-T1;
scaffold_1	funannotate	CDS	870576	870599	.	-	0	ID=MA002_000244-T1.cds;Parent=MA002_000244-T1;
scaffold_1	funannotate	CDS	870062	870424	.	-	0	ID=MA002_000244-T1.cds;Parent=MA002_000244-T1;
scaffold_1	funannotate	CDS	868731	869986	.	-	0	ID=MA002_000244-T1.cds;Parent=MA002_000244-T1;
scaffold_1	funannotate	CDS	868315	868681	.	-	1	ID=MA002_000244-T1.cds;Parent=MA002_000244-T1;
scaffold_1	funannotate	gene	873002	875101	.	+	.	ID=MA002_000245;
scaffold_1	funannotate	mRNA	873002	875101	.	+	.	ID=MA002_000245-T1;Parent=MA002_000245;product=hypothetical protein;
scaffold_1	funannotate	exon	873002	873154	.	+	.	ID=MA002_000245-T1.exon1;Parent=MA002_000245-T1;
scaffold_1	funannotate	exon	873211	873631	.	+	.	ID=MA002_000245-T1.exon2;Parent=MA002_000245-T1;
scaffold_1	funannotate	exon	873687	875101	.	+	.	ID=MA002_000245-T1.exon3;Parent=MA002_000245-T1;
scaffold_1	funannotate	CDS	873002	873154	.	+	0	ID=MA002_000245-T1.cds;Parent=MA002_000245-T1;
scaffold_1	funannotate	CDS	873211	873631	.	+	0	ID=MA002_000245-T1.cds;Parent=MA002_000245-T1;
scaffold_1	funannotate	CDS	873687	875101	.	+	2	ID=MA002_000245-T1.cds;Parent=MA002_000245-T1;
scaffold_1	funannotate	gene	875676	876686	.	+	.	ID=MA002_000246;
scaffold_1	funannotate	mRNA	875676	876686	.	+	.	ID=MA002_000246-T1;Parent=MA002_000246;product=hypothetical protein;
scaffold_1	funannotate	exon	875676	875785	.	+	.	ID=MA002_000246-T1.exon1;Parent=MA002_000246-T1;
scaffold_1	funannotate	exon	875924	876686	.	+	.	ID=MA002_000246-T1.exon2;Parent=MA002_000246-T1;
scaffold_1	funannotate	CDS	875676	875785	.	+	0	ID=MA002_000246-T1.cds;Parent=MA002_000246-T1;
scaffold_1	funannotate	CDS	875924	876686	.	+	1	ID=MA002_000246-T1.cds;Parent=MA002_000246-T1;
scaffold_1	funannotate	gene	877064	878542	.	-	.	ID=MA002_000247;
scaffold_1	funannotate	mRNA	877064	878542	.	-	.	ID=MA002_000247-T1;Parent=MA002_000247;product=hypothetical protein;
scaffold_1	funannotate	exon	878430	878542	.	-	.	ID=MA002_000247-T1.exon1;Parent=MA002_000247-T1;
scaffold_1	funannotate	exon	877064	878276	.	-	.	ID=MA002_000247-T1.exon2;Parent=MA002_000247-T1;
scaffold_1	funannotate	CDS	878430	878542	.	-	0	ID=MA002_000247-T1.cds;Parent=MA002_000247-T1;
scaffold_1	funannotate	CDS	877064	878276	.	-	1	ID=MA002_000247-T1.cds;Parent=MA002_000247-T1;
scaffold_1	funannotate	gene	879621	880128	.	+	.	ID=MA002_000248;
scaffold_1	funannotate	mRNA	879621	880128	.	+	.	ID=MA002_000248-T1;Parent=MA002_000248;product=hypothetical protein;
scaffold_1	funannotate	exon	879621	879803	.	+	.	ID=MA002_000248-T1.exon1;Parent=MA002_000248-T1;
scaffold_1	funannotate	exon	879859	880128	.	+	.	ID=MA002_000248-T1.exon2;Parent=MA002_000248-T1;
scaffold_1	funannotate	CDS	879621	879803	.	+	0	ID=MA002_000248-T1.cds;Parent=MA002_000248-T1;
scaffold_1	funannotate	CDS	879859	880128	.	+	0	ID=MA002_000248-T1.cds;Parent=MA002_000248-T1;
scaffold_1	funannotate	gene	890665	891978	.	-	.	ID=MA002_000249;
scaffold_1	funannotate	mRNA	890665	891978	.	-	.	ID=MA002_000249-T1;Parent=MA002_000249;product=hypothetical protein;
scaffold_1	funannotate	exon	890665	891978	.	-	.	ID=MA002_000249-T1.exon1;Parent=MA002_000249-T1;
scaffold_1	funannotate	CDS	890665	891978	.	-	0	ID=MA002_000249-T1.cds;Parent=MA002_000249-T1;
scaffold_1	funannotate	gene	893643	896046	.	+	.	ID=MA002_000250;
scaffold_1	funannotate	mRNA	893643	896046	.	+	.	ID=MA002_000250-T1;Parent=MA002_000250;product=hypothetical protein;
scaffold_1	funannotate	exon	893643	893912	.	+	.	ID=MA002_000250-T1.exon1;Parent=MA002_000250-T1;
scaffold_1	funannotate	exon	893998	896046	.	+	.	ID=MA002_000250-T1.exon2;Parent=MA002_000250-T1;
scaffold_1	funannotate	CDS	893643	893912	.	+	0	ID=MA002_000250-T1.cds;Parent=MA002_000250-T1;
scaffold_1	funannotate	CDS	893998	896046	.	+	0	ID=MA002_000250-T1.cds;Parent=MA002_000250-T1;
scaffold_1	funannotate	gene	896919	897338	.	+	.	ID=MA002_000251;
scaffold_1	funannotate	mRNA	896919	897338	.	+	.	ID=MA002_000251-T1;Parent=MA002_000251;product=hypothetical protein;
scaffold_1	funannotate	exon	896919	897338	.	+	.	ID=MA002_000251-T1.exon1;Parent=MA002_000251-T1;
scaffold_1	funannotate	CDS	896919	897338	.	+	0	ID=MA002_000251-T1.cds;Parent=MA002_000251-T1;
scaffold_1	funannotate	gene	898106	898804	.	-	.	ID=MA002_000252;
scaffold_1	funannotate	mRNA	898106	898804	.	-	.	ID=MA002_000252-T1;Parent=MA002_000252;product=hypothetical protein;
scaffold_1	funannotate	exon	898106	898804	.	-	.	ID=MA002_000252-T1.exon1;Parent=MA002_000252-T1;
scaffold_1	funannotate	CDS	898106	898804	.	-	0	ID=MA002_000252-T1.cds;Parent=MA002_000252-T1;
scaffold_1	funannotate	gene	900152	900880	.	-	.	ID=MA002_000253;
scaffold_1	funannotate	mRNA	900152	900880	.	-	.	ID=MA002_000253-T1;Parent=MA002_000253;product=hypothetical protein;
scaffold_1	funannotate	exon	900152	900880	.	-	.	ID=MA002_000253-T1.exon1;Parent=MA002_000253-T1;
scaffold_1	funannotate	CDS	900152	900880	.	-	0	ID=MA002_000253-T1.cds;Parent=MA002_000253-T1;
scaffold_1	funannotate	gene	903107	903877	.	+	.	ID=MA002_000254;
scaffold_1	funannotate	mRNA	903107	903877	.	+	.	ID=MA002_000254-T1;Parent=MA002_000254;product=hypothetical protein;
scaffold_1	funannotate	exon	903107	903877	.	+	.	ID=MA002_000254-T1.exon1;Parent=MA002_000254-T1;
scaffold_1	funannotate	CDS	903107	903877	.	+	0	ID=MA002_000254-T1.cds;Parent=MA002_000254-T1;
scaffold_1	funannotate	gene	936481	937266	.	+	.	ID=MA002_000255;
scaffold_1	funannotate	mRNA	936481	937266	.	+	.	ID=MA002_000255-T1;Parent=MA002_000255;product=hypothetical protein;
scaffold_1	funannotate	exon	936481	937266	.	+	.	ID=MA002_000255-T1.exon1;Parent=MA002_000255-T1;
scaffold_1	funannotate	CDS	936481	937266	.	+	0	ID=MA002_000255-T1.cds;Parent=MA002_000255-T1;
scaffold_1	funannotate	gene	943898	945611	.	+	.	ID=MA002_000256;
scaffold_1	funannotate	mRNA	943898	945611	.	+	.	ID=MA002_000256-T1;Parent=MA002_000256;product=hypothetical protein;
scaffold_1	funannotate	exon	943898	944582	.	+	.	ID=MA002_000256-T1.exon1;Parent=MA002_000256-T1;
scaffold_1	funannotate	exon	944809	945611	.	+	.	ID=MA002_000256-T1.exon2;Parent=MA002_000256-T1;
scaffold_1	funannotate	CDS	943898	944582	.	+	0	ID=MA002_000256-T1.cds;Parent=MA002_000256-T1;
scaffold_1	funannotate	CDS	944809	945611	.	+	2	ID=MA002_000256-T1.cds;Parent=MA002_000256-T1;
scaffold_1	funannotate	gene	951702	954676	.	-	.	ID=MA002_000257;
scaffold_1	funannotate	mRNA	951702	954676	.	-	.	ID=MA002_000257-T1;Parent=MA002_000257;product=hypothetical protein;
scaffold_1	funannotate	exon	954461	954676	.	-	.	ID=MA002_000257-T1.exon1;Parent=MA002_000257-T1;
scaffold_1	funannotate	exon	951702	954371	.	-	.	ID=MA002_000257-T1.exon2;Parent=MA002_000257-T1;
scaffold_1	funannotate	CDS	954461	954676	.	-	0	ID=MA002_000257-T1.cds;Parent=MA002_000257-T1;
scaffold_1	funannotate	CDS	951702	954371	.	-	0	ID=MA002_000257-T1.cds;Parent=MA002_000257-T1;
scaffold_1	funannotate	gene	955379	955790	.	+	.	ID=MA002_000258;
scaffold_1	funannotate	mRNA	955379	955790	.	+	.	ID=MA002_000258-T1;Parent=MA002_000258;product=hypothetical protein;
scaffold_1	funannotate	exon	955379	955412	.	+	.	ID=MA002_000258-T1.exon1;Parent=MA002_000258-T1;
scaffold_1	funannotate	exon	955562	955790	.	+	.	ID=MA002_000258-T1.exon2;Parent=MA002_000258-T1;
scaffold_1	funannotate	CDS	955379	955412	.	+	0	ID=MA002_000258-T1.cds;Parent=MA002_000258-T1;
scaffold_1	funannotate	CDS	955562	955790	.	+	2	ID=MA002_000258-T1.cds;Parent=MA002_000258-T1;
scaffold_2	funannotate	gene	2013	2462	.	-	.	ID=MA002_000259;
scaffold_2	funannotate	mRNA	2013	2462	.	-	.	ID=MA002_000259-T1;Parent=MA002_000259;product=hypothetical protein;
scaffold_2	funannotate	exon	2228	2462	.	-	.	ID=MA002_000259-T1.exon1;Parent=MA002_000259-T1;
scaffold_2	funannotate	exon	2013	2164	.	-	.	ID=MA002_000259-T1.exon2;Parent=MA002_000259-T1;
scaffold_2	funannotate	CDS	2228	2462	.	-	0	ID=MA002_000259-T1.cds;Parent=MA002_000259-T1;
scaffold_2	funannotate	CDS	2013	2164	.	-	2	ID=MA002_000259-T1.cds;Parent=MA002_000259-T1;
scaffold_2	funannotate	gene	4164	5820	.	+	.	ID=MA002_000260;
scaffold_2	funannotate	mRNA	4164	5820	.	+	.	ID=MA002_000260-T1;Parent=MA002_000260;product=hypothetical protein;
scaffold_2	funannotate	exon	4164	4470	.	+	.	ID=MA002_000260-T1.exon1;Parent=MA002_000260-T1;
scaffold_2	funannotate	exon	4568	4908	.	+	.	ID=MA002_000260-T1.exon2;Parent=MA002_000260-T1;
scaffold_2	funannotate	exon	4979	5081	.	+	.	ID=MA002_000260-T1.exon3;Parent=MA002_000260-T1;
scaffold_2	funannotate	exon	5138	5820	.	+	.	ID=MA002_000260-T1.exon4;Parent=MA002_000260-T1;
scaffold_2	funannotate	CDS	4164	4470	.	+	0	ID=MA002_000260-T1.cds;Parent=MA002_000260-T1;
scaffold_2	funannotate	CDS	4568	4908	.	+	2	ID=MA002_000260-T1.cds;Parent=MA002_000260-T1;
scaffold_2	funannotate	CDS	4979	5081	.	+	0	ID=MA002_000260-T1.cds;Parent=MA002_000260-T1;
scaffold_2	funannotate	CDS	5138	5820	.	+	2	ID=MA002_000260-T1.cds;Parent=MA002_000260-T1;
scaffold_2	funannotate	gene	7130	8207	.	+	.	ID=MA002_000261;
scaffold_2	funannotate	mRNA	7130	8207	.	+	.	ID=MA002_000261-T1;Parent=MA002_000261;product=hypothetical protein;
scaffold_2	funannotate	exon	7130	7488	.	+	.	ID=MA002_000261-T1.exon1;Parent=MA002_000261-T1;
scaffold_2	funannotate	exon	7690	7897	.	+	.	ID=MA002_000261-T1.exon2;Parent=MA002_000261-T1;
scaffold_2	funannotate	exon	8076	8207	.	+	.	ID=MA002_000261-T1.exon3;Parent=MA002_000261-T1;
scaffold_2	funannotate	CDS	7130	7488	.	+	0	ID=MA002_000261-T1.cds;Parent=MA002_000261-T1;
scaffold_2	funannotate	CDS	7690	7897	.	+	1	ID=MA002_000261-T1.cds;Parent=MA002_000261-T1;
scaffold_2	funannotate	CDS	8076	8207	.	+	0	ID=MA002_000261-T1.cds;Parent=MA002_000261-T1;
scaffold_2	funannotate	gene	9355	10794	.	-	.	ID=MA002_000262;
scaffold_2	funannotate	mRNA	9355	10794	.	-	.	ID=MA002_000262-T1;Parent=MA002_000262;product=hypothetical protein;
scaffold_2	funannotate	exon	10782	10794	.	-	.	ID=MA002_000262-T1.exon1;Parent=MA002_000262-T1;
scaffold_2	funannotate	exon	10694	10725	.	-	.	ID=MA002_000262-T1.exon2;Parent=MA002_000262-T1;
scaffold_2	funannotate	exon	10503	10613	.	-	.	ID=MA002_000262-T1.exon3;Parent=MA002_000262-T1;
scaffold_2	funannotate	exon	10338	10425	.	-	.	ID=MA002_000262-T1.exon4;Parent=MA002_000262-T1;
scaffold_2	funannotate	exon	9803	10262	.	-	.	ID=MA002_000262-T1.exon5;Parent=MA002_000262-T1;
scaffold_2	funannotate	exon	9592	9736	.	-	.	ID=MA002_000262-T1.exon6;Parent=MA002_000262-T1;
scaffold_2	funannotate	exon	9355	9495	.	-	.	ID=MA002_000262-T1.exon7;Parent=MA002_000262-T1;
scaffold_2	funannotate	CDS	10782	10794	.	-	0	ID=MA002_000262-T1.cds;Parent=MA002_000262-T1;
scaffold_2	funannotate	CDS	10694	10725	.	-	2	ID=MA002_000262-T1.cds;Parent=MA002_000262-T1;
scaffold_2	funannotate	CDS	10503	10613	.	-	0	ID=MA002_000262-T1.cds;Parent=MA002_000262-T1;
scaffold_2	funannotate	CDS	10338	10425	.	-	0	ID=MA002_000262-T1.cds;Parent=MA002_000262-T1;
scaffold_2	funannotate	CDS	9803	10262	.	-	2	ID=MA002_000262-T1.cds;Parent=MA002_000262-T1;
scaffold_2	funannotate	CDS	9592	9736	.	-	1	ID=MA002_000262-T1.cds;Parent=MA002_000262-T1;
scaffold_2	funannotate	CDS	9355	9495	.	-	0	ID=MA002_000262-T1.cds;Parent=MA002_000262-T1;
scaffold_2	funannotate	gene	12506	13359	.	-	.	ID=MA002_000263;
scaffold_2	funannotate	mRNA	12506	13359	.	-	.	ID=MA002_000263-T1;Parent=MA002_000263;product=hypothetical protein;
scaffold_2	funannotate	exon	13305	13359	.	-	.	ID=MA002_000263-T1.exon1;Parent=MA002_000263-T1;
scaffold_2	funannotate	exon	13058	13152	.	-	.	ID=MA002_000263-T1.exon2;Parent=MA002_000263-T1;
scaffold_2	funannotate	exon	12941	12964	.	-	.	ID=MA002_000263-T1.exon3;Parent=MA002_000263-T1;
scaffold_2	funannotate	exon	12749	12873	.	-	.	ID=MA002_000263-T1.exon4;Parent=MA002_000263-T1;
scaffold_2	funannotate	exon	12506	12677	.	-	.	ID=MA002_000263-T1.exon5;Parent=MA002_000263-T1;
scaffold_2	funannotate	CDS	13305	13359	.	-	0	ID=MA002_000263-T1.cds;Parent=MA002_000263-T1;
scaffold_2	funannotate	CDS	13058	13152	.	-	2	ID=MA002_000263-T1.cds;Parent=MA002_000263-T1;
scaffold_2	funannotate	CDS	12941	12964	.	-	0	ID=MA002_000263-T1.cds;Parent=MA002_000263-T1;
scaffold_2	funannotate	CDS	12749	12873	.	-	0	ID=MA002_000263-T1.cds;Parent=MA002_000263-T1;
scaffold_2	funannotate	CDS	12506	12677	.	-	1	ID=MA002_000263-T1.cds;Parent=MA002_000263-T1;
scaffold_2	funannotate	gene	14381	15602	.	+	.	ID=MA002_000264;
scaffold_2	funannotate	mRNA	14381	15602	.	+	.	ID=MA002_000264-T1;Parent=MA002_000264;product=hypothetical protein;
scaffold_2	funannotate	exon	14381	14700	.	+	.	ID=MA002_000264-T1.exon1;Parent=MA002_000264-T1;
scaffold_2	funannotate	exon	14771	15602	.	+	.	ID=MA002_000264-T1.exon2;Parent=MA002_000264-T1;
scaffold_2	funannotate	CDS	14381	14700	.	+	0	ID=MA002_000264-T1.cds;Parent=MA002_000264-T1;
scaffold_2	funannotate	CDS	14771	15602	.	+	1	ID=MA002_000264-T1.cds;Parent=MA002_000264-T1;
scaffold_2	funannotate	gene	16686	17093	.	+	.	ID=MA002_000265;
scaffold_2	funannotate	mRNA	16686	17093	.	+	.	ID=MA002_000265-T1;Parent=MA002_000265;product=hypothetical protein;
scaffold_2	funannotate	exon	16686	17093	.	+	.	ID=MA002_000265-T1.exon1;Parent=MA002_000265-T1;
scaffold_2	funannotate	CDS	16686	17093	.	+	0	ID=MA002_000265-T1.cds;Parent=MA002_000265-T1;
scaffold_2	funannotate	gene	18962	20087	.	-	.	ID=MA002_000266;
scaffold_2	funannotate	mRNA	18962	20087	.	-	.	ID=MA002_000266-T1;Parent=MA002_000266;product=hypothetical protein;
scaffold_2	funannotate	exon	19843	20087	.	-	.	ID=MA002_000266-T1.exon1;Parent=MA002_000266-T1;
scaffold_2	funannotate	exon	18962	19760	.	-	.	ID=MA002_000266-T1.exon2;Parent=MA002_000266-T1;
scaffold_2	funannotate	CDS	19843	20087	.	-	0	ID=MA002_000266-T1.cds;Parent=MA002_000266-T1;
scaffold_2	funannotate	CDS	18962	19760	.	-	1	ID=MA002_000266-T1.cds;Parent=MA002_000266-T1;
scaffold_2	funannotate	gene	22702	25605	.	-	.	ID=MA002_000267;
scaffold_2	funannotate	mRNA	22702	25605	.	-	.	ID=MA002_000267-T1;Parent=MA002_000267;product=hypothetical protein;
scaffold_2	funannotate	exon	25321	25605	.	-	.	ID=MA002_000267-T1.exon1;Parent=MA002_000267-T1;
scaffold_2	funannotate	exon	25172	25258	.	-	.	ID=MA002_000267-T1.exon2;Parent=MA002_000267-T1;
scaffold_2	funannotate	exon	25047	25104	.	-	.	ID=MA002_000267-T1.exon3;Parent=MA002_000267-T1;
scaffold_2	funannotate	exon	24893	24982	.	-	.	ID=MA002_000267-T1.exon4;Parent=MA002_000267-T1;
scaffold_2	funannotate	exon	24660	24823	.	-	.	ID=MA002_000267-T1.exon5;Parent=MA002_000267-T1;
scaffold_2	funannotate	exon	23706	24581	.	-	.	ID=MA002_000267-T1.exon6;Parent=MA002_000267-T1;
scaffold_2	funannotate	exon	23022	23571	.	-	.	ID=MA002_000267-T1.exon7;Parent=MA002_000267-T1;
scaffold_2	funannotate	exon	22702	22874	.	-	.	ID=MA002_000267-T1.exon8;Parent=MA002_000267-T1;
scaffold_2	funannotate	CDS	25321	25605	.	-	0	ID=MA002_000267-T1.cds;Parent=MA002_000267-T1;
scaffold_2	funannotate	CDS	25172	25258	.	-	0	ID=MA002_000267-T1.cds;Parent=MA002_000267-T1;
scaffold_2	funannotate	CDS	25047	25104	.	-	0	ID=MA002_000267-T1.cds;Parent=MA002_000267-T1;
scaffold_2	funannotate	CDS	24893	24982	.	-	2	ID=MA002_000267-T1.cds;Parent=MA002_000267-T1;
scaffold_2	funannotate	CDS	24660	24823	.	-	2	ID=MA002_000267-T1.cds;Parent=MA002_000267-T1;
scaffold_2	funannotate	CDS	23706	24581	.	-	0	ID=MA002_000267-T1.cds;Parent=MA002_000267-T1;
scaffold_2	funannotate	CDS	23022	23571	.	-	0	ID=MA002_000267-T1.cds;Parent=MA002_000267-T1;
scaffold_2	funannotate	CDS	22702	22874	.	-	2	ID=MA002_000267-T1.cds;Parent=MA002_000267-T1;
scaffold_2	funannotate	gene	33109	35178	.	+	.	ID=MA002_000268;
scaffold_2	funannotate	mRNA	33109	35178	.	+	.	ID=MA002_000268-T1;Parent=MA002_000268;product=hypothetical protein;
scaffold_2	funannotate	exon	33109	33232	.	+	.	ID=MA002_000268-T1.exon1;Parent=MA002_000268-T1;
scaffold_2	funannotate	exon	33301	33382	.	+	.	ID=MA002_000268-T1.exon2;Parent=MA002_000268-T1;
scaffold_2	funannotate	exon	33453	34350	.	+	.	ID=MA002_000268-T1.exon3;Parent=MA002_000268-T1;
scaffold_2	funannotate	exon	34412	34879	.	+	.	ID=MA002_000268-T1.exon4;Parent=MA002_000268-T1;
scaffold_2	funannotate	exon	34951	35178	.	+	.	ID=MA002_000268-T1.exon5;Parent=MA002_000268-T1;
scaffold_2	funannotate	CDS	33109	33232	.	+	0	ID=MA002_000268-T1.cds;Parent=MA002_000268-T1;
scaffold_2	funannotate	CDS	33301	33382	.	+	2	ID=MA002_000268-T1.cds;Parent=MA002_000268-T1;
scaffold_2	funannotate	CDS	33453	34350	.	+	1	ID=MA002_000268-T1.cds;Parent=MA002_000268-T1;
scaffold_2	funannotate	CDS	34412	34879	.	+	0	ID=MA002_000268-T1.cds;Parent=MA002_000268-T1;
scaffold_2	funannotate	CDS	34951	35178	.	+	0	ID=MA002_000268-T1.cds;Parent=MA002_000268-T1;
scaffold_2	funannotate	gene	35908	37122	.	-	.	ID=MA002_000269;
scaffold_2	funannotate	mRNA	35908	37122	.	-	.	ID=MA002_000269-T1;Parent=MA002_000269;product=hypothetical protein;
scaffold_2	funannotate	exon	36734	37122	.	-	.	ID=MA002_000269-T1.exon1;Parent=MA002_000269-T1;
scaffold_2	funannotate	exon	35908	36619	.	-	.	ID=MA002_000269-T1.exon2;Parent=MA002_000269-T1;
scaffold_2	funannotate	CDS	36734	37122	.	-	0	ID=MA002_000269-T1.cds;Parent=MA002_000269-T1;
scaffold_2	funannotate	CDS	35908	36619	.	-	1	ID=MA002_000269-T1.cds;Parent=MA002_000269-T1;
scaffold_2	funannotate	gene	38152	39607	.	-	.	ID=MA002_000270;
scaffold_2	funannotate	mRNA	38152	39607	.	-	.	ID=MA002_000270-T1;Parent=MA002_000270;product=hypothetical protein;
scaffold_2	funannotate	exon	39121	39607	.	-	.	ID=MA002_000270-T1.exon1;Parent=MA002_000270-T1;
scaffold_2	funannotate	exon	38152	38990	.	-	.	ID=MA002_000270-T1.exon2;Parent=MA002_000270-T1;
scaffold_2	funannotate	CDS	39121	39607	.	-	0	ID=MA002_000270-T1.cds;Parent=MA002_000270-T1;
scaffold_2	funannotate	CDS	38152	38990	.	-	2	ID=MA002_000270-T1.cds;Parent=MA002_000270-T1;
scaffold_2	funannotate	gene	46462	48272	.	-	.	ID=MA002_000271;
scaffold_2	funannotate	mRNA	46462	48272	.	-	.	ID=MA002_000271-T1;Parent=MA002_000271;product=hypothetical protein;
scaffold_2	funannotate	exon	46959	48272	.	-	.	ID=MA002_000271-T1.exon1;Parent=MA002_000271-T1;
scaffold_2	funannotate	exon	46462	46845	.	-	.	ID=MA002_000271-T1.exon2;Parent=MA002_000271-T1;
scaffold_2	funannotate	CDS	46959	48272	.	-	0	ID=MA002_000271-T1.cds;Parent=MA002_000271-T1;
scaffold_2	funannotate	CDS	46462	46845	.	-	0	ID=MA002_000271-T1.cds;Parent=MA002_000271-T1;
scaffold_2	funannotate	gene	53761	55721	.	+	.	ID=MA002_000272;
scaffold_2	funannotate	mRNA	53761	55721	.	+	.	ID=MA002_000272-T1;Parent=MA002_000272;product=hypothetical protein;
scaffold_2	funannotate	exon	53761	54029	.	+	.	ID=MA002_000272-T1.exon1;Parent=MA002_000272-T1;
scaffold_2	funannotate	exon	54086	55721	.	+	.	ID=MA002_000272-T1.exon2;Parent=MA002_000272-T1;
scaffold_2	funannotate	CDS	53761	54029	.	+	0	ID=MA002_000272-T1.cds;Parent=MA002_000272-T1;
scaffold_2	funannotate	CDS	54086	55721	.	+	1	ID=MA002_000272-T1.cds;Parent=MA002_000272-T1;
scaffold_2	funannotate	gene	56798	57776	.	+	.	ID=MA002_000273;
scaffold_2	funannotate	mRNA	56798	57776	.	+	.	ID=MA002_000273-T1;Parent=MA002_000273;product=hypothetical protein;
scaffold_2	funannotate	exon	56798	56835	.	+	.	ID=MA002_000273-T1.exon1;Parent=MA002_000273-T1;
scaffold_2	funannotate	exon	56918	56988	.	+	.	ID=MA002_000273-T1.exon2;Parent=MA002_000273-T1;
scaffold_2	funannotate	exon	57064	57669	.	+	.	ID=MA002_000273-T1.exon3;Parent=MA002_000273-T1;
scaffold_2	funannotate	exon	57748	57776	.	+	.	ID=MA002_000273-T1.exon4;Parent=MA002_000273-T1;
scaffold_2	funannotate	CDS	56798	56835	.	+	0	ID=MA002_000273-T1.cds;Parent=MA002_000273-T1;
scaffold_2	funannotate	CDS	56918	56988	.	+	1	ID=MA002_000273-T1.cds;Parent=MA002_000273-T1;
scaffold_2	funannotate	CDS	57064	57669	.	+	2	ID=MA002_000273-T1.cds;Parent=MA002_000273-T1;
scaffold_2	funannotate	CDS	57748	57776	.	+	2	ID=MA002_000273-T1.cds;Parent=MA002_000273-T1;
scaffold_2	funannotate	gene	58180	58738	.	-	.	ID=MA002_000274;
scaffold_2	funannotate	mRNA	58180	58738	.	-	.	ID=MA002_000274-T1;Parent=MA002_000274;product=hypothetical protein;
scaffold_2	funannotate	exon	58700	58738	.	-	.	ID=MA002_000274-T1.exon1;Parent=MA002_000274-T1;
scaffold_2	funannotate	exon	58534	58616	.	-	.	ID=MA002_000274-T1.exon2;Parent=MA002_000274-T1;
scaffold_2	funannotate	exon	58180	58471	.	-	.	ID=MA002_000274-T1.exon3;Parent=MA002_000274-T1;
scaffold_2	funannotate	CDS	58700	58738	.	-	0	ID=MA002_000274-T1.cds;Parent=MA002_000274-T1;
scaffold_2	funannotate	CDS	58534	58616	.	-	0	ID=MA002_000274-T1.cds;Parent=MA002_000274-T1;
scaffold_2	funannotate	CDS	58180	58471	.	-	1	ID=MA002_000274-T1.cds;Parent=MA002_000274-T1;
scaffold_2	funannotate	gene	59264	60799	.	+	.	ID=MA002_000275;
scaffold_2	funannotate	mRNA	59264	60799	.	+	.	ID=MA002_000275-T1;Parent=MA002_000275;product=hypothetical protein;
scaffold_2	funannotate	exon	59264	59525	.	+	.	ID=MA002_000275-T1.exon1;Parent=MA002_000275-T1;
scaffold_2	funannotate	exon	59628	59755	.	+	.	ID=MA002_000275-T1.exon2;Parent=MA002_000275-T1;
scaffold_2	funannotate	exon	59820	59925	.	+	.	ID=MA002_000275-T1.exon3;Parent=MA002_000275-T1;
scaffold_2	funannotate	exon	60123	60799	.	+	.	ID=MA002_000275-T1.exon4;Parent=MA002_000275-T1;
scaffold_2	funannotate	CDS	59264	59525	.	+	0	ID=MA002_000275-T1.cds;Parent=MA002_000275-T1;
scaffold_2	funannotate	CDS	59628	59755	.	+	2	ID=MA002_000275-T1.cds;Parent=MA002_000275-T1;
scaffold_2	funannotate	CDS	59820	59925	.	+	0	ID=MA002_000275-T1.cds;Parent=MA002_000275-T1;
scaffold_2	funannotate	CDS	60123	60799	.	+	2	ID=MA002_000275-T1.cds;Parent=MA002_000275-T1;
scaffold_2	funannotate	gene	61904	62826	.	-	.	ID=MA002_000276;
scaffold_2	funannotate	mRNA	61904	62826	.	-	.	ID=MA002_000276-T1;Parent=MA002_000276;product=hypothetical protein;
scaffold_2	funannotate	exon	62636	62826	.	-	.	ID=MA002_000276-T1.exon1;Parent=MA002_000276-T1;
scaffold_2	funannotate	exon	61904	62510	.	-	.	ID=MA002_000276-T1.exon2;Parent=MA002_000276-T1;
scaffold_2	funannotate	CDS	62636	62826	.	-	0	ID=MA002_000276-T1.cds;Parent=MA002_000276-T1;
scaffold_2	funannotate	CDS	61904	62510	.	-	1	ID=MA002_000276-T1.cds;Parent=MA002_000276-T1;
scaffold_2	funannotate	gene	63484	64034	.	+	.	ID=MA002_000277;
scaffold_2	funannotate	mRNA	63484	64034	.	+	.	ID=MA002_000277-T1;Parent=MA002_000277;product=hypothetical protein;
scaffold_2	funannotate	exon	63484	63491	.	+	.	ID=MA002_000277-T1.exon1;Parent=MA002_000277-T1;
scaffold_2	funannotate	exon	63571	63640	.	+	.	ID=MA002_000277-T1.exon2;Parent=MA002_000277-T1;
scaffold_2	funannotate	exon	63834	64034	.	+	.	ID=MA002_000277-T1.exon3;Parent=MA002_000277-T1;
scaffold_2	funannotate	CDS	63484	63491	.	+	0	ID=MA002_000277-T1.cds;Parent=MA002_000277-T1;
scaffold_2	funannotate	CDS	63571	63640	.	+	1	ID=MA002_000277-T1.cds;Parent=MA002_000277-T1;
scaffold_2	funannotate	CDS	63834	64034	.	+	0	ID=MA002_000277-T1.cds;Parent=MA002_000277-T1;
scaffold_2	funannotate	gene	64959	70681	.	-	.	ID=MA002_000278;
scaffold_2	funannotate	mRNA	64959	70681	.	-	.	ID=MA002_000278-T1;Parent=MA002_000278;product=hypothetical protein;
scaffold_2	funannotate	exon	70608	70681	.	-	.	ID=MA002_000278-T1.exon1;Parent=MA002_000278-T1;
scaffold_2	funannotate	exon	69576	70542	.	-	.	ID=MA002_000278-T1.exon2;Parent=MA002_000278-T1;
scaffold_2	funannotate	exon	66407	69520	.	-	.	ID=MA002_000278-T1.exon3;Parent=MA002_000278-T1;
scaffold_2	funannotate	exon	64959	66350	.	-	.	ID=MA002_000278-T1.exon4;Parent=MA002_000278-T1;
scaffold_2	funannotate	CDS	70608	70681	.	-	0	ID=MA002_000278-T1.cds;Parent=MA002_000278-T1;
scaffold_2	funannotate	CDS	69576	70542	.	-	1	ID=MA002_000278-T1.cds;Parent=MA002_000278-T1;
scaffold_2	funannotate	CDS	66407	69520	.	-	0	ID=MA002_000278-T1.cds;Parent=MA002_000278-T1;
scaffold_2	funannotate	CDS	64959	66350	.	-	0	ID=MA002_000278-T1.cds;Parent=MA002_000278-T1;
scaffold_2	funannotate	gene	71450	73884	.	+	.	ID=MA002_000279;
scaffold_2	funannotate	mRNA	71450	73884	.	+	.	ID=MA002_000279-T1;Parent=MA002_000279;product=hypothetical protein;
scaffold_2	funannotate	exon	71450	71769	.	+	.	ID=MA002_000279-T1.exon1;Parent=MA002_000279-T1;
scaffold_2	funannotate	exon	71841	73884	.	+	.	ID=MA002_000279-T1.exon2;Parent=MA002_000279-T1;
scaffold_2	funannotate	CDS	71450	71769	.	+	0	ID=MA002_000279-T1.cds;Parent=MA002_000279-T1;
scaffold_2	funannotate	CDS	71841	73884	.	+	1	ID=MA002_000279-T1.cds;Parent=MA002_000279-T1;
scaffold_2	funannotate	gene	74925	77347	.	-	.	ID=MA002_000280;
scaffold_2	funannotate	mRNA	74925	77347	.	-	.	ID=MA002_000280-T1;Parent=MA002_000280;product=hypothetical protein;
scaffold_2	funannotate	exon	77014	77347	.	-	.	ID=MA002_000280-T1.exon1;Parent=MA002_000280-T1;
scaffold_2	funannotate	exon	74925	76705	.	-	.	ID=MA002_000280-T1.exon2;Parent=MA002_000280-T1;
scaffold_2	funannotate	CDS	77014	77347	.	-	0	ID=MA002_000280-T1.cds;Parent=MA002_000280-T1;
scaffold_2	funannotate	CDS	74925	76705	.	-	2	ID=MA002_000280-T1.cds;Parent=MA002_000280-T1;
scaffold_2	funannotate	gene	78827	79773	.	-	.	ID=MA002_000281;
scaffold_2	funannotate	mRNA	78827	79773	.	-	.	ID=MA002_000281-T1;Parent=MA002_000281;product=hypothetical protein;
scaffold_2	funannotate	exon	79573	79773	.	-	.	ID=MA002_000281-T1.exon1;Parent=MA002_000281-T1;
scaffold_2	funannotate	exon	79238	79496	.	-	.	ID=MA002_000281-T1.exon2;Parent=MA002_000281-T1;
scaffold_2	funannotate	exon	79051	79179	.	-	.	ID=MA002_000281-T1.exon3;Parent=MA002_000281-T1;
scaffold_2	funannotate	exon	78827	78951	.	-	.	ID=MA002_000281-T1.exon4;Parent=MA002_000281-T1;
scaffold_2	funannotate	CDS	79573	79773	.	-	0	ID=MA002_000281-T1.cds;Parent=MA002_000281-T1;
scaffold_2	funannotate	CDS	79238	79496	.	-	0	ID=MA002_000281-T1.cds;Parent=MA002_000281-T1;
scaffold_2	funannotate	CDS	79051	79179	.	-	2	ID=MA002_000281-T1.cds;Parent=MA002_000281-T1;
scaffold_2	funannotate	CDS	78827	78951	.	-	2	ID=MA002_000281-T1.cds;Parent=MA002_000281-T1;
scaffold_2	funannotate	gene	81946	83907	.	-	.	ID=MA002_000282;
scaffold_2	funannotate	mRNA	81946	83907	.	-	.	ID=MA002_000282-T1;Parent=MA002_000282;product=hypothetical protein;
scaffold_2	funannotate	exon	81946	83907	.	-	.	ID=MA002_000282-T1.exon1;Parent=MA002_000282-T1;
scaffold_2	funannotate	CDS	81946	83907	.	-	0	ID=MA002_000282-T1.cds;Parent=MA002_000282-T1;
scaffold_2	funannotate	gene	86938	87876	.	-	.	ID=MA002_000283;
scaffold_2	funannotate	mRNA	86938	87876	.	-	.	ID=MA002_000283-T1;Parent=MA002_000283;product=hypothetical protein;
scaffold_2	funannotate	exon	87250	87876	.	-	.	ID=MA002_000283-T1.exon1;Parent=MA002_000283-T1;
scaffold_2	funannotate	exon	86938	87186	.	-	.	ID=MA002_000283-T1.exon2;Parent=MA002_000283-T1;
scaffold_2	funannotate	CDS	87250	87876	.	-	0	ID=MA002_000283-T1.cds;Parent=MA002_000283-T1;
scaffold_2	funannotate	CDS	86938	87186	.	-	0	ID=MA002_000283-T1.cds;Parent=MA002_000283-T1;
scaffold_2	funannotate	gene	94785	96232	.	-	.	ID=MA002_000284;
scaffold_2	funannotate	mRNA	94785	96232	.	-	.	ID=MA002_000284-T1;Parent=MA002_000284;product=hypothetical protein;
scaffold_2	funannotate	exon	96103	96232	.	-	.	ID=MA002_000284-T1.exon1;Parent=MA002_000284-T1;
scaffold_2	funannotate	exon	95204	95922	.	-	.	ID=MA002_000284-T1.exon2;Parent=MA002_000284-T1;
scaffold_2	funannotate	exon	95053	95142	.	-	.	ID=MA002_000284-T1.exon3;Parent=MA002_000284-T1;
scaffold_2	funannotate	exon	94880	94999	.	-	.	ID=MA002_000284-T1.exon4;Parent=MA002_000284-T1;
scaffold_2	funannotate	exon	94785	94805	.	-	.	ID=MA002_000284-T1.exon5;Parent=MA002_000284-T1;
scaffold_2	funannotate	CDS	96103	96232	.	-	0	ID=MA002_000284-T1.cds;Parent=MA002_000284-T1;
scaffold_2	funannotate	CDS	95204	95922	.	-	2	ID=MA002_000284-T1.cds;Parent=MA002_000284-T1;
scaffold_2	funannotate	CDS	95053	95142	.	-	0	ID=MA002_000284-T1.cds;Parent=MA002_000284-T1;
scaffold_2	funannotate	CDS	94880	94999	.	-	0	ID=MA002_000284-T1.cds;Parent=MA002_000284-T1;
scaffold_2	funannotate	CDS	94785	94805	.	-	0	ID=MA002_000284-T1.cds;Parent=MA002_000284-T1;
scaffold_2	funannotate	gene	102153	103686	.	+	.	ID=MA002_000285;
scaffold_2	funannotate	mRNA	102153	103686	.	+	.	ID=MA002_000285-T1;Parent=MA002_000285;product=hypothetical protein;
scaffold_2	funannotate	exon	102153	102182	.	+	.	ID=MA002_000285-T1.exon1;Parent=MA002_000285-T1;
scaffold_2	funannotate	exon	102362	102501	.	+	.	ID=MA002_000285-T1.exon2;Parent=MA002_000285-T1;
scaffold_2	funannotate	exon	102593	103148	.	+	.	ID=MA002_000285-T1.exon3;Parent=MA002_000285-T1;
scaffold_2	funannotate	exon	103304	103438	.	+	.	ID=MA002_000285-T1.exon4;Parent=MA002_000285-T1;
scaffold_2	funannotate	exon	103519	103686	.	+	.	ID=MA002_000285-T1.exon5;Parent=MA002_000285-T1;
scaffold_2	funannotate	CDS	102153	102182	.	+	0	ID=MA002_000285-T1.cds;Parent=MA002_000285-T1;
scaffold_2	funannotate	CDS	102362	102501	.	+	0	ID=MA002_000285-T1.cds;Parent=MA002_000285-T1;
scaffold_2	funannotate	CDS	102593	103148	.	+	1	ID=MA002_000285-T1.cds;Parent=MA002_000285-T1;
scaffold_2	funannotate	CDS	103304	103438	.	+	0	ID=MA002_000285-T1.cds;Parent=MA002_000285-T1;
scaffold_2	funannotate	CDS	103519	103686	.	+	0	ID=MA002_000285-T1.cds;Parent=MA002_000285-T1;
scaffold_2	funannotate	gene	103979	106474	.	-	.	ID=MA002_000286;
scaffold_2	funannotate	mRNA	103979	106474	.	-	.	ID=MA002_000286-T1;Parent=MA002_000286;product=hypothetical protein;
scaffold_2	funannotate	exon	106256	106474	.	-	.	ID=MA002_000286-T1.exon1;Parent=MA002_000286-T1;
scaffold_2	funannotate	exon	105537	106117	.	-	.	ID=MA002_000286-T1.exon2;Parent=MA002_000286-T1;
scaffold_2	funannotate	exon	104560	105469	.	-	.	ID=MA002_000286-T1.exon3;Parent=MA002_000286-T1;
scaffold_2	funannotate	exon	104163	104386	.	-	.	ID=MA002_000286-T1.exon4;Parent=MA002_000286-T1;
[truncated: 109,568 more rows]
