# Supplementary material for: Population genomics of the grapevine pathogen Eutypa lata reveals evidence for population expansion and intraspecific differences in secondary metabolite gene clusters
Source: PLoS Genet. 2022 Apr 1;18(4):e1010153. doi: 10.1371/journal.pgen.1010153 (PMC9007359; doi:10.1371/journal.pgen.1010153)
Supplement: S1 Data — (ZIP) [file pgen.1010153.s010.zip › Eutypa_lata_MA076.gff3]

##gff-version 3
scaffold_1	funannotate	gene	9564	10804	.	-	.	ID=MA076_000001;
scaffold_1	funannotate	mRNA	9564	10804	.	-	.	ID=MA076_000001-T1;Parent=MA076_000001;product=hypothetical protein;
scaffold_1	funannotate	exon	10084	10804	.	-	.	ID=MA076_000001-T1.exon1;Parent=MA076_000001-T1;
scaffold_1	funannotate	exon	9564	10021	.	-	.	ID=MA076_000001-T1.exon2;Parent=MA076_000001-T1;
scaffold_1	funannotate	CDS	10084	10804	.	-	0	ID=MA076_000001-T1.cds;Parent=MA076_000001-T1;
scaffold_1	funannotate	CDS	9564	10021	.	-	2	ID=MA076_000001-T1.cds;Parent=MA076_000001-T1;
scaffold_1	funannotate	gene	11548	13491	.	-	.	ID=MA076_000002;
scaffold_1	funannotate	mRNA	11548	13491	.	-	.	ID=MA076_000002-T1;Parent=MA076_000002;product=hypothetical protein;
scaffold_1	funannotate	exon	12905	13491	.	-	.	ID=MA076_000002-T1.exon1;Parent=MA076_000002-T1;
scaffold_1	funannotate	exon	12770	12848	.	-	.	ID=MA076_000002-T1.exon2;Parent=MA076_000002-T1;
scaffold_1	funannotate	exon	12682	12708	.	-	.	ID=MA076_000002-T1.exon3;Parent=MA076_000002-T1;
scaffold_1	funannotate	exon	11782	12630	.	-	.	ID=MA076_000002-T1.exon4;Parent=MA076_000002-T1;
scaffold_1	funannotate	exon	11548	11721	.	-	.	ID=MA076_000002-T1.exon5;Parent=MA076_000002-T1;
scaffold_1	funannotate	CDS	12905	13491	.	-	0	ID=MA076_000002-T1.cds;Parent=MA076_000002-T1;
scaffold_1	funannotate	CDS	12770	12848	.	-	1	ID=MA076_000002-T1.cds;Parent=MA076_000002-T1;
scaffold_1	funannotate	CDS	12682	12708	.	-	0	ID=MA076_000002-T1.cds;Parent=MA076_000002-T1;
scaffold_1	funannotate	CDS	11782	12630	.	-	0	ID=MA076_000002-T1.cds;Parent=MA076_000002-T1;
scaffold_1	funannotate	CDS	11548	11721	.	-	0	ID=MA076_000002-T1.cds;Parent=MA076_000002-T1;
scaffold_1	funannotate	gene	22176	23234	.	-	.	ID=MA076_000003;
scaffold_1	funannotate	mRNA	22176	23234	.	-	.	ID=MA076_000003-T1;Parent=MA076_000003;product=hypothetical protein;
scaffold_1	funannotate	exon	23163	23234	.	-	.	ID=MA076_000003-T1.exon1;Parent=MA076_000003-T1;
scaffold_1	funannotate	exon	22604	23106	.	-	.	ID=MA076_000003-T1.exon2;Parent=MA076_000003-T1;
scaffold_1	funannotate	exon	22256	22544	.	-	.	ID=MA076_000003-T1.exon3;Parent=MA076_000003-T1;
scaffold_1	funannotate	exon	22176	22196	.	-	.	ID=MA076_000003-T1.exon4;Parent=MA076_000003-T1;
scaffold_1	funannotate	CDS	23163	23234	.	-	0	ID=MA076_000003-T1.cds;Parent=MA076_000003-T1;
scaffold_1	funannotate	CDS	22604	23106	.	-	0	ID=MA076_000003-T1.cds;Parent=MA076_000003-T1;
scaffold_1	funannotate	CDS	22256	22544	.	-	1	ID=MA076_000003-T1.cds;Parent=MA076_000003-T1;
scaffold_1	funannotate	CDS	22176	22196	.	-	0	ID=MA076_000003-T1.cds;Parent=MA076_000003-T1;
scaffold_1	funannotate	gene	24731	26278	.	+	.	ID=MA076_000004;
scaffold_1	funannotate	mRNA	24731	26278	.	+	.	ID=MA076_000004-T1;Parent=MA076_000004;product=hypothetical protein;
scaffold_1	funannotate	exon	24731	24892	.	+	.	ID=MA076_000004-T1.exon1;Parent=MA076_000004-T1;
scaffold_1	funannotate	exon	24958	25084	.	+	.	ID=MA076_000004-T1.exon2;Parent=MA076_000004-T1;
scaffold_1	funannotate	exon	25138	25261	.	+	.	ID=MA076_000004-T1.exon3;Parent=MA076_000004-T1;
scaffold_1	funannotate	exon	25318	25766	.	+	.	ID=MA076_000004-T1.exon4;Parent=MA076_000004-T1;
scaffold_1	funannotate	exon	25845	26027	.	+	.	ID=MA076_000004-T1.exon5;Parent=MA076_000004-T1;
scaffold_1	funannotate	exon	26145	26278	.	+	.	ID=MA076_000004-T1.exon6;Parent=MA076_000004-T1;
scaffold_1	funannotate	CDS	24731	24892	.	+	0	ID=MA076_000004-T1.cds;Parent=MA076_000004-T1;
scaffold_1	funannotate	CDS	24958	25084	.	+	0	ID=MA076_000004-T1.cds;Parent=MA076_000004-T1;
scaffold_1	funannotate	CDS	25138	25261	.	+	2	ID=MA076_000004-T1.cds;Parent=MA076_000004-T1;
scaffold_1	funannotate	CDS	25318	25766	.	+	1	ID=MA076_000004-T1.cds;Parent=MA076_000004-T1;
scaffold_1	funannotate	CDS	25845	26027	.	+	2	ID=MA076_000004-T1.cds;Parent=MA076_000004-T1;
scaffold_1	funannotate	CDS	26145	26278	.	+	2	ID=MA076_000004-T1.cds;Parent=MA076_000004-T1;
scaffold_1	funannotate	gene	26660	28215	.	-	.	ID=MA076_000005;
scaffold_1	funannotate	mRNA	26660	28215	.	-	.	ID=MA076_000005-T1;Parent=MA076_000005;product=hypothetical protein;
scaffold_1	funannotate	exon	27758	28215	.	-	.	ID=MA076_000005-T1.exon1;Parent=MA076_000005-T1;
scaffold_1	funannotate	exon	26660	27683	.	-	.	ID=MA076_000005-T1.exon2;Parent=MA076_000005-T1;
scaffold_1	funannotate	CDS	27758	28215	.	-	0	ID=MA076_000005-T1.cds;Parent=MA076_000005-T1;
scaffold_1	funannotate	CDS	26660	27683	.	-	1	ID=MA076_000005-T1.cds;Parent=MA076_000005-T1;
scaffold_1	funannotate	gene	29002	29714	.	-	.	ID=MA076_000006;
scaffold_1	funannotate	mRNA	29002	29714	.	-	.	ID=MA076_000006-T1;Parent=MA076_000006;product=hypothetical protein;
scaffold_1	funannotate	exon	29247	29714	.	-	.	ID=MA076_000006-T1.exon1;Parent=MA076_000006-T1;
scaffold_1	funannotate	exon	29002	29172	.	-	.	ID=MA076_000006-T1.exon2;Parent=MA076_000006-T1;
scaffold_1	funannotate	CDS	29247	29714	.	-	0	ID=MA076_000006-T1.cds;Parent=MA076_000006-T1;
scaffold_1	funannotate	CDS	29002	29172	.	-	0	ID=MA076_000006-T1.cds;Parent=MA076_000006-T1;
scaffold_1	funannotate	gene	30835	32723	.	-	.	ID=MA076_000007;
scaffold_1	funannotate	mRNA	30835	32723	.	-	.	ID=MA076_000007-T1;Parent=MA076_000007;product=hypothetical protein;
scaffold_1	funannotate	exon	32698	32723	.	-	.	ID=MA076_000007-T1.exon1;Parent=MA076_000007-T1;
scaffold_1	funannotate	exon	32460	32502	.	-	.	ID=MA076_000007-T1.exon2;Parent=MA076_000007-T1;
scaffold_1	funannotate	exon	31959	32309	.	-	.	ID=MA076_000007-T1.exon3;Parent=MA076_000007-T1;
scaffold_1	funannotate	exon	31618	31761	.	-	.	ID=MA076_000007-T1.exon4;Parent=MA076_000007-T1;
scaffold_1	funannotate	exon	30835	31332	.	-	.	ID=MA076_000007-T1.exon5;Parent=MA076_000007-T1;
scaffold_1	funannotate	CDS	32698	32723	.	-	0	ID=MA076_000007-T1.cds;Parent=MA076_000007-T1;
scaffold_1	funannotate	CDS	32460	32502	.	-	1	ID=MA076_000007-T1.cds;Parent=MA076_000007-T1;
scaffold_1	funannotate	CDS	31959	32309	.	-	0	ID=MA076_000007-T1.cds;Parent=MA076_000007-T1;
scaffold_1	funannotate	CDS	31618	31761	.	-	0	ID=MA076_000007-T1.cds;Parent=MA076_000007-T1;
scaffold_1	funannotate	CDS	30835	31332	.	-	0	ID=MA076_000007-T1.cds;Parent=MA076_000007-T1;
scaffold_1	funannotate	gene	38432	39830	.	-	.	ID=MA076_000008;
scaffold_1	funannotate	mRNA	38432	39830	.	-	.	ID=MA076_000008-T1;Parent=MA076_000008;product=hypothetical protein;
scaffold_1	funannotate	exon	39517	39830	.	-	.	ID=MA076_000008-T1.exon1;Parent=MA076_000008-T1;
scaffold_1	funannotate	exon	38675	39445	.	-	.	ID=MA076_000008-T1.exon2;Parent=MA076_000008-T1;
scaffold_1	funannotate	exon	38432	38618	.	-	.	ID=MA076_000008-T1.exon3;Parent=MA076_000008-T1;
scaffold_1	funannotate	CDS	39517	39830	.	-	0	ID=MA076_000008-T1.cds;Parent=MA076_000008-T1;
scaffold_1	funannotate	CDS	38675	39445	.	-	1	ID=MA076_000008-T1.cds;Parent=MA076_000008-T1;
scaffold_1	funannotate	CDS	38432	38618	.	-	1	ID=MA076_000008-T1.cds;Parent=MA076_000008-T1;
scaffold_1	funannotate	gene	42162	43216	.	-	.	ID=MA076_000009;
scaffold_1	funannotate	mRNA	42162	43216	.	-	.	ID=MA076_000009-T1;Parent=MA076_000009;product=hypothetical protein;
scaffold_1	funannotate	exon	42831	43216	.	-	.	ID=MA076_000009-T1.exon1;Parent=MA076_000009-T1;
scaffold_1	funannotate	exon	42654	42774	.	-	.	ID=MA076_000009-T1.exon2;Parent=MA076_000009-T1;
scaffold_1	funannotate	exon	42162	42518	.	-	.	ID=MA076_000009-T1.exon3;Parent=MA076_000009-T1;
scaffold_1	funannotate	CDS	42831	43216	.	-	0	ID=MA076_000009-T1.cds;Parent=MA076_000009-T1;
scaffold_1	funannotate	CDS	42654	42774	.	-	1	ID=MA076_000009-T1.cds;Parent=MA076_000009-T1;
scaffold_1	funannotate	CDS	42162	42518	.	-	0	ID=MA076_000009-T1.cds;Parent=MA076_000009-T1;
scaffold_1	funannotate	gene	44594	45516	.	-	.	ID=MA076_000010;
scaffold_1	funannotate	mRNA	44594	45516	.	-	.	ID=MA076_000010-T1;Parent=MA076_000010;product=hypothetical protein;
scaffold_1	funannotate	exon	45250	45516	.	-	.	ID=MA076_000010-T1.exon1;Parent=MA076_000010-T1;
scaffold_1	funannotate	exon	44806	45142	.	-	.	ID=MA076_000010-T1.exon2;Parent=MA076_000010-T1;
scaffold_1	funannotate	exon	44594	44739	.	-	.	ID=MA076_000010-T1.exon3;Parent=MA076_000010-T1;
scaffold_1	funannotate	CDS	45250	45516	.	-	0	ID=MA076_000010-T1.cds;Parent=MA076_000010-T1;
scaffold_1	funannotate	CDS	44806	45142	.	-	0	ID=MA076_000010-T1.cds;Parent=MA076_000010-T1;
scaffold_1	funannotate	CDS	44594	44739	.	-	2	ID=MA076_000010-T1.cds;Parent=MA076_000010-T1;
scaffold_1	funannotate	gene	47243	48450	.	+	.	ID=MA076_000011;
scaffold_1	funannotate	mRNA	47243	48450	.	+	.	ID=MA076_000011-T1;Parent=MA076_000011;product=hypothetical protein;
scaffold_1	funannotate	exon	47243	47251	.	+	.	ID=MA076_000011-T1.exon1;Parent=MA076_000011-T1;
scaffold_1	funannotate	exon	47338	48450	.	+	.	ID=MA076_000011-T1.exon2;Parent=MA076_000011-T1;
scaffold_1	funannotate	CDS	47243	47251	.	+	0	ID=MA076_000011-T1.cds;Parent=MA076_000011-T1;
scaffold_1	funannotate	CDS	47338	48450	.	+	0	ID=MA076_000011-T1.cds;Parent=MA076_000011-T1;
scaffold_1	funannotate	gene	49158	50229	.	+	.	ID=MA076_000012;
scaffold_1	funannotate	mRNA	49158	50229	.	+	.	ID=MA076_000012-T1;Parent=MA076_000012;product=hypothetical protein;
scaffold_1	funannotate	exon	49158	49417	.	+	.	ID=MA076_000012-T1.exon1;Parent=MA076_000012-T1;
scaffold_1	funannotate	exon	49530	50229	.	+	.	ID=MA076_000012-T1.exon2;Parent=MA076_000012-T1;
scaffold_1	funannotate	CDS	49158	49417	.	+	0	ID=MA076_000012-T1.cds;Parent=MA076_000012-T1;
scaffold_1	funannotate	CDS	49530	50229	.	+	1	ID=MA076_000012-T1.cds;Parent=MA076_000012-T1;
scaffold_1	funannotate	gene	52080	52766	.	-	.	ID=MA076_000013;
scaffold_1	funannotate	mRNA	52080	52766	.	-	.	ID=MA076_000013-T1;Parent=MA076_000013;product=hypothetical protein;
scaffold_1	funannotate	exon	52627	52766	.	-	.	ID=MA076_000013-T1.exon1;Parent=MA076_000013-T1;
scaffold_1	funannotate	exon	52080	52140	.	-	.	ID=MA076_000013-T1.exon2;Parent=MA076_000013-T1;
scaffold_1	funannotate	CDS	52627	52766	.	-	0	ID=MA076_000013-T1.cds;Parent=MA076_000013-T1;
scaffold_1	funannotate	CDS	52080	52140	.	-	1	ID=MA076_000013-T1.cds;Parent=MA076_000013-T1;
scaffold_1	funannotate	gene	60209	61018	.	+	.	ID=MA076_000014;
scaffold_1	funannotate	mRNA	60209	61018	.	+	.	ID=MA076_000014-T1;Parent=MA076_000014;product=hypothetical protein;
scaffold_1	funannotate	exon	60209	61018	.	+	.	ID=MA076_000014-T1.exon1;Parent=MA076_000014-T1;
scaffold_1	funannotate	CDS	60209	61018	.	+	0	ID=MA076_000014-T1.cds;Parent=MA076_000014-T1;
scaffold_1	funannotate	gene	62914	64267	.	+	.	ID=MA076_000015;
scaffold_1	funannotate	mRNA	62914	64267	.	+	.	ID=MA076_000015-T1;Parent=MA076_000015;product=hypothetical protein;
scaffold_1	funannotate	exon	62914	63132	.	+	.	ID=MA076_000015-T1.exon1;Parent=MA076_000015-T1;
scaffold_1	funannotate	exon	63229	63362	.	+	.	ID=MA076_000015-T1.exon2;Parent=MA076_000015-T1;
scaffold_1	funannotate	exon	63476	63594	.	+	.	ID=MA076_000015-T1.exon3;Parent=MA076_000015-T1;
scaffold_1	funannotate	exon	63717	64267	.	+	.	ID=MA076_000015-T1.exon4;Parent=MA076_000015-T1;
scaffold_1	funannotate	CDS	62914	63132	.	+	0	ID=MA076_000015-T1.cds;Parent=MA076_000015-T1;
scaffold_1	funannotate	CDS	63229	63362	.	+	0	ID=MA076_000015-T1.cds;Parent=MA076_000015-T1;
scaffold_1	funannotate	CDS	63476	63594	.	+	1	ID=MA076_000015-T1.cds;Parent=MA076_000015-T1;
scaffold_1	funannotate	CDS	63717	64267	.	+	2	ID=MA076_000015-T1.cds;Parent=MA076_000015-T1;
scaffold_1	funannotate	gene	65900	67402	.	-	.	ID=MA076_000016;
scaffold_1	funannotate	mRNA	65900	67402	.	-	.	ID=MA076_000016-T1;Parent=MA076_000016;product=hypothetical protein;
scaffold_1	funannotate	exon	66776	67402	.	-	.	ID=MA076_000016-T1.exon1;Parent=MA076_000016-T1;
scaffold_1	funannotate	exon	65900	66661	.	-	.	ID=MA076_000016-T1.exon2;Parent=MA076_000016-T1;
scaffold_1	funannotate	CDS	66776	67402	.	-	0	ID=MA076_000016-T1.cds;Parent=MA076_000016-T1;
scaffold_1	funannotate	CDS	65900	66661	.	-	0	ID=MA076_000016-T1.cds;Parent=MA076_000016-T1;
scaffold_1	funannotate	gene	70834	71820	.	-	.	ID=MA076_000017;
scaffold_1	funannotate	mRNA	70834	71820	.	-	.	ID=MA076_000017-T1;Parent=MA076_000017;product=hypothetical protein;
scaffold_1	funannotate	exon	70834	71820	.	-	.	ID=MA076_000017-T1.exon1;Parent=MA076_000017-T1;
scaffold_1	funannotate	CDS	70834	71820	.	-	0	ID=MA076_000017-T1.cds;Parent=MA076_000017-T1;
scaffold_1	funannotate	gene	73695	74340	.	-	.	ID=MA076_000018;
scaffold_1	funannotate	mRNA	73695	74340	.	-	.	ID=MA076_000018-T1;Parent=MA076_000018;product=hypothetical protein;
scaffold_1	funannotate	exon	73756	74340	.	-	.	ID=MA076_000018-T1.exon1;Parent=MA076_000018-T1;
scaffold_1	funannotate	exon	73695	73703	.	-	.	ID=MA076_000018-T1.exon2;Parent=MA076_000018-T1;
scaffold_1	funannotate	CDS	73756	74340	.	-	0	ID=MA076_000018-T1.cds;Parent=MA076_000018-T1;
scaffold_1	funannotate	CDS	73695	73703	.	-	0	ID=MA076_000018-T1.cds;Parent=MA076_000018-T1;
scaffold_1	funannotate	gene	78446	78796	.	+	.	ID=MA076_000019;
scaffold_1	funannotate	mRNA	78446	78796	.	+	.	ID=MA076_000019-T1;Parent=MA076_000019;product=hypothetical protein;
scaffold_1	funannotate	exon	78446	78796	.	+	.	ID=MA076_000019-T1.exon1;Parent=MA076_000019-T1;
scaffold_1	funannotate	CDS	78446	78796	.	+	0	ID=MA076_000019-T1.cds;Parent=MA076_000019-T1;
scaffold_1	funannotate	gene	79678	80610	.	-	.	ID=MA076_000020;
scaffold_1	funannotate	mRNA	79678	80610	.	-	.	ID=MA076_000020-T1;Parent=MA076_000020;product=hypothetical protein;
scaffold_1	funannotate	exon	79678	80610	.	-	.	ID=MA076_000020-T1.exon1;Parent=MA076_000020-T1;
scaffold_1	funannotate	CDS	79678	80610	.	-	0	ID=MA076_000020-T1.cds;Parent=MA076_000020-T1;
scaffold_1	funannotate	gene	82287	82708	.	-	.	ID=MA076_000021;
scaffold_1	funannotate	mRNA	82287	82708	.	-	.	ID=MA076_000021-T1;Parent=MA076_000021;product=hypothetical protein;
scaffold_1	funannotate	exon	82690	82708	.	-	.	ID=MA076_000021-T1.exon1;Parent=MA076_000021-T1;
scaffold_1	funannotate	exon	82287	82612	.	-	.	ID=MA076_000021-T1.exon2;Parent=MA076_000021-T1;
scaffold_1	funannotate	CDS	82690	82708	.	-	0	ID=MA076_000021-T1.cds;Parent=MA076_000021-T1;
scaffold_1	funannotate	CDS	82287	82612	.	-	2	ID=MA076_000021-T1.cds;Parent=MA076_000021-T1;
scaffold_1	funannotate	gene	85570	87393	.	-	.	ID=MA076_000022;
scaffold_1	funannotate	mRNA	85570	87393	.	-	.	ID=MA076_000022-T1;Parent=MA076_000022;product=hypothetical protein;
scaffold_1	funannotate	exon	87348	87393	.	-	.	ID=MA076_000022-T1.exon1;Parent=MA076_000022-T1;
scaffold_1	funannotate	exon	87153	87175	.	-	.	ID=MA076_000022-T1.exon2;Parent=MA076_000022-T1;
scaffold_1	funannotate	exon	86536	86779	.	-	.	ID=MA076_000022-T1.exon3;Parent=MA076_000022-T1;
scaffold_1	funannotate	exon	85873	86170	.	-	.	ID=MA076_000022-T1.exon4;Parent=MA076_000022-T1;
scaffold_1	funannotate	exon	85570	85720	.	-	.	ID=MA076_000022-T1.exon5;Parent=MA076_000022-T1;
scaffold_1	funannotate	CDS	87348	87393	.	-	0	ID=MA076_000022-T1.cds;Parent=MA076_000022-T1;
scaffold_1	funannotate	CDS	87153	87175	.	-	2	ID=MA076_000022-T1.cds;Parent=MA076_000022-T1;
scaffold_1	funannotate	CDS	86536	86779	.	-	0	ID=MA076_000022-T1.cds;Parent=MA076_000022-T1;
scaffold_1	funannotate	CDS	85873	86170	.	-	2	ID=MA076_000022-T1.cds;Parent=MA076_000022-T1;
scaffold_1	funannotate	CDS	85570	85720	.	-	1	ID=MA076_000022-T1.cds;Parent=MA076_000022-T1;
scaffold_1	funannotate	gene	92684	92848	.	+	.	ID=MA076_000023;
scaffold_1	funannotate	mRNA	92684	92848	.	+	.	ID=MA076_000023-T1;Parent=MA076_000023;product=hypothetical protein;
scaffold_1	funannotate	exon	92684	92848	.	+	.	ID=MA076_000023-T1.exon1;Parent=MA076_000023-T1;
scaffold_1	funannotate	CDS	92684	92848	.	+	0	ID=MA076_000023-T1.cds;Parent=MA076_000023-T1;
scaffold_1	funannotate	gene	95929	96752	.	-	.	ID=MA076_000024;
scaffold_1	funannotate	mRNA	95929	96752	.	-	.	ID=MA076_000024-T1;Parent=MA076_000024;product=hypothetical protein;
scaffold_1	funannotate	exon	96739	96752	.	-	.	ID=MA076_000024-T1.exon1;Parent=MA076_000024-T1;
scaffold_1	funannotate	exon	95929	96568	.	-	.	ID=MA076_000024-T1.exon2;Parent=MA076_000024-T1;
scaffold_1	funannotate	CDS	96739	96752	.	-	0	ID=MA076_000024-T1.cds;Parent=MA076_000024-T1;
scaffold_1	funannotate	CDS	95929	96568	.	-	1	ID=MA076_000024-T1.cds;Parent=MA076_000024-T1;
scaffold_1	funannotate	gene	97386	97704	.	-	.	ID=MA076_000025;
scaffold_1	funannotate	mRNA	97386	97704	.	-	.	ID=MA076_000025-T1;Parent=MA076_000025;product=hypothetical protein;
scaffold_1	funannotate	exon	97591	97704	.	-	.	ID=MA076_000025-T1.exon1;Parent=MA076_000025-T1;
scaffold_1	funannotate	exon	97386	97523	.	-	.	ID=MA076_000025-T1.exon2;Parent=MA076_000025-T1;
scaffold_1	funannotate	CDS	97591	97704	.	-	0	ID=MA076_000025-T1.cds;Parent=MA076_000025-T1;
scaffold_1	funannotate	CDS	97386	97523	.	-	0	ID=MA076_000025-T1.cds;Parent=MA076_000025-T1;
scaffold_1	funannotate	gene	105225	105653	.	-	.	ID=MA076_000026;
scaffold_1	funannotate	mRNA	105225	105653	.	-	.	ID=MA076_000026-T1;Parent=MA076_000026;product=hypothetical protein;
scaffold_1	funannotate	exon	105614	105653	.	-	.	ID=MA076_000026-T1.exon1;Parent=MA076_000026-T1;
scaffold_1	funannotate	exon	105225	105484	.	-	.	ID=MA076_000026-T1.exon2;Parent=MA076_000026-T1;
scaffold_1	funannotate	CDS	105614	105653	.	-	0	ID=MA076_000026-T1.cds;Parent=MA076_000026-T1;
scaffold_1	funannotate	CDS	105225	105484	.	-	2	ID=MA076_000026-T1.cds;Parent=MA076_000026-T1;
scaffold_1	funannotate	gene	108808	109233	.	-	.	ID=MA076_000027;
scaffold_1	funannotate	mRNA	108808	109233	.	-	.	ID=MA076_000027-T1;Parent=MA076_000027;product=hypothetical protein;
scaffold_1	funannotate	exon	109143	109233	.	-	.	ID=MA076_000027-T1.exon1;Parent=MA076_000027-T1;
scaffold_1	funannotate	exon	108985	109087	.	-	.	ID=MA076_000027-T1.exon2;Parent=MA076_000027-T1;
scaffold_1	funannotate	exon	108808	108931	.	-	.	ID=MA076_000027-T1.exon3;Parent=MA076_000027-T1;
scaffold_1	funannotate	CDS	109143	109233	.	-	0	ID=MA076_000027-T1.cds;Parent=MA076_000027-T1;
scaffold_1	funannotate	CDS	108985	109087	.	-	2	ID=MA076_000027-T1.cds;Parent=MA076_000027-T1;
scaffold_1	funannotate	CDS	108808	108931	.	-	1	ID=MA076_000027-T1.cds;Parent=MA076_000027-T1;
scaffold_1	funannotate	gene	112103	113437	.	+	.	ID=MA076_000028;
scaffold_1	funannotate	mRNA	112103	113437	.	+	.	ID=MA076_000028-T1;Parent=MA076_000028;product=hypothetical protein;
scaffold_1	funannotate	exon	112103	113437	.	+	.	ID=MA076_000028-T1.exon1;Parent=MA076_000028-T1;
scaffold_1	funannotate	CDS	112103	113437	.	+	0	ID=MA076_000028-T1.cds;Parent=MA076_000028-T1;
scaffold_1	funannotate	gene	115873	116569	.	+	.	ID=MA076_000029;
scaffold_1	funannotate	mRNA	115873	116569	.	+	.	ID=MA076_000029-T1;Parent=MA076_000029;product=hypothetical protein;
scaffold_1	funannotate	exon	115873	116267	.	+	.	ID=MA076_000029-T1.exon1;Parent=MA076_000029-T1;
scaffold_1	funannotate	exon	116371	116569	.	+	.	ID=MA076_000029-T1.exon2;Parent=MA076_000029-T1;
scaffold_1	funannotate	CDS	115873	116267	.	+	0	ID=MA076_000029-T1.cds;Parent=MA076_000029-T1;
scaffold_1	funannotate	CDS	116371	116569	.	+	1	ID=MA076_000029-T1.cds;Parent=MA076_000029-T1;
scaffold_1	funannotate	gene	117625	118801	.	-	.	ID=MA076_000030;
scaffold_1	funannotate	mRNA	117625	118801	.	-	.	ID=MA076_000030-T1;Parent=MA076_000030;product=hypothetical protein;
scaffold_1	funannotate	exon	118767	118801	.	-	.	ID=MA076_000030-T1.exon1;Parent=MA076_000030-T1;
scaffold_1	funannotate	exon	118425	118503	.	-	.	ID=MA076_000030-T1.exon2;Parent=MA076_000030-T1;
scaffold_1	funannotate	exon	118357	118362	.	-	.	ID=MA076_000030-T1.exon3;Parent=MA076_000030-T1;
scaffold_1	funannotate	exon	118076	118267	.	-	.	ID=MA076_000030-T1.exon4;Parent=MA076_000030-T1;
scaffold_1	funannotate	exon	117625	117915	.	-	.	ID=MA076_000030-T1.exon5;Parent=MA076_000030-T1;
scaffold_1	funannotate	CDS	118767	118801	.	-	0	ID=MA076_000030-T1.cds;Parent=MA076_000030-T1;
scaffold_1	funannotate	CDS	118425	118503	.	-	1	ID=MA076_000030-T1.cds;Parent=MA076_000030-T1;
scaffold_1	funannotate	CDS	118357	118362	.	-	0	ID=MA076_000030-T1.cds;Parent=MA076_000030-T1;
scaffold_1	funannotate	CDS	118076	118267	.	-	0	ID=MA076_000030-T1.cds;Parent=MA076_000030-T1;
scaffold_1	funannotate	CDS	117625	117915	.	-	0	ID=MA076_000030-T1.cds;Parent=MA076_000030-T1;
scaffold_1	funannotate	gene	122855	126536	.	+	.	ID=MA076_000031;
scaffold_1	funannotate	mRNA	122855	126536	.	+	.	ID=MA076_000031-T1;Parent=MA076_000031;product=hypothetical protein;
scaffold_1	funannotate	exon	122855	123992	.	+	.	ID=MA076_000031-T1.exon1;Parent=MA076_000031-T1;
scaffold_1	funannotate	exon	124069	124331	.	+	.	ID=MA076_000031-T1.exon2;Parent=MA076_000031-T1;
scaffold_1	funannotate	exon	124386	126536	.	+	.	ID=MA076_000031-T1.exon3;Parent=MA076_000031-T1;
scaffold_1	funannotate	CDS	122855	123992	.	+	0	ID=MA076_000031-T1.cds;Parent=MA076_000031-T1;
scaffold_1	funannotate	CDS	124069	124331	.	+	2	ID=MA076_000031-T1.cds;Parent=MA076_000031-T1;
scaffold_1	funannotate	CDS	124386	126536	.	+	0	ID=MA076_000031-T1.cds;Parent=MA076_000031-T1;
scaffold_1	funannotate	gene	128292	129116	.	-	.	ID=MA076_000032;
scaffold_1	funannotate	mRNA	128292	129116	.	-	.	ID=MA076_000032-T1;Parent=MA076_000032;product=hypothetical protein;
scaffold_1	funannotate	exon	128292	129116	.	-	.	ID=MA076_000032-T1.exon1;Parent=MA076_000032-T1;
scaffold_1	funannotate	CDS	128292	129116	.	-	0	ID=MA076_000032-T1.cds;Parent=MA076_000032-T1;
scaffold_1	funannotate	gene	129462	130457	.	-	.	ID=MA076_000033;
scaffold_1	funannotate	mRNA	129462	130457	.	-	.	ID=MA076_000033-T1;Parent=MA076_000033;product=hypothetical protein;
scaffold_1	funannotate	exon	129462	130457	.	-	.	ID=MA076_000033-T1.exon1;Parent=MA076_000033-T1;
scaffold_1	funannotate	CDS	129462	130457	.	-	0	ID=MA076_000033-T1.cds;Parent=MA076_000033-T1;
scaffold_1	funannotate	gene	133472	135866	.	+	.	ID=MA076_000034;
scaffold_1	funannotate	mRNA	133472	135866	.	+	.	ID=MA076_000034-T1;Parent=MA076_000034;product=hypothetical protein;
scaffold_1	funannotate	exon	133472	133604	.	+	.	ID=MA076_000034-T1.exon1;Parent=MA076_000034-T1;
scaffold_1	funannotate	exon	133677	133881	.	+	.	ID=MA076_000034-T1.exon2;Parent=MA076_000034-T1;
scaffold_1	funannotate	exon	133913	135866	.	+	.	ID=MA076_000034-T1.exon3;Parent=MA076_000034-T1;
scaffold_1	funannotate	CDS	133472	133604	.	+	0	ID=MA076_000034-T1.cds;Parent=MA076_000034-T1;
scaffold_1	funannotate	CDS	133677	133881	.	+	2	ID=MA076_000034-T1.cds;Parent=MA076_000034-T1;
scaffold_1	funannotate	CDS	133913	135866	.	+	1	ID=MA076_000034-T1.cds;Parent=MA076_000034-T1;
scaffold_1	funannotate	gene	137317	139143	.	+	.	ID=MA076_000035;
scaffold_1	funannotate	mRNA	137317	139143	.	+	.	ID=MA076_000035-T1;Parent=MA076_000035;product=hypothetical protein;
scaffold_1	funannotate	exon	137317	137503	.	+	.	ID=MA076_000035-T1.exon1;Parent=MA076_000035-T1;
scaffold_1	funannotate	exon	137642	138219	.	+	.	ID=MA076_000035-T1.exon2;Parent=MA076_000035-T1;
scaffold_1	funannotate	exon	138369	138706	.	+	.	ID=MA076_000035-T1.exon3;Parent=MA076_000035-T1;
scaffold_1	funannotate	exon	138816	139143	.	+	.	ID=MA076_000035-T1.exon4;Parent=MA076_000035-T1;
scaffold_1	funannotate	CDS	137317	137503	.	+	0	ID=MA076_000035-T1.cds;Parent=MA076_000035-T1;
scaffold_1	funannotate	CDS	137642	138219	.	+	2	ID=MA076_000035-T1.cds;Parent=MA076_000035-T1;
scaffold_1	funannotate	CDS	138369	138706	.	+	0	ID=MA076_000035-T1.cds;Parent=MA076_000035-T1;
scaffold_1	funannotate	CDS	138816	139143	.	+	1	ID=MA076_000035-T1.cds;Parent=MA076_000035-T1;
scaffold_1	funannotate	gene	140294	142130	.	-	.	ID=MA076_000036;
scaffold_1	funannotate	mRNA	140294	142130	.	-	.	ID=MA076_000036-T1;Parent=MA076_000036;product=hypothetical protein;
scaffold_1	funannotate	exon	142096	142130	.	-	.	ID=MA076_000036-T1.exon1;Parent=MA076_000036-T1;
scaffold_1	funannotate	exon	141821	142018	.	-	.	ID=MA076_000036-T1.exon2;Parent=MA076_000036-T1;
scaffold_1	funannotate	exon	141121	141751	.	-	.	ID=MA076_000036-T1.exon3;Parent=MA076_000036-T1;
scaffold_1	funannotate	exon	140916	140946	.	-	.	ID=MA076_000036-T1.exon4;Parent=MA076_000036-T1;
scaffold_1	funannotate	exon	140713	140855	.	-	.	ID=MA076_000036-T1.exon5;Parent=MA076_000036-T1;
scaffold_1	funannotate	exon	140294	140647	.	-	.	ID=MA076_000036-T1.exon6;Parent=MA076_000036-T1;
scaffold_1	funannotate	CDS	142096	142130	.	-	0	ID=MA076_000036-T1.cds;Parent=MA076_000036-T1;
scaffold_1	funannotate	CDS	141821	142018	.	-	1	ID=MA076_000036-T1.cds;Parent=MA076_000036-T1;
scaffold_1	funannotate	CDS	141121	141751	.	-	1	ID=MA076_000036-T1.cds;Parent=MA076_000036-T1;
scaffold_1	funannotate	CDS	140916	140946	.	-	0	ID=MA076_000036-T1.cds;Parent=MA076_000036-T1;
scaffold_1	funannotate	CDS	140713	140855	.	-	2	ID=MA076_000036-T1.cds;Parent=MA076_000036-T1;
scaffold_1	funannotate	CDS	140294	140647	.	-	0	ID=MA076_000036-T1.cds;Parent=MA076_000036-T1;
scaffold_1	funannotate	gene	142462	143349	.	+	.	ID=MA076_000037;
scaffold_1	funannotate	mRNA	142462	143349	.	+	.	ID=MA076_000037-T1;Parent=MA076_000037;product=hypothetical protein;
scaffold_1	funannotate	exon	142462	143349	.	+	.	ID=MA076_000037-T1.exon1;Parent=MA076_000037-T1;
scaffold_1	funannotate	CDS	142462	143349	.	+	0	ID=MA076_000037-T1.cds;Parent=MA076_000037-T1;
scaffold_1	funannotate	gene	144200	146000	.	-	.	ID=MA076_000038;
scaffold_1	funannotate	mRNA	144200	146000	.	-	.	ID=MA076_000038-T1;Parent=MA076_000038;product=hypothetical protein;
scaffold_1	funannotate	exon	145926	146000	.	-	.	ID=MA076_000038-T1.exon1;Parent=MA076_000038-T1;
scaffold_1	funannotate	exon	145228	145836	.	-	.	ID=MA076_000038-T1.exon2;Parent=MA076_000038-T1;
scaffold_1	funannotate	exon	144200	145156	.	-	.	ID=MA076_000038-T1.exon3;Parent=MA076_000038-T1;
scaffold_1	funannotate	CDS	145926	146000	.	-	0	ID=MA076_000038-T1.cds;Parent=MA076_000038-T1;
scaffold_1	funannotate	CDS	145228	145836	.	-	0	ID=MA076_000038-T1.cds;Parent=MA076_000038-T1;
scaffold_1	funannotate	CDS	144200	145156	.	-	0	ID=MA076_000038-T1.cds;Parent=MA076_000038-T1;
scaffold_1	funannotate	gene	148935	150039	.	+	.	ID=MA076_000039;
scaffold_1	funannotate	mRNA	148935	150039	.	+	.	ID=MA076_000039-T1;Parent=MA076_000039;product=hypothetical protein;
scaffold_1	funannotate	exon	148935	149048	.	+	.	ID=MA076_000039-T1.exon1;Parent=MA076_000039-T1;
scaffold_1	funannotate	exon	149158	150039	.	+	.	ID=MA076_000039-T1.exon2;Parent=MA076_000039-T1;
scaffold_1	funannotate	CDS	148935	149048	.	+	0	ID=MA076_000039-T1.cds;Parent=MA076_000039-T1;
scaffold_1	funannotate	CDS	149158	150039	.	+	0	ID=MA076_000039-T1.cds;Parent=MA076_000039-T1;
scaffold_1	funannotate	gene	150521	152320	.	-	.	ID=MA076_000040;
scaffold_1	funannotate	mRNA	150521	152320	.	-	.	ID=MA076_000040-T1;Parent=MA076_000040;product=hypothetical protein;
scaffold_1	funannotate	exon	151971	152320	.	-	.	ID=MA076_000040-T1.exon1;Parent=MA076_000040-T1;
scaffold_1	funannotate	exon	151638	151866	.	-	.	ID=MA076_000040-T1.exon2;Parent=MA076_000040-T1;
scaffold_1	funannotate	exon	151446	151569	.	-	.	ID=MA076_000040-T1.exon3;Parent=MA076_000040-T1;
scaffold_1	funannotate	exon	150916	151340	.	-	.	ID=MA076_000040-T1.exon4;Parent=MA076_000040-T1;
scaffold_1	funannotate	exon	150736	150829	.	-	.	ID=MA076_000040-T1.exon5;Parent=MA076_000040-T1;
scaffold_1	funannotate	exon	150521	150657	.	-	.	ID=MA076_000040-T1.exon6;Parent=MA076_000040-T1;
scaffold_1	funannotate	CDS	151971	152320	.	-	0	ID=MA076_000040-T1.cds;Parent=MA076_000040-T1;
scaffold_1	funannotate	CDS	151638	151866	.	-	1	ID=MA076_000040-T1.cds;Parent=MA076_000040-T1;
scaffold_1	funannotate	CDS	151446	151569	.	-	0	ID=MA076_000040-T1.cds;Parent=MA076_000040-T1;
scaffold_1	funannotate	CDS	150916	151340	.	-	2	ID=MA076_000040-T1.cds;Parent=MA076_000040-T1;
scaffold_1	funannotate	CDS	150736	150829	.	-	0	ID=MA076_000040-T1.cds;Parent=MA076_000040-T1;
scaffold_1	funannotate	CDS	150521	150657	.	-	2	ID=MA076_000040-T1.cds;Parent=MA076_000040-T1;
scaffold_1	funannotate	gene	154045	155170	.	+	.	ID=MA076_000041;
scaffold_1	funannotate	mRNA	154045	155170	.	+	.	ID=MA076_000041-T1;Parent=MA076_000041;product=hypothetical protein;
scaffold_1	funannotate	exon	154045	154240	.	+	.	ID=MA076_000041-T1.exon1;Parent=MA076_000041-T1;
scaffold_1	funannotate	exon	154357	154595	.	+	.	ID=MA076_000041-T1.exon2;Parent=MA076_000041-T1;
scaffold_1	funannotate	exon	154709	155170	.	+	.	ID=MA076_000041-T1.exon3;Parent=MA076_000041-T1;
scaffold_1	funannotate	CDS	154045	154240	.	+	0	ID=MA076_000041-T1.cds;Parent=MA076_000041-T1;
scaffold_1	funannotate	CDS	154357	154595	.	+	2	ID=MA076_000041-T1.cds;Parent=MA076_000041-T1;
scaffold_1	funannotate	CDS	154709	155170	.	+	0	ID=MA076_000041-T1.cds;Parent=MA076_000041-T1;
scaffold_1	funannotate	gene	155671	155922	.	-	.	ID=MA076_000042;
scaffold_1	funannotate	mRNA	155671	155922	.	-	.	ID=MA076_000042-T1;Parent=MA076_000042;product=hypothetical protein;
scaffold_1	funannotate	exon	155671	155922	.	-	.	ID=MA076_000042-T1.exon1;Parent=MA076_000042-T1;
scaffold_1	funannotate	CDS	155671	155922	.	-	0	ID=MA076_000042-T1.cds;Parent=MA076_000042-T1;
scaffold_1	funannotate	gene	156836	158730	.	-	.	ID=MA076_000043;
scaffold_1	funannotate	mRNA	156836	158730	.	-	.	ID=MA076_000043-T1;Parent=MA076_000043;product=hypothetical protein;
scaffold_1	funannotate	exon	158167	158730	.	-	.	ID=MA076_000043-T1.exon1;Parent=MA076_000043-T1;
scaffold_1	funannotate	exon	157694	158097	.	-	.	ID=MA076_000043-T1.exon2;Parent=MA076_000043-T1;
scaffold_1	funannotate	exon	157409	157640	.	-	.	ID=MA076_000043-T1.exon3;Parent=MA076_000043-T1;
scaffold_1	funannotate	exon	157170	157351	.	-	.	ID=MA076_000043-T1.exon4;Parent=MA076_000043-T1;
scaffold_1	funannotate	exon	156836	157100	.	-	.	ID=MA076_000043-T1.exon5;Parent=MA076_000043-T1;
scaffold_1	funannotate	CDS	158167	158730	.	-	0	ID=MA076_000043-T1.cds;Parent=MA076_000043-T1;
scaffold_1	funannotate	CDS	157694	158097	.	-	0	ID=MA076_000043-T1.cds;Parent=MA076_000043-T1;
scaffold_1	funannotate	CDS	157409	157640	.	-	1	ID=MA076_000043-T1.cds;Parent=MA076_000043-T1;
scaffold_1	funannotate	CDS	157170	157351	.	-	0	ID=MA076_000043-T1.cds;Parent=MA076_000043-T1;
scaffold_1	funannotate	CDS	156836	157100	.	-	1	ID=MA076_000043-T1.cds;Parent=MA076_000043-T1;
scaffold_1	funannotate	gene	160344	162199	.	-	.	ID=MA076_000044;
scaffold_1	funannotate	mRNA	160344	162199	.	-	.	ID=MA076_000044-T1;Parent=MA076_000044;product=hypothetical protein;
scaffold_1	funannotate	exon	162166	162199	.	-	.	ID=MA076_000044-T1.exon1;Parent=MA076_000044-T1;
scaffold_1	funannotate	exon	161902	162005	.	-	.	ID=MA076_000044-T1.exon2;Parent=MA076_000044-T1;
scaffold_1	funannotate	exon	161293	161845	.	-	.	ID=MA076_000044-T1.exon3;Parent=MA076_000044-T1;
scaffold_1	funannotate	exon	160986	161233	.	-	.	ID=MA076_000044-T1.exon4;Parent=MA076_000044-T1;
scaffold_1	funannotate	exon	160714	160929	.	-	.	ID=MA076_000044-T1.exon5;Parent=MA076_000044-T1;
scaffold_1	funannotate	exon	160553	160645	.	-	.	ID=MA076_000044-T1.exon6;Parent=MA076_000044-T1;
scaffold_1	funannotate	exon	160344	160487	.	-	.	ID=MA076_000044-T1.exon7;Parent=MA076_000044-T1;
scaffold_1	funannotate	CDS	162166	162199	.	-	0	ID=MA076_000044-T1.cds;Parent=MA076_000044-T1;
scaffold_1	funannotate	CDS	161902	162005	.	-	2	ID=MA076_000044-T1.cds;Parent=MA076_000044-T1;
scaffold_1	funannotate	CDS	161293	161845	.	-	0	ID=MA076_000044-T1.cds;Parent=MA076_000044-T1;
scaffold_1	funannotate	CDS	160986	161233	.	-	2	ID=MA076_000044-T1.cds;Parent=MA076_000044-T1;
scaffold_1	funannotate	CDS	160714	160929	.	-	0	ID=MA076_000044-T1.cds;Parent=MA076_000044-T1;
scaffold_1	funannotate	CDS	160553	160645	.	-	0	ID=MA076_000044-T1.cds;Parent=MA076_000044-T1;
scaffold_1	funannotate	CDS	160344	160487	.	-	0	ID=MA076_000044-T1.cds;Parent=MA076_000044-T1;
scaffold_1	funannotate	gene	163289	164433	.	+	.	ID=MA076_000045;
scaffold_1	funannotate	mRNA	163289	164433	.	+	.	ID=MA076_000045-T1;Parent=MA076_000045;product=hypothetical protein;
scaffold_1	funannotate	exon	163289	163392	.	+	.	ID=MA076_000045-T1.exon1;Parent=MA076_000045-T1;
scaffold_1	funannotate	exon	163457	163798	.	+	.	ID=MA076_000045-T1.exon2;Parent=MA076_000045-T1;
scaffold_1	funannotate	exon	163854	164433	.	+	.	ID=MA076_000045-T1.exon3;Parent=MA076_000045-T1;
scaffold_1	funannotate	CDS	163289	163392	.	+	0	ID=MA076_000045-T1.cds;Parent=MA076_000045-T1;
scaffold_1	funannotate	CDS	163457	163798	.	+	1	ID=MA076_000045-T1.cds;Parent=MA076_000045-T1;
scaffold_1	funannotate	CDS	163854	164433	.	+	1	ID=MA076_000045-T1.cds;Parent=MA076_000045-T1;
scaffold_1	funannotate	gene	164981	165448	.	-	.	ID=MA076_000046;
scaffold_1	funannotate	mRNA	164981	165448	.	-	.	ID=MA076_000046-T1;Parent=MA076_000046;product=hypothetical protein;
scaffold_1	funannotate	exon	164981	165448	.	-	.	ID=MA076_000046-T1.exon1;Parent=MA076_000046-T1;
scaffold_1	funannotate	CDS	164981	165448	.	-	0	ID=MA076_000046-T1.cds;Parent=MA076_000046-T1;
scaffold_1	funannotate	gene	167846	168823	.	+	.	ID=MA076_000047;
scaffold_1	funannotate	mRNA	167846	168823	.	+	.	ID=MA076_000047-T1;Parent=MA076_000047;product=hypothetical protein;
scaffold_1	funannotate	exon	167846	168823	.	+	.	ID=MA076_000047-T1.exon1;Parent=MA076_000047-T1;
scaffold_1	funannotate	CDS	167846	168823	.	+	0	ID=MA076_000047-T1.cds;Parent=MA076_000047-T1;
scaffold_1	funannotate	gene	177353	178393	.	-	.	ID=MA076_000048;
scaffold_1	funannotate	mRNA	177353	178393	.	-	.	ID=MA076_000048-T1;Parent=MA076_000048;product=hypothetical protein;
scaffold_1	funannotate	exon	177353	178393	.	-	.	ID=MA076_000048-T1.exon1;Parent=MA076_000048-T1;
scaffold_1	funannotate	CDS	177353	178393	.	-	0	ID=MA076_000048-T1.cds;Parent=MA076_000048-T1;
scaffold_1	funannotate	gene	178519	181410	.	-	.	ID=MA076_000049;
scaffold_1	funannotate	mRNA	178519	181410	.	-	.	ID=MA076_000049-T1;Parent=MA076_000049;product=hypothetical protein;
scaffold_1	funannotate	exon	178519	181410	.	-	.	ID=MA076_000049-T1.exon1;Parent=MA076_000049-T1;
scaffold_1	funannotate	CDS	178519	181410	.	-	0	ID=MA076_000049-T1.cds;Parent=MA076_000049-T1;
scaffold_1	funannotate	gene	181507	182943	.	-	.	ID=MA076_000050;
scaffold_1	funannotate	mRNA	181507	182943	.	-	.	ID=MA076_000050-T1;Parent=MA076_000050;product=hypothetical protein;
scaffold_1	funannotate	exon	181507	182943	.	-	.	ID=MA076_000050-T1.exon1;Parent=MA076_000050-T1;
scaffold_1	funannotate	CDS	181507	182943	.	-	0	ID=MA076_000050-T1.cds;Parent=MA076_000050-T1;
scaffold_1	funannotate	gene	183073	189593	.	-	.	ID=MA076_000051;
scaffold_1	funannotate	mRNA	183073	189593	.	-	.	ID=MA076_000051-T1;Parent=MA076_000051;product=hypothetical protein;
scaffold_1	funannotate	exon	184527	189593	.	-	.	ID=MA076_000051-T1.exon1;Parent=MA076_000051-T1;
scaffold_1	funannotate	exon	183073	183960	.	-	.	ID=MA076_000051-T1.exon2;Parent=MA076_000051-T1;
scaffold_1	funannotate	CDS	184527	189593	.	-	0	ID=MA076_000051-T1.cds;Parent=MA076_000051-T1;
scaffold_1	funannotate	CDS	183073	183960	.	-	0	ID=MA076_000051-T1.cds;Parent=MA076_000051-T1;
scaffold_1	funannotate	gene	191244	194173	.	+	.	ID=MA076_000052;
scaffold_1	funannotate	mRNA	191244	194173	.	+	.	ID=MA076_000052-T1;Parent=MA076_000052;product=hypothetical protein;
scaffold_1	funannotate	exon	191244	191703	.	+	.	ID=MA076_000052-T1.exon1;Parent=MA076_000052-T1;
scaffold_1	funannotate	exon	191861	192668	.	+	.	ID=MA076_000052-T1.exon2;Parent=MA076_000052-T1;
scaffold_1	funannotate	exon	192733	194173	.	+	.	ID=MA076_000052-T1.exon3;Parent=MA076_000052-T1;
scaffold_1	funannotate	CDS	191244	191703	.	+	0	ID=MA076_000052-T1.cds;Parent=MA076_000052-T1;
scaffold_1	funannotate	CDS	191861	192668	.	+	2	ID=MA076_000052-T1.cds;Parent=MA076_000052-T1;
scaffold_1	funannotate	CDS	192733	194173	.	+	1	ID=MA076_000052-T1.cds;Parent=MA076_000052-T1;
scaffold_1	funannotate	gene	194494	195201	.	-	.	ID=MA076_000053;
scaffold_1	funannotate	mRNA	194494	195201	.	-	.	ID=MA076_000053-T1;Parent=MA076_000053;product=hypothetical protein;
scaffold_1	funannotate	exon	194494	195201	.	-	.	ID=MA076_000053-T1.exon1;Parent=MA076_000053-T1;
scaffold_1	funannotate	CDS	194494	195201	.	-	0	ID=MA076_000053-T1.cds;Parent=MA076_000053-T1;
scaffold_1	funannotate	gene	197178	198578	.	+	.	ID=MA076_000054;
scaffold_1	funannotate	mRNA	197178	198578	.	+	.	ID=MA076_000054-T1;Parent=MA076_000054;product=hypothetical protein;
scaffold_1	funannotate	exon	197178	197370	.	+	.	ID=MA076_000054-T1.exon1;Parent=MA076_000054-T1;
scaffold_1	funannotate	exon	197436	197521	.	+	.	ID=MA076_000054-T1.exon2;Parent=MA076_000054-T1;
scaffold_1	funannotate	exon	197582	197958	.	+	.	ID=MA076_000054-T1.exon3;Parent=MA076_000054-T1;
scaffold_1	funannotate	exon	198047	198096	.	+	.	ID=MA076_000054-T1.exon4;Parent=MA076_000054-T1;
scaffold_1	funannotate	exon	198172	198578	.	+	.	ID=MA076_000054-T1.exon5;Parent=MA076_000054-T1;
scaffold_1	funannotate	CDS	197178	197370	.	+	0	ID=MA076_000054-T1.cds;Parent=MA076_000054-T1;
scaffold_1	funannotate	CDS	197436	197521	.	+	2	ID=MA076_000054-T1.cds;Parent=MA076_000054-T1;
scaffold_1	funannotate	CDS	197582	197958	.	+	0	ID=MA076_000054-T1.cds;Parent=MA076_000054-T1;
scaffold_1	funannotate	CDS	198047	198096	.	+	1	ID=MA076_000054-T1.cds;Parent=MA076_000054-T1;
scaffold_1	funannotate	CDS	198172	198578	.	+	2	ID=MA076_000054-T1.cds;Parent=MA076_000054-T1;
scaffold_1	funannotate	gene	199730	201323	.	-	.	ID=MA076_000055;
scaffold_1	funannotate	mRNA	199730	201323	.	-	.	ID=MA076_000055-T1;Parent=MA076_000055;product=hypothetical protein;
scaffold_1	funannotate	exon	201093	201323	.	-	.	ID=MA076_000055-T1.exon1;Parent=MA076_000055-T1;
scaffold_1	funannotate	exon	200813	201029	.	-	.	ID=MA076_000055-T1.exon2;Parent=MA076_000055-T1;
scaffold_1	funannotate	exon	199730	200751	.	-	.	ID=MA076_000055-T1.exon3;Parent=MA076_000055-T1;
scaffold_1	funannotate	CDS	201093	201323	.	-	0	ID=MA076_000055-T1.cds;Parent=MA076_000055-T1;
scaffold_1	funannotate	CDS	200813	201029	.	-	0	ID=MA076_000055-T1.cds;Parent=MA076_000055-T1;
scaffold_1	funannotate	CDS	199730	200751	.	-	2	ID=MA076_000055-T1.cds;Parent=MA076_000055-T1;
scaffold_1	funannotate	gene	202278	203777	.	+	.	ID=MA076_000056;
scaffold_1	funannotate	mRNA	202278	203777	.	+	.	ID=MA076_000056-T1;Parent=MA076_000056;product=hypothetical protein;
scaffold_1	funannotate	exon	202278	203777	.	+	.	ID=MA076_000056-T1.exon1;Parent=MA076_000056-T1;
scaffold_1	funannotate	CDS	202278	203777	.	+	0	ID=MA076_000056-T1.cds;Parent=MA076_000056-T1;
scaffold_1	funannotate	gene	205066	206448	.	+	.	ID=MA076_000057;
scaffold_1	funannotate	mRNA	205066	206448	.	+	.	ID=MA076_000057-T1;Parent=MA076_000057;product=hypothetical protein;
scaffold_1	funannotate	exon	205066	205267	.	+	.	ID=MA076_000057-T1.exon1;Parent=MA076_000057-T1;
scaffold_1	funannotate	exon	205409	206448	.	+	.	ID=MA076_000057-T1.exon2;Parent=MA076_000057-T1;
scaffold_1	funannotate	CDS	205066	205267	.	+	0	ID=MA076_000057-T1.cds;Parent=MA076_000057-T1;
scaffold_1	funannotate	CDS	205409	206448	.	+	2	ID=MA076_000057-T1.cds;Parent=MA076_000057-T1;
scaffold_1	funannotate	gene	208025	210194	.	-	.	ID=MA076_000058;
scaffold_1	funannotate	mRNA	208025	210194	.	-	.	ID=MA076_000058-T1;Parent=MA076_000058;product=hypothetical protein;
scaffold_1	funannotate	exon	209693	210194	.	-	.	ID=MA076_000058-T1.exon1;Parent=MA076_000058-T1;
scaffold_1	funannotate	exon	209456	209529	.	-	.	ID=MA076_000058-T1.exon2;Parent=MA076_000058-T1;
scaffold_1	funannotate	exon	209180	209400	.	-	.	ID=MA076_000058-T1.exon3;Parent=MA076_000058-T1;
scaffold_1	funannotate	exon	208802	209040	.	-	.	ID=MA076_000058-T1.exon4;Parent=MA076_000058-T1;
scaffold_1	funannotate	exon	208592	208703	.	-	.	ID=MA076_000058-T1.exon5;Parent=MA076_000058-T1;
scaffold_1	funannotate	exon	208387	208514	.	-	.	ID=MA076_000058-T1.exon6;Parent=MA076_000058-T1;
scaffold_1	funannotate	exon	208025	208263	.	-	.	ID=MA076_000058-T1.exon7;Parent=MA076_000058-T1;
scaffold_1	funannotate	CDS	209693	210194	.	-	0	ID=MA076_000058-T1.cds;Parent=MA076_000058-T1;
scaffold_1	funannotate	CDS	209456	209529	.	-	2	ID=MA076_000058-T1.cds;Parent=MA076_000058-T1;
scaffold_1	funannotate	CDS	209180	209400	.	-	0	ID=MA076_000058-T1.cds;Parent=MA076_000058-T1;
scaffold_1	funannotate	CDS	208802	209040	.	-	1	ID=MA076_000058-T1.cds;Parent=MA076_000058-T1;
scaffold_1	funannotate	CDS	208592	208703	.	-	2	ID=MA076_000058-T1.cds;Parent=MA076_000058-T1;
scaffold_1	funannotate	CDS	208387	208514	.	-	1	ID=MA076_000058-T1.cds;Parent=MA076_000058-T1;
scaffold_1	funannotate	CDS	208025	208263	.	-	2	ID=MA076_000058-T1.cds;Parent=MA076_000058-T1;
scaffold_1	funannotate	gene	212953	213571	.	-	.	ID=MA076_000059;
scaffold_1	funannotate	mRNA	212953	213571	.	-	.	ID=MA076_000059-T1;Parent=MA076_000059;product=hypothetical protein;
scaffold_1	funannotate	exon	213505	213571	.	-	.	ID=MA076_000059-T1.exon1;Parent=MA076_000059-T1;
scaffold_1	funannotate	exon	213214	213309	.	-	.	ID=MA076_000059-T1.exon2;Parent=MA076_000059-T1;
scaffold_1	funannotate	exon	213031	213152	.	-	.	ID=MA076_000059-T1.exon3;Parent=MA076_000059-T1;
scaffold_1	funannotate	exon	212953	212967	.	-	.	ID=MA076_000059-T1.exon4;Parent=MA076_000059-T1;
scaffold_1	funannotate	CDS	213505	213571	.	-	0	ID=MA076_000059-T1.cds;Parent=MA076_000059-T1;
scaffold_1	funannotate	CDS	213214	213309	.	-	2	ID=MA076_000059-T1.cds;Parent=MA076_000059-T1;
scaffold_1	funannotate	CDS	213031	213152	.	-	2	ID=MA076_000059-T1.cds;Parent=MA076_000059-T1;
scaffold_1	funannotate	CDS	212953	212967	.	-	0	ID=MA076_000059-T1.cds;Parent=MA076_000059-T1;
scaffold_1	funannotate	gene	218086	218828	.	-	.	ID=MA076_000060;
scaffold_1	funannotate	mRNA	218086	218828	.	-	.	ID=MA076_000060-T1;Parent=MA076_000060;product=hypothetical protein;
scaffold_1	funannotate	exon	218644	218828	.	-	.	ID=MA076_000060-T1.exon1;Parent=MA076_000060-T1;
scaffold_1	funannotate	exon	218086	218485	.	-	.	ID=MA076_000060-T1.exon2;Parent=MA076_000060-T1;
scaffold_1	funannotate	CDS	218644	218828	.	-	0	ID=MA076_000060-T1.cds;Parent=MA076_000060-T1;
scaffold_1	funannotate	CDS	218086	218485	.	-	1	ID=MA076_000060-T1.cds;Parent=MA076_000060-T1;
scaffold_1	funannotate	gene	220168	224592	.	+	.	ID=MA076_000061;
scaffold_1	funannotate	mRNA	220168	224592	.	+	.	ID=MA076_000061-T1;Parent=MA076_000061;product=hypothetical protein;
scaffold_1	funannotate	exon	220168	220241	.	+	.	ID=MA076_000061-T1.exon1;Parent=MA076_000061-T1;
scaffold_1	funannotate	exon	220334	220445	.	+	.	ID=MA076_000061-T1.exon2;Parent=MA076_000061-T1;
scaffold_1	funannotate	exon	220549	224592	.	+	.	ID=MA076_000061-T1.exon3;Parent=MA076_000061-T1;
scaffold_1	funannotate	CDS	220168	220241	.	+	0	ID=MA076_000061-T1.cds;Parent=MA076_000061-T1;
scaffold_1	funannotate	CDS	220334	220445	.	+	1	ID=MA076_000061-T1.cds;Parent=MA076_000061-T1;
scaffold_1	funannotate	CDS	220549	224592	.	+	0	ID=MA076_000061-T1.cds;Parent=MA076_000061-T1;
scaffold_1	funannotate	gene	227986	228867	.	+	.	ID=MA076_000062;
scaffold_1	funannotate	mRNA	227986	228867	.	+	.	ID=MA076_000062-T1;Parent=MA076_000062;product=hypothetical protein;
scaffold_1	funannotate	exon	227986	228867	.	+	.	ID=MA076_000062-T1.exon1;Parent=MA076_000062-T1;
scaffold_1	funannotate	CDS	227986	228867	.	+	0	ID=MA076_000062-T1.cds;Parent=MA076_000062-T1;
scaffold_1	funannotate	gene	230179	230517	.	-	.	ID=MA076_000063;
scaffold_1	funannotate	mRNA	230179	230517	.	-	.	ID=MA076_000063-T1;Parent=MA076_000063;product=hypothetical protein;
scaffold_1	funannotate	exon	230336	230517	.	-	.	ID=MA076_000063-T1.exon1;Parent=MA076_000063-T1;
scaffold_1	funannotate	exon	230179	230260	.	-	.	ID=MA076_000063-T1.exon2;Parent=MA076_000063-T1;
scaffold_1	funannotate	CDS	230336	230517	.	-	0	ID=MA076_000063-T1.cds;Parent=MA076_000063-T1;
scaffold_1	funannotate	CDS	230179	230260	.	-	1	ID=MA076_000063-T1.cds;Parent=MA076_000063-T1;
scaffold_1	funannotate	gene	232317	233618	.	-	.	ID=MA076_000064;
scaffold_1	funannotate	mRNA	232317	233618	.	-	.	ID=MA076_000064-T1;Parent=MA076_000064;product=hypothetical protein;
scaffold_1	funannotate	exon	232317	233618	.	-	.	ID=MA076_000064-T1.exon1;Parent=MA076_000064-T1;
scaffold_1	funannotate	CDS	232317	233618	.	-	0	ID=MA076_000064-T1.cds;Parent=MA076_000064-T1;
scaffold_1	funannotate	gene	235655	236903	.	-	.	ID=MA076_000065;
scaffold_1	funannotate	mRNA	235655	236903	.	-	.	ID=MA076_000065-T1;Parent=MA076_000065;product=hypothetical protein;
scaffold_1	funannotate	exon	236774	236903	.	-	.	ID=MA076_000065-T1.exon1;Parent=MA076_000065-T1;
scaffold_1	funannotate	exon	236259	236687	.	-	.	ID=MA076_000065-T1.exon2;Parent=MA076_000065-T1;
scaffold_1	funannotate	exon	235879	235977	.	-	.	ID=MA076_000065-T1.exon3;Parent=MA076_000065-T1;
scaffold_1	funannotate	exon	235655	235788	.	-	.	ID=MA076_000065-T1.exon4;Parent=MA076_000065-T1;
scaffold_1	funannotate	CDS	236774	236903	.	-	0	ID=MA076_000065-T1.cds;Parent=MA076_000065-T1;
scaffold_1	funannotate	CDS	236259	236687	.	-	2	ID=MA076_000065-T1.cds;Parent=MA076_000065-T1;
scaffold_1	funannotate	CDS	235879	235977	.	-	2	ID=MA076_000065-T1.cds;Parent=MA076_000065-T1;
scaffold_1	funannotate	CDS	235655	235788	.	-	2	ID=MA076_000065-T1.cds;Parent=MA076_000065-T1;
scaffold_1	funannotate	gene	237997	238380	.	+	.	ID=MA076_000066;
scaffold_1	funannotate	mRNA	237997	238380	.	+	.	ID=MA076_000066-T1;Parent=MA076_000066;product=hypothetical protein;
scaffold_1	funannotate	exon	237997	238380	.	+	.	ID=MA076_000066-T1.exon1;Parent=MA076_000066-T1;
scaffold_1	funannotate	CDS	237997	238380	.	+	0	ID=MA076_000066-T1.cds;Parent=MA076_000066-T1;
scaffold_1	funannotate	gene	238867	241050	.	-	.	ID=MA076_000067;
scaffold_1	funannotate	mRNA	238867	241050	.	-	.	ID=MA076_000067-T1;Parent=MA076_000067;product=hypothetical protein;
scaffold_1	funannotate	exon	240825	241050	.	-	.	ID=MA076_000067-T1.exon1;Parent=MA076_000067-T1;
scaffold_1	funannotate	exon	240483	240722	.	-	.	ID=MA076_000067-T1.exon2;Parent=MA076_000067-T1;
scaffold_1	funannotate	exon	240333	240428	.	-	.	ID=MA076_000067-T1.exon3;Parent=MA076_000067-T1;
scaffold_1	funannotate	exon	240024	240280	.	-	.	ID=MA076_000067-T1.exon4;Parent=MA076_000067-T1;
scaffold_1	funannotate	exon	239864	239957	.	-	.	ID=MA076_000067-T1.exon5;Parent=MA076_000067-T1;
scaffold_1	funannotate	exon	239630	239804	.	-	.	ID=MA076_000067-T1.exon6;Parent=MA076_000067-T1;
scaffold_1	funannotate	exon	239431	239567	.	-	.	ID=MA076_000067-T1.exon7;Parent=MA076_000067-T1;
scaffold_1	funannotate	exon	238867	239366	.	-	.	ID=MA076_000067-T1.exon8;Parent=MA076_000067-T1;
scaffold_1	funannotate	CDS	240825	241050	.	-	0	ID=MA076_000067-T1.cds;Parent=MA076_000067-T1;
scaffold_1	funannotate	CDS	240483	240722	.	-	2	ID=MA076_000067-T1.cds;Parent=MA076_000067-T1;
scaffold_1	funannotate	CDS	240333	240428	.	-	2	ID=MA076_000067-T1.cds;Parent=MA076_000067-T1;
scaffold_1	funannotate	CDS	240024	240280	.	-	2	ID=MA076_000067-T1.cds;Parent=MA076_000067-T1;
scaffold_1	funannotate	CDS	239864	239957	.	-	0	ID=MA076_000067-T1.cds;Parent=MA076_000067-T1;
scaffold_1	funannotate	CDS	239630	239804	.	-	2	ID=MA076_000067-T1.cds;Parent=MA076_000067-T1;
scaffold_1	funannotate	CDS	239431	239567	.	-	1	ID=MA076_000067-T1.cds;Parent=MA076_000067-T1;
scaffold_1	funannotate	CDS	238867	239366	.	-	2	ID=MA076_000067-T1.cds;Parent=MA076_000067-T1;
scaffold_1	funannotate	gene	243848	244409	.	-	.	ID=MA076_000068;
scaffold_1	funannotate	mRNA	243848	244409	.	-	.	ID=MA076_000068-T1;Parent=MA076_000068;product=hypothetical protein;
scaffold_1	funannotate	exon	244399	244409	.	-	.	ID=MA076_000068-T1.exon1;Parent=MA076_000068-T1;
scaffold_1	funannotate	exon	243848	244325	.	-	.	ID=MA076_000068-T1.exon2;Parent=MA076_000068-T1;
scaffold_1	funannotate	CDS	244399	244409	.	-	0	ID=MA076_000068-T1.cds;Parent=MA076_000068-T1;
scaffold_1	funannotate	CDS	243848	244325	.	-	1	ID=MA076_000068-T1.cds;Parent=MA076_000068-T1;
scaffold_1	funannotate	gene	247320	248333	.	+	.	ID=MA076_000069;
scaffold_1	funannotate	mRNA	247320	248333	.	+	.	ID=MA076_000069-T1;Parent=MA076_000069;product=hypothetical protein;
scaffold_1	funannotate	exon	247320	247399	.	+	.	ID=MA076_000069-T1.exon1;Parent=MA076_000069-T1;
scaffold_1	funannotate	exon	247667	248333	.	+	.	ID=MA076_000069-T1.exon2;Parent=MA076_000069-T1;
scaffold_1	funannotate	CDS	247320	247399	.	+	0	ID=MA076_000069-T1.cds;Parent=MA076_000069-T1;
scaffold_1	funannotate	CDS	247667	248333	.	+	1	ID=MA076_000069-T1.cds;Parent=MA076_000069-T1;
scaffold_1	funannotate	gene	250010	250980	.	+	.	ID=MA076_000070;
scaffold_1	funannotate	mRNA	250010	250980	.	+	.	ID=MA076_000070-T1;Parent=MA076_000070;product=hypothetical protein;
scaffold_1	funannotate	exon	250010	250190	.	+	.	ID=MA076_000070-T1.exon1;Parent=MA076_000070-T1;
scaffold_1	funannotate	exon	250259	250980	.	+	.	ID=MA076_000070-T1.exon2;Parent=MA076_000070-T1;
scaffold_1	funannotate	CDS	250010	250190	.	+	0	ID=MA076_000070-T1.cds;Parent=MA076_000070-T1;
scaffold_1	funannotate	CDS	250259	250980	.	+	2	ID=MA076_000070-T1.cds;Parent=MA076_000070-T1;
scaffold_1	funannotate	gene	253849	254619	.	+	.	ID=MA076_000071;
scaffold_1	funannotate	mRNA	253849	254619	.	+	.	ID=MA076_000071-T1;Parent=MA076_000071;product=hypothetical protein;
scaffold_1	funannotate	exon	253849	254619	.	+	.	ID=MA076_000071-T1.exon1;Parent=MA076_000071-T1;
scaffold_1	funannotate	CDS	253849	254619	.	+	0	ID=MA076_000071-T1.cds;Parent=MA076_000071-T1;
scaffold_1	funannotate	gene	255220	257876	.	-	.	ID=MA076_000072;
scaffold_1	funannotate	mRNA	255220	257876	.	-	.	ID=MA076_000072-T1;Parent=MA076_000072;product=hypothetical protein;
scaffold_1	funannotate	exon	256863	257876	.	-	.	ID=MA076_000072-T1.exon1;Parent=MA076_000072-T1;
scaffold_1	funannotate	exon	255952	256835	.	-	.	ID=MA076_000072-T1.exon2;Parent=MA076_000072-T1;
scaffold_1	funannotate	exon	255220	255796	.	-	.	ID=MA076_000072-T1.exon3;Parent=MA076_000072-T1;
scaffold_1	funannotate	CDS	256863	257876	.	-	0	ID=MA076_000072-T1.cds;Parent=MA076_000072-T1;
scaffold_1	funannotate	CDS	255952	256835	.	-	0	ID=MA076_000072-T1.cds;Parent=MA076_000072-T1;
scaffold_1	funannotate	CDS	255220	255796	.	-	1	ID=MA076_000072-T1.cds;Parent=MA076_000072-T1;
scaffold_1	funannotate	gene	258952	259208	.	-	.	ID=MA076_000073;
scaffold_1	funannotate	mRNA	258952	259208	.	-	.	ID=MA076_000073-T1;Parent=MA076_000073;product=hypothetical protein;
scaffold_1	funannotate	exon	259152	259208	.	-	.	ID=MA076_000073-T1.exon1;Parent=MA076_000073-T1;
scaffold_1	funannotate	exon	258952	259086	.	-	.	ID=MA076_000073-T1.exon2;Parent=MA076_000073-T1;
scaffold_1	funannotate	CDS	259152	259208	.	-	0	ID=MA076_000073-T1.cds;Parent=MA076_000073-T1;
scaffold_1	funannotate	CDS	258952	259086	.	-	0	ID=MA076_000073-T1.cds;Parent=MA076_000073-T1;
scaffold_1	funannotate	gene	261231	263170	.	-	.	ID=MA076_000074;
scaffold_1	funannotate	mRNA	261231	263170	.	-	.	ID=MA076_000074-T1;Parent=MA076_000074;product=hypothetical protein;
scaffold_1	funannotate	exon	263118	263170	.	-	.	ID=MA076_000074-T1.exon1;Parent=MA076_000074-T1;
scaffold_1	funannotate	exon	262882	262979	.	-	.	ID=MA076_000074-T1.exon2;Parent=MA076_000074-T1;
scaffold_1	funannotate	exon	262612	262815	.	-	.	ID=MA076_000074-T1.exon3;Parent=MA076_000074-T1;
scaffold_1	funannotate	exon	261231	262537	.	-	.	ID=MA076_000074-T1.exon4;Parent=MA076_000074-T1;
scaffold_1	funannotate	CDS	263118	263170	.	-	0	ID=MA076_000074-T1.cds;Parent=MA076_000074-T1;
scaffold_1	funannotate	CDS	262882	262979	.	-	1	ID=MA076_000074-T1.cds;Parent=MA076_000074-T1;
scaffold_1	funannotate	CDS	262612	262815	.	-	2	ID=MA076_000074-T1.cds;Parent=MA076_000074-T1;
scaffold_1	funannotate	CDS	261231	262537	.	-	2	ID=MA076_000074-T1.cds;Parent=MA076_000074-T1;
scaffold_1	funannotate	gene	264047	264701	.	-	.	ID=MA076_000075;
scaffold_1	funannotate	mRNA	264047	264701	.	-	.	ID=MA076_000075-T1;Parent=MA076_000075;product=hypothetical protein;
scaffold_1	funannotate	exon	264663	264701	.	-	.	ID=MA076_000075-T1.exon1;Parent=MA076_000075-T1;
scaffold_1	funannotate	exon	264047	264610	.	-	.	ID=MA076_000075-T1.exon2;Parent=MA076_000075-T1;
scaffold_1	funannotate	CDS	264663	264701	.	-	0	ID=MA076_000075-T1.cds;Parent=MA076_000075-T1;
scaffold_1	funannotate	CDS	264047	264610	.	-	0	ID=MA076_000075-T1.cds;Parent=MA076_000075-T1;
scaffold_1	funannotate	gene	265730	266779	.	+	.	ID=MA076_000076;
scaffold_1	funannotate	mRNA	265730	266779	.	+	.	ID=MA076_000076-T1;Parent=MA076_000076;product=hypothetical protein;
scaffold_1	funannotate	exon	265730	266779	.	+	.	ID=MA076_000076-T1.exon1;Parent=MA076_000076-T1;
scaffold_1	funannotate	CDS	265730	266779	.	+	0	ID=MA076_000076-T1.cds;Parent=MA076_000076-T1;
scaffold_1	funannotate	gene	268654	272996	.	+	.	ID=MA076_000077;
scaffold_1	funannotate	mRNA	268654	272996	.	+	.	ID=MA076_000077-T1;Parent=MA076_000077;product=hypothetical protein;
scaffold_1	funannotate	exon	268654	268990	.	+	.	ID=MA076_000077-T1.exon1;Parent=MA076_000077-T1;
scaffold_1	funannotate	exon	269073	272012	.	+	.	ID=MA076_000077-T1.exon2;Parent=MA076_000077-T1;
scaffold_1	funannotate	exon	272137	272996	.	+	.	ID=MA076_000077-T1.exon3;Parent=MA076_000077-T1;
scaffold_1	funannotate	CDS	268654	268990	.	+	0	ID=MA076_000077-T1.cds;Parent=MA076_000077-T1;
scaffold_1	funannotate	CDS	269073	272012	.	+	2	ID=MA076_000077-T1.cds;Parent=MA076_000077-T1;
scaffold_1	funannotate	CDS	272137	272996	.	+	2	ID=MA076_000077-T1.cds;Parent=MA076_000077-T1;
scaffold_1	funannotate	gene	278416	280178	.	+	.	ID=MA076_000078;
scaffold_1	funannotate	mRNA	278416	280178	.	+	.	ID=MA076_000078-T1;Parent=MA076_000078;product=hypothetical protein;
scaffold_1	funannotate	exon	278416	278423	.	+	.	ID=MA076_000078-T1.exon1;Parent=MA076_000078-T1;
scaffold_1	funannotate	exon	278486	280178	.	+	.	ID=MA076_000078-T1.exon2;Parent=MA076_000078-T1;
scaffold_1	funannotate	CDS	278416	278423	.	+	0	ID=MA076_000078-T1.cds;Parent=MA076_000078-T1;
scaffold_1	funannotate	CDS	278486	280178	.	+	1	ID=MA076_000078-T1.cds;Parent=MA076_000078-T1;
scaffold_1	funannotate	gene	281125	281196	.	-	.	ID=MA076_000079;
scaffold_1	funannotate	tRNA	281125	281196	.	-	.	ID=MA076_000079-T1;Parent=MA076_000079;product=tRNA-His;
scaffold_1	funannotate	exon	281125	281196	.	-	.	ID=MA076_000079-T1.exon1;Parent=MA076_000079-T1;
scaffold_1	funannotate	gene	282699	283379	.	+	.	ID=MA076_000080;
scaffold_1	funannotate	mRNA	282699	283379	.	+	.	ID=MA076_000080-T1;Parent=MA076_000080;product=hypothetical protein;
scaffold_1	funannotate	exon	282699	283379	.	+	.	ID=MA076_000080-T1.exon1;Parent=MA076_000080-T1;
scaffold_1	funannotate	CDS	282699	283379	.	+	0	ID=MA076_000080-T1.cds;Parent=MA076_000080-T1;
scaffold_1	funannotate	gene	284373	285833	.	+	.	ID=MA076_000081;
scaffold_1	funannotate	mRNA	284373	285833	.	+	.	ID=MA076_000081-T1;Parent=MA076_000081;product=hypothetical protein;
scaffold_1	funannotate	exon	284373	285833	.	+	.	ID=MA076_000081-T1.exon1;Parent=MA076_000081-T1;
scaffold_1	funannotate	CDS	284373	285833	.	+	0	ID=MA076_000081-T1.cds;Parent=MA076_000081-T1;
scaffold_1	funannotate	gene	286805	288269	.	-	.	ID=MA076_000082;
scaffold_1	funannotate	mRNA	286805	288269	.	-	.	ID=MA076_000082-T1;Parent=MA076_000082;product=hypothetical protein;
scaffold_1	funannotate	exon	288123	288269	.	-	.	ID=MA076_000082-T1.exon1;Parent=MA076_000082-T1;
scaffold_1	funannotate	exon	287577	288062	.	-	.	ID=MA076_000082-T1.exon2;Parent=MA076_000082-T1;
scaffold_1	funannotate	exon	286805	287356	.	-	.	ID=MA076_000082-T1.exon3;Parent=MA076_000082-T1;
scaffold_1	funannotate	CDS	288123	288269	.	-	0	ID=MA076_000082-T1.cds;Parent=MA076_000082-T1;
scaffold_1	funannotate	CDS	287577	288062	.	-	0	ID=MA076_000082-T1.cds;Parent=MA076_000082-T1;
scaffold_1	funannotate	CDS	286805	287356	.	-	0	ID=MA076_000082-T1.cds;Parent=MA076_000082-T1;
scaffold_1	funannotate	gene	289563	290458	.	+	.	ID=MA076_000083;
scaffold_1	funannotate	mRNA	289563	290458	.	+	.	ID=MA076_000083-T1;Parent=MA076_000083;product=hypothetical protein;
scaffold_1	funannotate	exon	289563	289667	.	+	.	ID=MA076_000083-T1.exon1;Parent=MA076_000083-T1;
scaffold_1	funannotate	exon	289793	290458	.	+	.	ID=MA076_000083-T1.exon2;Parent=MA076_000083-T1;
scaffold_1	funannotate	CDS	289563	289667	.	+	0	ID=MA076_000083-T1.cds;Parent=MA076_000083-T1;
scaffold_1	funannotate	CDS	289793	290458	.	+	0	ID=MA076_000083-T1.cds;Parent=MA076_000083-T1;
scaffold_1	funannotate	gene	291003	291770	.	-	.	ID=MA076_000084;
scaffold_1	funannotate	mRNA	291003	291770	.	-	.	ID=MA076_000084-T1;Parent=MA076_000084;product=hypothetical protein;
scaffold_1	funannotate	exon	291003	291770	.	-	.	ID=MA076_000084-T1.exon1;Parent=MA076_000084-T1;
scaffold_1	funannotate	CDS	291003	291770	.	-	0	ID=MA076_000084-T1.cds;Parent=MA076_000084-T1;
scaffold_1	funannotate	gene	292246	293967	.	+	.	ID=MA076_000085;
scaffold_1	funannotate	mRNA	292246	293967	.	+	.	ID=MA076_000085-T1;Parent=MA076_000085;product=hypothetical protein;
scaffold_1	funannotate	exon	292246	293234	.	+	.	ID=MA076_000085-T1.exon1;Parent=MA076_000085-T1;
scaffold_1	funannotate	exon	293292	293967	.	+	.	ID=MA076_000085-T1.exon2;Parent=MA076_000085-T1;
scaffold_1	funannotate	CDS	292246	293234	.	+	0	ID=MA076_000085-T1.cds;Parent=MA076_000085-T1;
scaffold_1	funannotate	CDS	293292	293967	.	+	1	ID=MA076_000085-T1.cds;Parent=MA076_000085-T1;
scaffold_1	funannotate	gene	295600	297539	.	-	.	ID=MA076_000086;
scaffold_1	funannotate	mRNA	295600	297539	.	-	.	ID=MA076_000086-T1;Parent=MA076_000086;product=hypothetical protein;
scaffold_1	funannotate	exon	297472	297539	.	-	.	ID=MA076_000086-T1.exon1;Parent=MA076_000086-T1;
scaffold_1	funannotate	exon	297112	297357	.	-	.	ID=MA076_000086-T1.exon2;Parent=MA076_000086-T1;
scaffold_1	funannotate	exon	296551	297059	.	-	.	ID=MA076_000086-T1.exon3;Parent=MA076_000086-T1;
scaffold_1	funannotate	exon	295600	296474	.	-	.	ID=MA076_000086-T1.exon4;Parent=MA076_000086-T1;
scaffold_1	funannotate	CDS	297472	297539	.	-	0	ID=MA076_000086-T1.cds;Parent=MA076_000086-T1;
scaffold_1	funannotate	CDS	297112	297357	.	-	1	ID=MA076_000086-T1.cds;Parent=MA076_000086-T1;
scaffold_1	funannotate	CDS	296551	297059	.	-	1	ID=MA076_000086-T1.cds;Parent=MA076_000086-T1;
scaffold_1	funannotate	CDS	295600	296474	.	-	2	ID=MA076_000086-T1.cds;Parent=MA076_000086-T1;
scaffold_1	funannotate	gene	298188	299229	.	+	.	ID=MA076_000087;
scaffold_1	funannotate	mRNA	298188	299229	.	+	.	ID=MA076_000087-T1;Parent=MA076_000087;product=hypothetical protein;
scaffold_1	funannotate	exon	298188	298266	.	+	.	ID=MA076_000087-T1.exon1;Parent=MA076_000087-T1;
scaffold_1	funannotate	exon	298328	299229	.	+	.	ID=MA076_000087-T1.exon2;Parent=MA076_000087-T1;
scaffold_1	funannotate	CDS	298188	298266	.	+	0	ID=MA076_000087-T1.cds;Parent=MA076_000087-T1;
scaffold_1	funannotate	CDS	298328	299229	.	+	2	ID=MA076_000087-T1.cds;Parent=MA076_000087-T1;
scaffold_1	funannotate	gene	300051	301905	.	+	.	ID=MA076_000088;
scaffold_1	funannotate	mRNA	300051	301905	.	+	.	ID=MA076_000088-T1;Parent=MA076_000088;product=hypothetical protein;
scaffold_1	funannotate	exon	300051	300119	.	+	.	ID=MA076_000088-T1.exon1;Parent=MA076_000088-T1;
scaffold_1	funannotate	exon	300270	300648	.	+	.	ID=MA076_000088-T1.exon2;Parent=MA076_000088-T1;
scaffold_1	funannotate	exon	300699	301264	.	+	.	ID=MA076_000088-T1.exon3;Parent=MA076_000088-T1;
scaffold_1	funannotate	exon	301321	301905	.	+	.	ID=MA076_000088-T1.exon4;Parent=MA076_000088-T1;
scaffold_1	funannotate	CDS	300051	300119	.	+	0	ID=MA076_000088-T1.cds;Parent=MA076_000088-T1;
scaffold_1	funannotate	CDS	300270	300648	.	+	0	ID=MA076_000088-T1.cds;Parent=MA076_000088-T1;
scaffold_1	funannotate	CDS	300699	301264	.	+	2	ID=MA076_000088-T1.cds;Parent=MA076_000088-T1;
scaffold_1	funannotate	CDS	301321	301905	.	+	0	ID=MA076_000088-T1.cds;Parent=MA076_000088-T1;
scaffold_1	funannotate	gene	302957	304015	.	+	.	ID=MA076_000089;
scaffold_1	funannotate	mRNA	302957	304015	.	+	.	ID=MA076_000089-T1;Parent=MA076_000089;product=hypothetical protein;
scaffold_1	funannotate	exon	302957	303240	.	+	.	ID=MA076_000089-T1.exon1;Parent=MA076_000089-T1;
scaffold_1	funannotate	exon	303338	303570	.	+	.	ID=MA076_000089-T1.exon2;Parent=MA076_000089-T1;
scaffold_1	funannotate	exon	303654	303755	.	+	.	ID=MA076_000089-T1.exon3;Parent=MA076_000089-T1;
scaffold_1	funannotate	exon	303822	304015	.	+	.	ID=MA076_000089-T1.exon4;Parent=MA076_000089-T1;
scaffold_1	funannotate	CDS	302957	303240	.	+	0	ID=MA076_000089-T1.cds;Parent=MA076_000089-T1;
scaffold_1	funannotate	CDS	303338	303570	.	+	1	ID=MA076_000089-T1.cds;Parent=MA076_000089-T1;
scaffold_1	funannotate	CDS	303654	303755	.	+	2	ID=MA076_000089-T1.cds;Parent=MA076_000089-T1;
scaffold_1	funannotate	CDS	303822	304015	.	+	2	ID=MA076_000089-T1.cds;Parent=MA076_000089-T1;
scaffold_1	funannotate	gene	304309	306233	.	-	.	ID=MA076_000090;
scaffold_1	funannotate	mRNA	304309	306233	.	-	.	ID=MA076_000090-T1;Parent=MA076_000090;product=hypothetical protein;
scaffold_1	funannotate	exon	306227	306233	.	-	.	ID=MA076_000090-T1.exon1;Parent=MA076_000090-T1;
scaffold_1	funannotate	exon	305078	306161	.	-	.	ID=MA076_000090-T1.exon2;Parent=MA076_000090-T1;
scaffold_1	funannotate	exon	304309	305002	.	-	.	ID=MA076_000090-T1.exon3;Parent=MA076_000090-T1;
scaffold_1	funannotate	CDS	306227	306233	.	-	0	ID=MA076_000090-T1.cds;Parent=MA076_000090-T1;
scaffold_1	funannotate	CDS	305078	306161	.	-	2	ID=MA076_000090-T1.cds;Parent=MA076_000090-T1;
scaffold_1	funannotate	CDS	304309	305002	.	-	1	ID=MA076_000090-T1.cds;Parent=MA076_000090-T1;
scaffold_1	funannotate	gene	308021	310486	.	-	.	ID=MA076_000091;
scaffold_1	funannotate	mRNA	308021	310486	.	-	.	ID=MA076_000091-T1;Parent=MA076_000091;product=hypothetical protein;
scaffold_1	funannotate	exon	308021	310486	.	-	.	ID=MA076_000091-T1.exon1;Parent=MA076_000091-T1;
scaffold_1	funannotate	CDS	308021	310486	.	-	0	ID=MA076_000091-T1.cds;Parent=MA076_000091-T1;
scaffold_1	funannotate	gene	312311	314133	.	+	.	ID=MA076_000092;
scaffold_1	funannotate	mRNA	312311	314133	.	+	.	ID=MA076_000092-T1;Parent=MA076_000092;product=hypothetical protein;
scaffold_1	funannotate	exon	312311	312384	.	+	.	ID=MA076_000092-T1.exon1;Parent=MA076_000092-T1;
scaffold_1	funannotate	exon	312557	313085	.	+	.	ID=MA076_000092-T1.exon2;Parent=MA076_000092-T1;
scaffold_1	funannotate	exon	313201	314133	.	+	.	ID=MA076_000092-T1.exon3;Parent=MA076_000092-T1;
scaffold_1	funannotate	CDS	312311	312384	.	+	0	ID=MA076_000092-T1.cds;Parent=MA076_000092-T1;
scaffold_1	funannotate	CDS	312557	313085	.	+	1	ID=MA076_000092-T1.cds;Parent=MA076_000092-T1;
scaffold_1	funannotate	CDS	313201	314133	.	+	0	ID=MA076_000092-T1.cds;Parent=MA076_000092-T1;
scaffold_1	funannotate	gene	314895	318759	.	-	.	ID=MA076_000093;
scaffold_1	funannotate	mRNA	314895	318759	.	-	.	ID=MA076_000093-T1;Parent=MA076_000093;product=hypothetical protein;
scaffold_1	funannotate	exon	318275	318759	.	-	.	ID=MA076_000093-T1.exon1;Parent=MA076_000093-T1;
scaffold_1	funannotate	exon	318018	318212	.	-	.	ID=MA076_000093-T1.exon2;Parent=MA076_000093-T1;
scaffold_1	funannotate	exon	317840	317964	.	-	.	ID=MA076_000093-T1.exon3;Parent=MA076_000093-T1;
scaffold_1	funannotate	exon	317376	317776	.	-	.	ID=MA076_000093-T1.exon4;Parent=MA076_000093-T1;
scaffold_1	funannotate	exon	317033	317145	.	-	.	ID=MA076_000093-T1.exon5;Parent=MA076_000093-T1;
scaffold_1	funannotate	exon	316857	317016	.	-	.	ID=MA076_000093-T1.exon6;Parent=MA076_000093-T1;
scaffold_1	funannotate	exon	316119	316673	.	-	.	ID=MA076_000093-T1.exon7;Parent=MA076_000093-T1;
scaffold_1	funannotate	exon	315699	316019	.	-	.	ID=MA076_000093-T1.exon8;Parent=MA076_000093-T1;
scaffold_1	funannotate	exon	314895	315662	.	-	.	ID=MA076_000093-T1.exon9;Parent=MA076_000093-T1;
scaffold_1	funannotate	CDS	318275	318759	.	-	0	ID=MA076_000093-T1.cds;Parent=MA076_000093-T1;
scaffold_1	funannotate	CDS	318018	318212	.	-	1	ID=MA076_000093-T1.cds;Parent=MA076_000093-T1;
scaffold_1	funannotate	CDS	317840	317964	.	-	1	ID=MA076_000093-T1.cds;Parent=MA076_000093-T1;
scaffold_1	funannotate	CDS	317376	317776	.	-	2	ID=MA076_000093-T1.cds;Parent=MA076_000093-T1;
scaffold_1	funannotate	CDS	317033	317145	.	-	0	ID=MA076_000093-T1.cds;Parent=MA076_000093-T1;
scaffold_1	funannotate	CDS	316857	317016	.	-	1	ID=MA076_000093-T1.cds;Parent=MA076_000093-T1;
scaffold_1	funannotate	CDS	316119	316673	.	-	0	ID=MA076_000093-T1.cds;Parent=MA076_000093-T1;
scaffold_1	funannotate	CDS	315699	316019	.	-	0	ID=MA076_000093-T1.cds;Parent=MA076_000093-T1;
scaffold_1	funannotate	CDS	314895	315662	.	-	0	ID=MA076_000093-T1.cds;Parent=MA076_000093-T1;
scaffold_1	funannotate	gene	320875	321283	.	-	.	ID=MA076_000094;
scaffold_1	funannotate	mRNA	320875	321283	.	-	.	ID=MA076_000094-T1;Parent=MA076_000094;product=hypothetical protein;
scaffold_1	funannotate	exon	321046	321283	.	-	.	ID=MA076_000094-T1.exon1;Parent=MA076_000094-T1;
scaffold_1	funannotate	exon	320875	320972	.	-	.	ID=MA076_000094-T1.exon2;Parent=MA076_000094-T1;
scaffold_1	funannotate	CDS	321046	321283	.	-	0	ID=MA076_000094-T1.cds;Parent=MA076_000094-T1;
scaffold_1	funannotate	CDS	320875	320972	.	-	2	ID=MA076_000094-T1.cds;Parent=MA076_000094-T1;
scaffold_1	funannotate	gene	323057	324021	.	+	.	ID=MA076_000095;
scaffold_1	funannotate	mRNA	323057	324021	.	+	.	ID=MA076_000095-T1;Parent=MA076_000095;product=hypothetical protein;
scaffold_1	funannotate	exon	323057	323272	.	+	.	ID=MA076_000095-T1.exon1;Parent=MA076_000095-T1;
scaffold_1	funannotate	exon	323353	323388	.	+	.	ID=MA076_000095-T1.exon2;Parent=MA076_000095-T1;
scaffold_1	funannotate	exon	323448	323568	.	+	.	ID=MA076_000095-T1.exon3;Parent=MA076_000095-T1;
scaffold_1	funannotate	exon	323631	323864	.	+	.	ID=MA076_000095-T1.exon4;Parent=MA076_000095-T1;
scaffold_1	funannotate	exon	323945	324021	.	+	.	ID=MA076_000095-T1.exon5;Parent=MA076_000095-T1;
scaffold_1	funannotate	CDS	323057	323272	.	+	0	ID=MA076_000095-T1.cds;Parent=MA076_000095-T1;
scaffold_1	funannotate	CDS	323353	323388	.	+	0	ID=MA076_000095-T1.cds;Parent=MA076_000095-T1;
scaffold_1	funannotate	CDS	323448	323568	.	+	0	ID=MA076_000095-T1.cds;Parent=MA076_000095-T1;
scaffold_1	funannotate	CDS	323631	323864	.	+	2	ID=MA076_000095-T1.cds;Parent=MA076_000095-T1;
scaffold_1	funannotate	CDS	323945	324021	.	+	2	ID=MA076_000095-T1.cds;Parent=MA076_000095-T1;
scaffold_1	funannotate	gene	324871	327673	.	-	.	ID=MA076_000096;
scaffold_1	funannotate	mRNA	324871	327673	.	-	.	ID=MA076_000096-T1;Parent=MA076_000096;product=hypothetical protein;
scaffold_1	funannotate	exon	327434	327673	.	-	.	ID=MA076_000096-T1.exon1;Parent=MA076_000096-T1;
scaffold_1	funannotate	exon	327290	327314	.	-	.	ID=MA076_000096-T1.exon2;Parent=MA076_000096-T1;
scaffold_1	funannotate	exon	327116	327231	.	-	.	ID=MA076_000096-T1.exon3;Parent=MA076_000096-T1;
scaffold_1	funannotate	exon	326945	326980	.	-	.	ID=MA076_000096-T1.exon4;Parent=MA076_000096-T1;
scaffold_1	funannotate	exon	326871	326893	.	-	.	ID=MA076_000096-T1.exon5;Parent=MA076_000096-T1;
scaffold_1	funannotate	exon	326803	326821	.	-	.	ID=MA076_000096-T1.exon6;Parent=MA076_000096-T1;
scaffold_1	funannotate	exon	326703	326740	.	-	.	ID=MA076_000096-T1.exon7;Parent=MA076_000096-T1;
scaffold_1	funannotate	exon	326579	326651	.	-	.	ID=MA076_000096-T1.exon8;Parent=MA076_000096-T1;
scaffold_1	funannotate	exon	326441	326511	.	-	.	ID=MA076_000096-T1.exon9;Parent=MA076_000096-T1;
scaffold_1	funannotate	exon	326288	326390	.	-	.	ID=MA076_000096-T1.exon10;Parent=MA076_000096-T1;
scaffold_1	funannotate	exon	326237	326268	.	-	.	ID=MA076_000096-T1.exon11;Parent=MA076_000096-T1;
scaffold_1	funannotate	exon	326070	326168	.	-	.	ID=MA076_000096-T1.exon12;Parent=MA076_000096-T1;
scaffold_1	funannotate	exon	325922	326014	.	-	.	ID=MA076_000096-T1.exon13;Parent=MA076_000096-T1;
scaffold_1	funannotate	exon	325588	325815	.	-	.	ID=MA076_000096-T1.exon14;Parent=MA076_000096-T1;
scaffold_1	funannotate	exon	325083	325506	.	-	.	ID=MA076_000096-T1.exon15;Parent=MA076_000096-T1;
scaffold_1	funannotate	exon	324871	324963	.	-	.	ID=MA076_000096-T1.exon16;Parent=MA076_000096-T1;
scaffold_1	funannotate	CDS	327434	327673	.	-	0	ID=MA076_000096-T1.cds;Parent=MA076_000096-T1;
scaffold_1	funannotate	CDS	327290	327314	.	-	0	ID=MA076_000096-T1.cds;Parent=MA076_000096-T1;
scaffold_1	funannotate	CDS	327116	327231	.	-	2	ID=MA076_000096-T1.cds;Parent=MA076_000096-T1;
scaffold_1	funannotate	CDS	326945	326980	.	-	0	ID=MA076_000096-T1.cds;Parent=MA076_000096-T1;
scaffold_1	funannotate	CDS	326871	326893	.	-	0	ID=MA076_000096-T1.cds;Parent=MA076_000096-T1;
scaffold_1	funannotate	CDS	326803	326821	.	-	1	ID=MA076_000096-T1.cds;Parent=MA076_000096-T1;
scaffold_1	funannotate	CDS	326703	326740	.	-	0	ID=MA076_000096-T1.cds;Parent=MA076_000096-T1;
scaffold_1	funannotate	CDS	326579	326651	.	-	1	ID=MA076_000096-T1.cds;Parent=MA076_000096-T1;
scaffold_1	funannotate	CDS	326441	326511	.	-	0	ID=MA076_000096-T1.cds;Parent=MA076_000096-T1;
scaffold_1	funannotate	CDS	326288	326390	.	-	1	ID=MA076_000096-T1.cds;Parent=MA076_000096-T1;
scaffold_1	funannotate	CDS	326237	326268	.	-	0	ID=MA076_000096-T1.cds;Parent=MA076_000096-T1;
scaffold_1	funannotate	CDS	326070	326168	.	-	1	ID=MA076_000096-T1.cds;Parent=MA076_000096-T1;
scaffold_1	funannotate	CDS	325922	326014	.	-	1	ID=MA076_000096-T1.cds;Parent=MA076_000096-T1;
scaffold_1	funannotate	CDS	325588	325815	.	-	1	ID=MA076_000096-T1.cds;Parent=MA076_000096-T1;
scaffold_1	funannotate	CDS	325083	325506	.	-	1	ID=MA076_000096-T1.cds;Parent=MA076_000096-T1;
scaffold_1	funannotate	CDS	324871	324963	.	-	0	ID=MA076_000096-T1.cds;Parent=MA076_000096-T1;
scaffold_1	funannotate	gene	328344	328803	.	-	.	ID=MA076_000097;
scaffold_1	funannotate	mRNA	328344	328803	.	-	.	ID=MA076_000097-T1;Parent=MA076_000097;product=hypothetical protein;
scaffold_1	funannotate	exon	328514	328803	.	-	.	ID=MA076_000097-T1.exon1;Parent=MA076_000097-T1;
scaffold_1	funannotate	exon	328344	328398	.	-	.	ID=MA076_000097-T1.exon2;Parent=MA076_000097-T1;
scaffold_1	funannotate	CDS	328514	328803	.	-	0	ID=MA076_000097-T1.cds;Parent=MA076_000097-T1;
scaffold_1	funannotate	CDS	328344	328398	.	-	1	ID=MA076_000097-T1.cds;Parent=MA076_000097-T1;
scaffold_1	funannotate	gene	332263	332511	.	+	.	ID=MA076_000098;
scaffold_1	funannotate	mRNA	332263	332511	.	+	.	ID=MA076_000098-T1;Parent=MA076_000098;product=hypothetical protein;
scaffold_1	funannotate	exon	332263	332511	.	+	.	ID=MA076_000098-T1.exon1;Parent=MA076_000098-T1;
scaffold_1	funannotate	CDS	332263	332511	.	+	0	ID=MA076_000098-T1.cds;Parent=MA076_000098-T1;
scaffold_1	funannotate	gene	333187	334014	.	-	.	ID=MA076_000099;
scaffold_1	funannotate	mRNA	333187	334014	.	-	.	ID=MA076_000099-T1;Parent=MA076_000099;product=hypothetical protein;
scaffold_1	funannotate	exon	333187	334014	.	-	.	ID=MA076_000099-T1.exon1;Parent=MA076_000099-T1;
scaffold_1	funannotate	CDS	333187	334014	.	-	0	ID=MA076_000099-T1.cds;Parent=MA076_000099-T1;
scaffold_1	funannotate	gene	336209	336502	.	-	.	ID=MA076_000100;
scaffold_1	funannotate	mRNA	336209	336502	.	-	.	ID=MA076_000100-T1;Parent=MA076_000100;product=hypothetical protein;
scaffold_1	funannotate	exon	336446	336502	.	-	.	ID=MA076_000100-T1.exon1;Parent=MA076_000100-T1;
scaffold_1	funannotate	exon	336209	336361	.	-	.	ID=MA076_000100-T1.exon2;Parent=MA076_000100-T1;
scaffold_1	funannotate	CDS	336446	336502	.	-	0	ID=MA076_000100-T1.cds;Parent=MA076_000100-T1;
scaffold_1	funannotate	CDS	336209	336361	.	-	0	ID=MA076_000100-T1.cds;Parent=MA076_000100-T1;
scaffold_1	funannotate	gene	339354	341315	.	-	.	ID=MA076_000101;
scaffold_1	funannotate	mRNA	339354	341315	.	-	.	ID=MA076_000101-T1;Parent=MA076_000101;product=hypothetical protein;
scaffold_1	funannotate	exon	339354	341315	.	-	.	ID=MA076_000101-T1.exon1;Parent=MA076_000101-T1;
scaffold_1	funannotate	CDS	339354	341315	.	-	0	ID=MA076_000101-T1.cds;Parent=MA076_000101-T1;
scaffold_1	funannotate	gene	342809	344799	.	+	.	ID=MA076_000102;
scaffold_1	funannotate	mRNA	342809	344799	.	+	.	ID=MA076_000102-T1;Parent=MA076_000102;product=hypothetical protein;
scaffold_1	funannotate	exon	342809	342978	.	+	.	ID=MA076_000102-T1.exon1;Parent=MA076_000102-T1;
scaffold_1	funannotate	exon	343058	343671	.	+	.	ID=MA076_000102-T1.exon2;Parent=MA076_000102-T1;
scaffold_1	funannotate	exon	343735	343987	.	+	.	ID=MA076_000102-T1.exon3;Parent=MA076_000102-T1;
scaffold_1	funannotate	exon	344054	344176	.	+	.	ID=MA076_000102-T1.exon4;Parent=MA076_000102-T1;
scaffold_1	funannotate	exon	344229	344799	.	+	.	ID=MA076_000102-T1.exon5;Parent=MA076_000102-T1;
scaffold_1	funannotate	CDS	342809	342978	.	+	0	ID=MA076_000102-T1.cds;Parent=MA076_000102-T1;
scaffold_1	funannotate	CDS	343058	343671	.	+	1	ID=MA076_000102-T1.cds;Parent=MA076_000102-T1;
scaffold_1	funannotate	CDS	343735	343987	.	+	2	ID=MA076_000102-T1.cds;Parent=MA076_000102-T1;
scaffold_1	funannotate	CDS	344054	344176	.	+	1	ID=MA076_000102-T1.cds;Parent=MA076_000102-T1;
scaffold_1	funannotate	CDS	344229	344799	.	+	1	ID=MA076_000102-T1.cds;Parent=MA076_000102-T1;
scaffold_1	funannotate	gene	346007	350294	.	+	.	ID=MA076_000103;
scaffold_1	funannotate	mRNA	346007	350294	.	+	.	ID=MA076_000103-T1;Parent=MA076_000103;product=hypothetical protein;
scaffold_1	funannotate	exon	346007	346042	.	+	.	ID=MA076_000103-T1.exon1;Parent=MA076_000103-T1;
scaffold_1	funannotate	exon	346182	347115	.	+	.	ID=MA076_000103-T1.exon2;Parent=MA076_000103-T1;
scaffold_1	funannotate	exon	347215	350294	.	+	.	ID=MA076_000103-T1.exon3;Parent=MA076_000103-T1;
scaffold_1	funannotate	CDS	346007	346042	.	+	0	ID=MA076_000103-T1.cds;Parent=MA076_000103-T1;
scaffold_1	funannotate	CDS	346182	347115	.	+	0	ID=MA076_000103-T1.cds;Parent=MA076_000103-T1;
scaffold_1	funannotate	CDS	347215	350294	.	+	2	ID=MA076_000103-T1.cds;Parent=MA076_000103-T1;
scaffold_1	funannotate	gene	350935	352131	.	+	.	ID=MA076_000104;
scaffold_1	funannotate	mRNA	350935	352131	.	+	.	ID=MA076_000104-T1;Parent=MA076_000104;product=hypothetical protein;
scaffold_1	funannotate	exon	350935	351163	.	+	.	ID=MA076_000104-T1.exon1;Parent=MA076_000104-T1;
scaffold_1	funannotate	exon	351223	351586	.	+	.	ID=MA076_000104-T1.exon2;Parent=MA076_000104-T1;
scaffold_1	funannotate	exon	351690	352131	.	+	.	ID=MA076_000104-T1.exon3;Parent=MA076_000104-T1;
scaffold_1	funannotate	CDS	350935	351163	.	+	0	ID=MA076_000104-T1.cds;Parent=MA076_000104-T1;
scaffold_1	funannotate	CDS	351223	351586	.	+	2	ID=MA076_000104-T1.cds;Parent=MA076_000104-T1;
scaffold_1	funannotate	CDS	351690	352131	.	+	1	ID=MA076_000104-T1.cds;Parent=MA076_000104-T1;
scaffold_1	funannotate	gene	353580	354800	.	+	.	ID=MA076_000105;
scaffold_1	funannotate	mRNA	353580	354800	.	+	.	ID=MA076_000105-T1;Parent=MA076_000105;product=hypothetical protein;
scaffold_1	funannotate	exon	353580	354434	.	+	.	ID=MA076_000105-T1.exon1;Parent=MA076_000105-T1;
scaffold_1	funannotate	exon	354591	354800	.	+	.	ID=MA076_000105-T1.exon2;Parent=MA076_000105-T1;
scaffold_1	funannotate	CDS	353580	354434	.	+	0	ID=MA076_000105-T1.cds;Parent=MA076_000105-T1;
scaffold_1	funannotate	CDS	354591	354800	.	+	0	ID=MA076_000105-T1.cds;Parent=MA076_000105-T1;
scaffold_1	funannotate	gene	355483	357267	.	+	.	ID=MA076_000106;
scaffold_1	funannotate	mRNA	355483	357267	.	+	.	ID=MA076_000106-T1;Parent=MA076_000106;product=hypothetical protein;
scaffold_1	funannotate	exon	355483	356691	.	+	.	ID=MA076_000106-T1.exon1;Parent=MA076_000106-T1;
scaffold_1	funannotate	exon	356737	357267	.	+	.	ID=MA076_000106-T1.exon2;Parent=MA076_000106-T1;
scaffold_1	funannotate	CDS	355483	356691	.	+	0	ID=MA076_000106-T1.cds;Parent=MA076_000106-T1;
scaffold_1	funannotate	CDS	356737	357267	.	+	0	ID=MA076_000106-T1.cds;Parent=MA076_000106-T1;
scaffold_1	funannotate	gene	363955	365352	.	+	.	ID=MA076_000107;
scaffold_1	funannotate	mRNA	363955	365352	.	+	.	ID=MA076_000107-T1;Parent=MA076_000107;product=hypothetical protein;
scaffold_1	funannotate	exon	363955	365352	.	+	.	ID=MA076_000107-T1.exon1;Parent=MA076_000107-T1;
scaffold_1	funannotate	CDS	363955	365352	.	+	0	ID=MA076_000107-T1.cds;Parent=MA076_000107-T1;
scaffold_1	funannotate	gene	365726	367567	.	-	.	ID=MA076_000108;
scaffold_1	funannotate	mRNA	365726	367567	.	-	.	ID=MA076_000108-T1;Parent=MA076_000108;product=hypothetical protein;
scaffold_1	funannotate	exon	365726	367567	.	-	.	ID=MA076_000108-T1.exon1;Parent=MA076_000108-T1;
scaffold_1	funannotate	CDS	365726	367567	.	-	0	ID=MA076_000108-T1.cds;Parent=MA076_000108-T1;
scaffold_1	funannotate	gene	368979	371680	.	+	.	ID=MA076_000109;
scaffold_1	funannotate	mRNA	368979	371680	.	+	.	ID=MA076_000109-T1;Parent=MA076_000109;product=hypothetical protein;
scaffold_1	funannotate	exon	368979	369021	.	+	.	ID=MA076_000109-T1.exon1;Parent=MA076_000109-T1;
scaffold_1	funannotate	exon	369092	369787	.	+	.	ID=MA076_000109-T1.exon2;Parent=MA076_000109-T1;
scaffold_1	funannotate	exon	369898	370052	.	+	.	ID=MA076_000109-T1.exon3;Parent=MA076_000109-T1;
scaffold_1	funannotate	exon	370658	371680	.	+	.	ID=MA076_000109-T1.exon4;Parent=MA076_000109-T1;
scaffold_1	funannotate	CDS	368979	369021	.	+	0	ID=MA076_000109-T1.cds;Parent=MA076_000109-T1;
scaffold_1	funannotate	CDS	369092	369787	.	+	2	ID=MA076_000109-T1.cds;Parent=MA076_000109-T1;
scaffold_1	funannotate	CDS	369898	370052	.	+	2	ID=MA076_000109-T1.cds;Parent=MA076_000109-T1;
scaffold_1	funannotate	CDS	370658	371680	.	+	0	ID=MA076_000109-T1.cds;Parent=MA076_000109-T1;
scaffold_1	funannotate	gene	372701	373130	.	+	.	ID=MA076_000110;
scaffold_1	funannotate	mRNA	372701	373130	.	+	.	ID=MA076_000110-T1;Parent=MA076_000110;product=hypothetical protein;
scaffold_1	funannotate	exon	372701	372845	.	+	.	ID=MA076_000110-T1.exon1;Parent=MA076_000110-T1;
scaffold_1	funannotate	exon	372985	373130	.	+	.	ID=MA076_000110-T1.exon2;Parent=MA076_000110-T1;
scaffold_1	funannotate	CDS	372701	372845	.	+	0	ID=MA076_000110-T1.cds;Parent=MA076_000110-T1;
scaffold_1	funannotate	CDS	372985	373130	.	+	2	ID=MA076_000110-T1.cds;Parent=MA076_000110-T1;
scaffold_1	funannotate	gene	373417	374394	.	-	.	ID=MA076_000111;
scaffold_1	funannotate	mRNA	373417	374394	.	-	.	ID=MA076_000111-T1;Parent=MA076_000111;product=hypothetical protein;
scaffold_1	funannotate	exon	373417	374394	.	-	.	ID=MA076_000111-T1.exon1;Parent=MA076_000111-T1;
scaffold_1	funannotate	CDS	373417	374394	.	-	0	ID=MA076_000111-T1.cds;Parent=MA076_000111-T1;
scaffold_1	funannotate	gene	375402	377206	.	-	.	ID=MA076_000112;
scaffold_1	funannotate	mRNA	375402	377206	.	-	.	ID=MA076_000112-T1;Parent=MA076_000112;product=hypothetical protein;
scaffold_1	funannotate	exon	377062	377206	.	-	.	ID=MA076_000112-T1.exon1;Parent=MA076_000112-T1;
scaffold_1	funannotate	exon	376709	377009	.	-	.	ID=MA076_000112-T1.exon2;Parent=MA076_000112-T1;
scaffold_1	funannotate	exon	376463	376514	.	-	.	ID=MA076_000112-T1.exon3;Parent=MA076_000112-T1;
scaffold_1	funannotate	exon	376356	376412	.	-	.	ID=MA076_000112-T1.exon4;Parent=MA076_000112-T1;
scaffold_1	funannotate	exon	376023	376301	.	-	.	ID=MA076_000112-T1.exon5;Parent=MA076_000112-T1;
scaffold_1	funannotate	exon	375402	375962	.	-	.	ID=MA076_000112-T1.exon6;Parent=MA076_000112-T1;
scaffold_1	funannotate	CDS	377062	377206	.	-	0	ID=MA076_000112-T1.cds;Parent=MA076_000112-T1;
scaffold_1	funannotate	CDS	376709	377009	.	-	2	ID=MA076_000112-T1.cds;Parent=MA076_000112-T1;
scaffold_1	funannotate	CDS	376463	376514	.	-	1	ID=MA076_000112-T1.cds;Parent=MA076_000112-T1;
scaffold_1	funannotate	CDS	376356	376412	.	-	0	ID=MA076_000112-T1.cds;Parent=MA076_000112-T1;
scaffold_1	funannotate	CDS	376023	376301	.	-	0	ID=MA076_000112-T1.cds;Parent=MA076_000112-T1;
scaffold_1	funannotate	CDS	375402	375962	.	-	0	ID=MA076_000112-T1.cds;Parent=MA076_000112-T1;
scaffold_1	funannotate	gene	378127	379740	.	+	.	ID=MA076_000113;
scaffold_1	funannotate	mRNA	378127	379740	.	+	.	ID=MA076_000113-T1;Parent=MA076_000113;product=hypothetical protein;
scaffold_1	funannotate	exon	378127	378618	.	+	.	ID=MA076_000113-T1.exon1;Parent=MA076_000113-T1;
scaffold_1	funannotate	exon	378692	379363	.	+	.	ID=MA076_000113-T1.exon2;Parent=MA076_000113-T1;
scaffold_1	funannotate	exon	379414	379740	.	+	.	ID=MA076_000113-T1.exon3;Parent=MA076_000113-T1;
scaffold_1	funannotate	CDS	378127	378618	.	+	0	ID=MA076_000113-T1.cds;Parent=MA076_000113-T1;
scaffold_1	funannotate	CDS	378692	379363	.	+	0	ID=MA076_000113-T1.cds;Parent=MA076_000113-T1;
scaffold_1	funannotate	CDS	379414	379740	.	+	0	ID=MA076_000113-T1.cds;Parent=MA076_000113-T1;
scaffold_1	funannotate	gene	380582	382398	.	+	.	ID=MA076_000114;
scaffold_1	funannotate	mRNA	380582	382398	.	+	.	ID=MA076_000114-T1;Parent=MA076_000114;product=hypothetical protein;
scaffold_1	funannotate	exon	380582	381088	.	+	.	ID=MA076_000114-T1.exon1;Parent=MA076_000114-T1;
scaffold_1	funannotate	exon	381143	381279	.	+	.	ID=MA076_000114-T1.exon2;Parent=MA076_000114-T1;
scaffold_1	funannotate	exon	381337	381983	.	+	.	ID=MA076_000114-T1.exon3;Parent=MA076_000114-T1;
scaffold_1	funannotate	exon	382064	382398	.	+	.	ID=MA076_000114-T1.exon4;Parent=MA076_000114-T1;
scaffold_1	funannotate	CDS	380582	381088	.	+	0	ID=MA076_000114-T1.cds;Parent=MA076_000114-T1;
scaffold_1	funannotate	CDS	381143	381279	.	+	0	ID=MA076_000114-T1.cds;Parent=MA076_000114-T1;
scaffold_1	funannotate	CDS	381337	381983	.	+	1	ID=MA076_000114-T1.cds;Parent=MA076_000114-T1;
scaffold_1	funannotate	CDS	382064	382398	.	+	2	ID=MA076_000114-T1.cds;Parent=MA076_000114-T1;
scaffold_1	funannotate	gene	383951	385771	.	+	.	ID=MA076_000115;
scaffold_1	funannotate	mRNA	383951	385771	.	+	.	ID=MA076_000115-T1;Parent=MA076_000115;product=hypothetical protein;
scaffold_1	funannotate	exon	383951	384353	.	+	.	ID=MA076_000115-T1.exon1;Parent=MA076_000115-T1;
scaffold_1	funannotate	exon	384418	384650	.	+	.	ID=MA076_000115-T1.exon2;Parent=MA076_000115-T1;
scaffold_1	funannotate	exon	384719	385120	.	+	.	ID=MA076_000115-T1.exon3;Parent=MA076_000115-T1;
scaffold_1	funannotate	exon	385178	385771	.	+	.	ID=MA076_000115-T1.exon4;Parent=MA076_000115-T1;
scaffold_1	funannotate	CDS	383951	384353	.	+	0	ID=MA076_000115-T1.cds;Parent=MA076_000115-T1;
scaffold_1	funannotate	CDS	384418	384650	.	+	2	ID=MA076_000115-T1.cds;Parent=MA076_000115-T1;
scaffold_1	funannotate	CDS	384719	385120	.	+	0	ID=MA076_000115-T1.cds;Parent=MA076_000115-T1;
scaffold_1	funannotate	CDS	385178	385771	.	+	0	ID=MA076_000115-T1.cds;Parent=MA076_000115-T1;
scaffold_1	funannotate	gene	388954	389961	.	+	.	ID=MA076_000116;
scaffold_1	funannotate	mRNA	388954	389961	.	+	.	ID=MA076_000116-T1;Parent=MA076_000116;product=hypothetical protein;
scaffold_1	funannotate	exon	388954	389250	.	+	.	ID=MA076_000116-T1.exon1;Parent=MA076_000116-T1;
scaffold_1	funannotate	exon	389317	389961	.	+	.	ID=MA076_000116-T1.exon2;Parent=MA076_000116-T1;
scaffold_1	funannotate	CDS	388954	389250	.	+	0	ID=MA076_000116-T1.cds;Parent=MA076_000116-T1;
scaffold_1	funannotate	CDS	389317	389961	.	+	0	ID=MA076_000116-T1.cds;Parent=MA076_000116-T1;
scaffold_1	funannotate	gene	390604	393663	.	-	.	ID=MA076_000117;
scaffold_1	funannotate	mRNA	390604	393663	.	-	.	ID=MA076_000117-T1;Parent=MA076_000117;product=hypothetical protein;
scaffold_1	funannotate	exon	393489	393663	.	-	.	ID=MA076_000117-T1.exon1;Parent=MA076_000117-T1;
scaffold_1	funannotate	exon	392700	393436	.	-	.	ID=MA076_000117-T1.exon2;Parent=MA076_000117-T1;
scaffold_1	funannotate	exon	392482	392644	.	-	.	ID=MA076_000117-T1.exon3;Parent=MA076_000117-T1;
scaffold_1	funannotate	exon	392129	392434	.	-	.	ID=MA076_000117-T1.exon4;Parent=MA076_000117-T1;
scaffold_1	funannotate	exon	391948	392074	.	-	.	ID=MA076_000117-T1.exon5;Parent=MA076_000117-T1;
scaffold_1	funannotate	exon	390604	391894	.	-	.	ID=MA076_000117-T1.exon6;Parent=MA076_000117-T1;
scaffold_1	funannotate	CDS	393489	393663	.	-	0	ID=MA076_000117-T1.cds;Parent=MA076_000117-T1;
scaffold_1	funannotate	CDS	392700	393436	.	-	2	ID=MA076_000117-T1.cds;Parent=MA076_000117-T1;
scaffold_1	funannotate	CDS	392482	392644	.	-	0	ID=MA076_000117-T1.cds;Parent=MA076_000117-T1;
scaffold_1	funannotate	CDS	392129	392434	.	-	2	ID=MA076_000117-T1.cds;Parent=MA076_000117-T1;
scaffold_1	funannotate	CDS	391948	392074	.	-	2	ID=MA076_000117-T1.cds;Parent=MA076_000117-T1;
scaffold_1	funannotate	CDS	390604	391894	.	-	1	ID=MA076_000117-T1.cds;Parent=MA076_000117-T1;
scaffold_1	funannotate	gene	395627	396586	.	-	.	ID=MA076_000118;
scaffold_1	funannotate	mRNA	395627	396586	.	-	.	ID=MA076_000118-T1;Parent=MA076_000118;product=hypothetical protein;
scaffold_1	funannotate	exon	395627	396586	.	-	.	ID=MA076_000118-T1.exon1;Parent=MA076_000118-T1;
scaffold_1	funannotate	CDS	395627	396586	.	-	0	ID=MA076_000118-T1.cds;Parent=MA076_000118-T1;
scaffold_1	funannotate	gene	397475	397771	.	-	.	ID=MA076_000119;
scaffold_1	funannotate	mRNA	397475	397771	.	-	.	ID=MA076_000119-T1;Parent=MA076_000119;product=hypothetical protein;
scaffold_1	funannotate	exon	397641	397771	.	-	.	ID=MA076_000119-T1.exon1;Parent=MA076_000119-T1;
scaffold_1	funannotate	exon	397475	397505	.	-	.	ID=MA076_000119-T1.exon2;Parent=MA076_000119-T1;
scaffold_1	funannotate	CDS	397641	397771	.	-	0	ID=MA076_000119-T1.cds;Parent=MA076_000119-T1;
scaffold_1	funannotate	CDS	397475	397505	.	-	1	ID=MA076_000119-T1.cds;Parent=MA076_000119-T1;
scaffold_1	funannotate	gene	398762	400036	.	+	.	ID=MA076_000120;
scaffold_1	funannotate	mRNA	398762	400036	.	+	.	ID=MA076_000120-T1;Parent=MA076_000120;product=hypothetical protein;
scaffold_1	funannotate	exon	398762	400036	.	+	.	ID=MA076_000120-T1.exon1;Parent=MA076_000120-T1;
scaffold_1	funannotate	CDS	398762	400036	.	+	0	ID=MA076_000120-T1.cds;Parent=MA076_000120-T1;
scaffold_1	funannotate	gene	400203	401298	.	-	.	ID=MA076_000121;
scaffold_1	funannotate	mRNA	400203	401298	.	-	.	ID=MA076_000121-T1;Parent=MA076_000121;product=hypothetical protein;
scaffold_1	funannotate	exon	400673	401298	.	-	.	ID=MA076_000121-T1.exon1;Parent=MA076_000121-T1;
scaffold_1	funannotate	exon	400203	400608	.	-	.	ID=MA076_000121-T1.exon2;Parent=MA076_000121-T1;
scaffold_1	funannotate	CDS	400673	401298	.	-	0	ID=MA076_000121-T1.cds;Parent=MA076_000121-T1;
scaffold_1	funannotate	CDS	400203	400608	.	-	1	ID=MA076_000121-T1.cds;Parent=MA076_000121-T1;
scaffold_1	funannotate	gene	405346	406750	.	+	.	ID=MA076_000122;
scaffold_1	funannotate	mRNA	405346	406750	.	+	.	ID=MA076_000122-T1;Parent=MA076_000122;product=hypothetical protein;
scaffold_1	funannotate	exon	405346	405412	.	+	.	ID=MA076_000122-T1.exon1;Parent=MA076_000122-T1;
scaffold_1	funannotate	exon	405708	405950	.	+	.	ID=MA076_000122-T1.exon2;Parent=MA076_000122-T1;
scaffold_1	funannotate	exon	406007	406274	.	+	.	ID=MA076_000122-T1.exon3;Parent=MA076_000122-T1;
scaffold_1	funannotate	exon	406387	406750	.	+	.	ID=MA076_000122-T1.exon4;Parent=MA076_000122-T1;
scaffold_1	funannotate	CDS	405346	405412	.	+	0	ID=MA076_000122-T1.cds;Parent=MA076_000122-T1;
scaffold_1	funannotate	CDS	405708	405950	.	+	2	ID=MA076_000122-T1.cds;Parent=MA076_000122-T1;
scaffold_1	funannotate	CDS	406007	406274	.	+	2	ID=MA076_000122-T1.cds;Parent=MA076_000122-T1;
scaffold_1	funannotate	CDS	406387	406750	.	+	1	ID=MA076_000122-T1.cds;Parent=MA076_000122-T1;
scaffold_1	funannotate	gene	407656	408234	.	+	.	ID=MA076_000123;
scaffold_1	funannotate	mRNA	407656	408234	.	+	.	ID=MA076_000123-T1;Parent=MA076_000123;product=hypothetical protein;
scaffold_1	funannotate	exon	407656	408234	.	+	.	ID=MA076_000123-T1.exon1;Parent=MA076_000123-T1;
scaffold_1	funannotate	CDS	407656	408234	.	+	0	ID=MA076_000123-T1.cds;Parent=MA076_000123-T1;
scaffold_1	funannotate	gene	408986	409423	.	-	.	ID=MA076_000124;
scaffold_1	funannotate	mRNA	408986	409423	.	-	.	ID=MA076_000124-T1;Parent=MA076_000124;product=hypothetical protein;
scaffold_1	funannotate	exon	409405	409423	.	-	.	ID=MA076_000124-T1.exon1;Parent=MA076_000124-T1;
scaffold_1	funannotate	exon	408986	409335	.	-	.	ID=MA076_000124-T1.exon2;Parent=MA076_000124-T1;
scaffold_1	funannotate	CDS	409405	409423	.	-	0	ID=MA076_000124-T1.cds;Parent=MA076_000124-T1;
scaffold_1	funannotate	CDS	408986	409335	.	-	2	ID=MA076_000124-T1.cds;Parent=MA076_000124-T1;
scaffold_1	funannotate	gene	411732	412088	.	+	.	ID=MA076_000125;
scaffold_1	funannotate	mRNA	411732	412088	.	+	.	ID=MA076_000125-T1;Parent=MA076_000125;product=hypothetical protein;
scaffold_1	funannotate	exon	411732	411753	.	+	.	ID=MA076_000125-T1.exon1;Parent=MA076_000125-T1;
scaffold_1	funannotate	exon	411820	412088	.	+	.	ID=MA076_000125-T1.exon2;Parent=MA076_000125-T1;
scaffold_1	funannotate	CDS	411732	411753	.	+	0	ID=MA076_000125-T1.cds;Parent=MA076_000125-T1;
scaffold_1	funannotate	CDS	411820	412088	.	+	2	ID=MA076_000125-T1.cds;Parent=MA076_000125-T1;
scaffold_1	funannotate	gene	413560	414624	.	+	.	ID=MA076_000126;
scaffold_1	funannotate	mRNA	413560	414624	.	+	.	ID=MA076_000126-T1;Parent=MA076_000126;product=hypothetical protein;
scaffold_1	funannotate	exon	413560	413592	.	+	.	ID=MA076_000126-T1.exon1;Parent=MA076_000126-T1;
scaffold_1	funannotate	exon	413642	414107	.	+	.	ID=MA076_000126-T1.exon2;Parent=MA076_000126-T1;
scaffold_1	funannotate	exon	414176	414624	.	+	.	ID=MA076_000126-T1.exon3;Parent=MA076_000126-T1;
scaffold_1	funannotate	CDS	413560	413592	.	+	0	ID=MA076_000126-T1.cds;Parent=MA076_000126-T1;
scaffold_1	funannotate	CDS	413642	414107	.	+	0	ID=MA076_000126-T1.cds;Parent=MA076_000126-T1;
scaffold_1	funannotate	CDS	414176	414624	.	+	2	ID=MA076_000126-T1.cds;Parent=MA076_000126-T1;
scaffold_1	funannotate	gene	415199	415458	.	+	.	ID=MA076_000127;
scaffold_1	funannotate	mRNA	415199	415458	.	+	.	ID=MA076_000127-T1;Parent=MA076_000127;product=hypothetical protein;
scaffold_1	funannotate	exon	415199	415302	.	+	.	ID=MA076_000127-T1.exon1;Parent=MA076_000127-T1;
scaffold_1	funannotate	exon	415374	415458	.	+	.	ID=MA076_000127-T1.exon2;Parent=MA076_000127-T1;
scaffold_1	funannotate	CDS	415199	415302	.	+	0	ID=MA076_000127-T1.cds;Parent=MA076_000127-T1;
scaffold_1	funannotate	CDS	415374	415458	.	+	1	ID=MA076_000127-T1.cds;Parent=MA076_000127-T1;
scaffold_1	funannotate	gene	415688	416984	.	-	.	ID=MA076_000128;
scaffold_1	funannotate	mRNA	415688	416984	.	-	.	ID=MA076_000128-T1;Parent=MA076_000128;product=hypothetical protein;
scaffold_1	funannotate	exon	416940	416984	.	-	.	ID=MA076_000128-T1.exon1;Parent=MA076_000128-T1;
scaffold_1	funannotate	exon	416293	416838	.	-	.	ID=MA076_000128-T1.exon2;Parent=MA076_000128-T1;
scaffold_1	funannotate	exon	416128	416209	.	-	.	ID=MA076_000128-T1.exon3;Parent=MA076_000128-T1;
scaffold_1	funannotate	exon	415815	416071	.	-	.	ID=MA076_000128-T1.exon4;Parent=MA076_000128-T1;
scaffold_1	funannotate	exon	415688	415759	.	-	.	ID=MA076_000128-T1.exon5;Parent=MA076_000128-T1;
scaffold_1	funannotate	CDS	416940	416984	.	-	0	ID=MA076_000128-T1.cds;Parent=MA076_000128-T1;
scaffold_1	funannotate	CDS	416293	416838	.	-	0	ID=MA076_000128-T1.cds;Parent=MA076_000128-T1;
scaffold_1	funannotate	CDS	416128	416209	.	-	0	ID=MA076_000128-T1.cds;Parent=MA076_000128-T1;
scaffold_1	funannotate	CDS	415815	416071	.	-	2	ID=MA076_000128-T1.cds;Parent=MA076_000128-T1;
scaffold_1	funannotate	CDS	415688	415759	.	-	0	ID=MA076_000128-T1.cds;Parent=MA076_000128-T1;
scaffold_1	funannotate	gene	419915	423153	.	+	.	ID=MA076_000129;
scaffold_1	funannotate	mRNA	419915	423153	.	+	.	ID=MA076_000129-T1;Parent=MA076_000129;product=hypothetical protein;
scaffold_1	funannotate	exon	419915	420187	.	+	.	ID=MA076_000129-T1.exon1;Parent=MA076_000129-T1;
scaffold_1	funannotate	exon	420278	420899	.	+	.	ID=MA076_000129-T1.exon2;Parent=MA076_000129-T1;
scaffold_1	funannotate	exon	420972	421562	.	+	.	ID=MA076_000129-T1.exon3;Parent=MA076_000129-T1;
scaffold_1	funannotate	exon	421636	421747	.	+	.	ID=MA076_000129-T1.exon4;Parent=MA076_000129-T1;
scaffold_1	funannotate	exon	421814	422092	.	+	.	ID=MA076_000129-T1.exon5;Parent=MA076_000129-T1;
scaffold_1	funannotate	exon	422163	423153	.	+	.	ID=MA076_000129-T1.exon6;Parent=MA076_000129-T1;
scaffold_1	funannotate	CDS	419915	420187	.	+	0	ID=MA076_000129-T1.cds;Parent=MA076_000129-T1;
scaffold_1	funannotate	CDS	420278	420899	.	+	0	ID=MA076_000129-T1.cds;Parent=MA076_000129-T1;
scaffold_1	funannotate	CDS	420972	421562	.	+	2	ID=MA076_000129-T1.cds;Parent=MA076_000129-T1;
scaffold_1	funannotate	CDS	421636	421747	.	+	2	ID=MA076_000129-T1.cds;Parent=MA076_000129-T1;
scaffold_1	funannotate	CDS	421814	422092	.	+	1	ID=MA076_000129-T1.cds;Parent=MA076_000129-T1;
scaffold_1	funannotate	CDS	422163	423153	.	+	1	ID=MA076_000129-T1.cds;Parent=MA076_000129-T1;
scaffold_1	funannotate	gene	423728	425957	.	+	.	ID=MA076_000130;
scaffold_1	funannotate	mRNA	423728	425957	.	+	.	ID=MA076_000130-T1;Parent=MA076_000130;product=hypothetical protein;
scaffold_1	funannotate	exon	423728	424055	.	+	.	ID=MA076_000130-T1.exon1;Parent=MA076_000130-T1;
scaffold_1	funannotate	exon	424114	425957	.	+	.	ID=MA076_000130-T1.exon2;Parent=MA076_000130-T1;
scaffold_1	funannotate	CDS	423728	424055	.	+	0	ID=MA076_000130-T1.cds;Parent=MA076_000130-T1;
scaffold_1	funannotate	CDS	424114	425957	.	+	2	ID=MA076_000130-T1.cds;Parent=MA076_000130-T1;
scaffold_1	funannotate	gene	427047	428706	.	+	.	ID=MA076_000131;
scaffold_1	funannotate	mRNA	427047	428706	.	+	.	ID=MA076_000131-T1;Parent=MA076_000131;product=hypothetical protein;
scaffold_1	funannotate	exon	427047	427105	.	+	.	ID=MA076_000131-T1.exon1;Parent=MA076_000131-T1;
scaffold_1	funannotate	exon	427161	427500	.	+	.	ID=MA076_000131-T1.exon2;Parent=MA076_000131-T1;
scaffold_1	funannotate	exon	427557	428182	.	+	.	ID=MA076_000131-T1.exon3;Parent=MA076_000131-T1;
scaffold_1	funannotate	exon	428244	428706	.	+	.	ID=MA076_000131-T1.exon4;Parent=MA076_000131-T1;
scaffold_1	funannotate	CDS	427047	427105	.	+	0	ID=MA076_000131-T1.cds;Parent=MA076_000131-T1;
scaffold_1	funannotate	CDS	427161	427500	.	+	1	ID=MA076_000131-T1.cds;Parent=MA076_000131-T1;
scaffold_1	funannotate	CDS	427557	428182	.	+	0	ID=MA076_000131-T1.cds;Parent=MA076_000131-T1;
scaffold_1	funannotate	CDS	428244	428706	.	+	1	ID=MA076_000131-T1.cds;Parent=MA076_000131-T1;
scaffold_1	funannotate	gene	428893	430491	.	+	.	ID=MA076_000132;
scaffold_1	funannotate	mRNA	428893	430491	.	+	.	ID=MA076_000132-T1;Parent=MA076_000132;product=hypothetical protein;
scaffold_1	funannotate	exon	428893	428953	.	+	.	ID=MA076_000132-T1.exon1;Parent=MA076_000132-T1;
scaffold_1	funannotate	exon	429009	429915	.	+	.	ID=MA076_000132-T1.exon2;Parent=MA076_000132-T1;
scaffold_1	funannotate	exon	429975	430160	.	+	.	ID=MA076_000132-T1.exon3;Parent=MA076_000132-T1;
scaffold_1	funannotate	exon	430227	430377	.	+	.	ID=MA076_000132-T1.exon4;Parent=MA076_000132-T1;
scaffold_1	funannotate	exon	430438	430491	.	+	.	ID=MA076_000132-T1.exon5;Parent=MA076_000132-T1;
scaffold_1	funannotate	CDS	428893	428953	.	+	0	ID=MA076_000132-T1.cds;Parent=MA076_000132-T1;
scaffold_1	funannotate	CDS	429009	429915	.	+	2	ID=MA076_000132-T1.cds;Parent=MA076_000132-T1;
scaffold_1	funannotate	CDS	429975	430160	.	+	1	ID=MA076_000132-T1.cds;Parent=MA076_000132-T1;
scaffold_1	funannotate	CDS	430227	430377	.	+	1	ID=MA076_000132-T1.cds;Parent=MA076_000132-T1;
scaffold_1	funannotate	CDS	430438	430491	.	+	0	ID=MA076_000132-T1.cds;Parent=MA076_000132-T1;
scaffold_1	funannotate	gene	430904	432930	.	-	.	ID=MA076_000133;
scaffold_1	funannotate	mRNA	430904	432930	.	-	.	ID=MA076_000133-T1;Parent=MA076_000133;product=hypothetical protein;
scaffold_1	funannotate	exon	432643	432930	.	-	.	ID=MA076_000133-T1.exon1;Parent=MA076_000133-T1;
scaffold_1	funannotate	exon	431811	432155	.	-	.	ID=MA076_000133-T1.exon2;Parent=MA076_000133-T1;
scaffold_1	funannotate	exon	431678	431718	.	-	.	ID=MA076_000133-T1.exon3;Parent=MA076_000133-T1;
scaffold_1	funannotate	exon	430904	431534	.	-	.	ID=MA076_000133-T1.exon4;Parent=MA076_000133-T1;
scaffold_1	funannotate	CDS	432643	432930	.	-	0	ID=MA076_000133-T1.cds;Parent=MA076_000133-T1;
scaffold_1	funannotate	CDS	431811	432155	.	-	0	ID=MA076_000133-T1.cds;Parent=MA076_000133-T1;
scaffold_1	funannotate	CDS	431678	431718	.	-	0	ID=MA076_000133-T1.cds;Parent=MA076_000133-T1;
scaffold_1	funannotate	CDS	430904	431534	.	-	1	ID=MA076_000133-T1.cds;Parent=MA076_000133-T1;
scaffold_1	funannotate	gene	434747	435046	.	-	.	ID=MA076_000134;
scaffold_1	funannotate	mRNA	434747	435046	.	-	.	ID=MA076_000134-T1;Parent=MA076_000134;product=hypothetical protein;
scaffold_1	funannotate	exon	434747	435046	.	-	.	ID=MA076_000134-T1.exon1;Parent=MA076_000134-T1;
scaffold_1	funannotate	CDS	434747	435046	.	-	0	ID=MA076_000134-T1.cds;Parent=MA076_000134-T1;
scaffold_1	funannotate	gene	436577	438187	.	-	.	ID=MA076_000135;
scaffold_1	funannotate	mRNA	436577	438187	.	-	.	ID=MA076_000135-T1;Parent=MA076_000135;product=hypothetical protein;
scaffold_1	funannotate	exon	436685	438187	.	-	.	ID=MA076_000135-T1.exon1;Parent=MA076_000135-T1;
scaffold_1	funannotate	exon	436577	436609	.	-	.	ID=MA076_000135-T1.exon2;Parent=MA076_000135-T1;
scaffold_1	funannotate	CDS	436685	438187	.	-	0	ID=MA076_000135-T1.cds;Parent=MA076_000135-T1;
scaffold_1	funannotate	CDS	436577	436609	.	-	0	ID=MA076_000135-T1.cds;Parent=MA076_000135-T1;
scaffold_1	funannotate	gene	440430	442555	.	-	.	ID=MA076_000136;
scaffold_1	funannotate	mRNA	440430	442555	.	-	.	ID=MA076_000136-T1;Parent=MA076_000136;product=hypothetical protein;
scaffold_1	funannotate	exon	442545	442555	.	-	.	ID=MA076_000136-T1.exon1;Parent=MA076_000136-T1;
scaffold_1	funannotate	exon	442084	442479	.	-	.	ID=MA076_000136-T1.exon2;Parent=MA076_000136-T1;
scaffold_1	funannotate	exon	440430	442026	.	-	.	ID=MA076_000136-T1.exon3;Parent=MA076_000136-T1;
scaffold_1	funannotate	CDS	442545	442555	.	-	0	ID=MA076_000136-T1.cds;Parent=MA076_000136-T1;
scaffold_1	funannotate	CDS	442084	442479	.	-	1	ID=MA076_000136-T1.cds;Parent=MA076_000136-T1;
scaffold_1	funannotate	CDS	440430	442026	.	-	1	ID=MA076_000136-T1.cds;Parent=MA076_000136-T1;
scaffold_1	funannotate	gene	445971	447356	.	+	.	ID=MA076_000137;
scaffold_1	funannotate	mRNA	445971	447356	.	+	.	ID=MA076_000137-T1;Parent=MA076_000137;product=hypothetical protein;
scaffold_1	funannotate	exon	445971	446195	.	+	.	ID=MA076_000137-T1.exon1;Parent=MA076_000137-T1;
scaffold_1	funannotate	exon	446276	446382	.	+	.	ID=MA076_000137-T1.exon2;Parent=MA076_000137-T1;
scaffold_1	funannotate	exon	446468	447356	.	+	.	ID=MA076_000137-T1.exon3;Parent=MA076_000137-T1;
scaffold_1	funannotate	CDS	445971	446195	.	+	0	ID=MA076_000137-T1.cds;Parent=MA076_000137-T1;
scaffold_1	funannotate	CDS	446276	446382	.	+	0	ID=MA076_000137-T1.cds;Parent=MA076_000137-T1;
scaffold_1	funannotate	CDS	446468	447356	.	+	1	ID=MA076_000137-T1.cds;Parent=MA076_000137-T1;
scaffold_1	funannotate	gene	447670	448680	.	-	.	ID=MA076_000138;
scaffold_1	funannotate	mRNA	447670	448680	.	-	.	ID=MA076_000138-T1;Parent=MA076_000138;product=hypothetical protein;
scaffold_1	funannotate	exon	447670	448680	.	-	.	ID=MA076_000138-T1.exon1;Parent=MA076_000138-T1;
scaffold_1	funannotate	CDS	447670	448680	.	-	0	ID=MA076_000138-T1.cds;Parent=MA076_000138-T1;
scaffold_1	funannotate	gene	449106	452032	.	-	.	ID=MA076_000139;
scaffold_1	funannotate	mRNA	449106	452032	.	-	.	ID=MA076_000139-T1;Parent=MA076_000139;product=hypothetical protein;
scaffold_1	funannotate	exon	451578	452032	.	-	.	ID=MA076_000139-T1.exon1;Parent=MA076_000139-T1;
scaffold_1	funannotate	exon	449106	451518	.	-	.	ID=MA076_000139-T1.exon2;Parent=MA076_000139-T1;
scaffold_1	funannotate	CDS	451578	452032	.	-	0	ID=MA076_000139-T1.cds;Parent=MA076_000139-T1;
scaffold_1	funannotate	CDS	449106	451518	.	-	1	ID=MA076_000139-T1.cds;Parent=MA076_000139-T1;
scaffold_1	funannotate	gene	453602	456514	.	-	.	ID=MA076_000140;
scaffold_1	funannotate	mRNA	453602	456514	.	-	.	ID=MA076_000140-T1;Parent=MA076_000140;product=hypothetical protein;
scaffold_1	funannotate	exon	453602	456514	.	-	.	ID=MA076_000140-T1.exon1;Parent=MA076_000140-T1;
scaffold_1	funannotate	CDS	453602	456514	.	-	0	ID=MA076_000140-T1.cds;Parent=MA076_000140-T1;
scaffold_1	funannotate	gene	458406	463638	.	+	.	ID=MA076_000141;
scaffold_1	funannotate	mRNA	458406	463638	.	+	.	ID=MA076_000141-T1;Parent=MA076_000141;product=hypothetical protein;
scaffold_1	funannotate	exon	458406	458699	.	+	.	ID=MA076_000141-T1.exon1;Parent=MA076_000141-T1;
scaffold_1	funannotate	exon	458833	460892	.	+	.	ID=MA076_000141-T1.exon2;Parent=MA076_000141-T1;
scaffold_1	funannotate	exon	460950	463191	.	+	.	ID=MA076_000141-T1.exon3;Parent=MA076_000141-T1;
scaffold_1	funannotate	exon	463375	463638	.	+	.	ID=MA076_000141-T1.exon4;Parent=MA076_000141-T1;
scaffold_1	funannotate	CDS	458406	458699	.	+	0	ID=MA076_000141-T1.cds;Parent=MA076_000141-T1;
scaffold_1	funannotate	CDS	458833	460892	.	+	0	ID=MA076_000141-T1.cds;Parent=MA076_000141-T1;
scaffold_1	funannotate	CDS	460950	463191	.	+	1	ID=MA076_000141-T1.cds;Parent=MA076_000141-T1;
scaffold_1	funannotate	CDS	463375	463638	.	+	0	ID=MA076_000141-T1.cds;Parent=MA076_000141-T1;
scaffold_1	funannotate	gene	466714	468899	.	+	.	ID=MA076_000142;
scaffold_1	funannotate	mRNA	466714	468899	.	+	.	ID=MA076_000142-T1;Parent=MA076_000142;product=hypothetical protein;
scaffold_1	funannotate	exon	466714	467570	.	+	.	ID=MA076_000142-T1.exon1;Parent=MA076_000142-T1;
scaffold_1	funannotate	exon	467632	467836	.	+	.	ID=MA076_000142-T1.exon2;Parent=MA076_000142-T1;
scaffold_1	funannotate	exon	467892	468899	.	+	.	ID=MA076_000142-T1.exon3;Parent=MA076_000142-T1;
scaffold_1	funannotate	CDS	466714	467570	.	+	0	ID=MA076_000142-T1.cds;Parent=MA076_000142-T1;
scaffold_1	funannotate	CDS	467632	467836	.	+	1	ID=MA076_000142-T1.cds;Parent=MA076_000142-T1;
scaffold_1	funannotate	CDS	467892	468899	.	+	0	ID=MA076_000142-T1.cds;Parent=MA076_000142-T1;
scaffold_1	funannotate	gene	469719	470565	.	+	.	ID=MA076_000143;
scaffold_1	funannotate	mRNA	469719	470565	.	+	.	ID=MA076_000143-T1;Parent=MA076_000143;product=hypothetical protein;
scaffold_1	funannotate	exon	469719	469730	.	+	.	ID=MA076_000143-T1.exon1;Parent=MA076_000143-T1;
scaffold_1	funannotate	exon	469798	470565	.	+	.	ID=MA076_000143-T1.exon2;Parent=MA076_000143-T1;
scaffold_1	funannotate	CDS	469719	469730	.	+	0	ID=MA076_000143-T1.cds;Parent=MA076_000143-T1;
scaffold_1	funannotate	CDS	469798	470565	.	+	0	ID=MA076_000143-T1.cds;Parent=MA076_000143-T1;
scaffold_1	funannotate	gene	470609	472134	.	-	.	ID=MA076_000144;
scaffold_1	funannotate	mRNA	470609	472134	.	-	.	ID=MA076_000144-T1;Parent=MA076_000144;product=hypothetical protein;
scaffold_1	funannotate	exon	471774	472134	.	-	.	ID=MA076_000144-T1.exon1;Parent=MA076_000144-T1;
scaffold_1	funannotate	exon	471509	471651	.	-	.	ID=MA076_000144-T1.exon2;Parent=MA076_000144-T1;
scaffold_1	funannotate	exon	471330	471416	.	-	.	ID=MA076_000144-T1.exon3;Parent=MA076_000144-T1;
scaffold_1	funannotate	exon	470609	471265	.	-	.	ID=MA076_000144-T1.exon4;Parent=MA076_000144-T1;
scaffold_1	funannotate	CDS	471774	472134	.	-	0	ID=MA076_000144-T1.cds;Parent=MA076_000144-T1;
scaffold_1	funannotate	CDS	471509	471651	.	-	2	ID=MA076_000144-T1.cds;Parent=MA076_000144-T1;
scaffold_1	funannotate	CDS	471330	471416	.	-	0	ID=MA076_000144-T1.cds;Parent=MA076_000144-T1;
scaffold_1	funannotate	CDS	470609	471265	.	-	0	ID=MA076_000144-T1.cds;Parent=MA076_000144-T1;
scaffold_1	funannotate	gene	481197	481805	.	+	.	ID=MA076_000145;
scaffold_1	funannotate	mRNA	481197	481805	.	+	.	ID=MA076_000145-T1;Parent=MA076_000145;product=hypothetical protein;
scaffold_1	funannotate	exon	481197	481805	.	+	.	ID=MA076_000145-T1.exon1;Parent=MA076_000145-T1;
scaffold_1	funannotate	CDS	481197	481805	.	+	0	ID=MA076_000145-T1.cds;Parent=MA076_000145-T1;
scaffold_1	funannotate	gene	484248	485206	.	+	.	ID=MA076_000146;
scaffold_1	funannotate	mRNA	484248	485206	.	+	.	ID=MA076_000146-T1;Parent=MA076_000146;product=hypothetical protein;
scaffold_1	funannotate	exon	484248	484585	.	+	.	ID=MA076_000146-T1.exon1;Parent=MA076_000146-T1;
scaffold_1	funannotate	exon	484663	485206	.	+	.	ID=MA076_000146-T1.exon2;Parent=MA076_000146-T1;
scaffold_1	funannotate	CDS	484248	484585	.	+	0	ID=MA076_000146-T1.cds;Parent=MA076_000146-T1;
scaffold_1	funannotate	CDS	484663	485206	.	+	1	ID=MA076_000146-T1.cds;Parent=MA076_000146-T1;
scaffold_1	funannotate	gene	485658	487544	.	+	.	ID=MA076_000147;
scaffold_1	funannotate	mRNA	485658	487544	.	+	.	ID=MA076_000147-T1;Parent=MA076_000147;product=hypothetical protein;
scaffold_1	funannotate	exon	485658	485689	.	+	.	ID=MA076_000147-T1.exon1;Parent=MA076_000147-T1;
scaffold_1	funannotate	exon	485768	485781	.	+	.	ID=MA076_000147-T1.exon2;Parent=MA076_000147-T1;
scaffold_1	funannotate	exon	485895	485975	.	+	.	ID=MA076_000147-T1.exon3;Parent=MA076_000147-T1;
scaffold_1	funannotate	exon	486092	486734	.	+	.	ID=MA076_000147-T1.exon4;Parent=MA076_000147-T1;
scaffold_1	funannotate	exon	486809	486836	.	+	.	ID=MA076_000147-T1.exon5;Parent=MA076_000147-T1;
scaffold_1	funannotate	exon	486896	486968	.	+	.	ID=MA076_000147-T1.exon6;Parent=MA076_000147-T1;
scaffold_1	funannotate	exon	487038	487132	.	+	.	ID=MA076_000147-T1.exon7;Parent=MA076_000147-T1;
scaffold_1	funannotate	exon	487239	487544	.	+	.	ID=MA076_000147-T1.exon8;Parent=MA076_000147-T1;
scaffold_1	funannotate	CDS	485658	485689	.	+	0	ID=MA076_000147-T1.cds;Parent=MA076_000147-T1;
scaffold_1	funannotate	CDS	485768	485781	.	+	1	ID=MA076_000147-T1.cds;Parent=MA076_000147-T1;
scaffold_1	funannotate	CDS	485895	485975	.	+	2	ID=MA076_000147-T1.cds;Parent=MA076_000147-T1;
scaffold_1	funannotate	CDS	486092	486734	.	+	2	ID=MA076_000147-T1.cds;Parent=MA076_000147-T1;
scaffold_1	funannotate	CDS	486809	486836	.	+	1	ID=MA076_000147-T1.cds;Parent=MA076_000147-T1;
scaffold_1	funannotate	CDS	486896	486968	.	+	0	ID=MA076_000147-T1.cds;Parent=MA076_000147-T1;
scaffold_1	funannotate	CDS	487038	487132	.	+	2	ID=MA076_000147-T1.cds;Parent=MA076_000147-T1;
scaffold_1	funannotate	CDS	487239	487544	.	+	0	ID=MA076_000147-T1.cds;Parent=MA076_000147-T1;
scaffold_1	funannotate	gene	488770	491077	.	-	.	ID=MA076_000148;
scaffold_1	funannotate	mRNA	488770	491077	.	-	.	ID=MA076_000148-T1;Parent=MA076_000148;product=hypothetical protein;
scaffold_1	funannotate	exon	491009	491077	.	-	.	ID=MA076_000148-T1.exon1;Parent=MA076_000148-T1;
scaffold_1	funannotate	exon	488770	490800	.	-	.	ID=MA076_000148-T1.exon2;Parent=MA076_000148-T1;
scaffold_1	funannotate	CDS	491009	491077	.	-	0	ID=MA076_000148-T1.cds;Parent=MA076_000148-T1;
scaffold_1	funannotate	CDS	488770	490800	.	-	0	ID=MA076_000148-T1.cds;Parent=MA076_000148-T1;
scaffold_1	funannotate	gene	493703	496303	.	+	.	ID=MA076_000149;
scaffold_1	funannotate	mRNA	493703	496303	.	+	.	ID=MA076_000149-T1;Parent=MA076_000149;product=hypothetical protein;
scaffold_1	funannotate	exon	493703	493814	.	+	.	ID=MA076_000149-T1.exon1;Parent=MA076_000149-T1;
scaffold_1	funannotate	exon	493874	494188	.	+	.	ID=MA076_000149-T1.exon2;Parent=MA076_000149-T1;
scaffold_1	funannotate	exon	494248	494405	.	+	.	ID=MA076_000149-T1.exon3;Parent=MA076_000149-T1;
scaffold_1	funannotate	exon	494467	494861	.	+	.	ID=MA076_000149-T1.exon4;Parent=MA076_000149-T1;
scaffold_1	funannotate	exon	494914	495322	.	+	.	ID=MA076_000149-T1.exon5;Parent=MA076_000149-T1;
scaffold_1	funannotate	exon	495386	496303	.	+	.	ID=MA076_000149-T1.exon6;Parent=MA076_000149-T1;
scaffold_1	funannotate	CDS	493703	493814	.	+	0	ID=MA076_000149-T1.cds;Parent=MA076_000149-T1;
scaffold_1	funannotate	CDS	493874	494188	.	+	2	ID=MA076_000149-T1.cds;Parent=MA076_000149-T1;
scaffold_1	funannotate	CDS	494248	494405	.	+	2	ID=MA076_000149-T1.cds;Parent=MA076_000149-T1;
scaffold_1	funannotate	CDS	494467	494861	.	+	0	ID=MA076_000149-T1.cds;Parent=MA076_000149-T1;
scaffold_1	funannotate	CDS	494914	495322	.	+	1	ID=MA076_000149-T1.cds;Parent=MA076_000149-T1;
scaffold_1	funannotate	CDS	495386	496303	.	+	0	ID=MA076_000149-T1.cds;Parent=MA076_000149-T1;
scaffold_1	funannotate	gene	496686	498282	.	-	.	ID=MA076_000150;
scaffold_1	funannotate	mRNA	496686	498282	.	-	.	ID=MA076_000150-T1;Parent=MA076_000150;product=hypothetical protein;
scaffold_1	funannotate	exon	497863	498282	.	-	.	ID=MA076_000150-T1.exon1;Parent=MA076_000150-T1;
scaffold_1	funannotate	exon	497618	497793	.	-	.	ID=MA076_000150-T1.exon2;Parent=MA076_000150-T1;
scaffold_1	funannotate	exon	497445	497563	.	-	.	ID=MA076_000150-T1.exon3;Parent=MA076_000150-T1;
scaffold_1	funannotate	exon	496686	497353	.	-	.	ID=MA076_000150-T1.exon4;Parent=MA076_000150-T1;
scaffold_1	funannotate	CDS	497863	498282	.	-	0	ID=MA076_000150-T1.cds;Parent=MA076_000150-T1;
scaffold_1	funannotate	CDS	497618	497793	.	-	0	ID=MA076_000150-T1.cds;Parent=MA076_000150-T1;
scaffold_1	funannotate	CDS	497445	497563	.	-	1	ID=MA076_000150-T1.cds;Parent=MA076_000150-T1;
scaffold_1	funannotate	CDS	496686	497353	.	-	2	ID=MA076_000150-T1.cds;Parent=MA076_000150-T1;
scaffold_1	funannotate	gene	499337	500802	.	-	.	ID=MA076_000151;
scaffold_1	funannotate	mRNA	499337	500802	.	-	.	ID=MA076_000151-T1;Parent=MA076_000151;product=hypothetical protein;
scaffold_1	funannotate	exon	500623	500802	.	-	.	ID=MA076_000151-T1.exon1;Parent=MA076_000151-T1;
scaffold_1	funannotate	exon	500128	500570	.	-	.	ID=MA076_000151-T1.exon2;Parent=MA076_000151-T1;
scaffold_1	funannotate	exon	499627	500023	.	-	.	ID=MA076_000151-T1.exon3;Parent=MA076_000151-T1;
scaffold_1	funannotate	exon	499453	499558	.	-	.	ID=MA076_000151-T1.exon4;Parent=MA076_000151-T1;
scaffold_1	funannotate	exon	499337	499401	.	-	.	ID=MA076_000151-T1.exon5;Parent=MA076_000151-T1;
scaffold_1	funannotate	CDS	500623	500802	.	-	0	ID=MA076_000151-T1.cds;Parent=MA076_000151-T1;
scaffold_1	funannotate	CDS	500128	500570	.	-	0	ID=MA076_000151-T1.cds;Parent=MA076_000151-T1;
scaffold_1	funannotate	CDS	499627	500023	.	-	1	ID=MA076_000151-T1.cds;Parent=MA076_000151-T1;
scaffold_1	funannotate	CDS	499453	499558	.	-	0	ID=MA076_000151-T1.cds;Parent=MA076_000151-T1;
scaffold_1	funannotate	CDS	499337	499401	.	-	2	ID=MA076_000151-T1.cds;Parent=MA076_000151-T1;
scaffold_1	funannotate	gene	501478	505705	.	-	.	ID=MA076_000152;
scaffold_1	funannotate	mRNA	501478	505705	.	-	.	ID=MA076_000152-T1;Parent=MA076_000152;product=hypothetical protein;
scaffold_1	funannotate	exon	505641	505705	.	-	.	ID=MA076_000152-T1.exon1;Parent=MA076_000152-T1;
scaffold_1	funannotate	exon	503348	505541	.	-	.	ID=MA076_000152-T1.exon2;Parent=MA076_000152-T1;
scaffold_1	funannotate	exon	502978	503296	.	-	.	ID=MA076_000152-T1.exon3;Parent=MA076_000152-T1;
scaffold_1	funannotate	exon	502422	502924	.	-	.	ID=MA076_000152-T1.exon4;Parent=MA076_000152-T1;
scaffold_1	funannotate	exon	501478	502368	.	-	.	ID=MA076_000152-T1.exon5;Parent=MA076_000152-T1;
scaffold_1	funannotate	CDS	505641	505705	.	-	0	ID=MA076_000152-T1.cds;Parent=MA076_000152-T1;
scaffold_1	funannotate	CDS	503348	505541	.	-	1	ID=MA076_000152-T1.cds;Parent=MA076_000152-T1;
scaffold_1	funannotate	CDS	502978	503296	.	-	0	ID=MA076_000152-T1.cds;Parent=MA076_000152-T1;
scaffold_1	funannotate	CDS	502422	502924	.	-	2	ID=MA076_000152-T1.cds;Parent=MA076_000152-T1;
scaffold_1	funannotate	CDS	501478	502368	.	-	0	ID=MA076_000152-T1.cds;Parent=MA076_000152-T1;
scaffold_1	funannotate	gene	506396	508324	.	+	.	ID=MA076_000153;
scaffold_1	funannotate	mRNA	506396	508324	.	+	.	ID=MA076_000153-T1;Parent=MA076_000153;product=hypothetical protein;
scaffold_1	funannotate	exon	506396	506530	.	+	.	ID=MA076_000153-T1.exon1;Parent=MA076_000153-T1;
scaffold_1	funannotate	exon	506589	506641	.	+	.	ID=MA076_000153-T1.exon2;Parent=MA076_000153-T1;
scaffold_1	funannotate	exon	506698	506877	.	+	.	ID=MA076_000153-T1.exon3;Parent=MA076_000153-T1;
scaffold_1	funannotate	exon	506930	507010	.	+	.	ID=MA076_000153-T1.exon4;Parent=MA076_000153-T1;
scaffold_1	funannotate	exon	507228	507548	.	+	.	ID=MA076_000153-T1.exon5;Parent=MA076_000153-T1;
scaffold_1	funannotate	exon	507619	507896	.	+	.	ID=MA076_000153-T1.exon6;Parent=MA076_000153-T1;
scaffold_1	funannotate	exon	507963	508324	.	+	.	ID=MA076_000153-T1.exon7;Parent=MA076_000153-T1;
scaffold_1	funannotate	CDS	506396	506530	.	+	0	ID=MA076_000153-T1.cds;Parent=MA076_000153-T1;
scaffold_1	funannotate	CDS	506589	506641	.	+	0	ID=MA076_000153-T1.cds;Parent=MA076_000153-T1;
scaffold_1	funannotate	CDS	506698	506877	.	+	1	ID=MA076_000153-T1.cds;Parent=MA076_000153-T1;
scaffold_1	funannotate	CDS	506930	507010	.	+	1	ID=MA076_000153-T1.cds;Parent=MA076_000153-T1;
scaffold_1	funannotate	CDS	507228	507548	.	+	1	ID=MA076_000153-T1.cds;Parent=MA076_000153-T1;
scaffold_1	funannotate	CDS	507619	507896	.	+	1	ID=MA076_000153-T1.cds;Parent=MA076_000153-T1;
scaffold_1	funannotate	CDS	507963	508324	.	+	2	ID=MA076_000153-T1.cds;Parent=MA076_000153-T1;
scaffold_1	funannotate	gene	509326	512204	.	+	.	ID=MA076_000154;
scaffold_1	funannotate	mRNA	509326	512204	.	+	.	ID=MA076_000154-T1;Parent=MA076_000154;product=hypothetical protein;
scaffold_1	funannotate	exon	509326	509402	.	+	.	ID=MA076_000154-T1.exon1;Parent=MA076_000154-T1;
scaffold_1	funannotate	exon	509843	510536	.	+	.	ID=MA076_000154-T1.exon2;Parent=MA076_000154-T1;
scaffold_1	funannotate	exon	510625	511104	.	+	.	ID=MA076_000154-T1.exon3;Parent=MA076_000154-T1;
scaffold_1	funannotate	exon	511170	511347	.	+	.	ID=MA076_000154-T1.exon4;Parent=MA076_000154-T1;
scaffold_1	funannotate	exon	511543	512204	.	+	.	ID=MA076_000154-T1.exon5;Parent=MA076_000154-T1;
scaffold_1	funannotate	CDS	509326	509402	.	+	0	ID=MA076_000154-T1.cds;Parent=MA076_000154-T1;
scaffold_1	funannotate	CDS	509843	510536	.	+	1	ID=MA076_000154-T1.cds;Parent=MA076_000154-T1;
scaffold_1	funannotate	CDS	510625	511104	.	+	0	ID=MA076_000154-T1.cds;Parent=MA076_000154-T1;
scaffold_1	funannotate	CDS	511170	511347	.	+	0	ID=MA076_000154-T1.cds;Parent=MA076_000154-T1;
scaffold_1	funannotate	CDS	511543	512204	.	+	2	ID=MA076_000154-T1.cds;Parent=MA076_000154-T1;
scaffold_1	funannotate	gene	512430	513539	.	-	.	ID=MA076_000155;
scaffold_1	funannotate	mRNA	512430	513539	.	-	.	ID=MA076_000155-T1;Parent=MA076_000155;product=hypothetical protein;
scaffold_1	funannotate	exon	512430	513539	.	-	.	ID=MA076_000155-T1.exon1;Parent=MA076_000155-T1;
scaffold_1	funannotate	CDS	512430	513539	.	-	0	ID=MA076_000155-T1.cds;Parent=MA076_000155-T1;
scaffold_1	funannotate	gene	514224	515339	.	+	.	ID=MA076_000156;
scaffold_1	funannotate	mRNA	514224	515339	.	+	.	ID=MA076_000156-T1;Parent=MA076_000156;product=hypothetical protein;
scaffold_1	funannotate	exon	514224	514783	.	+	.	ID=MA076_000156-T1.exon1;Parent=MA076_000156-T1;
scaffold_1	funannotate	exon	514895	515339	.	+	.	ID=MA076_000156-T1.exon2;Parent=MA076_000156-T1;
scaffold_1	funannotate	CDS	514224	514783	.	+	0	ID=MA076_000156-T1.cds;Parent=MA076_000156-T1;
scaffold_1	funannotate	CDS	514895	515339	.	+	1	ID=MA076_000156-T1.cds;Parent=MA076_000156-T1;
scaffold_1	funannotate	gene	516598	517561	.	+	.	ID=MA076_000157;
scaffold_1	funannotate	mRNA	516598	517561	.	+	.	ID=MA076_000157-T1;Parent=MA076_000157;product=hypothetical protein;
scaffold_1	funannotate	exon	516598	516637	.	+	.	ID=MA076_000157-T1.exon1;Parent=MA076_000157-T1;
scaffold_1	funannotate	exon	516714	516891	.	+	.	ID=MA076_000157-T1.exon2;Parent=MA076_000157-T1;
scaffold_1	funannotate	exon	516967	517561	.	+	.	ID=MA076_000157-T1.exon3;Parent=MA076_000157-T1;
scaffold_1	funannotate	CDS	516598	516637	.	+	0	ID=MA076_000157-T1.cds;Parent=MA076_000157-T1;
scaffold_1	funannotate	CDS	516714	516891	.	+	2	ID=MA076_000157-T1.cds;Parent=MA076_000157-T1;
scaffold_1	funannotate	CDS	516967	517561	.	+	1	ID=MA076_000157-T1.cds;Parent=MA076_000157-T1;
scaffold_1	funannotate	gene	518742	520814	.	+	.	ID=MA076_000158;
scaffold_1	funannotate	mRNA	518742	520814	.	+	.	ID=MA076_000158-T1;Parent=MA076_000158;product=hypothetical protein;
scaffold_1	funannotate	exon	518742	519084	.	+	.	ID=MA076_000158-T1.exon1;Parent=MA076_000158-T1;
scaffold_1	funannotate	exon	519169	520814	.	+	.	ID=MA076_000158-T1.exon2;Parent=MA076_000158-T1;
scaffold_1	funannotate	CDS	518742	519084	.	+	0	ID=MA076_000158-T1.cds;Parent=MA076_000158-T1;
scaffold_1	funannotate	CDS	519169	520814	.	+	2	ID=MA076_000158-T1.cds;Parent=MA076_000158-T1;
scaffold_1	funannotate	gene	521552	522888	.	-	.	ID=MA076_000159;
scaffold_1	funannotate	mRNA	521552	522888	.	-	.	ID=MA076_000159-T1;Parent=MA076_000159;product=hypothetical protein;
scaffold_1	funannotate	exon	522854	522888	.	-	.	ID=MA076_000159-T1.exon1;Parent=MA076_000159-T1;
scaffold_1	funannotate	exon	522025	522556	.	-	.	ID=MA076_000159-T1.exon2;Parent=MA076_000159-T1;
scaffold_1	funannotate	exon	521552	521974	.	-	.	ID=MA076_000159-T1.exon3;Parent=MA076_000159-T1;
scaffold_1	funannotate	CDS	522854	522888	.	-	0	ID=MA076_000159-T1.cds;Parent=MA076_000159-T1;
scaffold_1	funannotate	CDS	522025	522556	.	-	1	ID=MA076_000159-T1.cds;Parent=MA076_000159-T1;
scaffold_1	funannotate	CDS	521552	521974	.	-	0	ID=MA076_000159-T1.cds;Parent=MA076_000159-T1;
scaffold_1	funannotate	gene	523323	527340	.	-	.	ID=MA076_000160;
scaffold_1	funannotate	mRNA	523323	527340	.	-	.	ID=MA076_000160-T1;Parent=MA076_000160;product=hypothetical protein;
scaffold_1	funannotate	exon	527283	527340	.	-	.	ID=MA076_000160-T1.exon1;Parent=MA076_000160-T1;
scaffold_1	funannotate	exon	525583	527223	.	-	.	ID=MA076_000160-T1.exon2;Parent=MA076_000160-T1;
scaffold_1	funannotate	exon	525058	525526	.	-	.	ID=MA076_000160-T1.exon3;Parent=MA076_000160-T1;
scaffold_1	funannotate	exon	524023	525011	.	-	.	ID=MA076_000160-T1.exon4;Parent=MA076_000160-T1;
scaffold_1	funannotate	exon	523826	523953	.	-	.	ID=MA076_000160-T1.exon5;Parent=MA076_000160-T1;
scaffold_1	funannotate	exon	523323	523721	.	-	.	ID=MA076_000160-T1.exon6;Parent=MA076_000160-T1;
scaffold_1	funannotate	CDS	527283	527340	.	-	0	ID=MA076_000160-T1.cds;Parent=MA076_000160-T1;
scaffold_1	funannotate	CDS	525583	527223	.	-	2	ID=MA076_000160-T1.cds;Parent=MA076_000160-T1;
scaffold_1	funannotate	CDS	525058	525526	.	-	2	ID=MA076_000160-T1.cds;Parent=MA076_000160-T1;
scaffold_1	funannotate	CDS	524023	525011	.	-	1	ID=MA076_000160-T1.cds;Parent=MA076_000160-T1;
scaffold_1	funannotate	CDS	523826	523953	.	-	2	ID=MA076_000160-T1.cds;Parent=MA076_000160-T1;
scaffold_1	funannotate	CDS	523323	523721	.	-	0	ID=MA076_000160-T1.cds;Parent=MA076_000160-T1;
scaffold_1	funannotate	gene	531080	532585	.	+	.	ID=MA076_000161;
scaffold_1	funannotate	mRNA	531080	532585	.	+	.	ID=MA076_000161-T1;Parent=MA076_000161;product=hypothetical protein;
scaffold_1	funannotate	exon	531080	532585	.	+	.	ID=MA076_000161-T1.exon1;Parent=MA076_000161-T1;
scaffold_1	funannotate	CDS	531080	532585	.	+	0	ID=MA076_000161-T1.cds;Parent=MA076_000161-T1;
scaffold_1	funannotate	gene	532732	533602	.	-	.	ID=MA076_000162;
scaffold_1	funannotate	mRNA	532732	533602	.	-	.	ID=MA076_000162-T1;Parent=MA076_000162;product=hypothetical protein;
scaffold_1	funannotate	exon	533475	533602	.	-	.	ID=MA076_000162-T1.exon1;Parent=MA076_000162-T1;
scaffold_1	funannotate	exon	533223	533408	.	-	.	ID=MA076_000162-T1.exon2;Parent=MA076_000162-T1;
scaffold_1	funannotate	exon	533123	533170	.	-	.	ID=MA076_000162-T1.exon3;Parent=MA076_000162-T1;
scaffold_1	funannotate	exon	532968	533070	.	-	.	ID=MA076_000162-T1.exon4;Parent=MA076_000162-T1;
scaffold_1	funannotate	exon	532812	532907	.	-	.	ID=MA076_000162-T1.exon5;Parent=MA076_000162-T1;
scaffold_1	funannotate	exon	532732	532752	.	-	.	ID=MA076_000162-T1.exon6;Parent=MA076_000162-T1;
scaffold_1	funannotate	CDS	533475	533602	.	-	0	ID=MA076_000162-T1.cds;Parent=MA076_000162-T1;
scaffold_1	funannotate	CDS	533223	533408	.	-	1	ID=MA076_000162-T1.cds;Parent=MA076_000162-T1;
scaffold_1	funannotate	CDS	533123	533170	.	-	1	ID=MA076_000162-T1.cds;Parent=MA076_000162-T1;
scaffold_1	funannotate	CDS	532968	533070	.	-	1	ID=MA076_000162-T1.cds;Parent=MA076_000162-T1;
scaffold_1	funannotate	CDS	532812	532907	.	-	0	ID=MA076_000162-T1.cds;Parent=MA076_000162-T1;
scaffold_1	funannotate	CDS	532732	532752	.	-	0	ID=MA076_000162-T1.cds;Parent=MA076_000162-T1;
scaffold_1	funannotate	gene	536457	538357	.	-	.	ID=MA076_000163;
scaffold_1	funannotate	mRNA	536457	538357	.	-	.	ID=MA076_000163-T1;Parent=MA076_000163;product=hypothetical protein;
scaffold_1	funannotate	exon	537933	538357	.	-	.	ID=MA076_000163-T1.exon1;Parent=MA076_000163-T1;
scaffold_1	funannotate	exon	537151	537344	.	-	.	ID=MA076_000163-T1.exon2;Parent=MA076_000163-T1;
scaffold_1	funannotate	exon	536457	537100	.	-	.	ID=MA076_000163-T1.exon3;Parent=MA076_000163-T1;
scaffold_1	funannotate	CDS	537933	538357	.	-	0	ID=MA076_000163-T1.cds;Parent=MA076_000163-T1;
scaffold_1	funannotate	CDS	537151	537344	.	-	1	ID=MA076_000163-T1.cds;Parent=MA076_000163-T1;
scaffold_1	funannotate	CDS	536457	537100	.	-	2	ID=MA076_000163-T1.cds;Parent=MA076_000163-T1;
scaffold_1	funannotate	gene	539589	540423	.	+	.	ID=MA076_000164;
scaffold_1	funannotate	mRNA	539589	540423	.	+	.	ID=MA076_000164-T1;Parent=MA076_000164;product=hypothetical protein;
scaffold_1	funannotate	exon	539589	539897	.	+	.	ID=MA076_000164-T1.exon1;Parent=MA076_000164-T1;
scaffold_1	funannotate	exon	539974	540423	.	+	.	ID=MA076_000164-T1.exon2;Parent=MA076_000164-T1;
scaffold_1	funannotate	CDS	539589	539897	.	+	0	ID=MA076_000164-T1.cds;Parent=MA076_000164-T1;
scaffold_1	funannotate	CDS	539974	540423	.	+	0	ID=MA076_000164-T1.cds;Parent=MA076_000164-T1;
scaffold_1	funannotate	gene	541799	542091	.	+	.	ID=MA076_000165;
scaffold_1	funannotate	mRNA	541799	542091	.	+	.	ID=MA076_000165-T1;Parent=MA076_000165;product=hypothetical protein;
scaffold_1	funannotate	exon	541799	541925	.	+	.	ID=MA076_000165-T1.exon1;Parent=MA076_000165-T1;
scaffold_1	funannotate	exon	541976	542091	.	+	.	ID=MA076_000165-T1.exon2;Parent=MA076_000165-T1;
scaffold_1	funannotate	CDS	541799	541925	.	+	0	ID=MA076_000165-T1.cds;Parent=MA076_000165-T1;
scaffold_1	funannotate	CDS	541976	542091	.	+	2	ID=MA076_000165-T1.cds;Parent=MA076_000165-T1;
scaffold_1	funannotate	gene	544192	545288	.	-	.	ID=MA076_000166;
scaffold_1	funannotate	mRNA	544192	545288	.	-	.	ID=MA076_000166-T1;Parent=MA076_000166;product=hypothetical protein;
scaffold_1	funannotate	exon	544851	545288	.	-	.	ID=MA076_000166-T1.exon1;Parent=MA076_000166-T1;
scaffold_1	funannotate	exon	544728	544797	.	-	.	ID=MA076_000166-T1.exon2;Parent=MA076_000166-T1;
scaffold_1	funannotate	exon	544192	544646	.	-	.	ID=MA076_000166-T1.exon3;Parent=MA076_000166-T1;
scaffold_1	funannotate	CDS	544851	545288	.	-	0	ID=MA076_000166-T1.cds;Parent=MA076_000166-T1;
scaffold_1	funannotate	CDS	544728	544797	.	-	0	ID=MA076_000166-T1.cds;Parent=MA076_000166-T1;
scaffold_1	funannotate	CDS	544192	544646	.	-	2	ID=MA076_000166-T1.cds;Parent=MA076_000166-T1;
scaffold_1	funannotate	gene	546653	548503	.	+	.	ID=MA076_000167;
scaffold_1	funannotate	mRNA	546653	548503	.	+	.	ID=MA076_000167-T1;Parent=MA076_000167;product=hypothetical protein;
scaffold_1	funannotate	exon	546653	548503	.	+	.	ID=MA076_000167-T1.exon1;Parent=MA076_000167-T1;
scaffold_1	funannotate	CDS	546653	548503	.	+	0	ID=MA076_000167-T1.cds;Parent=MA076_000167-T1;
scaffold_1	funannotate	gene	549342	551132	.	+	.	ID=MA076_000168;
scaffold_1	funannotate	mRNA	549342	551132	.	+	.	ID=MA076_000168-T1;Parent=MA076_000168;product=hypothetical protein;
scaffold_1	funannotate	exon	549342	551132	.	+	.	ID=MA076_000168-T1.exon1;Parent=MA076_000168-T1;
scaffold_1	funannotate	CDS	549342	551132	.	+	0	ID=MA076_000168-T1.cds;Parent=MA076_000168-T1;
scaffold_1	funannotate	gene	551735	555019	.	-	.	ID=MA076_000169;
scaffold_1	funannotate	mRNA	551735	555019	.	-	.	ID=MA076_000169-T1;Parent=MA076_000169;product=hypothetical protein;
scaffold_1	funannotate	exon	554738	555019	.	-	.	ID=MA076_000169-T1.exon1;Parent=MA076_000169-T1;
scaffold_1	funannotate	exon	551735	554677	.	-	.	ID=MA076_000169-T1.exon2;Parent=MA076_000169-T1;
scaffold_1	funannotate	CDS	554738	555019	.	-	0	ID=MA076_000169-T1.cds;Parent=MA076_000169-T1;
scaffold_1	funannotate	CDS	551735	554677	.	-	0	ID=MA076_000169-T1.cds;Parent=MA076_000169-T1;
scaffold_1	funannotate	gene	556985	558676	.	+	.	ID=MA076_000170;
scaffold_1	funannotate	mRNA	556985	558676	.	+	.	ID=MA076_000170-T1;Parent=MA076_000170;product=hypothetical protein;
scaffold_1	funannotate	exon	556985	557815	.	+	.	ID=MA076_000170-T1.exon1;Parent=MA076_000170-T1;
scaffold_1	funannotate	exon	557869	558030	.	+	.	ID=MA076_000170-T1.exon2;Parent=MA076_000170-T1;
scaffold_1	funannotate	exon	558089	558676	.	+	.	ID=MA076_000170-T1.exon3;Parent=MA076_000170-T1;
scaffold_1	funannotate	CDS	556985	557815	.	+	0	ID=MA076_000170-T1.cds;Parent=MA076_000170-T1;
scaffold_1	funannotate	CDS	557869	558030	.	+	0	ID=MA076_000170-T1.cds;Parent=MA076_000170-T1;
scaffold_1	funannotate	CDS	558089	558676	.	+	0	ID=MA076_000170-T1.cds;Parent=MA076_000170-T1;
scaffold_1	funannotate	gene	559097	562984	.	-	.	ID=MA076_000171;
scaffold_1	funannotate	mRNA	559097	562984	.	-	.	ID=MA076_000171-T1;Parent=MA076_000171;product=hypothetical protein;
scaffold_1	funannotate	exon	559097	562984	.	-	.	ID=MA076_000171-T1.exon1;Parent=MA076_000171-T1;
scaffold_1	funannotate	CDS	559097	562984	.	-	0	ID=MA076_000171-T1.cds;Parent=MA076_000171-T1;
scaffold_1	funannotate	gene	564248	565178	.	-	.	ID=MA076_000172;
scaffold_1	funannotate	mRNA	564248	565178	.	-	.	ID=MA076_000172-T1;Parent=MA076_000172;product=hypothetical protein;
scaffold_1	funannotate	exon	565167	565178	.	-	.	ID=MA076_000172-T1.exon1;Parent=MA076_000172-T1;
scaffold_1	funannotate	exon	564943	565057	.	-	.	ID=MA076_000172-T1.exon2;Parent=MA076_000172-T1;
scaffold_1	funannotate	exon	564589	564864	.	-	.	ID=MA076_000172-T1.exon3;Parent=MA076_000172-T1;
scaffold_1	funannotate	exon	564248	564486	.	-	.	ID=MA076_000172-T1.exon4;Parent=MA076_000172-T1;
scaffold_1	funannotate	CDS	565167	565178	.	-	0	ID=MA076_000172-T1.cds;Parent=MA076_000172-T1;
scaffold_1	funannotate	CDS	564943	565057	.	-	0	ID=MA076_000172-T1.cds;Parent=MA076_000172-T1;
scaffold_1	funannotate	CDS	564589	564864	.	-	2	ID=MA076_000172-T1.cds;Parent=MA076_000172-T1;
scaffold_1	funannotate	CDS	564248	564486	.	-	2	ID=MA076_000172-T1.cds;Parent=MA076_000172-T1;
scaffold_1	funannotate	gene	571073	572286	.	-	.	ID=MA076_000173;
scaffold_1	funannotate	mRNA	571073	572286	.	-	.	ID=MA076_000173-T1;Parent=MA076_000173;product=hypothetical protein;
scaffold_1	funannotate	exon	572111	572286	.	-	.	ID=MA076_000173-T1.exon1;Parent=MA076_000173-T1;
scaffold_1	funannotate	exon	571598	571887	.	-	.	ID=MA076_000173-T1.exon2;Parent=MA076_000173-T1;
scaffold_1	funannotate	exon	571073	571404	.	-	.	ID=MA076_000173-T1.exon3;Parent=MA076_000173-T1;
scaffold_1	funannotate	CDS	572111	572286	.	-	0	ID=MA076_000173-T1.cds;Parent=MA076_000173-T1;
scaffold_1	funannotate	CDS	571598	571887	.	-	1	ID=MA076_000173-T1.cds;Parent=MA076_000173-T1;
scaffold_1	funannotate	CDS	571073	571404	.	-	2	ID=MA076_000173-T1.cds;Parent=MA076_000173-T1;
scaffold_1	funannotate	gene	574296	575357	.	-	.	ID=MA076_000174;
scaffold_1	funannotate	mRNA	574296	575357	.	-	.	ID=MA076_000174-T1;Parent=MA076_000174;product=hypothetical protein;
scaffold_1	funannotate	exon	574296	575357	.	-	.	ID=MA076_000174-T1.exon1;Parent=MA076_000174-T1;
scaffold_1	funannotate	CDS	574296	575357	.	-	0	ID=MA076_000174-T1.cds;Parent=MA076_000174-T1;
scaffold_1	funannotate	gene	576478	580297	.	+	.	ID=MA076_000175;
scaffold_1	funannotate	mRNA	576478	580297	.	+	.	ID=MA076_000175-T1;Parent=MA076_000175;product=hypothetical protein;
scaffold_1	funannotate	exon	576478	578889	.	+	.	ID=MA076_000175-T1.exon1;Parent=MA076_000175-T1;
scaffold_1	funannotate	exon	578945	580297	.	+	.	ID=MA076_000175-T1.exon2;Parent=MA076_000175-T1;
scaffold_1	funannotate	CDS	576478	578889	.	+	0	ID=MA076_000175-T1.cds;Parent=MA076_000175-T1;
scaffold_1	funannotate	CDS	578945	580297	.	+	0	ID=MA076_000175-T1.cds;Parent=MA076_000175-T1;
scaffold_1	funannotate	gene	583096	584448	.	-	.	ID=MA076_000176;
scaffold_1	funannotate	mRNA	583096	584448	.	-	.	ID=MA076_000176-T1;Parent=MA076_000176;product=hypothetical protein;
scaffold_1	funannotate	exon	583096	584448	.	-	.	ID=MA076_000176-T1.exon1;Parent=MA076_000176-T1;
scaffold_1	funannotate	CDS	583096	584448	.	-	0	ID=MA076_000176-T1.cds;Parent=MA076_000176-T1;
scaffold_1	funannotate	gene	585953	590018	.	-	.	ID=MA076_000177;
scaffold_1	funannotate	mRNA	585953	590018	.	-	.	ID=MA076_000177-T1;Parent=MA076_000177;product=hypothetical protein;
scaffold_1	funannotate	exon	588284	590018	.	-	.	ID=MA076_000177-T1.exon1;Parent=MA076_000177-T1;
scaffold_1	funannotate	exon	587051	588233	.	-	.	ID=MA076_000177-T1.exon2;Parent=MA076_000177-T1;
scaffold_1	funannotate	exon	585953	586943	.	-	.	ID=MA076_000177-T1.exon3;Parent=MA076_000177-T1;
scaffold_1	funannotate	CDS	588284	590018	.	-	0	ID=MA076_000177-T1.cds;Parent=MA076_000177-T1;
scaffold_1	funannotate	CDS	587051	588233	.	-	2	ID=MA076_000177-T1.cds;Parent=MA076_000177-T1;
scaffold_1	funannotate	CDS	585953	586943	.	-	1	ID=MA076_000177-T1.cds;Parent=MA076_000177-T1;
scaffold_1	funannotate	gene	595616	596601	.	-	.	ID=MA076_000178;
scaffold_1	funannotate	mRNA	595616	596601	.	-	.	ID=MA076_000178-T1;Parent=MA076_000178;product=hypothetical protein;
scaffold_1	funannotate	exon	596590	596601	.	-	.	ID=MA076_000178-T1.exon1;Parent=MA076_000178-T1;
scaffold_1	funannotate	exon	595995	596526	.	-	.	ID=MA076_000178-T1.exon2;Parent=MA076_000178-T1;
scaffold_1	funannotate	exon	595616	595941	.	-	.	ID=MA076_000178-T1.exon3;Parent=MA076_000178-T1;
scaffold_1	funannotate	CDS	596590	596601	.	-	0	ID=MA076_000178-T1.cds;Parent=MA076_000178-T1;
scaffold_1	funannotate	CDS	595995	596526	.	-	0	ID=MA076_000178-T1.cds;Parent=MA076_000178-T1;
scaffold_1	funannotate	CDS	595616	595941	.	-	2	ID=MA076_000178-T1.cds;Parent=MA076_000178-T1;
scaffold_1	funannotate	gene	599979	600937	.	-	.	ID=MA076_000179;
scaffold_1	funannotate	mRNA	599979	600937	.	-	.	ID=MA076_000179-T1;Parent=MA076_000179;product=hypothetical protein;
scaffold_1	funannotate	exon	600721	600937	.	-	.	ID=MA076_000179-T1.exon1;Parent=MA076_000179-T1;
scaffold_1	funannotate	exon	599979	600649	.	-	.	ID=MA076_000179-T1.exon2;Parent=MA076_000179-T1;
scaffold_1	funannotate	CDS	600721	600937	.	-	0	ID=MA076_000179-T1.cds;Parent=MA076_000179-T1;
scaffold_1	funannotate	CDS	599979	600649	.	-	2	ID=MA076_000179-T1.cds;Parent=MA076_000179-T1;
scaffold_1	funannotate	gene	602415	603133	.	+	.	ID=MA076_000180;
scaffold_1	funannotate	mRNA	602415	603133	.	+	.	ID=MA076_000180-T1;Parent=MA076_000180;product=hypothetical protein;
scaffold_1	funannotate	exon	602415	602448	.	+	.	ID=MA076_000180-T1.exon1;Parent=MA076_000180-T1;
scaffold_1	funannotate	exon	602577	603133	.	+	.	ID=MA076_000180-T1.exon2;Parent=MA076_000180-T1;
scaffold_1	funannotate	CDS	602415	602448	.	+	0	ID=MA076_000180-T1.cds;Parent=MA076_000180-T1;
scaffold_1	funannotate	CDS	602577	603133	.	+	2	ID=MA076_000180-T1.cds;Parent=MA076_000180-T1;
scaffold_1	funannotate	gene	604665	605660	.	-	.	ID=MA076_000181;
scaffold_1	funannotate	mRNA	604665	605660	.	-	.	ID=MA076_000181-T1;Parent=MA076_000181;product=hypothetical protein;
scaffold_1	funannotate	exon	605303	605660	.	-	.	ID=MA076_000181-T1.exon1;Parent=MA076_000181-T1;
scaffold_1	funannotate	exon	604665	605236	.	-	.	ID=MA076_000181-T1.exon2;Parent=MA076_000181-T1;
scaffold_1	funannotate	CDS	605303	605660	.	-	0	ID=MA076_000181-T1.cds;Parent=MA076_000181-T1;
scaffold_1	funannotate	CDS	604665	605236	.	-	2	ID=MA076_000181-T1.cds;Parent=MA076_000181-T1;
scaffold_1	funannotate	gene	607539	608575	.	-	.	ID=MA076_000182;
scaffold_1	funannotate	mRNA	607539	608575	.	-	.	ID=MA076_000182-T1;Parent=MA076_000182;product=hypothetical protein;
scaffold_1	funannotate	exon	608381	608575	.	-	.	ID=MA076_000182-T1.exon1;Parent=MA076_000182-T1;
scaffold_1	funannotate	exon	608178	608316	.	-	.	ID=MA076_000182-T1.exon2;Parent=MA076_000182-T1;
scaffold_1	funannotate	exon	607539	608119	.	-	.	ID=MA076_000182-T1.exon3;Parent=MA076_000182-T1;
scaffold_1	funannotate	CDS	608381	608575	.	-	0	ID=MA076_000182-T1.cds;Parent=MA076_000182-T1;
scaffold_1	funannotate	CDS	608178	608316	.	-	0	ID=MA076_000182-T1.cds;Parent=MA076_000182-T1;
scaffold_1	funannotate	CDS	607539	608119	.	-	2	ID=MA076_000182-T1.cds;Parent=MA076_000182-T1;
scaffold_1	funannotate	gene	609782	610258	.	+	.	ID=MA076_000183;
scaffold_1	funannotate	mRNA	609782	610258	.	+	.	ID=MA076_000183-T1;Parent=MA076_000183;product=hypothetical protein;
scaffold_1	funannotate	exon	609782	609868	.	+	.	ID=MA076_000183-T1.exon1;Parent=MA076_000183-T1;
scaffold_1	funannotate	exon	609893	610258	.	+	.	ID=MA076_000183-T1.exon2;Parent=MA076_000183-T1;
scaffold_1	funannotate	CDS	609782	609868	.	+	0	ID=MA076_000183-T1.cds;Parent=MA076_000183-T1;
scaffold_1	funannotate	CDS	609893	610258	.	+	0	ID=MA076_000183-T1.cds;Parent=MA076_000183-T1;
scaffold_1	funannotate	gene	611050	612181	.	+	.	ID=MA076_000184;
scaffold_1	funannotate	mRNA	611050	612181	.	+	.	ID=MA076_000184-T1;Parent=MA076_000184;product=hypothetical protein;
scaffold_1	funannotate	exon	611050	612091	.	+	.	ID=MA076_000184-T1.exon1;Parent=MA076_000184-T1;
scaffold_1	funannotate	exon	612174	612181	.	+	.	ID=MA076_000184-T1.exon2;Parent=MA076_000184-T1;
scaffold_1	funannotate	CDS	611050	612091	.	+	0	ID=MA076_000184-T1.cds;Parent=MA076_000184-T1;
scaffold_1	funannotate	CDS	612174	612181	.	+	2	ID=MA076_000184-T1.cds;Parent=MA076_000184-T1;
scaffold_1	funannotate	gene	613071	614468	.	+	.	ID=MA076_000185;
scaffold_1	funannotate	mRNA	613071	614468	.	+	.	ID=MA076_000185-T1;Parent=MA076_000185;product=hypothetical protein;
scaffold_1	funannotate	exon	613071	613248	.	+	.	ID=MA076_000185-T1.exon1;Parent=MA076_000185-T1;
scaffold_1	funannotate	exon	613324	614468	.	+	.	ID=MA076_000185-T1.exon2;Parent=MA076_000185-T1;
scaffold_1	funannotate	CDS	613071	613248	.	+	0	ID=MA076_000185-T1.cds;Parent=MA076_000185-T1;
scaffold_1	funannotate	CDS	613324	614468	.	+	2	ID=MA076_000185-T1.cds;Parent=MA076_000185-T1;
scaffold_1	funannotate	gene	616240	618156	.	+	.	ID=MA076_000186;
scaffold_1	funannotate	mRNA	616240	618156	.	+	.	ID=MA076_000186-T1;Parent=MA076_000186;product=hypothetical protein;
scaffold_1	funannotate	exon	616240	617938	.	+	.	ID=MA076_000186-T1.exon1;Parent=MA076_000186-T1;
scaffold_1	funannotate	exon	617993	618156	.	+	.	ID=MA076_000186-T1.exon2;Parent=MA076_000186-T1;
scaffold_1	funannotate	CDS	616240	617938	.	+	0	ID=MA076_000186-T1.cds;Parent=MA076_000186-T1;
scaffold_1	funannotate	CDS	617993	618156	.	+	2	ID=MA076_000186-T1.cds;Parent=MA076_000186-T1;
scaffold_1	funannotate	gene	620214	621785	.	+	.	ID=MA076_000187;
scaffold_1	funannotate	mRNA	620214	621785	.	+	.	ID=MA076_000187-T1;Parent=MA076_000187;product=hypothetical protein;
scaffold_1	funannotate	exon	620214	620790	.	+	.	ID=MA076_000187-T1.exon1;Parent=MA076_000187-T1;
scaffold_1	funannotate	exon	620974	621785	.	+	.	ID=MA076_000187-T1.exon2;Parent=MA076_000187-T1;
scaffold_1	funannotate	CDS	620214	620790	.	+	0	ID=MA076_000187-T1.cds;Parent=MA076_000187-T1;
scaffold_1	funannotate	CDS	620974	621785	.	+	2	ID=MA076_000187-T1.cds;Parent=MA076_000187-T1;
scaffold_1	funannotate	gene	623848	625049	.	+	.	ID=MA076_000188;
scaffold_1	funannotate	mRNA	623848	625049	.	+	.	ID=MA076_000188-T1;Parent=MA076_000188;product=hypothetical protein;
scaffold_1	funannotate	exon	623848	624073	.	+	.	ID=MA076_000188-T1.exon1;Parent=MA076_000188-T1;
scaffold_1	funannotate	exon	624129	624260	.	+	.	ID=MA076_000188-T1.exon2;Parent=MA076_000188-T1;
scaffold_1	funannotate	exon	624330	624458	.	+	.	ID=MA076_000188-T1.exon3;Parent=MA076_000188-T1;
scaffold_1	funannotate	exon	624556	625049	.	+	.	ID=MA076_000188-T1.exon4;Parent=MA076_000188-T1;
scaffold_1	funannotate	CDS	623848	624073	.	+	0	ID=MA076_000188-T1.cds;Parent=MA076_000188-T1;
scaffold_1	funannotate	CDS	624129	624260	.	+	2	ID=MA076_000188-T1.cds;Parent=MA076_000188-T1;
scaffold_1	funannotate	CDS	624330	624458	.	+	2	ID=MA076_000188-T1.cds;Parent=MA076_000188-T1;
scaffold_1	funannotate	CDS	624556	625049	.	+	2	ID=MA076_000188-T1.cds;Parent=MA076_000188-T1;
scaffold_1	funannotate	gene	625424	626269	.	-	.	ID=MA076_000189;
scaffold_1	funannotate	mRNA	625424	626269	.	-	.	ID=MA076_000189-T1;Parent=MA076_000189;product=hypothetical protein;
scaffold_1	funannotate	exon	625909	626269	.	-	.	ID=MA076_000189-T1.exon1;Parent=MA076_000189-T1;
scaffold_1	funannotate	exon	625424	625797	.	-	.	ID=MA076_000189-T1.exon2;Parent=MA076_000189-T1;
scaffold_1	funannotate	CDS	625909	626269	.	-	0	ID=MA076_000189-T1.cds;Parent=MA076_000189-T1;
scaffold_1	funannotate	CDS	625424	625797	.	-	2	ID=MA076_000189-T1.cds;Parent=MA076_000189-T1;
scaffold_1	funannotate	gene	627630	628496	.	+	.	ID=MA076_000190;
scaffold_1	funannotate	mRNA	627630	628496	.	+	.	ID=MA076_000190-T1;Parent=MA076_000190;product=hypothetical protein;
scaffold_1	funannotate	exon	627630	628496	.	+	.	ID=MA076_000190-T1.exon1;Parent=MA076_000190-T1;
scaffold_1	funannotate	CDS	627630	628496	.	+	0	ID=MA076_000190-T1.cds;Parent=MA076_000190-T1;
scaffold_1	funannotate	gene	629452	630108	.	+	.	ID=MA076_000191;
scaffold_1	funannotate	mRNA	629452	630108	.	+	.	ID=MA076_000191-T1;Parent=MA076_000191;product=hypothetical protein;
scaffold_1	funannotate	exon	629452	629555	.	+	.	ID=MA076_000191-T1.exon1;Parent=MA076_000191-T1;
scaffold_1	funannotate	exon	629640	630108	.	+	.	ID=MA076_000191-T1.exon2;Parent=MA076_000191-T1;
scaffold_1	funannotate	CDS	629452	629555	.	+	0	ID=MA076_000191-T1.cds;Parent=MA076_000191-T1;
scaffold_1	funannotate	CDS	629640	630108	.	+	1	ID=MA076_000191-T1.cds;Parent=MA076_000191-T1;
scaffold_1	funannotate	gene	632420	633628	.	-	.	ID=MA076_000192;
scaffold_1	funannotate	mRNA	632420	633628	.	-	.	ID=MA076_000192-T1;Parent=MA076_000192;product=hypothetical protein;
scaffold_1	funannotate	exon	633317	633628	.	-	.	ID=MA076_000192-T1.exon1;Parent=MA076_000192-T1;
scaffold_1	funannotate	exon	633039	633163	.	-	.	ID=MA076_000192-T1.exon2;Parent=MA076_000192-T1;
scaffold_1	funannotate	exon	632597	632970	.	-	.	ID=MA076_000192-T1.exon3;Parent=MA076_000192-T1;
scaffold_1	funannotate	exon	632420	632538	.	-	.	ID=MA076_000192-T1.exon4;Parent=MA076_000192-T1;
scaffold_1	funannotate	CDS	633317	633628	.	-	0	ID=MA076_000192-T1.cds;Parent=MA076_000192-T1;
scaffold_1	funannotate	CDS	633039	633163	.	-	0	ID=MA076_000192-T1.cds;Parent=MA076_000192-T1;
scaffold_1	funannotate	CDS	632597	632970	.	-	1	ID=MA076_000192-T1.cds;Parent=MA076_000192-T1;
scaffold_1	funannotate	CDS	632420	632538	.	-	2	ID=MA076_000192-T1.cds;Parent=MA076_000192-T1;
scaffold_2	funannotate	gene	3771	5055	.	-	.	ID=MA076_000193;
scaffold_2	funannotate	mRNA	3771	5055	.	-	.	ID=MA076_000193-T1;Parent=MA076_000193;product=hypothetical protein;
scaffold_2	funannotate	exon	4031	5055	.	-	.	ID=MA076_000193-T1.exon1;Parent=MA076_000193-T1;
scaffold_2	funannotate	exon	3771	3972	.	-	.	ID=MA076_000193-T1.exon2;Parent=MA076_000193-T1;
scaffold_2	funannotate	CDS	4031	5055	.	-	0	ID=MA076_000193-T1.cds;Parent=MA076_000193-T1;
scaffold_2	funannotate	CDS	3771	3972	.	-	1	ID=MA076_000193-T1.cds;Parent=MA076_000193-T1;
scaffold_2	funannotate	gene	10799	13266	.	+	.	ID=MA076_000194;
scaffold_2	funannotate	mRNA	10799	13266	.	+	.	ID=MA076_000194-T1;Parent=MA076_000194;product=hypothetical protein;
scaffold_2	funannotate	exon	10799	11389	.	+	.	ID=MA076_000194-T1.exon1;Parent=MA076_000194-T1;
scaffold_2	funannotate	exon	11455	13266	.	+	.	ID=MA076_000194-T1.exon2;Parent=MA076_000194-T1;
scaffold_2	funannotate	CDS	10799	11389	.	+	0	ID=MA076_000194-T1.cds;Parent=MA076_000194-T1;
scaffold_2	funannotate	CDS	11455	13266	.	+	0	ID=MA076_000194-T1.cds;Parent=MA076_000194-T1;
scaffold_2	funannotate	gene	13720	15465	.	-	.	ID=MA076_000195;
scaffold_2	funannotate	mRNA	13720	15465	.	-	.	ID=MA076_000195-T1;Parent=MA076_000195;product=hypothetical protein;
scaffold_2	funannotate	exon	14917	15465	.	-	.	ID=MA076_000195-T1.exon1;Parent=MA076_000195-T1;
scaffold_2	funannotate	exon	14493	14848	.	-	.	ID=MA076_000195-T1.exon2;Parent=MA076_000195-T1;
scaffold_2	funannotate	exon	13720	14395	.	-	.	ID=MA076_000195-T1.exon3;Parent=MA076_000195-T1;
scaffold_2	funannotate	CDS	14917	15465	.	-	0	ID=MA076_000195-T1.cds;Parent=MA076_000195-T1;
scaffold_2	funannotate	CDS	14493	14848	.	-	0	ID=MA076_000195-T1.cds;Parent=MA076_000195-T1;
scaffold_2	funannotate	CDS	13720	14395	.	-	1	ID=MA076_000195-T1.cds;Parent=MA076_000195-T1;
scaffold_2	funannotate	gene	16180	21408	.	+	.	ID=MA076_000196;
scaffold_2	funannotate	mRNA	16180	21408	.	+	.	ID=MA076_000196-T1;Parent=MA076_000196;product=hypothetical protein;
scaffold_2	funannotate	exon	16180	16361	.	+	.	ID=MA076_000196-T1.exon1;Parent=MA076_000196-T1;
scaffold_2	funannotate	exon	16425	21408	.	+	.	ID=MA076_000196-T1.exon2;Parent=MA076_000196-T1;
scaffold_2	funannotate	CDS	16180	16361	.	+	0	ID=MA076_000196-T1.cds;Parent=MA076_000196-T1;
scaffold_2	funannotate	CDS	16425	21408	.	+	1	ID=MA076_000196-T1.cds;Parent=MA076_000196-T1;
scaffold_2	funannotate	gene	23349	23983	.	-	.	ID=MA076_000197;
scaffold_2	funannotate	mRNA	23349	23983	.	-	.	ID=MA076_000197-T1;Parent=MA076_000197;product=hypothetical protein;
scaffold_2	funannotate	exon	23771	23983	.	-	.	ID=MA076_000197-T1.exon1;Parent=MA076_000197-T1;
scaffold_2	funannotate	exon	23453	23605	.	-	.	ID=MA076_000197-T1.exon2;Parent=MA076_000197-T1;
scaffold_2	funannotate	exon	23349	23393	.	-	.	ID=MA076_000197-T1.exon3;Parent=MA076_000197-T1;
scaffold_2	funannotate	CDS	23771	23983	.	-	0	ID=MA076_000197-T1.cds;Parent=MA076_000197-T1;
scaffold_2	funannotate	CDS	23453	23605	.	-	0	ID=MA076_000197-T1.cds;Parent=MA076_000197-T1;
scaffold_2	funannotate	CDS	23349	23393	.	-	0	ID=MA076_000197-T1.cds;Parent=MA076_000197-T1;
scaffold_2	funannotate	gene	25622	26104	.	+	.	ID=MA076_000198;
scaffold_2	funannotate	mRNA	25622	26104	.	+	.	ID=MA076_000198-T1;Parent=MA076_000198;product=hypothetical protein;
scaffold_2	funannotate	exon	25622	25631	.	+	.	ID=MA076_000198-T1.exon1;Parent=MA076_000198-T1;
scaffold_2	funannotate	exon	25717	25854	.	+	.	ID=MA076_000198-T1.exon2;Parent=MA076_000198-T1;
scaffold_2	funannotate	exon	25941	26104	.	+	.	ID=MA076_000198-T1.exon3;Parent=MA076_000198-T1;
scaffold_2	funannotate	CDS	25622	25631	.	+	0	ID=MA076_000198-T1.cds;Parent=MA076_000198-T1;
scaffold_2	funannotate	CDS	25717	25854	.	+	2	ID=MA076_000198-T1.cds;Parent=MA076_000198-T1;
scaffold_2	funannotate	CDS	25941	26104	.	+	2	ID=MA076_000198-T1.cds;Parent=MA076_000198-T1;
scaffold_2	funannotate	gene	35725	37857	.	+	.	ID=MA076_000199;
scaffold_2	funannotate	mRNA	35725	37857	.	+	.	ID=MA076_000199-T1;Parent=MA076_000199;product=hypothetical protein;
scaffold_2	funannotate	exon	35725	36544	.	+	.	ID=MA076_000199-T1.exon1;Parent=MA076_000199-T1;
scaffold_2	funannotate	exon	36665	37857	.	+	.	ID=MA076_000199-T1.exon2;Parent=MA076_000199-T1;
scaffold_2	funannotate	CDS	35725	36544	.	+	0	ID=MA076_000199-T1.cds;Parent=MA076_000199-T1;
scaffold_2	funannotate	CDS	36665	37857	.	+	2	ID=MA076_000199-T1.cds;Parent=MA076_000199-T1;
scaffold_2	funannotate	gene	40940	45749	.	-	.	ID=MA076_000200;
scaffold_2	funannotate	mRNA	40940	45749	.	-	.	ID=MA076_000200-T1;Parent=MA076_000200;product=hypothetical protein;
scaffold_2	funannotate	exon	41085	45749	.	-	.	ID=MA076_000200-T1.exon1;Parent=MA076_000200-T1;
scaffold_2	funannotate	exon	40940	41005	.	-	.	ID=MA076_000200-T1.exon2;Parent=MA076_000200-T1;
scaffold_2	funannotate	CDS	41085	45749	.	-	0	ID=MA076_000200-T1.cds;Parent=MA076_000200-T1;
scaffold_2	funannotate	CDS	40940	41005	.	-	0	ID=MA076_000200-T1.cds;Parent=MA076_000200-T1;
scaffold_2	funannotate	gene	48647	51910	.	+	.	ID=MA076_000201;
scaffold_2	funannotate	mRNA	48647	51910	.	+	.	ID=MA076_000201-T1;Parent=MA076_000201;product=hypothetical protein;
scaffold_2	funannotate	exon	48647	49029	.	+	.	ID=MA076_000201-T1.exon1;Parent=MA076_000201-T1;
scaffold_2	funannotate	exon	49119	49225	.	+	.	ID=MA076_000201-T1.exon2;Parent=MA076_000201-T1;
scaffold_2	funannotate	exon	49303	49439	.	+	.	ID=MA076_000201-T1.exon3;Parent=MA076_000201-T1;
scaffold_2	funannotate	exon	49524	49650	.	+	.	ID=MA076_000201-T1.exon4;Parent=MA076_000201-T1;
scaffold_2	funannotate	exon	49715	49770	.	+	.	ID=MA076_000201-T1.exon5;Parent=MA076_000201-T1;
scaffold_2	funannotate	exon	49916	49979	.	+	.	ID=MA076_000201-T1.exon6;Parent=MA076_000201-T1;
scaffold_2	funannotate	exon	50047	50558	.	+	.	ID=MA076_000201-T1.exon7;Parent=MA076_000201-T1;
scaffold_2	funannotate	exon	50711	50747	.	+	.	ID=MA076_000201-T1.exon8;Parent=MA076_000201-T1;
scaffold_2	funannotate	exon	50812	50880	.	+	.	ID=MA076_000201-T1.exon9;Parent=MA076_000201-T1;
scaffold_2	funannotate	exon	50966	51014	.	+	.	ID=MA076_000201-T1.exon10;Parent=MA076_000201-T1;
scaffold_2	funannotate	exon	51505	51910	.	+	.	ID=MA076_000201-T1.exon11;Parent=MA076_000201-T1;
scaffold_2	funannotate	CDS	48647	49029	.	+	0	ID=MA076_000201-T1.cds;Parent=MA076_000201-T1;
scaffold_2	funannotate	CDS	49119	49225	.	+	1	ID=MA076_000201-T1.cds;Parent=MA076_000201-T1;
scaffold_2	funannotate	CDS	49303	49439	.	+	2	ID=MA076_000201-T1.cds;Parent=MA076_000201-T1;
scaffold_2	funannotate	CDS	49524	49650	.	+	0	ID=MA076_000201-T1.cds;Parent=MA076_000201-T1;
scaffold_2	funannotate	CDS	49715	49770	.	+	2	ID=MA076_000201-T1.cds;Parent=MA076_000201-T1;
scaffold_2	funannotate	CDS	49916	49979	.	+	0	ID=MA076_000201-T1.cds;Parent=MA076_000201-T1;
scaffold_2	funannotate	CDS	50047	50558	.	+	2	ID=MA076_000201-T1.cds;Parent=MA076_000201-T1;
scaffold_2	funannotate	CDS	50711	50747	.	+	0	ID=MA076_000201-T1.cds;Parent=MA076_000201-T1;
scaffold_2	funannotate	CDS	50812	50880	.	+	2	ID=MA076_000201-T1.cds;Parent=MA076_000201-T1;
scaffold_2	funannotate	CDS	50966	51014	.	+	2	ID=MA076_000201-T1.cds;Parent=MA076_000201-T1;
scaffold_2	funannotate	CDS	51505	51910	.	+	1	ID=MA076_000201-T1.cds;Parent=MA076_000201-T1;
scaffold_2	funannotate	gene	52196	55787	.	+	.	ID=MA076_000202;
scaffold_2	funannotate	mRNA	52196	55787	.	+	.	ID=MA076_000202-T1;Parent=MA076_000202;product=hypothetical protein;
scaffold_2	funannotate	exon	52196	52259	.	+	.	ID=MA076_000202-T1.exon1;Parent=MA076_000202-T1;
scaffold_2	funannotate	exon	52315	55787	.	+	.	ID=MA076_000202-T1.exon2;Parent=MA076_000202-T1;
scaffold_2	funannotate	CDS	52196	52259	.	+	0	ID=MA076_000202-T1.cds;Parent=MA076_000202-T1;
scaffold_2	funannotate	CDS	52315	55787	.	+	2	ID=MA076_000202-T1.cds;Parent=MA076_000202-T1;
scaffold_2	funannotate	gene	56904	57496	.	+	.	ID=MA076_000203;
scaffold_2	funannotate	mRNA	56904	57496	.	+	.	ID=MA076_000203-T1;Parent=MA076_000203;product=hypothetical protein;
scaffold_2	funannotate	exon	56904	57139	.	+	.	ID=MA076_000203-T1.exon1;Parent=MA076_000203-T1;
scaffold_2	funannotate	exon	57220	57496	.	+	.	ID=MA076_000203-T1.exon2;Parent=MA076_000203-T1;
scaffold_2	funannotate	CDS	56904	57139	.	+	0	ID=MA076_000203-T1.cds;Parent=MA076_000203-T1;
scaffold_2	funannotate	CDS	57220	57496	.	+	1	ID=MA076_000203-T1.cds;Parent=MA076_000203-T1;
scaffold_2	funannotate	gene	57559	58435	.	-	.	ID=MA076_000204;
scaffold_2	funannotate	mRNA	57559	58435	.	-	.	ID=MA076_000204-T1;Parent=MA076_000204;product=hypothetical protein;
scaffold_2	funannotate	exon	57972	58435	.	-	.	ID=MA076_000204-T1.exon1;Parent=MA076_000204-T1;
scaffold_2	funannotate	exon	57559	57901	.	-	.	ID=MA076_000204-T1.exon2;Parent=MA076_000204-T1;
scaffold_2	funannotate	CDS	57972	58435	.	-	0	ID=MA076_000204-T1.cds;Parent=MA076_000204-T1;
scaffold_2	funannotate	CDS	57559	57901	.	-	1	ID=MA076_000204-T1.cds;Parent=MA076_000204-T1;
scaffold_2	funannotate	gene	162193	164561	.	+	.	ID=MA076_000205;
scaffold_2	funannotate	mRNA	162193	164561	.	+	.	ID=MA076_000205-T1;Parent=MA076_000205;product=hypothetical protein;
scaffold_2	funannotate	exon	162193	163133	.	+	.	ID=MA076_000205-T1.exon1;Parent=MA076_000205-T1;
scaffold_2	funannotate	exon	163283	163901	.	+	.	ID=MA076_000205-T1.exon2;Parent=MA076_000205-T1;
scaffold_2	funannotate	exon	163956	164561	.	+	.	ID=MA076_000205-T1.exon3;Parent=MA076_000205-T1;
scaffold_2	funannotate	CDS	162193	163133	.	+	0	ID=MA076_000205-T1.cds;Parent=MA076_000205-T1;
scaffold_2	funannotate	CDS	163283	163901	.	+	1	ID=MA076_000205-T1.cds;Parent=MA076_000205-T1;
scaffold_2	funannotate	CDS	163956	164561	.	+	0	ID=MA076_000205-T1.cds;Parent=MA076_000205-T1;
scaffold_2	funannotate	gene	166293	166648	.	+	.	ID=MA076_000206;
scaffold_2	funannotate	mRNA	166293	166648	.	+	.	ID=MA076_000206-T1;Parent=MA076_000206;product=hypothetical protein;
scaffold_2	funannotate	exon	166293	166309	.	+	.	ID=MA076_000206-T1.exon1;Parent=MA076_000206-T1;
scaffold_2	funannotate	exon	166363	166420	.	+	.	ID=MA076_000206-T1.exon2;Parent=MA076_000206-T1;
scaffold_2	funannotate	exon	166472	166648	.	+	.	ID=MA076_000206-T1.exon3;Parent=MA076_000206-T1;
scaffold_2	funannotate	CDS	166293	166309	.	+	0	ID=MA076_000206-T1.cds;Parent=MA076_000206-T1;
scaffold_2	funannotate	CDS	166363	166420	.	+	1	ID=MA076_000206-T1.cds;Parent=MA076_000206-T1;
scaffold_2	funannotate	CDS	166472	166648	.	+	0	ID=MA076_000206-T1.cds;Parent=MA076_000206-T1;
scaffold_2	funannotate	gene	168868	172101	.	+	.	ID=MA076_000207;
scaffold_2	funannotate	mRNA	168868	172101	.	+	.	ID=MA076_000207-T1;Parent=MA076_000207;product=hypothetical protein;
scaffold_2	funannotate	exon	168868	172101	.	+	.	ID=MA076_000207-T1.exon1;Parent=MA076_000207-T1;
scaffold_2	funannotate	CDS	168868	172101	.	+	0	ID=MA076_000207-T1.cds;Parent=MA076_000207-T1;
scaffold_2	funannotate	gene	173137	174309	.	-	.	ID=MA076_000208;
scaffold_2	funannotate	mRNA	173137	174309	.	-	.	ID=MA076_000208-T1;Parent=MA076_000208;product=hypothetical protein;
scaffold_2	funannotate	exon	173137	174309	.	-	.	ID=MA076_000208-T1.exon1;Parent=MA076_000208-T1;
scaffold_2	funannotate	CDS	173137	174309	.	-	0	ID=MA076_000208-T1.cds;Parent=MA076_000208-T1;
scaffold_2	funannotate	gene	175602	177236	.	+	.	ID=MA076_000209;
scaffold_2	funannotate	mRNA	175602	177236	.	+	.	ID=MA076_000209-T1;Parent=MA076_000209;product=hypothetical protein;
scaffold_2	funannotate	exon	175602	175946	.	+	.	ID=MA076_000209-T1.exon1;Parent=MA076_000209-T1;
scaffold_2	funannotate	exon	176015	176244	.	+	.	ID=MA076_000209-T1.exon2;Parent=MA076_000209-T1;
scaffold_2	funannotate	exon	176302	176349	.	+	.	ID=MA076_000209-T1.exon3;Parent=MA076_000209-T1;
scaffold_2	funannotate	exon	176403	176918	.	+	.	ID=MA076_000209-T1.exon4;Parent=MA076_000209-T1;
scaffold_2	funannotate	exon	176978	177236	.	+	.	ID=MA076_000209-T1.exon5;Parent=MA076_000209-T1;
scaffold_2	funannotate	CDS	175602	175946	.	+	0	ID=MA076_000209-T1.cds;Parent=MA076_000209-T1;
scaffold_2	funannotate	CDS	176015	176244	.	+	0	ID=MA076_000209-T1.cds;Parent=MA076_000209-T1;
scaffold_2	funannotate	CDS	176302	176349	.	+	1	ID=MA076_000209-T1.cds;Parent=MA076_000209-T1;
scaffold_2	funannotate	CDS	176403	176918	.	+	1	ID=MA076_000209-T1.cds;Parent=MA076_000209-T1;
scaffold_2	funannotate	CDS	176978	177236	.	+	1	ID=MA076_000209-T1.cds;Parent=MA076_000209-T1;
scaffold_2	funannotate	gene	178056	178504	.	+	.	ID=MA076_000210;
scaffold_2	funannotate	mRNA	178056	178504	.	+	.	ID=MA076_000210-T1;Parent=MA076_000210;product=hypothetical protein;
scaffold_2	funannotate	exon	178056	178218	.	+	.	ID=MA076_000210-T1.exon1;Parent=MA076_000210-T1;
scaffold_2	funannotate	exon	178275	178504	.	+	.	ID=MA076_000210-T1.exon2;Parent=MA076_000210-T1;
scaffold_2	funannotate	CDS	178056	178218	.	+	0	ID=MA076_000210-T1.cds;Parent=MA076_000210-T1;
scaffold_2	funannotate	CDS	178275	178504	.	+	2	ID=MA076_000210-T1.cds;Parent=MA076_000210-T1;
scaffold_2	funannotate	gene	179674	180924	.	-	.	ID=MA076_000211;
scaffold_2	funannotate	mRNA	179674	180924	.	-	.	ID=MA076_000211-T1;Parent=MA076_000211;product=hypothetical protein;
scaffold_2	funannotate	exon	180238	180924	.	-	.	ID=MA076_000211-T1.exon1;Parent=MA076_000211-T1;
scaffold_2	funannotate	exon	179674	180132	.	-	.	ID=MA076_000211-T1.exon2;Parent=MA076_000211-T1;
scaffold_2	funannotate	CDS	180238	180924	.	-	0	ID=MA076_000211-T1.cds;Parent=MA076_000211-T1;
scaffold_2	funannotate	CDS	179674	180132	.	-	0	ID=MA076_000211-T1.cds;Parent=MA076_000211-T1;
scaffold_2	funannotate	gene	184537	188384	.	+	.	ID=MA076_000212;
scaffold_2	funannotate	mRNA	184537	188384	.	+	.	ID=MA076_000212-T1;Parent=MA076_000212;product=hypothetical protein;
scaffold_2	funannotate	exon	184537	185214	.	+	.	ID=MA076_000212-T1.exon1;Parent=MA076_000212-T1;
scaffold_2	funannotate	exon	185313	186791	.	+	.	ID=MA076_000212-T1.exon2;Parent=MA076_000212-T1;
scaffold_2	funannotate	exon	186854	187528	.	+	.	ID=MA076_000212-T1.exon3;Parent=MA076_000212-T1;
scaffold_2	funannotate	exon	187641	188384	.	+	.	ID=MA076_000212-T1.exon4;Parent=MA076_000212-T1;
scaffold_2	funannotate	CDS	184537	185214	.	+	0	ID=MA076_000212-T1.cds;Parent=MA076_000212-T1;
scaffold_2	funannotate	CDS	185313	186791	.	+	0	ID=MA076_000212-T1.cds;Parent=MA076_000212-T1;
scaffold_2	funannotate	CDS	186854	187528	.	+	0	ID=MA076_000212-T1.cds;Parent=MA076_000212-T1;
scaffold_2	funannotate	CDS	187641	188384	.	+	0	ID=MA076_000212-T1.cds;Parent=MA076_000212-T1;
scaffold_2	funannotate	gene	189171	190877	.	-	.	ID=MA076_000213;
scaffold_2	funannotate	mRNA	189171	190877	.	-	.	ID=MA076_000213-T1;Parent=MA076_000213;product=hypothetical protein;
scaffold_2	funannotate	exon	189171	190877	.	-	.	ID=MA076_000213-T1.exon1;Parent=MA076_000213-T1;
scaffold_2	funannotate	CDS	189171	190877	.	-	0	ID=MA076_000213-T1.cds;Parent=MA076_000213-T1;
scaffold_2	funannotate	gene	192255	193492	.	+	.	ID=MA076_000214;
scaffold_2	funannotate	mRNA	192255	193492	.	+	.	ID=MA076_000214-T1;Parent=MA076_000214;product=hypothetical protein;
scaffold_2	funannotate	exon	192255	192712	.	+	.	ID=MA076_000214-T1.exon1;Parent=MA076_000214-T1;
scaffold_2	funannotate	exon	192778	193492	.	+	.	ID=MA076_000214-T1.exon2;Parent=MA076_000214-T1;
scaffold_2	funannotate	CDS	192255	192712	.	+	0	ID=MA076_000214-T1.cds;Parent=MA076_000214-T1;
scaffold_2	funannotate	CDS	192778	193492	.	+	1	ID=MA076_000214-T1.cds;Parent=MA076_000214-T1;
scaffold_2	funannotate	gene	194443	195705	.	-	.	ID=MA076_000215;
scaffold_2	funannotate	mRNA	194443	195705	.	-	.	ID=MA076_000215-T1;Parent=MA076_000215;product=hypothetical protein;
scaffold_2	funannotate	exon	195679	195705	.	-	.	ID=MA076_000215-T1.exon1;Parent=MA076_000215-T1;
scaffold_2	funannotate	exon	194860	195603	.	-	.	ID=MA076_000215-T1.exon2;Parent=MA076_000215-T1;
scaffold_2	funannotate	exon	194443	194721	.	-	.	ID=MA076_000215-T1.exon3;Parent=MA076_000215-T1;
scaffold_2	funannotate	CDS	195679	195705	.	-	0	ID=MA076_000215-T1.cds;Parent=MA076_000215-T1;
scaffold_2	funannotate	CDS	194860	195603	.	-	0	ID=MA076_000215-T1.cds;Parent=MA076_000215-T1;
scaffold_2	funannotate	CDS	194443	194721	.	-	0	ID=MA076_000215-T1.cds;Parent=MA076_000215-T1;
scaffold_2	funannotate	gene	196943	199939	.	-	.	ID=MA076_000216;
scaffold_2	funannotate	mRNA	196943	199939	.	-	.	ID=MA076_000216-T1;Parent=MA076_000216;product=hypothetical protein;
scaffold_2	funannotate	exon	199730	199939	.	-	.	ID=MA076_000216-T1.exon1;Parent=MA076_000216-T1;
scaffold_2	funannotate	exon	197038	199635	.	-	.	ID=MA076_000216-T1.exon2;Parent=MA076_000216-T1;
scaffold_2	funannotate	exon	196943	196969	.	-	.	ID=MA076_000216-T1.exon3;Parent=MA076_000216-T1;
scaffold_2	funannotate	CDS	199730	199939	.	-	0	ID=MA076_000216-T1.cds;Parent=MA076_000216-T1;
scaffold_2	funannotate	CDS	197038	199635	.	-	0	ID=MA076_000216-T1.cds;Parent=MA076_000216-T1;
scaffold_2	funannotate	CDS	196943	196969	.	-	0	ID=MA076_000216-T1.cds;Parent=MA076_000216-T1;
scaffold_2	funannotate	gene	201849	203496	.	+	.	ID=MA076_000217;
scaffold_2	funannotate	mRNA	201849	203496	.	+	.	ID=MA076_000217-T1;Parent=MA076_000217;product=hypothetical protein;
scaffold_2	funannotate	exon	201849	201886	.	+	.	ID=MA076_000217-T1.exon1;Parent=MA076_000217-T1;
scaffold_2	funannotate	exon	202012	202177	.	+	.	ID=MA076_000217-T1.exon2;Parent=MA076_000217-T1;
scaffold_2	funannotate	exon	202303	203496	.	+	.	ID=MA076_000217-T1.exon3;Parent=MA076_000217-T1;
scaffold_2	funannotate	CDS	201849	201886	.	+	0	ID=MA076_000217-T1.cds;Parent=MA076_000217-T1;
scaffold_2	funannotate	CDS	202012	202177	.	+	1	ID=MA076_000217-T1.cds;Parent=MA076_000217-T1;
scaffold_2	funannotate	CDS	202303	203496	.	+	0	ID=MA076_000217-T1.cds;Parent=MA076_000217-T1;
scaffold_2	funannotate	gene	204810	207038	.	+	.	ID=MA076_000218;
scaffold_2	funannotate	mRNA	204810	207038	.	+	.	ID=MA076_000218-T1;Parent=MA076_000218;product=hypothetical protein;
scaffold_2	funannotate	exon	204810	206055	.	+	.	ID=MA076_000218-T1.exon1;Parent=MA076_000218-T1;
scaffold_2	funannotate	exon	206140	207038	.	+	.	ID=MA076_000218-T1.exon2;Parent=MA076_000218-T1;
scaffold_2	funannotate	CDS	204810	206055	.	+	0	ID=MA076_000218-T1.cds;Parent=MA076_000218-T1;
scaffold_2	funannotate	CDS	206140	207038	.	+	2	ID=MA076_000218-T1.cds;Parent=MA076_000218-T1;
scaffold_2	funannotate	gene	208416	214759	.	+	.	ID=MA076_000219;
scaffold_2	funannotate	mRNA	208416	214759	.	+	.	ID=MA076_000219-T1;Parent=MA076_000219;product=hypothetical protein;
scaffold_2	funannotate	exon	208416	211457	.	+	.	ID=MA076_000219-T1.exon1;Parent=MA076_000219-T1;
scaffold_2	funannotate	exon	211508	212628	.	+	.	ID=MA076_000219-T1.exon2;Parent=MA076_000219-T1;
scaffold_2	funannotate	exon	212845	214759	.	+	.	ID=MA076_000219-T1.exon3;Parent=MA076_000219-T1;
scaffold_2	funannotate	CDS	208416	211457	.	+	0	ID=MA076_000219-T1.cds;Parent=MA076_000219-T1;
scaffold_2	funannotate	CDS	211508	212628	.	+	0	ID=MA076_000219-T1.cds;Parent=MA076_000219-T1;
scaffold_2	funannotate	CDS	212845	214759	.	+	1	ID=MA076_000219-T1.cds;Parent=MA076_000219-T1;
scaffold_2	funannotate	gene	217710	218411	.	+	.	ID=MA076_000220;
scaffold_2	funannotate	mRNA	217710	218411	.	+	.	ID=MA076_000220-T1;Parent=MA076_000220;product=hypothetical protein;
scaffold_2	funannotate	exon	217710	218411	.	+	.	ID=MA076_000220-T1.exon1;Parent=MA076_000220-T1;
scaffold_2	funannotate	CDS	217710	218411	.	+	0	ID=MA076_000220-T1.cds;Parent=MA076_000220-T1;
scaffold_2	funannotate	gene	223081	225042	.	+	.	ID=MA076_000221;
scaffold_2	funannotate	mRNA	223081	225042	.	+	.	ID=MA076_000221-T1;Parent=MA076_000221;product=hypothetical protein;
scaffold_2	funannotate	exon	223081	223389	.	+	.	ID=MA076_000221-T1.exon1;Parent=MA076_000221-T1;
scaffold_2	funannotate	exon	223480	223537	.	+	.	ID=MA076_000221-T1.exon2;Parent=MA076_000221-T1;
scaffold_2	funannotate	exon	223613	224730	.	+	.	ID=MA076_000221-T1.exon3;Parent=MA076_000221-T1;
scaffold_2	funannotate	exon	224785	225042	.	+	.	ID=MA076_000221-T1.exon4;Parent=MA076_000221-T1;
scaffold_2	funannotate	CDS	223081	223389	.	+	0	ID=MA076_000221-T1.cds;Parent=MA076_000221-T1;
scaffold_2	funannotate	CDS	223480	223537	.	+	0	ID=MA076_000221-T1.cds;Parent=MA076_000221-T1;
scaffold_2	funannotate	CDS	223613	224730	.	+	2	ID=MA076_000221-T1.cds;Parent=MA076_000221-T1;
scaffold_2	funannotate	CDS	224785	225042	.	+	0	ID=MA076_000221-T1.cds;Parent=MA076_000221-T1;
scaffold_2	funannotate	gene	229687	233186	.	-	.	ID=MA076_000222;
scaffold_2	funannotate	mRNA	229687	233186	.	-	.	ID=MA076_000222-T1;Parent=MA076_000222;product=hypothetical protein;
scaffold_2	funannotate	exon	233059	233186	.	-	.	ID=MA076_000222-T1.exon1;Parent=MA076_000222-T1;
scaffold_2	funannotate	exon	232833	232993	.	-	.	ID=MA076_000222-T1.exon2;Parent=MA076_000222-T1;
scaffold_2	funannotate	exon	232377	232757	.	-	.	ID=MA076_000222-T1.exon3;Parent=MA076_000222-T1;
scaffold_2	funannotate	exon	231762	232188	.	-	.	ID=MA076_000222-T1.exon4;Parent=MA076_000222-T1;
scaffold_2	funannotate	exon	231513	231606	.	-	.	ID=MA076_000222-T1.exon5;Parent=MA076_000222-T1;
scaffold_2	funannotate	exon	231355	231423	.	-	.	ID=MA076_000222-T1.exon6;Parent=MA076_000222-T1;
scaffold_2	funannotate	exon	230990	231253	.	-	.	ID=MA076_000222-T1.exon7;Parent=MA076_000222-T1;
scaffold_2	funannotate	exon	230070	230879	.	-	.	ID=MA076_000222-T1.exon8;Parent=MA076_000222-T1;
scaffold_2	funannotate	exon	229687	229992	.	-	.	ID=MA076_000222-T1.exon9;Parent=MA076_000222-T1;
scaffold_2	funannotate	CDS	233059	233186	.	-	0	ID=MA076_000222-T1.cds;Parent=MA076_000222-T1;
scaffold_2	funannotate	CDS	232833	232993	.	-	1	ID=MA076_000222-T1.cds;Parent=MA076_000222-T1;
scaffold_2	funannotate	CDS	232377	232757	.	-	2	ID=MA076_000222-T1.cds;Parent=MA076_000222-T1;
scaffold_2	funannotate	CDS	231762	232188	.	-	2	ID=MA076_000222-T1.cds;Parent=MA076_000222-T1;
scaffold_2	funannotate	CDS	231513	231606	.	-	1	ID=MA076_000222-T1.cds;Parent=MA076_000222-T1;
scaffold_2	funannotate	CDS	231355	231423	.	-	0	ID=MA076_000222-T1.cds;Parent=MA076_000222-T1;
scaffold_2	funannotate	CDS	230990	231253	.	-	0	ID=MA076_000222-T1.cds;Parent=MA076_000222-T1;
scaffold_2	funannotate	CDS	230070	230879	.	-	0	ID=MA076_000222-T1.cds;Parent=MA076_000222-T1;
scaffold_2	funannotate	CDS	229687	229992	.	-	0	ID=MA076_000222-T1.cds;Parent=MA076_000222-T1;
scaffold_2	funannotate	gene	237522	239707	.	-	.	ID=MA076_000223;
scaffold_2	funannotate	mRNA	237522	239707	.	-	.	ID=MA076_000223-T1;Parent=MA076_000223;product=hypothetical protein;
scaffold_2	funannotate	exon	239347	239707	.	-	.	ID=MA076_000223-T1.exon1;Parent=MA076_000223-T1;
scaffold_2	funannotate	exon	237522	239137	.	-	.	ID=MA076_000223-T1.exon2;Parent=MA076_000223-T1;
scaffold_2	funannotate	CDS	239347	239707	.	-	0	ID=MA076_000223-T1.cds;Parent=MA076_000223-T1;
scaffold_2	funannotate	CDS	237522	239137	.	-	2	ID=MA076_000223-T1.cds;Parent=MA076_000223-T1;
scaffold_2	funannotate	gene	241045	244618	.	-	.	ID=MA076_000224;
scaffold_2	funannotate	mRNA	241045	244618	.	-	.	ID=MA076_000224-T1;Parent=MA076_000224;product=hypothetical protein;
scaffold_2	funannotate	exon	241445	244618	.	-	.	ID=MA076_000224-T1.exon1;Parent=MA076_000224-T1;
scaffold_2	funannotate	exon	241045	241365	.	-	.	ID=MA076_000224-T1.exon2;Parent=MA076_000224-T1;
scaffold_2	funannotate	CDS	241445	244618	.	-	0	ID=MA076_000224-T1.cds;Parent=MA076_000224-T1;
scaffold_2	funannotate	CDS	241045	241365	.	-	0	ID=MA076_000224-T1.cds;Parent=MA076_000224-T1;
scaffold_2	funannotate	gene	245750	247715	.	-	.	ID=MA076_000225;
scaffold_2	funannotate	mRNA	245750	247715	.	-	.	ID=MA076_000225-T1;Parent=MA076_000225;product=hypothetical protein;
scaffold_2	funannotate	exon	247557	247715	.	-	.	ID=MA076_000225-T1.exon1;Parent=MA076_000225-T1;
scaffold_2	funannotate	exon	246892	247464	.	-	.	ID=MA076_000225-T1.exon2;Parent=MA076_000225-T1;
scaffold_2	funannotate	exon	245750	246817	.	-	.	ID=MA076_000225-T1.exon3;Parent=MA076_000225-T1;
scaffold_2	funannotate	CDS	247557	247715	.	-	0	ID=MA076_000225-T1.cds;Parent=MA076_000225-T1;
scaffold_2	funannotate	CDS	246892	247464	.	-	0	ID=MA076_000225-T1.cds;Parent=MA076_000225-T1;
scaffold_2	funannotate	CDS	245750	246817	.	-	0	ID=MA076_000225-T1.cds;Parent=MA076_000225-T1;
scaffold_2	funannotate	gene	251170	253781	.	-	.	ID=MA076_000226;
scaffold_2	funannotate	mRNA	251170	253781	.	-	.	ID=MA076_000226-T1;Parent=MA076_000226;product=hypothetical protein;
scaffold_2	funannotate	exon	253701	253781	.	-	.	ID=MA076_000226-T1.exon1;Parent=MA076_000226-T1;
scaffold_2	funannotate	exon	252384	253598	.	-	.	ID=MA076_000226-T1.exon2;Parent=MA076_000226-T1;
scaffold_2	funannotate	exon	251170	252261	.	-	.	ID=MA076_000226-T1.exon3;Parent=MA076_000226-T1;
scaffold_2	funannotate	CDS	253701	253781	.	-	0	ID=MA076_000226-T1.cds;Parent=MA076_000226-T1;
scaffold_2	funannotate	CDS	252384	253598	.	-	0	ID=MA076_000226-T1.cds;Parent=MA076_000226-T1;
scaffold_2	funannotate	CDS	251170	252261	.	-	0	ID=MA076_000226-T1.cds;Parent=MA076_000226-T1;
scaffold_2	funannotate	gene	255215	257822	.	-	.	ID=MA076_000227;
scaffold_2	funannotate	mRNA	255215	257822	.	-	.	ID=MA076_000227-T1;Parent=MA076_000227;product=hypothetical protein;
scaffold_2	funannotate	exon	257108	257822	.	-	.	ID=MA076_000227-T1.exon1;Parent=MA076_000227-T1;
scaffold_2	funannotate	exon	255443	257034	.	-	.	ID=MA076_000227-T1.exon2;Parent=MA076_000227-T1;
scaffold_2	funannotate	exon	255215	255292	.	-	.	ID=MA076_000227-T1.exon3;Parent=MA076_000227-T1;
scaffold_2	funannotate	CDS	257108	257822	.	-	0	ID=MA076_000227-T1.cds;Parent=MA076_000227-T1;
scaffold_2	funannotate	CDS	255443	257034	.	-	2	ID=MA076_000227-T1.cds;Parent=MA076_000227-T1;
scaffold_2	funannotate	CDS	255215	255292	.	-	0	ID=MA076_000227-T1.cds;Parent=MA076_000227-T1;
scaffold_2	funannotate	gene	258851	265640	.	-	.	ID=MA076_000228;
scaffold_2	funannotate	mRNA	258851	265640	.	-	.	ID=MA076_000228-T1;Parent=MA076_000228;product=hypothetical protein;
scaffold_2	funannotate	exon	265516	265640	.	-	.	ID=MA076_000228-T1.exon1;Parent=MA076_000228-T1;
scaffold_2	funannotate	exon	265401	265454	.	-	.	ID=MA076_000228-T1.exon2;Parent=MA076_000228-T1;
scaffold_2	funannotate	exon	265298	265338	.	-	.	ID=MA076_000228-T1.exon3;Parent=MA076_000228-T1;
scaffold_2	funannotate	exon	264559	265230	.	-	.	ID=MA076_000228-T1.exon4;Parent=MA076_000228-T1;
scaffold_2	funannotate	exon	261820	264506	.	-	.	ID=MA076_000228-T1.exon5;Parent=MA076_000228-T1;
scaffold_2	funannotate	exon	259050	261667	.	-	.	ID=MA076_000228-T1.exon6;Parent=MA076_000228-T1;
scaffold_2	funannotate	exon	258851	258992	.	-	.	ID=MA076_000228-T1.exon7;Parent=MA076_000228-T1;
scaffold_2	funannotate	CDS	265516	265640	.	-	0	ID=MA076_000228-T1.cds;Parent=MA076_000228-T1;
scaffold_2	funannotate	CDS	265401	265454	.	-	1	ID=MA076_000228-T1.cds;Parent=MA076_000228-T1;
scaffold_2	funannotate	CDS	265298	265338	.	-	1	ID=MA076_000228-T1.cds;Parent=MA076_000228-T1;
scaffold_2	funannotate	CDS	264559	265230	.	-	2	ID=MA076_000228-T1.cds;Parent=MA076_000228-T1;
scaffold_2	funannotate	CDS	261820	264506	.	-	2	ID=MA076_000228-T1.cds;Parent=MA076_000228-T1;
scaffold_2	funannotate	CDS	259050	261667	.	-	0	ID=MA076_000228-T1.cds;Parent=MA076_000228-T1;
scaffold_2	funannotate	CDS	258851	258992	.	-	1	ID=MA076_000228-T1.cds;Parent=MA076_000228-T1;
scaffold_2	funannotate	gene	272413	273707	.	+	.	ID=MA076_000229;
scaffold_2	funannotate	mRNA	272413	273707	.	+	.	ID=MA076_000229-T1;Parent=MA076_000229;product=hypothetical protein;
scaffold_2	funannotate	exon	272413	272448	.	+	.	ID=MA076_000229-T1.exon1;Parent=MA076_000229-T1;
scaffold_2	funannotate	exon	272544	273707	.	+	.	ID=MA076_000229-T1.exon2;Parent=MA076_000229-T1;
scaffold_2	funannotate	CDS	272413	272448	.	+	0	ID=MA076_000229-T1.cds;Parent=MA076_000229-T1;
scaffold_2	funannotate	CDS	272544	273707	.	+	0	ID=MA076_000229-T1.cds;Parent=MA076_000229-T1;
scaffold_2	funannotate	gene	274410	275575	.	-	.	ID=MA076_000230;
scaffold_2	funannotate	mRNA	274410	275575	.	-	.	ID=MA076_000230-T1;Parent=MA076_000230;product=hypothetical protein;
scaffold_2	funannotate	exon	275565	275575	.	-	.	ID=MA076_000230-T1.exon1;Parent=MA076_000230-T1;
scaffold_2	funannotate	exon	275021	275269	.	-	.	ID=MA076_000230-T1.exon2;Parent=MA076_000230-T1;
scaffold_2	funannotate	exon	274782	274908	.	-	.	ID=MA076_000230-T1.exon3;Parent=MA076_000230-T1;
scaffold_2	funannotate	exon	274410	274616	.	-	.	ID=MA076_000230-T1.exon4;Parent=MA076_000230-T1;
scaffold_2	funannotate	CDS	275565	275575	.	-	0	ID=MA076_000230-T1.cds;Parent=MA076_000230-T1;
scaffold_2	funannotate	CDS	275021	275269	.	-	1	ID=MA076_000230-T1.cds;Parent=MA076_000230-T1;
scaffold_2	funannotate	CDS	274782	274908	.	-	1	ID=MA076_000230-T1.cds;Parent=MA076_000230-T1;
scaffold_2	funannotate	CDS	274410	274616	.	-	0	ID=MA076_000230-T1.cds;Parent=MA076_000230-T1;
scaffold_2	funannotate	gene	279050	281971	.	-	.	ID=MA076_000231;
scaffold_2	funannotate	mRNA	279050	281971	.	-	.	ID=MA076_000231-T1;Parent=MA076_000231;product=hypothetical protein;
scaffold_2	funannotate	exon	279050	281971	.	-	.	ID=MA076_000231-T1.exon1;Parent=MA076_000231-T1;
scaffold_2	funannotate	CDS	279050	281971	.	-	0	ID=MA076_000231-T1.cds;Parent=MA076_000231-T1;
scaffold_2	funannotate	gene	282695	283333	.	-	.	ID=MA076_000232;
scaffold_2	funannotate	mRNA	282695	283333	.	-	.	ID=MA076_000232-T1;Parent=MA076_000232;product=hypothetical protein;
scaffold_2	funannotate	exon	283292	283333	.	-	.	ID=MA076_000232-T1.exon1;Parent=MA076_000232-T1;
scaffold_2	funannotate	exon	282695	283216	.	-	.	ID=MA076_000232-T1.exon2;Parent=MA076_000232-T1;
scaffold_2	funannotate	CDS	283292	283333	.	-	0	ID=MA076_000232-T1.cds;Parent=MA076_000232-T1;
scaffold_2	funannotate	CDS	282695	283216	.	-	0	ID=MA076_000232-T1.cds;Parent=MA076_000232-T1;
scaffold_2	funannotate	gene	284155	285097	.	+	.	ID=MA076_000233;
scaffold_2	funannotate	mRNA	284155	285097	.	+	.	ID=MA076_000233-T1;Parent=MA076_000233;product=hypothetical protein;
scaffold_2	funannotate	exon	284155	284290	.	+	.	ID=MA076_000233-T1.exon1;Parent=MA076_000233-T1;
scaffold_2	funannotate	exon	284436	284701	.	+	.	ID=MA076_000233-T1.exon2;Parent=MA076_000233-T1;
scaffold_2	funannotate	exon	284795	285097	.	+	.	ID=MA076_000233-T1.exon3;Parent=MA076_000233-T1;
scaffold_2	funannotate	CDS	284155	284290	.	+	0	ID=MA076_000233-T1.cds;Parent=MA076_000233-T1;
scaffold_2	funannotate	CDS	284436	284701	.	+	2	ID=MA076_000233-T1.cds;Parent=MA076_000233-T1;
scaffold_2	funannotate	CDS	284795	285097	.	+	0	ID=MA076_000233-T1.cds;Parent=MA076_000233-T1;
scaffold_2	funannotate	gene	286572	288912	.	-	.	ID=MA076_000234;
scaffold_2	funannotate	mRNA	286572	288912	.	-	.	ID=MA076_000234-T1;Parent=MA076_000234;product=hypothetical protein;
scaffold_2	funannotate	exon	288879	288912	.	-	.	ID=MA076_000234-T1.exon1;Parent=MA076_000234-T1;
scaffold_2	funannotate	exon	288369	288770	.	-	.	ID=MA076_000234-T1.exon2;Parent=MA076_000234-T1;
scaffold_2	funannotate	exon	288195	288249	.	-	.	ID=MA076_000234-T1.exon3;Parent=MA076_000234-T1;
scaffold_2	funannotate	exon	288080	288123	.	-	.	ID=MA076_000234-T1.exon4;Parent=MA076_000234-T1;
scaffold_2	funannotate	exon	287730	287915	.	-	.	ID=MA076_000234-T1.exon5;Parent=MA076_000234-T1;
scaffold_2	funannotate	exon	286572	287590	.	-	.	ID=MA076_000234-T1.exon6;Parent=MA076_000234-T1;
scaffold_2	funannotate	CDS	288879	288912	.	-	0	ID=MA076_000234-T1.cds;Parent=MA076_000234-T1;
scaffold_2	funannotate	CDS	288369	288770	.	-	2	ID=MA076_000234-T1.cds;Parent=MA076_000234-T1;
scaffold_2	funannotate	CDS	288195	288249	.	-	2	ID=MA076_000234-T1.cds;Parent=MA076_000234-T1;
scaffold_2	funannotate	CDS	288080	288123	.	-	1	ID=MA076_000234-T1.cds;Parent=MA076_000234-T1;
scaffold_2	funannotate	CDS	287730	287915	.	-	2	ID=MA076_000234-T1.cds;Parent=MA076_000234-T1;
scaffold_2	funannotate	CDS	286572	287590	.	-	2	ID=MA076_000234-T1.cds;Parent=MA076_000234-T1;
scaffold_2	funannotate	gene	289646	292609	.	-	.	ID=MA076_000235;
scaffold_2	funannotate	mRNA	289646	292609	.	-	.	ID=MA076_000235-T1;Parent=MA076_000235;product=hypothetical protein;
scaffold_2	funannotate	exon	292330	292609	.	-	.	ID=MA076_000235-T1.exon1;Parent=MA076_000235-T1;
scaffold_2	funannotate	exon	292198	292277	.	-	.	ID=MA076_000235-T1.exon2;Parent=MA076_000235-T1;
scaffold_2	funannotate	exon	289751	292139	.	-	.	ID=MA076_000235-T1.exon3;Parent=MA076_000235-T1;
scaffold_2	funannotate	exon	289646	289692	.	-	.	ID=MA076_000235-T1.exon4;Parent=MA076_000235-T1;
scaffold_2	funannotate	CDS	292330	292609	.	-	0	ID=MA076_000235-T1.cds;Parent=MA076_000235-T1;
scaffold_2	funannotate	CDS	292198	292277	.	-	2	ID=MA076_000235-T1.cds;Parent=MA076_000235-T1;
scaffold_2	funannotate	CDS	289751	292139	.	-	0	ID=MA076_000235-T1.cds;Parent=MA076_000235-T1;
scaffold_2	funannotate	CDS	289646	289692	.	-	2	ID=MA076_000235-T1.cds;Parent=MA076_000235-T1;
scaffold_2	funannotate	gene	301627	302151	.	+	.	ID=MA076_000236;
scaffold_2	funannotate	mRNA	301627	302151	.	+	.	ID=MA076_000236-T1;Parent=MA076_000236;product=hypothetical protein;
scaffold_2	funannotate	exon	301627	301648	.	+	.	ID=MA076_000236-T1.exon1;Parent=MA076_000236-T1;
scaffold_2	funannotate	exon	301736	302151	.	+	.	ID=MA076_000236-T1.exon2;Parent=MA076_000236-T1;
scaffold_2	funannotate	CDS	301627	301648	.	+	0	ID=MA076_000236-T1.cds;Parent=MA076_000236-T1;
scaffold_2	funannotate	CDS	301736	302151	.	+	2	ID=MA076_000236-T1.cds;Parent=MA076_000236-T1;
scaffold_2	funannotate	gene	303808	305044	.	-	.	ID=MA076_000237;
scaffold_2	funannotate	mRNA	303808	305044	.	-	.	ID=MA076_000237-T1;Parent=MA076_000237;product=hypothetical protein;
scaffold_2	funannotate	exon	304596	305044	.	-	.	ID=MA076_000237-T1.exon1;Parent=MA076_000237-T1;
scaffold_2	funannotate	exon	303808	304318	.	-	.	ID=MA076_000237-T1.exon2;Parent=MA076_000237-T1;
scaffold_2	funannotate	CDS	304596	305044	.	-	0	ID=MA076_000237-T1.cds;Parent=MA076_000237-T1;
scaffold_2	funannotate	CDS	303808	304318	.	-	1	ID=MA076_000237-T1.cds;Parent=MA076_000237-T1;
scaffold_2	funannotate	gene	306587	307633	.	-	.	ID=MA076_000238;
scaffold_2	funannotate	mRNA	306587	307633	.	-	.	ID=MA076_000238-T1;Parent=MA076_000238;product=hypothetical protein;
scaffold_2	funannotate	exon	306747	307633	.	-	.	ID=MA076_000238-T1.exon1;Parent=MA076_000238-T1;
scaffold_2	funannotate	exon	306587	306641	.	-	.	ID=MA076_000238-T1.exon2;Parent=MA076_000238-T1;
scaffold_2	funannotate	CDS	306747	307633	.	-	0	ID=MA076_000238-T1.cds;Parent=MA076_000238-T1;
scaffold_2	funannotate	CDS	306587	306641	.	-	1	ID=MA076_000238-T1.cds;Parent=MA076_000238-T1;
scaffold_2	funannotate	gene	309472	311096	.	-	.	ID=MA076_000239;
scaffold_2	funannotate	mRNA	309472	311096	.	-	.	ID=MA076_000239-T1;Parent=MA076_000239;product=hypothetical protein;
scaffold_2	funannotate	exon	310983	311096	.	-	.	ID=MA076_000239-T1.exon1;Parent=MA076_000239-T1;
scaffold_2	funannotate	exon	310849	310913	.	-	.	ID=MA076_000239-T1.exon2;Parent=MA076_000239-T1;
scaffold_2	funannotate	exon	310576	310769	.	-	.	ID=MA076_000239-T1.exon3;Parent=MA076_000239-T1;
scaffold_2	funannotate	exon	309472	310514	.	-	.	ID=MA076_000239-T1.exon4;Parent=MA076_000239-T1;
scaffold_2	funannotate	CDS	310983	311096	.	-	0	ID=MA076_000239-T1.cds;Parent=MA076_000239-T1;
scaffold_2	funannotate	CDS	310849	310913	.	-	0	ID=MA076_000239-T1.cds;Parent=MA076_000239-T1;
scaffold_2	funannotate	CDS	310576	310769	.	-	1	ID=MA076_000239-T1.cds;Parent=MA076_000239-T1;
scaffold_2	funannotate	CDS	309472	310514	.	-	2	ID=MA076_000239-T1.cds;Parent=MA076_000239-T1;
scaffold_2	funannotate	gene	313509	316137	.	+	.	ID=MA076_000240;
scaffold_2	funannotate	mRNA	313509	316137	.	+	.	ID=MA076_000240-T1;Parent=MA076_000240;product=hypothetical protein;
scaffold_2	funannotate	exon	313509	313631	.	+	.	ID=MA076_000240-T1.exon1;Parent=MA076_000240-T1;
scaffold_2	funannotate	exon	313715	313960	.	+	.	ID=MA076_000240-T1.exon2;Parent=MA076_000240-T1;
scaffold_2	funannotate	exon	314191	314293	.	+	.	ID=MA076_000240-T1.exon3;Parent=MA076_000240-T1;
scaffold_2	funannotate	exon	314391	315308	.	+	.	ID=MA076_000240-T1.exon4;Parent=MA076_000240-T1;
scaffold_2	funannotate	exon	315364	315397	.	+	.	ID=MA076_000240-T1.exon5;Parent=MA076_000240-T1;
scaffold_2	funannotate	exon	315454	315607	.	+	.	ID=MA076_000240-T1.exon6;Parent=MA076_000240-T1;
scaffold_2	funannotate	exon	315661	316137	.	+	.	ID=MA076_000240-T1.exon7;Parent=MA076_000240-T1;
scaffold_2	funannotate	CDS	313509	313631	.	+	0	ID=MA076_000240-T1.cds;Parent=MA076_000240-T1;
scaffold_2	funannotate	CDS	313715	313960	.	+	0	ID=MA076_000240-T1.cds;Parent=MA076_000240-T1;
scaffold_2	funannotate	CDS	314191	314293	.	+	0	ID=MA076_000240-T1.cds;Parent=MA076_000240-T1;
scaffold_2	funannotate	CDS	314391	315308	.	+	2	ID=MA076_000240-T1.cds;Parent=MA076_000240-T1;
scaffold_2	funannotate	CDS	315364	315397	.	+	2	ID=MA076_000240-T1.cds;Parent=MA076_000240-T1;
scaffold_2	funannotate	CDS	315454	315607	.	+	1	ID=MA076_000240-T1.cds;Parent=MA076_000240-T1;
scaffold_2	funannotate	CDS	315661	316137	.	+	0	ID=MA076_000240-T1.cds;Parent=MA076_000240-T1;
scaffold_2	funannotate	gene	318876	319304	.	+	.	ID=MA076_000241;
scaffold_2	funannotate	mRNA	318876	319304	.	+	.	ID=MA076_000241-T1;Parent=MA076_000241;product=hypothetical protein;
scaffold_2	funannotate	exon	318876	319304	.	+	.	ID=MA076_000241-T1.exon1;Parent=MA076_000241-T1;
scaffold_2	funannotate	CDS	318876	319304	.	+	0	ID=MA076_000241-T1.cds;Parent=MA076_000241-T1;
scaffold_2	funannotate	gene	324317	327551	.	+	.	ID=MA076_000242;
scaffold_2	funannotate	mRNA	324317	327551	.	+	.	ID=MA076_000242-T1;Parent=MA076_000242;product=hypothetical protein;
scaffold_2	funannotate	exon	324317	324590	.	+	.	ID=MA076_000242-T1.exon1;Parent=MA076_000242-T1;
scaffold_2	funannotate	exon	325048	327551	.	+	.	ID=MA076_000242-T1.exon2;Parent=MA076_000242-T1;
scaffold_2	funannotate	CDS	324317	324590	.	+	0	ID=MA076_000242-T1.cds;Parent=MA076_000242-T1;
scaffold_2	funannotate	CDS	325048	327551	.	+	2	ID=MA076_000242-T1.cds;Parent=MA076_000242-T1;
scaffold_2	funannotate	gene	330865	333881	.	+	.	ID=MA076_000243;
scaffold_2	funannotate	mRNA	330865	333881	.	+	.	ID=MA076_000243-T1;Parent=MA076_000243;product=hypothetical protein;
scaffold_2	funannotate	exon	330865	331374	.	+	.	ID=MA076_000243-T1.exon1;Parent=MA076_000243-T1;
scaffold_2	funannotate	exon	331437	333881	.	+	.	ID=MA076_000243-T1.exon2;Parent=MA076_000243-T1;
scaffold_2	funannotate	CDS	330865	331374	.	+	0	ID=MA076_000243-T1.cds;Parent=MA076_000243-T1;
scaffold_2	funannotate	CDS	331437	333881	.	+	0	ID=MA076_000243-T1.cds;Parent=MA076_000243-T1;
scaffold_2	funannotate	gene	335195	337456	.	+	.	ID=MA076_000244;
scaffold_2	funannotate	mRNA	335195	337456	.	+	.	ID=MA076_000244-T1;Parent=MA076_000244;product=hypothetical protein;
scaffold_2	funannotate	exon	335195	335471	.	+	.	ID=MA076_000244-T1.exon1;Parent=MA076_000244-T1;
scaffold_2	funannotate	exon	335799	335912	.	+	.	ID=MA076_000244-T1.exon2;Parent=MA076_000244-T1;
scaffold_2	funannotate	exon	335973	336053	.	+	.	ID=MA076_000244-T1.exon3;Parent=MA076_000244-T1;
scaffold_2	funannotate	exon	336107	336393	.	+	.	ID=MA076_000244-T1.exon4;Parent=MA076_000244-T1;
scaffold_2	funannotate	exon	336449	336513	.	+	.	ID=MA076_000244-T1.exon5;Parent=MA076_000244-T1;
scaffold_2	funannotate	exon	336596	336900	.	+	.	ID=MA076_000244-T1.exon6;Parent=MA076_000244-T1;
scaffold_2	funannotate	exon	336957	337013	.	+	.	ID=MA076_000244-T1.exon7;Parent=MA076_000244-T1;
scaffold_2	funannotate	exon	337078	337243	.	+	.	ID=MA076_000244-T1.exon8;Parent=MA076_000244-T1;
scaffold_2	funannotate	exon	337381	337456	.	+	.	ID=MA076_000244-T1.exon9;Parent=MA076_000244-T1;
scaffold_2	funannotate	CDS	335195	335471	.	+	0	ID=MA076_000244-T1.cds;Parent=MA076_000244-T1;
scaffold_2	funannotate	CDS	335799	335912	.	+	2	ID=MA076_000244-T1.cds;Parent=MA076_000244-T1;
scaffold_2	funannotate	CDS	335973	336053	.	+	2	ID=MA076_000244-T1.cds;Parent=MA076_000244-T1;
scaffold_2	funannotate	CDS	336107	336393	.	+	2	ID=MA076_000244-T1.cds;Parent=MA076_000244-T1;
scaffold_2	funannotate	CDS	336449	336513	.	+	0	ID=MA076_000244-T1.cds;Parent=MA076_000244-T1;
scaffold_2	funannotate	CDS	336596	336900	.	+	1	ID=MA076_000244-T1.cds;Parent=MA076_000244-T1;
scaffold_2	funannotate	CDS	336957	337013	.	+	2	ID=MA076_000244-T1.cds;Parent=MA076_000244-T1;
scaffold_2	funannotate	CDS	337078	337243	.	+	2	ID=MA076_000244-T1.cds;Parent=MA076_000244-T1;
scaffold_2	funannotate	CDS	337381	337456	.	+	1	ID=MA076_000244-T1.cds;Parent=MA076_000244-T1;
scaffold_2	funannotate	gene	338797	341799	.	+	.	ID=MA076_000245;
scaffold_2	funannotate	mRNA	338797	341799	.	+	.	ID=MA076_000245-T1;Parent=MA076_000245;product=hypothetical protein;
scaffold_2	funannotate	exon	338797	338853	.	+	.	ID=MA076_000245-T1.exon1;Parent=MA076_000245-T1;
scaffold_2	funannotate	exon	338925	339086	.	+	.	ID=MA076_000245-T1.exon2;Parent=MA076_000245-T1;
scaffold_2	funannotate	exon	339141	339228	.	+	.	ID=MA076_000245-T1.exon3;Parent=MA076_000245-T1;
scaffold_2	funannotate	exon	339306	340734	.	+	.	ID=MA076_000245-T1.exon4;Parent=MA076_000245-T1;
scaffold_2	funannotate	exon	340786	341499	.	+	.	ID=MA076_000245-T1.exon5;Parent=MA076_000245-T1;
scaffold_2	funannotate	exon	341559	341799	.	+	.	ID=MA076_000245-T1.exon6;Parent=MA076_000245-T1;
scaffold_2	funannotate	CDS	338797	338853	.	+	0	ID=MA076_000245-T1.cds;Parent=MA076_000245-T1;
scaffold_2	funannotate	CDS	338925	339086	.	+	0	ID=MA076_000245-T1.cds;Parent=MA076_000245-T1;
scaffold_2	funannotate	CDS	339141	339228	.	+	0	ID=MA076_000245-T1.cds;Parent=MA076_000245-T1;
scaffold_2	funannotate	CDS	339306	340734	.	+	2	ID=MA076_000245-T1.cds;Parent=MA076_000245-T1;
scaffold_2	funannotate	CDS	340786	341499	.	+	1	ID=MA076_000245-T1.cds;Parent=MA076_000245-T1;
scaffold_2	funannotate	CDS	341559	341799	.	+	1	ID=MA076_000245-T1.cds;Parent=MA076_000245-T1;
scaffold_2	funannotate	gene	343127	343495	.	+	.	ID=MA076_000246;
scaffold_2	funannotate	mRNA	343127	343495	.	+	.	ID=MA076_000246-T1;Parent=MA076_000246;product=hypothetical protein;
scaffold_2	funannotate	exon	343127	343495	.	+	.	ID=MA076_000246-T1.exon1;Parent=MA076_000246-T1;
scaffold_2	funannotate	CDS	343127	343495	.	+	0	ID=MA076_000246-T1.cds;Parent=MA076_000246-T1;
scaffold_2	funannotate	gene	344376	347959	.	+	.	ID=MA076_000247;
scaffold_2	funannotate	mRNA	344376	347959	.	+	.	ID=MA076_000247-T1;Parent=MA076_000247;product=hypothetical protein;
scaffold_2	funannotate	exon	344376	346521	.	+	.	ID=MA076_000247-T1.exon1;Parent=MA076_000247-T1;
scaffold_2	funannotate	exon	346580	346674	.	+	.	ID=MA076_000247-T1.exon2;Parent=MA076_000247-T1;
scaffold_2	funannotate	exon	346872	346964	.	+	.	ID=MA076_000247-T1.exon3;Parent=MA076_000247-T1;
scaffold_2	funannotate	exon	347028	347316	.	+	.	ID=MA076_000247-T1.exon4;Parent=MA076_000247-T1;
scaffold_2	funannotate	exon	347381	347781	.	+	.	ID=MA076_000247-T1.exon5;Parent=MA076_000247-T1;
scaffold_2	funannotate	exon	347885	347959	.	+	.	ID=MA076_000247-T1.exon6;Parent=MA076_000247-T1;
scaffold_2	funannotate	CDS	344376	346521	.	+	0	ID=MA076_000247-T1.cds;Parent=MA076_000247-T1;
scaffold_2	funannotate	CDS	346580	346674	.	+	2	ID=MA076_000247-T1.cds;Parent=MA076_000247-T1;
scaffold_2	funannotate	CDS	346872	346964	.	+	0	ID=MA076_000247-T1.cds;Parent=MA076_000247-T1;
scaffold_2	funannotate	CDS	347028	347316	.	+	0	ID=MA076_000247-T1.cds;Parent=MA076_000247-T1;
scaffold_2	funannotate	CDS	347381	347781	.	+	2	ID=MA076_000247-T1.cds;Parent=MA076_000247-T1;
scaffold_2	funannotate	CDS	347885	347959	.	+	0	ID=MA076_000247-T1.cds;Parent=MA076_000247-T1;
scaffold_2	funannotate	gene	348162	350171	.	-	.	ID=MA076_000248;
scaffold_2	funannotate	mRNA	348162	350171	.	-	.	ID=MA076_000248-T1;Parent=MA076_000248;product=hypothetical protein;
scaffold_2	funannotate	exon	349766	350171	.	-	.	ID=MA076_000248-T1.exon1;Parent=MA076_000248-T1;
scaffold_2	funannotate	exon	349391	349694	.	-	.	ID=MA076_000248-T1.exon2;Parent=MA076_000248-T1;
scaffold_2	funannotate	exon	349101	349321	.	-	.	ID=MA076_000248-T1.exon3;Parent=MA076_000248-T1;
scaffold_2	funannotate	exon	348693	349040	.	-	.	ID=MA076_000248-T1.exon4;Parent=MA076_000248-T1;
scaffold_2	funannotate	exon	348162	348541	.	-	.	ID=MA076_000248-T1.exon5;Parent=MA076_000248-T1;
scaffold_2	funannotate	CDS	349766	350171	.	-	0	ID=MA076_000248-T1.cds;Parent=MA076_000248-T1;
scaffold_2	funannotate	CDS	349391	349694	.	-	2	ID=MA076_000248-T1.cds;Parent=MA076_000248-T1;
scaffold_2	funannotate	CDS	349101	349321	.	-	1	ID=MA076_000248-T1.cds;Parent=MA076_000248-T1;
scaffold_2	funannotate	CDS	348693	349040	.	-	2	ID=MA076_000248-T1.cds;Parent=MA076_000248-T1;
scaffold_2	funannotate	CDS	348162	348541	.	-	2	ID=MA076_000248-T1.cds;Parent=MA076_000248-T1;
scaffold_2	funannotate	gene	350619	351760	.	+	.	ID=MA076_000249;
scaffold_2	funannotate	mRNA	350619	351760	.	+	.	ID=MA076_000249-T1;Parent=MA076_000249;product=hypothetical protein;
scaffold_2	funannotate	exon	350619	350685	.	+	.	ID=MA076_000249-T1.exon1;Parent=MA076_000249-T1;
scaffold_2	funannotate	exon	350788	350941	.	+	.	ID=MA076_000249-T1.exon2;Parent=MA076_000249-T1;
scaffold_2	funannotate	exon	350999	351417	.	+	.	ID=MA076_000249-T1.exon3;Parent=MA076_000249-T1;
scaffold_2	funannotate	exon	351510	351760	.	+	.	ID=MA076_000249-T1.exon4;Parent=MA076_000249-T1;
scaffold_2	funannotate	CDS	350619	350685	.	+	0	ID=MA076_000249-T1.cds;Parent=MA076_000249-T1;
scaffold_2	funannotate	CDS	350788	350941	.	+	2	ID=MA076_000249-T1.cds;Parent=MA076_000249-T1;
scaffold_2	funannotate	CDS	350999	351417	.	+	1	ID=MA076_000249-T1.cds;Parent=MA076_000249-T1;
scaffold_2	funannotate	CDS	351510	351760	.	+	2	ID=MA076_000249-T1.cds;Parent=MA076_000249-T1;
scaffold_2	funannotate	gene	352121	353404	.	-	.	ID=MA076_000250;
scaffold_2	funannotate	mRNA	352121	353404	.	-	.	ID=MA076_000250-T1;Parent=MA076_000250;product=hypothetical protein;
scaffold_2	funannotate	exon	352121	353404	.	-	.	ID=MA076_000250-T1.exon1;Parent=MA076_000250-T1;
scaffold_2	funannotate	CDS	352121	353404	.	-	0	ID=MA076_000250-T1.cds;Parent=MA076_000250-T1;
scaffold_2	funannotate	gene	364365	365262	.	-	.	ID=MA076_000251;
scaffold_2	funannotate	mRNA	364365	365262	.	-	.	ID=MA076_000251-T1;Parent=MA076_000251;product=hypothetical protein;
scaffold_2	funannotate	exon	365229	365262	.	-	.	ID=MA076_000251-T1.exon1;Parent=MA076_000251-T1;
scaffold_2	funannotate	exon	364365	365140	.	-	.	ID=MA076_000251-T1.exon2;Parent=MA076_000251-T1;
scaffold_2	funannotate	CDS	365229	365262	.	-	0	ID=MA076_000251-T1.cds;Parent=MA076_000251-T1;
scaffold_2	funannotate	CDS	364365	365140	.	-	2	ID=MA076_000251-T1.cds;Parent=MA076_000251-T1;
scaffold_2	funannotate	gene	368033	370872	.	-	.	ID=MA076_000252;
scaffold_2	funannotate	mRNA	368033	370872	.	-	.	ID=MA076_000252-T1;Parent=MA076_000252;product=hypothetical protein;
scaffold_2	funannotate	exon	370693	370872	.	-	.	ID=MA076_000252-T1.exon1;Parent=MA076_000252-T1;
scaffold_2	funannotate	exon	369757	370515	.	-	.	ID=MA076_000252-T1.exon2;Parent=MA076_000252-T1;
scaffold_2	funannotate	exon	368033	369694	.	-	.	ID=MA076_000252-T1.exon3;Parent=MA076_000252-T1;
scaffold_2	funannotate	CDS	370693	370872	.	-	0	ID=MA076_000252-T1.cds;Parent=MA076_000252-T1;
scaffold_2	funannotate	CDS	369757	370515	.	-	0	ID=MA076_000252-T1.cds;Parent=MA076_000252-T1;
scaffold_2	funannotate	CDS	368033	369694	.	-	0	ID=MA076_000252-T1.cds;Parent=MA076_000252-T1;
scaffold_2	funannotate	gene	372213	373340	.	-	.	ID=MA076_000253;
scaffold_2	funannotate	mRNA	372213	373340	.	-	.	ID=MA076_000253-T1;Parent=MA076_000253;product=hypothetical protein;
scaffold_2	funannotate	exon	372213	373340	.	-	.	ID=MA076_000253-T1.exon1;Parent=MA076_000253-T1;
scaffold_2	funannotate	CDS	372213	373340	.	-	0	ID=MA076_000253-T1.cds;Parent=MA076_000253-T1;
scaffold_2	funannotate	gene	376783	377886	.	+	.	ID=MA076_000254;
scaffold_2	funannotate	mRNA	376783	377886	.	+	.	ID=MA076_000254-T1;Parent=MA076_000254;product=hypothetical protein;
scaffold_2	funannotate	exon	376783	376975	.	+	.	ID=MA076_000254-T1.exon1;Parent=MA076_000254-T1;
scaffold_2	funannotate	exon	377053	377429	.	+	.	ID=MA076_000254-T1.exon2;Parent=MA076_000254-T1;
scaffold_2	funannotate	exon	377485	377886	.	+	.	ID=MA076_000254-T1.exon3;Parent=MA076_000254-T1;
scaffold_2	funannotate	CDS	376783	376975	.	+	0	ID=MA076_000254-T1.cds;Parent=MA076_000254-T1;
scaffold_2	funannotate	CDS	377053	377429	.	+	2	ID=MA076_000254-T1.cds;Parent=MA076_000254-T1;
scaffold_2	funannotate	CDS	377485	377886	.	+	0	ID=MA076_000254-T1.cds;Parent=MA076_000254-T1;
scaffold_2	funannotate	gene	379694	380916	.	-	.	ID=MA076_000255;
scaffold_2	funannotate	mRNA	379694	380916	.	-	.	ID=MA076_000255-T1;Parent=MA076_000255;product=hypothetical protein;
scaffold_2	funannotate	exon	380616	380916	.	-	.	ID=MA076_000255-T1.exon1;Parent=MA076_000255-T1;
scaffold_2	funannotate	exon	379694	380430	.	-	.	ID=MA076_000255-T1.exon2;Parent=MA076_000255-T1;
scaffold_2	funannotate	CDS	380616	380916	.	-	0	ID=MA076_000255-T1.cds;Parent=MA076_000255-T1;
scaffold_2	funannotate	CDS	379694	380430	.	-	2	ID=MA076_000255-T1.cds;Parent=MA076_000255-T1;
scaffold_2	funannotate	gene	382409	384202	.	+	.	ID=MA076_000256;
scaffold_2	funannotate	mRNA	382409	384202	.	+	.	ID=MA076_000256-T1;Parent=MA076_000256;product=hypothetical protein;
scaffold_2	funannotate	exon	382409	384202	.	+	.	ID=MA076_000256-T1.exon1;Parent=MA076_000256-T1;
scaffold_2	funannotate	CDS	382409	384202	.	+	0	ID=MA076_000256-T1.cds;Parent=MA076_000256-T1;
scaffold_2	funannotate	gene	385175	385808	.	+	.	ID=MA076_000257;
scaffold_2	funannotate	mRNA	385175	385808	.	+	.	ID=MA076_000257-T1;Parent=MA076_000257;product=hypothetical protein;
scaffold_2	funannotate	exon	385175	385229	.	+	.	ID=MA076_000257-T1.exon1;Parent=MA076_000257-T1;
scaffold_2	funannotate	exon	385348	385808	.	+	.	ID=MA076_000257-T1.exon2;Parent=MA076_000257-T1;
scaffold_2	funannotate	CDS	385175	385229	.	+	0	ID=MA076_000257-T1.cds;Parent=MA076_000257-T1;
scaffold_2	funannotate	CDS	385348	385808	.	+	2	ID=MA076_000257-T1.cds;Parent=MA076_000257-T1;
scaffold_2	funannotate	gene	386461	387387	.	+	.	ID=MA076_000258;
scaffold_2	funannotate	mRNA	386461	387387	.	+	.	ID=MA076_000258-T1;Parent=MA076_000258;product=hypothetical protein;
scaffold_2	funannotate	exon	386461	387387	.	+	.	ID=MA076_000258-T1.exon1;Parent=MA076_000258-T1;
scaffold_2	funannotate	CDS	386461	387387	.	+	0	ID=MA076_000258-T1.cds;Parent=MA076_000258-T1;
scaffold_2	funannotate	gene	388089	389510	.	-	.	ID=MA076_000259;
scaffold_2	funannotate	mRNA	388089	389510	.	-	.	ID=MA076_000259-T1;Parent=MA076_000259;product=hypothetical protein;
scaffold_2	funannotate	exon	389271	389510	.	-	.	ID=MA076_000259-T1.exon1;Parent=MA076_000259-T1;
scaffold_2	funannotate	exon	389138	389210	.	-	.	ID=MA076_000259-T1.exon2;Parent=MA076_000259-T1;
scaffold_2	funannotate	exon	388847	388970	.	-	.	ID=MA076_000259-T1.exon3;Parent=MA076_000259-T1;
scaffold_2	funannotate	exon	388469	388691	.	-	.	ID=MA076_000259-T1.exon4;Parent=MA076_000259-T1;
scaffold_2	funannotate	exon	388089	388391	.	-	.	ID=MA076_000259-T1.exon5;Parent=MA076_000259-T1;
scaffold_2	funannotate	CDS	389271	389510	.	-	0	ID=MA076_000259-T1.cds;Parent=MA076_000259-T1;
scaffold_2	funannotate	CDS	389138	389210	.	-	0	ID=MA076_000259-T1.cds;Parent=MA076_000259-T1;
scaffold_2	funannotate	CDS	388847	388970	.	-	2	ID=MA076_000259-T1.cds;Parent=MA076_000259-T1;
scaffold_2	funannotate	CDS	388469	388691	.	-	1	ID=MA076_000259-T1.cds;Parent=MA076_000259-T1;
scaffold_2	funannotate	CDS	388089	388391	.	-	0	ID=MA076_000259-T1.cds;Parent=MA076_000259-T1;
scaffold_2	funannotate	gene	390617	391217	.	-	.	ID=MA076_000260;
scaffold_2	funannotate	mRNA	390617	391217	.	-	.	ID=MA076_000260-T1;Parent=MA076_000260;product=hypothetical protein;
scaffold_2	funannotate	exon	390944	391217	.	-	.	ID=MA076_000260-T1.exon1;Parent=MA076_000260-T1;
scaffold_2	funannotate	exon	390617	390876	.	-	.	ID=MA076_000260-T1.exon2;Parent=MA076_000260-T1;
scaffold_2	funannotate	CDS	390944	391217	.	-	0	ID=MA076_000260-T1.cds;Parent=MA076_000260-T1;
scaffold_2	funannotate	CDS	390617	390876	.	-	2	ID=MA076_000260-T1.cds;Parent=MA076_000260-T1;
[truncated: 114,187 more rows]
