# Supplementary material for: Population genomics of the grapevine pathogen Eutypa lata reveals evidence for population expansion and intraspecific differences in secondary metabolite gene clusters
Source: PLoS Genet. 2022 Apr 1;18(4):e1010153. doi: 10.1371/journal.pgen.1010153 (PMC9007359; doi:10.1371/journal.pgen.1010153)
Supplement: S1 Data — (ZIP) [file pgen.1010153.s010.zip › Eutypa_lata_MA089.gff3]

##gff-version 3
scaffold_1	funannotate	gene	3174	4561	.	+	.	ID=MA089_000001;
scaffold_1	funannotate	mRNA	3174	4561	.	+	.	ID=MA089_000001-T1;Parent=MA089_000001;product=hypothetical protein;
scaffold_1	funannotate	exon	3174	3180	.	+	.	ID=MA089_000001-T1.exon1;Parent=MA089_000001-T1;
scaffold_1	funannotate	exon	3312	3355	.	+	.	ID=MA089_000001-T1.exon2;Parent=MA089_000001-T1;
scaffold_1	funannotate	exon	3453	3599	.	+	.	ID=MA089_000001-T1.exon3;Parent=MA089_000001-T1;
scaffold_1	funannotate	exon	3662	4561	.	+	.	ID=MA089_000001-T1.exon4;Parent=MA089_000001-T1;
scaffold_1	funannotate	CDS	3174	3180	.	+	0	ID=MA089_000001-T1.cds;Parent=MA089_000001-T1;
scaffold_1	funannotate	CDS	3312	3355	.	+	2	ID=MA089_000001-T1.cds;Parent=MA089_000001-T1;
scaffold_1	funannotate	CDS	3453	3599	.	+	0	ID=MA089_000001-T1.cds;Parent=MA089_000001-T1;
scaffold_1	funannotate	CDS	3662	4561	.	+	0	ID=MA089_000001-T1.cds;Parent=MA089_000001-T1;
scaffold_1	funannotate	gene	6260	7829	.	-	.	ID=MA089_000002;
scaffold_1	funannotate	mRNA	6260	7829	.	-	.	ID=MA089_000002-T1;Parent=MA089_000002;product=hypothetical protein;
scaffold_1	funannotate	exon	7576	7829	.	-	.	ID=MA089_000002-T1.exon1;Parent=MA089_000002-T1;
scaffold_1	funannotate	exon	6731	7390	.	-	.	ID=MA089_000002-T1.exon2;Parent=MA089_000002-T1;
scaffold_1	funannotate	exon	6260	6449	.	-	.	ID=MA089_000002-T1.exon3;Parent=MA089_000002-T1;
scaffold_1	funannotate	CDS	7576	7829	.	-	0	ID=MA089_000002-T1.cds;Parent=MA089_000002-T1;
scaffold_1	funannotate	CDS	6731	7390	.	-	1	ID=MA089_000002-T1.cds;Parent=MA089_000002-T1;
scaffold_1	funannotate	CDS	6260	6449	.	-	1	ID=MA089_000002-T1.cds;Parent=MA089_000002-T1;
scaffold_1	funannotate	gene	11036	11684	.	+	.	ID=MA089_000003;
scaffold_1	funannotate	mRNA	11036	11684	.	+	.	ID=MA089_000003-T1;Parent=MA089_000003;product=hypothetical protein;
scaffold_1	funannotate	exon	11036	11062	.	+	.	ID=MA089_000003-T1.exon1;Parent=MA089_000003-T1;
scaffold_1	funannotate	exon	11172	11684	.	+	.	ID=MA089_000003-T1.exon2;Parent=MA089_000003-T1;
scaffold_1	funannotate	CDS	11036	11062	.	+	0	ID=MA089_000003-T1.cds;Parent=MA089_000003-T1;
scaffold_1	funannotate	CDS	11172	11684	.	+	0	ID=MA089_000003-T1.cds;Parent=MA089_000003-T1;
scaffold_1	funannotate	gene	15326	17072	.	+	.	ID=MA089_000004;
scaffold_1	funannotate	mRNA	15326	17072	.	+	.	ID=MA089_000004-T1;Parent=MA089_000004;product=hypothetical protein;
scaffold_1	funannotate	exon	15326	15498	.	+	.	ID=MA089_000004-T1.exon1;Parent=MA089_000004-T1;
scaffold_1	funannotate	exon	15566	16560	.	+	.	ID=MA089_000004-T1.exon2;Parent=MA089_000004-T1;
scaffold_1	funannotate	exon	16618	17072	.	+	.	ID=MA089_000004-T1.exon3;Parent=MA089_000004-T1;
scaffold_1	funannotate	CDS	15326	15498	.	+	0	ID=MA089_000004-T1.cds;Parent=MA089_000004-T1;
scaffold_1	funannotate	CDS	15566	16560	.	+	1	ID=MA089_000004-T1.cds;Parent=MA089_000004-T1;
scaffold_1	funannotate	CDS	16618	17072	.	+	2	ID=MA089_000004-T1.cds;Parent=MA089_000004-T1;
scaffold_1	funannotate	gene	20738	22936	.	-	.	ID=MA089_000005;
scaffold_1	funannotate	mRNA	20738	22936	.	-	.	ID=MA089_000005-T1;Parent=MA089_000005;product=hypothetical protein;
scaffold_1	funannotate	exon	22480	22936	.	-	.	ID=MA089_000005-T1.exon1;Parent=MA089_000005-T1;
scaffold_1	funannotate	exon	22057	22295	.	-	.	ID=MA089_000005-T1.exon2;Parent=MA089_000005-T1;
scaffold_1	funannotate	exon	20738	21943	.	-	.	ID=MA089_000005-T1.exon3;Parent=MA089_000005-T1;
scaffold_1	funannotate	CDS	22480	22936	.	-	0	ID=MA089_000005-T1.cds;Parent=MA089_000005-T1;
scaffold_1	funannotate	CDS	22057	22295	.	-	2	ID=MA089_000005-T1.cds;Parent=MA089_000005-T1;
scaffold_1	funannotate	CDS	20738	21943	.	-	0	ID=MA089_000005-T1.cds;Parent=MA089_000005-T1;
scaffold_1	funannotate	gene	24525	25481	.	-	.	ID=MA089_000006;
scaffold_1	funannotate	mRNA	24525	25481	.	-	.	ID=MA089_000006-T1;Parent=MA089_000006;product=hypothetical protein;
scaffold_1	funannotate	exon	25421	25481	.	-	.	ID=MA089_000006-T1.exon1;Parent=MA089_000006-T1;
scaffold_1	funannotate	exon	25317	25356	.	-	.	ID=MA089_000006-T1.exon2;Parent=MA089_000006-T1;
scaffold_1	funannotate	exon	25195	25211	.	-	.	ID=MA089_000006-T1.exon3;Parent=MA089_000006-T1;
scaffold_1	funannotate	exon	24525	25051	.	-	.	ID=MA089_000006-T1.exon4;Parent=MA089_000006-T1;
scaffold_1	funannotate	CDS	25421	25481	.	-	0	ID=MA089_000006-T1.cds;Parent=MA089_000006-T1;
scaffold_1	funannotate	CDS	25317	25356	.	-	2	ID=MA089_000006-T1.cds;Parent=MA089_000006-T1;
scaffold_1	funannotate	CDS	25195	25211	.	-	1	ID=MA089_000006-T1.cds;Parent=MA089_000006-T1;
scaffold_1	funannotate	CDS	24525	25051	.	-	2	ID=MA089_000006-T1.cds;Parent=MA089_000006-T1;
scaffold_1	funannotate	gene	26387	28021	.	-	.	ID=MA089_000007;
scaffold_1	funannotate	mRNA	26387	28021	.	-	.	ID=MA089_000007-T1;Parent=MA089_000007;product=hypothetical protein;
scaffold_1	funannotate	exon	27943	28021	.	-	.	ID=MA089_000007-T1.exon1;Parent=MA089_000007-T1;
scaffold_1	funannotate	exon	27712	27878	.	-	.	ID=MA089_000007-T1.exon2;Parent=MA089_000007-T1;
scaffold_1	funannotate	exon	27512	27677	.	-	.	ID=MA089_000007-T1.exon3;Parent=MA089_000007-T1;
scaffold_1	funannotate	exon	26387	27453	.	-	.	ID=MA089_000007-T1.exon4;Parent=MA089_000007-T1;
scaffold_1	funannotate	CDS	27943	28021	.	-	0	ID=MA089_000007-T1.cds;Parent=MA089_000007-T1;
scaffold_1	funannotate	CDS	27712	27878	.	-	2	ID=MA089_000007-T1.cds;Parent=MA089_000007-T1;
scaffold_1	funannotate	CDS	27512	27677	.	-	0	ID=MA089_000007-T1.cds;Parent=MA089_000007-T1;
scaffold_1	funannotate	CDS	26387	27453	.	-	2	ID=MA089_000007-T1.cds;Parent=MA089_000007-T1;
scaffold_1	funannotate	gene	29192	33238	.	+	.	ID=MA089_000008;
scaffold_1	funannotate	mRNA	29192	33238	.	+	.	ID=MA089_000008-T1;Parent=MA089_000008;product=hypothetical protein;
scaffold_1	funannotate	exon	29192	29458	.	+	.	ID=MA089_000008-T1.exon1;Parent=MA089_000008-T1;
scaffold_1	funannotate	exon	29551	31099	.	+	.	ID=MA089_000008-T1.exon2;Parent=MA089_000008-T1;
scaffold_1	funannotate	exon	31155	33238	.	+	.	ID=MA089_000008-T1.exon3;Parent=MA089_000008-T1;
scaffold_1	funannotate	CDS	29192	29458	.	+	0	ID=MA089_000008-T1.cds;Parent=MA089_000008-T1;
scaffold_1	funannotate	CDS	29551	31099	.	+	0	ID=MA089_000008-T1.cds;Parent=MA089_000008-T1;
scaffold_1	funannotate	CDS	31155	33238	.	+	2	ID=MA089_000008-T1.cds;Parent=MA089_000008-T1;
scaffold_1	funannotate	gene	34242	36513	.	+	.	ID=MA089_000009;
scaffold_1	funannotate	mRNA	34242	36513	.	+	.	ID=MA089_000009-T1;Parent=MA089_000009;product=hypothetical protein;
scaffold_1	funannotate	exon	34242	34369	.	+	.	ID=MA089_000009-T1.exon1;Parent=MA089_000009-T1;
scaffold_1	funannotate	exon	34430	34519	.	+	.	ID=MA089_000009-T1.exon2;Parent=MA089_000009-T1;
scaffold_1	funannotate	exon	34581	34736	.	+	.	ID=MA089_000009-T1.exon3;Parent=MA089_000009-T1;
scaffold_1	funannotate	exon	34802	35024	.	+	.	ID=MA089_000009-T1.exon4;Parent=MA089_000009-T1;
scaffold_1	funannotate	exon	35089	35667	.	+	.	ID=MA089_000009-T1.exon5;Parent=MA089_000009-T1;
scaffold_1	funannotate	exon	35740	36513	.	+	.	ID=MA089_000009-T1.exon6;Parent=MA089_000009-T1;
scaffold_1	funannotate	CDS	34242	34369	.	+	0	ID=MA089_000009-T1.cds;Parent=MA089_000009-T1;
scaffold_1	funannotate	CDS	34430	34519	.	+	1	ID=MA089_000009-T1.cds;Parent=MA089_000009-T1;
scaffold_1	funannotate	CDS	34581	34736	.	+	1	ID=MA089_000009-T1.cds;Parent=MA089_000009-T1;
scaffold_1	funannotate	CDS	34802	35024	.	+	1	ID=MA089_000009-T1.cds;Parent=MA089_000009-T1;
scaffold_1	funannotate	CDS	35089	35667	.	+	0	ID=MA089_000009-T1.cds;Parent=MA089_000009-T1;
scaffold_1	funannotate	CDS	35740	36513	.	+	0	ID=MA089_000009-T1.cds;Parent=MA089_000009-T1;
scaffold_1	funannotate	gene	38425	39730	.	+	.	ID=MA089_000010;
scaffold_1	funannotate	mRNA	38425	39730	.	+	.	ID=MA089_000010-T1;Parent=MA089_000010;product=hypothetical protein;
scaffold_1	funannotate	exon	38425	38615	.	+	.	ID=MA089_000010-T1.exon1;Parent=MA089_000010-T1;
scaffold_1	funannotate	exon	38692	39730	.	+	.	ID=MA089_000010-T1.exon2;Parent=MA089_000010-T1;
scaffold_1	funannotate	CDS	38425	38615	.	+	0	ID=MA089_000010-T1.cds;Parent=MA089_000010-T1;
scaffold_1	funannotate	CDS	38692	39730	.	+	1	ID=MA089_000010-T1.cds;Parent=MA089_000010-T1;
scaffold_1	funannotate	gene	41492	42860	.	+	.	ID=MA089_000011;
scaffold_1	funannotate	mRNA	41492	42860	.	+	.	ID=MA089_000011-T1;Parent=MA089_000011;product=hypothetical protein;
scaffold_1	funannotate	exon	41492	41782	.	+	.	ID=MA089_000011-T1.exon1;Parent=MA089_000011-T1;
scaffold_1	funannotate	exon	41835	42860	.	+	.	ID=MA089_000011-T1.exon2;Parent=MA089_000011-T1;
scaffold_1	funannotate	CDS	41492	41782	.	+	0	ID=MA089_000011-T1.cds;Parent=MA089_000011-T1;
scaffold_1	funannotate	CDS	41835	42860	.	+	0	ID=MA089_000011-T1.cds;Parent=MA089_000011-T1;
scaffold_1	funannotate	gene	43991	44238	.	-	.	ID=MA089_000012;
scaffold_1	funannotate	mRNA	43991	44238	.	-	.	ID=MA089_000012-T1;Parent=MA089_000012;product=hypothetical protein;
scaffold_1	funannotate	exon	44202	44238	.	-	.	ID=MA089_000012-T1.exon1;Parent=MA089_000012-T1;
scaffold_1	funannotate	exon	43991	44151	.	-	.	ID=MA089_000012-T1.exon2;Parent=MA089_000012-T1;
scaffold_1	funannotate	CDS	44202	44238	.	-	0	ID=MA089_000012-T1.cds;Parent=MA089_000012-T1;
scaffold_1	funannotate	CDS	43991	44151	.	-	2	ID=MA089_000012-T1.cds;Parent=MA089_000012-T1;
scaffold_1	funannotate	gene	47133	50033	.	+	.	ID=MA089_000013;
scaffold_1	funannotate	mRNA	47133	50033	.	+	.	ID=MA089_000013-T1;Parent=MA089_000013;product=hypothetical protein;
scaffold_1	funannotate	exon	47133	47260	.	+	.	ID=MA089_000013-T1.exon1;Parent=MA089_000013-T1;
scaffold_1	funannotate	exon	47312	47724	.	+	.	ID=MA089_000013-T1.exon2;Parent=MA089_000013-T1;
scaffold_1	funannotate	exon	47779	50033	.	+	.	ID=MA089_000013-T1.exon3;Parent=MA089_000013-T1;
scaffold_1	funannotate	CDS	47133	47260	.	+	0	ID=MA089_000013-T1.cds;Parent=MA089_000013-T1;
scaffold_1	funannotate	CDS	47312	47724	.	+	1	ID=MA089_000013-T1.cds;Parent=MA089_000013-T1;
scaffold_1	funannotate	CDS	47779	50033	.	+	2	ID=MA089_000013-T1.cds;Parent=MA089_000013-T1;
scaffold_1	funannotate	gene	50818	52591	.	-	.	ID=MA089_000014;
scaffold_1	funannotate	mRNA	50818	52591	.	-	.	ID=MA089_000014-T1;Parent=MA089_000014;product=hypothetical protein;
scaffold_1	funannotate	exon	52340	52591	.	-	.	ID=MA089_000014-T1.exon1;Parent=MA089_000014-T1;
scaffold_1	funannotate	exon	52258	52263	.	-	.	ID=MA089_000014-T1.exon2;Parent=MA089_000014-T1;
scaffold_1	funannotate	exon	52158	52191	.	-	.	ID=MA089_000014-T1.exon3;Parent=MA089_000014-T1;
scaffold_1	funannotate	exon	51925	51956	.	-	.	ID=MA089_000014-T1.exon4;Parent=MA089_000014-T1;
scaffold_1	funannotate	exon	51736	51865	.	-	.	ID=MA089_000014-T1.exon5;Parent=MA089_000014-T1;
scaffold_1	funannotate	exon	51395	51624	.	-	.	ID=MA089_000014-T1.exon6;Parent=MA089_000014-T1;
scaffold_1	funannotate	exon	51286	51328	.	-	.	ID=MA089_000014-T1.exon7;Parent=MA089_000014-T1;
scaffold_1	funannotate	exon	50818	51221	.	-	.	ID=MA089_000014-T1.exon8;Parent=MA089_000014-T1;
scaffold_1	funannotate	CDS	52340	52591	.	-	0	ID=MA089_000014-T1.cds;Parent=MA089_000014-T1;
scaffold_1	funannotate	CDS	52258	52263	.	-	0	ID=MA089_000014-T1.cds;Parent=MA089_000014-T1;
scaffold_1	funannotate	CDS	52158	52191	.	-	0	ID=MA089_000014-T1.cds;Parent=MA089_000014-T1;
scaffold_1	funannotate	CDS	51925	51956	.	-	2	ID=MA089_000014-T1.cds;Parent=MA089_000014-T1;
scaffold_1	funannotate	CDS	51736	51865	.	-	0	ID=MA089_000014-T1.cds;Parent=MA089_000014-T1;
scaffold_1	funannotate	CDS	51395	51624	.	-	2	ID=MA089_000014-T1.cds;Parent=MA089_000014-T1;
scaffold_1	funannotate	CDS	51286	51328	.	-	0	ID=MA089_000014-T1.cds;Parent=MA089_000014-T1;
scaffold_1	funannotate	CDS	50818	51221	.	-	2	ID=MA089_000014-T1.cds;Parent=MA089_000014-T1;
scaffold_1	funannotate	gene	53922	55725	.	+	.	ID=MA089_000015;
scaffold_1	funannotate	mRNA	53922	55725	.	+	.	ID=MA089_000015-T1;Parent=MA089_000015;product=hypothetical protein;
scaffold_1	funannotate	exon	53922	54039	.	+	.	ID=MA089_000015-T1.exon1;Parent=MA089_000015-T1;
scaffold_1	funannotate	exon	54101	55725	.	+	.	ID=MA089_000015-T1.exon2;Parent=MA089_000015-T1;
scaffold_1	funannotate	CDS	53922	54039	.	+	0	ID=MA089_000015-T1.cds;Parent=MA089_000015-T1;
scaffold_1	funannotate	CDS	54101	55725	.	+	2	ID=MA089_000015-T1.cds;Parent=MA089_000015-T1;
scaffold_1	funannotate	gene	56594	57051	.	-	.	ID=MA089_000016;
scaffold_1	funannotate	mRNA	56594	57051	.	-	.	ID=MA089_000016-T1;Parent=MA089_000016;product=hypothetical protein;
scaffold_1	funannotate	exon	56917	57051	.	-	.	ID=MA089_000016-T1.exon1;Parent=MA089_000016-T1;
scaffold_1	funannotate	exon	56594	56767	.	-	.	ID=MA089_000016-T1.exon2;Parent=MA089_000016-T1;
scaffold_1	funannotate	CDS	56917	57051	.	-	0	ID=MA089_000016-T1.cds;Parent=MA089_000016-T1;
scaffold_1	funannotate	CDS	56594	56767	.	-	0	ID=MA089_000016-T1.cds;Parent=MA089_000016-T1;
scaffold_1	funannotate	gene	58439	60018	.	+	.	ID=MA089_000017;
scaffold_1	funannotate	mRNA	58439	60018	.	+	.	ID=MA089_000017-T1;Parent=MA089_000017;product=hypothetical protein;
scaffold_1	funannotate	exon	58439	58445	.	+	.	ID=MA089_000017-T1.exon1;Parent=MA089_000017-T1;
scaffold_1	funannotate	exon	58599	58702	.	+	.	ID=MA089_000017-T1.exon2;Parent=MA089_000017-T1;
scaffold_1	funannotate	exon	58832	59814	.	+	.	ID=MA089_000017-T1.exon3;Parent=MA089_000017-T1;
scaffold_1	funannotate	exon	59955	60018	.	+	.	ID=MA089_000017-T1.exon4;Parent=MA089_000017-T1;
scaffold_1	funannotate	CDS	58439	58445	.	+	0	ID=MA089_000017-T1.cds;Parent=MA089_000017-T1;
scaffold_1	funannotate	CDS	58599	58702	.	+	2	ID=MA089_000017-T1.cds;Parent=MA089_000017-T1;
scaffold_1	funannotate	CDS	58832	59814	.	+	0	ID=MA089_000017-T1.cds;Parent=MA089_000017-T1;
scaffold_1	funannotate	CDS	59955	60018	.	+	1	ID=MA089_000017-T1.cds;Parent=MA089_000017-T1;
scaffold_1	funannotate	gene	60610	61129	.	-	.	ID=MA089_000018;
scaffold_1	funannotate	mRNA	60610	61129	.	-	.	ID=MA089_000018-T1;Parent=MA089_000018;product=hypothetical protein;
scaffold_1	funannotate	exon	61103	61129	.	-	.	ID=MA089_000018-T1.exon1;Parent=MA089_000018-T1;
scaffold_1	funannotate	exon	60852	60968	.	-	.	ID=MA089_000018-T1.exon2;Parent=MA089_000018-T1;
scaffold_1	funannotate	exon	60610	60792	.	-	.	ID=MA089_000018-T1.exon3;Parent=MA089_000018-T1;
scaffold_1	funannotate	CDS	61103	61129	.	-	0	ID=MA089_000018-T1.cds;Parent=MA089_000018-T1;
scaffold_1	funannotate	CDS	60852	60968	.	-	0	ID=MA089_000018-T1.cds;Parent=MA089_000018-T1;
scaffold_1	funannotate	CDS	60610	60792	.	-	0	ID=MA089_000018-T1.cds;Parent=MA089_000018-T1;
scaffold_1	funannotate	gene	62092	62460	.	+	.	ID=MA089_000019;
scaffold_1	funannotate	mRNA	62092	62460	.	+	.	ID=MA089_000019-T1;Parent=MA089_000019;product=hypothetical protein;
scaffold_1	funannotate	exon	62092	62361	.	+	.	ID=MA089_000019-T1.exon1;Parent=MA089_000019-T1;
scaffold_1	funannotate	exon	62419	62460	.	+	.	ID=MA089_000019-T1.exon2;Parent=MA089_000019-T1;
scaffold_1	funannotate	CDS	62092	62361	.	+	0	ID=MA089_000019-T1.cds;Parent=MA089_000019-T1;
scaffold_1	funannotate	CDS	62419	62460	.	+	0	ID=MA089_000019-T1.cds;Parent=MA089_000019-T1;
scaffold_1	funannotate	gene	63863	64590	.	-	.	ID=MA089_000020;
scaffold_1	funannotate	mRNA	63863	64590	.	-	.	ID=MA089_000020-T1;Parent=MA089_000020;product=hypothetical protein;
scaffold_1	funannotate	exon	64498	64590	.	-	.	ID=MA089_000020-T1.exon1;Parent=MA089_000020-T1;
scaffold_1	funannotate	exon	63863	64399	.	-	.	ID=MA089_000020-T1.exon2;Parent=MA089_000020-T1;
scaffold_1	funannotate	CDS	64498	64590	.	-	0	ID=MA089_000020-T1.cds;Parent=MA089_000020-T1;
scaffold_1	funannotate	CDS	63863	64399	.	-	0	ID=MA089_000020-T1.cds;Parent=MA089_000020-T1;
scaffold_1	funannotate	gene	66876	67281	.	+	.	ID=MA089_000021;
scaffold_1	funannotate	mRNA	66876	67281	.	+	.	ID=MA089_000021-T1;Parent=MA089_000021;product=hypothetical protein;
scaffold_1	funannotate	exon	66876	66953	.	+	.	ID=MA089_000021-T1.exon1;Parent=MA089_000021-T1;
scaffold_1	funannotate	exon	67003	67281	.	+	.	ID=MA089_000021-T1.exon2;Parent=MA089_000021-T1;
scaffold_1	funannotate	CDS	66876	66953	.	+	0	ID=MA089_000021-T1.cds;Parent=MA089_000021-T1;
scaffold_1	funannotate	CDS	67003	67281	.	+	0	ID=MA089_000021-T1.cds;Parent=MA089_000021-T1;
scaffold_1	funannotate	gene	68023	68300	.	+	.	ID=MA089_000022;
scaffold_1	funannotate	mRNA	68023	68300	.	+	.	ID=MA089_000022-T1;Parent=MA089_000022;product=hypothetical protein;
scaffold_1	funannotate	exon	68023	68218	.	+	.	ID=MA089_000022-T1.exon1;Parent=MA089_000022-T1;
scaffold_1	funannotate	exon	68263	68300	.	+	.	ID=MA089_000022-T1.exon2;Parent=MA089_000022-T1;
scaffold_1	funannotate	CDS	68023	68218	.	+	0	ID=MA089_000022-T1.cds;Parent=MA089_000022-T1;
scaffold_1	funannotate	CDS	68263	68300	.	+	2	ID=MA089_000022-T1.cds;Parent=MA089_000022-T1;
scaffold_1	funannotate	gene	69071	70619	.	+	.	ID=MA089_000023;
scaffold_1	funannotate	mRNA	69071	70619	.	+	.	ID=MA089_000023-T1;Parent=MA089_000023;product=hypothetical protein;
scaffold_1	funannotate	exon	69071	69464	.	+	.	ID=MA089_000023-T1.exon1;Parent=MA089_000023-T1;
scaffold_1	funannotate	exon	69568	70619	.	+	.	ID=MA089_000023-T1.exon2;Parent=MA089_000023-T1;
scaffold_1	funannotate	CDS	69071	69464	.	+	0	ID=MA089_000023-T1.cds;Parent=MA089_000023-T1;
scaffold_1	funannotate	CDS	69568	70619	.	+	2	ID=MA089_000023-T1.cds;Parent=MA089_000023-T1;
scaffold_1	funannotate	gene	71270	72979	.	-	.	ID=MA089_000024;
scaffold_1	funannotate	mRNA	71270	72979	.	-	.	ID=MA089_000024-T1;Parent=MA089_000024;product=hypothetical protein;
scaffold_1	funannotate	exon	72515	72979	.	-	.	ID=MA089_000024-T1.exon1;Parent=MA089_000024-T1;
scaffold_1	funannotate	exon	71583	72445	.	-	.	ID=MA089_000024-T1.exon2;Parent=MA089_000024-T1;
scaffold_1	funannotate	exon	71270	71468	.	-	.	ID=MA089_000024-T1.exon3;Parent=MA089_000024-T1;
scaffold_1	funannotate	CDS	72515	72979	.	-	0	ID=MA089_000024-T1.cds;Parent=MA089_000024-T1;
scaffold_1	funannotate	CDS	71583	72445	.	-	0	ID=MA089_000024-T1.cds;Parent=MA089_000024-T1;
scaffold_1	funannotate	CDS	71270	71468	.	-	1	ID=MA089_000024-T1.cds;Parent=MA089_000024-T1;
scaffold_1	funannotate	gene	73677	75104	.	+	.	ID=MA089_000025;
scaffold_1	funannotate	mRNA	73677	75104	.	+	.	ID=MA089_000025-T1;Parent=MA089_000025;product=hypothetical protein;
scaffold_1	funannotate	exon	73677	75104	.	+	.	ID=MA089_000025-T1.exon1;Parent=MA089_000025-T1;
scaffold_1	funannotate	CDS	73677	75104	.	+	0	ID=MA089_000025-T1.cds;Parent=MA089_000025-T1;
scaffold_1	funannotate	gene	78146	78697	.	+	.	ID=MA089_000026;
scaffold_1	funannotate	mRNA	78146	78697	.	+	.	ID=MA089_000026-T1;Parent=MA089_000026;product=hypothetical protein;
scaffold_1	funannotate	exon	78146	78697	.	+	.	ID=MA089_000026-T1.exon1;Parent=MA089_000026-T1;
scaffold_1	funannotate	CDS	78146	78697	.	+	0	ID=MA089_000026-T1.cds;Parent=MA089_000026-T1;
scaffold_1	funannotate	gene	79689	81824	.	-	.	ID=MA089_000027;
scaffold_1	funannotate	mRNA	79689	81824	.	-	.	ID=MA089_000027-T1;Parent=MA089_000027;product=hypothetical protein;
scaffold_1	funannotate	exon	80091	81824	.	-	.	ID=MA089_000027-T1.exon1;Parent=MA089_000027-T1;
scaffold_1	funannotate	exon	79689	79913	.	-	.	ID=MA089_000027-T1.exon2;Parent=MA089_000027-T1;
scaffold_1	funannotate	CDS	80091	81824	.	-	0	ID=MA089_000027-T1.cds;Parent=MA089_000027-T1;
scaffold_1	funannotate	CDS	79689	79913	.	-	0	ID=MA089_000027-T1.cds;Parent=MA089_000027-T1;
scaffold_1	funannotate	gene	82742	88342	.	+	.	ID=MA089_000028;
scaffold_1	funannotate	mRNA	82742	88342	.	+	.	ID=MA089_000028-T1;Parent=MA089_000028;product=hypothetical protein;
scaffold_1	funannotate	exon	82742	88120	.	+	.	ID=MA089_000028-T1.exon1;Parent=MA089_000028-T1;
scaffold_1	funannotate	exon	88202	88342	.	+	.	ID=MA089_000028-T1.exon2;Parent=MA089_000028-T1;
scaffold_1	funannotate	CDS	82742	88120	.	+	0	ID=MA089_000028-T1.cds;Parent=MA089_000028-T1;
scaffold_1	funannotate	CDS	88202	88342	.	+	0	ID=MA089_000028-T1.cds;Parent=MA089_000028-T1;
scaffold_1	funannotate	gene	88851	91415	.	-	.	ID=MA089_000029;
scaffold_1	funannotate	mRNA	88851	91415	.	-	.	ID=MA089_000029-T1;Parent=MA089_000029;product=hypothetical protein;
scaffold_1	funannotate	exon	88851	91415	.	-	.	ID=MA089_000029-T1.exon1;Parent=MA089_000029-T1;
scaffold_1	funannotate	CDS	88851	91415	.	-	0	ID=MA089_000029-T1.cds;Parent=MA089_000029-T1;
scaffold_1	funannotate	gene	92114	93246	.	+	.	ID=MA089_000030;
scaffold_1	funannotate	mRNA	92114	93246	.	+	.	ID=MA089_000030-T1;Parent=MA089_000030;product=hypothetical protein;
scaffold_1	funannotate	exon	92114	92155	.	+	.	ID=MA089_000030-T1.exon1;Parent=MA089_000030-T1;
scaffold_1	funannotate	exon	92234	92567	.	+	.	ID=MA089_000030-T1.exon2;Parent=MA089_000030-T1;
scaffold_1	funannotate	exon	92735	93246	.	+	.	ID=MA089_000030-T1.exon3;Parent=MA089_000030-T1;
scaffold_1	funannotate	CDS	92114	92155	.	+	0	ID=MA089_000030-T1.cds;Parent=MA089_000030-T1;
scaffold_1	funannotate	CDS	92234	92567	.	+	0	ID=MA089_000030-T1.cds;Parent=MA089_000030-T1;
scaffold_1	funannotate	CDS	92735	93246	.	+	2	ID=MA089_000030-T1.cds;Parent=MA089_000030-T1;
scaffold_1	funannotate	gene	94358	96326	.	-	.	ID=MA089_000031;
scaffold_1	funannotate	mRNA	94358	96326	.	-	.	ID=MA089_000031-T1;Parent=MA089_000031;product=hypothetical protein;
scaffold_1	funannotate	exon	96317	96326	.	-	.	ID=MA089_000031-T1.exon1;Parent=MA089_000031-T1;
scaffold_1	funannotate	exon	94358	96231	.	-	.	ID=MA089_000031-T1.exon2;Parent=MA089_000031-T1;
scaffold_1	funannotate	CDS	96317	96326	.	-	0	ID=MA089_000031-T1.cds;Parent=MA089_000031-T1;
scaffold_1	funannotate	CDS	94358	96231	.	-	2	ID=MA089_000031-T1.cds;Parent=MA089_000031-T1;
scaffold_1	funannotate	gene	97673	99800	.	+	.	ID=MA089_000032;
scaffold_1	funannotate	mRNA	97673	99800	.	+	.	ID=MA089_000032-T1;Parent=MA089_000032;product=hypothetical protein;
scaffold_1	funannotate	exon	97673	97677	.	+	.	ID=MA089_000032-T1.exon1;Parent=MA089_000032-T1;
scaffold_1	funannotate	exon	97722	98640	.	+	.	ID=MA089_000032-T1.exon2;Parent=MA089_000032-T1;
scaffold_1	funannotate	exon	98692	99032	.	+	.	ID=MA089_000032-T1.exon3;Parent=MA089_000032-T1;
scaffold_1	funannotate	exon	99083	99368	.	+	.	ID=MA089_000032-T1.exon4;Parent=MA089_000032-T1;
scaffold_1	funannotate	exon	99426	99690	.	+	.	ID=MA089_000032-T1.exon5;Parent=MA089_000032-T1;
scaffold_1	funannotate	exon	99751	99800	.	+	.	ID=MA089_000032-T1.exon6;Parent=MA089_000032-T1;
scaffold_1	funannotate	CDS	97673	97677	.	+	0	ID=MA089_000032-T1.cds;Parent=MA089_000032-T1;
scaffold_1	funannotate	CDS	97722	98640	.	+	1	ID=MA089_000032-T1.cds;Parent=MA089_000032-T1;
scaffold_1	funannotate	CDS	98692	99032	.	+	0	ID=MA089_000032-T1.cds;Parent=MA089_000032-T1;
scaffold_1	funannotate	CDS	99083	99368	.	+	1	ID=MA089_000032-T1.cds;Parent=MA089_000032-T1;
scaffold_1	funannotate	CDS	99426	99690	.	+	0	ID=MA089_000032-T1.cds;Parent=MA089_000032-T1;
scaffold_1	funannotate	CDS	99751	99800	.	+	2	ID=MA089_000032-T1.cds;Parent=MA089_000032-T1;
scaffold_1	funannotate	gene	101024	101116	.	-	.	ID=MA089_000033;
scaffold_1	funannotate	tRNA	101024	101116	.	-	.	ID=MA089_000033-T1;Parent=MA089_000033;product=tRNA-Ala;
scaffold_1	funannotate	exon	101024	101116	.	-	.	ID=MA089_000033-T1.exon1;Parent=MA089_000033-T1;
scaffold_1	funannotate	gene	106112	108107	.	+	.	ID=MA089_000034;
scaffold_1	funannotate	mRNA	106112	108107	.	+	.	ID=MA089_000034-T1;Parent=MA089_000034;product=hypothetical protein;
scaffold_1	funannotate	exon	106112	106176	.	+	.	ID=MA089_000034-T1.exon1;Parent=MA089_000034-T1;
scaffold_1	funannotate	exon	106248	107151	.	+	.	ID=MA089_000034-T1.exon2;Parent=MA089_000034-T1;
scaffold_1	funannotate	exon	107214	108107	.	+	.	ID=MA089_000034-T1.exon3;Parent=MA089_000034-T1;
scaffold_1	funannotate	CDS	106112	106176	.	+	0	ID=MA089_000034-T1.cds;Parent=MA089_000034-T1;
scaffold_1	funannotate	CDS	106248	107151	.	+	1	ID=MA089_000034-T1.cds;Parent=MA089_000034-T1;
scaffold_1	funannotate	CDS	107214	108107	.	+	0	ID=MA089_000034-T1.cds;Parent=MA089_000034-T1;
scaffold_1	funannotate	gene	109581	111134	.	+	.	ID=MA089_000035;
scaffold_1	funannotate	mRNA	109581	111134	.	+	.	ID=MA089_000035-T1;Parent=MA089_000035;product=hypothetical protein;
scaffold_1	funannotate	exon	109581	109673	.	+	.	ID=MA089_000035-T1.exon1;Parent=MA089_000035-T1;
scaffold_1	funannotate	exon	109736	109954	.	+	.	ID=MA089_000035-T1.exon2;Parent=MA089_000035-T1;
scaffold_1	funannotate	exon	110022	111134	.	+	.	ID=MA089_000035-T1.exon3;Parent=MA089_000035-T1;
scaffold_1	funannotate	CDS	109581	109673	.	+	0	ID=MA089_000035-T1.cds;Parent=MA089_000035-T1;
scaffold_1	funannotate	CDS	109736	109954	.	+	0	ID=MA089_000035-T1.cds;Parent=MA089_000035-T1;
scaffold_1	funannotate	CDS	110022	111134	.	+	0	ID=MA089_000035-T1.cds;Parent=MA089_000035-T1;
scaffold_1	funannotate	gene	115153	116089	.	+	.	ID=MA089_000036;
scaffold_1	funannotate	mRNA	115153	116089	.	+	.	ID=MA089_000036-T1;Parent=MA089_000036;product=hypothetical protein;
scaffold_1	funannotate	exon	115153	115571	.	+	.	ID=MA089_000036-T1.exon1;Parent=MA089_000036-T1;
scaffold_1	funannotate	exon	115627	116089	.	+	.	ID=MA089_000036-T1.exon2;Parent=MA089_000036-T1;
scaffold_1	funannotate	CDS	115153	115571	.	+	0	ID=MA089_000036-T1.cds;Parent=MA089_000036-T1;
scaffold_1	funannotate	CDS	115627	116089	.	+	1	ID=MA089_000036-T1.cds;Parent=MA089_000036-T1;
scaffold_1	funannotate	gene	117572	118028	.	-	.	ID=MA089_000037;
scaffold_1	funannotate	mRNA	117572	118028	.	-	.	ID=MA089_000037-T1;Parent=MA089_000037;product=hypothetical protein;
scaffold_1	funannotate	exon	117826	118028	.	-	.	ID=MA089_000037-T1.exon1;Parent=MA089_000037-T1;
scaffold_1	funannotate	exon	117572	117749	.	-	.	ID=MA089_000037-T1.exon2;Parent=MA089_000037-T1;
scaffold_1	funannotate	CDS	117826	118028	.	-	0	ID=MA089_000037-T1.cds;Parent=MA089_000037-T1;
scaffold_1	funannotate	CDS	117572	117749	.	-	1	ID=MA089_000037-T1.cds;Parent=MA089_000037-T1;
scaffold_1	funannotate	gene	119788	122174	.	-	.	ID=MA089_000038;
scaffold_1	funannotate	mRNA	119788	122174	.	-	.	ID=MA089_000038-T1;Parent=MA089_000038;product=hypothetical protein;
scaffold_1	funannotate	exon	121208	122174	.	-	.	ID=MA089_000038-T1.exon1;Parent=MA089_000038-T1;
scaffold_1	funannotate	exon	119788	121115	.	-	.	ID=MA089_000038-T1.exon2;Parent=MA089_000038-T1;
scaffold_1	funannotate	CDS	121208	122174	.	-	0	ID=MA089_000038-T1.cds;Parent=MA089_000038-T1;
scaffold_1	funannotate	CDS	119788	121115	.	-	2	ID=MA089_000038-T1.cds;Parent=MA089_000038-T1;
scaffold_1	funannotate	gene	123208	124509	.	-	.	ID=MA089_000039;
scaffold_1	funannotate	mRNA	123208	124509	.	-	.	ID=MA089_000039-T1;Parent=MA089_000039;product=hypothetical protein;
scaffold_1	funannotate	exon	123208	124509	.	-	.	ID=MA089_000039-T1.exon1;Parent=MA089_000039-T1;
scaffold_1	funannotate	CDS	123208	124509	.	-	0	ID=MA089_000039-T1.cds;Parent=MA089_000039-T1;
scaffold_1	funannotate	gene	126649	127761	.	+	.	ID=MA089_000040;
scaffold_1	funannotate	mRNA	126649	127761	.	+	.	ID=MA089_000040-T1;Parent=MA089_000040;product=hypothetical protein;
scaffold_1	funannotate	exon	126649	127761	.	+	.	ID=MA089_000040-T1.exon1;Parent=MA089_000040-T1;
scaffold_1	funannotate	CDS	126649	127761	.	+	0	ID=MA089_000040-T1.cds;Parent=MA089_000040-T1;
scaffold_1	funannotate	gene	128675	129903	.	+	.	ID=MA089_000041;
scaffold_1	funannotate	mRNA	128675	129903	.	+	.	ID=MA089_000041-T1;Parent=MA089_000041;product=hypothetical protein;
scaffold_1	funannotate	exon	128675	129613	.	+	.	ID=MA089_000041-T1.exon1;Parent=MA089_000041-T1;
scaffold_1	funannotate	exon	129670	129903	.	+	.	ID=MA089_000041-T1.exon2;Parent=MA089_000041-T1;
scaffold_1	funannotate	CDS	128675	129613	.	+	0	ID=MA089_000041-T1.cds;Parent=MA089_000041-T1;
scaffold_1	funannotate	CDS	129670	129903	.	+	0	ID=MA089_000041-T1.cds;Parent=MA089_000041-T1;
scaffold_1	funannotate	gene	130667	131719	.	+	.	ID=MA089_000042;
scaffold_1	funannotate	mRNA	130667	131719	.	+	.	ID=MA089_000042-T1;Parent=MA089_000042;product=hypothetical protein;
scaffold_1	funannotate	exon	130667	131719	.	+	.	ID=MA089_000042-T1.exon1;Parent=MA089_000042-T1;
scaffold_1	funannotate	CDS	130667	131719	.	+	0	ID=MA089_000042-T1.cds;Parent=MA089_000042-T1;
scaffold_1	funannotate	gene	132678	133175	.	+	.	ID=MA089_000043;
scaffold_1	funannotate	mRNA	132678	133175	.	+	.	ID=MA089_000043-T1;Parent=MA089_000043;product=hypothetical protein;
scaffold_1	funannotate	exon	132678	133175	.	+	.	ID=MA089_000043-T1.exon1;Parent=MA089_000043-T1;
scaffold_1	funannotate	CDS	132678	133175	.	+	0	ID=MA089_000043-T1.cds;Parent=MA089_000043-T1;
scaffold_1	funannotate	gene	134062	135502	.	+	.	ID=MA089_000044;
scaffold_1	funannotate	mRNA	134062	135502	.	+	.	ID=MA089_000044-T1;Parent=MA089_000044;product=hypothetical protein;
scaffold_1	funannotate	exon	134062	134217	.	+	.	ID=MA089_000044-T1.exon1;Parent=MA089_000044-T1;
scaffold_1	funannotate	exon	134306	135502	.	+	.	ID=MA089_000044-T1.exon2;Parent=MA089_000044-T1;
scaffold_1	funannotate	CDS	134062	134217	.	+	0	ID=MA089_000044-T1.cds;Parent=MA089_000044-T1;
scaffold_1	funannotate	CDS	134306	135502	.	+	0	ID=MA089_000044-T1.cds;Parent=MA089_000044-T1;
scaffold_1	funannotate	gene	136344	138551	.	-	.	ID=MA089_000045;
scaffold_1	funannotate	mRNA	136344	138551	.	-	.	ID=MA089_000045-T1;Parent=MA089_000045;product=hypothetical protein;
scaffold_1	funannotate	exon	138423	138551	.	-	.	ID=MA089_000045-T1.exon1;Parent=MA089_000045-T1;
scaffold_1	funannotate	exon	137931	138312	.	-	.	ID=MA089_000045-T1.exon2;Parent=MA089_000045-T1;
scaffold_1	funannotate	exon	137697	137876	.	-	.	ID=MA089_000045-T1.exon3;Parent=MA089_000045-T1;
scaffold_1	funannotate	exon	137261	137416	.	-	.	ID=MA089_000045-T1.exon4;Parent=MA089_000045-T1;
scaffold_1	funannotate	exon	136344	137113	.	-	.	ID=MA089_000045-T1.exon5;Parent=MA089_000045-T1;
scaffold_1	funannotate	CDS	138423	138551	.	-	0	ID=MA089_000045-T1.cds;Parent=MA089_000045-T1;
scaffold_1	funannotate	CDS	137931	138312	.	-	0	ID=MA089_000045-T1.cds;Parent=MA089_000045-T1;
scaffold_1	funannotate	CDS	137697	137876	.	-	2	ID=MA089_000045-T1.cds;Parent=MA089_000045-T1;
scaffold_1	funannotate	CDS	137261	137416	.	-	2	ID=MA089_000045-T1.cds;Parent=MA089_000045-T1;
scaffold_1	funannotate	CDS	136344	137113	.	-	2	ID=MA089_000045-T1.cds;Parent=MA089_000045-T1;
scaffold_1	funannotate	gene	138848	140203	.	-	.	ID=MA089_000046;
scaffold_1	funannotate	mRNA	138848	140203	.	-	.	ID=MA089_000046-T1;Parent=MA089_000046;product=hypothetical protein;
scaffold_1	funannotate	exon	139466	140203	.	-	.	ID=MA089_000046-T1.exon1;Parent=MA089_000046-T1;
scaffold_1	funannotate	exon	139232	139363	.	-	.	ID=MA089_000046-T1.exon2;Parent=MA089_000046-T1;
scaffold_1	funannotate	exon	138989	139175	.	-	.	ID=MA089_000046-T1.exon3;Parent=MA089_000046-T1;
scaffold_1	funannotate	exon	138848	138948	.	-	.	ID=MA089_000046-T1.exon4;Parent=MA089_000046-T1;
scaffold_1	funannotate	CDS	139466	140203	.	-	0	ID=MA089_000046-T1.cds;Parent=MA089_000046-T1;
scaffold_1	funannotate	CDS	139232	139363	.	-	0	ID=MA089_000046-T1.cds;Parent=MA089_000046-T1;
scaffold_1	funannotate	CDS	138989	139175	.	-	0	ID=MA089_000046-T1.cds;Parent=MA089_000046-T1;
scaffold_1	funannotate	CDS	138848	138948	.	-	2	ID=MA089_000046-T1.cds;Parent=MA089_000046-T1;
scaffold_1	funannotate	gene	141021	143283	.	+	.	ID=MA089_000047;
scaffold_1	funannotate	mRNA	141021	143283	.	+	.	ID=MA089_000047-T1;Parent=MA089_000047;product=hypothetical protein;
scaffold_1	funannotate	exon	141021	141259	.	+	.	ID=MA089_000047-T1.exon1;Parent=MA089_000047-T1;
scaffold_1	funannotate	exon	141313	141649	.	+	.	ID=MA089_000047-T1.exon2;Parent=MA089_000047-T1;
scaffold_1	funannotate	exon	141706	141904	.	+	.	ID=MA089_000047-T1.exon3;Parent=MA089_000047-T1;
scaffold_1	funannotate	exon	141960	142154	.	+	.	ID=MA089_000047-T1.exon4;Parent=MA089_000047-T1;
scaffold_1	funannotate	exon	142211	142339	.	+	.	ID=MA089_000047-T1.exon5;Parent=MA089_000047-T1;
scaffold_1	funannotate	exon	142391	143283	.	+	.	ID=MA089_000047-T1.exon6;Parent=MA089_000047-T1;
scaffold_1	funannotate	CDS	141021	141259	.	+	0	ID=MA089_000047-T1.cds;Parent=MA089_000047-T1;
scaffold_1	funannotate	CDS	141313	141649	.	+	1	ID=MA089_000047-T1.cds;Parent=MA089_000047-T1;
scaffold_1	funannotate	CDS	141706	141904	.	+	0	ID=MA089_000047-T1.cds;Parent=MA089_000047-T1;
scaffold_1	funannotate	CDS	141960	142154	.	+	2	ID=MA089_000047-T1.cds;Parent=MA089_000047-T1;
scaffold_1	funannotate	CDS	142211	142339	.	+	2	ID=MA089_000047-T1.cds;Parent=MA089_000047-T1;
scaffold_1	funannotate	CDS	142391	143283	.	+	2	ID=MA089_000047-T1.cds;Parent=MA089_000047-T1;
scaffold_1	funannotate	gene	145099	145902	.	+	.	ID=MA089_000048;
scaffold_1	funannotate	mRNA	145099	145902	.	+	.	ID=MA089_000048-T1;Parent=MA089_000048;product=hypothetical protein;
scaffold_1	funannotate	exon	145099	145764	.	+	.	ID=MA089_000048-T1.exon1;Parent=MA089_000048-T1;
scaffold_1	funannotate	exon	145891	145902	.	+	.	ID=MA089_000048-T1.exon2;Parent=MA089_000048-T1;
scaffold_1	funannotate	CDS	145099	145764	.	+	0	ID=MA089_000048-T1.cds;Parent=MA089_000048-T1;
scaffold_1	funannotate	CDS	145891	145902	.	+	0	ID=MA089_000048-T1.cds;Parent=MA089_000048-T1;
scaffold_1	funannotate	gene	146217	147923	.	-	.	ID=MA089_000049;
scaffold_1	funannotate	mRNA	146217	147923	.	-	.	ID=MA089_000049-T1;Parent=MA089_000049;product=hypothetical protein;
scaffold_1	funannotate	exon	146217	147923	.	-	.	ID=MA089_000049-T1.exon1;Parent=MA089_000049-T1;
scaffold_1	funannotate	CDS	146217	147923	.	-	0	ID=MA089_000049-T1.cds;Parent=MA089_000049-T1;
scaffold_1	funannotate	gene	148906	151444	.	+	.	ID=MA089_000050;
scaffold_1	funannotate	mRNA	148906	151444	.	+	.	ID=MA089_000050-T1;Parent=MA089_000050;product=hypothetical protein;
scaffold_1	funannotate	exon	148906	148918	.	+	.	ID=MA089_000050-T1.exon1;Parent=MA089_000050-T1;
scaffold_1	funannotate	exon	149606	150292	.	+	.	ID=MA089_000050-T1.exon2;Parent=MA089_000050-T1;
scaffold_1	funannotate	exon	150348	150384	.	+	.	ID=MA089_000050-T1.exon3;Parent=MA089_000050-T1;
scaffold_1	funannotate	exon	150448	151089	.	+	.	ID=MA089_000050-T1.exon4;Parent=MA089_000050-T1;
scaffold_1	funannotate	exon	151159	151444	.	+	.	ID=MA089_000050-T1.exon5;Parent=MA089_000050-T1;
scaffold_1	funannotate	CDS	148906	148918	.	+	0	ID=MA089_000050-T1.cds;Parent=MA089_000050-T1;
scaffold_1	funannotate	CDS	149606	150292	.	+	2	ID=MA089_000050-T1.cds;Parent=MA089_000050-T1;
scaffold_1	funannotate	CDS	150348	150384	.	+	2	ID=MA089_000050-T1.cds;Parent=MA089_000050-T1;
scaffold_1	funannotate	CDS	150448	151089	.	+	1	ID=MA089_000050-T1.cds;Parent=MA089_000050-T1;
scaffold_1	funannotate	CDS	151159	151444	.	+	1	ID=MA089_000050-T1.cds;Parent=MA089_000050-T1;
scaffold_1	funannotate	gene	152836	154642	.	+	.	ID=MA089_000051;
scaffold_1	funannotate	mRNA	152836	154642	.	+	.	ID=MA089_000051-T1;Parent=MA089_000051;product=hypothetical protein;
scaffold_1	funannotate	exon	152836	153144	.	+	.	ID=MA089_000051-T1.exon1;Parent=MA089_000051-T1;
scaffold_1	funannotate	exon	153263	154013	.	+	.	ID=MA089_000051-T1.exon2;Parent=MA089_000051-T1;
scaffold_1	funannotate	exon	154182	154642	.	+	.	ID=MA089_000051-T1.exon3;Parent=MA089_000051-T1;
scaffold_1	funannotate	CDS	152836	153144	.	+	0	ID=MA089_000051-T1.cds;Parent=MA089_000051-T1;
scaffold_1	funannotate	CDS	153263	154013	.	+	0	ID=MA089_000051-T1.cds;Parent=MA089_000051-T1;
scaffold_1	funannotate	CDS	154182	154642	.	+	2	ID=MA089_000051-T1.cds;Parent=MA089_000051-T1;
scaffold_1	funannotate	gene	155430	156740	.	-	.	ID=MA089_000052;
scaffold_1	funannotate	mRNA	155430	156740	.	-	.	ID=MA089_000052-T1;Parent=MA089_000052;product=hypothetical protein;
scaffold_1	funannotate	exon	156738	156740	.	-	.	ID=MA089_000052-T1.exon1;Parent=MA089_000052-T1;
scaffold_1	funannotate	exon	156632	156670	.	-	.	ID=MA089_000052-T1.exon2;Parent=MA089_000052-T1;
scaffold_1	funannotate	exon	156420	156535	.	-	.	ID=MA089_000052-T1.exon3;Parent=MA089_000052-T1;
scaffold_1	funannotate	exon	155430	156198	.	-	.	ID=MA089_000052-T1.exon4;Parent=MA089_000052-T1;
scaffold_1	funannotate	CDS	156738	156740	.	-	0	ID=MA089_000052-T1.cds;Parent=MA089_000052-T1;
scaffold_1	funannotate	CDS	156632	156670	.	-	0	ID=MA089_000052-T1.cds;Parent=MA089_000052-T1;
scaffold_1	funannotate	CDS	156420	156535	.	-	0	ID=MA089_000052-T1.cds;Parent=MA089_000052-T1;
scaffold_1	funannotate	CDS	155430	156198	.	-	1	ID=MA089_000052-T1.cds;Parent=MA089_000052-T1;
scaffold_1	funannotate	gene	158636	161172	.	+	.	ID=MA089_000053;
scaffold_1	funannotate	mRNA	158636	161172	.	+	.	ID=MA089_000053-T1;Parent=MA089_000053;product=hypothetical protein;
scaffold_1	funannotate	exon	158636	158749	.	+	.	ID=MA089_000053-T1.exon1;Parent=MA089_000053-T1;
scaffold_1	funannotate	exon	158810	159416	.	+	.	ID=MA089_000053-T1.exon2;Parent=MA089_000053-T1;
scaffold_1	funannotate	exon	159479	160455	.	+	.	ID=MA089_000053-T1.exon3;Parent=MA089_000053-T1;
scaffold_1	funannotate	exon	160945	161055	.	+	.	ID=MA089_000053-T1.exon4;Parent=MA089_000053-T1;
scaffold_1	funannotate	exon	161116	161172	.	+	.	ID=MA089_000053-T1.exon5;Parent=MA089_000053-T1;
scaffold_1	funannotate	CDS	158636	158749	.	+	0	ID=MA089_000053-T1.cds;Parent=MA089_000053-T1;
scaffold_1	funannotate	CDS	158810	159416	.	+	0	ID=MA089_000053-T1.cds;Parent=MA089_000053-T1;
scaffold_1	funannotate	CDS	159479	160455	.	+	2	ID=MA089_000053-T1.cds;Parent=MA089_000053-T1;
scaffold_1	funannotate	CDS	160945	161055	.	+	0	ID=MA089_000053-T1.cds;Parent=MA089_000053-T1;
scaffold_1	funannotate	CDS	161116	161172	.	+	0	ID=MA089_000053-T1.cds;Parent=MA089_000053-T1;
scaffold_1	funannotate	gene	167404	168628	.	+	.	ID=MA089_000054;
scaffold_1	funannotate	mRNA	167404	168628	.	+	.	ID=MA089_000054-T1;Parent=MA089_000054;product=hypothetical protein;
scaffold_1	funannotate	exon	167404	167524	.	+	.	ID=MA089_000054-T1.exon1;Parent=MA089_000054-T1;
scaffold_1	funannotate	exon	167538	168628	.	+	.	ID=MA089_000054-T1.exon2;Parent=MA089_000054-T1;
scaffold_1	funannotate	CDS	167404	167524	.	+	0	ID=MA089_000054-T1.cds;Parent=MA089_000054-T1;
scaffold_1	funannotate	CDS	167538	168628	.	+	2	ID=MA089_000054-T1.cds;Parent=MA089_000054-T1;
scaffold_1	funannotate	gene	172102	174469	.	-	.	ID=MA089_000055;
scaffold_1	funannotate	mRNA	172102	174469	.	-	.	ID=MA089_000055-T1;Parent=MA089_000055;product=hypothetical protein;
scaffold_1	funannotate	exon	173678	174469	.	-	.	ID=MA089_000055-T1.exon1;Parent=MA089_000055-T1;
scaffold_1	funannotate	exon	173545	173625	.	-	.	ID=MA089_000055-T1.exon2;Parent=MA089_000055-T1;
scaffold_1	funannotate	exon	172102	173487	.	-	.	ID=MA089_000055-T1.exon3;Parent=MA089_000055-T1;
scaffold_1	funannotate	CDS	173678	174469	.	-	0	ID=MA089_000055-T1.cds;Parent=MA089_000055-T1;
scaffold_1	funannotate	CDS	173545	173625	.	-	0	ID=MA089_000055-T1.cds;Parent=MA089_000055-T1;
scaffold_1	funannotate	CDS	172102	173487	.	-	0	ID=MA089_000055-T1.cds;Parent=MA089_000055-T1;
scaffold_1	funannotate	gene	182511	186246	.	+	.	ID=MA089_000056;
scaffold_1	funannotate	mRNA	182511	186246	.	+	.	ID=MA089_000056-T1;Parent=MA089_000056;product=hypothetical protein;
scaffold_1	funannotate	exon	182511	182528	.	+	.	ID=MA089_000056-T1.exon1;Parent=MA089_000056-T1;
scaffold_1	funannotate	exon	182857	186246	.	+	.	ID=MA089_000056-T1.exon2;Parent=MA089_000056-T1;
scaffold_1	funannotate	CDS	182511	182528	.	+	0	ID=MA089_000056-T1.cds;Parent=MA089_000056-T1;
scaffold_1	funannotate	CDS	182857	186246	.	+	0	ID=MA089_000056-T1.cds;Parent=MA089_000056-T1;
scaffold_1	funannotate	gene	187682	188688	.	-	.	ID=MA089_000057;
scaffold_1	funannotate	mRNA	187682	188688	.	-	.	ID=MA089_000057-T1;Parent=MA089_000057;product=hypothetical protein;
scaffold_1	funannotate	exon	188511	188688	.	-	.	ID=MA089_000057-T1.exon1;Parent=MA089_000057-T1;
scaffold_1	funannotate	exon	187897	187985	.	-	.	ID=MA089_000057-T1.exon2;Parent=MA089_000057-T1;
scaffold_1	funannotate	exon	187682	187765	.	-	.	ID=MA089_000057-T1.exon3;Parent=MA089_000057-T1;
scaffold_1	funannotate	CDS	188511	188688	.	-	0	ID=MA089_000057-T1.cds;Parent=MA089_000057-T1;
scaffold_1	funannotate	CDS	187897	187985	.	-	2	ID=MA089_000057-T1.cds;Parent=MA089_000057-T1;
scaffold_1	funannotate	CDS	187682	187765	.	-	0	ID=MA089_000057-T1.cds;Parent=MA089_000057-T1;
scaffold_1	funannotate	gene	189937	190749	.	-	.	ID=MA089_000058;
scaffold_1	funannotate	mRNA	189937	190749	.	-	.	ID=MA089_000058-T1;Parent=MA089_000058;product=hypothetical protein;
scaffold_1	funannotate	exon	189937	190749	.	-	.	ID=MA089_000058-T1.exon1;Parent=MA089_000058-T1;
scaffold_1	funannotate	CDS	189937	190749	.	-	0	ID=MA089_000058-T1.cds;Parent=MA089_000058-T1;
scaffold_1	funannotate	gene	192113	193967	.	+	.	ID=MA089_000059;
scaffold_1	funannotate	mRNA	192113	193967	.	+	.	ID=MA089_000059-T1;Parent=MA089_000059;product=hypothetical protein;
scaffold_1	funannotate	exon	192113	192124	.	+	.	ID=MA089_000059-T1.exon1;Parent=MA089_000059-T1;
scaffold_1	funannotate	exon	192364	192387	.	+	.	ID=MA089_000059-T1.exon2;Parent=MA089_000059-T1;
scaffold_1	funannotate	exon	192448	192515	.	+	.	ID=MA089_000059-T1.exon3;Parent=MA089_000059-T1;
scaffold_1	funannotate	exon	192588	192642	.	+	.	ID=MA089_000059-T1.exon4;Parent=MA089_000059-T1;
scaffold_1	funannotate	exon	192727	193517	.	+	.	ID=MA089_000059-T1.exon5;Parent=MA089_000059-T1;
scaffold_1	funannotate	exon	193577	193967	.	+	.	ID=MA089_000059-T1.exon6;Parent=MA089_000059-T1;
scaffold_1	funannotate	CDS	192113	192124	.	+	0	ID=MA089_000059-T1.cds;Parent=MA089_000059-T1;
scaffold_1	funannotate	CDS	192364	192387	.	+	0	ID=MA089_000059-T1.cds;Parent=MA089_000059-T1;
scaffold_1	funannotate	CDS	192448	192515	.	+	0	ID=MA089_000059-T1.cds;Parent=MA089_000059-T1;
scaffold_1	funannotate	CDS	192588	192642	.	+	1	ID=MA089_000059-T1.cds;Parent=MA089_000059-T1;
scaffold_1	funannotate	CDS	192727	193517	.	+	0	ID=MA089_000059-T1.cds;Parent=MA089_000059-T1;
scaffold_1	funannotate	CDS	193577	193967	.	+	1	ID=MA089_000059-T1.cds;Parent=MA089_000059-T1;
scaffold_1	funannotate	gene	194656	198343	.	-	.	ID=MA089_000060;
scaffold_1	funannotate	mRNA	194656	198343	.	-	.	ID=MA089_000060-T1;Parent=MA089_000060;product=hypothetical protein;
scaffold_1	funannotate	exon	198279	198343	.	-	.	ID=MA089_000060-T1.exon1;Parent=MA089_000060-T1;
scaffold_1	funannotate	exon	198063	198213	.	-	.	ID=MA089_000060-T1.exon2;Parent=MA089_000060-T1;
scaffold_1	funannotate	exon	195915	197962	.	-	.	ID=MA089_000060-T1.exon3;Parent=MA089_000060-T1;
scaffold_1	funannotate	exon	194656	195814	.	-	.	ID=MA089_000060-T1.exon4;Parent=MA089_000060-T1;
scaffold_1	funannotate	CDS	198279	198343	.	-	0	ID=MA089_000060-T1.cds;Parent=MA089_000060-T1;
scaffold_1	funannotate	CDS	198063	198213	.	-	1	ID=MA089_000060-T1.cds;Parent=MA089_000060-T1;
scaffold_1	funannotate	CDS	195915	197962	.	-	0	ID=MA089_000060-T1.cds;Parent=MA089_000060-T1;
scaffold_1	funannotate	CDS	194656	195814	.	-	1	ID=MA089_000060-T1.cds;Parent=MA089_000060-T1;
scaffold_1	funannotate	gene	205256	207302	.	+	.	ID=MA089_000061;
scaffold_1	funannotate	mRNA	205256	207302	.	+	.	ID=MA089_000061-T1;Parent=MA089_000061;product=hypothetical protein;
scaffold_1	funannotate	exon	205256	205298	.	+	.	ID=MA089_000061-T1.exon1;Parent=MA089_000061-T1;
scaffold_1	funannotate	exon	205516	205605	.	+	.	ID=MA089_000061-T1.exon2;Parent=MA089_000061-T1;
scaffold_1	funannotate	exon	205704	206020	.	+	.	ID=MA089_000061-T1.exon3;Parent=MA089_000061-T1;
scaffold_1	funannotate	exon	206089	206244	.	+	.	ID=MA089_000061-T1.exon4;Parent=MA089_000061-T1;
scaffold_1	funannotate	exon	206305	206756	.	+	.	ID=MA089_000061-T1.exon5;Parent=MA089_000061-T1;
scaffold_1	funannotate	exon	206816	207302	.	+	.	ID=MA089_000061-T1.exon6;Parent=MA089_000061-T1;
scaffold_1	funannotate	CDS	205256	205298	.	+	0	ID=MA089_000061-T1.cds;Parent=MA089_000061-T1;
scaffold_1	funannotate	CDS	205516	205605	.	+	2	ID=MA089_000061-T1.cds;Parent=MA089_000061-T1;
scaffold_1	funannotate	CDS	205704	206020	.	+	2	ID=MA089_000061-T1.cds;Parent=MA089_000061-T1;
scaffold_1	funannotate	CDS	206089	206244	.	+	0	ID=MA089_000061-T1.cds;Parent=MA089_000061-T1;
scaffold_1	funannotate	CDS	206305	206756	.	+	0	ID=MA089_000061-T1.cds;Parent=MA089_000061-T1;
scaffold_1	funannotate	CDS	206816	207302	.	+	1	ID=MA089_000061-T1.cds;Parent=MA089_000061-T1;
scaffold_1	funannotate	gene	209175	211844	.	-	.	ID=MA089_000062;
scaffold_1	funannotate	mRNA	209175	211844	.	-	.	ID=MA089_000062-T1;Parent=MA089_000062;product=hypothetical protein;
scaffold_1	funannotate	exon	211091	211844	.	-	.	ID=MA089_000062-T1.exon1;Parent=MA089_000062-T1;
scaffold_1	funannotate	exon	210905	210927	.	-	.	ID=MA089_000062-T1.exon2;Parent=MA089_000062-T1;
scaffold_1	funannotate	exon	209675	210383	.	-	.	ID=MA089_000062-T1.exon3;Parent=MA089_000062-T1;
scaffold_1	funannotate	exon	209175	209623	.	-	.	ID=MA089_000062-T1.exon4;Parent=MA089_000062-T1;
scaffold_1	funannotate	CDS	211091	211844	.	-	0	ID=MA089_000062-T1.cds;Parent=MA089_000062-T1;
scaffold_1	funannotate	CDS	210905	210927	.	-	2	ID=MA089_000062-T1.cds;Parent=MA089_000062-T1;
scaffold_1	funannotate	CDS	209675	210383	.	-	0	ID=MA089_000062-T1.cds;Parent=MA089_000062-T1;
scaffold_1	funannotate	CDS	209175	209623	.	-	2	ID=MA089_000062-T1.cds;Parent=MA089_000062-T1;
scaffold_1	funannotate	gene	213284	215225	.	-	.	ID=MA089_000063;
scaffold_1	funannotate	mRNA	213284	215225	.	-	.	ID=MA089_000063-T1;Parent=MA089_000063;product=hypothetical protein;
scaffold_1	funannotate	exon	214725	215225	.	-	.	ID=MA089_000063-T1.exon1;Parent=MA089_000063-T1;
scaffold_1	funannotate	exon	213897	214665	.	-	.	ID=MA089_000063-T1.exon2;Parent=MA089_000063-T1;
scaffold_1	funannotate	exon	213524	213836	.	-	.	ID=MA089_000063-T1.exon3;Parent=MA089_000063-T1;
scaffold_1	funannotate	exon	213284	213467	.	-	.	ID=MA089_000063-T1.exon4;Parent=MA089_000063-T1;
scaffold_1	funannotate	CDS	214725	215225	.	-	0	ID=MA089_000063-T1.cds;Parent=MA089_000063-T1;
scaffold_1	funannotate	CDS	213897	214665	.	-	0	ID=MA089_000063-T1.cds;Parent=MA089_000063-T1;
scaffold_1	funannotate	CDS	213524	213836	.	-	2	ID=MA089_000063-T1.cds;Parent=MA089_000063-T1;
scaffold_1	funannotate	CDS	213284	213467	.	-	1	ID=MA089_000063-T1.cds;Parent=MA089_000063-T1;
scaffold_1	funannotate	gene	218212	219640	.	+	.	ID=MA089_000064;
scaffold_1	funannotate	mRNA	218212	219640	.	+	.	ID=MA089_000064-T1;Parent=MA089_000064;product=hypothetical protein;
scaffold_1	funannotate	exon	218212	218406	.	+	.	ID=MA089_000064-T1.exon1;Parent=MA089_000064-T1;
scaffold_1	funannotate	exon	218473	219199	.	+	.	ID=MA089_000064-T1.exon2;Parent=MA089_000064-T1;
scaffold_1	funannotate	exon	219276	219640	.	+	.	ID=MA089_000064-T1.exon3;Parent=MA089_000064-T1;
scaffold_1	funannotate	CDS	218212	218406	.	+	0	ID=MA089_000064-T1.cds;Parent=MA089_000064-T1;
scaffold_1	funannotate	CDS	218473	219199	.	+	0	ID=MA089_000064-T1.cds;Parent=MA089_000064-T1;
scaffold_1	funannotate	CDS	219276	219640	.	+	2	ID=MA089_000064-T1.cds;Parent=MA089_000064-T1;
scaffold_1	funannotate	gene	219912	220633	.	-	.	ID=MA089_000065;
scaffold_1	funannotate	mRNA	219912	220633	.	-	.	ID=MA089_000065-T1;Parent=MA089_000065;product=hypothetical protein;
scaffold_1	funannotate	exon	220600	220633	.	-	.	ID=MA089_000065-T1.exon1;Parent=MA089_000065-T1;
scaffold_1	funannotate	exon	219912	220522	.	-	.	ID=MA089_000065-T1.exon2;Parent=MA089_000065-T1;
scaffold_1	funannotate	CDS	220600	220633	.	-	0	ID=MA089_000065-T1.cds;Parent=MA089_000065-T1;
scaffold_1	funannotate	CDS	219912	220522	.	-	2	ID=MA089_000065-T1.cds;Parent=MA089_000065-T1;
scaffold_1	funannotate	gene	221457	224403	.	+	.	ID=MA089_000066;
scaffold_1	funannotate	mRNA	221457	224403	.	+	.	ID=MA089_000066-T1;Parent=MA089_000066;product=hypothetical protein;
scaffold_1	funannotate	exon	221457	221519	.	+	.	ID=MA089_000066-T1.exon1;Parent=MA089_000066-T1;
scaffold_1	funannotate	exon	221739	222752	.	+	.	ID=MA089_000066-T1.exon2;Parent=MA089_000066-T1;
scaffold_1	funannotate	exon	222808	224403	.	+	.	ID=MA089_000066-T1.exon3;Parent=MA089_000066-T1;
scaffold_1	funannotate	CDS	221457	221519	.	+	0	ID=MA089_000066-T1.cds;Parent=MA089_000066-T1;
scaffold_1	funannotate	CDS	221739	222752	.	+	0	ID=MA089_000066-T1.cds;Parent=MA089_000066-T1;
scaffold_1	funannotate	CDS	222808	224403	.	+	0	ID=MA089_000066-T1.cds;Parent=MA089_000066-T1;
scaffold_1	funannotate	gene	225145	225597	.	-	.	ID=MA089_000067;
scaffold_1	funannotate	mRNA	225145	225597	.	-	.	ID=MA089_000067-T1;Parent=MA089_000067;product=hypothetical protein;
scaffold_1	funannotate	exon	225409	225597	.	-	.	ID=MA089_000067-T1.exon1;Parent=MA089_000067-T1;
scaffold_1	funannotate	exon	225145	225267	.	-	.	ID=MA089_000067-T1.exon2;Parent=MA089_000067-T1;
scaffold_1	funannotate	CDS	225409	225597	.	-	0	ID=MA089_000067-T1.cds;Parent=MA089_000067-T1;
scaffold_1	funannotate	CDS	225145	225267	.	-	0	ID=MA089_000067-T1.cds;Parent=MA089_000067-T1;
scaffold_1	funannotate	gene	226109	229054	.	+	.	ID=MA089_000068;
scaffold_1	funannotate	mRNA	226109	229054	.	+	.	ID=MA089_000068-T1;Parent=MA089_000068;product=hypothetical protein;
scaffold_1	funannotate	exon	226109	226606	.	+	.	ID=MA089_000068-T1.exon1;Parent=MA089_000068-T1;
scaffold_1	funannotate	exon	226666	228738	.	+	.	ID=MA089_000068-T1.exon2;Parent=MA089_000068-T1;
scaffold_1	funannotate	exon	228872	229054	.	+	.	ID=MA089_000068-T1.exon3;Parent=MA089_000068-T1;
scaffold_1	funannotate	CDS	226109	226606	.	+	0	ID=MA089_000068-T1.cds;Parent=MA089_000068-T1;
scaffold_1	funannotate	CDS	226666	228738	.	+	0	ID=MA089_000068-T1.cds;Parent=MA089_000068-T1;
scaffold_1	funannotate	CDS	228872	229054	.	+	0	ID=MA089_000068-T1.cds;Parent=MA089_000068-T1;
scaffold_1	funannotate	gene	229469	232045	.	-	.	ID=MA089_000069;
scaffold_1	funannotate	mRNA	229469	232045	.	-	.	ID=MA089_000069-T1;Parent=MA089_000069;product=hypothetical protein;
scaffold_1	funannotate	exon	229469	232045	.	-	.	ID=MA089_000069-T1.exon1;Parent=MA089_000069-T1;
scaffold_1	funannotate	CDS	229469	232045	.	-	0	ID=MA089_000069-T1.cds;Parent=MA089_000069-T1;
scaffold_1	funannotate	gene	232890	234104	.	-	.	ID=MA089_000070;
scaffold_1	funannotate	mRNA	232890	234104	.	-	.	ID=MA089_000070-T1;Parent=MA089_000070;product=hypothetical protein;
scaffold_1	funannotate	exon	234084	234104	.	-	.	ID=MA089_000070-T1.exon1;Parent=MA089_000070-T1;
scaffold_1	funannotate	exon	233015	234021	.	-	.	ID=MA089_000070-T1.exon2;Parent=MA089_000070-T1;
scaffold_1	funannotate	exon	232890	232950	.	-	.	ID=MA089_000070-T1.exon3;Parent=MA089_000070-T1;
scaffold_1	funannotate	CDS	234084	234104	.	-	0	ID=MA089_000070-T1.cds;Parent=MA089_000070-T1;
scaffold_1	funannotate	CDS	233015	234021	.	-	0	ID=MA089_000070-T1.cds;Parent=MA089_000070-T1;
scaffold_1	funannotate	CDS	232890	232950	.	-	1	ID=MA089_000070-T1.cds;Parent=MA089_000070-T1;
scaffold_1	funannotate	gene	234561	234938	.	+	.	ID=MA089_000071;
scaffold_1	funannotate	mRNA	234561	234938	.	+	.	ID=MA089_000071-T1;Parent=MA089_000071;product=hypothetical protein;
scaffold_1	funannotate	exon	234561	234938	.	+	.	ID=MA089_000071-T1.exon1;Parent=MA089_000071-T1;
scaffold_1	funannotate	CDS	234561	234938	.	+	0	ID=MA089_000071-T1.cds;Parent=MA089_000071-T1;
scaffold_1	funannotate	gene	235715	237742	.	+	.	ID=MA089_000072;
scaffold_1	funannotate	mRNA	235715	237742	.	+	.	ID=MA089_000072-T1;Parent=MA089_000072;product=hypothetical protein;
scaffold_1	funannotate	exon	235715	235972	.	+	.	ID=MA089_000072-T1.exon1;Parent=MA089_000072-T1;
scaffold_1	funannotate	exon	236035	237427	.	+	.	ID=MA089_000072-T1.exon2;Parent=MA089_000072-T1;
scaffold_1	funannotate	exon	237498	237742	.	+	.	ID=MA089_000072-T1.exon3;Parent=MA089_000072-T1;
scaffold_1	funannotate	CDS	235715	235972	.	+	0	ID=MA089_000072-T1.cds;Parent=MA089_000072-T1;
scaffold_1	funannotate	CDS	236035	237427	.	+	0	ID=MA089_000072-T1.cds;Parent=MA089_000072-T1;
scaffold_1	funannotate	CDS	237498	237742	.	+	2	ID=MA089_000072-T1.cds;Parent=MA089_000072-T1;
scaffold_1	funannotate	gene	238883	240358	.	-	.	ID=MA089_000073;
scaffold_1	funannotate	mRNA	238883	240358	.	-	.	ID=MA089_000073-T1;Parent=MA089_000073;product=hypothetical protein;
scaffold_1	funannotate	exon	238883	240358	.	-	.	ID=MA089_000073-T1.exon1;Parent=MA089_000073-T1;
scaffold_1	funannotate	CDS	238883	240358	.	-	0	ID=MA089_000073-T1.cds;Parent=MA089_000073-T1;
scaffold_1	funannotate	gene	243826	249839	.	+	.	ID=MA089_000074;
scaffold_1	funannotate	mRNA	243826	249839	.	+	.	ID=MA089_000074-T1;Parent=MA089_000074;product=hypothetical protein;
scaffold_1	funannotate	exon	243826	243872	.	+	.	ID=MA089_000074-T1.exon1;Parent=MA089_000074-T1;
scaffold_1	funannotate	exon	243928	244480	.	+	.	ID=MA089_000074-T1.exon2;Parent=MA089_000074-T1;
scaffold_1	funannotate	exon	244535	244622	.	+	.	ID=MA089_000074-T1.exon3;Parent=MA089_000074-T1;
scaffold_1	funannotate	exon	244672	249839	.	+	.	ID=MA089_000074-T1.exon4;Parent=MA089_000074-T1;
scaffold_1	funannotate	CDS	243826	243872	.	+	0	ID=MA089_000074-T1.cds;Parent=MA089_000074-T1;
scaffold_1	funannotate	CDS	243928	244480	.	+	1	ID=MA089_000074-T1.cds;Parent=MA089_000074-T1;
scaffold_1	funannotate	CDS	244535	244622	.	+	0	ID=MA089_000074-T1.cds;Parent=MA089_000074-T1;
scaffold_1	funannotate	CDS	244672	249839	.	+	2	ID=MA089_000074-T1.cds;Parent=MA089_000074-T1;
scaffold_1	funannotate	gene	250079	252465	.	-	.	ID=MA089_000075;
scaffold_1	funannotate	mRNA	250079	252465	.	-	.	ID=MA089_000075-T1;Parent=MA089_000075;product=hypothetical protein;
scaffold_1	funannotate	exon	252301	252465	.	-	.	ID=MA089_000075-T1.exon1;Parent=MA089_000075-T1;
scaffold_1	funannotate	exon	250079	252250	.	-	.	ID=MA089_000075-T1.exon2;Parent=MA089_000075-T1;
scaffold_1	funannotate	CDS	252301	252465	.	-	0	ID=MA089_000075-T1.cds;Parent=MA089_000075-T1;
scaffold_1	funannotate	CDS	250079	252250	.	-	0	ID=MA089_000075-T1.cds;Parent=MA089_000075-T1;
scaffold_1	funannotate	gene	254128	256916	.	+	.	ID=MA089_000076;
scaffold_1	funannotate	mRNA	254128	256916	.	+	.	ID=MA089_000076-T1;Parent=MA089_000076;product=hypothetical protein;
scaffold_1	funannotate	exon	254128	254717	.	+	.	ID=MA089_000076-T1.exon1;Parent=MA089_000076-T1;
scaffold_1	funannotate	exon	254772	254844	.	+	.	ID=MA089_000076-T1.exon2;Parent=MA089_000076-T1;
scaffold_1	funannotate	exon	254891	255112	.	+	.	ID=MA089_000076-T1.exon3;Parent=MA089_000076-T1;
scaffold_1	funannotate	exon	255172	255264	.	+	.	ID=MA089_000076-T1.exon4;Parent=MA089_000076-T1;
scaffold_1	funannotate	exon	255317	255658	.	+	.	ID=MA089_000076-T1.exon5;Parent=MA089_000076-T1;
scaffold_1	funannotate	exon	255714	255895	.	+	.	ID=MA089_000076-T1.exon6;Parent=MA089_000076-T1;
scaffold_1	funannotate	exon	256006	256453	.	+	.	ID=MA089_000076-T1.exon7;Parent=MA089_000076-T1;
scaffold_1	funannotate	exon	256536	256916	.	+	.	ID=MA089_000076-T1.exon8;Parent=MA089_000076-T1;
scaffold_1	funannotate	CDS	254128	254717	.	+	0	ID=MA089_000076-T1.cds;Parent=MA089_000076-T1;
scaffold_1	funannotate	CDS	254772	254844	.	+	1	ID=MA089_000076-T1.cds;Parent=MA089_000076-T1;
scaffold_1	funannotate	CDS	254891	255112	.	+	0	ID=MA089_000076-T1.cds;Parent=MA089_000076-T1;
scaffold_1	funannotate	CDS	255172	255264	.	+	0	ID=MA089_000076-T1.cds;Parent=MA089_000076-T1;
scaffold_1	funannotate	CDS	255317	255658	.	+	0	ID=MA089_000076-T1.cds;Parent=MA089_000076-T1;
scaffold_1	funannotate	CDS	255714	255895	.	+	0	ID=MA089_000076-T1.cds;Parent=MA089_000076-T1;
scaffold_1	funannotate	CDS	256006	256453	.	+	1	ID=MA089_000076-T1.cds;Parent=MA089_000076-T1;
scaffold_1	funannotate	CDS	256536	256916	.	+	0	ID=MA089_000076-T1.cds;Parent=MA089_000076-T1;
scaffold_1	funannotate	gene	257238	259746	.	-	.	ID=MA089_000077;
scaffold_1	funannotate	mRNA	257238	259746	.	-	.	ID=MA089_000077-T1;Parent=MA089_000077;product=hypothetical protein;
scaffold_1	funannotate	exon	259105	259746	.	-	.	ID=MA089_000077-T1.exon1;Parent=MA089_000077-T1;
scaffold_1	funannotate	exon	259028	259043	.	-	.	ID=MA089_000077-T1.exon2;Parent=MA089_000077-T1;
scaffold_1	funannotate	exon	258633	258978	.	-	.	ID=MA089_000077-T1.exon3;Parent=MA089_000077-T1;
scaffold_1	funannotate	exon	258483	258579	.	-	.	ID=MA089_000077-T1.exon4;Parent=MA089_000077-T1;
scaffold_1	funannotate	exon	257238	258356	.	-	.	ID=MA089_000077-T1.exon5;Parent=MA089_000077-T1;
scaffold_1	funannotate	CDS	259105	259746	.	-	0	ID=MA089_000077-T1.cds;Parent=MA089_000077-T1;
scaffold_1	funannotate	CDS	259028	259043	.	-	0	ID=MA089_000077-T1.cds;Parent=MA089_000077-T1;
scaffold_1	funannotate	CDS	258633	258978	.	-	2	ID=MA089_000077-T1.cds;Parent=MA089_000077-T1;
scaffold_1	funannotate	CDS	258483	258579	.	-	1	ID=MA089_000077-T1.cds;Parent=MA089_000077-T1;
scaffold_1	funannotate	CDS	257238	258356	.	-	0	ID=MA089_000077-T1.cds;Parent=MA089_000077-T1;
scaffold_1	funannotate	gene	261910	262995	.	-	.	ID=MA089_000078;
scaffold_1	funannotate	mRNA	261910	262995	.	-	.	ID=MA089_000078-T1;Parent=MA089_000078;product=hypothetical protein;
scaffold_1	funannotate	exon	261910	262995	.	-	.	ID=MA089_000078-T1.exon1;Parent=MA089_000078-T1;
scaffold_1	funannotate	CDS	261910	262995	.	-	0	ID=MA089_000078-T1.cds;Parent=MA089_000078-T1;
scaffold_1	funannotate	gene	265808	267067	.	-	.	ID=MA089_000079;
scaffold_1	funannotate	mRNA	265808	267067	.	-	.	ID=MA089_000079-T1;Parent=MA089_000079;product=hypothetical protein;
scaffold_1	funannotate	exon	267027	267067	.	-	.	ID=MA089_000079-T1.exon1;Parent=MA089_000079-T1;
scaffold_1	funannotate	exon	266888	266918	.	-	.	ID=MA089_000079-T1.exon2;Parent=MA089_000079-T1;
scaffold_1	funannotate	exon	266792	266824	.	-	.	ID=MA089_000079-T1.exon3;Parent=MA089_000079-T1;
scaffold_1	funannotate	exon	266194	266739	.	-	.	ID=MA089_000079-T1.exon4;Parent=MA089_000079-T1;
scaffold_1	funannotate	exon	265808	266137	.	-	.	ID=MA089_000079-T1.exon5;Parent=MA089_000079-T1;
scaffold_1	funannotate	CDS	267027	267067	.	-	0	ID=MA089_000079-T1.cds;Parent=MA089_000079-T1;
scaffold_1	funannotate	CDS	266888	266918	.	-	1	ID=MA089_000079-T1.cds;Parent=MA089_000079-T1;
scaffold_1	funannotate	CDS	266792	266824	.	-	0	ID=MA089_000079-T1.cds;Parent=MA089_000079-T1;
scaffold_1	funannotate	CDS	266194	266739	.	-	0	ID=MA089_000079-T1.cds;Parent=MA089_000079-T1;
scaffold_1	funannotate	CDS	265808	266137	.	-	0	ID=MA089_000079-T1.cds;Parent=MA089_000079-T1;
scaffold_1	funannotate	gene	269762	271612	.	+	.	ID=MA089_000080;
scaffold_1	funannotate	mRNA	269762	271612	.	+	.	ID=MA089_000080-T1;Parent=MA089_000080;product=hypothetical protein;
scaffold_1	funannotate	exon	269762	270342	.	+	.	ID=MA089_000080-T1.exon1;Parent=MA089_000080-T1;
scaffold_1	funannotate	exon	270402	270974	.	+	.	ID=MA089_000080-T1.exon2;Parent=MA089_000080-T1;
scaffold_1	funannotate	exon	271060	271612	.	+	.	ID=MA089_000080-T1.exon3;Parent=MA089_000080-T1;
scaffold_1	funannotate	CDS	269762	270342	.	+	0	ID=MA089_000080-T1.cds;Parent=MA089_000080-T1;
scaffold_1	funannotate	CDS	270402	270974	.	+	1	ID=MA089_000080-T1.cds;Parent=MA089_000080-T1;
scaffold_1	funannotate	CDS	271060	271612	.	+	1	ID=MA089_000080-T1.cds;Parent=MA089_000080-T1;
scaffold_1	funannotate	gene	273154	275086	.	-	.	ID=MA089_000081;
scaffold_1	funannotate	mRNA	273154	275086	.	-	.	ID=MA089_000081-T1;Parent=MA089_000081;product=hypothetical protein;
scaffold_1	funannotate	exon	274962	275086	.	-	.	ID=MA089_000081-T1.exon1;Parent=MA089_000081-T1;
scaffold_1	funannotate	exon	273349	274725	.	-	.	ID=MA089_000081-T1.exon2;Parent=MA089_000081-T1;
scaffold_1	funannotate	exon	273154	273271	.	-	.	ID=MA089_000081-T1.exon3;Parent=MA089_000081-T1;
scaffold_1	funannotate	CDS	274962	275086	.	-	0	ID=MA089_000081-T1.cds;Parent=MA089_000081-T1;
scaffold_1	funannotate	CDS	273349	274725	.	-	1	ID=MA089_000081-T1.cds;Parent=MA089_000081-T1;
scaffold_1	funannotate	CDS	273154	273271	.	-	1	ID=MA089_000081-T1.cds;Parent=MA089_000081-T1;
scaffold_1	funannotate	gene	277394	280732	.	-	.	ID=MA089_000082;
scaffold_1	funannotate	mRNA	277394	280732	.	-	.	ID=MA089_000082-T1;Parent=MA089_000082;product=hypothetical protein;
scaffold_1	funannotate	exon	280683	280732	.	-	.	ID=MA089_000082-T1.exon1;Parent=MA089_000082-T1;
scaffold_1	funannotate	exon	280405	280523	.	-	.	ID=MA089_000082-T1.exon2;Parent=MA089_000082-T1;
scaffold_1	funannotate	exon	279033	280301	.	-	.	ID=MA089_000082-T1.exon3;Parent=MA089_000082-T1;
scaffold_1	funannotate	exon	277747	278963	.	-	.	ID=MA089_000082-T1.exon4;Parent=MA089_000082-T1;
scaffold_1	funannotate	exon	277592	277678	.	-	.	ID=MA089_000082-T1.exon5;Parent=MA089_000082-T1;
scaffold_1	funannotate	exon	277394	277456	.	-	.	ID=MA089_000082-T1.exon6;Parent=MA089_000082-T1;
scaffold_1	funannotate	CDS	280683	280732	.	-	0	ID=MA089_000082-T1.cds;Parent=MA089_000082-T1;
scaffold_1	funannotate	CDS	280405	280523	.	-	1	ID=MA089_000082-T1.cds;Parent=MA089_000082-T1;
scaffold_1	funannotate	CDS	279033	280301	.	-	2	ID=MA089_000082-T1.cds;Parent=MA089_000082-T1;
scaffold_1	funannotate	CDS	277747	278963	.	-	2	ID=MA089_000082-T1.cds;Parent=MA089_000082-T1;
scaffold_1	funannotate	CDS	277592	277678	.	-	0	ID=MA089_000082-T1.cds;Parent=MA089_000082-T1;
scaffold_1	funannotate	CDS	277394	277456	.	-	0	ID=MA089_000082-T1.cds;Parent=MA089_000082-T1;
scaffold_1	funannotate	gene	282211	283602	.	+	.	ID=MA089_000083;
scaffold_1	funannotate	mRNA	282211	283602	.	+	.	ID=MA089_000083-T1;Parent=MA089_000083;product=hypothetical protein;
scaffold_1	funannotate	exon	282211	283280	.	+	.	ID=MA089_000083-T1.exon1;Parent=MA089_000083-T1;
scaffold_1	funannotate	exon	283356	283602	.	+	.	ID=MA089_000083-T1.exon2;Parent=MA089_000083-T1;
scaffold_1	funannotate	CDS	282211	283280	.	+	0	ID=MA089_000083-T1.cds;Parent=MA089_000083-T1;
scaffold_1	funannotate	CDS	283356	283602	.	+	1	ID=MA089_000083-T1.cds;Parent=MA089_000083-T1;
scaffold_1	funannotate	gene	283906	287007	.	-	.	ID=MA089_000084;
scaffold_1	funannotate	mRNA	283906	287007	.	-	.	ID=MA089_000084-T1;Parent=MA089_000084;product=hypothetical protein;
scaffold_1	funannotate	exon	285867	287007	.	-	.	ID=MA089_000084-T1.exon1;Parent=MA089_000084-T1;
scaffold_1	funannotate	exon	283906	285806	.	-	.	ID=MA089_000084-T1.exon2;Parent=MA089_000084-T1;
scaffold_1	funannotate	CDS	285867	287007	.	-	0	ID=MA089_000084-T1.cds;Parent=MA089_000084-T1;
scaffold_1	funannotate	CDS	283906	285806	.	-	2	ID=MA089_000084-T1.cds;Parent=MA089_000084-T1;
scaffold_1	funannotate	gene	288348	289907	.	+	.	ID=MA089_000085;
scaffold_1	funannotate	mRNA	288348	289907	.	+	.	ID=MA089_000085-T1;Parent=MA089_000085;product=hypothetical protein;
scaffold_1	funannotate	exon	288348	289907	.	+	.	ID=MA089_000085-T1.exon1;Parent=MA089_000085-T1;
scaffold_1	funannotate	CDS	288348	289907	.	+	0	ID=MA089_000085-T1.cds;Parent=MA089_000085-T1;
scaffold_1	funannotate	gene	292811	295905	.	+	.	ID=MA089_000086;
scaffold_1	funannotate	mRNA	292811	295905	.	+	.	ID=MA089_000086-T1;Parent=MA089_000086;product=hypothetical protein;
scaffold_1	funannotate	exon	292811	293632	.	+	.	ID=MA089_000086-T1.exon1;Parent=MA089_000086-T1;
scaffold_1	funannotate	exon	293707	295905	.	+	.	ID=MA089_000086-T1.exon2;Parent=MA089_000086-T1;
scaffold_1	funannotate	CDS	292811	293632	.	+	0	ID=MA089_000086-T1.cds;Parent=MA089_000086-T1;
scaffold_1	funannotate	CDS	293707	295905	.	+	0	ID=MA089_000086-T1.cds;Parent=MA089_000086-T1;
scaffold_1	funannotate	gene	316206	317132	.	+	.	ID=MA089_000087;
scaffold_1	funannotate	mRNA	316206	317132	.	+	.	ID=MA089_000087-T1;Parent=MA089_000087;product=hypothetical protein;
scaffold_1	funannotate	exon	316206	316377	.	+	.	ID=MA089_000087-T1.exon1;Parent=MA089_000087-T1;
scaffold_1	funannotate	exon	316440	316963	.	+	.	ID=MA089_000087-T1.exon2;Parent=MA089_000087-T1;
scaffold_1	funannotate	exon	317025	317132	.	+	.	ID=MA089_000087-T1.exon3;Parent=MA089_000087-T1;
scaffold_1	funannotate	CDS	316206	316377	.	+	0	ID=MA089_000087-T1.cds;Parent=MA089_000087-T1;
scaffold_1	funannotate	CDS	316440	316963	.	+	2	ID=MA089_000087-T1.cds;Parent=MA089_000087-T1;
scaffold_1	funannotate	CDS	317025	317132	.	+	0	ID=MA089_000087-T1.cds;Parent=MA089_000087-T1;
scaffold_1	funannotate	gene	319566	320577	.	+	.	ID=MA089_000088;
scaffold_1	funannotate	mRNA	319566	320577	.	+	.	ID=MA089_000088-T1;Parent=MA089_000088;product=hypothetical protein;
scaffold_1	funannotate	exon	319566	319606	.	+	.	ID=MA089_000088-T1.exon1;Parent=MA089_000088-T1;
scaffold_1	funannotate	exon	319660	319724	.	+	.	ID=MA089_000088-T1.exon2;Parent=MA089_000088-T1;
scaffold_1	funannotate	exon	319892	320282	.	+	.	ID=MA089_000088-T1.exon3;Parent=MA089_000088-T1;
scaffold_1	funannotate	exon	320355	320577	.	+	.	ID=MA089_000088-T1.exon4;Parent=MA089_000088-T1;
scaffold_1	funannotate	CDS	319566	319606	.	+	0	ID=MA089_000088-T1.cds;Parent=MA089_000088-T1;
scaffold_1	funannotate	CDS	319660	319724	.	+	1	ID=MA089_000088-T1.cds;Parent=MA089_000088-T1;
scaffold_1	funannotate	CDS	319892	320282	.	+	2	ID=MA089_000088-T1.cds;Parent=MA089_000088-T1;
scaffold_1	funannotate	CDS	320355	320577	.	+	1	ID=MA089_000088-T1.cds;Parent=MA089_000088-T1;
scaffold_1	funannotate	gene	327048	329918	.	+	.	ID=MA089_000089;
scaffold_1	funannotate	mRNA	327048	329918	.	+	.	ID=MA089_000089-T1;Parent=MA089_000089;product=hypothetical protein;
scaffold_1	funannotate	exon	327048	327221	.	+	.	ID=MA089_000089-T1.exon1;Parent=MA089_000089-T1;
scaffold_1	funannotate	exon	327340	328069	.	+	.	ID=MA089_000089-T1.exon2;Parent=MA089_000089-T1;
scaffold_1	funannotate	exon	328120	328457	.	+	.	ID=MA089_000089-T1.exon3;Parent=MA089_000089-T1;
scaffold_1	funannotate	exon	328515	329918	.	+	.	ID=MA089_000089-T1.exon4;Parent=MA089_000089-T1;
scaffold_1	funannotate	CDS	327048	327221	.	+	0	ID=MA089_000089-T1.cds;Parent=MA089_000089-T1;
scaffold_1	funannotate	CDS	327340	328069	.	+	0	ID=MA089_000089-T1.cds;Parent=MA089_000089-T1;
scaffold_1	funannotate	CDS	328120	328457	.	+	2	ID=MA089_000089-T1.cds;Parent=MA089_000089-T1;
scaffold_1	funannotate	CDS	328515	329918	.	+	0	ID=MA089_000089-T1.cds;Parent=MA089_000089-T1;
scaffold_1	funannotate	gene	332160	333513	.	+	.	ID=MA089_000090;
scaffold_1	funannotate	mRNA	332160	333513	.	+	.	ID=MA089_000090-T1;Parent=MA089_000090;product=hypothetical protein;
scaffold_1	funannotate	exon	332160	332299	.	+	.	ID=MA089_000090-T1.exon1;Parent=MA089_000090-T1;
scaffold_1	funannotate	exon	332477	332860	.	+	.	ID=MA089_000090-T1.exon2;Parent=MA089_000090-T1;
scaffold_1	funannotate	exon	333060	333513	.	+	.	ID=MA089_000090-T1.exon3;Parent=MA089_000090-T1;
scaffold_1	funannotate	CDS	332160	332299	.	+	0	ID=MA089_000090-T1.cds;Parent=MA089_000090-T1;
scaffold_1	funannotate	CDS	332477	332860	.	+	1	ID=MA089_000090-T1.cds;Parent=MA089_000090-T1;
scaffold_1	funannotate	CDS	333060	333513	.	+	1	ID=MA089_000090-T1.cds;Parent=MA089_000090-T1;
scaffold_1	funannotate	gene	337958	340294	.	+	.	ID=MA089_000091;
scaffold_1	funannotate	mRNA	337958	340294	.	+	.	ID=MA089_000091-T1;Parent=MA089_000091;product=hypothetical protein;
scaffold_1	funannotate	exon	337958	338329	.	+	.	ID=MA089_000091-T1.exon1;Parent=MA089_000091-T1;
scaffold_1	funannotate	exon	338463	338552	.	+	.	ID=MA089_000091-T1.exon2;Parent=MA089_000091-T1;
scaffold_1	funannotate	exon	338709	338920	.	+	.	ID=MA089_000091-T1.exon3;Parent=MA089_000091-T1;
scaffold_1	funannotate	exon	339075	339516	.	+	.	ID=MA089_000091-T1.exon4;Parent=MA089_000091-T1;
scaffold_1	funannotate	exon	339680	340294	.	+	.	ID=MA089_000091-T1.exon5;Parent=MA089_000091-T1;
scaffold_1	funannotate	CDS	337958	338329	.	+	0	ID=MA089_000091-T1.cds;Parent=MA089_000091-T1;
scaffold_1	funannotate	CDS	338463	338552	.	+	0	ID=MA089_000091-T1.cds;Parent=MA089_000091-T1;
scaffold_1	funannotate	CDS	338709	338920	.	+	0	ID=MA089_000091-T1.cds;Parent=MA089_000091-T1;
scaffold_1	funannotate	CDS	339075	339516	.	+	1	ID=MA089_000091-T1.cds;Parent=MA089_000091-T1;
scaffold_1	funannotate	CDS	339680	340294	.	+	0	ID=MA089_000091-T1.cds;Parent=MA089_000091-T1;
scaffold_1	funannotate	gene	341367	341597	.	+	.	ID=MA089_000092;
scaffold_1	funannotate	mRNA	341367	341597	.	+	.	ID=MA089_000092-T1;Parent=MA089_000092;product=hypothetical protein;
scaffold_1	funannotate	exon	341367	341597	.	+	.	ID=MA089_000092-T1.exon1;Parent=MA089_000092-T1;
scaffold_1	funannotate	CDS	341367	341597	.	+	0	ID=MA089_000092-T1.cds;Parent=MA089_000092-T1;
scaffold_1	funannotate	gene	345321	346539	.	-	.	ID=MA089_000093;
scaffold_1	funannotate	mRNA	345321	346539	.	-	.	ID=MA089_000093-T1;Parent=MA089_000093;product=hypothetical protein;
scaffold_1	funannotate	exon	346176	346539	.	-	.	ID=MA089_000093-T1.exon1;Parent=MA089_000093-T1;
scaffold_1	funannotate	exon	345948	346103	.	-	.	ID=MA089_000093-T1.exon2;Parent=MA089_000093-T1;
scaffold_1	funannotate	exon	345321	345877	.	-	.	ID=MA089_000093-T1.exon3;Parent=MA089_000093-T1;
scaffold_1	funannotate	CDS	346176	346539	.	-	0	ID=MA089_000093-T1.cds;Parent=MA089_000093-T1;
scaffold_1	funannotate	CDS	345948	346103	.	-	2	ID=MA089_000093-T1.cds;Parent=MA089_000093-T1;
scaffold_1	funannotate	CDS	345321	345877	.	-	2	ID=MA089_000093-T1.cds;Parent=MA089_000093-T1;
scaffold_1	funannotate	gene	348534	352004	.	-	.	ID=MA089_000094;
scaffold_1	funannotate	mRNA	348534	352004	.	-	.	ID=MA089_000094-T1;Parent=MA089_000094;product=hypothetical protein;
scaffold_1	funannotate	exon	351219	352004	.	-	.	ID=MA089_000094-T1.exon1;Parent=MA089_000094-T1;
scaffold_1	funannotate	exon	350495	351125	.	-	.	ID=MA089_000094-T1.exon2;Parent=MA089_000094-T1;
scaffold_1	funannotate	exon	348534	350440	.	-	.	ID=MA089_000094-T1.exon3;Parent=MA089_000094-T1;
scaffold_1	funannotate	CDS	351219	352004	.	-	0	ID=MA089_000094-T1.cds;Parent=MA089_000094-T1;
scaffold_1	funannotate	CDS	350495	351125	.	-	0	ID=MA089_000094-T1.cds;Parent=MA089_000094-T1;
scaffold_1	funannotate	CDS	348534	350440	.	-	2	ID=MA089_000094-T1.cds;Parent=MA089_000094-T1;
scaffold_1	funannotate	gene	356155	358420	.	-	.	ID=MA089_000095;
scaffold_1	funannotate	mRNA	356155	358420	.	-	.	ID=MA089_000095-T1;Parent=MA089_000095;product=hypothetical protein;
scaffold_1	funannotate	exon	358230	358420	.	-	.	ID=MA089_000095-T1.exon1;Parent=MA089_000095-T1;
scaffold_1	funannotate	exon	357767	358171	.	-	.	ID=MA089_000095-T1.exon2;Parent=MA089_000095-T1;
scaffold_1	funannotate	exon	357090	357677	.	-	.	ID=MA089_000095-T1.exon3;Parent=MA089_000095-T1;
scaffold_1	funannotate	exon	356624	357003	.	-	.	ID=MA089_000095-T1.exon4;Parent=MA089_000095-T1;
scaffold_1	funannotate	exon	356155	356444	.	-	.	ID=MA089_000095-T1.exon5;Parent=MA089_000095-T1;
scaffold_1	funannotate	CDS	358230	358420	.	-	0	ID=MA089_000095-T1.cds;Parent=MA089_000095-T1;
scaffold_1	funannotate	CDS	357767	358171	.	-	1	ID=MA089_000095-T1.cds;Parent=MA089_000095-T1;
scaffold_1	funannotate	CDS	357090	357677	.	-	1	ID=MA089_000095-T1.cds;Parent=MA089_000095-T1;
scaffold_1	funannotate	CDS	356624	357003	.	-	1	ID=MA089_000095-T1.cds;Parent=MA089_000095-T1;
scaffold_1	funannotate	CDS	356155	356444	.	-	2	ID=MA089_000095-T1.cds;Parent=MA089_000095-T1;
scaffold_1	funannotate	gene	358877	360875	.	-	.	ID=MA089_000096;
scaffold_1	funannotate	mRNA	358877	360875	.	-	.	ID=MA089_000096-T1;Parent=MA089_000096;product=hypothetical protein;
scaffold_1	funannotate	exon	360449	360875	.	-	.	ID=MA089_000096-T1.exon1;Parent=MA089_000096-T1;
scaffold_1	funannotate	exon	359963	360272	.	-	.	ID=MA089_000096-T1.exon2;Parent=MA089_000096-T1;
scaffold_1	funannotate	exon	359042	359768	.	-	.	ID=MA089_000096-T1.exon3;Parent=MA089_000096-T1;
scaffold_1	funannotate	exon	358877	359014	.	-	.	ID=MA089_000096-T1.exon4;Parent=MA089_000096-T1;
scaffold_1	funannotate	CDS	360449	360875	.	-	0	ID=MA089_000096-T1.cds;Parent=MA089_000096-T1;
scaffold_1	funannotate	CDS	359963	360272	.	-	2	ID=MA089_000096-T1.cds;Parent=MA089_000096-T1;
scaffold_1	funannotate	CDS	359042	359768	.	-	1	ID=MA089_000096-T1.cds;Parent=MA089_000096-T1;
scaffold_1	funannotate	CDS	358877	359014	.	-	0	ID=MA089_000096-T1.cds;Parent=MA089_000096-T1;
scaffold_1	funannotate	gene	366345	367436	.	+	.	ID=MA089_000097;
scaffold_1	funannotate	mRNA	366345	367436	.	+	.	ID=MA089_000097-T1;Parent=MA089_000097;product=hypothetical protein;
scaffold_1	funannotate	exon	366345	367436	.	+	.	ID=MA089_000097-T1.exon1;Parent=MA089_000097-T1;
scaffold_1	funannotate	CDS	366345	367436	.	+	0	ID=MA089_000097-T1.cds;Parent=MA089_000097-T1;
scaffold_1	funannotate	gene	369154	372539	.	-	.	ID=MA089_000098;
scaffold_1	funannotate	mRNA	369154	372539	.	-	.	ID=MA089_000098-T1;Parent=MA089_000098;product=hypothetical protein;
scaffold_1	funannotate	exon	371199	372539	.	-	.	ID=MA089_000098-T1.exon1;Parent=MA089_000098-T1;
scaffold_1	funannotate	exon	369730	371089	.	-	.	ID=MA089_000098-T1.exon2;Parent=MA089_000098-T1;
scaffold_1	funannotate	exon	369339	369673	.	-	.	ID=MA089_000098-T1.exon3;Parent=MA089_000098-T1;
scaffold_1	funannotate	exon	369154	369255	.	-	.	ID=MA089_000098-T1.exon4;Parent=MA089_000098-T1;
scaffold_1	funannotate	CDS	371199	372539	.	-	0	ID=MA089_000098-T1.cds;Parent=MA089_000098-T1;
scaffold_1	funannotate	CDS	369730	371089	.	-	0	ID=MA089_000098-T1.cds;Parent=MA089_000098-T1;
scaffold_1	funannotate	CDS	369339	369673	.	-	2	ID=MA089_000098-T1.cds;Parent=MA089_000098-T1;
scaffold_1	funannotate	CDS	369154	369255	.	-	0	ID=MA089_000098-T1.cds;Parent=MA089_000098-T1;
scaffold_1	funannotate	gene	377737	381770	.	+	.	ID=MA089_000099;
scaffold_1	funannotate	mRNA	377737	381770	.	+	.	ID=MA089_000099-T1;Parent=MA089_000099;product=hypothetical protein;
scaffold_1	funannotate	exon	377737	378381	.	+	.	ID=MA089_000099-T1.exon1;Parent=MA089_000099-T1;
scaffold_1	funannotate	exon	378449	379734	.	+	.	ID=MA089_000099-T1.exon2;Parent=MA089_000099-T1;
scaffold_1	funannotate	exon	379788	380755	.	+	.	ID=MA089_000099-T1.exon3;Parent=MA089_000099-T1;
scaffold_1	funannotate	exon	380806	381770	.	+	.	ID=MA089_000099-T1.exon4;Parent=MA089_000099-T1;
scaffold_1	funannotate	CDS	377737	378381	.	+	0	ID=MA089_000099-T1.cds;Parent=MA089_000099-T1;
scaffold_1	funannotate	CDS	378449	379734	.	+	0	ID=MA089_000099-T1.cds;Parent=MA089_000099-T1;
scaffold_1	funannotate	CDS	379788	380755	.	+	1	ID=MA089_000099-T1.cds;Parent=MA089_000099-T1;
scaffold_1	funannotate	CDS	380806	381770	.	+	2	ID=MA089_000099-T1.cds;Parent=MA089_000099-T1;
scaffold_1	funannotate	gene	383162	386197	.	-	.	ID=MA089_000100;
scaffold_1	funannotate	mRNA	383162	386197	.	-	.	ID=MA089_000100-T1;Parent=MA089_000100;product=hypothetical protein;
scaffold_1	funannotate	exon	385174	386197	.	-	.	ID=MA089_000100-T1.exon1;Parent=MA089_000100-T1;
scaffold_1	funannotate	exon	383283	385123	.	-	.	ID=MA089_000100-T1.exon2;Parent=MA089_000100-T1;
scaffold_1	funannotate	exon	383162	383212	.	-	.	ID=MA089_000100-T1.exon3;Parent=MA089_000100-T1;
scaffold_1	funannotate	CDS	385174	386197	.	-	0	ID=MA089_000100-T1.cds;Parent=MA089_000100-T1;
scaffold_1	funannotate	CDS	383283	385123	.	-	2	ID=MA089_000100-T1.cds;Parent=MA089_000100-T1;
scaffold_1	funannotate	CDS	383162	383212	.	-	0	ID=MA089_000100-T1.cds;Parent=MA089_000100-T1;
scaffold_1	funannotate	gene	387211	388752	.	+	.	ID=MA089_000101;
scaffold_1	funannotate	mRNA	387211	388752	.	+	.	ID=MA089_000101-T1;Parent=MA089_000101;product=hypothetical protein;
scaffold_1	funannotate	exon	387211	388752	.	+	.	ID=MA089_000101-T1.exon1;Parent=MA089_000101-T1;
scaffold_1	funannotate	CDS	387211	388752	.	+	0	ID=MA089_000101-T1.cds;Parent=MA089_000101-T1;
scaffold_1	funannotate	gene	389396	392785	.	-	.	ID=MA089_000102;
scaffold_1	funannotate	mRNA	389396	392785	.	-	.	ID=MA089_000102-T1;Parent=MA089_000102;product=hypothetical protein;
scaffold_1	funannotate	exon	392583	392785	.	-	.	ID=MA089_000102-T1.exon1;Parent=MA089_000102-T1;
scaffold_1	funannotate	exon	392108	392511	.	-	.	ID=MA089_000102-T1.exon2;Parent=MA089_000102-T1;
scaffold_1	funannotate	exon	389396	392028	.	-	.	ID=MA089_000102-T1.exon3;Parent=MA089_000102-T1;
scaffold_1	funannotate	CDS	392583	392785	.	-	0	ID=MA089_000102-T1.cds;Parent=MA089_000102-T1;
scaffold_1	funannotate	CDS	392108	392511	.	-	1	ID=MA089_000102-T1.cds;Parent=MA089_000102-T1;
scaffold_1	funannotate	CDS	389396	392028	.	-	2	ID=MA089_000102-T1.cds;Parent=MA089_000102-T1;
scaffold_1	funannotate	gene	394330	394749	.	-	.	ID=MA089_000103;
scaffold_1	funannotate	mRNA	394330	394749	.	-	.	ID=MA089_000103-T1;Parent=MA089_000103;product=hypothetical protein;
scaffold_1	funannotate	exon	394711	394749	.	-	.	ID=MA089_000103-T1.exon1;Parent=MA089_000103-T1;
scaffold_1	funannotate	exon	394330	394641	.	-	.	ID=MA089_000103-T1.exon2;Parent=MA089_000103-T1;
scaffold_1	funannotate	CDS	394711	394749	.	-	0	ID=MA089_000103-T1.cds;Parent=MA089_000103-T1;
scaffold_1	funannotate	CDS	394330	394641	.	-	0	ID=MA089_000103-T1.cds;Parent=MA089_000103-T1;
scaffold_1	funannotate	gene	396474	399881	.	+	.	ID=MA089_000104;
scaffold_1	funannotate	mRNA	396474	399881	.	+	.	ID=MA089_000104-T1;Parent=MA089_000104;product=hypothetical protein;
scaffold_1	funannotate	exon	396474	396657	.	+	.	ID=MA089_000104-T1.exon1;Parent=MA089_000104-T1;
scaffold_1	funannotate	exon	396804	396945	.	+	.	ID=MA089_000104-T1.exon2;Parent=MA089_000104-T1;
scaffold_1	funannotate	exon	397004	399558	.	+	.	ID=MA089_000104-T1.exon3;Parent=MA089_000104-T1;
scaffold_1	funannotate	exon	399622	399881	.	+	.	ID=MA089_000104-T1.exon4;Parent=MA089_000104-T1;
scaffold_1	funannotate	CDS	396474	396657	.	+	0	ID=MA089_000104-T1.cds;Parent=MA089_000104-T1;
scaffold_1	funannotate	CDS	396804	396945	.	+	2	ID=MA089_000104-T1.cds;Parent=MA089_000104-T1;
scaffold_1	funannotate	CDS	397004	399558	.	+	1	ID=MA089_000104-T1.cds;Parent=MA089_000104-T1;
scaffold_1	funannotate	CDS	399622	399881	.	+	2	ID=MA089_000104-T1.cds;Parent=MA089_000104-T1;
scaffold_1	funannotate	gene	400342	403080	.	-	.	ID=MA089_000105;
scaffold_1	funannotate	mRNA	400342	403080	.	-	.	ID=MA089_000105-T1;Parent=MA089_000105;product=hypothetical protein;
scaffold_1	funannotate	exon	402987	403080	.	-	.	ID=MA089_000105-T1.exon1;Parent=MA089_000105-T1;
scaffold_1	funannotate	exon	402475	402889	.	-	.	ID=MA089_000105-T1.exon2;Parent=MA089_000105-T1;
scaffold_1	funannotate	exon	402012	402414	.	-	.	ID=MA089_000105-T1.exon3;Parent=MA089_000105-T1;
scaffold_1	funannotate	exon	401867	401947	.	-	.	ID=MA089_000105-T1.exon4;Parent=MA089_000105-T1;
scaffold_1	funannotate	exon	401490	401805	.	-	.	ID=MA089_000105-T1.exon5;Parent=MA089_000105-T1;
scaffold_1	funannotate	exon	401129	401326	.	-	.	ID=MA089_000105-T1.exon6;Parent=MA089_000105-T1;
scaffold_1	funannotate	exon	400681	400975	.	-	.	ID=MA089_000105-T1.exon7;Parent=MA089_000105-T1;
scaffold_1	funannotate	exon	400342	400561	.	-	.	ID=MA089_000105-T1.exon8;Parent=MA089_000105-T1;
scaffold_1	funannotate	CDS	402987	403080	.	-	0	ID=MA089_000105-T1.cds;Parent=MA089_000105-T1;
scaffold_1	funannotate	CDS	402475	402889	.	-	2	ID=MA089_000105-T1.cds;Parent=MA089_000105-T1;
scaffold_1	funannotate	CDS	402012	402414	.	-	1	ID=MA089_000105-T1.cds;Parent=MA089_000105-T1;
scaffold_1	funannotate	CDS	401867	401947	.	-	0	ID=MA089_000105-T1.cds;Parent=MA089_000105-T1;
scaffold_1	funannotate	CDS	401490	401805	.	-	0	ID=MA089_000105-T1.cds;Parent=MA089_000105-T1;
scaffold_1	funannotate	CDS	401129	401326	.	-	2	ID=MA089_000105-T1.cds;Parent=MA089_000105-T1;
scaffold_1	funannotate	CDS	400681	400975	.	-	2	ID=MA089_000105-T1.cds;Parent=MA089_000105-T1;
scaffold_1	funannotate	CDS	400342	400561	.	-	1	ID=MA089_000105-T1.cds;Parent=MA089_000105-T1;
scaffold_1	funannotate	gene	404446	406905	.	-	.	ID=MA089_000106;
scaffold_1	funannotate	mRNA	404446	406905	.	-	.	ID=MA089_000106-T1;Parent=MA089_000106;product=hypothetical protein;
scaffold_1	funannotate	exon	406649	406905	.	-	.	ID=MA089_000106-T1.exon1;Parent=MA089_000106-T1;
scaffold_1	funannotate	exon	406482	406589	.	-	.	ID=MA089_000106-T1.exon2;Parent=MA089_000106-T1;
scaffold_1	funannotate	exon	406018	406208	.	-	.	ID=MA089_000106-T1.exon3;Parent=MA089_000106-T1;
scaffold_1	funannotate	exon	405714	405962	.	-	.	ID=MA089_000106-T1.exon4;Parent=MA089_000106-T1;
scaffold_1	funannotate	exon	405384	405647	.	-	.	ID=MA089_000106-T1.exon5;Parent=MA089_000106-T1;
scaffold_1	funannotate	exon	405105	405317	.	-	.	ID=MA089_000106-T1.exon6;Parent=MA089_000106-T1;
scaffold_1	funannotate	exon	404754	405020	.	-	.	ID=MA089_000106-T1.exon7;Parent=MA089_000106-T1;
scaffold_1	funannotate	exon	404446	404672	.	-	.	ID=MA089_000106-T1.exon8;Parent=MA089_000106-T1;
scaffold_1	funannotate	CDS	406649	406905	.	-	0	ID=MA089_000106-T1.cds;Parent=MA089_000106-T1;
scaffold_1	funannotate	CDS	406482	406589	.	-	1	ID=MA089_000106-T1.cds;Parent=MA089_000106-T1;
scaffold_1	funannotate	CDS	406018	406208	.	-	1	ID=MA089_000106-T1.cds;Parent=MA089_000106-T1;
scaffold_1	funannotate	CDS	405714	405962	.	-	2	ID=MA089_000106-T1.cds;Parent=MA089_000106-T1;
scaffold_1	funannotate	CDS	405384	405647	.	-	2	ID=MA089_000106-T1.cds;Parent=MA089_000106-T1;
scaffold_1	funannotate	CDS	405105	405317	.	-	2	ID=MA089_000106-T1.cds;Parent=MA089_000106-T1;
scaffold_1	funannotate	CDS	404754	405020	.	-	2	ID=MA089_000106-T1.cds;Parent=MA089_000106-T1;
scaffold_1	funannotate	CDS	404446	404672	.	-	2	ID=MA089_000106-T1.cds;Parent=MA089_000106-T1;
scaffold_1	funannotate	gene	411688	411870	.	+	.	ID=MA089_000107;
scaffold_1	funannotate	mRNA	411688	411870	.	+	.	ID=MA089_000107-T1;Parent=MA089_000107;product=hypothetical protein;
scaffold_1	funannotate	exon	411688	411870	.	+	.	ID=MA089_000107-T1.exon1;Parent=MA089_000107-T1;
scaffold_1	funannotate	CDS	411688	411870	.	+	0	ID=MA089_000107-T1.cds;Parent=MA089_000107-T1;
scaffold_1	funannotate	gene	412132	413440	.	+	.	ID=MA089_000108;
scaffold_1	funannotate	mRNA	412132	413440	.	+	.	ID=MA089_000108-T1;Parent=MA089_000108;product=hypothetical protein;
scaffold_1	funannotate	exon	412132	412159	.	+	.	ID=MA089_000108-T1.exon1;Parent=MA089_000108-T1;
scaffold_1	funannotate	exon	412385	412876	.	+	.	ID=MA089_000108-T1.exon2;Parent=MA089_000108-T1;
scaffold_1	funannotate	exon	413037	413440	.	+	.	ID=MA089_000108-T1.exon3;Parent=MA089_000108-T1;
scaffold_1	funannotate	CDS	412132	412159	.	+	0	ID=MA089_000108-T1.cds;Parent=MA089_000108-T1;
scaffold_1	funannotate	CDS	412385	412876	.	+	2	ID=MA089_000108-T1.cds;Parent=MA089_000108-T1;
scaffold_1	funannotate	CDS	413037	413440	.	+	2	ID=MA089_000108-T1.cds;Parent=MA089_000108-T1;
scaffold_1	funannotate	gene	415369	420168	.	-	.	ID=MA089_000109;
scaffold_1	funannotate	mRNA	415369	420168	.	-	.	ID=MA089_000109-T1;Parent=MA089_000109;product=hypothetical protein;
scaffold_1	funannotate	exon	420130	420168	.	-	.	ID=MA089_000109-T1.exon1;Parent=MA089_000109-T1;
scaffold_1	funannotate	exon	415369	420057	.	-	.	ID=MA089_000109-T1.exon2;Parent=MA089_000109-T1;
scaffold_1	funannotate	CDS	420130	420168	.	-	0	ID=MA089_000109-T1.cds;Parent=MA089_000109-T1;
scaffold_1	funannotate	CDS	415369	420057	.	-	0	ID=MA089_000109-T1.cds;Parent=MA089_000109-T1;
scaffold_1	funannotate	gene	421304	424551	.	+	.	ID=MA089_000110;
scaffold_1	funannotate	mRNA	421304	424551	.	+	.	ID=MA089_000110-T1;Parent=MA089_000110;product=hypothetical protein;
scaffold_1	funannotate	exon	421304	423261	.	+	.	ID=MA089_000110-T1.exon1;Parent=MA089_000110-T1;
scaffold_1	funannotate	exon	423585	423845	.	+	.	ID=MA089_000110-T1.exon2;Parent=MA089_000110-T1;
scaffold_1	funannotate	exon	424077	424147	.	+	.	ID=MA089_000110-T1.exon3;Parent=MA089_000110-T1;
scaffold_1	funannotate	exon	424409	424551	.	+	.	ID=MA089_000110-T1.exon4;Parent=MA089_000110-T1;
scaffold_1	funannotate	CDS	421304	423261	.	+	0	ID=MA089_000110-T1.cds;Parent=MA089_000110-T1;
scaffold_1	funannotate	CDS	423585	423845	.	+	1	ID=MA089_000110-T1.cds;Parent=MA089_000110-T1;
scaffold_1	funannotate	CDS	424077	424147	.	+	1	ID=MA089_000110-T1.cds;Parent=MA089_000110-T1;
scaffold_1	funannotate	CDS	424409	424551	.	+	2	ID=MA089_000110-T1.cds;Parent=MA089_000110-T1;
scaffold_1	funannotate	gene	426217	427115	.	-	.	ID=MA089_000111;
scaffold_1	funannotate	mRNA	426217	427115	.	-	.	ID=MA089_000111-T1;Parent=MA089_000111;product=hypothetical protein;
scaffold_1	funannotate	exon	426570	427115	.	-	.	ID=MA089_000111-T1.exon1;Parent=MA089_000111-T1;
scaffold_1	funannotate	exon	426282	426512	.	-	.	ID=MA089_000111-T1.exon2;Parent=MA089_000111-T1;
scaffold_1	funannotate	exon	426217	426222	.	-	.	ID=MA089_000111-T1.exon3;Parent=MA089_000111-T1;
scaffold_1	funannotate	CDS	426570	427115	.	-	0	ID=MA089_000111-T1.cds;Parent=MA089_000111-T1;
scaffold_1	funannotate	CDS	426282	426512	.	-	0	ID=MA089_000111-T1.cds;Parent=MA089_000111-T1;
scaffold_1	funannotate	CDS	426217	426222	.	-	0	ID=MA089_000111-T1.cds;Parent=MA089_000111-T1;
scaffold_1	funannotate	gene	428322	429152	.	+	.	ID=MA089_000112;
scaffold_1	funannotate	mRNA	428322	429152	.	+	.	ID=MA089_000112-T1;Parent=MA089_000112;product=hypothetical protein;
scaffold_1	funannotate	exon	428322	429152	.	+	.	ID=MA089_000112-T1.exon1;Parent=MA089_000112-T1;
scaffold_1	funannotate	CDS	428322	429152	.	+	0	ID=MA089_000112-T1.cds;Parent=MA089_000112-T1;
scaffold_1	funannotate	gene	429240	432282	.	-	.	ID=MA089_000113;
scaffold_1	funannotate	mRNA	429240	432282	.	-	.	ID=MA089_000113-T1;Parent=MA089_000113;product=hypothetical protein;
scaffold_1	funannotate	exon	432040	432282	.	-	.	ID=MA089_000113-T1.exon1;Parent=MA089_000113-T1;
scaffold_1	funannotate	exon	431661	431960	.	-	.	ID=MA089_000113-T1.exon2;Parent=MA089_000113-T1;
scaffold_1	funannotate	exon	431509	431603	.	-	.	ID=MA089_000113-T1.exon3;Parent=MA089_000113-T1;
scaffold_1	funannotate	exon	430342	431457	.	-	.	ID=MA089_000113-T1.exon4;Parent=MA089_000113-T1;
scaffold_1	funannotate	exon	429924	430281	.	-	.	ID=MA089_000113-T1.exon5;Parent=MA089_000113-T1;
scaffold_1	funannotate	exon	429240	429860	.	-	.	ID=MA089_000113-T1.exon6;Parent=MA089_000113-T1;
scaffold_1	funannotate	CDS	432040	432282	.	-	0	ID=MA089_000113-T1.cds;Parent=MA089_000113-T1;
scaffold_1	funannotate	CDS	431661	431960	.	-	0	ID=MA089_000113-T1.cds;Parent=MA089_000113-T1;
scaffold_1	funannotate	CDS	431509	431603	.	-	0	ID=MA089_000113-T1.cds;Parent=MA089_000113-T1;
scaffold_1	funannotate	CDS	430342	431457	.	-	1	ID=MA089_000113-T1.cds;Parent=MA089_000113-T1;
scaffold_1	funannotate	CDS	429924	430281	.	-	1	ID=MA089_000113-T1.cds;Parent=MA089_000113-T1;
scaffold_1	funannotate	CDS	429240	429860	.	-	0	ID=MA089_000113-T1.cds;Parent=MA089_000113-T1;
scaffold_1	funannotate	gene	433197	436767	.	+	.	ID=MA089_000114;
scaffold_1	funannotate	mRNA	433197	436767	.	+	.	ID=MA089_000114-T1;Parent=MA089_000114;product=hypothetical protein;
scaffold_1	funannotate	exon	433197	433503	.	+	.	ID=MA089_000114-T1.exon1;Parent=MA089_000114-T1;
scaffold_1	funannotate	exon	433583	434354	.	+	.	ID=MA089_000114-T1.exon2;Parent=MA089_000114-T1;
scaffold_1	funannotate	exon	434406	436767	.	+	.	ID=MA089_000114-T1.exon3;Parent=MA089_000114-T1;
scaffold_1	funannotate	CDS	433197	433503	.	+	0	ID=MA089_000114-T1.cds;Parent=MA089_000114-T1;
scaffold_1	funannotate	CDS	433583	434354	.	+	2	ID=MA089_000114-T1.cds;Parent=MA089_000114-T1;
scaffold_1	funannotate	CDS	434406	436767	.	+	1	ID=MA089_000114-T1.cds;Parent=MA089_000114-T1;
scaffold_1	funannotate	gene	437332	441306	.	-	.	ID=MA089_000115;
scaffold_1	funannotate	mRNA	437332	441306	.	-	.	ID=MA089_000115-T1;Parent=MA089_000115;product=hypothetical protein;
scaffold_1	funannotate	exon	437332	441306	.	-	.	ID=MA089_000115-T1.exon1;Parent=MA089_000115-T1;
scaffold_1	funannotate	CDS	437332	441306	.	-	0	ID=MA089_000115-T1.cds;Parent=MA089_000115-T1;
scaffold_1	funannotate	gene	442622	443806	.	+	.	ID=MA089_000116;
scaffold_1	funannotate	mRNA	442622	443806	.	+	.	ID=MA089_000116-T1;Parent=MA089_000116;product=hypothetical protein;
scaffold_1	funannotate	exon	442622	443806	.	+	.	ID=MA089_000116-T1.exon1;Parent=MA089_000116-T1;
scaffold_1	funannotate	CDS	442622	443806	.	+	0	ID=MA089_000116-T1.cds;Parent=MA089_000116-T1;
scaffold_1	funannotate	gene	443999	445710	.	-	.	ID=MA089_000117;
scaffold_1	funannotate	mRNA	443999	445710	.	-	.	ID=MA089_000117-T1;Parent=MA089_000117;product=hypothetical protein;
scaffold_1	funannotate	exon	445161	445710	.	-	.	ID=MA089_000117-T1.exon1;Parent=MA089_000117-T1;
scaffold_1	funannotate	exon	444924	445052	.	-	.	ID=MA089_000117-T1.exon2;Parent=MA089_000117-T1;
scaffold_1	funannotate	exon	444751	444858	.	-	.	ID=MA089_000117-T1.exon3;Parent=MA089_000117-T1;
scaffold_1	funannotate	exon	444466	444687	.	-	.	ID=MA089_000117-T1.exon4;Parent=MA089_000117-T1;
scaffold_1	funannotate	exon	444099	444364	.	-	.	ID=MA089_000117-T1.exon5;Parent=MA089_000117-T1;
scaffold_1	funannotate	exon	443999	444031	.	-	.	ID=MA089_000117-T1.exon6;Parent=MA089_000117-T1;
scaffold_1	funannotate	CDS	445161	445710	.	-	0	ID=MA089_000117-T1.cds;Parent=MA089_000117-T1;
scaffold_1	funannotate	CDS	444924	445052	.	-	2	ID=MA089_000117-T1.cds;Parent=MA089_000117-T1;
scaffold_1	funannotate	CDS	444751	444858	.	-	2	ID=MA089_000117-T1.cds;Parent=MA089_000117-T1;
scaffold_1	funannotate	CDS	444466	444687	.	-	2	ID=MA089_000117-T1.cds;Parent=MA089_000117-T1;
scaffold_1	funannotate	CDS	444099	444364	.	-	2	ID=MA089_000117-T1.cds;Parent=MA089_000117-T1;
scaffold_1	funannotate	CDS	443999	444031	.	-	0	ID=MA089_000117-T1.cds;Parent=MA089_000117-T1;
scaffold_1	funannotate	gene	448991	450253	.	+	.	ID=MA089_000118;
scaffold_1	funannotate	mRNA	448991	450253	.	+	.	ID=MA089_000118-T1;Parent=MA089_000118;product=hypothetical protein;
scaffold_1	funannotate	exon	448991	450253	.	+	.	ID=MA089_000118-T1.exon1;Parent=MA089_000118-T1;
scaffold_1	funannotate	CDS	448991	450253	.	+	0	ID=MA089_000118-T1.cds;Parent=MA089_000118-T1;
scaffold_1	funannotate	gene	451827	452861	.	+	.	ID=MA089_000119;
scaffold_1	funannotate	mRNA	451827	452861	.	+	.	ID=MA089_000119-T1;Parent=MA089_000119;product=hypothetical protein;
scaffold_1	funannotate	exon	451827	452861	.	+	.	ID=MA089_000119-T1.exon1;Parent=MA089_000119-T1;
scaffold_1	funannotate	CDS	451827	452861	.	+	0	ID=MA089_000119-T1.cds;Parent=MA089_000119-T1;
scaffold_1	funannotate	gene	454023	455687	.	+	.	ID=MA089_000120;
scaffold_1	funannotate	mRNA	454023	455687	.	+	.	ID=MA089_000120-T1;Parent=MA089_000120;product=hypothetical protein;
scaffold_1	funannotate	exon	454023	454278	.	+	.	ID=MA089_000120-T1.exon1;Parent=MA089_000120-T1;
scaffold_1	funannotate	exon	454333	455687	.	+	.	ID=MA089_000120-T1.exon2;Parent=MA089_000120-T1;
scaffold_1	funannotate	CDS	454023	454278	.	+	0	ID=MA089_000120-T1.cds;Parent=MA089_000120-T1;
scaffold_1	funannotate	CDS	454333	455687	.	+	2	ID=MA089_000120-T1.cds;Parent=MA089_000120-T1;
scaffold_1	funannotate	gene	456837	458737	.	+	.	ID=MA089_000121;
scaffold_1	funannotate	mRNA	456837	458737	.	+	.	ID=MA089_000121-T1;Parent=MA089_000121;product=hypothetical protein;
scaffold_1	funannotate	exon	456837	457738	.	+	.	ID=MA089_000121-T1.exon1;Parent=MA089_000121-T1;
scaffold_1	funannotate	exon	457796	458070	.	+	.	ID=MA089_000121-T1.exon2;Parent=MA089_000121-T1;
scaffold_1	funannotate	exon	458130	458737	.	+	.	ID=MA089_000121-T1.exon3;Parent=MA089_000121-T1;
scaffold_1	funannotate	CDS	456837	457738	.	+	0	ID=MA089_000121-T1.cds;Parent=MA089_000121-T1;
scaffold_1	funannotate	CDS	457796	458070	.	+	1	ID=MA089_000121-T1.cds;Parent=MA089_000121-T1;
scaffold_1	funannotate	CDS	458130	458737	.	+	2	ID=MA089_000121-T1.cds;Parent=MA089_000121-T1;
scaffold_1	funannotate	gene	459247	461025	.	-	.	ID=MA089_000122;
scaffold_1	funannotate	mRNA	459247	461025	.	-	.	ID=MA089_000122-T1;Parent=MA089_000122;product=hypothetical protein;
scaffold_1	funannotate	exon	460994	461025	.	-	.	ID=MA089_000122-T1.exon1;Parent=MA089_000122-T1;
scaffold_1	funannotate	exon	459247	460936	.	-	.	ID=MA089_000122-T1.exon2;Parent=MA089_000122-T1;
scaffold_1	funannotate	CDS	460994	461025	.	-	0	ID=MA089_000122-T1.cds;Parent=MA089_000122-T1;
scaffold_1	funannotate	CDS	459247	460936	.	-	1	ID=MA089_000122-T1.cds;Parent=MA089_000122-T1;
scaffold_1	funannotate	gene	463036	464275	.	+	.	ID=MA089_000123;
scaffold_1	funannotate	mRNA	463036	464275	.	+	.	ID=MA089_000123-T1;Parent=MA089_000123;product=hypothetical protein;
scaffold_1	funannotate	exon	463036	463272	.	+	.	ID=MA089_000123-T1.exon1;Parent=MA089_000123-T1;
scaffold_1	funannotate	exon	463431	463631	.	+	.	ID=MA089_000123-T1.exon2;Parent=MA089_000123-T1;
scaffold_1	funannotate	exon	463680	463817	.	+	.	ID=MA089_000123-T1.exon3;Parent=MA089_000123-T1;
scaffold_1	funannotate	exon	463862	464029	.	+	.	ID=MA089_000123-T1.exon4;Parent=MA089_000123-T1;
scaffold_1	funannotate	exon	464120	464275	.	+	.	ID=MA089_000123-T1.exon5;Parent=MA089_000123-T1;
scaffold_1	funannotate	CDS	463036	463272	.	+	0	ID=MA089_000123-T1.cds;Parent=MA089_000123-T1;
scaffold_1	funannotate	CDS	463431	463631	.	+	0	ID=MA089_000123-T1.cds;Parent=MA089_000123-T1;
scaffold_1	funannotate	CDS	463680	463817	.	+	0	ID=MA089_000123-T1.cds;Parent=MA089_000123-T1;
scaffold_1	funannotate	CDS	463862	464029	.	+	0	ID=MA089_000123-T1.cds;Parent=MA089_000123-T1;
scaffold_1	funannotate	CDS	464120	464275	.	+	0	ID=MA089_000123-T1.cds;Parent=MA089_000123-T1;
scaffold_1	funannotate	gene	465276	466091	.	+	.	ID=MA089_000124;
scaffold_1	funannotate	mRNA	465276	466091	.	+	.	ID=MA089_000124-T1;Parent=MA089_000124;product=hypothetical protein;
scaffold_1	funannotate	exon	465276	466091	.	+	.	ID=MA089_000124-T1.exon1;Parent=MA089_000124-T1;
scaffold_1	funannotate	CDS	465276	466091	.	+	0	ID=MA089_000124-T1.cds;Parent=MA089_000124-T1;
scaffold_1	funannotate	gene	466231	467862	.	-	.	ID=MA089_000125;
scaffold_1	funannotate	mRNA	466231	467862	.	-	.	ID=MA089_000125-T1;Parent=MA089_000125;product=hypothetical protein;
scaffold_1	funannotate	exon	466231	467862	.	-	.	ID=MA089_000125-T1.exon1;Parent=MA089_000125-T1;
scaffold_1	funannotate	CDS	466231	467862	.	-	0	ID=MA089_000125-T1.cds;Parent=MA089_000125-T1;
scaffold_1	funannotate	gene	470950	471571	.	+	.	ID=MA089_000126;
scaffold_1	funannotate	mRNA	470950	471571	.	+	.	ID=MA089_000126-T1;Parent=MA089_000126;product=hypothetical protein;
scaffold_1	funannotate	exon	470950	471406	.	+	.	ID=MA089_000126-T1.exon1;Parent=MA089_000126-T1;
scaffold_1	funannotate	exon	471462	471571	.	+	.	ID=MA089_000126-T1.exon2;Parent=MA089_000126-T1;
scaffold_1	funannotate	CDS	470950	471406	.	+	0	ID=MA089_000126-T1.cds;Parent=MA089_000126-T1;
scaffold_1	funannotate	CDS	471462	471571	.	+	2	ID=MA089_000126-T1.cds;Parent=MA089_000126-T1;
scaffold_1	funannotate	gene	472931	474237	.	+	.	ID=MA089_000127;
scaffold_1	funannotate	mRNA	472931	474237	.	+	.	ID=MA089_000127-T1;Parent=MA089_000127;product=hypothetical protein;
scaffold_1	funannotate	exon	472931	473684	.	+	.	ID=MA089_000127-T1.exon1;Parent=MA089_000127-T1;
scaffold_1	funannotate	exon	473741	474237	.	+	.	ID=MA089_000127-T1.exon2;Parent=MA089_000127-T1;
scaffold_1	funannotate	CDS	472931	473684	.	+	0	ID=MA089_000127-T1.cds;Parent=MA089_000127-T1;
scaffold_1	funannotate	CDS	473741	474237	.	+	2	ID=MA089_000127-T1.cds;Parent=MA089_000127-T1;
scaffold_1	funannotate	gene	475239	476612	.	+	.	ID=MA089_000128;
scaffold_1	funannotate	mRNA	475239	476612	.	+	.	ID=MA089_000128-T1;Parent=MA089_000128;product=hypothetical protein;
scaffold_1	funannotate	exon	475239	476076	.	+	.	ID=MA089_000128-T1.exon1;Parent=MA089_000128-T1;
scaffold_1	funannotate	exon	476137	476612	.	+	.	ID=MA089_000128-T1.exon2;Parent=MA089_000128-T1;
scaffold_1	funannotate	CDS	475239	476076	.	+	0	ID=MA089_000128-T1.cds;Parent=MA089_000128-T1;
scaffold_1	funannotate	CDS	476137	476612	.	+	2	ID=MA089_000128-T1.cds;Parent=MA089_000128-T1;
scaffold_1	funannotate	gene	477569	479799	.	-	.	ID=MA089_000129;
scaffold_1	funannotate	mRNA	477569	479799	.	-	.	ID=MA089_000129-T1;Parent=MA089_000129;product=hypothetical protein;
scaffold_1	funannotate	exon	478339	479799	.	-	.	ID=MA089_000129-T1.exon1;Parent=MA089_000129-T1;
scaffold_1	funannotate	exon	477569	478240	.	-	.	ID=MA089_000129-T1.exon2;Parent=MA089_000129-T1;
scaffold_1	funannotate	CDS	478339	479799	.	-	0	ID=MA089_000129-T1.cds;Parent=MA089_000129-T1;
scaffold_1	funannotate	CDS	477569	478240	.	-	0	ID=MA089_000129-T1.cds;Parent=MA089_000129-T1;
scaffold_1	funannotate	gene	480929	484000	.	-	.	ID=MA089_000130;
scaffold_1	funannotate	mRNA	480929	484000	.	-	.	ID=MA089_000130-T1;Parent=MA089_000130;product=hypothetical protein;
scaffold_1	funannotate	exon	483544	484000	.	-	.	ID=MA089_000130-T1.exon1;Parent=MA089_000130-T1;
scaffold_1	funannotate	exon	482548	483418	.	-	.	ID=MA089_000130-T1.exon2;Parent=MA089_000130-T1;
scaffold_1	funannotate	exon	482257	482441	.	-	.	ID=MA089_000130-T1.exon3;Parent=MA089_000130-T1;
scaffold_1	funannotate	exon	480929	482196	.	-	.	ID=MA089_000130-T1.exon4;Parent=MA089_000130-T1;
scaffold_1	funannotate	CDS	483544	484000	.	-	0	ID=MA089_000130-T1.cds;Parent=MA089_000130-T1;
scaffold_1	funannotate	CDS	482548	483418	.	-	2	ID=MA089_000130-T1.cds;Parent=MA089_000130-T1;
scaffold_1	funannotate	CDS	482257	482441	.	-	1	ID=MA089_000130-T1.cds;Parent=MA089_000130-T1;
scaffold_1	funannotate	CDS	480929	482196	.	-	2	ID=MA089_000130-T1.cds;Parent=MA089_000130-T1;
scaffold_1	funannotate	gene	485887	486395	.	-	.	ID=MA089_000131;
scaffold_1	funannotate	mRNA	485887	486395	.	-	.	ID=MA089_000131-T1;Parent=MA089_000131;product=hypothetical protein;
scaffold_1	funannotate	exon	486273	486395	.	-	.	ID=MA089_000131-T1.exon1;Parent=MA089_000131-T1;
scaffold_1	funannotate	exon	485887	486087	.	-	.	ID=MA089_000131-T1.exon2;Parent=MA089_000131-T1;
scaffold_1	funannotate	CDS	486273	486395	.	-	0	ID=MA089_000131-T1.cds;Parent=MA089_000131-T1;
scaffold_1	funannotate	CDS	485887	486087	.	-	0	ID=MA089_000131-T1.cds;Parent=MA089_000131-T1;
scaffold_1	funannotate	gene	489402	497483	.	-	.	ID=MA089_000132;
scaffold_1	funannotate	mRNA	489402	497483	.	-	.	ID=MA089_000132-T1;Parent=MA089_000132;product=hypothetical protein;
scaffold_1	funannotate	exon	497419	497483	.	-	.	ID=MA089_000132-T1.exon1;Parent=MA089_000132-T1;
scaffold_1	funannotate	exon	497216	497283	.	-	.	ID=MA089_000132-T1.exon2;Parent=MA089_000132-T1;
scaffold_1	funannotate	exon	495745	497076	.	-	.	ID=MA089_000132-T1.exon3;Parent=MA089_000132-T1;
scaffold_1	funannotate	exon	490056	495601	.	-	.	ID=MA089_000132-T1.exon4;Parent=MA089_000132-T1;
scaffold_1	funannotate	exon	489402	489932	.	-	.	ID=MA089_000132-T1.exon5;Parent=MA089_000132-T1;
scaffold_1	funannotate	CDS	497419	497483	.	-	0	ID=MA089_000132-T1.cds;Parent=MA089_000132-T1;
scaffold_1	funannotate	CDS	497216	497283	.	-	1	ID=MA089_000132-T1.cds;Parent=MA089_000132-T1;
scaffold_1	funannotate	CDS	495745	497076	.	-	2	ID=MA089_000132-T1.cds;Parent=MA089_000132-T1;
scaffold_1	funannotate	CDS	490056	495601	.	-	2	ID=MA089_000132-T1.cds;Parent=MA089_000132-T1;
scaffold_1	funannotate	CDS	489402	489932	.	-	0	ID=MA089_000132-T1.cds;Parent=MA089_000132-T1;
scaffold_1	funannotate	gene	498484	499380	.	+	.	ID=MA089_000133;
scaffold_1	funannotate	mRNA	498484	499380	.	+	.	ID=MA089_000133-T1;Parent=MA089_000133;product=hypothetical protein;
scaffold_1	funannotate	exon	498484	499380	.	+	.	ID=MA089_000133-T1.exon1;Parent=MA089_000133-T1;
scaffold_1	funannotate	CDS	498484	499380	.	+	0	ID=MA089_000133-T1.cds;Parent=MA089_000133-T1;
scaffold_1	funannotate	gene	499693	501648	.	-	.	ID=MA089_000134;
scaffold_1	funannotate	mRNA	499693	501648	.	-	.	ID=MA089_000134-T1;Parent=MA089_000134;product=hypothetical protein;
scaffold_1	funannotate	exon	501555	501648	.	-	.	ID=MA089_000134-T1.exon1;Parent=MA089_000134-T1;
scaffold_1	funannotate	exon	500423	501364	.	-	.	ID=MA089_000134-T1.exon2;Parent=MA089_000134-T1;
scaffold_1	funannotate	exon	499693	500354	.	-	.	ID=MA089_000134-T1.exon3;Parent=MA089_000134-T1;
scaffold_1	funannotate	CDS	501555	501648	.	-	0	ID=MA089_000134-T1.cds;Parent=MA089_000134-T1;
scaffold_1	funannotate	CDS	500423	501364	.	-	2	ID=MA089_000134-T1.cds;Parent=MA089_000134-T1;
scaffold_1	funannotate	CDS	499693	500354	.	-	2	ID=MA089_000134-T1.cds;Parent=MA089_000134-T1;
scaffold_1	funannotate	gene	503926	504672	.	+	.	ID=MA089_000135;
scaffold_1	funannotate	mRNA	503926	504672	.	+	.	ID=MA089_000135-T1;Parent=MA089_000135;product=hypothetical protein;
scaffold_1	funannotate	exon	503926	504672	.	+	.	ID=MA089_000135-T1.exon1;Parent=MA089_000135-T1;
scaffold_1	funannotate	CDS	503926	504672	.	+	0	ID=MA089_000135-T1.cds;Parent=MA089_000135-T1;
scaffold_1	funannotate	gene	504789	505185	.	-	.	ID=MA089_000136;
scaffold_1	funannotate	mRNA	504789	505185	.	-	.	ID=MA089_000136-T1;Parent=MA089_000136;product=hypothetical protein;
scaffold_1	funannotate	exon	505128	505185	.	-	.	ID=MA089_000136-T1.exon1;Parent=MA089_000136-T1;
scaffold_1	funannotate	exon	504993	505051	.	-	.	ID=MA089_000136-T1.exon2;Parent=MA089_000136-T1;
scaffold_1	funannotate	exon	504789	504917	.	-	.	ID=MA089_000136-T1.exon3;Parent=MA089_000136-T1;
scaffold_1	funannotate	CDS	505128	505185	.	-	0	ID=MA089_000136-T1.cds;Parent=MA089_000136-T1;
scaffold_1	funannotate	CDS	504993	505051	.	-	2	ID=MA089_000136-T1.cds;Parent=MA089_000136-T1;
scaffold_1	funannotate	CDS	504789	504917	.	-	0	ID=MA089_000136-T1.cds;Parent=MA089_000136-T1;
scaffold_1	funannotate	gene	505743	508561	.	-	.	ID=MA089_000137;
scaffold_1	funannotate	mRNA	505743	508561	.	-	.	ID=MA089_000137-T1;Parent=MA089_000137;product=hypothetical protein;
scaffold_1	funannotate	exon	508013	508561	.	-	.	ID=MA089_000137-T1.exon1;Parent=MA089_000137-T1;
scaffold_1	funannotate	exon	507582	507922	.	-	.	ID=MA089_000137-T1.exon2;Parent=MA089_000137-T1;
scaffold_1	funannotate	exon	507350	507522	.	-	.	ID=MA089_000137-T1.exon3;Parent=MA089_000137-T1;
scaffold_1	funannotate	exon	505885	507289	.	-	.	ID=MA089_000137-T1.exon4;Parent=MA089_000137-T1;
scaffold_1	funannotate	exon	505743	505830	.	-	.	ID=MA089_000137-T1.exon5;Parent=MA089_000137-T1;
scaffold_1	funannotate	CDS	508013	508561	.	-	0	ID=MA089_000137-T1.cds;Parent=MA089_000137-T1;
scaffold_1	funannotate	CDS	507582	507922	.	-	0	ID=MA089_000137-T1.cds;Parent=MA089_000137-T1;
scaffold_1	funannotate	CDS	507350	507522	.	-	1	ID=MA089_000137-T1.cds;Parent=MA089_000137-T1;
scaffold_1	funannotate	CDS	505885	507289	.	-	2	ID=MA089_000137-T1.cds;Parent=MA089_000137-T1;
scaffold_1	funannotate	CDS	505743	505830	.	-	1	ID=MA089_000137-T1.cds;Parent=MA089_000137-T1;
scaffold_1	funannotate	gene	510617	511905	.	+	.	ID=MA089_000138;
scaffold_1	funannotate	mRNA	510617	511905	.	+	.	ID=MA089_000138-T1;Parent=MA089_000138;product=hypothetical protein;
scaffold_1	funannotate	exon	510617	510863	.	+	.	ID=MA089_000138-T1.exon1;Parent=MA089_000138-T1;
scaffold_1	funannotate	exon	510925	510939	.	+	.	ID=MA089_000138-T1.exon2;Parent=MA089_000138-T1;
scaffold_1	funannotate	exon	511097	511429	.	+	.	ID=MA089_000138-T1.exon3;Parent=MA089_000138-T1;
scaffold_1	funannotate	exon	511528	511571	.	+	.	ID=MA089_000138-T1.exon4;Parent=MA089_000138-T1;
scaffold_1	funannotate	exon	511629	511663	.	+	.	ID=MA089_000138-T1.exon5;Parent=MA089_000138-T1;
scaffold_1	funannotate	exon	511737	511905	.	+	.	ID=MA089_000138-T1.exon6;Parent=MA089_000138-T1;
scaffold_1	funannotate	CDS	510617	510863	.	+	0	ID=MA089_000138-T1.cds;Parent=MA089_000138-T1;
scaffold_1	funannotate	CDS	510925	510939	.	+	2	ID=MA089_000138-T1.cds;Parent=MA089_000138-T1;
scaffold_1	funannotate	CDS	511097	511429	.	+	2	ID=MA089_000138-T1.cds;Parent=MA089_000138-T1;
scaffold_1	funannotate	CDS	511528	511571	.	+	2	ID=MA089_000138-T1.cds;Parent=MA089_000138-T1;
scaffold_1	funannotate	CDS	511629	511663	.	+	0	ID=MA089_000138-T1.cds;Parent=MA089_000138-T1;
scaffold_1	funannotate	CDS	511737	511905	.	+	1	ID=MA089_000138-T1.cds;Parent=MA089_000138-T1;
scaffold_1	funannotate	gene	512811	514956	.	-	.	ID=MA089_000139;
scaffold_1	funannotate	mRNA	512811	514956	.	-	.	ID=MA089_000139-T1;Parent=MA089_000139;product=hypothetical protein;
scaffold_1	funannotate	exon	514761	514956	.	-	.	ID=MA089_000139-T1.exon1;Parent=MA089_000139-T1;
scaffold_1	funannotate	exon	512811	514447	.	-	.	ID=MA089_000139-T1.exon2;Parent=MA089_000139-T1;
scaffold_1	funannotate	CDS	514761	514956	.	-	0	ID=MA089_000139-T1.cds;Parent=MA089_000139-T1;
scaffold_1	funannotate	CDS	512811	514447	.	-	2	ID=MA089_000139-T1.cds;Parent=MA089_000139-T1;
scaffold_1	funannotate	gene	517060	517860	.	+	.	ID=MA089_000140;
scaffold_1	funannotate	mRNA	517060	517860	.	+	.	ID=MA089_000140-T1;Parent=MA089_000140;product=hypothetical protein;
scaffold_1	funannotate	exon	517060	517860	.	+	.	ID=MA089_000140-T1.exon1;Parent=MA089_000140-T1;
scaffold_1	funannotate	CDS	517060	517860	.	+	0	ID=MA089_000140-T1.cds;Parent=MA089_000140-T1;
scaffold_1	funannotate	gene	518522	520809	.	-	.	ID=MA089_000141;
scaffold_1	funannotate	mRNA	518522	520809	.	-	.	ID=MA089_000141-T1;Parent=MA089_000141;product=hypothetical protein;
scaffold_1	funannotate	exon	520447	520809	.	-	.	ID=MA089_000141-T1.exon1;Parent=MA089_000141-T1;
scaffold_1	funannotate	exon	520190	520383	.	-	.	ID=MA089_000141-T1.exon2;Parent=MA089_000141-T1;
scaffold_1	funannotate	exon	519973	520135	.	-	.	ID=MA089_000141-T1.exon3;Parent=MA089_000141-T1;
scaffold_1	funannotate	exon	518522	519922	.	-	.	ID=MA089_000141-T1.exon4;Parent=MA089_000141-T1;
scaffold_1	funannotate	CDS	520447	520809	.	-	0	ID=MA089_000141-T1.cds;Parent=MA089_000141-T1;
scaffold_1	funannotate	CDS	520190	520383	.	-	0	ID=MA089_000141-T1.cds;Parent=MA089_000141-T1;
scaffold_1	funannotate	CDS	519973	520135	.	-	1	ID=MA089_000141-T1.cds;Parent=MA089_000141-T1;
scaffold_1	funannotate	CDS	518522	519922	.	-	0	ID=MA089_000141-T1.cds;Parent=MA089_000141-T1;
scaffold_1	funannotate	gene	530605	533976	.	+	.	ID=MA089_000142;
scaffold_1	funannotate	mRNA	530605	533976	.	+	.	ID=MA089_000142-T1;Parent=MA089_000142;product=hypothetical protein;
scaffold_1	funannotate	exon	530605	533976	.	+	.	ID=MA089_000142-T1.exon1;Parent=MA089_000142-T1;
scaffold_1	funannotate	CDS	530605	533976	.	+	0	ID=MA089_000142-T1.cds;Parent=MA089_000142-T1;
scaffold_1	funannotate	gene	534646	535790	.	-	.	ID=MA089_000143;
scaffold_1	funannotate	mRNA	534646	535790	.	-	.	ID=MA089_000143-T1;Parent=MA089_000143;product=hypothetical protein;
scaffold_1	funannotate	exon	535737	535790	.	-	.	ID=MA089_000143-T1.exon1;Parent=MA089_000143-T1;
scaffold_1	funannotate	exon	535518	535597	.	-	.	ID=MA089_000143-T1.exon2;Parent=MA089_000143-T1;
scaffold_1	funannotate	exon	534646	535375	.	-	.	ID=MA089_000143-T1.exon3;Parent=MA089_000143-T1;
scaffold_1	funannotate	CDS	535737	535790	.	-	0	ID=MA089_000143-T1.cds;Parent=MA089_000143-T1;
scaffold_1	funannotate	CDS	535518	535597	.	-	0	ID=MA089_000143-T1.cds;Parent=MA089_000143-T1;
scaffold_1	funannotate	CDS	534646	535375	.	-	1	ID=MA089_000143-T1.cds;Parent=MA089_000143-T1;
scaffold_1	funannotate	gene	536734	540561	.	-	.	ID=MA089_000144;
scaffold_1	funannotate	mRNA	536734	540561	.	-	.	ID=MA089_000144-T1;Parent=MA089_000144;product=hypothetical protein;
scaffold_1	funannotate	exon	536734	540561	.	-	.	ID=MA089_000144-T1.exon1;Parent=MA089_000144-T1;
scaffold_1	funannotate	CDS	536734	540561	.	-	0	ID=MA089_000144-T1.cds;Parent=MA089_000144-T1;
scaffold_1	funannotate	gene	541825	542769	.	-	.	ID=MA089_000145;
scaffold_1	funannotate	mRNA	541825	542769	.	-	.	ID=MA089_000145-T1;Parent=MA089_000145;product=hypothetical protein;
scaffold_1	funannotate	exon	541825	542769	.	-	.	ID=MA089_000145-T1.exon1;Parent=MA089_000145-T1;
scaffold_1	funannotate	CDS	541825	542769	.	-	0	ID=MA089_000145-T1.cds;Parent=MA089_000145-T1;
scaffold_1	funannotate	gene	544000	545662	.	-	.	ID=MA089_000146;
scaffold_1	funannotate	mRNA	544000	545662	.	-	.	ID=MA089_000146-T1;Parent=MA089_000146;product=hypothetical protein;
scaffold_1	funannotate	exon	544816	545662	.	-	.	ID=MA089_000146-T1.exon1;Parent=MA089_000146-T1;
scaffold_1	funannotate	exon	544333	544673	.	-	.	ID=MA089_000146-T1.exon2;Parent=MA089_000146-T1;
scaffold_1	funannotate	exon	544000	544287	.	-	.	ID=MA089_000146-T1.exon3;Parent=MA089_000146-T1;
scaffold_1	funannotate	CDS	544816	545662	.	-	0	ID=MA089_000146-T1.cds;Parent=MA089_000146-T1;
scaffold_1	funannotate	CDS	544333	544673	.	-	2	ID=MA089_000146-T1.cds;Parent=MA089_000146-T1;
scaffold_1	funannotate	CDS	544000	544287	.	-	0	ID=MA089_000146-T1.cds;Parent=MA089_000146-T1;
scaffold_1	funannotate	gene	548458	550197	.	-	.	ID=MA089_000147;
scaffold_1	funannotate	mRNA	548458	550197	.	-	.	ID=MA089_000147-T1;Parent=MA089_000147;product=hypothetical protein;
scaffold_1	funannotate	exon	550008	550197	.	-	.	ID=MA089_000147-T1.exon1;Parent=MA089_000147-T1;
scaffold_1	funannotate	exon	549712	549929	.	-	.	ID=MA089_000147-T1.exon2;Parent=MA089_000147-T1;
scaffold_1	funannotate	exon	549330	549655	.	-	.	ID=MA089_000147-T1.exon3;Parent=MA089_000147-T1;
scaffold_1	funannotate	exon	548458	549271	.	-	.	ID=MA089_000147-T1.exon4;Parent=MA089_000147-T1;
scaffold_1	funannotate	CDS	550008	550197	.	-	0	ID=MA089_000147-T1.cds;Parent=MA089_000147-T1;
scaffold_1	funannotate	CDS	549712	549929	.	-	2	ID=MA089_000147-T1.cds;Parent=MA089_000147-T1;
scaffold_1	funannotate	CDS	549330	549655	.	-	0	ID=MA089_000147-T1.cds;Parent=MA089_000147-T1;
scaffold_1	funannotate	CDS	548458	549271	.	-	1	ID=MA089_000147-T1.cds;Parent=MA089_000147-T1;
scaffold_1	funannotate	gene	551883	552576	.	+	.	ID=MA089_000148;
scaffold_1	funannotate	mRNA	551883	552576	.	+	.	ID=MA089_000148-T1;Parent=MA089_000148;product=hypothetical protein;
scaffold_1	funannotate	exon	551883	551974	.	+	.	ID=MA089_000148-T1.exon1;Parent=MA089_000148-T1;
scaffold_1	funannotate	exon	552036	552576	.	+	.	ID=MA089_000148-T1.exon2;Parent=MA089_000148-T1;
scaffold_1	funannotate	CDS	551883	551974	.	+	0	ID=MA089_000148-T1.cds;Parent=MA089_000148-T1;
scaffold_1	funannotate	CDS	552036	552576	.	+	1	ID=MA089_000148-T1.cds;Parent=MA089_000148-T1;
scaffold_1	funannotate	gene	557404	558153	.	-	.	ID=MA089_000149;
scaffold_1	funannotate	mRNA	557404	558153	.	-	.	ID=MA089_000149-T1;Parent=MA089_000149;product=hypothetical protein;
scaffold_1	funannotate	exon	557945	558153	.	-	.	ID=MA089_000149-T1.exon1;Parent=MA089_000149-T1;
scaffold_1	funannotate	exon	557404	557776	.	-	.	ID=MA089_000149-T1.exon2;Parent=MA089_000149-T1;
scaffold_1	funannotate	CDS	557945	558153	.	-	0	ID=MA089_000149-T1.cds;Parent=MA089_000149-T1;
scaffold_1	funannotate	CDS	557404	557776	.	-	1	ID=MA089_000149-T1.cds;Parent=MA089_000149-T1;
scaffold_1	funannotate	gene	558931	560698	.	+	.	ID=MA089_000150;
scaffold_1	funannotate	mRNA	558931	560698	.	+	.	ID=MA089_000150-T1;Parent=MA089_000150;product=hypothetical protein;
scaffold_1	funannotate	exon	558931	559272	.	+	.	ID=MA089_000150-T1.exon1;Parent=MA089_000150-T1;
scaffold_1	funannotate	exon	559318	559600	.	+	.	ID=MA089_000150-T1.exon2;Parent=MA089_000150-T1;
scaffold_1	funannotate	exon	559705	559921	.	+	.	ID=MA089_000150-T1.exon3;Parent=MA089_000150-T1;
scaffold_1	funannotate	exon	559989	560103	.	+	.	ID=MA089_000150-T1.exon4;Parent=MA089_000150-T1;
scaffold_1	funannotate	exon	560156	560698	.	+	.	ID=MA089_000150-T1.exon5;Parent=MA089_000150-T1;
scaffold_1	funannotate	CDS	558931	559272	.	+	0	ID=MA089_000150-T1.cds;Parent=MA089_000150-T1;
scaffold_1	funannotate	CDS	559318	559600	.	+	0	ID=MA089_000150-T1.cds;Parent=MA089_000150-T1;
scaffold_1	funannotate	CDS	559705	559921	.	+	2	ID=MA089_000150-T1.cds;Parent=MA089_000150-T1;
scaffold_1	funannotate	CDS	559989	560103	.	+	1	ID=MA089_000150-T1.cds;Parent=MA089_000150-T1;
scaffold_1	funannotate	CDS	560156	560698	.	+	0	ID=MA089_000150-T1.cds;Parent=MA089_000150-T1;
scaffold_1	funannotate	gene	561180	563150	.	-	.	ID=MA089_000151;
scaffold_1	funannotate	mRNA	561180	563150	.	-	.	ID=MA089_000151-T1;Parent=MA089_000151;product=hypothetical protein;
scaffold_1	funannotate	exon	562313	563150	.	-	.	ID=MA089_000151-T1.exon1;Parent=MA089_000151-T1;
scaffold_1	funannotate	exon	562022	562253	.	-	.	ID=MA089_000151-T1.exon2;Parent=MA089_000151-T1;
scaffold_1	funannotate	exon	561180	561963	.	-	.	ID=MA089_000151-T1.exon3;Parent=MA089_000151-T1;
scaffold_1	funannotate	CDS	562313	563150	.	-	0	ID=MA089_000151-T1.cds;Parent=MA089_000151-T1;
scaffold_1	funannotate	CDS	562022	562253	.	-	2	ID=MA089_000151-T1.cds;Parent=MA089_000151-T1;
scaffold_1	funannotate	CDS	561180	561963	.	-	1	ID=MA089_000151-T1.cds;Parent=MA089_000151-T1;
scaffold_1	funannotate	gene	563492	564716	.	+	.	ID=MA089_000152;
scaffold_1	funannotate	mRNA	563492	564716	.	+	.	ID=MA089_000152-T1;Parent=MA089_000152;product=hypothetical protein;
scaffold_1	funannotate	exon	563492	563797	.	+	.	ID=MA089_000152-T1.exon1;Parent=MA089_000152-T1;
scaffold_1	funannotate	exon	563892	564716	.	+	.	ID=MA089_000152-T1.exon2;Parent=MA089_000152-T1;
scaffold_1	funannotate	CDS	563492	563797	.	+	0	ID=MA089_000152-T1.cds;Parent=MA089_000152-T1;
scaffold_1	funannotate	CDS	563892	564716	.	+	0	ID=MA089_000152-T1.cds;Parent=MA089_000152-T1;
scaffold_1	funannotate	gene	566633	569904	.	+	.	ID=MA089_000153;
scaffold_1	funannotate	mRNA	566633	569904	.	+	.	ID=MA089_000153-T1;Parent=MA089_000153;product=hypothetical protein;
scaffold_1	funannotate	exon	566633	567615	.	+	.	ID=MA089_000153-T1.exon1;Parent=MA089_000153-T1;
scaffold_1	funannotate	exon	567671	568706	.	+	.	ID=MA089_000153-T1.exon2;Parent=MA089_000153-T1;
scaffold_1	funannotate	exon	568765	569904	.	+	.	ID=MA089_000153-T1.exon3;Parent=MA089_000153-T1;
scaffold_1	funannotate	CDS	566633	567615	.	+	0	ID=MA089_000153-T1.cds;Parent=MA089_000153-T1;
scaffold_1	funannotate	CDS	567671	568706	.	+	1	ID=MA089_000153-T1.cds;Parent=MA089_000153-T1;
scaffold_1	funannotate	CDS	568765	569904	.	+	0	ID=MA089_000153-T1.cds;Parent=MA089_000153-T1;
scaffold_1	funannotate	gene	571037	574087	.	-	.	ID=MA089_000154;
scaffold_1	funannotate	mRNA	571037	574087	.	-	.	ID=MA089_000154-T1;Parent=MA089_000154;product=hypothetical protein;
scaffold_1	funannotate	exon	573842	574087	.	-	.	ID=MA089_000154-T1.exon1;Parent=MA089_000154-T1;
scaffold_1	funannotate	exon	573055	573760	.	-	.	ID=MA089_000154-T1.exon2;Parent=MA089_000154-T1;
scaffold_1	funannotate	exon	571037	572982	.	-	.	ID=MA089_000154-T1.exon3;Parent=MA089_000154-T1;
scaffold_1	funannotate	CDS	573842	574087	.	-	0	ID=MA089_000154-T1.cds;Parent=MA089_000154-T1;
scaffold_1	funannotate	CDS	573055	573760	.	-	0	ID=MA089_000154-T1.cds;Parent=MA089_000154-T1;
scaffold_1	funannotate	CDS	571037	572982	.	-	2	ID=MA089_000154-T1.cds;Parent=MA089_000154-T1;
scaffold_1	funannotate	gene	575712	577313	.	-	.	ID=MA089_000155;
scaffold_1	funannotate	mRNA	575712	577313	.	-	.	ID=MA089_000155-T1;Parent=MA089_000155;product=hypothetical protein;
scaffold_1	funannotate	exon	575712	577313	.	-	.	ID=MA089_000155-T1.exon1;Parent=MA089_000155-T1;
scaffold_1	funannotate	CDS	575712	577313	.	-	0	ID=MA089_000155-T1.cds;Parent=MA089_000155-T1;
scaffold_1	funannotate	gene	586988	588208	.	-	.	ID=MA089_000156;
scaffold_1	funannotate	mRNA	586988	588208	.	-	.	ID=MA089_000156-T1;Parent=MA089_000156;product=hypothetical protein;
scaffold_1	funannotate	exon	588191	588208	.	-	.	ID=MA089_000156-T1.exon1;Parent=MA089_000156-T1;
scaffold_1	funannotate	exon	587854	588070	.	-	.	ID=MA089_000156-T1.exon2;Parent=MA089_000156-T1;
scaffold_1	funannotate	exon	587575	587732	.	-	.	ID=MA089_000156-T1.exon3;Parent=MA089_000156-T1;
scaffold_1	funannotate	exon	586988	587326	.	-	.	ID=MA089_000156-T1.exon4;Parent=MA089_000156-T1;
scaffold_1	funannotate	CDS	588191	588208	.	-	0	ID=MA089_000156-T1.cds;Parent=MA089_000156-T1;
scaffold_1	funannotate	CDS	587854	588070	.	-	0	ID=MA089_000156-T1.cds;Parent=MA089_000156-T1;
scaffold_1	funannotate	CDS	587575	587732	.	-	2	ID=MA089_000156-T1.cds;Parent=MA089_000156-T1;
scaffold_1	funannotate	CDS	586988	587326	.	-	0	ID=MA089_000156-T1.cds;Parent=MA089_000156-T1;
scaffold_1	funannotate	gene	591104	592348	.	-	.	ID=MA089_000157;
scaffold_1	funannotate	mRNA	591104	592348	.	-	.	ID=MA089_000157-T1;Parent=MA089_000157;product=hypothetical protein;
scaffold_1	funannotate	exon	591104	592348	.	-	.	ID=MA089_000157-T1.exon1;Parent=MA089_000157-T1;
scaffold_1	funannotate	CDS	591104	592348	.	-	0	ID=MA089_000157-T1.cds;Parent=MA089_000157-T1;
scaffold_1	funannotate	gene	593758	594456	.	+	.	ID=MA089_000158;
scaffold_1	funannotate	mRNA	593758	594456	.	+	.	ID=MA089_000158-T1;Parent=MA089_000158;product=hypothetical protein;
scaffold_1	funannotate	exon	593758	594141	.	+	.	ID=MA089_000158-T1.exon1;Parent=MA089_000158-T1;
scaffold_1	funannotate	exon	594277	594456	.	+	.	ID=MA089_000158-T1.exon2;Parent=MA089_000158-T1;
scaffold_1	funannotate	CDS	593758	594141	.	+	0	ID=MA089_000158-T1.cds;Parent=MA089_000158-T1;
scaffold_1	funannotate	CDS	594277	594456	.	+	0	ID=MA089_000158-T1.cds;Parent=MA089_000158-T1;
scaffold_1	funannotate	gene	594843	596907	.	-	.	ID=MA089_000159;
scaffold_1	funannotate	mRNA	594843	596907	.	-	.	ID=MA089_000159-T1;Parent=MA089_000159;product=hypothetical protein;
scaffold_1	funannotate	exon	596822	596907	.	-	.	ID=MA089_000159-T1.exon1;Parent=MA089_000159-T1;
scaffold_1	funannotate	exon	594843	596760	.	-	.	ID=MA089_000159-T1.exon2;Parent=MA089_000159-T1;
scaffold_1	funannotate	CDS	596822	596907	.	-	0	ID=MA089_000159-T1.cds;Parent=MA089_000159-T1;
scaffold_1	funannotate	CDS	594843	596760	.	-	1	ID=MA089_000159-T1.cds;Parent=MA089_000159-T1;
scaffold_1	funannotate	gene	597639	598778	.	+	.	ID=MA089_000160;
scaffold_1	funannotate	mRNA	597639	598778	.	+	.	ID=MA089_000160-T1;Parent=MA089_000160;product=hypothetical protein;
scaffold_1	funannotate	exon	597639	598778	.	+	.	ID=MA089_000160-T1.exon1;Parent=MA089_000160-T1;
scaffold_1	funannotate	CDS	597639	598778	.	+	0	ID=MA089_000160-T1.cds;Parent=MA089_000160-T1;
scaffold_1	funannotate	gene	599231	600298	.	+	.	ID=MA089_000161;
scaffold_1	funannotate	mRNA	599231	600298	.	+	.	ID=MA089_000161-T1;Parent=MA089_000161;product=hypothetical protein;
scaffold_1	funannotate	exon	599231	600298	.	+	.	ID=MA089_000161-T1.exon1;Parent=MA089_000161-T1;
scaffold_1	funannotate	CDS	599231	600298	.	+	0	ID=MA089_000161-T1.cds;Parent=MA089_000161-T1;
scaffold_1	funannotate	gene	600795	602960	.	-	.	ID=MA089_000162;
scaffold_1	funannotate	mRNA	600795	602960	.	-	.	ID=MA089_000162-T1;Parent=MA089_000162;product=hypothetical protein;
scaffold_1	funannotate	exon	602671	602960	.	-	.	ID=MA089_000162-T1.exon1;Parent=MA089_000162-T1;
scaffold_1	funannotate	exon	602018	602599	.	-	.	ID=MA089_000162-T1.exon2;Parent=MA089_000162-T1;
scaffold_1	funannotate	exon	601817	601960	.	-	.	ID=MA089_000162-T1.exon3;Parent=MA089_000162-T1;
scaffold_1	funannotate	exon	600795	601758	.	-	.	ID=MA089_000162-T1.exon4;Parent=MA089_000162-T1;
scaffold_1	funannotate	CDS	602671	602960	.	-	0	ID=MA089_000162-T1.cds;Parent=MA089_000162-T1;
scaffold_1	funannotate	CDS	602018	602599	.	-	1	ID=MA089_000162-T1.cds;Parent=MA089_000162-T1;
scaffold_1	funannotate	CDS	601817	601960	.	-	1	ID=MA089_000162-T1.cds;Parent=MA089_000162-T1;
scaffold_1	funannotate	CDS	600795	601758	.	-	1	ID=MA089_000162-T1.cds;Parent=MA089_000162-T1;
scaffold_1	funannotate	gene	603833	604716	.	-	.	ID=MA089_000163;
scaffold_1	funannotate	mRNA	603833	604716	.	-	.	ID=MA089_000163-T1;Parent=MA089_000163;product=hypothetical protein;
scaffold_1	funannotate	exon	604570	604716	.	-	.	ID=MA089_000163-T1.exon1;Parent=MA089_000163-T1;
scaffold_1	funannotate	exon	603833	604504	.	-	.	ID=MA089_000163-T1.exon2;Parent=MA089_000163-T1;
scaffold_1	funannotate	CDS	604570	604716	.	-	0	ID=MA089_000163-T1.cds;Parent=MA089_000163-T1;
scaffold_1	funannotate	CDS	603833	604504	.	-	0	ID=MA089_000163-T1.cds;Parent=MA089_000163-T1;
scaffold_1	funannotate	gene	605399	606485	.	-	.	ID=MA089_000164;
scaffold_1	funannotate	mRNA	605399	606485	.	-	.	ID=MA089_000164-T1;Parent=MA089_000164;product=hypothetical protein;
scaffold_1	funannotate	exon	606160	606485	.	-	.	ID=MA089_000164-T1.exon1;Parent=MA089_000164-T1;
scaffold_1	funannotate	exon	605918	606099	.	-	.	ID=MA089_000164-T1.exon2;Parent=MA089_000164-T1;
scaffold_1	funannotate	exon	605399	605829	.	-	.	ID=MA089_000164-T1.exon3;Parent=MA089_000164-T1;
scaffold_1	funannotate	CDS	606160	606485	.	-	0	ID=MA089_000164-T1.cds;Parent=MA089_000164-T1;
scaffold_1	funannotate	CDS	605918	606099	.	-	1	ID=MA089_000164-T1.cds;Parent=MA089_000164-T1;
scaffold_1	funannotate	CDS	605399	605829	.	-	2	ID=MA089_000164-T1.cds;Parent=MA089_000164-T1;
scaffold_1	funannotate	gene	607634	609676	.	+	.	ID=MA089_000165;
scaffold_1	funannotate	mRNA	607634	609676	.	+	.	ID=MA089_000165-T1;Parent=MA089_000165;product=hypothetical protein;
scaffold_1	funannotate	exon	607634	608063	.	+	.	ID=MA089_000165-T1.exon1;Parent=MA089_000165-T1;
scaffold_1	funannotate	exon	608144	608627	.	+	.	ID=MA089_000165-T1.exon2;Parent=MA089_000165-T1;
scaffold_1	funannotate	exon	608680	609440	.	+	.	ID=MA089_000165-T1.exon3;Parent=MA089_000165-T1;
scaffold_1	funannotate	exon	609531	609676	.	+	.	ID=MA089_000165-T1.exon4;Parent=MA089_000165-T1;
scaffold_1	funannotate	CDS	607634	608063	.	+	0	ID=MA089_000165-T1.cds;Parent=MA089_000165-T1;
scaffold_1	funannotate	CDS	608144	608627	.	+	2	ID=MA089_000165-T1.cds;Parent=MA089_000165-T1;
scaffold_1	funannotate	CDS	608680	609440	.	+	1	ID=MA089_000165-T1.cds;Parent=MA089_000165-T1;
scaffold_1	funannotate	CDS	609531	609676	.	+	2	ID=MA089_000165-T1.cds;Parent=MA089_000165-T1;
scaffold_1	funannotate	gene	611256	612141	.	+	.	ID=MA089_000166;
scaffold_1	funannotate	mRNA	611256	612141	.	+	.	ID=MA089_000166-T1;Parent=MA089_000166;product=hypothetical protein;
scaffold_1	funannotate	exon	611256	611319	.	+	.	ID=MA089_000166-T1.exon1;Parent=MA089_000166-T1;
scaffold_1	funannotate	exon	611431	611511	.	+	.	ID=MA089_000166-T1.exon2;Parent=MA089_000166-T1;
scaffold_1	funannotate	exon	611592	611814	.	+	.	ID=MA089_000166-T1.exon3;Parent=MA089_000166-T1;
scaffold_1	funannotate	exon	611883	612141	.	+	.	ID=MA089_000166-T1.exon4;Parent=MA089_000166-T1;
scaffold_1	funannotate	CDS	611256	611319	.	+	0	ID=MA089_000166-T1.cds;Parent=MA089_000166-T1;
scaffold_1	funannotate	CDS	611431	611511	.	+	2	ID=MA089_000166-T1.cds;Parent=MA089_000166-T1;
scaffold_1	funannotate	CDS	611592	611814	.	+	2	ID=MA089_000166-T1.cds;Parent=MA089_000166-T1;
scaffold_1	funannotate	CDS	611883	612141	.	+	1	ID=MA089_000166-T1.cds;Parent=MA089_000166-T1;
scaffold_1	funannotate	gene	613097	613587	.	+	.	ID=MA089_000167;
scaffold_1	funannotate	mRNA	613097	613587	.	+	.	ID=MA089_000167-T1;Parent=MA089_000167;product=hypothetical protein;
scaffold_1	funannotate	exon	613097	613189	.	+	.	ID=MA089_000167-T1.exon1;Parent=MA089_000167-T1;
scaffold_1	funannotate	exon	613231	613587	.	+	.	ID=MA089_000167-T1.exon2;Parent=MA089_000167-T1;
scaffold_1	funannotate	CDS	613097	613189	.	+	0	ID=MA089_000167-T1.cds;Parent=MA089_000167-T1;
scaffold_1	funannotate	CDS	613231	613587	.	+	0	ID=MA089_000167-T1.cds;Parent=MA089_000167-T1;
scaffold_1	funannotate	gene	613628	615114	.	+	.	ID=MA089_000168;
scaffold_1	funannotate	mRNA	613628	615114	.	+	.	ID=MA089_000168-T1;Parent=MA089_000168;product=hypothetical protein;
scaffold_1	funannotate	exon	613628	613729	.	+	.	ID=MA089_000168-T1.exon1;Parent=MA089_000168-T1;
scaffold_1	funannotate	exon	613801	613860	.	+	.	ID=MA089_000168-T1.exon2;Parent=MA089_000168-T1;
scaffold_1	funannotate	exon	613940	613995	.	+	.	ID=MA089_000168-T1.exon3;Parent=MA089_000168-T1;
scaffold_1	funannotate	exon	614028	614685	.	+	.	ID=MA089_000168-T1.exon4;Parent=MA089_000168-T1;
scaffold_1	funannotate	exon	614757	614870	.	+	.	ID=MA089_000168-T1.exon5;Parent=MA089_000168-T1;
scaffold_1	funannotate	exon	614956	615114	.	+	.	ID=MA089_000168-T1.exon6;Parent=MA089_000168-T1;
scaffold_1	funannotate	CDS	613628	613729	.	+	0	ID=MA089_000168-T1.cds;Parent=MA089_000168-T1;
scaffold_1	funannotate	CDS	613801	613860	.	+	0	ID=MA089_000168-T1.cds;Parent=MA089_000168-T1;
scaffold_1	funannotate	CDS	613940	613995	.	+	0	ID=MA089_000168-T1.cds;Parent=MA089_000168-T1;
scaffold_1	funannotate	CDS	614028	614685	.	+	1	ID=MA089_000168-T1.cds;Parent=MA089_000168-T1;
scaffold_1	funannotate	CDS	614757	614870	.	+	0	ID=MA089_000168-T1.cds;Parent=MA089_000168-T1;
scaffold_1	funannotate	CDS	614956	615114	.	+	0	ID=MA089_000168-T1.cds;Parent=MA089_000168-T1;
scaffold_1	funannotate	gene	617153	618807	.	-	.	ID=MA089_000169;
scaffold_1	funannotate	mRNA	617153	618807	.	-	.	ID=MA089_000169-T1;Parent=MA089_000169;product=hypothetical protein;
scaffold_1	funannotate	exon	618456	618807	.	-	.	ID=MA089_000169-T1.exon1;Parent=MA089_000169-T1;
scaffold_1	funannotate	exon	617625	618397	.	-	.	ID=MA089_000169-T1.exon2;Parent=MA089_000169-T1;
scaffold_1	funannotate	exon	617452	617561	.	-	.	ID=MA089_000169-T1.exon3;Parent=MA089_000169-T1;
scaffold_1	funannotate	exon	617153	617402	.	-	.	ID=MA089_000169-T1.exon4;Parent=MA089_000169-T1;
scaffold_1	funannotate	CDS	618456	618807	.	-	0	ID=MA089_000169-T1.cds;Parent=MA089_000169-T1;
scaffold_1	funannotate	CDS	617625	618397	.	-	2	ID=MA089_000169-T1.cds;Parent=MA089_000169-T1;
scaffold_1	funannotate	CDS	617452	617561	.	-	0	ID=MA089_000169-T1.cds;Parent=MA089_000169-T1;
scaffold_1	funannotate	CDS	617153	617402	.	-	1	ID=MA089_000169-T1.cds;Parent=MA089_000169-T1;
scaffold_1	funannotate	gene	619389	621243	.	-	.	ID=MA089_000170;
scaffold_1	funannotate	mRNA	619389	621243	.	-	.	ID=MA089_000170-T1;Parent=MA089_000170;product=hypothetical protein;
scaffold_1	funannotate	exon	621199	621243	.	-	.	ID=MA089_000170-T1.exon1;Parent=MA089_000170-T1;
scaffold_1	funannotate	exon	621118	621143	.	-	.	ID=MA089_000170-T1.exon2;Parent=MA089_000170-T1;
scaffold_1	funannotate	exon	620604	621056	.	-	.	ID=MA089_000170-T1.exon3;Parent=MA089_000170-T1;
scaffold_1	funannotate	exon	620172	620543	.	-	.	ID=MA089_000170-T1.exon4;Parent=MA089_000170-T1;
scaffold_1	funannotate	exon	619833	620106	.	-	.	ID=MA089_000170-T1.exon5;Parent=MA089_000170-T1;
scaffold_1	funannotate	exon	619389	619751	.	-	.	ID=MA089_000170-T1.exon6;Parent=MA089_000170-T1;
scaffold_1	funannotate	CDS	621199	621243	.	-	0	ID=MA089_000170-T1.cds;Parent=MA089_000170-T1;
scaffold_1	funannotate	CDS	621118	621143	.	-	0	ID=MA089_000170-T1.cds;Parent=MA089_000170-T1;
scaffold_1	funannotate	CDS	620604	621056	.	-	1	ID=MA089_000170-T1.cds;Parent=MA089_000170-T1;
scaffold_1	funannotate	CDS	620172	620543	.	-	1	ID=MA089_000170-T1.cds;Parent=MA089_000170-T1;
scaffold_1	funannotate	CDS	619833	620106	.	-	1	ID=MA089_000170-T1.cds;Parent=MA089_000170-T1;
scaffold_1	funannotate	CDS	619389	619751	.	-	0	ID=MA089_000170-T1.cds;Parent=MA089_000170-T1;
scaffold_1	funannotate	gene	622611	623886	.	+	.	ID=MA089_000171;
scaffold_1	funannotate	mRNA	622611	623886	.	+	.	ID=MA089_000171-T1;Parent=MA089_000171;product=hypothetical protein;
scaffold_1	funannotate	exon	622611	622697	.	+	.	ID=MA089_000171-T1.exon1;Parent=MA089_000171-T1;
scaffold_1	funannotate	exon	622779	623074	.	+	.	ID=MA089_000171-T1.exon2;Parent=MA089_000171-T1;
scaffold_1	funannotate	exon	623142	623886	.	+	.	ID=MA089_000171-T1.exon3;Parent=MA089_000171-T1;
scaffold_1	funannotate	CDS	622611	622697	.	+	0	ID=MA089_000171-T1.cds;Parent=MA089_000171-T1;
scaffold_1	funannotate	CDS	622779	623074	.	+	0	ID=MA089_000171-T1.cds;Parent=MA089_000171-T1;
scaffold_1	funannotate	CDS	623142	623886	.	+	1	ID=MA089_000171-T1.cds;Parent=MA089_000171-T1;
scaffold_1	funannotate	gene	624200	625237	.	+	.	ID=MA089_000172;
scaffold_1	funannotate	mRNA	624200	625237	.	+	.	ID=MA089_000172-T1;Parent=MA089_000172;product=hypothetical protein;
scaffold_1	funannotate	exon	624200	624330	.	+	.	ID=MA089_000172-T1.exon1;Parent=MA089_000172-T1;
scaffold_1	funannotate	exon	624436	625237	.	+	.	ID=MA089_000172-T1.exon2;Parent=MA089_000172-T1;
scaffold_1	funannotate	CDS	624200	624330	.	+	0	ID=MA089_000172-T1.cds;Parent=MA089_000172-T1;
scaffold_1	funannotate	CDS	624436	625237	.	+	1	ID=MA089_000172-T1.cds;Parent=MA089_000172-T1;
scaffold_1	funannotate	gene	625707	626882	.	-	.	ID=MA089_000173;
scaffold_1	funannotate	mRNA	625707	626882	.	-	.	ID=MA089_000173-T1;Parent=MA089_000173;product=hypothetical protein;
scaffold_1	funannotate	exon	625707	626882	.	-	.	ID=MA089_000173-T1.exon1;Parent=MA089_000173-T1;
scaffold_1	funannotate	CDS	625707	626882	.	-	0	ID=MA089_000173-T1.cds;Parent=MA089_000173-T1;
scaffold_1	funannotate	gene	627396	627851	.	-	.	ID=MA089_000174;
scaffold_1	funannotate	mRNA	627396	627851	.	-	.	ID=MA089_000174-T1;Parent=MA089_000174;product=hypothetical protein;
scaffold_1	funannotate	exon	627396	627851	.	-	.	ID=MA089_000174-T1.exon1;Parent=MA089_000174-T1;
scaffold_1	funannotate	CDS	627396	627851	.	-	0	ID=MA089_000174-T1.cds;Parent=MA089_000174-T1;
scaffold_1	funannotate	gene	631737	633569	.	+	.	ID=MA089_000175;
scaffold_1	funannotate	mRNA	631737	633569	.	+	.	ID=MA089_000175-T1;Parent=MA089_000175;product=hypothetical protein;
scaffold_1	funannotate	exon	631737	631832	.	+	.	ID=MA089_000175-T1.exon1;Parent=MA089_000175-T1;
scaffold_1	funannotate	exon	631898	631956	.	+	.	ID=MA089_000175-T1.exon2;Parent=MA089_000175-T1;
scaffold_1	funannotate	exon	632007	632101	.	+	.	ID=MA089_000175-T1.exon3;Parent=MA089_000175-T1;
scaffold_1	funannotate	exon	632156	633071	.	+	.	ID=MA089_000175-T1.exon4;Parent=MA089_000175-T1;
scaffold_1	funannotate	exon	633137	633569	.	+	.	ID=MA089_000175-T1.exon5;Parent=MA089_000175-T1;
scaffold_1	funannotate	CDS	631737	631832	.	+	0	ID=MA089_000175-T1.cds;Parent=MA089_000175-T1;
scaffold_1	funannotate	CDS	631898	631956	.	+	0	ID=MA089_000175-T1.cds;Parent=MA089_000175-T1;
scaffold_1	funannotate	CDS	632007	632101	.	+	1	ID=MA089_000175-T1.cds;Parent=MA089_000175-T1;
scaffold_1	funannotate	CDS	632156	633071	.	+	2	ID=MA089_000175-T1.cds;Parent=MA089_000175-T1;
scaffold_1	funannotate	CDS	633137	633569	.	+	1	ID=MA089_000175-T1.cds;Parent=MA089_000175-T1;
scaffold_1	funannotate	gene	635342	635656	.	+	.	ID=MA089_000176;
scaffold_1	funannotate	mRNA	635342	635656	.	+	.	ID=MA089_000176-T1;Parent=MA089_000176;product=hypothetical protein;
scaffold_1	funannotate	exon	635342	635656	.	+	.	ID=MA089_000176-T1.exon1;Parent=MA089_000176-T1;
scaffold_1	funannotate	CDS	635342	635656	.	+	0	ID=MA089_000176-T1.cds;Parent=MA089_000176-T1;
scaffold_1	funannotate	gene	636751	637799	.	-	.	ID=MA089_000177;
scaffold_1	funannotate	mRNA	636751	637799	.	-	.	ID=MA089_000177-T1;Parent=MA089_000177;product=hypothetical protein;
scaffold_1	funannotate	exon	637184	637799	.	-	.	ID=MA089_000177-T1.exon1;Parent=MA089_000177-T1;
scaffold_1	funannotate	exon	636944	637126	.	-	.	ID=MA089_000177-T1.exon2;Parent=MA089_000177-T1;
scaffold_1	funannotate	exon	636751	636809	.	-	.	ID=MA089_000177-T1.exon3;Parent=MA089_000177-T1;
scaffold_1	funannotate	CDS	637184	637799	.	-	0	ID=MA089_000177-T1.cds;Parent=MA089_000177-T1;
scaffold_1	funannotate	CDS	636944	637126	.	-	2	ID=MA089_000177-T1.cds;Parent=MA089_000177-T1;
scaffold_1	funannotate	CDS	636751	636809	.	-	2	ID=MA089_000177-T1.cds;Parent=MA089_000177-T1;
scaffold_1	funannotate	gene	641490	642332	.	-	.	ID=MA089_000178;
scaffold_1	funannotate	mRNA	641490	642332	.	-	.	ID=MA089_000178-T1;Parent=MA089_000178;product=hypothetical protein;
scaffold_1	funannotate	exon	641490	642332	.	-	.	ID=MA089_000178-T1.exon1;Parent=MA089_000178-T1;
scaffold_1	funannotate	CDS	641490	642332	.	-	0	ID=MA089_000178-T1.cds;Parent=MA089_000178-T1;
scaffold_1	funannotate	gene	645078	648152	.	+	.	ID=MA089_000179;
scaffold_1	funannotate	mRNA	645078	648152	.	+	.	ID=MA089_000179-T1;Parent=MA089_000179;product=hypothetical protein;
scaffold_1	funannotate	exon	645078	646275	.	+	.	ID=MA089_000179-T1.exon1;Parent=MA089_000179-T1;
scaffold_1	funannotate	exon	646325	646578	.	+	.	ID=MA089_000179-T1.exon2;Parent=MA089_000179-T1;
scaffold_1	funannotate	exon	646638	648152	.	+	.	ID=MA089_000179-T1.exon3;Parent=MA089_000179-T1;
scaffold_1	funannotate	CDS	645078	646275	.	+	0	ID=MA089_000179-T1.cds;Parent=MA089_000179-T1;
scaffold_1	funannotate	CDS	646325	646578	.	+	2	ID=MA089_000179-T1.cds;Parent=MA089_000179-T1;
scaffold_1	funannotate	CDS	646638	648152	.	+	0	ID=MA089_000179-T1.cds;Parent=MA089_000179-T1;
scaffold_1	funannotate	gene	649363	651515	.	-	.	ID=MA089_000180;
scaffold_1	funannotate	mRNA	649363	651515	.	-	.	ID=MA089_000180-T1;Parent=MA089_000180;product=hypothetical protein;
scaffold_1	funannotate	exon	651429	651515	.	-	.	ID=MA089_000180-T1.exon1;Parent=MA089_000180-T1;
scaffold_1	funannotate	exon	650731	651175	.	-	.	ID=MA089_000180-T1.exon2;Parent=MA089_000180-T1;
scaffold_1	funannotate	exon	650503	650587	.	-	.	ID=MA089_000180-T1.exon3;Parent=MA089_000180-T1;
scaffold_1	funannotate	exon	649908	650410	.	-	.	ID=MA089_000180-T1.exon4;Parent=MA089_000180-T1;
scaffold_1	funannotate	exon	649549	649736	.	-	.	ID=MA089_000180-T1.exon5;Parent=MA089_000180-T1;
scaffold_1	funannotate	exon	649363	649515	.	-	.	ID=MA089_000180-T1.exon6;Parent=MA089_000180-T1;
scaffold_1	funannotate	CDS	651429	651515	.	-	0	ID=MA089_000180-T1.cds;Parent=MA089_000180-T1;
scaffold_1	funannotate	CDS	650731	651175	.	-	0	ID=MA089_000180-T1.cds;Parent=MA089_000180-T1;
scaffold_1	funannotate	CDS	650503	650587	.	-	2	ID=MA089_000180-T1.cds;Parent=MA089_000180-T1;
scaffold_1	funannotate	CDS	649908	650410	.	-	1	ID=MA089_000180-T1.cds;Parent=MA089_000180-T1;
scaffold_1	funannotate	CDS	649549	649736	.	-	2	ID=MA089_000180-T1.cds;Parent=MA089_000180-T1;
scaffold_1	funannotate	CDS	649363	649515	.	-	0	ID=MA089_000180-T1.cds;Parent=MA089_000180-T1;
scaffold_1	funannotate	gene	653407	654351	.	-	.	ID=MA089_000181;
scaffold_1	funannotate	mRNA	653407	654351	.	-	.	ID=MA089_000181-T1;Parent=MA089_000181;product=hypothetical protein;
scaffold_1	funannotate	exon	653407	654351	.	-	.	ID=MA089_000181-T1.exon1;Parent=MA089_000181-T1;
scaffold_1	funannotate	CDS	653407	654351	.	-	0	ID=MA089_000181-T1.cds;Parent=MA089_000181-T1;
scaffold_1	funannotate	gene	655814	657470	.	-	.	ID=MA089_000182;
scaffold_1	funannotate	mRNA	655814	657470	.	-	.	ID=MA089_000182-T1;Parent=MA089_000182;product=hypothetical protein;
scaffold_1	funannotate	exon	656939	657470	.	-	.	ID=MA089_000182-T1.exon1;Parent=MA089_000182-T1;
scaffold_1	funannotate	exon	655814	656754	.	-	.	ID=MA089_000182-T1.exon2;Parent=MA089_000182-T1;
scaffold_1	funannotate	CDS	656939	657470	.	-	0	ID=MA089_000182-T1.cds;Parent=MA089_000182-T1;
scaffold_1	funannotate	CDS	655814	656754	.	-	2	ID=MA089_000182-T1.cds;Parent=MA089_000182-T1;
scaffold_1	funannotate	gene	658489	659282	.	-	.	ID=MA089_000183;
scaffold_1	funannotate	mRNA	658489	659282	.	-	.	ID=MA089_000183-T1;Parent=MA089_000183;product=hypothetical protein;
scaffold_1	funannotate	exon	658571	659282	.	-	.	ID=MA089_000183-T1.exon1;Parent=MA089_000183-T1;
scaffold_1	funannotate	exon	658489	658541	.	-	.	ID=MA089_000183-T1.exon2;Parent=MA089_000183-T1;
scaffold_1	funannotate	CDS	658571	659282	.	-	0	ID=MA089_000183-T1.cds;Parent=MA089_000183-T1;
scaffold_1	funannotate	CDS	658489	658541	.	-	2	ID=MA089_000183-T1.cds;Parent=MA089_000183-T1;
scaffold_1	funannotate	gene	660722	661675	.	+	.	ID=MA089_000184;
scaffold_1	funannotate	mRNA	660722	661675	.	+	.	ID=MA089_000184-T1;Parent=MA089_000184;product=hypothetical protein;
scaffold_1	funannotate	exon	660722	661069	.	+	.	ID=MA089_000184-T1.exon1;Parent=MA089_000184-T1;
scaffold_1	funannotate	exon	661244	661675	.	+	.	ID=MA089_000184-T1.exon2;Parent=MA089_000184-T1;
scaffold_1	funannotate	CDS	660722	661069	.	+	0	ID=MA089_000184-T1.cds;Parent=MA089_000184-T1;
scaffold_1	funannotate	CDS	661244	661675	.	+	0	ID=MA089_000184-T1.cds;Parent=MA089_000184-T1;
scaffold_1	funannotate	gene	661888	662774	.	+	.	ID=MA089_000185;
scaffold_1	funannotate	mRNA	661888	662774	.	+	.	ID=MA089_000185-T1;Parent=MA089_000185;product=hypothetical protein;
scaffold_1	funannotate	exon	661888	662067	.	+	.	ID=MA089_000185-T1.exon1;Parent=MA089_000185-T1;
scaffold_1	funannotate	exon	662157	662477	.	+	.	ID=MA089_000185-T1.exon2;Parent=MA089_000185-T1;
scaffold_1	funannotate	exon	662546	662610	.	+	.	ID=MA089_000185-T1.exon3;Parent=MA089_000185-T1;
scaffold_1	funannotate	exon	662699	662774	.	+	.	ID=MA089_000185-T1.exon4;Parent=MA089_000185-T1;
scaffold_1	funannotate	CDS	661888	662067	.	+	0	ID=MA089_000185-T1.cds;Parent=MA089_000185-T1;
scaffold_1	funannotate	CDS	662157	662477	.	+	0	ID=MA089_000185-T1.cds;Parent=MA089_000185-T1;
scaffold_1	funannotate	CDS	662546	662610	.	+	0	ID=MA089_000185-T1.cds;Parent=MA089_000185-T1;
scaffold_1	funannotate	CDS	662699	662774	.	+	1	ID=MA089_000185-T1.cds;Parent=MA089_000185-T1;
scaffold_1	funannotate	gene	663322	664125	.	-	.	ID=MA089_000186;
scaffold_1	funannotate	mRNA	663322	664125	.	-	.	ID=MA089_000186-T1;Parent=MA089_000186;product=hypothetical protein;
scaffold_1	funannotate	exon	663322	664125	.	-	.	ID=MA089_000186-T1.exon1;Parent=MA089_000186-T1;
scaffold_1	funannotate	CDS	663322	664125	.	-	0	ID=MA089_000186-T1.cds;Parent=MA089_000186-T1;
scaffold_1	funannotate	gene	665597	666094	.	-	.	ID=MA089_000187;
scaffold_1	funannotate	mRNA	665597	666094	.	-	.	ID=MA089_000187-T1;Parent=MA089_000187;product=hypothetical protein;
scaffold_1	funannotate	exon	665657	666094	.	-	.	ID=MA089_000187-T1.exon1;Parent=MA089_000187-T1;
scaffold_1	funannotate	exon	665597	665614	.	-	.	ID=MA089_000187-T1.exon2;Parent=MA089_000187-T1;
scaffold_1	funannotate	CDS	665657	666094	.	-	0	ID=MA089_000187-T1.cds;Parent=MA089_000187-T1;
scaffold_1	funannotate	CDS	665597	665614	.	-	0	ID=MA089_000187-T1.cds;Parent=MA089_000187-T1;
scaffold_1	funannotate	gene	666551	667282	.	-	.	ID=MA089_000188;
scaffold_1	funannotate	mRNA	666551	667282	.	-	.	ID=MA089_000188-T1;Parent=MA089_000188;product=hypothetical protein;
scaffold_1	funannotate	exon	667224	667282	.	-	.	ID=MA089_000188-T1.exon1;Parent=MA089_000188-T1;
scaffold_1	funannotate	exon	666551	667166	.	-	.	ID=MA089_000188-T1.exon2;Parent=MA089_000188-T1;
scaffold_1	funannotate	CDS	667224	667282	.	-	0	ID=MA089_000188-T1.cds;Parent=MA089_000188-T1;
scaffold_1	funannotate	CDS	666551	667166	.	-	1	ID=MA089_000188-T1.cds;Parent=MA089_000188-T1;
scaffold_1	funannotate	gene	667449	667766	.	-	.	ID=MA089_000189;
scaffold_1	funannotate	mRNA	667449	667766	.	-	.	ID=MA089_000189-T1;Parent=MA089_000189;product=hypothetical protein;
scaffold_1	funannotate	exon	667732	667766	.	-	.	ID=MA089_000189-T1.exon1;Parent=MA089_000189-T1;
scaffold_1	funannotate	exon	667449	667707	.	-	.	ID=MA089_000189-T1.exon2;Parent=MA089_000189-T1;
scaffold_1	funannotate	CDS	667732	667766	.	-	0	ID=MA089_000189-T1.cds;Parent=MA089_000189-T1;
scaffold_1	funannotate	CDS	667449	667707	.	-	1	ID=MA089_000189-T1.cds;Parent=MA089_000189-T1;
scaffold_1	funannotate	gene	668879	670651	.	+	.	ID=MA089_000190;
scaffold_1	funannotate	mRNA	668879	670651	.	+	.	ID=MA089_000190-T1;Parent=MA089_000190;product=hypothetical protein;
scaffold_1	funannotate	exon	668879	669284	.	+	.	ID=MA089_000190-T1.exon1;Parent=MA089_000190-T1;
scaffold_1	funannotate	exon	669387	669475	.	+	.	ID=MA089_000190-T1.exon2;Parent=MA089_000190-T1;
scaffold_1	funannotate	exon	669611	670651	.	+	.	ID=MA089_000190-T1.exon3;Parent=MA089_000190-T1;
scaffold_1	funannotate	CDS	668879	669284	.	+	0	ID=MA089_000190-T1.cds;Parent=MA089_000190-T1;
scaffold_1	funannotate	CDS	669387	669475	.	+	2	ID=MA089_000190-T1.cds;Parent=MA089_000190-T1;
scaffold_1	funannotate	CDS	669611	670651	.	+	0	ID=MA089_000190-T1.cds;Parent=MA089_000190-T1;
scaffold_1	funannotate	gene	671827	672988	.	+	.	ID=MA089_000191;
scaffold_1	funannotate	mRNA	671827	672988	.	+	.	ID=MA089_000191-T1;Parent=MA089_000191;product=hypothetical protein;
scaffold_1	funannotate	exon	671827	671847	.	+	.	ID=MA089_000191-T1.exon1;Parent=MA089_000191-T1;
scaffold_1	funannotate	exon	671904	672149	.	+	.	ID=MA089_000191-T1.exon2;Parent=MA089_000191-T1;
scaffold_1	funannotate	exon	672203	672988	.	+	.	ID=MA089_000191-T1.exon3;Parent=MA089_000191-T1;
scaffold_1	funannotate	CDS	671827	671847	.	+	0	ID=MA089_000191-T1.cds;Parent=MA089_000191-T1;
scaffold_1	funannotate	CDS	671904	672149	.	+	0	ID=MA089_000191-T1.cds;Parent=MA089_000191-T1;
scaffold_1	funannotate	CDS	672203	672988	.	+	0	ID=MA089_000191-T1.cds;Parent=MA089_000191-T1;
scaffold_1	funannotate	gene	673491	673593	.	-	.	ID=MA089_000192;
scaffold_1	funannotate	tRNA	673491	673593	.	-	.	ID=MA089_000192-T1;Parent=MA089_000192;product=tRNA-Gln;
scaffold_1	funannotate	exon	673491	673593	.	-	.	ID=MA089_000192-T1.exon1;Parent=MA089_000192-T1;
scaffold_1	funannotate	gene	674514	676367	.	+	.	ID=MA089_000193;
scaffold_1	funannotate	mRNA	674514	676367	.	+	.	ID=MA089_000193-T1;Parent=MA089_000193;product=hypothetical protein;
scaffold_1	funannotate	exon	674514	674540	.	+	.	ID=MA089_000193-T1.exon1;Parent=MA089_000193-T1;
scaffold_1	funannotate	exon	674673	676367	.	+	.	ID=MA089_000193-T1.exon2;Parent=MA089_000193-T1;
scaffold_1	funannotate	CDS	674514	674540	.	+	0	ID=MA089_000193-T1.cds;Parent=MA089_000193-T1;
scaffold_1	funannotate	CDS	674673	676367	.	+	0	ID=MA089_000193-T1.cds;Parent=MA089_000193-T1;
scaffold_1	funannotate	gene	677136	681110	.	+	.	ID=MA089_000194;
scaffold_1	funannotate	mRNA	677136	681110	.	+	.	ID=MA089_000194-T1;Parent=MA089_000194;product=hypothetical protein;
scaffold_1	funannotate	exon	677136	677399	.	+	.	ID=MA089_000194-T1.exon1;Parent=MA089_000194-T1;
scaffold_1	funannotate	exon	677469	681110	.	+	.	ID=MA089_000194-T1.exon2;Parent=MA089_000194-T1;
scaffold_1	funannotate	CDS	677136	677399	.	+	0	ID=MA089_000194-T1.cds;Parent=MA089_000194-T1;
scaffold_1	funannotate	CDS	677469	681110	.	+	0	ID=MA089_000194-T1.cds;Parent=MA089_000194-T1;
scaffold_1	funannotate	gene	682273	683912	.	-	.	ID=MA089_000195;
scaffold_1	funannotate	mRNA	682273	683912	.	-	.	ID=MA089_000195-T1;Parent=MA089_000195;product=hypothetical protein;
scaffold_1	funannotate	exon	682551	683912	.	-	.	ID=MA089_000195-T1.exon1;Parent=MA089_000195-T1;
scaffold_1	funannotate	exon	682273	682425	.	-	.	ID=MA089_000195-T1.exon2;Parent=MA089_000195-T1;
scaffold_1	funannotate	CDS	682551	683912	.	-	0	ID=MA089_000195-T1.cds;Parent=MA089_000195-T1;
scaffold_1	funannotate	CDS	682273	682425	.	-	0	ID=MA089_000195-T1.cds;Parent=MA089_000195-T1;
scaffold_1	funannotate	gene	686162	687350	.	-	.	ID=MA089_000196;
scaffold_1	funannotate	mRNA	686162	687350	.	-	.	ID=MA089_000196-T1;Parent=MA089_000196;product=hypothetical protein;
scaffold_1	funannotate	exon	687188	687350	.	-	.	ID=MA089_000196-T1.exon1;Parent=MA089_000196-T1;
scaffold_1	funannotate	exon	686839	686974	.	-	.	ID=MA089_000196-T1.exon2;Parent=MA089_000196-T1;
scaffold_1	funannotate	exon	686479	686758	.	-	.	ID=MA089_000196-T1.exon3;Parent=MA089_000196-T1;
scaffold_1	funannotate	exon	686162	686413	.	-	.	ID=MA089_000196-T1.exon4;Parent=MA089_000196-T1;
scaffold_1	funannotate	CDS	687188	687350	.	-	0	ID=MA089_000196-T1.cds;Parent=MA089_000196-T1;
scaffold_1	funannotate	CDS	686839	686974	.	-	2	ID=MA089_000196-T1.cds;Parent=MA089_000196-T1;
scaffold_1	funannotate	CDS	686479	686758	.	-	1	ID=MA089_000196-T1.cds;Parent=MA089_000196-T1;
scaffold_1	funannotate	CDS	686162	686413	.	-	0	ID=MA089_000196-T1.cds;Parent=MA089_000196-T1;
scaffold_1	funannotate	gene	688683	690845	.	-	.	ID=MA089_000197;
scaffold_1	funannotate	mRNA	688683	690845	.	-	.	ID=MA089_000197-T1;Parent=MA089_000197;product=hypothetical protein;
scaffold_1	funannotate	exon	688683	690845	.	-	.	ID=MA089_000197-T1.exon1;Parent=MA089_000197-T1;
scaffold_1	funannotate	CDS	688683	690845	.	-	0	ID=MA089_000197-T1.cds;Parent=MA089_000197-T1;
scaffold_1	funannotate	gene	691789	693580	.	-	.	ID=MA089_000198;
scaffold_1	funannotate	mRNA	691789	693580	.	-	.	ID=MA089_000198-T1;Parent=MA089_000198;product=hypothetical protein;
scaffold_1	funannotate	exon	693518	693580	.	-	.	ID=MA089_000198-T1.exon1;Parent=MA089_000198-T1;
scaffold_1	funannotate	exon	693023	693452	.	-	.	ID=MA089_000198-T1.exon2;Parent=MA089_000198-T1;
scaffold_1	funannotate	exon	691789	692936	.	-	.	ID=MA089_000198-T1.exon3;Parent=MA089_000198-T1;
scaffold_1	funannotate	CDS	693518	693580	.	-	0	ID=MA089_000198-T1.cds;Parent=MA089_000198-T1;
scaffold_1	funannotate	CDS	693023	693452	.	-	0	ID=MA089_000198-T1.cds;Parent=MA089_000198-T1;
scaffold_1	funannotate	CDS	691789	692936	.	-	2	ID=MA089_000198-T1.cds;Parent=MA089_000198-T1;
scaffold_1	funannotate	gene	695788	697299	.	+	.	ID=MA089_000199;
scaffold_1	funannotate	mRNA	695788	697299	.	+	.	ID=MA089_000199-T1;Parent=MA089_000199;product=hypothetical protein;
scaffold_1	funannotate	exon	695788	696675	.	+	.	ID=MA089_000199-T1.exon1;Parent=MA089_000199-T1;
scaffold_1	funannotate	exon	696757	697299	.	+	.	ID=MA089_000199-T1.exon2;Parent=MA089_000199-T1;
scaffold_1	funannotate	CDS	695788	696675	.	+	0	ID=MA089_000199-T1.cds;Parent=MA089_000199-T1;
scaffold_1	funannotate	CDS	696757	697299	.	+	0	ID=MA089_000199-T1.cds;Parent=MA089_000199-T1;
scaffold_1	funannotate	gene	698191	698904	.	+	.	ID=MA089_000200;
scaffold_1	funannotate	mRNA	698191	698904	.	+	.	ID=MA089_000200-T1;Parent=MA089_000200;product=hypothetical protein;
scaffold_1	funannotate	exon	698191	698904	.	+	.	ID=MA089_000200-T1.exon1;Parent=MA089_000200-T1;
scaffold_1	funannotate	CDS	698191	698904	.	+	0	ID=MA089_000200-T1.cds;Parent=MA089_000200-T1;
scaffold_1	funannotate	gene	699111	699379	.	-	.	ID=MA089_000201;
scaffold_1	funannotate	mRNA	699111	699379	.	-	.	ID=MA089_000201-T1;Parent=MA089_000201;product=hypothetical protein;
scaffold_1	funannotate	exon	699111	699379	.	-	.	ID=MA089_000201-T1.exon1;Parent=MA089_000201-T1;
scaffold_1	funannotate	CDS	699111	699379	.	-	2	ID=MA089_000201-T1.cds;Parent=MA089_000201-T1;
scaffold_2	funannotate	gene	317	1690	.	+	.	ID=MA089_000202;
scaffold_2	funannotate	mRNA	317	1690	.	+	.	ID=MA089_000202-T1;Parent=MA089_000202;product=hypothetical protein;
scaffold_2	funannotate	exon	317	503	.	+	.	ID=MA089_000202-T1.exon1;Parent=MA089_000202-T1;
scaffold_2	funannotate	exon	638	674	.	+	.	ID=MA089_000202-T1.exon2;Parent=MA089_000202-T1;
scaffold_2	funannotate	exon	746	809	.	+	.	ID=MA089_000202-T1.exon3;Parent=MA089_000202-T1;
scaffold_2	funannotate	exon	864	1336	.	+	.	ID=MA089_000202-T1.exon4;Parent=MA089_000202-T1;
scaffold_2	funannotate	exon	1393	1690	.	+	.	ID=MA089_000202-T1.exon5;Parent=MA089_000202-T1;
scaffold_2	funannotate	CDS	317	503	.	+	0	ID=MA089_000202-T1.cds;Parent=MA089_000202-T1;
scaffold_2	funannotate	CDS	638	674	.	+	2	ID=MA089_000202-T1.cds;Parent=MA089_000202-T1;
scaffold_2	funannotate	CDS	746	809	.	+	1	ID=MA089_000202-T1.cds;Parent=MA089_000202-T1;
scaffold_2	funannotate	CDS	864	1336	.	+	0	ID=MA089_000202-T1.cds;Parent=MA089_000202-T1;
scaffold_2	funannotate	CDS	1393	1690	.	+	1	ID=MA089_000202-T1.cds;Parent=MA089_000202-T1;
scaffold_2	funannotate	gene	2722	3582	.	+	.	ID=MA089_000203;
scaffold_2	funannotate	mRNA	2722	3582	.	+	.	ID=MA089_000203-T1;Parent=MA089_000203;product=hypothetical protein;
scaffold_2	funannotate	exon	2722	3582	.	+	.	ID=MA089_000203-T1.exon1;Parent=MA089_000203-T1;
scaffold_2	funannotate	CDS	2722	3582	.	+	0	ID=MA089_000203-T1.cds;Parent=MA089_000203-T1;
scaffold_2	funannotate	gene	4805	5678	.	+	.	ID=MA089_000204;
scaffold_2	funannotate	mRNA	4805	5678	.	+	.	ID=MA089_000204-T1;Parent=MA089_000204;product=hypothetical protein;
scaffold_2	funannotate	exon	4805	4864	.	+	.	ID=MA089_000204-T1.exon1;Parent=MA089_000204-T1;
scaffold_2	funannotate	exon	4927	5073	.	+	.	ID=MA089_000204-T1.exon2;Parent=MA089_000204-T1;
scaffold_2	funannotate	exon	5161	5271	.	+	.	ID=MA089_000204-T1.exon3;Parent=MA089_000204-T1;
scaffold_2	funannotate	exon	5364	5678	.	+	.	ID=MA089_000204-T1.exon4;Parent=MA089_000204-T1;
scaffold_2	funannotate	CDS	4805	4864	.	+	0	ID=MA089_000204-T1.cds;Parent=MA089_000204-T1;
scaffold_2	funannotate	CDS	4927	5073	.	+	0	ID=MA089_000204-T1.cds;Parent=MA089_000204-T1;
scaffold_2	funannotate	CDS	5161	5271	.	+	0	ID=MA089_000204-T1.cds;Parent=MA089_000204-T1;
scaffold_2	funannotate	CDS	5364	5678	.	+	0	ID=MA089_000204-T1.cds;Parent=MA089_000204-T1;
scaffold_2	funannotate	gene	6508	7443	.	+	.	ID=MA089_000205;
scaffold_2	funannotate	mRNA	6508	7443	.	+	.	ID=MA089_000205-T1;Parent=MA089_000205;product=hypothetical protein;
scaffold_2	funannotate	exon	6508	7443	.	+	.	ID=MA089_000205-T1.exon1;Parent=MA089_000205-T1;
scaffold_2	funannotate	CDS	6508	7443	.	+	0	ID=MA089_000205-T1.cds;Parent=MA089_000205-T1;
scaffold_2	funannotate	gene	8334	9187	.	+	.	ID=MA089_000206;
scaffold_2	funannotate	mRNA	8334	9187	.	+	.	ID=MA089_000206-T1;Parent=MA089_000206;product=hypothetical protein;
scaffold_2	funannotate	exon	8334	8339	.	+	.	ID=MA089_000206-T1.exon1;Parent=MA089_000206-T1;
scaffold_2	funannotate	exon	8424	8763	.	+	.	ID=MA089_000206-T1.exon2;Parent=MA089_000206-T1;
scaffold_2	funannotate	exon	8963	9072	.	+	.	ID=MA089_000206-T1.exon3;Parent=MA089_000206-T1;
scaffold_2	funannotate	exon	9152	9187	.	+	.	ID=MA089_000206-T1.exon4;Parent=MA089_000206-T1;
scaffold_2	funannotate	CDS	8334	8339	.	+	0	ID=MA089_000206-T1.cds;Parent=MA089_000206-T1;
scaffold_2	funannotate	CDS	8424	8763	.	+	0	ID=MA089_000206-T1.cds;Parent=MA089_000206-T1;
scaffold_2	funannotate	CDS	8963	9072	.	+	2	ID=MA089_000206-T1.cds;Parent=MA089_000206-T1;
scaffold_2	funannotate	CDS	9152	9187	.	+	0	ID=MA089_000206-T1.cds;Parent=MA089_000206-T1;
scaffold_2	funannotate	gene	9946	10567	.	-	.	ID=MA089_000207;
scaffold_2	funannotate	mRNA	9946	10567	.	-	.	ID=MA089_000207-T1;Parent=MA089_000207;product=hypothetical protein;
scaffold_2	funannotate	exon	10222	10567	.	-	.	ID=MA089_000207-T1.exon1;Parent=MA089_000207-T1;
scaffold_2	funannotate	exon	9946	9989	.	-	.	ID=MA089_000207-T1.exon2;Parent=MA089_000207-T1;
scaffold_2	funannotate	CDS	10222	10567	.	-	0	ID=MA089_000207-T1.cds;Parent=MA089_000207-T1;
scaffold_2	funannotate	CDS	9946	9989	.	-	2	ID=MA089_000207-T1.cds;Parent=MA089_000207-T1;
scaffold_2	funannotate	gene	14524	15351	.	+	.	ID=MA089_000208;
scaffold_2	funannotate	mRNA	14524	15351	.	+	.	ID=MA089_000208-T1;Parent=MA089_000208;product=hypothetical protein;
scaffold_2	funannotate	exon	14524	15351	.	+	.	ID=MA089_000208-T1.exon1;Parent=MA089_000208-T1;
scaffold_2	funannotate	CDS	14524	15351	.	+	0	ID=MA089_000208-T1.cds;Parent=MA089_000208-T1;
scaffold_2	funannotate	gene	16327	16551	.	-	.	ID=MA089_000209;
scaffold_2	funannotate	mRNA	16327	16551	.	-	.	ID=MA089_000209-T1;Parent=MA089_000209;product=hypothetical protein;
scaffold_2	funannotate	exon	16327	16551	.	-	.	ID=MA089_000209-T1.exon1;Parent=MA089_000209-T1;
scaffold_2	funannotate	CDS	16327	16551	.	-	0	ID=MA089_000209-T1.cds;Parent=MA089_000209-T1;
scaffold_2	funannotate	gene	18200	20100	.	-	.	ID=MA089_000210;
scaffold_2	funannotate	mRNA	18200	20100	.	-	.	ID=MA089_000210-T1;Parent=MA089_000210;product=hypothetical protein;
scaffold_2	funannotate	exon	19411	20100	.	-	.	ID=MA089_000210-T1.exon1;Parent=MA089_000210-T1;
scaffold_2	funannotate	exon	18200	19351	.	-	.	ID=MA089_000210-T1.exon2;Parent=MA089_000210-T1;
scaffold_2	funannotate	CDS	19411	20100	.	-	0	ID=MA089_000210-T1.cds;Parent=MA089_000210-T1;
scaffold_2	funannotate	CDS	18200	19351	.	-	0	ID=MA089_000210-T1.cds;Parent=MA089_000210-T1;
scaffold_2	funannotate	gene	25836	26964	.	+	.	ID=MA089_000211;
scaffold_2	funannotate	mRNA	25836	26964	.	+	.	ID=MA089_000211-T1;Parent=MA089_000211;product=hypothetical protein;
scaffold_2	funannotate	exon	25836	25902	.	+	.	ID=MA089_000211-T1.exon1;Parent=MA089_000211-T1;
scaffold_2	funannotate	exon	25977	26284	.	+	.	ID=MA089_000211-T1.exon2;Parent=MA089_000211-T1;
scaffold_2	funannotate	exon	26357	26875	.	+	.	ID=MA089_000211-T1.exon3;Parent=MA089_000211-T1;
scaffold_2	funannotate	exon	26935	26964	.	+	.	ID=MA089_000211-T1.exon4;Parent=MA089_000211-T1;
scaffold_2	funannotate	CDS	25836	25902	.	+	0	ID=MA089_000211-T1.cds;Parent=MA089_000211-T1;
scaffold_2	funannotate	CDS	25977	26284	.	+	2	ID=MA089_000211-T1.cds;Parent=MA089_000211-T1;
scaffold_2	funannotate	CDS	26357	26875	.	+	0	ID=MA089_000211-T1.cds;Parent=MA089_000211-T1;
scaffold_2	funannotate	CDS	26935	26964	.	+	0	ID=MA089_000211-T1.cds;Parent=MA089_000211-T1;
scaffold_2	funannotate	gene	27573	29243	.	+	.	ID=MA089_000212;
scaffold_2	funannotate	mRNA	27573	29243	.	+	.	ID=MA089_000212-T1;Parent=MA089_000212;product=hypothetical protein;
scaffold_2	funannotate	exon	27573	29243	.	+	.	ID=MA089_000212-T1.exon1;Parent=MA089_000212-T1;
scaffold_2	funannotate	CDS	27573	29243	.	+	0	ID=MA089_000212-T1.cds;Parent=MA089_000212-T1;
scaffold_2	funannotate	gene	29611	30452	.	-	.	ID=MA089_000213;
scaffold_2	funannotate	mRNA	29611	30452	.	-	.	ID=MA089_000213-T1;Parent=MA089_000213;product=hypothetical protein;
scaffold_2	funannotate	exon	30133	30452	.	-	.	ID=MA089_000213-T1.exon1;Parent=MA089_000213-T1;
scaffold_2	funannotate	exon	29825	30065	.	-	.	ID=MA089_000213-T1.exon2;Parent=MA089_000213-T1;
scaffold_2	funannotate	exon	29611	29694	.	-	.	ID=MA089_000213-T1.exon3;Parent=MA089_000213-T1;
scaffold_2	funannotate	CDS	30133	30452	.	-	0	ID=MA089_000213-T1.cds;Parent=MA089_000213-T1;
scaffold_2	funannotate	CDS	29825	30065	.	-	1	ID=MA089_000213-T1.cds;Parent=MA089_000213-T1;
scaffold_2	funannotate	CDS	29611	29694	.	-	0	ID=MA089_000213-T1.cds;Parent=MA089_000213-T1;
scaffold_2	funannotate	gene	31446	32397	.	+	.	ID=MA089_000214;
scaffold_2	funannotate	mRNA	31446	32397	.	+	.	ID=MA089_000214-T1;Parent=MA089_000214;product=hypothetical protein;
scaffold_2	funannotate	exon	31446	31670	.	+	.	ID=MA089_000214-T1.exon1;Parent=MA089_000214-T1;
scaffold_2	funannotate	exon	31747	32397	.	+	.	ID=MA089_000214-T1.exon2;Parent=MA089_000214-T1;
scaffold_2	funannotate	CDS	31446	31670	.	+	0	ID=MA089_000214-T1.cds;Parent=MA089_000214-T1;
scaffold_2	funannotate	CDS	31747	32397	.	+	0	ID=MA089_000214-T1.cds;Parent=MA089_000214-T1;
scaffold_2	funannotate	gene	33201	37218	.	+	.	ID=MA089_000215;
scaffold_2	funannotate	mRNA	33201	37218	.	+	.	ID=MA089_000215-T1;Parent=MA089_000215;product=hypothetical protein;
scaffold_2	funannotate	exon	33201	33500	.	+	.	ID=MA089_000215-T1.exon1;Parent=MA089_000215-T1;
scaffold_2	funannotate	exon	33712	34533	.	+	.	ID=MA089_000215-T1.exon2;Parent=MA089_000215-T1;
scaffold_2	funannotate	exon	34602	34760	.	+	.	ID=MA089_000215-T1.exon3;Parent=MA089_000215-T1;
scaffold_2	funannotate	exon	35791	36348	.	+	.	ID=MA089_000215-T1.exon4;Parent=MA089_000215-T1;
scaffold_2	funannotate	exon	36434	36762	.	+	.	ID=MA089_000215-T1.exon5;Parent=MA089_000215-T1;
scaffold_2	funannotate	exon	36815	37088	.	+	.	ID=MA089_000215-T1.exon6;Parent=MA089_000215-T1;
scaffold_2	funannotate	exon	37156	37218	.	+	.	ID=MA089_000215-T1.exon7;Parent=MA089_000215-T1;
scaffold_2	funannotate	CDS	33201	33500	.	+	0	ID=MA089_000215-T1.cds;Parent=MA089_000215-T1;
scaffold_2	funannotate	CDS	33712	34533	.	+	0	ID=MA089_000215-T1.cds;Parent=MA089_000215-T1;
scaffold_2	funannotate	CDS	34602	34760	.	+	0	ID=MA089_000215-T1.cds;Parent=MA089_000215-T1;
scaffold_2	funannotate	CDS	35791	36348	.	+	0	ID=MA089_000215-T1.cds;Parent=MA089_000215-T1;
scaffold_2	funannotate	CDS	36434	36762	.	+	0	ID=MA089_000215-T1.cds;Parent=MA089_000215-T1;
scaffold_2	funannotate	CDS	36815	37088	.	+	1	ID=MA089_000215-T1.cds;Parent=MA089_000215-T1;
scaffold_2	funannotate	CDS	37156	37218	.	+	0	ID=MA089_000215-T1.cds;Parent=MA089_000215-T1;
scaffold_2	funannotate	gene	37524	40170	.	-	.	ID=MA089_000216;
scaffold_2	funannotate	mRNA	37524	40170	.	-	.	ID=MA089_000216-T1;Parent=MA089_000216;product=hypothetical protein;
scaffold_2	funannotate	exon	39896	40170	.	-	.	ID=MA089_000216-T1.exon1;Parent=MA089_000216-T1;
scaffold_2	funannotate	exon	38434	39756	.	-	.	ID=MA089_000216-T1.exon2;Parent=MA089_000216-T1;
scaffold_2	funannotate	exon	37524	38367	.	-	.	ID=MA089_000216-T1.exon3;Parent=MA089_000216-T1;
scaffold_2	funannotate	CDS	39896	40170	.	-	0	ID=MA089_000216-T1.cds;Parent=MA089_000216-T1;
scaffold_2	funannotate	CDS	38434	39756	.	-	1	ID=MA089_000216-T1.cds;Parent=MA089_000216-T1;
scaffold_2	funannotate	CDS	37524	38367	.	-	1	ID=MA089_000216-T1.cds;Parent=MA089_000216-T1;
scaffold_2	funannotate	gene	40873	43065	.	+	.	ID=MA089_000217;
scaffold_2	funannotate	mRNA	40873	43065	.	+	.	ID=MA089_000217-T1;Parent=MA089_000217;product=hypothetical protein;
scaffold_2	funannotate	exon	40873	41138	.	+	.	ID=MA089_000217-T1.exon1;Parent=MA089_000217-T1;
scaffold_2	funannotate	exon	41210	41220	.	+	.	ID=MA089_000217-T1.exon2;Parent=MA089_000217-T1;
scaffold_2	funannotate	exon	41288	41443	.	+	.	ID=MA089_000217-T1.exon3;Parent=MA089_000217-T1;
scaffold_2	funannotate	exon	41507	41891	.	+	.	ID=MA089_000217-T1.exon4;Parent=MA089_000217-T1;
scaffold_2	funannotate	exon	41949	42033	.	+	.	ID=MA089_000217-T1.exon5;Parent=MA089_000217-T1;
scaffold_2	funannotate	exon	42091	42129	.	+	.	ID=MA089_000217-T1.exon6;Parent=MA089_000217-T1;
scaffold_2	funannotate	exon	42184	43065	.	+	.	ID=MA089_000217-T1.exon7;Parent=MA089_000217-T1;
scaffold_2	funannotate	CDS	40873	41138	.	+	0	ID=MA089_000217-T1.cds;Parent=MA089_000217-T1;
scaffold_2	funannotate	CDS	41210	41220	.	+	1	ID=MA089_000217-T1.cds;Parent=MA089_000217-T1;
scaffold_2	funannotate	CDS	41288	41443	.	+	2	ID=MA089_000217-T1.cds;Parent=MA089_000217-T1;
scaffold_2	funannotate	CDS	41507	41891	.	+	2	ID=MA089_000217-T1.cds;Parent=MA089_000217-T1;
scaffold_2	funannotate	CDS	41949	42033	.	+	1	ID=MA089_000217-T1.cds;Parent=MA089_000217-T1;
scaffold_2	funannotate	CDS	42091	42129	.	+	0	ID=MA089_000217-T1.cds;Parent=MA089_000217-T1;
scaffold_2	funannotate	CDS	42184	43065	.	+	0	ID=MA089_000217-T1.cds;Parent=MA089_000217-T1;
scaffold_2	funannotate	gene	43554	44627	.	-	.	ID=MA089_000218;
scaffold_2	funannotate	mRNA	43554	44627	.	-	.	ID=MA089_000218-T1;Parent=MA089_000218;product=hypothetical protein;
scaffold_2	funannotate	exon	43554	44627	.	-	.	ID=MA089_000218-T1.exon1;Parent=MA089_000218-T1;
scaffold_2	funannotate	CDS	43554	44627	.	-	0	ID=MA089_000218-T1.cds;Parent=MA089_000218-T1;
scaffold_2	funannotate	gene	45879	47715	.	-	.	ID=MA089_000219;
scaffold_2	funannotate	mRNA	45879	47715	.	-	.	ID=MA089_000219-T1;Parent=MA089_000219;product=hypothetical protein;
scaffold_2	funannotate	exon	47534	47715	.	-	.	ID=MA089_000219-T1.exon1;Parent=MA089_000219-T1;
scaffold_2	funannotate	exon	47287	47462	.	-	.	ID=MA089_000219-T1.exon2;Parent=MA089_000219-T1;
scaffold_2	funannotate	exon	47181	47228	.	-	.	ID=MA089_000219-T1.exon3;Parent=MA089_000219-T1;
scaffold_2	funannotate	exon	46917	47101	.	-	.	ID=MA089_000219-T1.exon4;Parent=MA089_000219-T1;
scaffold_2	funannotate	exon	46519	46734	.	-	.	ID=MA089_000219-T1.exon5;Parent=MA089_000219-T1;
scaffold_2	funannotate	exon	45879	46454	.	-	.	ID=MA089_000219-T1.exon6;Parent=MA089_000219-T1;
scaffold_2	funannotate	CDS	47534	47715	.	-	0	ID=MA089_000219-T1.cds;Parent=MA089_000219-T1;
scaffold_2	funannotate	CDS	47287	47462	.	-	1	ID=MA089_000219-T1.cds;Parent=MA089_000219-T1;
scaffold_2	funannotate	CDS	47181	47228	.	-	2	ID=MA089_000219-T1.cds;Parent=MA089_000219-T1;
scaffold_2	funannotate	CDS	46917	47101	.	-	2	ID=MA089_000219-T1.cds;Parent=MA089_000219-T1;
scaffold_2	funannotate	CDS	46519	46734	.	-	0	ID=MA089_000219-T1.cds;Parent=MA089_000219-T1;
scaffold_2	funannotate	CDS	45879	46454	.	-	0	ID=MA089_000219-T1.cds;Parent=MA089_000219-T1;
scaffold_2	funannotate	gene	48391	48846	.	+	.	ID=MA089_000220;
scaffold_2	funannotate	mRNA	48391	48846	.	+	.	ID=MA089_000220-T1;Parent=MA089_000220;product=hypothetical protein;
scaffold_2	funannotate	exon	48391	48587	.	+	.	ID=MA089_000220-T1.exon1;Parent=MA089_000220-T1;
scaffold_2	funannotate	exon	48627	48846	.	+	.	ID=MA089_000220-T1.exon2;Parent=MA089_000220-T1;
scaffold_2	funannotate	CDS	48391	48587	.	+	0	ID=MA089_000220-T1.cds;Parent=MA089_000220-T1;
scaffold_2	funannotate	CDS	48627	48846	.	+	1	ID=MA089_000220-T1.cds;Parent=MA089_000220-T1;
scaffold_2	funannotate	gene	49336	50596	.	+	.	ID=MA089_000221;
scaffold_2	funannotate	mRNA	49336	50596	.	+	.	ID=MA089_000221-T1;Parent=MA089_000221;product=hypothetical protein;
scaffold_2	funannotate	exon	49336	49580	.	+	.	ID=MA089_000221-T1.exon1;Parent=MA089_000221-T1;
scaffold_2	funannotate	exon	49629	49705	.	+	.	ID=MA089_000221-T1.exon2;Parent=MA089_000221-T1;
scaffold_2	funannotate	exon	49773	49852	.	+	.	ID=MA089_000221-T1.exon3;Parent=MA089_000221-T1;
scaffold_2	funannotate	exon	49929	50283	.	+	.	ID=MA089_000221-T1.exon4;Parent=MA089_000221-T1;
scaffold_2	funannotate	exon	50343	50408	.	+	.	ID=MA089_000221-T1.exon5;Parent=MA089_000221-T1;
scaffold_2	funannotate	exon	50469	50596	.	+	.	ID=MA089_000221-T1.exon6;Parent=MA089_000221-T1;
scaffold_2	funannotate	CDS	49336	49580	.	+	0	ID=MA089_000221-T1.cds;Parent=MA089_000221-T1;
scaffold_2	funannotate	CDS	49629	49705	.	+	1	ID=MA089_000221-T1.cds;Parent=MA089_000221-T1;
scaffold_2	funannotate	CDS	49773	49852	.	+	2	ID=MA089_000221-T1.cds;Parent=MA089_000221-T1;
scaffold_2	funannotate	CDS	49929	50283	.	+	0	ID=MA089_000221-T1.cds;Parent=MA089_000221-T1;
scaffold_2	funannotate	CDS	50343	50408	.	+	2	ID=MA089_000221-T1.cds;Parent=MA089_000221-T1;
scaffold_2	funannotate	CDS	50469	50596	.	+	2	ID=MA089_000221-T1.cds;Parent=MA089_000221-T1;
scaffold_2	funannotate	gene	51120	52685	.	+	.	ID=MA089_000222;
scaffold_2	funannotate	mRNA	51120	52685	.	+	.	ID=MA089_000222-T1;Parent=MA089_000222;product=hypothetical protein;
scaffold_2	funannotate	exon	51120	52685	.	+	.	ID=MA089_000222-T1.exon1;Parent=MA089_000222-T1;
scaffold_2	funannotate	CDS	51120	52685	.	+	0	ID=MA089_000222-T1.cds;Parent=MA089_000222-T1;
scaffold_2	funannotate	gene	52834	53614	.	-	.	ID=MA089_000223;
scaffold_2	funannotate	mRNA	52834	53614	.	-	.	ID=MA089_000223-T1;Parent=MA089_000223;product=hypothetical protein;
scaffold_2	funannotate	exon	53085	53614	.	-	.	ID=MA089_000223-T1.exon1;Parent=MA089_000223-T1;
scaffold_2	funannotate	exon	52834	52996	.	-	.	ID=MA089_000223-T1.exon2;Parent=MA089_000223-T1;
scaffold_2	funannotate	CDS	53085	53614	.	-	0	ID=MA089_000223-T1.cds;Parent=MA089_000223-T1;
scaffold_2	funannotate	CDS	52834	52996	.	-	1	ID=MA089_000223-T1.cds;Parent=MA089_000223-T1;
scaffold_2	funannotate	gene	54568	55554	.	+	.	ID=MA089_000224;
scaffold_2	funannotate	mRNA	54568	55554	.	+	.	ID=MA089_000224-T1;Parent=MA089_000224;product=hypothetical protein;
scaffold_2	funannotate	exon	54568	54970	.	+	.	ID=MA089_000224-T1.exon1;Parent=MA089_000224-T1;
scaffold_2	funannotate	exon	55045	55246	.	+	.	ID=MA089_000224-T1.exon2;Parent=MA089_000224-T1;
scaffold_2	funannotate	exon	55305	55554	.	+	.	ID=MA089_000224-T1.exon3;Parent=MA089_000224-T1;
scaffold_2	funannotate	CDS	54568	54970	.	+	0	ID=MA089_000224-T1.cds;Parent=MA089_000224-T1;
scaffold_2	funannotate	CDS	55045	55246	.	+	2	ID=MA089_000224-T1.cds;Parent=MA089_000224-T1;
scaffold_2	funannotate	CDS	55305	55554	.	+	1	ID=MA089_000224-T1.cds;Parent=MA089_000224-T1;
scaffold_2	funannotate	gene	56059	56164	.	-	.	ID=MA089_000225;
scaffold_2	funannotate	tRNA	56059	56164	.	-	.	ID=MA089_000225-T1;Parent=MA089_000225;product=tRNA-Ala;
scaffold_2	funannotate	exon	56059	56164	.	-	.	ID=MA089_000225-T1.exon1;Parent=MA089_000225-T1;
scaffold_2	funannotate	gene	62752	64346	.	-	.	ID=MA089_000226;
scaffold_2	funannotate	mRNA	62752	64346	.	-	.	ID=MA089_000226-T1;Parent=MA089_000226;product=hypothetical protein;
scaffold_2	funannotate	exon	64063	64346	.	-	.	ID=MA089_000226-T1.exon1;Parent=MA089_000226-T1;
scaffold_2	funannotate	exon	62752	63267	.	-	.	ID=MA089_000226-T1.exon2;Parent=MA089_000226-T1;
scaffold_2	funannotate	CDS	64063	64346	.	-	2	ID=MA089_000226-T1.cds;Parent=MA089_000226-T1;
scaffold_2	funannotate	CDS	62752	63267	.	-	0	ID=MA089_000226-T1.cds;Parent=MA089_000226-T1;
scaffold_2	funannotate	gene	68696	69789	.	-	.	ID=MA089_000227;
scaffold_2	funannotate	mRNA	68696	69789	.	-	.	ID=MA089_000227-T1;Parent=MA089_000227;product=hypothetical protein;
scaffold_2	funannotate	exon	68952	69789	.	-	.	ID=MA089_000227-T1.exon1;Parent=MA089_000227-T1;
scaffold_2	funannotate	exon	68696	68895	.	-	.	ID=MA089_000227-T1.exon2;Parent=MA089_000227-T1;
scaffold_2	funannotate	CDS	68952	69789	.	-	0	ID=MA089_000227-T1.cds;Parent=MA089_000227-T1;
scaffold_2	funannotate	CDS	68696	68895	.	-	2	ID=MA089_000227-T1.cds;Parent=MA089_000227-T1;
scaffold_2	funannotate	gene	70878	71505	.	+	.	ID=MA089_000228;
scaffold_2	funannotate	mRNA	70878	71505	.	+	.	ID=MA089_000228-T1;Parent=MA089_000228;product=hypothetical protein;
scaffold_2	funannotate	exon	70878	71082	.	+	.	ID=MA089_000228-T1.exon1;Parent=MA089_000228-T1;
scaffold_2	funannotate	exon	71147	71294	.	+	.	ID=MA089_000228-T1.exon2;Parent=MA089_000228-T1;
scaffold_2	funannotate	exon	71346	71505	.	+	.	ID=MA089_000228-T1.exon3;Parent=MA089_000228-T1;
scaffold_2	funannotate	CDS	70878	71082	.	+	0	ID=MA089_000228-T1.cds;Parent=MA089_000228-T1;
scaffold_2	funannotate	CDS	71147	71294	.	+	2	ID=MA089_000228-T1.cds;Parent=MA089_000228-T1;
scaffold_2	funannotate	CDS	71346	71505	.	+	1	ID=MA089_000228-T1.cds;Parent=MA089_000228-T1;
scaffold_2	funannotate	gene	73268	73793	.	+	.	ID=MA089_000229;
scaffold_2	funannotate	mRNA	73268	73793	.	+	.	ID=MA089_000229-T1;Parent=MA089_000229;product=hypothetical protein;
scaffold_2	funannotate	exon	73268	73301	.	+	.	ID=MA089_000229-T1.exon1;Parent=MA089_000229-T1;
scaffold_2	funannotate	exon	73399	73467	.	+	.	ID=MA089_000229-T1.exon2;Parent=MA089_000229-T1;
scaffold_2	funannotate	exon	73576	73793	.	+	.	ID=MA089_000229-T1.exon3;Parent=MA089_000229-T1;
scaffold_2	funannotate	CDS	73268	73301	.	+	0	ID=MA089_000229-T1.cds;Parent=MA089_000229-T1;
scaffold_2	funannotate	CDS	73399	73467	.	+	2	ID=MA089_000229-T1.cds;Parent=MA089_000229-T1;
scaffold_2	funannotate	CDS	73576	73793	.	+	2	ID=MA089_000229-T1.cds;Parent=MA089_000229-T1;
scaffold_2	funannotate	gene	74951	76606	.	-	.	ID=MA089_000230;
scaffold_2	funannotate	mRNA	74951	76606	.	-	.	ID=MA089_000230-T1;Parent=MA089_000230;product=hypothetical protein;
scaffold_2	funannotate	exon	76218	76606	.	-	.	ID=MA089_000230-T1.exon1;Parent=MA089_000230-T1;
scaffold_2	funannotate	exon	74951	76055	.	-	.	ID=MA089_000230-T1.exon2;Parent=MA089_000230-T1;
scaffold_2	funannotate	CDS	76218	76606	.	-	0	ID=MA089_000230-T1.cds;Parent=MA089_000230-T1;
scaffold_2	funannotate	CDS	74951	76055	.	-	1	ID=MA089_000230-T1.cds;Parent=MA089_000230-T1;
scaffold_2	funannotate	gene	78217	79964	.	+	.	ID=MA089_000231;
scaffold_2	funannotate	mRNA	78217	79964	.	+	.	ID=MA089_000231-T1;Parent=MA089_000231;product=hypothetical protein;
scaffold_2	funannotate	exon	78217	78885	.	+	.	ID=MA089_000231-T1.exon1;Parent=MA089_000231-T1;
scaffold_2	funannotate	exon	78948	79964	.	+	.	ID=MA089_000231-T1.exon2;Parent=MA089_000231-T1;
scaffold_2	funannotate	CDS	78217	78885	.	+	0	ID=MA089_000231-T1.cds;Parent=MA089_000231-T1;
scaffold_2	funannotate	CDS	78948	79964	.	+	0	ID=MA089_000231-T1.cds;Parent=MA089_000231-T1;
scaffold_2	funannotate	gene	82632	84066	.	+	.	ID=MA089_000232;
scaffold_2	funannotate	mRNA	82632	84066	.	+	.	ID=MA089_000232-T1;Parent=MA089_000232;product=hypothetical protein;
scaffold_2	funannotate	exon	82632	82753	.	+	.	ID=MA089_000232-T1.exon1;Parent=MA089_000232-T1;
scaffold_2	funannotate	exon	82816	83431	.	+	.	ID=MA089_000232-T1.exon2;Parent=MA089_000232-T1;
scaffold_2	funannotate	exon	83450	83967	.	+	.	ID=MA089_000232-T1.exon3;Parent=MA089_000232-T1;
scaffold_2	funannotate	exon	84042	84066	.	+	.	ID=MA089_000232-T1.exon4;Parent=MA089_000232-T1;
scaffold_2	funannotate	CDS	82632	82753	.	+	0	ID=MA089_000232-T1.cds;Parent=MA089_000232-T1;
scaffold_2	funannotate	CDS	82816	83431	.	+	1	ID=MA089_000232-T1.cds;Parent=MA089_000232-T1;
scaffold_2	funannotate	CDS	83450	83967	.	+	0	ID=MA089_000232-T1.cds;Parent=MA089_000232-T1;
scaffold_2	funannotate	CDS	84042	84066	.	+	1	ID=MA089_000232-T1.cds;Parent=MA089_000232-T1;
scaffold_2	funannotate	gene	86950	88336	.	+	.	ID=MA089_000233;
scaffold_2	funannotate	mRNA	86950	88336	.	+	.	ID=MA089_000233-T1;Parent=MA089_000233;product=hypothetical protein;
scaffold_2	funannotate	exon	86950	88172	.	+	.	ID=MA089_000233-T1.exon1;Parent=MA089_000233-T1;
scaffold_2	funannotate	exon	88240	88336	.	+	.	ID=MA089_000233-T1.exon2;Parent=MA089_000233-T1;
scaffold_2	funannotate	CDS	86950	88172	.	+	0	ID=MA089_000233-T1.cds;Parent=MA089_000233-T1;
scaffold_2	funannotate	CDS	88240	88336	.	+	1	ID=MA089_000233-T1.cds;Parent=MA089_000233-T1;
scaffold_2	funannotate	gene	90882	92906	.	-	.	ID=MA089_000234;
scaffold_2	funannotate	mRNA	90882	92906	.	-	.	ID=MA089_000234-T1;Parent=MA089_000234;product=hypothetical protein;
scaffold_2	funannotate	exon	92500	92906	.	-	.	ID=MA089_000234-T1.exon1;Parent=MA089_000234-T1;
scaffold_2	funannotate	exon	90882	92439	.	-	.	ID=MA089_000234-T1.exon2;Parent=MA089_000234-T1;
scaffold_2	funannotate	CDS	92500	92906	.	-	0	ID=MA089_000234-T1.cds;Parent=MA089_000234-T1;
scaffold_2	funannotate	CDS	90882	92439	.	-	1	ID=MA089_000234-T1.cds;Parent=MA089_000234-T1;
scaffold_2	funannotate	gene	102551	104010	.	-	.	ID=MA089_000235;
scaffold_2	funannotate	mRNA	102551	104010	.	-	.	ID=MA089_000235-T1;Parent=MA089_000235;product=hypothetical protein;
scaffold_2	funannotate	exon	103315	104010	.	-	.	ID=MA089_000235-T1.exon1;Parent=MA089_000235-T1;
scaffold_2	funannotate	exon	102551	103165	.	-	.	ID=MA089_000235-T1.exon2;Parent=MA089_000235-T1;
scaffold_2	funannotate	CDS	103315	104010	.	-	0	ID=MA089_000235-T1.cds;Parent=MA089_000235-T1;
scaffold_2	funannotate	CDS	102551	103165	.	-	0	ID=MA089_000235-T1.cds;Parent=MA089_000235-T1;
scaffold_2	funannotate	gene	104913	106715	.	-	.	ID=MA089_000236;
scaffold_2	funannotate	mRNA	104913	106715	.	-	.	ID=MA089_000236-T1;Parent=MA089_000236;product=hypothetical protein;
scaffold_2	funannotate	exon	104913	106715	.	-	.	ID=MA089_000236-T1.exon1;Parent=MA089_000236-T1;
scaffold_2	funannotate	CDS	104913	106715	.	-	0	ID=MA089_000236-T1.cds;Parent=MA089_000236-T1;
scaffold_2	funannotate	gene	107409	108263	.	-	.	ID=MA089_000237;
scaffold_2	funannotate	mRNA	107409	108263	.	-	.	ID=MA089_000237-T1;Parent=MA089_000237;product=hypothetical protein;
scaffold_2	funannotate	exon	107577	108263	.	-	.	ID=MA089_000237-T1.exon1;Parent=MA089_000237-T1;
scaffold_2	funannotate	exon	107409	107504	.	-	.	ID=MA089_000237-T1.exon2;Parent=MA089_000237-T1;
scaffold_2	funannotate	CDS	107577	108263	.	-	0	ID=MA089_000237-T1.cds;Parent=MA089_000237-T1;
scaffold_2	funannotate	CDS	107409	107504	.	-	0	ID=MA089_000237-T1.cds;Parent=MA089_000237-T1;
scaffold_2	funannotate	gene	108454	109148	.	-	.	ID=MA089_000238;
scaffold_2	funannotate	mRNA	108454	109148	.	-	.	ID=MA089_000238-T1;Parent=MA089_000238;product=hypothetical protein;
scaffold_2	funannotate	exon	108852	109148	.	-	.	ID=MA089_000238-T1.exon1;Parent=MA089_000238-T1;
scaffold_2	funannotate	exon	108454	108804	.	-	.	ID=MA089_000238-T1.exon2;Parent=MA089_000238-T1;
scaffold_2	funannotate	CDS	108852	109148	.	-	0	ID=MA089_000238-T1.cds;Parent=MA089_000238-T1;
scaffold_2	funannotate	CDS	108454	108804	.	-	0	ID=MA089_000238-T1.cds;Parent=MA089_000238-T1;
scaffold_2	funannotate	gene	110097	111594	.	-	.	ID=MA089_000239;
scaffold_2	funannotate	mRNA	110097	111594	.	-	.	ID=MA089_000239-T1;Parent=MA089_000239;product=hypothetical protein;
scaffold_2	funannotate	exon	111133	111594	.	-	.	ID=MA089_000239-T1.exon1;Parent=MA089_000239-T1;
scaffold_2	funannotate	exon	110097	111071	.	-	.	ID=MA089_000239-T1.exon2;Parent=MA089_000239-T1;
scaffold_2	funannotate	CDS	111133	111594	.	-	0	ID=MA089_000239-T1.cds;Parent=MA089_000239-T1;
scaffold_2	funannotate	CDS	110097	111071	.	-	0	ID=MA089_000239-T1.cds;Parent=MA089_000239-T1;
scaffold_2	funannotate	gene	112087	112602	.	-	.	ID=MA089_000240;
scaffold_2	funannotate	mRNA	112087	112602	.	-	.	ID=MA089_000240-T1;Parent=MA089_000240;product=hypothetical protein;
scaffold_2	funannotate	exon	112087	112602	.	-	.	ID=MA089_000240-T1.exon1;Parent=MA089_000240-T1;
scaffold_2	funannotate	CDS	112087	112602	.	-	0	ID=MA089_000240-T1.cds;Parent=MA089_000240-T1;
scaffold_2	funannotate	gene	114332	115545	.	-	.	ID=MA089_000241;
scaffold_2	funannotate	mRNA	114332	115545	.	-	.	ID=MA089_000241-T1;Parent=MA089_000241;product=hypothetical protein;
scaffold_2	funannotate	exon	114482	115545	.	-	.	ID=MA089_000241-T1.exon1;Parent=MA089_000241-T1;
scaffold_2	funannotate	exon	114332	114407	.	-	.	ID=MA089_000241-T1.exon2;Parent=MA089_000241-T1;
scaffold_2	funannotate	CDS	114482	115545	.	-	0	ID=MA089_000241-T1.cds;Parent=MA089_000241-T1;
scaffold_2	funannotate	CDS	114332	114407	.	-	1	ID=MA089_000241-T1.cds;Parent=MA089_000241-T1;
scaffold_2	funannotate	gene	118603	119571	.	+	.	ID=MA089_000242;
scaffold_2	funannotate	mRNA	118603	119571	.	+	.	ID=MA089_000242-T1;Parent=MA089_000242;product=hypothetical protein;
scaffold_2	funannotate	exon	118603	118849	.	+	.	ID=MA089_000242-T1.exon1;Parent=MA089_000242-T1;
scaffold_2	funannotate	exon	118903	118975	.	+	.	ID=MA089_000242-T1.exon2;Parent=MA089_000242-T1;
scaffold_2	funannotate	exon	119056	119423	.	+	.	ID=MA089_000242-T1.exon3;Parent=MA089_000242-T1;
scaffold_2	funannotate	exon	119498	119571	.	+	.	ID=MA089_000242-T1.exon4;Parent=MA089_000242-T1;
scaffold_2	funannotate	CDS	118603	118849	.	+	0	ID=MA089_000242-T1.cds;Parent=MA089_000242-T1;
scaffold_2	funannotate	CDS	118903	118975	.	+	2	ID=MA089_000242-T1.cds;Parent=MA089_000242-T1;
scaffold_2	funannotate	CDS	119056	119423	.	+	1	ID=MA089_000242-T1.cds;Parent=MA089_000242-T1;
scaffold_2	funannotate	CDS	119498	119571	.	+	2	ID=MA089_000242-T1.cds;Parent=MA089_000242-T1;
scaffold_2	funannotate	gene	120389	121532	.	+	.	ID=MA089_000243;
scaffold_2	funannotate	mRNA	120389	121532	.	+	.	ID=MA089_000243-T1;Parent=MA089_000243;product=hypothetical protein;
scaffold_2	funannotate	exon	120389	120397	.	+	.	ID=MA089_000243-T1.exon1;Parent=MA089_000243-T1;
scaffold_2	funannotate	exon	120440	120766	.	+	.	ID=MA089_000243-T1.exon2;Parent=MA089_000243-T1;
scaffold_2	funannotate	exon	120827	121123	.	+	.	ID=MA089_000243-T1.exon3;Parent=MA089_000243-T1;
scaffold_2	funannotate	exon	121177	121245	.	+	.	ID=MA089_000243-T1.exon4;Parent=MA089_000243-T1;
scaffold_2	funannotate	exon	121305	121532	.	+	.	ID=MA089_000243-T1.exon5;Parent=MA089_000243-T1;
scaffold_2	funannotate	CDS	120389	120397	.	+	0	ID=MA089_000243-T1.cds;Parent=MA089_000243-T1;
scaffold_2	funannotate	CDS	120440	120766	.	+	0	ID=MA089_000243-T1.cds;Parent=MA089_000243-T1;
scaffold_2	funannotate	CDS	120827	121123	.	+	0	ID=MA089_000243-T1.cds;Parent=MA089_000243-T1;
scaffold_2	funannotate	CDS	121177	121245	.	+	0	ID=MA089_000243-T1.cds;Parent=MA089_000243-T1;
scaffold_2	funannotate	CDS	121305	121532	.	+	0	ID=MA089_000243-T1.cds;Parent=MA089_000243-T1;
scaffold_2	funannotate	gene	122235	123528	.	+	.	ID=MA089_000244;
scaffold_2	funannotate	mRNA	122235	123528	.	+	.	ID=MA089_000244-T1;Parent=MA089_000244;product=hypothetical protein;
scaffold_2	funannotate	exon	122235	122322	.	+	.	ID=MA089_000244-T1.exon1;Parent=MA089_000244-T1;
scaffold_2	funannotate	exon	122378	123001	.	+	.	ID=MA089_000244-T1.exon2;Parent=MA089_000244-T1;
scaffold_2	funannotate	exon	123059	123528	.	+	.	ID=MA089_000244-T1.exon3;Parent=MA089_000244-T1;
scaffold_2	funannotate	CDS	122235	122322	.	+	0	ID=MA089_000244-T1.cds;Parent=MA089_000244-T1;
scaffold_2	funannotate	CDS	122378	123001	.	+	2	ID=MA089_000244-T1.cds;Parent=MA089_000244-T1;
scaffold_2	funannotate	CDS	123059	123528	.	+	2	ID=MA089_000244-T1.cds;Parent=MA089_000244-T1;
scaffold_2	funannotate	gene	126047	129614	.	-	.	ID=MA089_000245;
scaffold_2	funannotate	mRNA	126047	129614	.	-	.	ID=MA089_000245-T1;Parent=MA089_000245;product=hypothetical protein;
scaffold_2	funannotate	exon	129383	129614	.	-	.	ID=MA089_000245-T1.exon1;Parent=MA089_000245-T1;
scaffold_2	funannotate	exon	129280	129332	.	-	.	ID=MA089_000245-T1.exon2;Parent=MA089_000245-T1;
scaffold_2	funannotate	exon	128807	129223	.	-	.	ID=MA089_000245-T1.exon3;Parent=MA089_000245-T1;
scaffold_2	funannotate	exon	128530	128752	.	-	.	ID=MA089_000245-T1.exon4;Parent=MA089_000245-T1;
scaffold_2	funannotate	exon	128042	128460	.	-	.	ID=MA089_000245-T1.exon5;Parent=MA089_000245-T1;
scaffold_2	funannotate	exon	127026	127953	.	-	.	ID=MA089_000245-T1.exon6;Parent=MA089_000245-T1;
scaffold_2	funannotate	exon	126611	126969	.	-	.	ID=MA089_000245-T1.exon7;Parent=MA089_000245-T1;
scaffold_2	funannotate	exon	126047	126544	.	-	.	ID=MA089_000245-T1.exon8;Parent=MA089_000245-T1;
scaffold_2	funannotate	CDS	129383	129614	.	-	0	ID=MA089_000245-T1.cds;Parent=MA089_000245-T1;
scaffold_2	funannotate	CDS	129280	129332	.	-	2	ID=MA089_000245-T1.cds;Parent=MA089_000245-T1;
scaffold_2	funannotate	CDS	128807	129223	.	-	0	ID=MA089_000245-T1.cds;Parent=MA089_000245-T1;
scaffold_2	funannotate	CDS	128530	128752	.	-	0	ID=MA089_000245-T1.cds;Parent=MA089_000245-T1;
scaffold_2	funannotate	CDS	128042	128460	.	-	2	ID=MA089_000245-T1.cds;Parent=MA089_000245-T1;
scaffold_2	funannotate	CDS	127026	127953	.	-	0	ID=MA089_000245-T1.cds;Parent=MA089_000245-T1;
scaffold_2	funannotate	CDS	126611	126969	.	-	2	ID=MA089_000245-T1.cds;Parent=MA089_000245-T1;
scaffold_2	funannotate	CDS	126047	126544	.	-	0	ID=MA089_000245-T1.cds;Parent=MA089_000245-T1;
scaffold_2	funannotate	gene	130498	131710	.	+	.	ID=MA089_000246;
scaffold_2	funannotate	mRNA	130498	131710	.	+	.	ID=MA089_000246-T1;Parent=MA089_000246;product=hypothetical protein;
scaffold_2	funannotate	exon	130498	130906	.	+	.	ID=MA089_000246-T1.exon1;Parent=MA089_000246-T1;
scaffold_2	funannotate	exon	130971	131359	.	+	.	ID=MA089_000246-T1.exon2;Parent=MA089_000246-T1;
scaffold_2	funannotate	exon	131435	131710	.	+	.	ID=MA089_000246-T1.exon3;Parent=MA089_000246-T1;
scaffold_2	funannotate	CDS	130498	130906	.	+	0	ID=MA089_000246-T1.cds;Parent=MA089_000246-T1;
scaffold_2	funannotate	CDS	130971	131359	.	+	2	ID=MA089_000246-T1.cds;Parent=MA089_000246-T1;
scaffold_2	funannotate	CDS	131435	131710	.	+	0	ID=MA089_000246-T1.cds;Parent=MA089_000246-T1;
scaffold_2	funannotate	gene	134127	136948	.	+	.	ID=MA089_000247;
scaffold_2	funannotate	mRNA	134127	136948	.	+	.	ID=MA089_000247-T1;Parent=MA089_000247;product=hypothetical protein;
scaffold_2	funannotate	exon	134127	135856	.	+	.	ID=MA089_000247-T1.exon1;Parent=MA089_000247-T1;
scaffold_2	funannotate	exon	135925	136948	.	+	.	ID=MA089_000247-T1.exon2;Parent=MA089_000247-T1;
scaffold_2	funannotate	CDS	134127	135856	.	+	0	ID=MA089_000247-T1.cds;Parent=MA089_000247-T1;
scaffold_2	funannotate	CDS	135925	136948	.	+	1	ID=MA089_000247-T1.cds;Parent=MA089_000247-T1;
scaffold_2	funannotate	gene	138413	139515	.	+	.	ID=MA089_000248;
scaffold_2	funannotate	mRNA	138413	139515	.	+	.	ID=MA089_000248-T1;Parent=MA089_000248;product=hypothetical protein;
scaffold_2	funannotate	exon	138413	138741	.	+	.	ID=MA089_000248-T1.exon1;Parent=MA089_000248-T1;
scaffold_2	funannotate	exon	138786	139515	.	+	.	ID=MA089_000248-T1.exon2;Parent=MA089_000248-T1;
scaffold_2	funannotate	CDS	138413	138741	.	+	0	ID=MA089_000248-T1.cds;Parent=MA089_000248-T1;
scaffold_2	funannotate	CDS	138786	139515	.	+	1	ID=MA089_000248-T1.cds;Parent=MA089_000248-T1;
scaffold_2	funannotate	gene	139658	140228	.	+	.	ID=MA089_000249;
scaffold_2	funannotate	mRNA	139658	140228	.	+	.	ID=MA089_000249-T1;Parent=MA089_000249;product=hypothetical protein;
scaffold_2	funannotate	exon	139658	139832	.	+	.	ID=MA089_000249-T1.exon1;Parent=MA089_000249-T1;
scaffold_2	funannotate	exon	139891	140228	.	+	.	ID=MA089_000249-T1.exon2;Parent=MA089_000249-T1;
scaffold_2	funannotate	CDS	139658	139832	.	+	0	ID=MA089_000249-T1.cds;Parent=MA089_000249-T1;
scaffold_2	funannotate	CDS	139891	140228	.	+	2	ID=MA089_000249-T1.cds;Parent=MA089_000249-T1;
scaffold_2	funannotate	gene	141016	142640	.	-	.	ID=MA089_000250;
scaffold_2	funannotate	mRNA	141016	142640	.	-	.	ID=MA089_000250-T1;Parent=MA089_000250;product=hypothetical protein;
scaffold_2	funannotate	exon	141274	142640	.	-	.	ID=MA089_000250-T1.exon1;Parent=MA089_000250-T1;
scaffold_2	funannotate	exon	141016	141193	.	-	.	ID=MA089_000250-T1.exon2;Parent=MA089_000250-T1;
scaffold_2	funannotate	CDS	141274	142640	.	-	0	ID=MA089_000250-T1.cds;Parent=MA089_000250-T1;
scaffold_2	funannotate	CDS	141016	141193	.	-	1	ID=MA089_000250-T1.cds;Parent=MA089_000250-T1;
scaffold_2	funannotate	gene	146920	149131	.	-	.	ID=MA089_000251;
scaffold_2	funannotate	mRNA	146920	149131	.	-	.	ID=MA089_000251-T1;Parent=MA089_000251;product=hypothetical protein;
scaffold_2	funannotate	exon	148961	149131	.	-	.	ID=MA089_000251-T1.exon1;Parent=MA089_000251-T1;
scaffold_2	funannotate	exon	148496	148879	.	-	.	ID=MA089_000251-T1.exon2;Parent=MA089_000251-T1;
scaffold_2	funannotate	exon	148189	148364	.	-	.	ID=MA089_000251-T1.exon3;Parent=MA089_000251-T1;
scaffold_2	funannotate	exon	147936	148135	.	-	.	ID=MA089_000251-T1.exon4;Parent=MA089_000251-T1;
scaffold_2	funannotate	exon	147515	147872	.	-	.	ID=MA089_000251-T1.exon5;Parent=MA089_000251-T1;
scaffold_2	funannotate	exon	147396	147461	.	-	.	ID=MA089_000251-T1.exon6;Parent=MA089_000251-T1;
scaffold_2	funannotate	exon	147289	147342	.	-	.	ID=MA089_000251-T1.exon7;Parent=MA089_000251-T1;
scaffold_2	funannotate	exon	146920	147235	.	-	.	ID=MA089_000251-T1.exon8;Parent=MA089_000251-T1;
scaffold_2	funannotate	CDS	148961	149131	.	-	0	ID=MA089_000251-T1.cds;Parent=MA089_000251-T1;
scaffold_2	funannotate	CDS	148496	148879	.	-	0	ID=MA089_000251-T1.cds;Parent=MA089_000251-T1;
scaffold_2	funannotate	CDS	148189	148364	.	-	0	ID=MA089_000251-T1.cds;Parent=MA089_000251-T1;
scaffold_2	funannotate	CDS	147936	148135	.	-	1	ID=MA089_000251-T1.cds;Parent=MA089_000251-T1;
scaffold_2	funannotate	CDS	147515	147872	.	-	2	ID=MA089_000251-T1.cds;Parent=MA089_000251-T1;
scaffold_2	funannotate	CDS	147396	147461	.	-	1	ID=MA089_000251-T1.cds;Parent=MA089_000251-T1;
scaffold_2	funannotate	CDS	147289	147342	.	-	1	ID=MA089_000251-T1.cds;Parent=MA089_000251-T1;
scaffold_2	funannotate	CDS	146920	147235	.	-	1	ID=MA089_000251-T1.cds;Parent=MA089_000251-T1;
scaffold_2	funannotate	gene	150406	152169	.	+	.	ID=MA089_000252;
scaffold_2	funannotate	mRNA	150406	152169	.	+	.	ID=MA089_000252-T1;Parent=MA089_000252;product=hypothetical protein;
scaffold_2	funannotate	exon	150406	150595	.	+	.	ID=MA089_000252-T1.exon1;Parent=MA089_000252-T1;
scaffold_2	funannotate	exon	150659	150851	.	+	.	ID=MA089_000252-T1.exon2;Parent=MA089_000252-T1;
scaffold_2	funannotate	exon	150912	151136	.	+	.	ID=MA089_000252-T1.exon3;Parent=MA089_000252-T1;
scaffold_2	funannotate	exon	151242	152169	.	+	.	ID=MA089_000252-T1.exon4;Parent=MA089_000252-T1;
scaffold_2	funannotate	CDS	150406	150595	.	+	0	ID=MA089_000252-T1.cds;Parent=MA089_000252-T1;
scaffold_2	funannotate	CDS	150659	150851	.	+	2	ID=MA089_000252-T1.cds;Parent=MA089_000252-T1;
scaffold_2	funannotate	CDS	150912	151136	.	+	1	ID=MA089_000252-T1.cds;Parent=MA089_000252-T1;
scaffold_2	funannotate	CDS	151242	152169	.	+	1	ID=MA089_000252-T1.cds;Parent=MA089_000252-T1;
scaffold_2	funannotate	gene	152964	153758	.	-	.	ID=MA089_000253;
scaffold_2	funannotate	mRNA	152964	153758	.	-	.	ID=MA089_000253-T1;Parent=MA089_000253;product=hypothetical protein;
scaffold_2	funannotate	exon	152964	153758	.	-	.	ID=MA089_000253-T1.exon1;Parent=MA089_000253-T1;
scaffold_2	funannotate	CDS	152964	153758	.	-	0	ID=MA089_000253-T1.cds;Parent=MA089_000253-T1;
scaffold_2	funannotate	gene	155751	156542	.	-	.	ID=MA089_000254;
scaffold_2	funannotate	mRNA	155751	156542	.	-	.	ID=MA089_000254-T1;Parent=MA089_000254;product=hypothetical protein;
scaffold_2	funannotate	exon	155751	156542	.	-	.	ID=MA089_000254-T1.exon1;Parent=MA089_000254-T1;
scaffold_2	funannotate	CDS	155751	156542	.	-	0	ID=MA089_000254-T1.cds;Parent=MA089_000254-T1;
scaffold_2	funannotate	gene	157173	161089	.	+	.	ID=MA089_000255;
scaffold_2	funannotate	mRNA	157173	161089	.	+	.	ID=MA089_000255-T1;Parent=MA089_000255;product=hypothetical protein;
scaffold_2	funannotate	exon	157173	158240	.	+	.	ID=MA089_000255-T1.exon1;Parent=MA089_000255-T1;
scaffold_2	funannotate	exon	158293	159475	.	+	.	ID=MA089_000255-T1.exon2;Parent=MA089_000255-T1;
scaffold_2	funannotate	exon	159600	161089	.	+	.	ID=MA089_000255-T1.exon3;Parent=MA089_000255-T1;
scaffold_2	funannotate	CDS	157173	158240	.	+	0	ID=MA089_000255-T1.cds;Parent=MA089_000255-T1;
scaffold_2	funannotate	CDS	158293	159475	.	+	0	ID=MA089_000255-T1.cds;Parent=MA089_000255-T1;
scaffold_2	funannotate	CDS	159600	161089	.	+	2	ID=MA089_000255-T1.cds;Parent=MA089_000255-T1;
scaffold_2	funannotate	gene	161675	162454	.	-	.	ID=MA089_000256;
scaffold_2	funannotate	mRNA	161675	162454	.	-	.	ID=MA089_000256-T1;Parent=MA089_000256;product=hypothetical protein;
scaffold_2	funannotate	exon	162126	162454	.	-	.	ID=MA089_000256-T1.exon1;Parent=MA089_000256-T1;
scaffold_2	funannotate	exon	161675	162050	.	-	.	ID=MA089_000256-T1.exon2;Parent=MA089_000256-T1;
scaffold_2	funannotate	CDS	162126	162454	.	-	0	ID=MA089_000256-T1.cds;Parent=MA089_000256-T1;
scaffold_2	funannotate	CDS	161675	162050	.	-	1	ID=MA089_000256-T1.cds;Parent=MA089_000256-T1;
scaffold_2	funannotate	gene	163732	165097	.	+	.	ID=MA089_000257;
scaffold_2	funannotate	mRNA	163732	165097	.	+	.	ID=MA089_000257-T1;Parent=MA089_000257;product=hypothetical protein;
scaffold_2	funannotate	exon	163732	163806	.	+	.	ID=MA089_000257-T1.exon1;Parent=MA089_000257-T1;
scaffold_2	funannotate	exon	163878	163995	.	+	.	ID=MA089_000257-T1.exon2;Parent=MA089_000257-T1;
scaffold_2	funannotate	exon	164112	164270	.	+	.	ID=MA089_000257-T1.exon3;Parent=MA089_000257-T1;
scaffold_2	funannotate	exon	164355	165097	.	+	.	ID=MA089_000257-T1.exon4;Parent=MA089_000257-T1;
scaffold_2	funannotate	CDS	163732	163806	.	+	0	ID=MA089_000257-T1.cds;Parent=MA089_000257-T1;
scaffold_2	funannotate	CDS	163878	163995	.	+	0	ID=MA089_000257-T1.cds;Parent=MA089_000257-T1;
scaffold_2	funannotate	CDS	164112	164270	.	+	2	ID=MA089_000257-T1.cds;Parent=MA089_000257-T1;
scaffold_2	funannotate	CDS	164355	165097	.	+	2	ID=MA089_000257-T1.cds;Parent=MA089_000257-T1;
scaffold_2	funannotate	gene	165295	166526	.	-	.	ID=MA089_000258;
scaffold_2	funannotate	mRNA	165295	166526	.	-	.	ID=MA089_000258-T1;Parent=MA089_000258;product=hypothetical protein;
scaffold_2	funannotate	exon	165707	166526	.	-	.	ID=MA089_000258-T1.exon1;Parent=MA089_000258-T1;
scaffold_2	funannotate	exon	165547	165639	.	-	.	ID=MA089_000258-T1.exon2;Parent=MA089_000258-T1;
scaffold_2	funannotate	exon	165295	165422	.	-	.	ID=MA089_000258-T1.exon3;Parent=MA089_000258-T1;
scaffold_2	funannotate	CDS	165707	166526	.	-	0	ID=MA089_000258-T1.cds;Parent=MA089_000258-T1;
scaffold_2	funannotate	CDS	165547	165639	.	-	2	ID=MA089_000258-T1.cds;Parent=MA089_000258-T1;
scaffold_2	funannotate	CDS	165295	165422	.	-	2	ID=MA089_000258-T1.cds;Parent=MA089_000258-T1;
scaffold_2	funannotate	gene	167609	169147	.	-	.	ID=MA089_000259;
scaffold_2	funannotate	mRNA	167609	169147	.	-	.	ID=MA089_000259-T1;Parent=MA089_000259;product=hypothetical protein;
scaffold_2	funannotate	exon	167609	169147	.	-	.	ID=MA089_000259-T1.exon1;Parent=MA089_000259-T1;
scaffold_2	funannotate	CDS	167609	169147	.	-	0	ID=MA089_000259-T1.cds;Parent=MA089_000259-T1;
scaffold_2	funannotate	gene	169970	171044	.	-	.	ID=MA089_000260;
scaffold_2	funannotate	mRNA	169970	171044	.	-	.	ID=MA089_000260-T1;Parent=MA089_000260;product=hypothetical protein;
scaffold_2	funannotate	exon	170944	171044	.	-	.	ID=MA089_000260-T1.exon1;Parent=MA089_000260-T1;
scaffold_2	funannotate	exon	170076	170823	.	-	.	ID=MA089_000260-T1.exon2;Parent=MA089_000260-T1;
scaffold_2	funannotate	exon	169970	170023	.	-	.	ID=MA089_000260-T1.exon3;Parent=MA089_000260-T1;
scaffold_2	funannotate	CDS	170944	171044	.	-	0	ID=MA089_000260-T1.cds;Parent=MA089_000260-T1;
scaffold_2	funannotate	CDS	170076	170823	.	-	1	ID=MA089_000260-T1.cds;Parent=MA089_000260-T1;
scaffold_2	funannotate	CDS	169970	170023	.	-	0	ID=MA089_000260-T1.cds;Parent=MA089_000260-T1;
scaffold_2	funannotate	gene	172723	174565	.	-	.	ID=MA089_000261;
scaffold_2	funannotate	mRNA	172723	174565	.	-	.	ID=MA089_000261-T1;Parent=MA089_000261;product=hypothetical protein;
scaffold_2	funannotate	exon	174357	174565	.	-	.	ID=MA089_000261-T1.exon1;Parent=MA089_000261-T1;
scaffold_2	funannotate	exon	173597	174134	.	-	.	ID=MA089_000261-T1.exon2;Parent=MA089_000261-T1;
scaffold_2	funannotate	exon	172723	173397	.	-	.	ID=MA089_000261-T1.exon3;Parent=MA089_000261-T1;
scaffold_2	funannotate	CDS	174357	174565	.	-	0	ID=MA089_000261-T1.cds;Parent=MA089_000261-T1;
scaffold_2	funannotate	CDS	173597	174134	.	-	1	ID=MA089_000261-T1.cds;Parent=MA089_000261-T1;
scaffold_2	funannotate	CDS	172723	173397	.	-	0	ID=MA089_000261-T1.cds;Parent=MA089_000261-T1;
scaffold_2	funannotate	gene	175361	178861	.	-	.	ID=MA089_000262;
scaffold_2	funannotate	mRNA	175361	178861	.	-	.	ID=MA089_000262-T1;Parent=MA089_000262;product=hypothetical protein;
scaffold_2	funannotate	exon	178789	178861	.	-	.	ID=MA089_000262-T1.exon1;Parent=MA089_000262-T1;
scaffold_2	funannotate	exon	178481	178710	.	-	.	ID=MA089_000262-T1.exon2;Parent=MA089_000262-T1;
scaffold_2	funannotate	exon	178357	178421	.	-	.	ID=MA089_000262-T1.exon3;Parent=MA089_000262-T1;
scaffold_2	funannotate	exon	178154	178280	.	-	.	ID=MA089_000262-T1.exon4;Parent=MA089_000262-T1;
scaffold_2	funannotate	exon	177921	178080	.	-	.	ID=MA089_000262-T1.exon5;Parent=MA089_000262-T1;
scaffold_2	funannotate	exon	177793	177861	.	-	.	ID=MA089_000262-T1.exon6;Parent=MA089_000262-T1;
scaffold_2	funannotate	exon	177737	177742	.	-	.	ID=MA089_000262-T1.exon7;Parent=MA089_000262-T1;
scaffold_2	funannotate	exon	177332	177682	.	-	.	ID=MA089_000262-T1.exon8;Parent=MA089_000262-T1;
scaffold_2	funannotate	exon	177254	177270	.	-	.	ID=MA089_000262-T1.exon9;Parent=MA089_000262-T1;
scaffold_2	funannotate	exon	177030	177194	.	-	.	ID=MA089_000262-T1.exon10;Parent=MA089_000262-T1;
scaffold_2	funannotate	exon	176768	176974	.	-	.	ID=MA089_000262-T1.exon11;Parent=MA089_000262-T1;
scaffold_2	funannotate	exon	176604	176707	.	-	.	ID=MA089_000262-T1.exon12;Parent=MA089_000262-T1;
scaffold_2	funannotate	exon	176527	176554	.	-	.	ID=MA089_000262-T1.exon13;Parent=MA089_000262-T1;
scaffold_2	funannotate	exon	176452	176474	.	-	.	ID=MA089_000262-T1.exon14;Parent=MA089_000262-T1;
scaffold_2	funannotate	exon	176274	176388	.	-	.	ID=MA089_000262-T1.exon15;Parent=MA089_000262-T1;
scaffold_2	funannotate	exon	176203	176225	.	-	.	ID=MA089_000262-T1.exon16;Parent=MA089_000262-T1;
scaffold_2	funannotate	exon	176036	176095	.	-	.	ID=MA089_000262-T1.exon17;Parent=MA089_000262-T1;
scaffold_2	funannotate	exon	175824	175959	.	-	.	ID=MA089_000262-T1.exon18;Parent=MA089_000262-T1;
[truncated: 114,018 more rows]
