# Supplementary material for: Population genomics of the grapevine pathogen Eutypa lata reveals evidence for population expansion and intraspecific differences in secondary metabolite gene clusters
Source: PLoS Genet. 2022 Apr 1;18(4):e1010153. doi: 10.1371/journal.pgen.1010153 (PMC9007359; doi:10.1371/journal.pgen.1010153)
Supplement: S1 Data — (ZIP) [file pgen.1010153.s010.zip › Eutypa_lata_MA101.gff3]

##gff-version 3
MA101_0	funannotate	gene	233	473	.	-	.	ID=MA101_000001;
MA101_0	funannotate	mRNA	233	473	.	-	.	ID=MA101_000001-T1;Parent=MA101_000001;product=hypothetical protein;
MA101_0	funannotate	exon	431	473	.	-	.	ID=MA101_000001-T1.exon1;Parent=MA101_000001-T1;
MA101_0	funannotate	exon	233	347	.	-	.	ID=MA101_000001-T1.exon2;Parent=MA101_000001-T1;
MA101_0	funannotate	CDS	431	473	.	-	0	ID=MA101_000001-T1.cds;Parent=MA101_000001-T1;
MA101_0	funannotate	CDS	233	347	.	-	2	ID=MA101_000001-T1.cds;Parent=MA101_000001-T1;
MA101_0	funannotate	gene	603	1325	.	-	.	ID=MA101_000002;
MA101_0	funannotate	mRNA	603	1325	.	-	.	ID=MA101_000002-T1;Parent=MA101_000002;product=hypothetical protein;
MA101_0	funannotate	exon	1312	1325	.	-	.	ID=MA101_000002-T1.exon1;Parent=MA101_000002-T1;
MA101_0	funannotate	exon	1032	1110	.	-	.	ID=MA101_000002-T1.exon2;Parent=MA101_000002-T1;
MA101_0	funannotate	exon	603	947	.	-	.	ID=MA101_000002-T1.exon3;Parent=MA101_000002-T1;
MA101_0	funannotate	CDS	1312	1325	.	-	0	ID=MA101_000002-T1.cds;Parent=MA101_000002-T1;
MA101_0	funannotate	CDS	1032	1110	.	-	1	ID=MA101_000002-T1.cds;Parent=MA101_000002-T1;
MA101_0	funannotate	CDS	603	947	.	-	0	ID=MA101_000002-T1.cds;Parent=MA101_000002-T1;
MA101_0	funannotate	gene	8341	9267	.	+	.	ID=MA101_000003;
MA101_0	funannotate	mRNA	8341	9267	.	+	.	ID=MA101_000003-T1;Parent=MA101_000003;product=hypothetical protein;
MA101_0	funannotate	exon	8341	8651	.	+	.	ID=MA101_000003-T1.exon1;Parent=MA101_000003-T1;
MA101_0	funannotate	exon	8745	9059	.	+	.	ID=MA101_000003-T1.exon2;Parent=MA101_000003-T1;
MA101_0	funannotate	exon	9153	9267	.	+	.	ID=MA101_000003-T1.exon3;Parent=MA101_000003-T1;
MA101_0	funannotate	CDS	8341	8651	.	+	0	ID=MA101_000003-T1.cds;Parent=MA101_000003-T1;
MA101_0	funannotate	CDS	8745	9059	.	+	1	ID=MA101_000003-T1.cds;Parent=MA101_000003-T1;
MA101_0	funannotate	CDS	9153	9267	.	+	1	ID=MA101_000003-T1.cds;Parent=MA101_000003-T1;
MA101_0	funannotate	gene	12111	12962	.	-	.	ID=MA101_000004;
MA101_0	funannotate	mRNA	12111	12962	.	-	.	ID=MA101_000004-T1;Parent=MA101_000004;product=hypothetical protein;
MA101_0	funannotate	exon	12111	12962	.	-	.	ID=MA101_000004-T1.exon1;Parent=MA101_000004-T1;
MA101_0	funannotate	CDS	12111	12962	.	-	0	ID=MA101_000004-T1.cds;Parent=MA101_000004-T1;
MA101_0	funannotate	gene	15538	17636	.	+	.	ID=MA101_000005;
MA101_0	funannotate	mRNA	15538	17636	.	+	.	ID=MA101_000005-T1;Parent=MA101_000005;product=hypothetical protein;
MA101_0	funannotate	exon	15538	15689	.	+	.	ID=MA101_000005-T1.exon1;Parent=MA101_000005-T1;
MA101_0	funannotate	exon	15810	17078	.	+	.	ID=MA101_000005-T1.exon2;Parent=MA101_000005-T1;
MA101_0	funannotate	exon	17168	17636	.	+	.	ID=MA101_000005-T1.exon3;Parent=MA101_000005-T1;
MA101_0	funannotate	CDS	15538	15689	.	+	0	ID=MA101_000005-T1.cds;Parent=MA101_000005-T1;
MA101_0	funannotate	CDS	15810	17078	.	+	1	ID=MA101_000005-T1.cds;Parent=MA101_000005-T1;
MA101_0	funannotate	CDS	17168	17636	.	+	1	ID=MA101_000005-T1.cds;Parent=MA101_000005-T1;
MA101_0	funannotate	gene	21166	22365	.	-	.	ID=MA101_000006;
MA101_0	funannotate	mRNA	21166	22365	.	-	.	ID=MA101_000006-T1;Parent=MA101_000006;product=hypothetical protein;
MA101_0	funannotate	exon	22119	22365	.	-	.	ID=MA101_000006-T1.exon1;Parent=MA101_000006-T1;
MA101_0	funannotate	exon	21166	22055	.	-	.	ID=MA101_000006-T1.exon2;Parent=MA101_000006-T1;
MA101_0	funannotate	CDS	22119	22365	.	-	0	ID=MA101_000006-T1.cds;Parent=MA101_000006-T1;
MA101_0	funannotate	CDS	21166	22055	.	-	2	ID=MA101_000006-T1.cds;Parent=MA101_000006-T1;
MA101_0	funannotate	gene	23420	24559	.	+	.	ID=MA101_000007;
MA101_0	funannotate	mRNA	23420	24559	.	+	.	ID=MA101_000007-T1;Parent=MA101_000007;product=hypothetical protein;
MA101_0	funannotate	exon	23420	24559	.	+	.	ID=MA101_000007-T1.exon1;Parent=MA101_000007-T1;
MA101_0	funannotate	CDS	23420	24559	.	+	0	ID=MA101_000007-T1.cds;Parent=MA101_000007-T1;
MA101_0	funannotate	gene	25160	25726	.	-	.	ID=MA101_000008;
MA101_0	funannotate	mRNA	25160	25726	.	-	.	ID=MA101_000008-T1;Parent=MA101_000008;product=hypothetical protein;
MA101_0	funannotate	exon	25160	25726	.	-	.	ID=MA101_000008-T1.exon1;Parent=MA101_000008-T1;
MA101_0	funannotate	CDS	25160	25726	.	-	0	ID=MA101_000008-T1.cds;Parent=MA101_000008-T1;
MA101_0	funannotate	gene	25751	26405	.	-	.	ID=MA101_000009;
MA101_0	funannotate	mRNA	25751	26405	.	-	.	ID=MA101_000009-T1;Parent=MA101_000009;product=hypothetical protein;
MA101_0	funannotate	exon	26047	26405	.	-	.	ID=MA101_000009-T1.exon1;Parent=MA101_000009-T1;
MA101_0	funannotate	exon	25751	25943	.	-	.	ID=MA101_000009-T1.exon2;Parent=MA101_000009-T1;
MA101_0	funannotate	CDS	26047	26405	.	-	0	ID=MA101_000009-T1.cds;Parent=MA101_000009-T1;
MA101_0	funannotate	CDS	25751	25943	.	-	1	ID=MA101_000009-T1.cds;Parent=MA101_000009-T1;
MA101_0	funannotate	gene	27109	29241	.	+	.	ID=MA101_000010;
MA101_0	funannotate	mRNA	27109	29241	.	+	.	ID=MA101_000010-T1;Parent=MA101_000010;product=hypothetical protein;
MA101_0	funannotate	exon	27109	29241	.	+	.	ID=MA101_000010-T1.exon1;Parent=MA101_000010-T1;
MA101_0	funannotate	CDS	27109	29241	.	+	0	ID=MA101_000010-T1.cds;Parent=MA101_000010-T1;
MA101_0	funannotate	gene	29904	31643	.	+	.	ID=MA101_000011;
MA101_0	funannotate	mRNA	29904	31643	.	+	.	ID=MA101_000011-T1;Parent=MA101_000011;product=hypothetical protein;
MA101_0	funannotate	exon	29904	31643	.	+	.	ID=MA101_000011-T1.exon1;Parent=MA101_000011-T1;
MA101_0	funannotate	CDS	29904	31643	.	+	0	ID=MA101_000011-T1.cds;Parent=MA101_000011-T1;
MA101_0	funannotate	gene	32196	34037	.	+	.	ID=MA101_000012;
MA101_0	funannotate	mRNA	32196	34037	.	+	.	ID=MA101_000012-T1;Parent=MA101_000012;product=hypothetical protein;
MA101_0	funannotate	exon	32196	34037	.	+	.	ID=MA101_000012-T1.exon1;Parent=MA101_000012-T1;
MA101_0	funannotate	CDS	32196	34037	.	+	0	ID=MA101_000012-T1.cds;Parent=MA101_000012-T1;
MA101_0	funannotate	gene	35404	36792	.	-	.	ID=MA101_000013;
MA101_0	funannotate	mRNA	35404	36792	.	-	.	ID=MA101_000013-T1;Parent=MA101_000013;product=hypothetical protein;
MA101_0	funannotate	exon	35404	36792	.	-	.	ID=MA101_000013-T1.exon1;Parent=MA101_000013-T1;
MA101_0	funannotate	CDS	35404	36792	.	-	0	ID=MA101_000013-T1.cds;Parent=MA101_000013-T1;
MA101_0	funannotate	gene	56779	58065	.	+	.	ID=MA101_000014;
MA101_0	funannotate	mRNA	56779	58065	.	+	.	ID=MA101_000014-T1;Parent=MA101_000014;product=hypothetical protein;
MA101_0	funannotate	exon	56779	57521	.	+	.	ID=MA101_000014-T1.exon1;Parent=MA101_000014-T1;
MA101_0	funannotate	exon	57582	58065	.	+	.	ID=MA101_000014-T1.exon2;Parent=MA101_000014-T1;
MA101_0	funannotate	CDS	56779	57521	.	+	0	ID=MA101_000014-T1.cds;Parent=MA101_000014-T1;
MA101_0	funannotate	CDS	57582	58065	.	+	1	ID=MA101_000014-T1.cds;Parent=MA101_000014-T1;
MA101_0	funannotate	gene	58499	59203	.	+	.	ID=MA101_000015;
MA101_0	funannotate	mRNA	58499	59203	.	+	.	ID=MA101_000015-T1;Parent=MA101_000015;product=hypothetical protein;
MA101_0	funannotate	exon	58499	59203	.	+	.	ID=MA101_000015-T1.exon1;Parent=MA101_000015-T1;
MA101_0	funannotate	CDS	58499	59203	.	+	0	ID=MA101_000015-T1.cds;Parent=MA101_000015-T1;
MA101_0	funannotate	gene	61090	63016	.	+	.	ID=MA101_000016;
MA101_0	funannotate	mRNA	61090	63016	.	+	.	ID=MA101_000016-T1;Parent=MA101_000016;product=hypothetical protein;
MA101_0	funannotate	exon	61090	61394	.	+	.	ID=MA101_000016-T1.exon1;Parent=MA101_000016-T1;
MA101_0	funannotate	exon	61454	61596	.	+	.	ID=MA101_000016-T1.exon2;Parent=MA101_000016-T1;
MA101_0	funannotate	exon	61671	62053	.	+	.	ID=MA101_000016-T1.exon3;Parent=MA101_000016-T1;
MA101_0	funannotate	exon	62120	62356	.	+	.	ID=MA101_000016-T1.exon4;Parent=MA101_000016-T1;
MA101_0	funannotate	exon	62570	62609	.	+	.	ID=MA101_000016-T1.exon5;Parent=MA101_000016-T1;
MA101_0	funannotate	exon	62666	62859	.	+	.	ID=MA101_000016-T1.exon6;Parent=MA101_000016-T1;
MA101_0	funannotate	exon	62933	63016	.	+	.	ID=MA101_000016-T1.exon7;Parent=MA101_000016-T1;
MA101_0	funannotate	CDS	61090	61394	.	+	0	ID=MA101_000016-T1.cds;Parent=MA101_000016-T1;
MA101_0	funannotate	CDS	61454	61596	.	+	1	ID=MA101_000016-T1.cds;Parent=MA101_000016-T1;
MA101_0	funannotate	CDS	61671	62053	.	+	2	ID=MA101_000016-T1.cds;Parent=MA101_000016-T1;
MA101_0	funannotate	CDS	62120	62356	.	+	0	ID=MA101_000016-T1.cds;Parent=MA101_000016-T1;
MA101_0	funannotate	CDS	62570	62609	.	+	0	ID=MA101_000016-T1.cds;Parent=MA101_000016-T1;
MA101_0	funannotate	CDS	62666	62859	.	+	2	ID=MA101_000016-T1.cds;Parent=MA101_000016-T1;
MA101_0	funannotate	CDS	62933	63016	.	+	0	ID=MA101_000016-T1.cds;Parent=MA101_000016-T1;
MA101_0	funannotate	gene	64820	66237	.	+	.	ID=MA101_000017;
MA101_0	funannotate	mRNA	64820	66237	.	+	.	ID=MA101_000017-T1;Parent=MA101_000017;product=hypothetical protein;
MA101_0	funannotate	exon	64820	65313	.	+	.	ID=MA101_000017-T1.exon1;Parent=MA101_000017-T1;
MA101_0	funannotate	exon	65466	66237	.	+	.	ID=MA101_000017-T1.exon2;Parent=MA101_000017-T1;
MA101_0	funannotate	CDS	64820	65313	.	+	0	ID=MA101_000017-T1.cds;Parent=MA101_000017-T1;
MA101_0	funannotate	CDS	65466	66237	.	+	1	ID=MA101_000017-T1.cds;Parent=MA101_000017-T1;
MA101_0	funannotate	gene	67206	68591	.	+	.	ID=MA101_000018;
MA101_0	funannotate	mRNA	67206	68591	.	+	.	ID=MA101_000018-T1;Parent=MA101_000018;product=hypothetical protein;
MA101_0	funannotate	exon	67206	68447	.	+	.	ID=MA101_000018-T1.exon1;Parent=MA101_000018-T1;
MA101_0	funannotate	exon	68544	68591	.	+	.	ID=MA101_000018-T1.exon2;Parent=MA101_000018-T1;
MA101_0	funannotate	CDS	67206	68447	.	+	0	ID=MA101_000018-T1.cds;Parent=MA101_000018-T1;
MA101_0	funannotate	CDS	68544	68591	.	+	0	ID=MA101_000018-T1.cds;Parent=MA101_000018-T1;
MA101_0	funannotate	gene	69259	74292	.	+	.	ID=MA101_000019;
MA101_0	funannotate	mRNA	69259	74292	.	+	.	ID=MA101_000019-T1;Parent=MA101_000019;product=hypothetical protein;
MA101_0	funannotate	exon	69259	74292	.	+	.	ID=MA101_000019-T1.exon1;Parent=MA101_000019-T1;
MA101_0	funannotate	CDS	69259	74292	.	+	0	ID=MA101_000019-T1.cds;Parent=MA101_000019-T1;
MA101_0	funannotate	gene	75137	75444	.	-	.	ID=MA101_000020;
MA101_0	funannotate	mRNA	75137	75444	.	-	.	ID=MA101_000020-T1;Parent=MA101_000020;product=hypothetical protein;
MA101_0	funannotate	exon	75337	75444	.	-	.	ID=MA101_000020-T1.exon1;Parent=MA101_000020-T1;
MA101_0	funannotate	exon	75137	75241	.	-	.	ID=MA101_000020-T1.exon2;Parent=MA101_000020-T1;
MA101_0	funannotate	CDS	75337	75444	.	-	0	ID=MA101_000020-T1.cds;Parent=MA101_000020-T1;
MA101_0	funannotate	CDS	75137	75241	.	-	0	ID=MA101_000020-T1.cds;Parent=MA101_000020-T1;
MA101_0	funannotate	gene	75998	79697	.	-	.	ID=MA101_000021;
MA101_0	funannotate	mRNA	75998	79697	.	-	.	ID=MA101_000021-T1;Parent=MA101_000021;product=hypothetical protein;
MA101_0	funannotate	exon	79615	79697	.	-	.	ID=MA101_000021-T1.exon1;Parent=MA101_000021-T1;
MA101_0	funannotate	exon	78735	79546	.	-	.	ID=MA101_000021-T1.exon2;Parent=MA101_000021-T1;
MA101_0	funannotate	exon	78462	78494	.	-	.	ID=MA101_000021-T1.exon3;Parent=MA101_000021-T1;
MA101_0	funannotate	exon	75998	78408	.	-	.	ID=MA101_000021-T1.exon4;Parent=MA101_000021-T1;
MA101_0	funannotate	CDS	79615	79697	.	-	0	ID=MA101_000021-T1.cds;Parent=MA101_000021-T1;
MA101_0	funannotate	CDS	78735	79546	.	-	1	ID=MA101_000021-T1.cds;Parent=MA101_000021-T1;
MA101_0	funannotate	CDS	78462	78494	.	-	2	ID=MA101_000021-T1.cds;Parent=MA101_000021-T1;
MA101_0	funannotate	CDS	75998	78408	.	-	2	ID=MA101_000021-T1.cds;Parent=MA101_000021-T1;
MA101_0	funannotate	gene	81013	83124	.	+	.	ID=MA101_000022;
MA101_0	funannotate	mRNA	81013	83124	.	+	.	ID=MA101_000022-T1;Parent=MA101_000022;product=hypothetical protein;
MA101_0	funannotate	exon	81013	81543	.	+	.	ID=MA101_000022-T1.exon1;Parent=MA101_000022-T1;
MA101_0	funannotate	exon	81612	81668	.	+	.	ID=MA101_000022-T1.exon2;Parent=MA101_000022-T1;
MA101_0	funannotate	exon	81739	81831	.	+	.	ID=MA101_000022-T1.exon3;Parent=MA101_000022-T1;
MA101_0	funannotate	exon	81904	82098	.	+	.	ID=MA101_000022-T1.exon4;Parent=MA101_000022-T1;
MA101_0	funannotate	exon	82167	82314	.	+	.	ID=MA101_000022-T1.exon5;Parent=MA101_000022-T1;
MA101_0	funannotate	exon	82436	82601	.	+	.	ID=MA101_000022-T1.exon6;Parent=MA101_000022-T1;
MA101_0	funannotate	exon	82674	83124	.	+	.	ID=MA101_000022-T1.exon7;Parent=MA101_000022-T1;
MA101_0	funannotate	CDS	81013	81543	.	+	0	ID=MA101_000022-T1.cds;Parent=MA101_000022-T1;
MA101_0	funannotate	CDS	81612	81668	.	+	0	ID=MA101_000022-T1.cds;Parent=MA101_000022-T1;
MA101_0	funannotate	CDS	81739	81831	.	+	0	ID=MA101_000022-T1.cds;Parent=MA101_000022-T1;
MA101_0	funannotate	CDS	81904	82098	.	+	0	ID=MA101_000022-T1.cds;Parent=MA101_000022-T1;
MA101_0	funannotate	CDS	82167	82314	.	+	0	ID=MA101_000022-T1.cds;Parent=MA101_000022-T1;
MA101_0	funannotate	CDS	82436	82601	.	+	2	ID=MA101_000022-T1.cds;Parent=MA101_000022-T1;
MA101_0	funannotate	CDS	82674	83124	.	+	1	ID=MA101_000022-T1.cds;Parent=MA101_000022-T1;
MA101_0	funannotate	gene	83729	85191	.	-	.	ID=MA101_000023;
MA101_0	funannotate	mRNA	83729	85191	.	-	.	ID=MA101_000023-T1;Parent=MA101_000023;product=hypothetical protein;
MA101_0	funannotate	exon	84749	85191	.	-	.	ID=MA101_000023-T1.exon1;Parent=MA101_000023-T1;
MA101_0	funannotate	exon	84231	84662	.	-	.	ID=MA101_000023-T1.exon2;Parent=MA101_000023-T1;
MA101_0	funannotate	exon	83729	84026	.	-	.	ID=MA101_000023-T1.exon3;Parent=MA101_000023-T1;
MA101_0	funannotate	CDS	84749	85191	.	-	0	ID=MA101_000023-T1.cds;Parent=MA101_000023-T1;
MA101_0	funannotate	CDS	84231	84662	.	-	1	ID=MA101_000023-T1.cds;Parent=MA101_000023-T1;
MA101_0	funannotate	CDS	83729	84026	.	-	1	ID=MA101_000023-T1.cds;Parent=MA101_000023-T1;
MA101_0	funannotate	gene	90181	91610	.	-	.	ID=MA101_000024;
MA101_0	funannotate	mRNA	90181	91610	.	-	.	ID=MA101_000024-T1;Parent=MA101_000024;product=hypothetical protein;
MA101_0	funannotate	exon	91551	91610	.	-	.	ID=MA101_000024-T1.exon1;Parent=MA101_000024-T1;
MA101_0	funannotate	exon	90181	91293	.	-	.	ID=MA101_000024-T1.exon2;Parent=MA101_000024-T1;
MA101_0	funannotate	CDS	91551	91610	.	-	0	ID=MA101_000024-T1.cds;Parent=MA101_000024-T1;
MA101_0	funannotate	CDS	90181	91293	.	-	0	ID=MA101_000024-T1.cds;Parent=MA101_000024-T1;
MA101_0	funannotate	gene	100327	101973	.	-	.	ID=MA101_000025;
MA101_0	funannotate	mRNA	100327	101973	.	-	.	ID=MA101_000025-T1;Parent=MA101_000025;product=hypothetical protein;
MA101_0	funannotate	exon	101894	101973	.	-	.	ID=MA101_000025-T1.exon1;Parent=MA101_000025-T1;
MA101_0	funannotate	exon	100327	101794	.	-	.	ID=MA101_000025-T1.exon2;Parent=MA101_000025-T1;
MA101_0	funannotate	CDS	101894	101973	.	-	0	ID=MA101_000025-T1.cds;Parent=MA101_000025-T1;
MA101_0	funannotate	CDS	100327	101794	.	-	1	ID=MA101_000025-T1.cds;Parent=MA101_000025-T1;
MA101_0	funannotate	gene	103510	104115	.	-	.	ID=MA101_000026;
MA101_0	funannotate	mRNA	103510	104115	.	-	.	ID=MA101_000026-T1;Parent=MA101_000026;product=hypothetical protein;
MA101_0	funannotate	exon	103510	104115	.	-	.	ID=MA101_000026-T1.exon1;Parent=MA101_000026-T1;
MA101_0	funannotate	CDS	103510	104115	.	-	0	ID=MA101_000026-T1.cds;Parent=MA101_000026-T1;
MA101_0	funannotate	gene	109079	110125	.	+	.	ID=MA101_000027;
MA101_0	funannotate	mRNA	109079	110125	.	+	.	ID=MA101_000027-T1;Parent=MA101_000027;product=hypothetical protein;
MA101_0	funannotate	exon	109079	109686	.	+	.	ID=MA101_000027-T1.exon1;Parent=MA101_000027-T1;
MA101_0	funannotate	exon	109774	110125	.	+	.	ID=MA101_000027-T1.exon2;Parent=MA101_000027-T1;
MA101_0	funannotate	CDS	109079	109686	.	+	0	ID=MA101_000027-T1.cds;Parent=MA101_000027-T1;
MA101_0	funannotate	CDS	109774	110125	.	+	1	ID=MA101_000027-T1.cds;Parent=MA101_000027-T1;
MA101_0	funannotate	gene	110543	111931	.	+	.	ID=MA101_000028;
MA101_0	funannotate	mRNA	110543	111931	.	+	.	ID=MA101_000028-T1;Parent=MA101_000028;product=hypothetical protein;
MA101_0	funannotate	exon	110543	111931	.	+	.	ID=MA101_000028-T1.exon1;Parent=MA101_000028-T1;
MA101_0	funannotate	CDS	110543	111931	.	+	0	ID=MA101_000028-T1.cds;Parent=MA101_000028-T1;
MA101_0	funannotate	gene	113124	114605	.	-	.	ID=MA101_000029;
MA101_0	funannotate	mRNA	113124	114605	.	-	.	ID=MA101_000029-T1;Parent=MA101_000029;product=hypothetical protein;
MA101_0	funannotate	exon	113124	114605	.	-	.	ID=MA101_000029-T1.exon1;Parent=MA101_000029-T1;
MA101_0	funannotate	CDS	113124	114605	.	-	0	ID=MA101_000029-T1.cds;Parent=MA101_000029-T1;
MA101_0	funannotate	gene	115904	117616	.	+	.	ID=MA101_000030;
MA101_0	funannotate	mRNA	115904	117616	.	+	.	ID=MA101_000030-T1;Parent=MA101_000030;product=hypothetical protein;
MA101_0	funannotate	exon	115904	116008	.	+	.	ID=MA101_000030-T1.exon1;Parent=MA101_000030-T1;
MA101_0	funannotate	exon	116114	117616	.	+	.	ID=MA101_000030-T1.exon2;Parent=MA101_000030-T1;
MA101_0	funannotate	CDS	115904	116008	.	+	0	ID=MA101_000030-T1.cds;Parent=MA101_000030-T1;
MA101_0	funannotate	CDS	116114	117616	.	+	0	ID=MA101_000030-T1.cds;Parent=MA101_000030-T1;
MA101_0	funannotate	gene	117872	118762	.	-	.	ID=MA101_000031;
MA101_0	funannotate	mRNA	117872	118762	.	-	.	ID=MA101_000031-T1;Parent=MA101_000031;product=hypothetical protein;
MA101_0	funannotate	exon	117872	118762	.	-	.	ID=MA101_000031-T1.exon1;Parent=MA101_000031-T1;
MA101_0	funannotate	CDS	117872	118762	.	-	0	ID=MA101_000031-T1.cds;Parent=MA101_000031-T1;
MA101_0	funannotate	gene	119520	121153	.	+	.	ID=MA101_000032;
MA101_0	funannotate	mRNA	119520	121153	.	+	.	ID=MA101_000032-T1;Parent=MA101_000032;product=hypothetical protein;
MA101_0	funannotate	exon	119520	119541	.	+	.	ID=MA101_000032-T1.exon1;Parent=MA101_000032-T1;
MA101_0	funannotate	exon	119734	120162	.	+	.	ID=MA101_000032-T1.exon2;Parent=MA101_000032-T1;
MA101_0	funannotate	exon	120423	121153	.	+	.	ID=MA101_000032-T1.exon3;Parent=MA101_000032-T1;
MA101_0	funannotate	CDS	119520	119541	.	+	0	ID=MA101_000032-T1.cds;Parent=MA101_000032-T1;
MA101_0	funannotate	CDS	119734	120162	.	+	2	ID=MA101_000032-T1.cds;Parent=MA101_000032-T1;
MA101_0	funannotate	CDS	120423	121153	.	+	2	ID=MA101_000032-T1.cds;Parent=MA101_000032-T1;
MA101_0	funannotate	gene	122425	124535	.	+	.	ID=MA101_000033;
MA101_0	funannotate	mRNA	122425	124535	.	+	.	ID=MA101_000033-T1;Parent=MA101_000033;product=hypothetical protein;
MA101_0	funannotate	exon	122425	122509	.	+	.	ID=MA101_000033-T1.exon1;Parent=MA101_000033-T1;
MA101_0	funannotate	exon	123082	124535	.	+	.	ID=MA101_000033-T1.exon2;Parent=MA101_000033-T1;
MA101_0	funannotate	CDS	122425	122509	.	+	0	ID=MA101_000033-T1.cds;Parent=MA101_000033-T1;
MA101_0	funannotate	CDS	123082	124535	.	+	2	ID=MA101_000033-T1.cds;Parent=MA101_000033-T1;
MA101_0	funannotate	gene	126192	126958	.	-	.	ID=MA101_000034;
MA101_0	funannotate	mRNA	126192	126958	.	-	.	ID=MA101_000034-T1;Parent=MA101_000034;product=hypothetical protein;
MA101_0	funannotate	exon	126709	126958	.	-	.	ID=MA101_000034-T1.exon1;Parent=MA101_000034-T1;
MA101_0	funannotate	exon	126480	126626	.	-	.	ID=MA101_000034-T1.exon2;Parent=MA101_000034-T1;
MA101_0	funannotate	exon	126192	126355	.	-	.	ID=MA101_000034-T1.exon3;Parent=MA101_000034-T1;
MA101_0	funannotate	CDS	126709	126958	.	-	0	ID=MA101_000034-T1.cds;Parent=MA101_000034-T1;
MA101_0	funannotate	CDS	126480	126626	.	-	2	ID=MA101_000034-T1.cds;Parent=MA101_000034-T1;
MA101_0	funannotate	CDS	126192	126355	.	-	2	ID=MA101_000034-T1.cds;Parent=MA101_000034-T1;
MA101_0	funannotate	gene	128542	130921	.	-	.	ID=MA101_000035;
MA101_0	funannotate	mRNA	128542	130921	.	-	.	ID=MA101_000035-T1;Parent=MA101_000035;product=hypothetical protein;
MA101_0	funannotate	exon	129909	130921	.	-	.	ID=MA101_000035-T1.exon1;Parent=MA101_000035-T1;
MA101_0	funannotate	exon	129336	129823	.	-	.	ID=MA101_000035-T1.exon2;Parent=MA101_000035-T1;
MA101_0	funannotate	exon	128542	129287	.	-	.	ID=MA101_000035-T1.exon3;Parent=MA101_000035-T1;
MA101_0	funannotate	CDS	129909	130921	.	-	0	ID=MA101_000035-T1.cds;Parent=MA101_000035-T1;
MA101_0	funannotate	CDS	129336	129823	.	-	1	ID=MA101_000035-T1.cds;Parent=MA101_000035-T1;
MA101_0	funannotate	CDS	128542	129287	.	-	2	ID=MA101_000035-T1.cds;Parent=MA101_000035-T1;
MA101_0	funannotate	gene	133923	135212	.	-	.	ID=MA101_000036;
MA101_0	funannotate	mRNA	133923	135212	.	-	.	ID=MA101_000036-T1;Parent=MA101_000036;product=hypothetical protein;
MA101_0	funannotate	exon	133923	135212	.	-	.	ID=MA101_000036-T1.exon1;Parent=MA101_000036-T1;
MA101_0	funannotate	CDS	133923	135212	.	-	0	ID=MA101_000036-T1.cds;Parent=MA101_000036-T1;
MA101_0	funannotate	gene	137431	138808	.	-	.	ID=MA101_000037;
MA101_0	funannotate	mRNA	137431	138808	.	-	.	ID=MA101_000037-T1;Parent=MA101_000037;product=hypothetical protein;
MA101_0	funannotate	exon	138671	138808	.	-	.	ID=MA101_000037-T1.exon1;Parent=MA101_000037-T1;
MA101_0	funannotate	exon	138512	138613	.	-	.	ID=MA101_000037-T1.exon2;Parent=MA101_000037-T1;
MA101_0	funannotate	exon	138005	138090	.	-	.	ID=MA101_000037-T1.exon3;Parent=MA101_000037-T1;
MA101_0	funannotate	exon	137838	137951	.	-	.	ID=MA101_000037-T1.exon4;Parent=MA101_000037-T1;
MA101_0	funannotate	exon	137431	137764	.	-	.	ID=MA101_000037-T1.exon5;Parent=MA101_000037-T1;
MA101_0	funannotate	CDS	138671	138808	.	-	0	ID=MA101_000037-T1.cds;Parent=MA101_000037-T1;
MA101_0	funannotate	CDS	138512	138613	.	-	0	ID=MA101_000037-T1.cds;Parent=MA101_000037-T1;
MA101_0	funannotate	CDS	138005	138090	.	-	0	ID=MA101_000037-T1.cds;Parent=MA101_000037-T1;
MA101_0	funannotate	CDS	137838	137951	.	-	1	ID=MA101_000037-T1.cds;Parent=MA101_000037-T1;
MA101_0	funannotate	CDS	137431	137764	.	-	1	ID=MA101_000037-T1.cds;Parent=MA101_000037-T1;
MA101_0	funannotate	gene	140893	141975	.	+	.	ID=MA101_000038;
MA101_0	funannotate	mRNA	140893	141975	.	+	.	ID=MA101_000038-T1;Parent=MA101_000038;product=hypothetical protein;
MA101_0	funannotate	exon	140893	141975	.	+	.	ID=MA101_000038-T1.exon1;Parent=MA101_000038-T1;
MA101_0	funannotate	CDS	140893	141975	.	+	0	ID=MA101_000038-T1.cds;Parent=MA101_000038-T1;
MA101_0	funannotate	gene	143686	144624	.	-	.	ID=MA101_000039;
MA101_0	funannotate	mRNA	143686	144624	.	-	.	ID=MA101_000039-T1;Parent=MA101_000039;product=hypothetical protein;
MA101_0	funannotate	exon	143686	144624	.	-	.	ID=MA101_000039-T1.exon1;Parent=MA101_000039-T1;
MA101_0	funannotate	CDS	143686	144624	.	-	0	ID=MA101_000039-T1.cds;Parent=MA101_000039-T1;
MA101_0	funannotate	gene	145139	146187	.	-	.	ID=MA101_000040;
MA101_0	funannotate	mRNA	145139	146187	.	-	.	ID=MA101_000040-T1;Parent=MA101_000040;product=hypothetical protein;
MA101_0	funannotate	exon	145992	146187	.	-	.	ID=MA101_000040-T1.exon1;Parent=MA101_000040-T1;
MA101_0	funannotate	exon	145139	145929	.	-	.	ID=MA101_000040-T1.exon2;Parent=MA101_000040-T1;
MA101_0	funannotate	CDS	145992	146187	.	-	0	ID=MA101_000040-T1.cds;Parent=MA101_000040-T1;
MA101_0	funannotate	CDS	145139	145929	.	-	2	ID=MA101_000040-T1.cds;Parent=MA101_000040-T1;
MA101_0	funannotate	gene	147240	148703	.	+	.	ID=MA101_000041;
MA101_0	funannotate	mRNA	147240	148703	.	+	.	ID=MA101_000041-T1;Parent=MA101_000041;product=hypothetical protein;
MA101_0	funannotate	exon	147240	147386	.	+	.	ID=MA101_000041-T1.exon1;Parent=MA101_000041-T1;
MA101_0	funannotate	exon	147477	148703	.	+	.	ID=MA101_000041-T1.exon2;Parent=MA101_000041-T1;
MA101_0	funannotate	CDS	147240	147386	.	+	0	ID=MA101_000041-T1.cds;Parent=MA101_000041-T1;
MA101_0	funannotate	CDS	147477	148703	.	+	0	ID=MA101_000041-T1.cds;Parent=MA101_000041-T1;
MA101_0	funannotate	gene	149137	151631	.	-	.	ID=MA101_000042;
MA101_0	funannotate	mRNA	149137	151631	.	-	.	ID=MA101_000042-T1;Parent=MA101_000042;product=hypothetical protein;
MA101_0	funannotate	exon	151204	151631	.	-	.	ID=MA101_000042-T1.exon1;Parent=MA101_000042-T1;
MA101_0	funannotate	exon	151125	151152	.	-	.	ID=MA101_000042-T1.exon2;Parent=MA101_000042-T1;
MA101_0	funannotate	exon	149137	151047	.	-	.	ID=MA101_000042-T1.exon3;Parent=MA101_000042-T1;
MA101_0	funannotate	CDS	151204	151631	.	-	0	ID=MA101_000042-T1.cds;Parent=MA101_000042-T1;
MA101_0	funannotate	CDS	151125	151152	.	-	1	ID=MA101_000042-T1.cds;Parent=MA101_000042-T1;
MA101_0	funannotate	CDS	149137	151047	.	-	0	ID=MA101_000042-T1.cds;Parent=MA101_000042-T1;
MA101_0	funannotate	gene	152536	153780	.	+	.	ID=MA101_000043;
MA101_0	funannotate	mRNA	152536	153780	.	+	.	ID=MA101_000043-T1;Parent=MA101_000043;product=hypothetical protein;
MA101_0	funannotate	exon	152536	153780	.	+	.	ID=MA101_000043-T1.exon1;Parent=MA101_000043-T1;
MA101_0	funannotate	CDS	152536	153780	.	+	0	ID=MA101_000043-T1.cds;Parent=MA101_000043-T1;
MA101_0	funannotate	gene	154061	155088	.	-	.	ID=MA101_000044;
MA101_0	funannotate	mRNA	154061	155088	.	-	.	ID=MA101_000044-T1;Parent=MA101_000044;product=hypothetical protein;
MA101_0	funannotate	exon	155012	155088	.	-	.	ID=MA101_000044-T1.exon1;Parent=MA101_000044-T1;
MA101_0	funannotate	exon	154766	154952	.	-	.	ID=MA101_000044-T1.exon2;Parent=MA101_000044-T1;
MA101_0	funannotate	exon	154377	154660	.	-	.	ID=MA101_000044-T1.exon3;Parent=MA101_000044-T1;
MA101_0	funannotate	exon	154061	154310	.	-	.	ID=MA101_000044-T1.exon4;Parent=MA101_000044-T1;
MA101_0	funannotate	CDS	155012	155088	.	-	0	ID=MA101_000044-T1.cds;Parent=MA101_000044-T1;
MA101_0	funannotate	CDS	154766	154952	.	-	1	ID=MA101_000044-T1.cds;Parent=MA101_000044-T1;
MA101_0	funannotate	CDS	154377	154660	.	-	0	ID=MA101_000044-T1.cds;Parent=MA101_000044-T1;
MA101_0	funannotate	CDS	154061	154310	.	-	1	ID=MA101_000044-T1.cds;Parent=MA101_000044-T1;
MA101_0	funannotate	gene	157819	158471	.	+	.	ID=MA101_000045;
MA101_0	funannotate	mRNA	157819	158471	.	+	.	ID=MA101_000045-T1;Parent=MA101_000045;product=hypothetical protein;
MA101_0	funannotate	exon	157819	158050	.	+	.	ID=MA101_000045-T1.exon1;Parent=MA101_000045-T1;
MA101_0	funannotate	exon	158224	158471	.	+	.	ID=MA101_000045-T1.exon2;Parent=MA101_000045-T1;
MA101_0	funannotate	CDS	157819	158050	.	+	0	ID=MA101_000045-T1.cds;Parent=MA101_000045-T1;
MA101_0	funannotate	CDS	158224	158471	.	+	2	ID=MA101_000045-T1.cds;Parent=MA101_000045-T1;
MA101_0	funannotate	gene	158839	159970	.	-	.	ID=MA101_000046;
MA101_0	funannotate	mRNA	158839	159970	.	-	.	ID=MA101_000046-T1;Parent=MA101_000046;product=hypothetical protein;
MA101_0	funannotate	exon	159764	159970	.	-	.	ID=MA101_000046-T1.exon1;Parent=MA101_000046-T1;
MA101_0	funannotate	exon	158839	159669	.	-	.	ID=MA101_000046-T1.exon2;Parent=MA101_000046-T1;
MA101_0	funannotate	CDS	159764	159970	.	-	0	ID=MA101_000046-T1.cds;Parent=MA101_000046-T1;
MA101_0	funannotate	CDS	158839	159669	.	-	0	ID=MA101_000046-T1.cds;Parent=MA101_000046-T1;
MA101_0	funannotate	gene	161067	161942	.	-	.	ID=MA101_000047;
MA101_0	funannotate	mRNA	161067	161942	.	-	.	ID=MA101_000047-T1;Parent=MA101_000047;product=hypothetical protein;
MA101_0	funannotate	exon	161067	161942	.	-	.	ID=MA101_000047-T1.exon1;Parent=MA101_000047-T1;
MA101_0	funannotate	CDS	161067	161942	.	-	0	ID=MA101_000047-T1.cds;Parent=MA101_000047-T1;
MA101_0	funannotate	gene	163681	165771	.	+	.	ID=MA101_000048;
MA101_0	funannotate	mRNA	163681	165771	.	+	.	ID=MA101_000048-T1;Parent=MA101_000048;product=hypothetical protein;
MA101_0	funannotate	exon	163681	165771	.	+	.	ID=MA101_000048-T1.exon1;Parent=MA101_000048-T1;
MA101_0	funannotate	CDS	163681	165771	.	+	0	ID=MA101_000048-T1.cds;Parent=MA101_000048-T1;
MA101_0	funannotate	gene	166042	167628	.	-	.	ID=MA101_000049;
MA101_0	funannotate	mRNA	166042	167628	.	-	.	ID=MA101_000049-T1;Parent=MA101_000049;product=hypothetical protein;
MA101_0	funannotate	exon	167224	167628	.	-	.	ID=MA101_000049-T1.exon1;Parent=MA101_000049-T1;
MA101_0	funannotate	exon	166042	167109	.	-	.	ID=MA101_000049-T1.exon2;Parent=MA101_000049-T1;
MA101_0	funannotate	CDS	167224	167628	.	-	0	ID=MA101_000049-T1.cds;Parent=MA101_000049-T1;
MA101_0	funannotate	CDS	166042	167109	.	-	0	ID=MA101_000049-T1.cds;Parent=MA101_000049-T1;
MA101_0	funannotate	gene	169254	170405	.	+	.	ID=MA101_000050;
MA101_0	funannotate	mRNA	169254	170405	.	+	.	ID=MA101_000050-T1;Parent=MA101_000050;product=hypothetical protein;
MA101_0	funannotate	exon	169254	170405	.	+	.	ID=MA101_000050-T1.exon1;Parent=MA101_000050-T1;
MA101_0	funannotate	CDS	169254	170405	.	+	0	ID=MA101_000050-T1.cds;Parent=MA101_000050-T1;
MA101_0	funannotate	gene	171564	171773	.	-	.	ID=MA101_000051;
MA101_0	funannotate	mRNA	171564	171773	.	-	.	ID=MA101_000051-T1;Parent=MA101_000051;product=hypothetical protein;
MA101_0	funannotate	exon	171564	171773	.	-	.	ID=MA101_000051-T1.exon1;Parent=MA101_000051-T1;
MA101_0	funannotate	CDS	171564	171773	.	-	0	ID=MA101_000051-T1.cds;Parent=MA101_000051-T1;
MA101_0	funannotate	gene	176347	177068	.	-	.	ID=MA101_000052;
MA101_0	funannotate	mRNA	176347	177068	.	-	.	ID=MA101_000052-T1;Parent=MA101_000052;product=hypothetical protein;
MA101_0	funannotate	exon	177030	177068	.	-	.	ID=MA101_000052-T1.exon1;Parent=MA101_000052-T1;
MA101_0	funannotate	exon	176347	176946	.	-	.	ID=MA101_000052-T1.exon2;Parent=MA101_000052-T1;
MA101_0	funannotate	CDS	177030	177068	.	-	0	ID=MA101_000052-T1.cds;Parent=MA101_000052-T1;
MA101_0	funannotate	CDS	176347	176946	.	-	0	ID=MA101_000052-T1.cds;Parent=MA101_000052-T1;
MA101_0	funannotate	gene	179237	180519	.	+	.	ID=MA101_000053;
MA101_0	funannotate	mRNA	179237	180519	.	+	.	ID=MA101_000053-T1;Parent=MA101_000053;product=hypothetical protein;
MA101_0	funannotate	exon	179237	179293	.	+	.	ID=MA101_000053-T1.exon1;Parent=MA101_000053-T1;
MA101_0	funannotate	exon	179354	179533	.	+	.	ID=MA101_000053-T1.exon2;Parent=MA101_000053-T1;
MA101_0	funannotate	exon	179639	179764	.	+	.	ID=MA101_000053-T1.exon3;Parent=MA101_000053-T1;
MA101_0	funannotate	exon	179941	180112	.	+	.	ID=MA101_000053-T1.exon4;Parent=MA101_000053-T1;
MA101_0	funannotate	exon	180193	180236	.	+	.	ID=MA101_000053-T1.exon5;Parent=MA101_000053-T1;
MA101_0	funannotate	exon	180349	180519	.	+	.	ID=MA101_000053-T1.exon6;Parent=MA101_000053-T1;
MA101_0	funannotate	CDS	179237	179293	.	+	0	ID=MA101_000053-T1.cds;Parent=MA101_000053-T1;
MA101_0	funannotate	CDS	179354	179533	.	+	0	ID=MA101_000053-T1.cds;Parent=MA101_000053-T1;
MA101_0	funannotate	CDS	179639	179764	.	+	0	ID=MA101_000053-T1.cds;Parent=MA101_000053-T1;
MA101_0	funannotate	CDS	179941	180112	.	+	0	ID=MA101_000053-T1.cds;Parent=MA101_000053-T1;
MA101_0	funannotate	CDS	180193	180236	.	+	2	ID=MA101_000053-T1.cds;Parent=MA101_000053-T1;
MA101_0	funannotate	CDS	180349	180519	.	+	0	ID=MA101_000053-T1.cds;Parent=MA101_000053-T1;
MA101_0	funannotate	gene	181982	183599	.	+	.	ID=MA101_000054;
MA101_0	funannotate	mRNA	181982	183599	.	+	.	ID=MA101_000054-T1;Parent=MA101_000054;product=hypothetical protein;
MA101_0	funannotate	exon	181982	182337	.	+	.	ID=MA101_000054-T1.exon1;Parent=MA101_000054-T1;
MA101_0	funannotate	exon	182436	182756	.	+	.	ID=MA101_000054-T1.exon2;Parent=MA101_000054-T1;
MA101_0	funannotate	exon	182845	183409	.	+	.	ID=MA101_000054-T1.exon3;Parent=MA101_000054-T1;
MA101_0	funannotate	exon	183483	183599	.	+	.	ID=MA101_000054-T1.exon4;Parent=MA101_000054-T1;
MA101_0	funannotate	CDS	181982	182337	.	+	0	ID=MA101_000054-T1.cds;Parent=MA101_000054-T1;
MA101_0	funannotate	CDS	182436	182756	.	+	1	ID=MA101_000054-T1.cds;Parent=MA101_000054-T1;
MA101_0	funannotate	CDS	182845	183409	.	+	1	ID=MA101_000054-T1.cds;Parent=MA101_000054-T1;
MA101_0	funannotate	CDS	183483	183599	.	+	0	ID=MA101_000054-T1.cds;Parent=MA101_000054-T1;
MA101_0	funannotate	gene	184734	186205	.	+	.	ID=MA101_000055;
MA101_0	funannotate	mRNA	184734	186205	.	+	.	ID=MA101_000055-T1;Parent=MA101_000055;product=hypothetical protein;
MA101_0	funannotate	exon	184734	184918	.	+	.	ID=MA101_000055-T1.exon1;Parent=MA101_000055-T1;
MA101_0	funannotate	exon	184987	185343	.	+	.	ID=MA101_000055-T1.exon2;Parent=MA101_000055-T1;
MA101_0	funannotate	exon	185436	185792	.	+	.	ID=MA101_000055-T1.exon3;Parent=MA101_000055-T1;
MA101_0	funannotate	exon	185920	186205	.	+	.	ID=MA101_000055-T1.exon4;Parent=MA101_000055-T1;
MA101_0	funannotate	CDS	184734	184918	.	+	0	ID=MA101_000055-T1.cds;Parent=MA101_000055-T1;
MA101_0	funannotate	CDS	184987	185343	.	+	1	ID=MA101_000055-T1.cds;Parent=MA101_000055-T1;
MA101_0	funannotate	CDS	185436	185792	.	+	1	ID=MA101_000055-T1.cds;Parent=MA101_000055-T1;
MA101_0	funannotate	CDS	185920	186205	.	+	1	ID=MA101_000055-T1.cds;Parent=MA101_000055-T1;
MA101_0	funannotate	gene	189045	190098	.	-	.	ID=MA101_000056;
MA101_0	funannotate	mRNA	189045	190098	.	-	.	ID=MA101_000056-T1;Parent=MA101_000056;product=hypothetical protein;
MA101_0	funannotate	exon	189746	190098	.	-	.	ID=MA101_000056-T1.exon1;Parent=MA101_000056-T1;
MA101_0	funannotate	exon	189045	189615	.	-	.	ID=MA101_000056-T1.exon2;Parent=MA101_000056-T1;
MA101_0	funannotate	CDS	189746	190098	.	-	0	ID=MA101_000056-T1.cds;Parent=MA101_000056-T1;
MA101_0	funannotate	CDS	189045	189615	.	-	1	ID=MA101_000056-T1.cds;Parent=MA101_000056-T1;
MA101_0	funannotate	gene	195250	196114	.	+	.	ID=MA101_000057;
MA101_0	funannotate	mRNA	195250	196114	.	+	.	ID=MA101_000057-T1;Parent=MA101_000057;product=hypothetical protein;
MA101_0	funannotate	exon	195250	195403	.	+	.	ID=MA101_000057-T1.exon1;Parent=MA101_000057-T1;
MA101_0	funannotate	exon	195468	196114	.	+	.	ID=MA101_000057-T1.exon2;Parent=MA101_000057-T1;
MA101_0	funannotate	CDS	195250	195403	.	+	0	ID=MA101_000057-T1.cds;Parent=MA101_000057-T1;
MA101_0	funannotate	CDS	195468	196114	.	+	2	ID=MA101_000057-T1.cds;Parent=MA101_000057-T1;
MA101_0	funannotate	gene	199069	200809	.	-	.	ID=MA101_000058;
MA101_0	funannotate	mRNA	199069	200809	.	-	.	ID=MA101_000058-T1;Parent=MA101_000058;product=hypothetical protein;
MA101_0	funannotate	exon	200697	200809	.	-	.	ID=MA101_000058-T1.exon1;Parent=MA101_000058-T1;
MA101_0	funannotate	exon	200359	200491	.	-	.	ID=MA101_000058-T1.exon2;Parent=MA101_000058-T1;
MA101_0	funannotate	exon	200204	200270	.	-	.	ID=MA101_000058-T1.exon3;Parent=MA101_000058-T1;
MA101_0	funannotate	exon	199797	200111	.	-	.	ID=MA101_000058-T1.exon4;Parent=MA101_000058-T1;
MA101_0	funannotate	exon	199069	199712	.	-	.	ID=MA101_000058-T1.exon5;Parent=MA101_000058-T1;
MA101_0	funannotate	CDS	200697	200809	.	-	0	ID=MA101_000058-T1.cds;Parent=MA101_000058-T1;
MA101_0	funannotate	CDS	200359	200491	.	-	1	ID=MA101_000058-T1.cds;Parent=MA101_000058-T1;
MA101_0	funannotate	CDS	200204	200270	.	-	0	ID=MA101_000058-T1.cds;Parent=MA101_000058-T1;
MA101_0	funannotate	CDS	199797	200111	.	-	2	ID=MA101_000058-T1.cds;Parent=MA101_000058-T1;
MA101_0	funannotate	CDS	199069	199712	.	-	2	ID=MA101_000058-T1.cds;Parent=MA101_000058-T1;
MA101_0	funannotate	gene	203259	203948	.	-	.	ID=MA101_000059;
MA101_0	funannotate	mRNA	203259	203948	.	-	.	ID=MA101_000059-T1;Parent=MA101_000059;product=hypothetical protein;
MA101_0	funannotate	exon	203771	203948	.	-	.	ID=MA101_000059-T1.exon1;Parent=MA101_000059-T1;
MA101_0	funannotate	exon	203596	203687	.	-	.	ID=MA101_000059-T1.exon2;Parent=MA101_000059-T1;
MA101_0	funannotate	exon	203259	203534	.	-	.	ID=MA101_000059-T1.exon3;Parent=MA101_000059-T1;
MA101_0	funannotate	CDS	203771	203948	.	-	0	ID=MA101_000059-T1.cds;Parent=MA101_000059-T1;
MA101_0	funannotate	CDS	203596	203687	.	-	2	ID=MA101_000059-T1.cds;Parent=MA101_000059-T1;
MA101_0	funannotate	CDS	203259	203534	.	-	0	ID=MA101_000059-T1.cds;Parent=MA101_000059-T1;
MA101_0	funannotate	gene	205903	207369	.	+	.	ID=MA101_000060;
MA101_0	funannotate	mRNA	205903	207369	.	+	.	ID=MA101_000060-T1;Parent=MA101_000060;product=hypothetical protein;
MA101_0	funannotate	exon	205903	206112	.	+	.	ID=MA101_000060-T1.exon1;Parent=MA101_000060-T1;
MA101_0	funannotate	exon	206266	207369	.	+	.	ID=MA101_000060-T1.exon2;Parent=MA101_000060-T1;
MA101_0	funannotate	CDS	205903	206112	.	+	0	ID=MA101_000060-T1.cds;Parent=MA101_000060-T1;
MA101_0	funannotate	CDS	206266	207369	.	+	0	ID=MA101_000060-T1.cds;Parent=MA101_000060-T1;
MA101_0	funannotate	gene	212963	214299	.	-	.	ID=MA101_000061;
MA101_0	funannotate	mRNA	212963	214299	.	-	.	ID=MA101_000061-T1;Parent=MA101_000061;product=hypothetical protein;
MA101_0	funannotate	exon	213582	214299	.	-	.	ID=MA101_000061-T1.exon1;Parent=MA101_000061-T1;
MA101_0	funannotate	exon	212963	213516	.	-	.	ID=MA101_000061-T1.exon2;Parent=MA101_000061-T1;
MA101_0	funannotate	CDS	213582	214299	.	-	0	ID=MA101_000061-T1.cds;Parent=MA101_000061-T1;
MA101_0	funannotate	CDS	212963	213516	.	-	2	ID=MA101_000061-T1.cds;Parent=MA101_000061-T1;
MA101_0	funannotate	gene	215098	216069	.	-	.	ID=MA101_000062;
MA101_0	funannotate	mRNA	215098	216069	.	-	.	ID=MA101_000062-T1;Parent=MA101_000062;product=hypothetical protein;
MA101_0	funannotate	exon	215874	216069	.	-	.	ID=MA101_000062-T1.exon1;Parent=MA101_000062-T1;
MA101_0	funannotate	exon	215492	215805	.	-	.	ID=MA101_000062-T1.exon2;Parent=MA101_000062-T1;
MA101_0	funannotate	exon	215098	215400	.	-	.	ID=MA101_000062-T1.exon3;Parent=MA101_000062-T1;
MA101_0	funannotate	CDS	215874	216069	.	-	0	ID=MA101_000062-T1.cds;Parent=MA101_000062-T1;
MA101_0	funannotate	CDS	215492	215805	.	-	2	ID=MA101_000062-T1.cds;Parent=MA101_000062-T1;
MA101_0	funannotate	CDS	215098	215400	.	-	0	ID=MA101_000062-T1.cds;Parent=MA101_000062-T1;
MA101_0	funannotate	gene	218028	219251	.	+	.	ID=MA101_000063;
MA101_0	funannotate	mRNA	218028	219251	.	+	.	ID=MA101_000063-T1;Parent=MA101_000063;product=hypothetical protein;
MA101_0	funannotate	exon	218028	219251	.	+	.	ID=MA101_000063-T1.exon1;Parent=MA101_000063-T1;
MA101_0	funannotate	CDS	218028	219251	.	+	0	ID=MA101_000063-T1.cds;Parent=MA101_000063-T1;
MA101_0	funannotate	gene	220066	222177	.	+	.	ID=MA101_000064;
MA101_0	funannotate	mRNA	220066	222177	.	+	.	ID=MA101_000064-T1;Parent=MA101_000064;product=hypothetical protein;
MA101_0	funannotate	exon	220066	220504	.	+	.	ID=MA101_000064-T1.exon1;Parent=MA101_000064-T1;
MA101_0	funannotate	exon	220595	222177	.	+	.	ID=MA101_000064-T1.exon2;Parent=MA101_000064-T1;
MA101_0	funannotate	CDS	220066	220504	.	+	0	ID=MA101_000064-T1.cds;Parent=MA101_000064-T1;
MA101_0	funannotate	CDS	220595	222177	.	+	2	ID=MA101_000064-T1.cds;Parent=MA101_000064-T1;
MA101_0	funannotate	gene	223749	225685	.	-	.	ID=MA101_000065;
MA101_0	funannotate	mRNA	223749	225685	.	-	.	ID=MA101_000065-T1;Parent=MA101_000065;product=hypothetical protein;
MA101_0	funannotate	exon	225559	225685	.	-	.	ID=MA101_000065-T1.exon1;Parent=MA101_000065-T1;
MA101_0	funannotate	exon	225210	225489	.	-	.	ID=MA101_000065-T1.exon2;Parent=MA101_000065-T1;
MA101_0	funannotate	exon	224045	224894	.	-	.	ID=MA101_000065-T1.exon3;Parent=MA101_000065-T1;
MA101_0	funannotate	exon	223749	223898	.	-	.	ID=MA101_000065-T1.exon4;Parent=MA101_000065-T1;
MA101_0	funannotate	CDS	225559	225685	.	-	0	ID=MA101_000065-T1.cds;Parent=MA101_000065-T1;
MA101_0	funannotate	CDS	225210	225489	.	-	2	ID=MA101_000065-T1.cds;Parent=MA101_000065-T1;
MA101_0	funannotate	CDS	224045	224894	.	-	1	ID=MA101_000065-T1.cds;Parent=MA101_000065-T1;
MA101_0	funannotate	CDS	223749	223898	.	-	0	ID=MA101_000065-T1.cds;Parent=MA101_000065-T1;
MA101_0	funannotate	gene	236617	237339	.	+	.	ID=MA101_000066;
MA101_0	funannotate	mRNA	236617	237339	.	+	.	ID=MA101_000066-T1;Parent=MA101_000066;product=hypothetical protein;
MA101_0	funannotate	exon	236617	237339	.	+	.	ID=MA101_000066-T1.exon1;Parent=MA101_000066-T1;
MA101_0	funannotate	CDS	236617	237339	.	+	0	ID=MA101_000066-T1.cds;Parent=MA101_000066-T1;
MA101_0	funannotate	gene	242082	243985	.	+	.	ID=MA101_000067;
MA101_0	funannotate	mRNA	242082	243985	.	+	.	ID=MA101_000067-T1;Parent=MA101_000067;product=hypothetical protein;
MA101_0	funannotate	exon	242082	242522	.	+	.	ID=MA101_000067-T1.exon1;Parent=MA101_000067-T1;
MA101_0	funannotate	exon	242581	243659	.	+	.	ID=MA101_000067-T1.exon2;Parent=MA101_000067-T1;
MA101_0	funannotate	exon	243727	243985	.	+	.	ID=MA101_000067-T1.exon3;Parent=MA101_000067-T1;
MA101_0	funannotate	CDS	242082	242522	.	+	0	ID=MA101_000067-T1.cds;Parent=MA101_000067-T1;
MA101_0	funannotate	CDS	242581	243659	.	+	0	ID=MA101_000067-T1.cds;Parent=MA101_000067-T1;
MA101_0	funannotate	CDS	243727	243985	.	+	1	ID=MA101_000067-T1.cds;Parent=MA101_000067-T1;
MA101_0	funannotate	gene	244194	245183	.	-	.	ID=MA101_000068;
MA101_0	funannotate	mRNA	244194	245183	.	-	.	ID=MA101_000068-T1;Parent=MA101_000068;product=hypothetical protein;
MA101_0	funannotate	exon	244966	245183	.	-	.	ID=MA101_000068-T1.exon1;Parent=MA101_000068-T1;
MA101_0	funannotate	exon	244194	244776	.	-	.	ID=MA101_000068-T1.exon2;Parent=MA101_000068-T1;
MA101_0	funannotate	CDS	244966	245183	.	-	0	ID=MA101_000068-T1.cds;Parent=MA101_000068-T1;
MA101_0	funannotate	CDS	244194	244776	.	-	1	ID=MA101_000068-T1.cds;Parent=MA101_000068-T1;
MA101_0	funannotate	gene	247625	249363	.	+	.	ID=MA101_000069;
MA101_0	funannotate	mRNA	247625	249363	.	+	.	ID=MA101_000069-T1;Parent=MA101_000069;product=hypothetical protein;
MA101_0	funannotate	exon	247625	247760	.	+	.	ID=MA101_000069-T1.exon1;Parent=MA101_000069-T1;
MA101_0	funannotate	exon	247973	248408	.	+	.	ID=MA101_000069-T1.exon2;Parent=MA101_000069-T1;
MA101_0	funannotate	exon	248471	248732	.	+	.	ID=MA101_000069-T1.exon3;Parent=MA101_000069-T1;
MA101_0	funannotate	exon	248802	249097	.	+	.	ID=MA101_000069-T1.exon4;Parent=MA101_000069-T1;
MA101_0	funannotate	exon	249162	249363	.	+	.	ID=MA101_000069-T1.exon5;Parent=MA101_000069-T1;
MA101_0	funannotate	CDS	247625	247760	.	+	0	ID=MA101_000069-T1.cds;Parent=MA101_000069-T1;
MA101_0	funannotate	CDS	247973	248408	.	+	2	ID=MA101_000069-T1.cds;Parent=MA101_000069-T1;
MA101_0	funannotate	CDS	248471	248732	.	+	1	ID=MA101_000069-T1.cds;Parent=MA101_000069-T1;
MA101_0	funannotate	CDS	248802	249097	.	+	0	ID=MA101_000069-T1.cds;Parent=MA101_000069-T1;
MA101_0	funannotate	CDS	249162	249363	.	+	1	ID=MA101_000069-T1.cds;Parent=MA101_000069-T1;
MA101_0	funannotate	gene	249722	251680	.	-	.	ID=MA101_000070;
MA101_0	funannotate	mRNA	249722	251680	.	-	.	ID=MA101_000070-T1;Parent=MA101_000070;product=hypothetical protein;
MA101_0	funannotate	exon	251584	251680	.	-	.	ID=MA101_000070-T1.exon1;Parent=MA101_000070-T1;
MA101_0	funannotate	exon	251457	251536	.	-	.	ID=MA101_000070-T1.exon2;Parent=MA101_000070-T1;
MA101_0	funannotate	exon	251037	251393	.	-	.	ID=MA101_000070-T1.exon3;Parent=MA101_000070-T1;
MA101_0	funannotate	exon	250644	250893	.	-	.	ID=MA101_000070-T1.exon4;Parent=MA101_000070-T1;
MA101_0	funannotate	exon	250411	250586	.	-	.	ID=MA101_000070-T1.exon5;Parent=MA101_000070-T1;
MA101_0	funannotate	exon	249913	250349	.	-	.	ID=MA101_000070-T1.exon6;Parent=MA101_000070-T1;
MA101_0	funannotate	exon	249722	249857	.	-	.	ID=MA101_000070-T1.exon7;Parent=MA101_000070-T1;
MA101_0	funannotate	CDS	251584	251680	.	-	0	ID=MA101_000070-T1.cds;Parent=MA101_000070-T1;
MA101_0	funannotate	CDS	251457	251536	.	-	2	ID=MA101_000070-T1.cds;Parent=MA101_000070-T1;
MA101_0	funannotate	CDS	251037	251393	.	-	0	ID=MA101_000070-T1.cds;Parent=MA101_000070-T1;
MA101_0	funannotate	CDS	250644	250893	.	-	0	ID=MA101_000070-T1.cds;Parent=MA101_000070-T1;
MA101_0	funannotate	CDS	250411	250586	.	-	2	ID=MA101_000070-T1.cds;Parent=MA101_000070-T1;
MA101_0	funannotate	CDS	249913	250349	.	-	0	ID=MA101_000070-T1.cds;Parent=MA101_000070-T1;
MA101_0	funannotate	CDS	249722	249857	.	-	1	ID=MA101_000070-T1.cds;Parent=MA101_000070-T1;
MA101_0	funannotate	gene	253108	253539	.	-	.	ID=MA101_000071;
MA101_0	funannotate	mRNA	253108	253539	.	-	.	ID=MA101_000071-T1;Parent=MA101_000071;product=hypothetical protein;
MA101_0	funannotate	exon	253108	253539	.	-	.	ID=MA101_000071-T1.exon1;Parent=MA101_000071-T1;
MA101_0	funannotate	CDS	253108	253539	.	-	0	ID=MA101_000071-T1.cds;Parent=MA101_000071-T1;
MA101_0	funannotate	gene	256559	258032	.	+	.	ID=MA101_000072;
MA101_0	funannotate	mRNA	256559	258032	.	+	.	ID=MA101_000072-T1;Parent=MA101_000072;product=hypothetical protein;
MA101_0	funannotate	exon	256559	256805	.	+	.	ID=MA101_000072-T1.exon1;Parent=MA101_000072-T1;
MA101_0	funannotate	exon	256868	257390	.	+	.	ID=MA101_000072-T1.exon2;Parent=MA101_000072-T1;
MA101_0	funannotate	exon	257525	257793	.	+	.	ID=MA101_000072-T1.exon3;Parent=MA101_000072-T1;
MA101_0	funannotate	exon	257869	258032	.	+	.	ID=MA101_000072-T1.exon4;Parent=MA101_000072-T1;
MA101_0	funannotate	CDS	256559	256805	.	+	0	ID=MA101_000072-T1.cds;Parent=MA101_000072-T1;
MA101_0	funannotate	CDS	256868	257390	.	+	2	ID=MA101_000072-T1.cds;Parent=MA101_000072-T1;
MA101_0	funannotate	CDS	257525	257793	.	+	1	ID=MA101_000072-T1.cds;Parent=MA101_000072-T1;
MA101_0	funannotate	CDS	257869	258032	.	+	2	ID=MA101_000072-T1.cds;Parent=MA101_000072-T1;
MA101_0	funannotate	gene	258682	259320	.	-	.	ID=MA101_000073;
MA101_0	funannotate	mRNA	258682	259320	.	-	.	ID=MA101_000073-T1;Parent=MA101_000073;product=hypothetical protein;
MA101_0	funannotate	exon	259103	259320	.	-	.	ID=MA101_000073-T1.exon1;Parent=MA101_000073-T1;
MA101_0	funannotate	exon	258864	258973	.	-	.	ID=MA101_000073-T1.exon2;Parent=MA101_000073-T1;
MA101_0	funannotate	exon	258682	258752	.	-	.	ID=MA101_000073-T1.exon3;Parent=MA101_000073-T1;
MA101_0	funannotate	CDS	259103	259320	.	-	0	ID=MA101_000073-T1.cds;Parent=MA101_000073-T1;
MA101_0	funannotate	CDS	258864	258973	.	-	1	ID=MA101_000073-T1.cds;Parent=MA101_000073-T1;
MA101_0	funannotate	CDS	258682	258752	.	-	2	ID=MA101_000073-T1.cds;Parent=MA101_000073-T1;
MA101_0	funannotate	gene	262534	264279	.	-	.	ID=MA101_000074;
MA101_0	funannotate	mRNA	262534	264279	.	-	.	ID=MA101_000074-T1;Parent=MA101_000074;product=hypothetical protein;
MA101_0	funannotate	exon	262534	264279	.	-	.	ID=MA101_000074-T1.exon1;Parent=MA101_000074-T1;
MA101_0	funannotate	CDS	262534	264279	.	-	0	ID=MA101_000074-T1.cds;Parent=MA101_000074-T1;
MA101_0	funannotate	gene	270563	271291	.	-	.	ID=MA101_000075;
MA101_0	funannotate	mRNA	270563	271291	.	-	.	ID=MA101_000075-T1;Parent=MA101_000075;product=hypothetical protein;
MA101_0	funannotate	exon	270563	271291	.	-	.	ID=MA101_000075-T1.exon1;Parent=MA101_000075-T1;
MA101_0	funannotate	CDS	270563	271291	.	-	0	ID=MA101_000075-T1.cds;Parent=MA101_000075-T1;
MA101_0	funannotate	gene	272387	274263	.	-	.	ID=MA101_000076;
MA101_0	funannotate	mRNA	272387	274263	.	-	.	ID=MA101_000076-T1;Parent=MA101_000076;product=hypothetical protein;
MA101_0	funannotate	exon	273592	274263	.	-	.	ID=MA101_000076-T1.exon1;Parent=MA101_000076-T1;
MA101_0	funannotate	exon	273495	273534	.	-	.	ID=MA101_000076-T1.exon2;Parent=MA101_000076-T1;
MA101_0	funannotate	exon	273283	273440	.	-	.	ID=MA101_000076-T1.exon3;Parent=MA101_000076-T1;
MA101_0	funannotate	exon	272692	273231	.	-	.	ID=MA101_000076-T1.exon4;Parent=MA101_000076-T1;
MA101_0	funannotate	exon	272387	272629	.	-	.	ID=MA101_000076-T1.exon5;Parent=MA101_000076-T1;
MA101_0	funannotate	CDS	273592	274263	.	-	0	ID=MA101_000076-T1.cds;Parent=MA101_000076-T1;
MA101_0	funannotate	CDS	273495	273534	.	-	0	ID=MA101_000076-T1.cds;Parent=MA101_000076-T1;
MA101_0	funannotate	CDS	273283	273440	.	-	2	ID=MA101_000076-T1.cds;Parent=MA101_000076-T1;
MA101_0	funannotate	CDS	272692	273231	.	-	0	ID=MA101_000076-T1.cds;Parent=MA101_000076-T1;
MA101_0	funannotate	CDS	272387	272629	.	-	0	ID=MA101_000076-T1.cds;Parent=MA101_000076-T1;
MA101_0	funannotate	gene	275051	276381	.	+	.	ID=MA101_000077;
MA101_0	funannotate	mRNA	275051	276381	.	+	.	ID=MA101_000077-T1;Parent=MA101_000077;product=hypothetical protein;
MA101_0	funannotate	exon	275051	275152	.	+	.	ID=MA101_000077-T1.exon1;Parent=MA101_000077-T1;
MA101_0	funannotate	exon	275216	275250	.	+	.	ID=MA101_000077-T1.exon2;Parent=MA101_000077-T1;
MA101_0	funannotate	exon	275309	275379	.	+	.	ID=MA101_000077-T1.exon3;Parent=MA101_000077-T1;
MA101_0	funannotate	exon	275434	275456	.	+	.	ID=MA101_000077-T1.exon4;Parent=MA101_000077-T1;
MA101_0	funannotate	exon	275512	275650	.	+	.	ID=MA101_000077-T1.exon5;Parent=MA101_000077-T1;
MA101_0	funannotate	exon	275710	275732	.	+	.	ID=MA101_000077-T1.exon6;Parent=MA101_000077-T1;
MA101_0	funannotate	exon	275854	276381	.	+	.	ID=MA101_000077-T1.exon7;Parent=MA101_000077-T1;
MA101_0	funannotate	CDS	275051	275152	.	+	0	ID=MA101_000077-T1.cds;Parent=MA101_000077-T1;
MA101_0	funannotate	CDS	275216	275250	.	+	0	ID=MA101_000077-T1.cds;Parent=MA101_000077-T1;
MA101_0	funannotate	CDS	275309	275379	.	+	1	ID=MA101_000077-T1.cds;Parent=MA101_000077-T1;
MA101_0	funannotate	CDS	275434	275456	.	+	2	ID=MA101_000077-T1.cds;Parent=MA101_000077-T1;
MA101_0	funannotate	CDS	275512	275650	.	+	0	ID=MA101_000077-T1.cds;Parent=MA101_000077-T1;
MA101_0	funannotate	CDS	275710	275732	.	+	2	ID=MA101_000077-T1.cds;Parent=MA101_000077-T1;
MA101_0	funannotate	CDS	275854	276381	.	+	0	ID=MA101_000077-T1.cds;Parent=MA101_000077-T1;
MA101_0	funannotate	gene	276725	278343	.	-	.	ID=MA101_000078;
MA101_0	funannotate	mRNA	276725	278343	.	-	.	ID=MA101_000078-T1;Parent=MA101_000078;product=hypothetical protein;
MA101_0	funannotate	exon	278291	278343	.	-	.	ID=MA101_000078-T1.exon1;Parent=MA101_000078-T1;
MA101_0	funannotate	exon	276725	278240	.	-	.	ID=MA101_000078-T1.exon2;Parent=MA101_000078-T1;
MA101_0	funannotate	CDS	278291	278343	.	-	0	ID=MA101_000078-T1.cds;Parent=MA101_000078-T1;
MA101_0	funannotate	CDS	276725	278240	.	-	1	ID=MA101_000078-T1.cds;Parent=MA101_000078-T1;
MA101_0	funannotate	gene	279472	280284	.	+	.	ID=MA101_000079;
MA101_0	funannotate	mRNA	279472	280284	.	+	.	ID=MA101_000079-T1;Parent=MA101_000079;product=hypothetical protein;
MA101_0	funannotate	exon	279472	280284	.	+	.	ID=MA101_000079-T1.exon1;Parent=MA101_000079-T1;
MA101_0	funannotate	CDS	279472	280284	.	+	0	ID=MA101_000079-T1.cds;Parent=MA101_000079-T1;
MA101_0	funannotate	gene	282517	283212	.	-	.	ID=MA101_000080;
MA101_0	funannotate	mRNA	282517	283212	.	-	.	ID=MA101_000080-T1;Parent=MA101_000080;product=hypothetical protein;
MA101_0	funannotate	exon	283115	283212	.	-	.	ID=MA101_000080-T1.exon1;Parent=MA101_000080-T1;
MA101_0	funannotate	exon	282517	283027	.	-	.	ID=MA101_000080-T1.exon2;Parent=MA101_000080-T1;
MA101_0	funannotate	CDS	283115	283212	.	-	0	ID=MA101_000080-T1.cds;Parent=MA101_000080-T1;
MA101_0	funannotate	CDS	282517	283027	.	-	1	ID=MA101_000080-T1.cds;Parent=MA101_000080-T1;
MA101_0	funannotate	gene	296641	297342	.	-	.	ID=MA101_000081;
MA101_0	funannotate	mRNA	296641	297342	.	-	.	ID=MA101_000081-T1;Parent=MA101_000081;product=hypothetical protein;
MA101_0	funannotate	exon	297155	297342	.	-	.	ID=MA101_000081-T1.exon1;Parent=MA101_000081-T1;
MA101_0	funannotate	exon	296641	297091	.	-	.	ID=MA101_000081-T1.exon2;Parent=MA101_000081-T1;
MA101_0	funannotate	CDS	297155	297342	.	-	0	ID=MA101_000081-T1.cds;Parent=MA101_000081-T1;
MA101_0	funannotate	CDS	296641	297091	.	-	1	ID=MA101_000081-T1.cds;Parent=MA101_000081-T1;
MA101_0	funannotate	gene	298353	299847	.	+	.	ID=MA101_000082;
MA101_0	funannotate	mRNA	298353	299847	.	+	.	ID=MA101_000082-T1;Parent=MA101_000082;product=hypothetical protein;
MA101_0	funannotate	exon	298353	299481	.	+	.	ID=MA101_000082-T1.exon1;Parent=MA101_000082-T1;
MA101_0	funannotate	exon	299543	299847	.	+	.	ID=MA101_000082-T1.exon2;Parent=MA101_000082-T1;
MA101_0	funannotate	CDS	298353	299481	.	+	0	ID=MA101_000082-T1.cds;Parent=MA101_000082-T1;
MA101_0	funannotate	CDS	299543	299847	.	+	2	ID=MA101_000082-T1.cds;Parent=MA101_000082-T1;
MA101_0	funannotate	gene	300874	302567	.	-	.	ID=MA101_000083;
MA101_0	funannotate	mRNA	300874	302567	.	-	.	ID=MA101_000083-T1;Parent=MA101_000083;product=hypothetical protein;
MA101_0	funannotate	exon	302277	302567	.	-	.	ID=MA101_000083-T1.exon1;Parent=MA101_000083-T1;
MA101_0	funannotate	exon	301950	302142	.	-	.	ID=MA101_000083-T1.exon2;Parent=MA101_000083-T1;
MA101_0	funannotate	exon	301642	301882	.	-	.	ID=MA101_000083-T1.exon3;Parent=MA101_000083-T1;
MA101_0	funannotate	exon	301055	301620	.	-	.	ID=MA101_000083-T1.exon4;Parent=MA101_000083-T1;
MA101_0	funannotate	exon	300874	300983	.	-	.	ID=MA101_000083-T1.exon5;Parent=MA101_000083-T1;
MA101_0	funannotate	CDS	302277	302567	.	-	0	ID=MA101_000083-T1.cds;Parent=MA101_000083-T1;
MA101_0	funannotate	CDS	301950	302142	.	-	0	ID=MA101_000083-T1.cds;Parent=MA101_000083-T1;
MA101_0	funannotate	CDS	301642	301882	.	-	2	ID=MA101_000083-T1.cds;Parent=MA101_000083-T1;
MA101_0	funannotate	CDS	301055	301620	.	-	1	ID=MA101_000083-T1.cds;Parent=MA101_000083-T1;
MA101_0	funannotate	CDS	300874	300983	.	-	2	ID=MA101_000083-T1.cds;Parent=MA101_000083-T1;
MA101_0	funannotate	gene	309241	309757	.	+	.	ID=MA101_000084;
MA101_0	funannotate	mRNA	309241	309757	.	+	.	ID=MA101_000084-T1;Parent=MA101_000084;product=hypothetical protein;
MA101_0	funannotate	exon	309241	309628	.	+	.	ID=MA101_000084-T1.exon1;Parent=MA101_000084-T1;
MA101_0	funannotate	exon	309696	309757	.	+	.	ID=MA101_000084-T1.exon2;Parent=MA101_000084-T1;
MA101_0	funannotate	CDS	309241	309628	.	+	0	ID=MA101_000084-T1.cds;Parent=MA101_000084-T1;
MA101_0	funannotate	CDS	309696	309757	.	+	2	ID=MA101_000084-T1.cds;Parent=MA101_000084-T1;
MA101_0	funannotate	gene	309877	311373	.	+	.	ID=MA101_000085;
MA101_0	funannotate	mRNA	309877	311373	.	+	.	ID=MA101_000085-T1;Parent=MA101_000085;product=hypothetical protein;
MA101_0	funannotate	exon	309877	309947	.	+	.	ID=MA101_000085-T1.exon1;Parent=MA101_000085-T1;
MA101_0	funannotate	exon	310006	310791	.	+	.	ID=MA101_000085-T1.exon2;Parent=MA101_000085-T1;
MA101_0	funannotate	exon	310854	311373	.	+	.	ID=MA101_000085-T1.exon3;Parent=MA101_000085-T1;
MA101_0	funannotate	CDS	309877	309947	.	+	0	ID=MA101_000085-T1.cds;Parent=MA101_000085-T1;
MA101_0	funannotate	CDS	310006	310791	.	+	1	ID=MA101_000085-T1.cds;Parent=MA101_000085-T1;
MA101_0	funannotate	CDS	310854	311373	.	+	1	ID=MA101_000085-T1.cds;Parent=MA101_000085-T1;
MA101_0	funannotate	gene	312629	313910	.	+	.	ID=MA101_000086;
MA101_0	funannotate	mRNA	312629	313910	.	+	.	ID=MA101_000086-T1;Parent=MA101_000086;product=hypothetical protein;
MA101_0	funannotate	exon	312629	312799	.	+	.	ID=MA101_000086-T1.exon1;Parent=MA101_000086-T1;
MA101_0	funannotate	exon	312891	313034	.	+	.	ID=MA101_000086-T1.exon2;Parent=MA101_000086-T1;
MA101_0	funannotate	exon	313125	313910	.	+	.	ID=MA101_000086-T1.exon3;Parent=MA101_000086-T1;
MA101_0	funannotate	CDS	312629	312799	.	+	0	ID=MA101_000086-T1.cds;Parent=MA101_000086-T1;
MA101_0	funannotate	CDS	312891	313034	.	+	0	ID=MA101_000086-T1.cds;Parent=MA101_000086-T1;
MA101_0	funannotate	CDS	313125	313910	.	+	0	ID=MA101_000086-T1.cds;Parent=MA101_000086-T1;
MA101_0	funannotate	gene	314875	316674	.	-	.	ID=MA101_000087;
MA101_0	funannotate	mRNA	314875	316674	.	-	.	ID=MA101_000087-T1;Parent=MA101_000087;product=hypothetical protein;
MA101_0	funannotate	exon	314875	316674	.	-	.	ID=MA101_000087-T1.exon1;Parent=MA101_000087-T1;
MA101_0	funannotate	CDS	314875	316674	.	-	0	ID=MA101_000087-T1.cds;Parent=MA101_000087-T1;
MA101_0	funannotate	gene	317904	319107	.	-	.	ID=MA101_000088;
MA101_0	funannotate	mRNA	317904	319107	.	-	.	ID=MA101_000088-T1;Parent=MA101_000088;product=hypothetical protein;
MA101_0	funannotate	exon	318769	319107	.	-	.	ID=MA101_000088-T1.exon1;Parent=MA101_000088-T1;
MA101_0	funannotate	exon	317904	318638	.	-	.	ID=MA101_000088-T1.exon2;Parent=MA101_000088-T1;
MA101_0	funannotate	CDS	318769	319107	.	-	0	ID=MA101_000088-T1.cds;Parent=MA101_000088-T1;
MA101_0	funannotate	CDS	317904	318638	.	-	0	ID=MA101_000088-T1.cds;Parent=MA101_000088-T1;
MA101_0	funannotate	gene	320151	322230	.	-	.	ID=MA101_000089;
MA101_0	funannotate	mRNA	320151	322230	.	-	.	ID=MA101_000089-T1;Parent=MA101_000089;product=hypothetical protein;
MA101_0	funannotate	exon	321610	322230	.	-	.	ID=MA101_000089-T1.exon1;Parent=MA101_000089-T1;
MA101_0	funannotate	exon	320151	321545	.	-	.	ID=MA101_000089-T1.exon2;Parent=MA101_000089-T1;
MA101_0	funannotate	CDS	321610	322230	.	-	0	ID=MA101_000089-T1.cds;Parent=MA101_000089-T1;
MA101_0	funannotate	CDS	320151	321545	.	-	0	ID=MA101_000089-T1.cds;Parent=MA101_000089-T1;
MA101_0	funannotate	gene	323370	324019	.	+	.	ID=MA101_000090;
MA101_0	funannotate	mRNA	323370	324019	.	+	.	ID=MA101_000090-T1;Parent=MA101_000090;product=hypothetical protein;
MA101_0	funannotate	exon	323370	323855	.	+	.	ID=MA101_000090-T1.exon1;Parent=MA101_000090-T1;
MA101_0	funannotate	exon	323990	324019	.	+	.	ID=MA101_000090-T1.exon2;Parent=MA101_000090-T1;
MA101_0	funannotate	CDS	323370	323855	.	+	0	ID=MA101_000090-T1.cds;Parent=MA101_000090-T1;
MA101_0	funannotate	CDS	323990	324019	.	+	0	ID=MA101_000090-T1.cds;Parent=MA101_000090-T1;
MA101_0	funannotate	gene	326020	326817	.	+	.	ID=MA101_000091;
MA101_0	funannotate	mRNA	326020	326817	.	+	.	ID=MA101_000091-T1;Parent=MA101_000091;product=hypothetical protein;
MA101_0	funannotate	exon	326020	326075	.	+	.	ID=MA101_000091-T1.exon1;Parent=MA101_000091-T1;
MA101_0	funannotate	exon	326283	326817	.	+	.	ID=MA101_000091-T1.exon2;Parent=MA101_000091-T1;
MA101_0	funannotate	CDS	326020	326075	.	+	0	ID=MA101_000091-T1.cds;Parent=MA101_000091-T1;
MA101_0	funannotate	CDS	326283	326817	.	+	1	ID=MA101_000091-T1.cds;Parent=MA101_000091-T1;
MA101_0	funannotate	gene	327855	329195	.	-	.	ID=MA101_000092;
MA101_0	funannotate	mRNA	327855	329195	.	-	.	ID=MA101_000092-T1;Parent=MA101_000092;product=hypothetical protein;
MA101_0	funannotate	exon	327855	329195	.	-	.	ID=MA101_000092-T1.exon1;Parent=MA101_000092-T1;
MA101_0	funannotate	CDS	327855	329195	.	-	0	ID=MA101_000092-T1.cds;Parent=MA101_000092-T1;
MA101_0	funannotate	gene	330387	332418	.	-	.	ID=MA101_000093;
MA101_0	funannotate	mRNA	330387	332418	.	-	.	ID=MA101_000093-T1;Parent=MA101_000093;product=hypothetical protein;
MA101_0	funannotate	exon	332012	332418	.	-	.	ID=MA101_000093-T1.exon1;Parent=MA101_000093-T1;
MA101_0	funannotate	exon	331753	331964	.	-	.	ID=MA101_000093-T1.exon2;Parent=MA101_000093-T1;
MA101_0	funannotate	exon	330387	331699	.	-	.	ID=MA101_000093-T1.exon3;Parent=MA101_000093-T1;
MA101_0	funannotate	CDS	332012	332418	.	-	0	ID=MA101_000093-T1.cds;Parent=MA101_000093-T1;
MA101_0	funannotate	CDS	331753	331964	.	-	1	ID=MA101_000093-T1.cds;Parent=MA101_000093-T1;
MA101_0	funannotate	CDS	330387	331699	.	-	2	ID=MA101_000093-T1.cds;Parent=MA101_000093-T1;
MA101_0	funannotate	gene	336242	337029	.	+	.	ID=MA101_000094;
MA101_0	funannotate	mRNA	336242	337029	.	+	.	ID=MA101_000094-T1;Parent=MA101_000094;product=hypothetical protein;
MA101_0	funannotate	exon	336242	336407	.	+	.	ID=MA101_000094-T1.exon1;Parent=MA101_000094-T1;
MA101_0	funannotate	exon	336458	337029	.	+	.	ID=MA101_000094-T1.exon2;Parent=MA101_000094-T1;
MA101_0	funannotate	CDS	336242	336407	.	+	0	ID=MA101_000094-T1.cds;Parent=MA101_000094-T1;
MA101_0	funannotate	CDS	336458	337029	.	+	2	ID=MA101_000094-T1.cds;Parent=MA101_000094-T1;
MA101_0	funannotate	gene	337218	339157	.	-	.	ID=MA101_000095;
MA101_0	funannotate	mRNA	337218	339157	.	-	.	ID=MA101_000095-T1;Parent=MA101_000095;product=hypothetical protein;
MA101_0	funannotate	exon	338986	339157	.	-	.	ID=MA101_000095-T1.exon1;Parent=MA101_000095-T1;
MA101_0	funannotate	exon	338681	338879	.	-	.	ID=MA101_000095-T1.exon2;Parent=MA101_000095-T1;
MA101_0	funannotate	exon	338517	338609	.	-	.	ID=MA101_000095-T1.exon3;Parent=MA101_000095-T1;
MA101_0	funannotate	exon	337737	338449	.	-	.	ID=MA101_000095-T1.exon4;Parent=MA101_000095-T1;
MA101_0	funannotate	exon	337218	337528	.	-	.	ID=MA101_000095-T1.exon5;Parent=MA101_000095-T1;
MA101_0	funannotate	CDS	338986	339157	.	-	0	ID=MA101_000095-T1.cds;Parent=MA101_000095-T1;
MA101_0	funannotate	CDS	338681	338879	.	-	2	ID=MA101_000095-T1.cds;Parent=MA101_000095-T1;
MA101_0	funannotate	CDS	338517	338609	.	-	1	ID=MA101_000095-T1.cds;Parent=MA101_000095-T1;
MA101_0	funannotate	CDS	337737	338449	.	-	1	ID=MA101_000095-T1.cds;Parent=MA101_000095-T1;
MA101_0	funannotate	CDS	337218	337528	.	-	2	ID=MA101_000095-T1.cds;Parent=MA101_000095-T1;
MA101_0	funannotate	gene	341148	342187	.	+	.	ID=MA101_000096;
MA101_0	funannotate	mRNA	341148	342187	.	+	.	ID=MA101_000096-T1;Parent=MA101_000096;product=hypothetical protein;
MA101_0	funannotate	exon	341148	341625	.	+	.	ID=MA101_000096-T1.exon1;Parent=MA101_000096-T1;
MA101_0	funannotate	exon	341697	342187	.	+	.	ID=MA101_000096-T1.exon2;Parent=MA101_000096-T1;
MA101_0	funannotate	CDS	341148	341625	.	+	0	ID=MA101_000096-T1.cds;Parent=MA101_000096-T1;
MA101_0	funannotate	CDS	341697	342187	.	+	2	ID=MA101_000096-T1.cds;Parent=MA101_000096-T1;
MA101_0	funannotate	gene	345697	348156	.	+	.	ID=MA101_000097;
MA101_0	funannotate	mRNA	345697	348156	.	+	.	ID=MA101_000097-T1;Parent=MA101_000097;product=hypothetical protein;
MA101_0	funannotate	exon	345697	347136	.	+	.	ID=MA101_000097-T1.exon1;Parent=MA101_000097-T1;
MA101_0	funannotate	exon	347341	347530	.	+	.	ID=MA101_000097-T1.exon2;Parent=MA101_000097-T1;
MA101_0	funannotate	exon	347585	348156	.	+	.	ID=MA101_000097-T1.exon3;Parent=MA101_000097-T1;
MA101_0	funannotate	CDS	345697	347136	.	+	0	ID=MA101_000097-T1.cds;Parent=MA101_000097-T1;
MA101_0	funannotate	CDS	347341	347530	.	+	0	ID=MA101_000097-T1.cds;Parent=MA101_000097-T1;
MA101_0	funannotate	CDS	347585	348156	.	+	2	ID=MA101_000097-T1.cds;Parent=MA101_000097-T1;
MA101_0	funannotate	gene	348198	348449	.	+	.	ID=MA101_000098;
MA101_0	funannotate	mRNA	348198	348449	.	+	.	ID=MA101_000098-T1;Parent=MA101_000098;product=hypothetical protein;
MA101_0	funannotate	exon	348198	348449	.	+	.	ID=MA101_000098-T1.exon1;Parent=MA101_000098-T1;
MA101_0	funannotate	CDS	348198	348449	.	+	0	ID=MA101_000098-T1.cds;Parent=MA101_000098-T1;
MA101_0	funannotate	gene	349833	351198	.	+	.	ID=MA101_000099;
MA101_0	funannotate	mRNA	349833	351198	.	+	.	ID=MA101_000099-T1;Parent=MA101_000099;product=hypothetical protein;
MA101_0	funannotate	exon	349833	350163	.	+	.	ID=MA101_000099-T1.exon1;Parent=MA101_000099-T1;
MA101_0	funannotate	exon	350233	350547	.	+	.	ID=MA101_000099-T1.exon2;Parent=MA101_000099-T1;
MA101_0	funannotate	exon	350636	351198	.	+	.	ID=MA101_000099-T1.exon3;Parent=MA101_000099-T1;
MA101_0	funannotate	CDS	349833	350163	.	+	0	ID=MA101_000099-T1.cds;Parent=MA101_000099-T1;
MA101_0	funannotate	CDS	350233	350547	.	+	2	ID=MA101_000099-T1.cds;Parent=MA101_000099-T1;
MA101_0	funannotate	CDS	350636	351198	.	+	2	ID=MA101_000099-T1.cds;Parent=MA101_000099-T1;
MA101_0	funannotate	gene	356494	358250	.	-	.	ID=MA101_000100;
MA101_0	funannotate	mRNA	356494	358250	.	-	.	ID=MA101_000100-T1;Parent=MA101_000100;product=hypothetical protein;
MA101_0	funannotate	exon	357653	358250	.	-	.	ID=MA101_000100-T1.exon1;Parent=MA101_000100-T1;
MA101_0	funannotate	exon	357546	357611	.	-	.	ID=MA101_000100-T1.exon2;Parent=MA101_000100-T1;
MA101_0	funannotate	exon	356494	357491	.	-	.	ID=MA101_000100-T1.exon3;Parent=MA101_000100-T1;
MA101_0	funannotate	CDS	357653	358250	.	-	0	ID=MA101_000100-T1.cds;Parent=MA101_000100-T1;
MA101_0	funannotate	CDS	357546	357611	.	-	2	ID=MA101_000100-T1.cds;Parent=MA101_000100-T1;
MA101_0	funannotate	CDS	356494	357491	.	-	2	ID=MA101_000100-T1.cds;Parent=MA101_000100-T1;
MA101_0	funannotate	gene	359232	361083	.	+	.	ID=MA101_000101;
MA101_0	funannotate	mRNA	359232	361083	.	+	.	ID=MA101_000101-T1;Parent=MA101_000101;product=hypothetical protein;
MA101_0	funannotate	exon	359232	360257	.	+	.	ID=MA101_000101-T1.exon1;Parent=MA101_000101-T1;
MA101_0	funannotate	exon	360316	360637	.	+	.	ID=MA101_000101-T1.exon2;Parent=MA101_000101-T1;
MA101_0	funannotate	exon	360689	360831	.	+	.	ID=MA101_000101-T1.exon3;Parent=MA101_000101-T1;
MA101_0	funannotate	exon	360895	361083	.	+	.	ID=MA101_000101-T1.exon4;Parent=MA101_000101-T1;
MA101_0	funannotate	CDS	359232	360257	.	+	0	ID=MA101_000101-T1.cds;Parent=MA101_000101-T1;
MA101_0	funannotate	CDS	360316	360637	.	+	0	ID=MA101_000101-T1.cds;Parent=MA101_000101-T1;
MA101_0	funannotate	CDS	360689	360831	.	+	2	ID=MA101_000101-T1.cds;Parent=MA101_000101-T1;
MA101_0	funannotate	CDS	360895	361083	.	+	0	ID=MA101_000101-T1.cds;Parent=MA101_000101-T1;
MA101_0	funannotate	gene	361852	364076	.	+	.	ID=MA101_000102;
MA101_0	funannotate	mRNA	361852	364076	.	+	.	ID=MA101_000102-T1;Parent=MA101_000102;product=hypothetical protein;
MA101_0	funannotate	exon	361852	362119	.	+	.	ID=MA101_000102-T1.exon1;Parent=MA101_000102-T1;
MA101_0	funannotate	exon	362280	362335	.	+	.	ID=MA101_000102-T1.exon2;Parent=MA101_000102-T1;
MA101_0	funannotate	exon	362391	364076	.	+	.	ID=MA101_000102-T1.exon3;Parent=MA101_000102-T1;
MA101_0	funannotate	CDS	361852	362119	.	+	0	ID=MA101_000102-T1.cds;Parent=MA101_000102-T1;
MA101_0	funannotate	CDS	362280	362335	.	+	2	ID=MA101_000102-T1.cds;Parent=MA101_000102-T1;
MA101_0	funannotate	CDS	362391	364076	.	+	0	ID=MA101_000102-T1.cds;Parent=MA101_000102-T1;
MA101_0	funannotate	gene	372136	373263	.	+	.	ID=MA101_000103;
MA101_0	funannotate	mRNA	372136	373263	.	+	.	ID=MA101_000103-T1;Parent=MA101_000103;product=hypothetical protein;
MA101_0	funannotate	exon	372136	373263	.	+	.	ID=MA101_000103-T1.exon1;Parent=MA101_000103-T1;
MA101_0	funannotate	CDS	372136	373263	.	+	0	ID=MA101_000103-T1.cds;Parent=MA101_000103-T1;
MA101_0	funannotate	gene	374035	374706	.	-	.	ID=MA101_000104;
MA101_0	funannotate	mRNA	374035	374706	.	-	.	ID=MA101_000104-T1;Parent=MA101_000104;product=hypothetical protein;
MA101_0	funannotate	exon	374035	374706	.	-	.	ID=MA101_000104-T1.exon1;Parent=MA101_000104-T1;
MA101_0	funannotate	CDS	374035	374706	.	-	0	ID=MA101_000104-T1.cds;Parent=MA101_000104-T1;
MA101_0	funannotate	gene	376370	377093	.	-	.	ID=MA101_000105;
MA101_0	funannotate	mRNA	376370	377093	.	-	.	ID=MA101_000105-T1;Parent=MA101_000105;product=hypothetical protein;
MA101_0	funannotate	exon	376590	377093	.	-	.	ID=MA101_000105-T1.exon1;Parent=MA101_000105-T1;
MA101_0	funannotate	exon	376427	376494	.	-	.	ID=MA101_000105-T1.exon2;Parent=MA101_000105-T1;
MA101_0	funannotate	exon	376370	376373	.	-	.	ID=MA101_000105-T1.exon3;Parent=MA101_000105-T1;
MA101_0	funannotate	CDS	376590	377093	.	-	0	ID=MA101_000105-T1.cds;Parent=MA101_000105-T1;
MA101_0	funannotate	CDS	376427	376494	.	-	0	ID=MA101_000105-T1.cds;Parent=MA101_000105-T1;
MA101_0	funannotate	CDS	376370	376373	.	-	1	ID=MA101_000105-T1.cds;Parent=MA101_000105-T1;
MA101_0	funannotate	gene	378829	379443	.	-	.	ID=MA101_000106;
MA101_0	funannotate	mRNA	378829	379443	.	-	.	ID=MA101_000106-T1;Parent=MA101_000106;product=hypothetical protein;
MA101_0	funannotate	exon	378829	379443	.	-	.	ID=MA101_000106-T1.exon1;Parent=MA101_000106-T1;
MA101_0	funannotate	CDS	378829	379443	.	-	0	ID=MA101_000106-T1.cds;Parent=MA101_000106-T1;
MA101_0	funannotate	gene	380327	381491	.	-	.	ID=MA101_000107;
MA101_0	funannotate	mRNA	380327	381491	.	-	.	ID=MA101_000107-T1;Parent=MA101_000107;product=hypothetical protein;
MA101_0	funannotate	exon	381237	381491	.	-	.	ID=MA101_000107-T1.exon1;Parent=MA101_000107-T1;
MA101_0	funannotate	exon	380327	381109	.	-	.	ID=MA101_000107-T1.exon2;Parent=MA101_000107-T1;
MA101_0	funannotate	CDS	381237	381491	.	-	0	ID=MA101_000107-T1.cds;Parent=MA101_000107-T1;
MA101_0	funannotate	CDS	380327	381109	.	-	0	ID=MA101_000107-T1.cds;Parent=MA101_000107-T1;
MA101_0	funannotate	gene	381956	382737	.	+	.	ID=MA101_000108;
MA101_0	funannotate	mRNA	381956	382737	.	+	.	ID=MA101_000108-T1;Parent=MA101_000108;product=hypothetical protein;
MA101_0	funannotate	exon	381956	382038	.	+	.	ID=MA101_000108-T1.exon1;Parent=MA101_000108-T1;
MA101_0	funannotate	exon	382257	382504	.	+	.	ID=MA101_000108-T1.exon2;Parent=MA101_000108-T1;
MA101_0	funannotate	exon	382658	382737	.	+	.	ID=MA101_000108-T1.exon3;Parent=MA101_000108-T1;
MA101_0	funannotate	CDS	381956	382038	.	+	0	ID=MA101_000108-T1.cds;Parent=MA101_000108-T1;
MA101_0	funannotate	CDS	382257	382504	.	+	1	ID=MA101_000108-T1.cds;Parent=MA101_000108-T1;
MA101_0	funannotate	CDS	382658	382737	.	+	2	ID=MA101_000108-T1.cds;Parent=MA101_000108-T1;
MA101_0	funannotate	gene	383437	384135	.	-	.	ID=MA101_000109;
MA101_0	funannotate	mRNA	383437	384135	.	-	.	ID=MA101_000109-T1;Parent=MA101_000109;product=hypothetical protein;
MA101_0	funannotate	exon	383437	384135	.	-	.	ID=MA101_000109-T1.exon1;Parent=MA101_000109-T1;
MA101_0	funannotate	CDS	383437	384135	.	-	0	ID=MA101_000109-T1.cds;Parent=MA101_000109-T1;
MA101_0	funannotate	gene	386258	387094	.	-	.	ID=MA101_000110;
MA101_0	funannotate	mRNA	386258	387094	.	-	.	ID=MA101_000110-T1;Parent=MA101_000110;product=hypothetical protein;
MA101_0	funannotate	exon	386258	387094	.	-	.	ID=MA101_000110-T1.exon1;Parent=MA101_000110-T1;
MA101_0	funannotate	CDS	386258	387094	.	-	0	ID=MA101_000110-T1.cds;Parent=MA101_000110-T1;
MA101_0	funannotate	gene	389360	390160	.	+	.	ID=MA101_000111;
MA101_0	funannotate	mRNA	389360	390160	.	+	.	ID=MA101_000111-T1;Parent=MA101_000111;product=hypothetical protein;
MA101_0	funannotate	exon	389360	390160	.	+	.	ID=MA101_000111-T1.exon1;Parent=MA101_000111-T1;
MA101_0	funannotate	CDS	389360	390160	.	+	0	ID=MA101_000111-T1.cds;Parent=MA101_000111-T1;
MA101_0	funannotate	gene	392791	393675	.	-	.	ID=MA101_000112;
MA101_0	funannotate	mRNA	392791	393675	.	-	.	ID=MA101_000112-T1;Parent=MA101_000112;product=hypothetical protein;
MA101_0	funannotate	exon	392791	393675	.	-	.	ID=MA101_000112-T1.exon1;Parent=MA101_000112-T1;
MA101_0	funannotate	CDS	392791	393675	.	-	0	ID=MA101_000112-T1.cds;Parent=MA101_000112-T1;
MA101_0	funannotate	gene	394575	395454	.	+	.	ID=MA101_000113;
MA101_0	funannotate	mRNA	394575	395454	.	+	.	ID=MA101_000113-T1;Parent=MA101_000113;product=hypothetical protein;
MA101_0	funannotate	exon	394575	394680	.	+	.	ID=MA101_000113-T1.exon1;Parent=MA101_000113-T1;
MA101_0	funannotate	exon	394742	395454	.	+	.	ID=MA101_000113-T1.exon2;Parent=MA101_000113-T1;
MA101_0	funannotate	CDS	394575	394680	.	+	0	ID=MA101_000113-T1.cds;Parent=MA101_000113-T1;
MA101_0	funannotate	CDS	394742	395454	.	+	2	ID=MA101_000113-T1.cds;Parent=MA101_000113-T1;
MA101_0	funannotate	gene	400797	404774	.	+	.	ID=MA101_000114;
MA101_0	funannotate	mRNA	400797	404774	.	+	.	ID=MA101_000114-T1;Parent=MA101_000114;product=hypothetical protein;
MA101_0	funannotate	exon	400797	404774	.	+	.	ID=MA101_000114-T1.exon1;Parent=MA101_000114-T1;
MA101_0	funannotate	CDS	400797	404774	.	+	0	ID=MA101_000114-T1.cds;Parent=MA101_000114-T1;
MA101_0	funannotate	gene	405688	406608	.	+	.	ID=MA101_000115;
MA101_0	funannotate	mRNA	405688	406608	.	+	.	ID=MA101_000115-T1;Parent=MA101_000115;product=hypothetical protein;
MA101_0	funannotate	exon	405688	406608	.	+	.	ID=MA101_000115-T1.exon1;Parent=MA101_000115-T1;
MA101_0	funannotate	CDS	405688	406608	.	+	0	ID=MA101_000115-T1.cds;Parent=MA101_000115-T1;
MA101_0	funannotate	gene	407766	408941	.	+	.	ID=MA101_000116;
MA101_0	funannotate	mRNA	407766	408941	.	+	.	ID=MA101_000116-T1;Parent=MA101_000116;product=hypothetical protein;
MA101_0	funannotate	exon	407766	408408	.	+	.	ID=MA101_000116-T1.exon1;Parent=MA101_000116-T1;
MA101_0	funannotate	exon	408484	408602	.	+	.	ID=MA101_000116-T1.exon2;Parent=MA101_000116-T1;
MA101_0	funannotate	exon	408666	408941	.	+	.	ID=MA101_000116-T1.exon3;Parent=MA101_000116-T1;
MA101_0	funannotate	CDS	407766	408408	.	+	0	ID=MA101_000116-T1.cds;Parent=MA101_000116-T1;
MA101_0	funannotate	CDS	408484	408602	.	+	2	ID=MA101_000116-T1.cds;Parent=MA101_000116-T1;
MA101_0	funannotate	CDS	408666	408941	.	+	0	ID=MA101_000116-T1.cds;Parent=MA101_000116-T1;
MA101_0	funannotate	gene	410688	412157	.	+	.	ID=MA101_000117;
MA101_0	funannotate	mRNA	410688	412157	.	+	.	ID=MA101_000117-T1;Parent=MA101_000117;product=hypothetical protein;
MA101_0	funannotate	exon	410688	410739	.	+	.	ID=MA101_000117-T1.exon1;Parent=MA101_000117-T1;
MA101_0	funannotate	exon	410890	412157	.	+	.	ID=MA101_000117-T1.exon2;Parent=MA101_000117-T1;
MA101_0	funannotate	CDS	410688	410739	.	+	0	ID=MA101_000117-T1.cds;Parent=MA101_000117-T1;
MA101_0	funannotate	CDS	410890	412157	.	+	2	ID=MA101_000117-T1.cds;Parent=MA101_000117-T1;
MA101_0	funannotate	gene	412859	414818	.	-	.	ID=MA101_000118;
MA101_0	funannotate	mRNA	412859	414818	.	-	.	ID=MA101_000118-T1;Parent=MA101_000118;product=hypothetical protein;
MA101_0	funannotate	exon	414045	414818	.	-	.	ID=MA101_000118-T1.exon1;Parent=MA101_000118-T1;
MA101_0	funannotate	exon	413659	413968	.	-	.	ID=MA101_000118-T1.exon2;Parent=MA101_000118-T1;
MA101_0	funannotate	exon	412859	413595	.	-	.	ID=MA101_000118-T1.exon3;Parent=MA101_000118-T1;
MA101_0	funannotate	CDS	414045	414818	.	-	0	ID=MA101_000118-T1.cds;Parent=MA101_000118-T1;
MA101_0	funannotate	CDS	413659	413968	.	-	0	ID=MA101_000118-T1.cds;Parent=MA101_000118-T1;
MA101_0	funannotate	CDS	412859	413595	.	-	2	ID=MA101_000118-T1.cds;Parent=MA101_000118-T1;
MA101_0	funannotate	gene	415258	417438	.	-	.	ID=MA101_000119;
MA101_0	funannotate	mRNA	415258	417438	.	-	.	ID=MA101_000119-T1;Parent=MA101_000119;product=hypothetical protein;
MA101_0	funannotate	exon	417195	417438	.	-	.	ID=MA101_000119-T1.exon1;Parent=MA101_000119-T1;
MA101_0	funannotate	exon	416246	417138	.	-	.	ID=MA101_000119-T1.exon2;Parent=MA101_000119-T1;
MA101_0	funannotate	exon	415258	416193	.	-	.	ID=MA101_000119-T1.exon3;Parent=MA101_000119-T1;
MA101_0	funannotate	CDS	417195	417438	.	-	0	ID=MA101_000119-T1.cds;Parent=MA101_000119-T1;
MA101_0	funannotate	CDS	416246	417138	.	-	2	ID=MA101_000119-T1.cds;Parent=MA101_000119-T1;
MA101_0	funannotate	CDS	415258	416193	.	-	0	ID=MA101_000119-T1.cds;Parent=MA101_000119-T1;
MA101_0	funannotate	gene	419933	420843	.	+	.	ID=MA101_000120;
MA101_0	funannotate	mRNA	419933	420843	.	+	.	ID=MA101_000120-T1;Parent=MA101_000120;product=hypothetical protein;
MA101_0	funannotate	exon	419933	420588	.	+	.	ID=MA101_000120-T1.exon1;Parent=MA101_000120-T1;
MA101_0	funannotate	exon	420648	420843	.	+	.	ID=MA101_000120-T1.exon2;Parent=MA101_000120-T1;
MA101_0	funannotate	CDS	419933	420588	.	+	0	ID=MA101_000120-T1.cds;Parent=MA101_000120-T1;
MA101_0	funannotate	CDS	420648	420843	.	+	1	ID=MA101_000120-T1.cds;Parent=MA101_000120-T1;
MA101_0	funannotate	gene	425096	426845	.	-	.	ID=MA101_000121;
MA101_0	funannotate	mRNA	425096	426845	.	-	.	ID=MA101_000121-T1;Parent=MA101_000121;product=hypothetical protein;
MA101_0	funannotate	exon	426630	426845	.	-	.	ID=MA101_000121-T1.exon1;Parent=MA101_000121-T1;
MA101_0	funannotate	exon	426393	426564	.	-	.	ID=MA101_000121-T1.exon2;Parent=MA101_000121-T1;
MA101_0	funannotate	exon	426010	426326	.	-	.	ID=MA101_000121-T1.exon3;Parent=MA101_000121-T1;
MA101_0	funannotate	exon	425096	425956	.	-	.	ID=MA101_000121-T1.exon4;Parent=MA101_000121-T1;
MA101_0	funannotate	CDS	426630	426845	.	-	0	ID=MA101_000121-T1.cds;Parent=MA101_000121-T1;
MA101_0	funannotate	CDS	426393	426564	.	-	0	ID=MA101_000121-T1.cds;Parent=MA101_000121-T1;
MA101_0	funannotate	CDS	426010	426326	.	-	2	ID=MA101_000121-T1.cds;Parent=MA101_000121-T1;
MA101_0	funannotate	CDS	425096	425956	.	-	0	ID=MA101_000121-T1.cds;Parent=MA101_000121-T1;
MA101_0	funannotate	gene	427681	428835	.	+	.	ID=MA101_000122;
MA101_0	funannotate	mRNA	427681	428835	.	+	.	ID=MA101_000122-T1;Parent=MA101_000122;product=hypothetical protein;
MA101_0	funannotate	exon	427681	427873	.	+	.	ID=MA101_000122-T1.exon1;Parent=MA101_000122-T1;
MA101_0	funannotate	exon	427927	428585	.	+	.	ID=MA101_000122-T1.exon2;Parent=MA101_000122-T1;
MA101_0	funannotate	exon	428662	428835	.	+	.	ID=MA101_000122-T1.exon3;Parent=MA101_000122-T1;
MA101_0	funannotate	CDS	427681	427873	.	+	0	ID=MA101_000122-T1.cds;Parent=MA101_000122-T1;
MA101_0	funannotate	CDS	427927	428585	.	+	2	ID=MA101_000122-T1.cds;Parent=MA101_000122-T1;
MA101_0	funannotate	CDS	428662	428835	.	+	0	ID=MA101_000122-T1.cds;Parent=MA101_000122-T1;
MA101_0	funannotate	gene	429847	431716	.	-	.	ID=MA101_000123;
MA101_0	funannotate	mRNA	429847	431716	.	-	.	ID=MA101_000123-T1;Parent=MA101_000123;product=hypothetical protein;
MA101_0	funannotate	exon	431683	431716	.	-	.	ID=MA101_000123-T1.exon1;Parent=MA101_000123-T1;
MA101_0	funannotate	exon	431487	431617	.	-	.	ID=MA101_000123-T1.exon2;Parent=MA101_000123-T1;
MA101_0	funannotate	exon	431020	431433	.	-	.	ID=MA101_000123-T1.exon3;Parent=MA101_000123-T1;
MA101_0	funannotate	exon	430824	430953	.	-	.	ID=MA101_000123-T1.exon4;Parent=MA101_000123-T1;
MA101_0	funannotate	exon	430527	430772	.	-	.	ID=MA101_000123-T1.exon5;Parent=MA101_000123-T1;
MA101_0	funannotate	exon	430419	430466	.	-	.	ID=MA101_000123-T1.exon6;Parent=MA101_000123-T1;
MA101_0	funannotate	exon	429847	430358	.	-	.	ID=MA101_000123-T1.exon7;Parent=MA101_000123-T1;
MA101_0	funannotate	CDS	431683	431716	.	-	0	ID=MA101_000123-T1.cds;Parent=MA101_000123-T1;
MA101_0	funannotate	CDS	431487	431617	.	-	2	ID=MA101_000123-T1.cds;Parent=MA101_000123-T1;
MA101_0	funannotate	CDS	431020	431433	.	-	0	ID=MA101_000123-T1.cds;Parent=MA101_000123-T1;
MA101_0	funannotate	CDS	430824	430953	.	-	0	ID=MA101_000123-T1.cds;Parent=MA101_000123-T1;
MA101_0	funannotate	CDS	430527	430772	.	-	2	ID=MA101_000123-T1.cds;Parent=MA101_000123-T1;
MA101_0	funannotate	CDS	430419	430466	.	-	2	ID=MA101_000123-T1.cds;Parent=MA101_000123-T1;
MA101_0	funannotate	CDS	429847	430358	.	-	2	ID=MA101_000123-T1.cds;Parent=MA101_000123-T1;
MA101_0	funannotate	gene	443662	445068	.	+	.	ID=MA101_000124;
MA101_0	funannotate	mRNA	443662	445068	.	+	.	ID=MA101_000124-T1;Parent=MA101_000124;product=hypothetical protein;
MA101_0	funannotate	exon	443662	443665	.	+	.	ID=MA101_000124-T1.exon1;Parent=MA101_000124-T1;
MA101_0	funannotate	exon	443896	444002	.	+	.	ID=MA101_000124-T1.exon2;Parent=MA101_000124-T1;
MA101_0	funannotate	exon	444063	444297	.	+	.	ID=MA101_000124-T1.exon3;Parent=MA101_000124-T1;
MA101_0	funannotate	exon	444357	444524	.	+	.	ID=MA101_000124-T1.exon4;Parent=MA101_000124-T1;
MA101_0	funannotate	exon	444583	444657	.	+	.	ID=MA101_000124-T1.exon5;Parent=MA101_000124-T1;
MA101_0	funannotate	exon	444779	445068	.	+	.	ID=MA101_000124-T1.exon6;Parent=MA101_000124-T1;
MA101_0	funannotate	CDS	443662	443665	.	+	0	ID=MA101_000124-T1.cds;Parent=MA101_000124-T1;
MA101_0	funannotate	CDS	443896	444002	.	+	2	ID=MA101_000124-T1.cds;Parent=MA101_000124-T1;
MA101_0	funannotate	CDS	444063	444297	.	+	0	ID=MA101_000124-T1.cds;Parent=MA101_000124-T1;
MA101_0	funannotate	CDS	444357	444524	.	+	2	ID=MA101_000124-T1.cds;Parent=MA101_000124-T1;
MA101_0	funannotate	CDS	444583	444657	.	+	2	ID=MA101_000124-T1.cds;Parent=MA101_000124-T1;
MA101_0	funannotate	CDS	444779	445068	.	+	2	ID=MA101_000124-T1.cds;Parent=MA101_000124-T1;
MA101_0	funannotate	gene	445785	449770	.	+	.	ID=MA101_000125;
MA101_0	funannotate	mRNA	445785	449770	.	+	.	ID=MA101_000125-T1;Parent=MA101_000125;product=hypothetical protein;
MA101_0	funannotate	exon	445785	446078	.	+	.	ID=MA101_000125-T1.exon1;Parent=MA101_000125-T1;
MA101_0	funannotate	exon	446135	446344	.	+	.	ID=MA101_000125-T1.exon2;Parent=MA101_000125-T1;
MA101_0	funannotate	exon	446416	446983	.	+	.	ID=MA101_000125-T1.exon3;Parent=MA101_000125-T1;
MA101_0	funannotate	exon	447046	449167	.	+	.	ID=MA101_000125-T1.exon4;Parent=MA101_000125-T1;
MA101_0	funannotate	exon	449239	449770	.	+	.	ID=MA101_000125-T1.exon5;Parent=MA101_000125-T1;
MA101_0	funannotate	CDS	445785	446078	.	+	0	ID=MA101_000125-T1.cds;Parent=MA101_000125-T1;
MA101_0	funannotate	CDS	446135	446344	.	+	0	ID=MA101_000125-T1.cds;Parent=MA101_000125-T1;
MA101_0	funannotate	CDS	446416	446983	.	+	0	ID=MA101_000125-T1.cds;Parent=MA101_000125-T1;
MA101_0	funannotate	CDS	447046	449167	.	+	2	ID=MA101_000125-T1.cds;Parent=MA101_000125-T1;
MA101_0	funannotate	CDS	449239	449770	.	+	1	ID=MA101_000125-T1.cds;Parent=MA101_000125-T1;
MA101_0	funannotate	gene	450319	450419	.	+	.	ID=MA101_000126;
MA101_0	funannotate	tRNA	450319	450419	.	+	.	ID=MA101_000126-T1;Parent=MA101_000126;product=tRNA-Ser;
MA101_0	funannotate	exon	450319	450419	.	+	.	ID=MA101_000126-T1.exon1;Parent=MA101_000126-T1;
MA101_0	funannotate	gene	450983	452984	.	-	.	ID=MA101_000127;
MA101_0	funannotate	mRNA	450983	452984	.	-	.	ID=MA101_000127-T1;Parent=MA101_000127;product=hypothetical protein;
MA101_0	funannotate	exon	452079	452984	.	-	.	ID=MA101_000127-T1.exon1;Parent=MA101_000127-T1;
MA101_0	funannotate	exon	450983	452002	.	-	.	ID=MA101_000127-T1.exon2;Parent=MA101_000127-T1;
MA101_0	funannotate	CDS	452079	452984	.	-	0	ID=MA101_000127-T1.cds;Parent=MA101_000127-T1;
MA101_0	funannotate	CDS	450983	452002	.	-	0	ID=MA101_000127-T1.cds;Parent=MA101_000127-T1;
MA101_0	funannotate	gene	453844	454844	.	+	.	ID=MA101_000128;
MA101_0	funannotate	mRNA	453844	454844	.	+	.	ID=MA101_000128-T1;Parent=MA101_000128;product=hypothetical protein;
MA101_0	funannotate	exon	453844	454489	.	+	.	ID=MA101_000128-T1.exon1;Parent=MA101_000128-T1;
MA101_0	funannotate	exon	454555	454844	.	+	.	ID=MA101_000128-T1.exon2;Parent=MA101_000128-T1;
MA101_0	funannotate	CDS	453844	454489	.	+	0	ID=MA101_000128-T1.cds;Parent=MA101_000128-T1;
MA101_0	funannotate	CDS	454555	454844	.	+	2	ID=MA101_000128-T1.cds;Parent=MA101_000128-T1;
MA101_0	funannotate	gene	455618	456675	.	-	.	ID=MA101_000129;
MA101_0	funannotate	mRNA	455618	456675	.	-	.	ID=MA101_000129-T1;Parent=MA101_000129;product=hypothetical protein;
MA101_0	funannotate	exon	456218	456675	.	-	.	ID=MA101_000129-T1.exon1;Parent=MA101_000129-T1;
MA101_0	funannotate	exon	455917	456144	.	-	.	ID=MA101_000129-T1.exon2;Parent=MA101_000129-T1;
MA101_0	funannotate	exon	455618	455843	.	-	.	ID=MA101_000129-T1.exon3;Parent=MA101_000129-T1;
MA101_0	funannotate	CDS	456218	456675	.	-	0	ID=MA101_000129-T1.cds;Parent=MA101_000129-T1;
MA101_0	funannotate	CDS	455917	456144	.	-	1	ID=MA101_000129-T1.cds;Parent=MA101_000129-T1;
MA101_0	funannotate	CDS	455618	455843	.	-	1	ID=MA101_000129-T1.cds;Parent=MA101_000129-T1;
MA101_0	funannotate	gene	459299	459568	.	+	.	ID=MA101_000130;
MA101_0	funannotate	mRNA	459299	459568	.	+	.	ID=MA101_000130-T1;Parent=MA101_000130;product=hypothetical protein;
MA101_0	funannotate	exon	459299	459568	.	+	.	ID=MA101_000130-T1.exon1;Parent=MA101_000130-T1;
MA101_0	funannotate	CDS	459299	459568	.	+	0	ID=MA101_000130-T1.cds;Parent=MA101_000130-T1;
MA101_0	funannotate	gene	459630	460433	.	-	.	ID=MA101_000131;
MA101_0	funannotate	mRNA	459630	460433	.	-	.	ID=MA101_000131-T1;Parent=MA101_000131;product=hypothetical protein;
MA101_0	funannotate	exon	459630	460433	.	-	.	ID=MA101_000131-T1.exon1;Parent=MA101_000131-T1;
MA101_0	funannotate	CDS	459630	460433	.	-	0	ID=MA101_000131-T1.cds;Parent=MA101_000131-T1;
MA101_0	funannotate	gene	461421	463025	.	+	.	ID=MA101_000132;
MA101_0	funannotate	mRNA	461421	463025	.	+	.	ID=MA101_000132-T1;Parent=MA101_000132;product=hypothetical protein;
MA101_0	funannotate	exon	461421	463025	.	+	.	ID=MA101_000132-T1.exon1;Parent=MA101_000132-T1;
MA101_0	funannotate	CDS	461421	463025	.	+	0	ID=MA101_000132-T1.cds;Parent=MA101_000132-T1;
MA101_0	funannotate	gene	465154	466022	.	-	.	ID=MA101_000133;
MA101_0	funannotate	mRNA	465154	466022	.	-	.	ID=MA101_000133-T1;Parent=MA101_000133;product=hypothetical protein;
MA101_0	funannotate	exon	465624	466022	.	-	.	ID=MA101_000133-T1.exon1;Parent=MA101_000133-T1;
MA101_0	funannotate	exon	465154	465570	.	-	.	ID=MA101_000133-T1.exon2;Parent=MA101_000133-T1;
MA101_0	funannotate	CDS	465624	466022	.	-	0	ID=MA101_000133-T1.cds;Parent=MA101_000133-T1;
MA101_0	funannotate	CDS	465154	465570	.	-	0	ID=MA101_000133-T1.cds;Parent=MA101_000133-T1;
MA101_0	funannotate	gene	470091	472051	.	+	.	ID=MA101_000134;
MA101_0	funannotate	mRNA	470091	472051	.	+	.	ID=MA101_000134-T1;Parent=MA101_000134;product=hypothetical protein;
MA101_0	funannotate	exon	470091	470108	.	+	.	ID=MA101_000134-T1.exon1;Parent=MA101_000134-T1;
MA101_0	funannotate	exon	470167	470250	.	+	.	ID=MA101_000134-T1.exon2;Parent=MA101_000134-T1;
MA101_0	funannotate	exon	470303	470618	.	+	.	ID=MA101_000134-T1.exon3;Parent=MA101_000134-T1;
MA101_0	funannotate	exon	470680	470763	.	+	.	ID=MA101_000134-T1.exon4;Parent=MA101_000134-T1;
MA101_0	funannotate	exon	470823	470919	.	+	.	ID=MA101_000134-T1.exon5;Parent=MA101_000134-T1;
MA101_0	funannotate	exon	470971	471100	.	+	.	ID=MA101_000134-T1.exon6;Parent=MA101_000134-T1;
MA101_0	funannotate	exon	471156	471272	.	+	.	ID=MA101_000134-T1.exon7;Parent=MA101_000134-T1;
MA101_0	funannotate	exon	471334	471499	.	+	.	ID=MA101_000134-T1.exon8;Parent=MA101_000134-T1;
MA101_0	funannotate	exon	471549	471816	.	+	.	ID=MA101_000134-T1.exon9;Parent=MA101_000134-T1;
MA101_0	funannotate	exon	471871	472051	.	+	.	ID=MA101_000134-T1.exon10;Parent=MA101_000134-T1;
MA101_0	funannotate	CDS	470091	470108	.	+	0	ID=MA101_000134-T1.cds;Parent=MA101_000134-T1;
MA101_0	funannotate	CDS	470167	470250	.	+	0	ID=MA101_000134-T1.cds;Parent=MA101_000134-T1;
MA101_0	funannotate	CDS	470303	470618	.	+	0	ID=MA101_000134-T1.cds;Parent=MA101_000134-T1;
MA101_0	funannotate	CDS	470680	470763	.	+	2	ID=MA101_000134-T1.cds;Parent=MA101_000134-T1;
MA101_0	funannotate	CDS	470823	470919	.	+	2	ID=MA101_000134-T1.cds;Parent=MA101_000134-T1;
MA101_0	funannotate	CDS	470971	471100	.	+	1	ID=MA101_000134-T1.cds;Parent=MA101_000134-T1;
MA101_0	funannotate	CDS	471156	471272	.	+	0	ID=MA101_000134-T1.cds;Parent=MA101_000134-T1;
MA101_0	funannotate	CDS	471334	471499	.	+	0	ID=MA101_000134-T1.cds;Parent=MA101_000134-T1;
MA101_0	funannotate	CDS	471549	471816	.	+	2	ID=MA101_000134-T1.cds;Parent=MA101_000134-T1;
MA101_0	funannotate	CDS	471871	472051	.	+	1	ID=MA101_000134-T1.cds;Parent=MA101_000134-T1;
MA101_0	funannotate	gene	472589	473209	.	-	.	ID=MA101_000135;
MA101_0	funannotate	mRNA	472589	473209	.	-	.	ID=MA101_000135-T1;Parent=MA101_000135;product=hypothetical protein;
MA101_0	funannotate	exon	473120	473209	.	-	.	ID=MA101_000135-T1.exon1;Parent=MA101_000135-T1;
MA101_0	funannotate	exon	472991	473032	.	-	.	ID=MA101_000135-T1.exon2;Parent=MA101_000135-T1;
MA101_0	funannotate	exon	472589	472816	.	-	.	ID=MA101_000135-T1.exon3;Parent=MA101_000135-T1;
MA101_0	funannotate	CDS	473120	473209	.	-	0	ID=MA101_000135-T1.cds;Parent=MA101_000135-T1;
MA101_0	funannotate	CDS	472991	473032	.	-	0	ID=MA101_000135-T1.cds;Parent=MA101_000135-T1;
MA101_0	funannotate	CDS	472589	472816	.	-	0	ID=MA101_000135-T1.cds;Parent=MA101_000135-T1;
MA101_0	funannotate	gene	474709	475551	.	+	.	ID=MA101_000136;
MA101_0	funannotate	mRNA	474709	475551	.	+	.	ID=MA101_000136-T1;Parent=MA101_000136;product=hypothetical protein;
MA101_0	funannotate	exon	474709	475551	.	+	.	ID=MA101_000136-T1.exon1;Parent=MA101_000136-T1;
MA101_0	funannotate	CDS	474709	475551	.	+	0	ID=MA101_000136-T1.cds;Parent=MA101_000136-T1;
MA101_0	funannotate	gene	485089	485541	.	-	.	ID=MA101_000137;
MA101_0	funannotate	mRNA	485089	485541	.	-	.	ID=MA101_000137-T1;Parent=MA101_000137;product=hypothetical protein;
MA101_0	funannotate	exon	485089	485541	.	-	.	ID=MA101_000137-T1.exon1;Parent=MA101_000137-T1;
MA101_0	funannotate	CDS	485089	485541	.	-	0	ID=MA101_000137-T1.cds;Parent=MA101_000137-T1;
MA101_0	funannotate	gene	488978	489603	.	-	.	ID=MA101_000138;
MA101_0	funannotate	mRNA	488978	489603	.	-	.	ID=MA101_000138-T1;Parent=MA101_000138;product=hypothetical protein;
MA101_0	funannotate	exon	489600	489603	.	-	.	ID=MA101_000138-T1.exon1;Parent=MA101_000138-T1;
MA101_0	funannotate	exon	489236	489561	.	-	.	ID=MA101_000138-T1.exon2;Parent=MA101_000138-T1;
MA101_0	funannotate	exon	488978	489223	.	-	.	ID=MA101_000138-T1.exon3;Parent=MA101_000138-T1;
MA101_0	funannotate	CDS	489600	489603	.	-	0	ID=MA101_000138-T1.cds;Parent=MA101_000138-T1;
MA101_0	funannotate	CDS	489236	489561	.	-	2	ID=MA101_000138-T1.cds;Parent=MA101_000138-T1;
MA101_0	funannotate	CDS	488978	489223	.	-	0	ID=MA101_000138-T1.cds;Parent=MA101_000138-T1;
MA101_0	funannotate	gene	494363	496017	.	-	.	ID=MA101_000139;
MA101_0	funannotate	mRNA	494363	496017	.	-	.	ID=MA101_000139-T1;Parent=MA101_000139;product=hypothetical protein;
MA101_0	funannotate	exon	495456	496017	.	-	.	ID=MA101_000139-T1.exon1;Parent=MA101_000139-T1;
MA101_0	funannotate	exon	494363	495366	.	-	.	ID=MA101_000139-T1.exon2;Parent=MA101_000139-T1;
MA101_0	funannotate	CDS	495456	496017	.	-	0	ID=MA101_000139-T1.cds;Parent=MA101_000139-T1;
MA101_0	funannotate	CDS	494363	495366	.	-	2	ID=MA101_000139-T1.cds;Parent=MA101_000139-T1;
MA101_0	funannotate	gene	497150	498328	.	+	.	ID=MA101_000140;
MA101_0	funannotate	mRNA	497150	498328	.	+	.	ID=MA101_000140-T1;Parent=MA101_000140;product=hypothetical protein;
MA101_0	funannotate	exon	497150	498328	.	+	.	ID=MA101_000140-T1.exon1;Parent=MA101_000140-T1;
MA101_0	funannotate	CDS	497150	498328	.	+	0	ID=MA101_000140-T1.cds;Parent=MA101_000140-T1;
MA101_0	funannotate	gene	498406	499368	.	-	.	ID=MA101_000141;
MA101_0	funannotate	mRNA	498406	499368	.	-	.	ID=MA101_000141-T1;Parent=MA101_000141;product=hypothetical protein;
MA101_0	funannotate	exon	499121	499368	.	-	.	ID=MA101_000141-T1.exon1;Parent=MA101_000141-T1;
MA101_0	funannotate	exon	498893	499072	.	-	.	ID=MA101_000141-T1.exon2;Parent=MA101_000141-T1;
MA101_0	funannotate	exon	498819	498867	.	-	.	ID=MA101_000141-T1.exon3;Parent=MA101_000141-T1;
MA101_0	funannotate	exon	498406	498774	.	-	.	ID=MA101_000141-T1.exon4;Parent=MA101_000141-T1;
MA101_0	funannotate	CDS	499121	499368	.	-	0	ID=MA101_000141-T1.cds;Parent=MA101_000141-T1;
MA101_0	funannotate	CDS	498893	499072	.	-	1	ID=MA101_000141-T1.cds;Parent=MA101_000141-T1;
MA101_0	funannotate	CDS	498819	498867	.	-	1	ID=MA101_000141-T1.cds;Parent=MA101_000141-T1;
MA101_0	funannotate	CDS	498406	498774	.	-	0	ID=MA101_000141-T1.cds;Parent=MA101_000141-T1;
MA101_0	funannotate	gene	500996	503039	.	-	.	ID=MA101_000142;
MA101_0	funannotate	mRNA	500996	503039	.	-	.	ID=MA101_000142-T1;Parent=MA101_000142;product=hypothetical protein;
MA101_0	funannotate	exon	502856	503039	.	-	.	ID=MA101_000142-T1.exon1;Parent=MA101_000142-T1;
MA101_0	funannotate	exon	502619	502794	.	-	.	ID=MA101_000142-T1.exon2;Parent=MA101_000142-T1;
MA101_0	funannotate	exon	500996	502462	.	-	.	ID=MA101_000142-T1.exon3;Parent=MA101_000142-T1;
MA101_0	funannotate	CDS	502856	503039	.	-	0	ID=MA101_000142-T1.cds;Parent=MA101_000142-T1;
MA101_0	funannotate	CDS	502619	502794	.	-	2	ID=MA101_000142-T1.cds;Parent=MA101_000142-T1;
MA101_0	funannotate	CDS	500996	502462	.	-	0	ID=MA101_000142-T1.cds;Parent=MA101_000142-T1;
MA101_0	funannotate	gene	504238	504972	.	-	.	ID=MA101_000143;
MA101_0	funannotate	mRNA	504238	504972	.	-	.	ID=MA101_000143-T1;Parent=MA101_000143;product=hypothetical protein;
MA101_0	funannotate	exon	504238	504972	.	-	.	ID=MA101_000143-T1.exon1;Parent=MA101_000143-T1;
MA101_0	funannotate	CDS	504238	504972	.	-	0	ID=MA101_000143-T1.cds;Parent=MA101_000143-T1;
MA101_0	funannotate	gene	506192	510420	.	+	.	ID=MA101_000144;
MA101_0	funannotate	mRNA	506192	510420	.	+	.	ID=MA101_000144-T1;Parent=MA101_000144;product=hypothetical protein;
MA101_0	funannotate	exon	506192	507278	.	+	.	ID=MA101_000144-T1.exon1;Parent=MA101_000144-T1;
MA101_0	funannotate	exon	507332	510420	.	+	.	ID=MA101_000144-T1.exon2;Parent=MA101_000144-T1;
MA101_0	funannotate	CDS	506192	507278	.	+	0	ID=MA101_000144-T1.cds;Parent=MA101_000144-T1;
MA101_0	funannotate	CDS	507332	510420	.	+	2	ID=MA101_000144-T1.cds;Parent=MA101_000144-T1;
MA101_0	funannotate	gene	510704	512371	.	-	.	ID=MA101_000145;
MA101_0	funannotate	mRNA	510704	512371	.	-	.	ID=MA101_000145-T1;Parent=MA101_000145;product=hypothetical protein;
MA101_0	funannotate	exon	511909	512371	.	-	.	ID=MA101_000145-T1.exon1;Parent=MA101_000145-T1;
MA101_0	funannotate	exon	511456	511778	.	-	.	ID=MA101_000145-T1.exon2;Parent=MA101_000145-T1;
MA101_0	funannotate	exon	511139	511334	.	-	.	ID=MA101_000145-T1.exon3;Parent=MA101_000145-T1;
MA101_0	funannotate	exon	510704	510918	.	-	.	ID=MA101_000145-T1.exon4;Parent=MA101_000145-T1;
MA101_0	funannotate	CDS	511909	512371	.	-	0	ID=MA101_000145-T1.cds;Parent=MA101_000145-T1;
MA101_0	funannotate	CDS	511456	511778	.	-	2	ID=MA101_000145-T1.cds;Parent=MA101_000145-T1;
MA101_0	funannotate	CDS	511139	511334	.	-	0	ID=MA101_000145-T1.cds;Parent=MA101_000145-T1;
MA101_0	funannotate	CDS	510704	510918	.	-	2	ID=MA101_000145-T1.cds;Parent=MA101_000145-T1;
MA101_0	funannotate	gene	515401	516180	.	-	.	ID=MA101_000146;
MA101_0	funannotate	mRNA	515401	516180	.	-	.	ID=MA101_000146-T1;Parent=MA101_000146;product=hypothetical protein;
MA101_0	funannotate	exon	515401	516180	.	-	.	ID=MA101_000146-T1.exon1;Parent=MA101_000146-T1;
MA101_0	funannotate	CDS	515401	516180	.	-	0	ID=MA101_000146-T1.cds;Parent=MA101_000146-T1;
MA101_0	funannotate	gene	517784	519133	.	+	.	ID=MA101_000147;
MA101_0	funannotate	mRNA	517784	519133	.	+	.	ID=MA101_000147-T1;Parent=MA101_000147;product=hypothetical protein;
MA101_0	funannotate	exon	517784	519133	.	+	.	ID=MA101_000147-T1.exon1;Parent=MA101_000147-T1;
MA101_0	funannotate	CDS	517784	519133	.	+	0	ID=MA101_000147-T1.cds;Parent=MA101_000147-T1;
MA101_0	funannotate	gene	520093	521430	.	+	.	ID=MA101_000148;
MA101_0	funannotate	mRNA	520093	521430	.	+	.	ID=MA101_000148-T1;Parent=MA101_000148;product=hypothetical protein;
MA101_0	funannotate	exon	520093	520368	.	+	.	ID=MA101_000148-T1.exon1;Parent=MA101_000148-T1;
MA101_0	funannotate	exon	520465	521430	.	+	.	ID=MA101_000148-T1.exon2;Parent=MA101_000148-T1;
MA101_0	funannotate	CDS	520093	520368	.	+	0	ID=MA101_000148-T1.cds;Parent=MA101_000148-T1;
MA101_0	funannotate	CDS	520465	521430	.	+	0	ID=MA101_000148-T1.cds;Parent=MA101_000148-T1;
MA101_0	funannotate	gene	522714	524817	.	+	.	ID=MA101_000149;
MA101_0	funannotate	mRNA	522714	524817	.	+	.	ID=MA101_000149-T1;Parent=MA101_000149;product=hypothetical protein;
MA101_0	funannotate	exon	522714	523028	.	+	.	ID=MA101_000149-T1.exon1;Parent=MA101_000149-T1;
MA101_0	funannotate	exon	523079	523488	.	+	.	ID=MA101_000149-T1.exon2;Parent=MA101_000149-T1;
MA101_0	funannotate	exon	523538	524073	.	+	.	ID=MA101_000149-T1.exon3;Parent=MA101_000149-T1;
MA101_0	funannotate	exon	524142	524565	.	+	.	ID=MA101_000149-T1.exon4;Parent=MA101_000149-T1;
MA101_0	funannotate	exon	524631	524817	.	+	.	ID=MA101_000149-T1.exon5;Parent=MA101_000149-T1;
MA101_0	funannotate	CDS	522714	523028	.	+	0	ID=MA101_000149-T1.cds;Parent=MA101_000149-T1;
MA101_0	funannotate	CDS	523079	523488	.	+	0	ID=MA101_000149-T1.cds;Parent=MA101_000149-T1;
MA101_0	funannotate	CDS	523538	524073	.	+	1	ID=MA101_000149-T1.cds;Parent=MA101_000149-T1;
MA101_0	funannotate	CDS	524142	524565	.	+	2	ID=MA101_000149-T1.cds;Parent=MA101_000149-T1;
MA101_0	funannotate	CDS	524631	524817	.	+	1	ID=MA101_000149-T1.cds;Parent=MA101_000149-T1;
MA101_0	funannotate	gene	525600	526725	.	+	.	ID=MA101_000150;
MA101_0	funannotate	mRNA	525600	526725	.	+	.	ID=MA101_000150-T1;Parent=MA101_000150;product=hypothetical protein;
MA101_0	funannotate	exon	525600	526014	.	+	.	ID=MA101_000150-T1.exon1;Parent=MA101_000150-T1;
MA101_0	funannotate	exon	526064	526725	.	+	.	ID=MA101_000150-T1.exon2;Parent=MA101_000150-T1;
MA101_0	funannotate	CDS	525600	526014	.	+	0	ID=MA101_000150-T1.cds;Parent=MA101_000150-T1;
MA101_0	funannotate	CDS	526064	526725	.	+	2	ID=MA101_000150-T1.cds;Parent=MA101_000150-T1;
MA101_0	funannotate	gene	527306	529175	.	-	.	ID=MA101_000151;
MA101_0	funannotate	mRNA	527306	529175	.	-	.	ID=MA101_000151-T1;Parent=MA101_000151;product=hypothetical protein;
MA101_0	funannotate	exon	528012	529175	.	-	.	ID=MA101_000151-T1.exon1;Parent=MA101_000151-T1;
MA101_0	funannotate	exon	527306	527953	.	-	.	ID=MA101_000151-T1.exon2;Parent=MA101_000151-T1;
MA101_0	funannotate	CDS	528012	529175	.	-	0	ID=MA101_000151-T1.cds;Parent=MA101_000151-T1;
MA101_0	funannotate	CDS	527306	527953	.	-	0	ID=MA101_000151-T1.cds;Parent=MA101_000151-T1;
MA101_0	funannotate	gene	529870	530939	.	+	.	ID=MA101_000152;
MA101_0	funannotate	mRNA	529870	530939	.	+	.	ID=MA101_000152-T1;Parent=MA101_000152;product=hypothetical protein;
MA101_0	funannotate	exon	529870	530372	.	+	.	ID=MA101_000152-T1.exon1;Parent=MA101_000152-T1;
MA101_0	funannotate	exon	530471	530939	.	+	.	ID=MA101_000152-T1.exon2;Parent=MA101_000152-T1;
MA101_0	funannotate	CDS	529870	530372	.	+	0	ID=MA101_000152-T1.cds;Parent=MA101_000152-T1;
MA101_0	funannotate	CDS	530471	530939	.	+	1	ID=MA101_000152-T1.cds;Parent=MA101_000152-T1;
MA101_0	funannotate	gene	532919	534910	.	+	.	ID=MA101_000153;
MA101_0	funannotate	mRNA	532919	534910	.	+	.	ID=MA101_000153-T1;Parent=MA101_000153;product=hypothetical protein;
MA101_0	funannotate	exon	532919	533671	.	+	.	ID=MA101_000153-T1.exon1;Parent=MA101_000153-T1;
MA101_0	funannotate	exon	533729	534508	.	+	.	ID=MA101_000153-T1.exon2;Parent=MA101_000153-T1;
MA101_0	funannotate	exon	534566	534910	.	+	.	ID=MA101_000153-T1.exon3;Parent=MA101_000153-T1;
MA101_0	funannotate	CDS	532919	533671	.	+	0	ID=MA101_000153-T1.cds;Parent=MA101_000153-T1;
MA101_0	funannotate	CDS	533729	534508	.	+	0	ID=MA101_000153-T1.cds;Parent=MA101_000153-T1;
MA101_0	funannotate	CDS	534566	534910	.	+	0	ID=MA101_000153-T1.cds;Parent=MA101_000153-T1;
MA101_0	funannotate	gene	536731	537797	.	+	.	ID=MA101_000154;
MA101_0	funannotate	mRNA	536731	537797	.	+	.	ID=MA101_000154-T1;Parent=MA101_000154;product=hypothetical protein;
MA101_0	funannotate	exon	536731	537001	.	+	.	ID=MA101_000154-T1.exon1;Parent=MA101_000154-T1;
MA101_0	funannotate	exon	537055	537797	.	+	.	ID=MA101_000154-T1.exon2;Parent=MA101_000154-T1;
MA101_0	funannotate	CDS	536731	537001	.	+	0	ID=MA101_000154-T1.cds;Parent=MA101_000154-T1;
MA101_0	funannotate	CDS	537055	537797	.	+	2	ID=MA101_000154-T1.cds;Parent=MA101_000154-T1;
MA101_0	funannotate	gene	540452	543128	.	+	.	ID=MA101_000155;
MA101_0	funannotate	mRNA	540452	543128	.	+	.	ID=MA101_000155-T1;Parent=MA101_000155;product=hypothetical protein;
MA101_0	funannotate	exon	540452	540526	.	+	.	ID=MA101_000155-T1.exon1;Parent=MA101_000155-T1;
MA101_0	funannotate	exon	540598	541329	.	+	.	ID=MA101_000155-T1.exon2;Parent=MA101_000155-T1;
MA101_0	funannotate	exon	541389	542174	.	+	.	ID=MA101_000155-T1.exon3;Parent=MA101_000155-T1;
MA101_0	funannotate	exon	542259	543128	.	+	.	ID=MA101_000155-T1.exon4;Parent=MA101_000155-T1;
MA101_0	funannotate	CDS	540452	540526	.	+	0	ID=MA101_000155-T1.cds;Parent=MA101_000155-T1;
MA101_0	funannotate	CDS	540598	541329	.	+	0	ID=MA101_000155-T1.cds;Parent=MA101_000155-T1;
MA101_0	funannotate	CDS	541389	542174	.	+	0	ID=MA101_000155-T1.cds;Parent=MA101_000155-T1;
MA101_0	funannotate	CDS	542259	543128	.	+	0	ID=MA101_000155-T1.cds;Parent=MA101_000155-T1;
MA101_0	funannotate	gene	543575	546001	.	-	.	ID=MA101_000156;
MA101_0	funannotate	mRNA	543575	546001	.	-	.	ID=MA101_000156-T1;Parent=MA101_000156;product=hypothetical protein;
MA101_0	funannotate	exon	545854	546001	.	-	.	ID=MA101_000156-T1.exon1;Parent=MA101_000156-T1;
MA101_0	funannotate	exon	543575	545790	.	-	.	ID=MA101_000156-T1.exon2;Parent=MA101_000156-T1;
MA101_0	funannotate	CDS	545854	546001	.	-	0	ID=MA101_000156-T1.cds;Parent=MA101_000156-T1;
MA101_0	funannotate	CDS	543575	545790	.	-	2	ID=MA101_000156-T1.cds;Parent=MA101_000156-T1;
MA101_0	funannotate	gene	546404	548061	.	-	.	ID=MA101_000157;
MA101_0	funannotate	mRNA	546404	548061	.	-	.	ID=MA101_000157-T1;Parent=MA101_000157;product=hypothetical protein;
MA101_0	funannotate	exon	547640	548061	.	-	.	ID=MA101_000157-T1.exon1;Parent=MA101_000157-T1;
MA101_0	funannotate	exon	546814	547579	.	-	.	ID=MA101_000157-T1.exon2;Parent=MA101_000157-T1;
MA101_0	funannotate	exon	546404	546754	.	-	.	ID=MA101_000157-T1.exon3;Parent=MA101_000157-T1;
MA101_0	funannotate	CDS	547640	548061	.	-	0	ID=MA101_000157-T1.cds;Parent=MA101_000157-T1;
MA101_0	funannotate	CDS	546814	547579	.	-	1	ID=MA101_000157-T1.cds;Parent=MA101_000157-T1;
MA101_0	funannotate	CDS	546404	546754	.	-	0	ID=MA101_000157-T1.cds;Parent=MA101_000157-T1;
MA101_0	funannotate	gene	548728	549960	.	+	.	ID=MA101_000158;
MA101_0	funannotate	mRNA	548728	549960	.	+	.	ID=MA101_000158-T1;Parent=MA101_000158;product=hypothetical protein;
MA101_0	funannotate	exon	548728	549960	.	+	.	ID=MA101_000158-T1.exon1;Parent=MA101_000158-T1;
MA101_0	funannotate	CDS	548728	549960	.	+	0	ID=MA101_000158-T1.cds;Parent=MA101_000158-T1;
MA101_0	funannotate	gene	550352	552578	.	+	.	ID=MA101_000159;
MA101_0	funannotate	mRNA	550352	552578	.	+	.	ID=MA101_000159-T1;Parent=MA101_000159;product=hypothetical protein;
MA101_0	funannotate	exon	550352	551368	.	+	.	ID=MA101_000159-T1.exon1;Parent=MA101_000159-T1;
MA101_0	funannotate	exon	551643	552350	.	+	.	ID=MA101_000159-T1.exon2;Parent=MA101_000159-T1;
MA101_0	funannotate	exon	552414	552578	.	+	.	ID=MA101_000159-T1.exon3;Parent=MA101_000159-T1;
MA101_0	funannotate	CDS	550352	551368	.	+	0	ID=MA101_000159-T1.cds;Parent=MA101_000159-T1;
MA101_0	funannotate	CDS	551643	552350	.	+	0	ID=MA101_000159-T1.cds;Parent=MA101_000159-T1;
MA101_0	funannotate	CDS	552414	552578	.	+	0	ID=MA101_000159-T1.cds;Parent=MA101_000159-T1;
MA101_0	funannotate	gene	552949	553356	.	+	.	ID=MA101_000160;
MA101_0	funannotate	mRNA	552949	553356	.	+	.	ID=MA101_000160-T1;Parent=MA101_000160;product=hypothetical protein;
MA101_0	funannotate	exon	552949	553356	.	+	.	ID=MA101_000160-T1.exon1;Parent=MA101_000160-T1;
MA101_0	funannotate	CDS	552949	553356	.	+	0	ID=MA101_000160-T1.cds;Parent=MA101_000160-T1;
MA101_0	funannotate	gene	555652	558471	.	+	.	ID=MA101_000161;
MA101_0	funannotate	mRNA	555652	558471	.	+	.	ID=MA101_000161-T1;Parent=MA101_000161;product=hypothetical protein;
MA101_0	funannotate	exon	555652	558471	.	+	.	ID=MA101_000161-T1.exon1;Parent=MA101_000161-T1;
MA101_0	funannotate	CDS	555652	558471	.	+	0	ID=MA101_000161-T1.cds;Parent=MA101_000161-T1;
MA101_0	funannotate	gene	559594	562416	.	-	.	ID=MA101_000162;
MA101_0	funannotate	mRNA	559594	562416	.	-	.	ID=MA101_000162-T1;Parent=MA101_000162;product=hypothetical protein;
MA101_0	funannotate	exon	562206	562416	.	-	.	ID=MA101_000162-T1.exon1;Parent=MA101_000162-T1;
MA101_0	funannotate	exon	561901	562131	.	-	.	ID=MA101_000162-T1.exon2;Parent=MA101_000162-T1;
MA101_0	funannotate	exon	561590	561811	.	-	.	ID=MA101_000162-T1.exon3;Parent=MA101_000162-T1;
MA101_0	funannotate	exon	561480	561533	.	-	.	ID=MA101_000162-T1.exon4;Parent=MA101_000162-T1;
MA101_0	funannotate	exon	561268	561427	.	-	.	ID=MA101_000162-T1.exon5;Parent=MA101_000162-T1;
MA101_0	funannotate	exon	560896	561089	.	-	.	ID=MA101_000162-T1.exon6;Parent=MA101_000162-T1;
MA101_0	funannotate	exon	560737	560846	.	-	.	ID=MA101_000162-T1.exon7;Parent=MA101_000162-T1;
MA101_0	funannotate	exon	560350	560678	.	-	.	ID=MA101_000162-T1.exon8;Parent=MA101_000162-T1;
MA101_0	funannotate	exon	559594	560281	.	-	.	ID=MA101_000162-T1.exon9;Parent=MA101_000162-T1;
MA101_0	funannotate	CDS	562206	562416	.	-	0	ID=MA101_000162-T1.cds;Parent=MA101_000162-T1;
MA101_0	funannotate	CDS	561901	562131	.	-	2	ID=MA101_000162-T1.cds;Parent=MA101_000162-T1;
MA101_0	funannotate	CDS	561590	561811	.	-	2	ID=MA101_000162-T1.cds;Parent=MA101_000162-T1;
MA101_0	funannotate	CDS	561480	561533	.	-	2	ID=MA101_000162-T1.cds;Parent=MA101_000162-T1;
MA101_0	funannotate	CDS	561268	561427	.	-	2	ID=MA101_000162-T1.cds;Parent=MA101_000162-T1;
MA101_0	funannotate	CDS	560896	561089	.	-	1	ID=MA101_000162-T1.cds;Parent=MA101_000162-T1;
MA101_0	funannotate	CDS	560737	560846	.	-	2	ID=MA101_000162-T1.cds;Parent=MA101_000162-T1;
MA101_0	funannotate	CDS	560350	560678	.	-	0	ID=MA101_000162-T1.cds;Parent=MA101_000162-T1;
MA101_0	funannotate	CDS	559594	560281	.	-	1	ID=MA101_000162-T1.cds;Parent=MA101_000162-T1;
MA101_0	funannotate	gene	565718	570048	.	+	.	ID=MA101_000163;
MA101_0	funannotate	mRNA	565718	570048	.	+	.	ID=MA101_000163-T1;Parent=MA101_000163;product=hypothetical protein;
MA101_0	funannotate	exon	565718	566744	.	+	.	ID=MA101_000163-T1.exon1;Parent=MA101_000163-T1;
MA101_0	funannotate	exon	566825	566925	.	+	.	ID=MA101_000163-T1.exon2;Parent=MA101_000163-T1;
MA101_0	funannotate	exon	567202	570048	.	+	.	ID=MA101_000163-T1.exon3;Parent=MA101_000163-T1;
MA101_0	funannotate	CDS	565718	566744	.	+	0	ID=MA101_000163-T1.cds;Parent=MA101_000163-T1;
MA101_0	funannotate	CDS	566825	566925	.	+	2	ID=MA101_000163-T1.cds;Parent=MA101_000163-T1;
MA101_0	funannotate	CDS	567202	570048	.	+	0	ID=MA101_000163-T1.cds;Parent=MA101_000163-T1;
MA101_0	funannotate	gene	571160	572775	.	-	.	ID=MA101_000164;
MA101_0	funannotate	mRNA	571160	572775	.	-	.	ID=MA101_000164-T1;Parent=MA101_000164;product=hypothetical protein;
MA101_0	funannotate	exon	572697	572775	.	-	.	ID=MA101_000164-T1.exon1;Parent=MA101_000164-T1;
MA101_0	funannotate	exon	572575	572629	.	-	.	ID=MA101_000164-T1.exon2;Parent=MA101_000164-T1;
MA101_0	funannotate	exon	572248	572475	.	-	.	ID=MA101_000164-T1.exon3;Parent=MA101_000164-T1;
MA101_0	funannotate	exon	571826	572147	.	-	.	ID=MA101_000164-T1.exon4;Parent=MA101_000164-T1;
MA101_0	funannotate	exon	571337	571604	.	-	.	ID=MA101_000164-T1.exon5;Parent=MA101_000164-T1;
MA101_0	funannotate	exon	571160	571221	.	-	.	ID=MA101_000164-T1.exon6;Parent=MA101_000164-T1;
MA101_0	funannotate	CDS	572697	572775	.	-	0	ID=MA101_000164-T1.cds;Parent=MA101_000164-T1;
MA101_0	funannotate	CDS	572575	572629	.	-	2	ID=MA101_000164-T1.cds;Parent=MA101_000164-T1;
MA101_0	funannotate	CDS	572248	572475	.	-	1	ID=MA101_000164-T1.cds;Parent=MA101_000164-T1;
MA101_0	funannotate	CDS	571826	572147	.	-	1	ID=MA101_000164-T1.cds;Parent=MA101_000164-T1;
MA101_0	funannotate	CDS	571337	571604	.	-	0	ID=MA101_000164-T1.cds;Parent=MA101_000164-T1;
MA101_0	funannotate	CDS	571160	571221	.	-	2	ID=MA101_000164-T1.cds;Parent=MA101_000164-T1;
MA101_0	funannotate	gene	573311	574035	.	+	.	ID=MA101_000165;
MA101_0	funannotate	mRNA	573311	574035	.	+	.	ID=MA101_000165-T1;Parent=MA101_000165;product=hypothetical protein;
MA101_0	funannotate	exon	573311	573337	.	+	.	ID=MA101_000165-T1.exon1;Parent=MA101_000165-T1;
MA101_0	funannotate	exon	573435	573732	.	+	.	ID=MA101_000165-T1.exon2;Parent=MA101_000165-T1;
MA101_0	funannotate	exon	573848	574035	.	+	.	ID=MA101_000165-T1.exon3;Parent=MA101_000165-T1;
MA101_0	funannotate	CDS	573311	573337	.	+	0	ID=MA101_000165-T1.cds;Parent=MA101_000165-T1;
MA101_0	funannotate	CDS	573435	573732	.	+	0	ID=MA101_000165-T1.cds;Parent=MA101_000165-T1;
MA101_0	funannotate	CDS	573848	574035	.	+	2	ID=MA101_000165-T1.cds;Parent=MA101_000165-T1;
MA101_0	funannotate	gene	574540	576805	.	-	.	ID=MA101_000166;
MA101_0	funannotate	mRNA	574540	576805	.	-	.	ID=MA101_000166-T1;Parent=MA101_000166;product=hypothetical protein;
MA101_0	funannotate	exon	576638	576805	.	-	.	ID=MA101_000166-T1.exon1;Parent=MA101_000166-T1;
MA101_0	funannotate	exon	576520	576538	.	-	.	ID=MA101_000166-T1.exon2;Parent=MA101_000166-T1;
MA101_0	funannotate	exon	576032	576396	.	-	.	ID=MA101_000166-T1.exon3;Parent=MA101_000166-T1;
MA101_0	funannotate	exon	574540	575901	.	-	.	ID=MA101_000166-T1.exon4;Parent=MA101_000166-T1;
MA101_0	funannotate	CDS	576638	576805	.	-	0	ID=MA101_000166-T1.cds;Parent=MA101_000166-T1;
MA101_0	funannotate	CDS	576520	576538	.	-	0	ID=MA101_000166-T1.cds;Parent=MA101_000166-T1;
MA101_0	funannotate	CDS	576032	576396	.	-	2	ID=MA101_000166-T1.cds;Parent=MA101_000166-T1;
MA101_0	funannotate	CDS	574540	575901	.	-	0	ID=MA101_000166-T1.cds;Parent=MA101_000166-T1;
MA101_0	funannotate	gene	578233	578502	.	-	.	ID=MA101_000167;
MA101_0	funannotate	mRNA	578233	578502	.	-	.	ID=MA101_000167-T1;Parent=MA101_000167;product=hypothetical protein;
MA101_0	funannotate	exon	578405	578502	.	-	.	ID=MA101_000167-T1.exon1;Parent=MA101_000167-T1;
MA101_0	funannotate	exon	578233	578341	.	-	.	ID=MA101_000167-T1.exon2;Parent=MA101_000167-T1;
MA101_0	funannotate	CDS	578405	578502	.	-	0	ID=MA101_000167-T1.cds;Parent=MA101_000167-T1;
MA101_0	funannotate	CDS	578233	578341	.	-	1	ID=MA101_000167-T1.cds;Parent=MA101_000167-T1;
MA101_0	funannotate	gene	580949	581363	.	+	.	ID=MA101_000168;
MA101_0	funannotate	mRNA	580949	581363	.	+	.	ID=MA101_000168-T1;Parent=MA101_000168;product=hypothetical protein;
MA101_0	funannotate	exon	580949	581105	.	+	.	ID=MA101_000168-T1.exon1;Parent=MA101_000168-T1;
MA101_0	funannotate	exon	581155	581363	.	+	.	ID=MA101_000168-T1.exon2;Parent=MA101_000168-T1;
MA101_0	funannotate	CDS	580949	581105	.	+	0	ID=MA101_000168-T1.cds;Parent=MA101_000168-T1;
MA101_0	funannotate	CDS	581155	581363	.	+	2	ID=MA101_000168-T1.cds;Parent=MA101_000168-T1;
MA101_0	funannotate	gene	582840	583609	.	+	.	ID=MA101_000169;
MA101_0	funannotate	mRNA	582840	583609	.	+	.	ID=MA101_000169-T1;Parent=MA101_000169;product=hypothetical protein;
MA101_0	funannotate	exon	582840	583430	.	+	.	ID=MA101_000169-T1.exon1;Parent=MA101_000169-T1;
MA101_0	funannotate	exon	583505	583609	.	+	.	ID=MA101_000169-T1.exon2;Parent=MA101_000169-T1;
MA101_0	funannotate	CDS	582840	583430	.	+	0	ID=MA101_000169-T1.cds;Parent=MA101_000169-T1;
MA101_0	funannotate	CDS	583505	583609	.	+	0	ID=MA101_000169-T1.cds;Parent=MA101_000169-T1;
MA101_0	funannotate	gene	584358	585338	.	-	.	ID=MA101_000170;
MA101_0	funannotate	mRNA	584358	585338	.	-	.	ID=MA101_000170-T1;Parent=MA101_000170;product=hypothetical protein;
MA101_0	funannotate	exon	584358	585338	.	-	.	ID=MA101_000170-T1.exon1;Parent=MA101_000170-T1;
MA101_0	funannotate	CDS	584358	585338	.	-	0	ID=MA101_000170-T1.cds;Parent=MA101_000170-T1;
MA101_0	funannotate	gene	585378	587531	.	-	.	ID=MA101_000171;
MA101_0	funannotate	mRNA	585378	587531	.	-	.	ID=MA101_000171-T1;Parent=MA101_000171;product=hypothetical protein;
MA101_0	funannotate	exon	585378	587531	.	-	.	ID=MA101_000171-T1.exon1;Parent=MA101_000171-T1;
MA101_0	funannotate	CDS	585378	587531	.	-	0	ID=MA101_000171-T1.cds;Parent=MA101_000171-T1;
MA101_0	funannotate	gene	588805	589311	.	+	.	ID=MA101_000172;
MA101_0	funannotate	mRNA	588805	589311	.	+	.	ID=MA101_000172-T1;Parent=MA101_000172;product=hypothetical protein;
MA101_0	funannotate	exon	588805	589024	.	+	.	ID=MA101_000172-T1.exon1;Parent=MA101_000172-T1;
MA101_0	funannotate	exon	589088	589311	.	+	.	ID=MA101_000172-T1.exon2;Parent=MA101_000172-T1;
MA101_0	funannotate	CDS	588805	589024	.	+	0	ID=MA101_000172-T1.cds;Parent=MA101_000172-T1;
MA101_0	funannotate	CDS	589088	589311	.	+	2	ID=MA101_000172-T1.cds;Parent=MA101_000172-T1;
MA101_0	funannotate	gene	591040	593512	.	+	.	ID=MA101_000173;
MA101_0	funannotate	mRNA	591040	593512	.	+	.	ID=MA101_000173-T1;Parent=MA101_000173;product=hypothetical protein;
MA101_0	funannotate	exon	591040	591250	.	+	.	ID=MA101_000173-T1.exon1;Parent=MA101_000173-T1;
MA101_0	funannotate	exon	591311	591343	.	+	.	ID=MA101_000173-T1.exon2;Parent=MA101_000173-T1;
MA101_0	funannotate	exon	591405	591667	.	+	.	ID=MA101_000173-T1.exon3;Parent=MA101_000173-T1;
MA101_0	funannotate	exon	591721	591847	.	+	.	ID=MA101_000173-T1.exon4;Parent=MA101_000173-T1;
MA101_0	funannotate	exon	591912	592364	.	+	.	ID=MA101_000173-T1.exon5;Parent=MA101_000173-T1;
MA101_0	funannotate	exon	592600	592748	.	+	.	ID=MA101_000173-T1.exon6;Parent=MA101_000173-T1;
MA101_0	funannotate	exon	592861	593400	.	+	.	ID=MA101_000173-T1.exon7;Parent=MA101_000173-T1;
MA101_0	funannotate	exon	593483	593512	.	+	.	ID=MA101_000173-T1.exon8;Parent=MA101_000173-T1;
MA101_0	funannotate	CDS	591040	591250	.	+	0	ID=MA101_000173-T1.cds;Parent=MA101_000173-T1;
MA101_0	funannotate	CDS	591311	591343	.	+	2	ID=MA101_000173-T1.cds;Parent=MA101_000173-T1;
MA101_0	funannotate	CDS	591405	591667	.	+	2	ID=MA101_000173-T1.cds;Parent=MA101_000173-T1;
MA101_0	funannotate	CDS	591721	591847	.	+	0	ID=MA101_000173-T1.cds;Parent=MA101_000173-T1;
MA101_0	funannotate	CDS	591912	592364	.	+	2	ID=MA101_000173-T1.cds;Parent=MA101_000173-T1;
MA101_0	funannotate	CDS	592600	592748	.	+	2	ID=MA101_000173-T1.cds;Parent=MA101_000173-T1;
MA101_0	funannotate	CDS	592861	593400	.	+	0	ID=MA101_000173-T1.cds;Parent=MA101_000173-T1;
MA101_0	funannotate	CDS	593483	593512	.	+	0	ID=MA101_000173-T1.cds;Parent=MA101_000173-T1;
MA101_0	funannotate	gene	593815	594621	.	-	.	ID=MA101_000174;
MA101_0	funannotate	mRNA	593815	594621	.	-	.	ID=MA101_000174-T1;Parent=MA101_000174;product=hypothetical protein;
MA101_0	funannotate	exon	593815	594621	.	-	.	ID=MA101_000174-T1.exon1;Parent=MA101_000174-T1;
MA101_0	funannotate	CDS	593815	594621	.	-	0	ID=MA101_000174-T1.cds;Parent=MA101_000174-T1;
MA101_0	funannotate	gene	596750	597840	.	+	.	ID=MA101_000175;
MA101_0	funannotate	mRNA	596750	597840	.	+	.	ID=MA101_000175-T1;Parent=MA101_000175;product=hypothetical protein;
MA101_0	funannotate	exon	596750	597338	.	+	.	ID=MA101_000175-T1.exon1;Parent=MA101_000175-T1;
MA101_0	funannotate	exon	597410	597840	.	+	.	ID=MA101_000175-T1.exon2;Parent=MA101_000175-T1;
MA101_0	funannotate	CDS	596750	597338	.	+	0	ID=MA101_000175-T1.cds;Parent=MA101_000175-T1;
MA101_0	funannotate	CDS	597410	597840	.	+	2	ID=MA101_000175-T1.cds;Parent=MA101_000175-T1;
MA101_0	funannotate	gene	601692	604441	.	+	.	ID=MA101_000176;
MA101_0	funannotate	mRNA	601692	604441	.	+	.	ID=MA101_000176-T1;Parent=MA101_000176;product=hypothetical protein;
MA101_0	funannotate	exon	601692	603673	.	+	.	ID=MA101_000176-T1.exon1;Parent=MA101_000176-T1;
MA101_0	funannotate	exon	603733	604441	.	+	.	ID=MA101_000176-T1.exon2;Parent=MA101_000176-T1;
MA101_0	funannotate	CDS	601692	603673	.	+	0	ID=MA101_000176-T1.cds;Parent=MA101_000176-T1;
MA101_0	funannotate	CDS	603733	604441	.	+	1	ID=MA101_000176-T1.cds;Parent=MA101_000176-T1;
MA101_0	funannotate	gene	607943	608191	.	-	.	ID=MA101_000177;
MA101_0	funannotate	mRNA	607943	608191	.	-	.	ID=MA101_000177-T1;Parent=MA101_000177;product=hypothetical protein;
MA101_0	funannotate	exon	607943	608191	.	-	.	ID=MA101_000177-T1.exon1;Parent=MA101_000177-T1;
MA101_0	funannotate	CDS	607943	608191	.	-	0	ID=MA101_000177-T1.cds;Parent=MA101_000177-T1;
MA101_0	funannotate	gene	608645	609685	.	-	.	ID=MA101_000178;
MA101_0	funannotate	mRNA	608645	609685	.	-	.	ID=MA101_000178-T1;Parent=MA101_000178;product=hypothetical protein;
MA101_0	funannotate	exon	609367	609685	.	-	.	ID=MA101_000178-T1.exon1;Parent=MA101_000178-T1;
MA101_0	funannotate	exon	608968	609309	.	-	.	ID=MA101_000178-T1.exon2;Parent=MA101_000178-T1;
MA101_0	funannotate	exon	608645	608883	.	-	.	ID=MA101_000178-T1.exon3;Parent=MA101_000178-T1;
MA101_0	funannotate	CDS	609367	609685	.	-	0	ID=MA101_000178-T1.cds;Parent=MA101_000178-T1;
MA101_0	funannotate	CDS	608968	609309	.	-	2	ID=MA101_000178-T1.cds;Parent=MA101_000178-T1;
MA101_0	funannotate	CDS	608645	608883	.	-	2	ID=MA101_000178-T1.cds;Parent=MA101_000178-T1;
MA101_0	funannotate	gene	610234	611362	.	-	.	ID=MA101_000179;
MA101_0	funannotate	mRNA	610234	611362	.	-	.	ID=MA101_000179-T1;Parent=MA101_000179;product=hypothetical protein;
MA101_0	funannotate	exon	610762	611362	.	-	.	ID=MA101_000179-T1.exon1;Parent=MA101_000179-T1;
MA101_0	funannotate	exon	610560	610678	.	-	.	ID=MA101_000179-T1.exon2;Parent=MA101_000179-T1;
MA101_0	funannotate	exon	610234	610494	.	-	.	ID=MA101_000179-T1.exon3;Parent=MA101_000179-T1;
MA101_0	funannotate	CDS	610762	611362	.	-	0	ID=MA101_000179-T1.cds;Parent=MA101_000179-T1;
MA101_0	funannotate	CDS	610560	610678	.	-	2	ID=MA101_000179-T1.cds;Parent=MA101_000179-T1;
MA101_0	funannotate	CDS	610234	610494	.	-	0	ID=MA101_000179-T1.cds;Parent=MA101_000179-T1;
MA101_0	funannotate	gene	613100	614289	.	+	.	ID=MA101_000180;
MA101_0	funannotate	mRNA	613100	614289	.	+	.	ID=MA101_000180-T1;Parent=MA101_000180;product=hypothetical protein;
MA101_0	funannotate	exon	613100	613576	.	+	.	ID=MA101_000180-T1.exon1;Parent=MA101_000180-T1;
MA101_0	funannotate	exon	613675	614289	.	+	.	ID=MA101_000180-T1.exon2;Parent=MA101_000180-T1;
MA101_0	funannotate	CDS	613100	613576	.	+	0	ID=MA101_000180-T1.cds;Parent=MA101_000180-T1;
MA101_0	funannotate	CDS	613675	614289	.	+	0	ID=MA101_000180-T1.cds;Parent=MA101_000180-T1;
MA101_0	funannotate	gene	618076	619446	.	+	.	ID=MA101_000181;
MA101_0	funannotate	mRNA	618076	619446	.	+	.	ID=MA101_000181-T1;Parent=MA101_000181;product=hypothetical protein;
MA101_0	funannotate	exon	618076	618459	.	+	.	ID=MA101_000181-T1.exon1;Parent=MA101_000181-T1;
MA101_0	funannotate	exon	618544	619446	.	+	.	ID=MA101_000181-T1.exon2;Parent=MA101_000181-T1;
MA101_0	funannotate	CDS	618076	618459	.	+	0	ID=MA101_000181-T1.cds;Parent=MA101_000181-T1;
MA101_0	funannotate	CDS	618544	619446	.	+	0	ID=MA101_000181-T1.cds;Parent=MA101_000181-T1;
MA101_0	funannotate	gene	620891	621419	.	+	.	ID=MA101_000182;
MA101_0	funannotate	mRNA	620891	621419	.	+	.	ID=MA101_000182-T1;Parent=MA101_000182;product=hypothetical protein;
MA101_0	funannotate	exon	620891	621069	.	+	.	ID=MA101_000182-T1.exon1;Parent=MA101_000182-T1;
MA101_0	funannotate	exon	621152	621419	.	+	.	ID=MA101_000182-T1.exon2;Parent=MA101_000182-T1;
MA101_0	funannotate	CDS	620891	621069	.	+	0	ID=MA101_000182-T1.cds;Parent=MA101_000182-T1;
MA101_0	funannotate	CDS	621152	621419	.	+	1	ID=MA101_000182-T1.cds;Parent=MA101_000182-T1;
MA101_0	funannotate	gene	621477	622078	.	+	.	ID=MA101_000183;
MA101_0	funannotate	mRNA	621477	622078	.	+	.	ID=MA101_000183-T1;Parent=MA101_000183;product=hypothetical protein;
MA101_0	funannotate	exon	621477	621859	.	+	.	ID=MA101_000183-T1.exon1;Parent=MA101_000183-T1;
MA101_0	funannotate	exon	621892	622078	.	+	.	ID=MA101_000183-T1.exon2;Parent=MA101_000183-T1;
MA101_0	funannotate	CDS	621477	621859	.	+	0	ID=MA101_000183-T1.cds;Parent=MA101_000183-T1;
MA101_0	funannotate	CDS	621892	622078	.	+	1	ID=MA101_000183-T1.cds;Parent=MA101_000183-T1;
MA101_0	funannotate	gene	631147	638127	.	-	.	ID=MA101_000184;
MA101_0	funannotate	mRNA	631147	638127	.	-	.	ID=MA101_000184-T1;Parent=MA101_000184;product=hypothetical protein;
MA101_0	funannotate	exon	637939	638127	.	-	.	ID=MA101_000184-T1.exon1;Parent=MA101_000184-T1;
MA101_0	funannotate	exon	637737	637881	.	-	.	ID=MA101_000184-T1.exon2;Parent=MA101_000184-T1;
MA101_0	funannotate	exon	637419	637687	.	-	.	ID=MA101_000184-T1.exon3;Parent=MA101_000184-T1;
MA101_0	funannotate	exon	636935	637368	.	-	.	ID=MA101_000184-T1.exon4;Parent=MA101_000184-T1;
MA101_0	funannotate	exon	636726	636882	.	-	.	ID=MA101_000184-T1.exon5;Parent=MA101_000184-T1;
MA101_0	funannotate	exon	636057	636675	.	-	.	ID=MA101_000184-T1.exon6;Parent=MA101_000184-T1;
MA101_0	funannotate	exon	635847	636006	.	-	.	ID=MA101_000184-T1.exon7;Parent=MA101_000184-T1;
MA101_0	funannotate	exon	631147	635800	.	-	.	ID=MA101_000184-T1.exon8;Parent=MA101_000184-T1;
MA101_0	funannotate	CDS	637939	638127	.	-	0	ID=MA101_000184-T1.cds;Parent=MA101_000184-T1;
MA101_0	funannotate	CDS	637737	637881	.	-	0	ID=MA101_000184-T1.cds;Parent=MA101_000184-T1;
MA101_0	funannotate	CDS	637419	637687	.	-	2	ID=MA101_000184-T1.cds;Parent=MA101_000184-T1;
MA101_0	funannotate	CDS	636935	637368	.	-	0	ID=MA101_000184-T1.cds;Parent=MA101_000184-T1;
MA101_0	funannotate	CDS	636726	636882	.	-	1	ID=MA101_000184-T1.cds;Parent=MA101_000184-T1;
MA101_0	funannotate	CDS	636057	636675	.	-	0	ID=MA101_000184-T1.cds;Parent=MA101_000184-T1;
MA101_0	funannotate	CDS	635847	636006	.	-	2	ID=MA101_000184-T1.cds;Parent=MA101_000184-T1;
MA101_0	funannotate	CDS	631147	635800	.	-	1	ID=MA101_000184-T1.cds;Parent=MA101_000184-T1;
MA101_0	funannotate	gene	638827	639668	.	+	.	ID=MA101_000185;
MA101_0	funannotate	mRNA	638827	639668	.	+	.	ID=MA101_000185-T1;Parent=MA101_000185;product=hypothetical protein;
MA101_0	funannotate	exon	638827	639249	.	+	.	ID=MA101_000185-T1.exon1;Parent=MA101_000185-T1;
MA101_0	funannotate	exon	639300	639668	.	+	.	ID=MA101_000185-T1.exon2;Parent=MA101_000185-T1;
MA101_0	funannotate	CDS	638827	639249	.	+	0	ID=MA101_000185-T1.cds;Parent=MA101_000185-T1;
MA101_0	funannotate	CDS	639300	639668	.	+	0	ID=MA101_000185-T1.cds;Parent=MA101_000185-T1;
MA101_0	funannotate	gene	640323	642068	.	-	.	ID=MA101_000186;
MA101_0	funannotate	mRNA	640323	642068	.	-	.	ID=MA101_000186-T1;Parent=MA101_000186;product=hypothetical protein;
MA101_0	funannotate	exon	641745	642068	.	-	.	ID=MA101_000186-T1.exon1;Parent=MA101_000186-T1;
MA101_0	funannotate	exon	640323	641684	.	-	.	ID=MA101_000186-T1.exon2;Parent=MA101_000186-T1;
MA101_0	funannotate	CDS	641745	642068	.	-	0	ID=MA101_000186-T1.cds;Parent=MA101_000186-T1;
MA101_0	funannotate	CDS	640323	641684	.	-	0	ID=MA101_000186-T1.cds;Parent=MA101_000186-T1;
MA101_0	funannotate	gene	643103	644519	.	-	.	ID=MA101_000187;
MA101_0	funannotate	mRNA	643103	644519	.	-	.	ID=MA101_000187-T1;Parent=MA101_000187;product=hypothetical protein;
MA101_0	funannotate	exon	644334	644519	.	-	.	ID=MA101_000187-T1.exon1;Parent=MA101_000187-T1;
MA101_0	funannotate	exon	644078	644285	.	-	.	ID=MA101_000187-T1.exon2;Parent=MA101_000187-T1;
MA101_0	funannotate	exon	643594	644021	.	-	.	ID=MA101_000187-T1.exon3;Parent=MA101_000187-T1;
MA101_0	funannotate	exon	643103	643549	.	-	.	ID=MA101_000187-T1.exon4;Parent=MA101_000187-T1;
MA101_0	funannotate	CDS	644334	644519	.	-	0	ID=MA101_000187-T1.cds;Parent=MA101_000187-T1;
MA101_0	funannotate	CDS	644078	644285	.	-	0	ID=MA101_000187-T1.cds;Parent=MA101_000187-T1;
MA101_0	funannotate	CDS	643594	644021	.	-	2	ID=MA101_000187-T1.cds;Parent=MA101_000187-T1;
MA101_0	funannotate	CDS	643103	643549	.	-	0	ID=MA101_000187-T1.cds;Parent=MA101_000187-T1;
MA101_0	funannotate	gene	644958	645464	.	+	.	ID=MA101_000188;
MA101_0	funannotate	mRNA	644958	645464	.	+	.	ID=MA101_000188-T1;Parent=MA101_000188;product=hypothetical protein;
MA101_0	funannotate	exon	644958	645165	.	+	.	ID=MA101_000188-T1.exon1;Parent=MA101_000188-T1;
MA101_0	funannotate	exon	645226	645296	.	+	.	ID=MA101_000188-T1.exon2;Parent=MA101_000188-T1;
MA101_0	funannotate	exon	645435	645464	.	+	.	ID=MA101_000188-T1.exon3;Parent=MA101_000188-T1;
MA101_0	funannotate	CDS	644958	645165	.	+	0	ID=MA101_000188-T1.cds;Parent=MA101_000188-T1;
MA101_0	funannotate	CDS	645226	645296	.	+	2	ID=MA101_000188-T1.cds;Parent=MA101_000188-T1;
MA101_0	funannotate	CDS	645435	645464	.	+	0	ID=MA101_000188-T1.cds;Parent=MA101_000188-T1;
MA101_0	funannotate	gene	649699	650391	.	+	.	ID=MA101_000189;
MA101_0	funannotate	mRNA	649699	650391	.	+	.	ID=MA101_000189-T1;Parent=MA101_000189;product=hypothetical protein;
MA101_0	funannotate	exon	649699	650391	.	+	.	ID=MA101_000189-T1.exon1;Parent=MA101_000189-T1;
MA101_0	funannotate	CDS	649699	650391	.	+	0	ID=MA101_000189-T1.cds;Parent=MA101_000189-T1;
MA101_0	funannotate	gene	650573	652078	.	-	.	ID=MA101_000190;
MA101_0	funannotate	mRNA	650573	652078	.	-	.	ID=MA101_000190-T1;Parent=MA101_000190;product=hypothetical protein;
MA101_0	funannotate	exon	650573	652078	.	-	.	ID=MA101_000190-T1.exon1;Parent=MA101_000190-T1;
MA101_0	funannotate	CDS	650573	652078	.	-	0	ID=MA101_000190-T1.cds;Parent=MA101_000190-T1;
MA101_0	funannotate	gene	652701	654191	.	-	.	ID=MA101_000191;
MA101_0	funannotate	mRNA	652701	654191	.	-	.	ID=MA101_000191-T1;Parent=MA101_000191;product=hypothetical protein;
MA101_0	funannotate	exon	652701	654191	.	-	.	ID=MA101_000191-T1.exon1;Parent=MA101_000191-T1;
MA101_0	funannotate	CDS	652701	654191	.	-	0	ID=MA101_000191-T1.cds;Parent=MA101_000191-T1;
MA101_0	funannotate	gene	683000	683488	.	+	.	ID=MA101_000192;
MA101_0	funannotate	mRNA	683000	683488	.	+	.	ID=MA101_000192-T1;Parent=MA101_000192;product=hypothetical protein;
MA101_0	funannotate	exon	683000	683488	.	+	.	ID=MA101_000192-T1.exon1;Parent=MA101_000192-T1;
MA101_0	funannotate	CDS	683000	683488	.	+	0	ID=MA101_000192-T1.cds;Parent=MA101_000192-T1;
MA101_0	funannotate	gene	684975	686461	.	-	.	ID=MA101_000193;
MA101_0	funannotate	mRNA	684975	686461	.	-	.	ID=MA101_000193-T1;Parent=MA101_000193;product=hypothetical protein;
MA101_0	funannotate	exon	686153	686461	.	-	.	ID=MA101_000193-T1.exon1;Parent=MA101_000193-T1;
MA101_0	funannotate	exon	685209	685979	.	-	.	ID=MA101_000193-T1.exon2;Parent=MA101_000193-T1;
MA101_0	funannotate	exon	684975	685037	.	-	.	ID=MA101_000193-T1.exon3;Parent=MA101_000193-T1;
MA101_0	funannotate	CDS	686153	686461	.	-	0	ID=MA101_000193-T1.cds;Parent=MA101_000193-T1;
MA101_0	funannotate	CDS	685209	685979	.	-	0	ID=MA101_000193-T1.cds;Parent=MA101_000193-T1;
MA101_0	funannotate	CDS	684975	685037	.	-	0	ID=MA101_000193-T1.cds;Parent=MA101_000193-T1;
MA101_0	funannotate	gene	687479	688875	.	+	.	ID=MA101_000194;
MA101_0	funannotate	mRNA	687479	688875	.	+	.	ID=MA101_000194-T1;Parent=MA101_000194;product=hypothetical protein;
MA101_0	funannotate	exon	687479	688477	.	+	.	ID=MA101_000194-T1.exon1;Parent=MA101_000194-T1;
MA101_0	funannotate	exon	688555	688875	.	+	.	ID=MA101_000194-T1.exon2;Parent=MA101_000194-T1;
MA101_0	funannotate	CDS	687479	688477	.	+	0	ID=MA101_000194-T1.cds;Parent=MA101_000194-T1;
MA101_0	funannotate	CDS	688555	688875	.	+	0	ID=MA101_000194-T1.cds;Parent=MA101_000194-T1;
MA101_0	funannotate	gene	690188	691819	.	+	.	ID=MA101_000195;
MA101_0	funannotate	mRNA	690188	691819	.	+	.	ID=MA101_000195-T1;Parent=MA101_000195;product=hypothetical protein;
MA101_0	funannotate	exon	690188	690937	.	+	.	ID=MA101_000195-T1.exon1;Parent=MA101_000195-T1;
MA101_0	funannotate	exon	691130	691819	.	+	.	ID=MA101_000195-T1.exon2;Parent=MA101_000195-T1;
MA101_0	funannotate	CDS	690188	690937	.	+	0	ID=MA101_000195-T1.cds;Parent=MA101_000195-T1;
MA101_0	funannotate	CDS	691130	691819	.	+	0	ID=MA101_000195-T1.cds;Parent=MA101_000195-T1;
MA101_0	funannotate	gene	695587	698010	.	+	.	ID=MA101_000196;
MA101_0	funannotate	mRNA	695587	698010	.	+	.	ID=MA101_000196-T1;Parent=MA101_000196;product=hypothetical protein;
MA101_0	funannotate	exon	695587	698010	.	+	.	ID=MA101_000196-T1.exon1;Parent=MA101_000196-T1;
MA101_0	funannotate	CDS	695587	698010	.	+	0	ID=MA101_000196-T1.cds;Parent=MA101_000196-T1;
MA101_0	funannotate	gene	699449	701988	.	-	.	ID=MA101_000197;
MA101_0	funannotate	mRNA	699449	701988	.	-	.	ID=MA101_000197-T1;Parent=MA101_000197;product=hypothetical protein;
MA101_0	funannotate	exon	701944	701988	.	-	.	ID=MA101_000197-T1.exon1;Parent=MA101_000197-T1;
MA101_0	funannotate	exon	699449	701848	.	-	.	ID=MA101_000197-T1.exon2;Parent=MA101_000197-T1;
MA101_0	funannotate	CDS	701944	701988	.	-	0	ID=MA101_000197-T1.cds;Parent=MA101_000197-T1;
MA101_0	funannotate	CDS	699449	701848	.	-	0	ID=MA101_000197-T1.cds;Parent=MA101_000197-T1;
MA101_0	funannotate	gene	702462	703523	.	-	.	ID=MA101_000198;
MA101_0	funannotate	mRNA	702462	703523	.	-	.	ID=MA101_000198-T1;Parent=MA101_000198;product=hypothetical protein;
MA101_0	funannotate	exon	702462	703523	.	-	.	ID=MA101_000198-T1.exon1;Parent=MA101_000198-T1;
MA101_0	funannotate	CDS	702462	703523	.	-	0	ID=MA101_000198-T1.cds;Parent=MA101_000198-T1;
MA101_0	funannotate	gene	710056	711431	.	+	.	ID=MA101_000199;
MA101_0	funannotate	mRNA	710056	711431	.	+	.	ID=MA101_000199-T1;Parent=MA101_000199;product=hypothetical protein;
MA101_0	funannotate	exon	710056	710397	.	+	.	ID=MA101_000199-T1.exon1;Parent=MA101_000199-T1;
MA101_0	funannotate	exon	710526	711431	.	+	.	ID=MA101_000199-T1.exon2;Parent=MA101_000199-T1;
MA101_0	funannotate	CDS	710056	710397	.	+	0	ID=MA101_000199-T1.cds;Parent=MA101_000199-T1;
MA101_0	funannotate	CDS	710526	711431	.	+	0	ID=MA101_000199-T1.cds;Parent=MA101_000199-T1;
MA101_0	funannotate	gene	711559	713155	.	-	.	ID=MA101_000200;
MA101_0	funannotate	mRNA	711559	713155	.	-	.	ID=MA101_000200-T1;Parent=MA101_000200;product=hypothetical protein;
MA101_0	funannotate	exon	712255	713155	.	-	.	ID=MA101_000200-T1.exon1;Parent=MA101_000200-T1;
MA101_0	funannotate	exon	711559	712124	.	-	.	ID=MA101_000200-T1.exon2;Parent=MA101_000200-T1;
MA101_0	funannotate	CDS	712255	713155	.	-	0	ID=MA101_000200-T1.cds;Parent=MA101_000200-T1;
MA101_0	funannotate	CDS	711559	712124	.	-	2	ID=MA101_000200-T1.cds;Parent=MA101_000200-T1;
MA101_0	funannotate	gene	713714	716593	.	+	.	ID=MA101_000201;
MA101_0	funannotate	mRNA	713714	716593	.	+	.	ID=MA101_000201-T1;Parent=MA101_000201;product=hypothetical protein;
MA101_0	funannotate	exon	713714	713901	.	+	.	ID=MA101_000201-T1.exon1;Parent=MA101_000201-T1;
MA101_0	funannotate	exon	714072	714159	.	+	.	ID=MA101_000201-T1.exon2;Parent=MA101_000201-T1;
MA101_0	funannotate	exon	714235	715625	.	+	.	ID=MA101_000201-T1.exon3;Parent=MA101_000201-T1;
MA101_0	funannotate	exon	715720	716593	.	+	.	ID=MA101_000201-T1.exon4;Parent=MA101_000201-T1;
MA101_0	funannotate	CDS	713714	713901	.	+	0	ID=MA101_000201-T1.cds;Parent=MA101_000201-T1;
MA101_0	funannotate	CDS	714072	714159	.	+	1	ID=MA101_000201-T1.cds;Parent=MA101_000201-T1;
MA101_0	funannotate	CDS	714235	715625	.	+	0	ID=MA101_000201-T1.cds;Parent=MA101_000201-T1;
MA101_0	funannotate	CDS	715720	716593	.	+	1	ID=MA101_000201-T1.cds;Parent=MA101_000201-T1;
MA101_0	funannotate	gene	716701	721040	.	-	.	ID=MA101_000202;
MA101_0	funannotate	mRNA	716701	721040	.	-	.	ID=MA101_000202-T1;Parent=MA101_000202;product=hypothetical protein;
MA101_0	funannotate	exon	720788	721040	.	-	.	ID=MA101_000202-T1.exon1;Parent=MA101_000202-T1;
MA101_0	funannotate	exon	720632	720715	.	-	.	ID=MA101_000202-T1.exon2;Parent=MA101_000202-T1;
MA101_0	funannotate	exon	719456	720577	.	-	.	ID=MA101_000202-T1.exon3;Parent=MA101_000202-T1;
MA101_0	funannotate	exon	718404	719296	.	-	.	ID=MA101_000202-T1.exon4;Parent=MA101_000202-T1;
MA101_0	funannotate	exon	718034	718202	.	-	.	ID=MA101_000202-T1.exon5;Parent=MA101_000202-T1;
MA101_0	funannotate	exon	716701	717956	.	-	.	ID=MA101_000202-T1.exon6;Parent=MA101_000202-T1;
MA101_0	funannotate	CDS	720788	721040	.	-	0	ID=MA101_000202-T1.cds;Parent=MA101_000202-T1;
MA101_0	funannotate	CDS	720632	720715	.	-	2	ID=MA101_000202-T1.cds;Parent=MA101_000202-T1;
MA101_0	funannotate	CDS	719456	720577	.	-	2	ID=MA101_000202-T1.cds;Parent=MA101_000202-T1;
MA101_0	funannotate	CDS	718404	719296	.	-	2	ID=MA101_000202-T1.cds;Parent=MA101_000202-T1;
MA101_0	funannotate	CDS	718034	718202	.	-	0	ID=MA101_000202-T1.cds;Parent=MA101_000202-T1;
MA101_0	funannotate	CDS	716701	717956	.	-	2	ID=MA101_000202-T1.cds;Parent=MA101_000202-T1;
MA101_0	funannotate	gene	722039	723748	.	+	.	ID=MA101_000203;
MA101_0	funannotate	mRNA	722039	723748	.	+	.	ID=MA101_000203-T1;Parent=MA101_000203;product=hypothetical protein;
MA101_0	funannotate	exon	722039	722305	.	+	.	ID=MA101_000203-T1.exon1;Parent=MA101_000203-T1;
MA101_0	funannotate	exon	722361	722459	.	+	.	ID=MA101_000203-T1.exon2;Parent=MA101_000203-T1;
MA101_0	funannotate	exon	722518	723178	.	+	.	ID=MA101_000203-T1.exon3;Parent=MA101_000203-T1;
MA101_0	funannotate	exon	723282	723748	.	+	.	ID=MA101_000203-T1.exon4;Parent=MA101_000203-T1;
MA101_0	funannotate	CDS	722039	722305	.	+	0	ID=MA101_000203-T1.cds;Parent=MA101_000203-T1;
MA101_0	funannotate	CDS	722361	722459	.	+	0	ID=MA101_000203-T1.cds;Parent=MA101_000203-T1;
MA101_0	funannotate	CDS	722518	723178	.	+	0	ID=MA101_000203-T1.cds;Parent=MA101_000203-T1;
MA101_0	funannotate	CDS	723282	723748	.	+	2	ID=MA101_000203-T1.cds;Parent=MA101_000203-T1;
MA101_0	funannotate	gene	724340	726496	.	+	.	ID=MA101_000204;
MA101_0	funannotate	mRNA	724340	726496	.	+	.	ID=MA101_000204-T1;Parent=MA101_000204;product=hypothetical protein;
MA101_0	funannotate	exon	724340	726496	.	+	.	ID=MA101_000204-T1.exon1;Parent=MA101_000204-T1;
MA101_0	funannotate	CDS	724340	726496	.	+	0	ID=MA101_000204-T1.cds;Parent=MA101_000204-T1;
MA101_0	funannotate	gene	727178	727861	.	+	.	ID=MA101_000205;
MA101_0	funannotate	mRNA	727178	727861	.	+	.	ID=MA101_000205-T1;Parent=MA101_000205;product=hypothetical protein;
MA101_0	funannotate	exon	727178	727861	.	+	.	ID=MA101_000205-T1.exon1;Parent=MA101_000205-T1;
MA101_0	funannotate	CDS	727178	727861	.	+	0	ID=MA101_000205-T1.cds;Parent=MA101_000205-T1;
MA101_0	funannotate	gene	729247	730964	.	-	.	ID=MA101_000206;
MA101_0	funannotate	mRNA	729247	730964	.	-	.	ID=MA101_000206-T1;Parent=MA101_000206;product=hypothetical protein;
MA101_0	funannotate	exon	730437	730964	.	-	.	ID=MA101_000206-T1.exon1;Parent=MA101_000206-T1;
MA101_0	funannotate	exon	729381	730264	.	-	.	ID=MA101_000206-T1.exon2;Parent=MA101_000206-T1;
MA101_0	funannotate	exon	729247	729271	.	-	.	ID=MA101_000206-T1.exon3;Parent=MA101_000206-T1;
MA101_0	funannotate	CDS	730437	730964	.	-	0	ID=MA101_000206-T1.cds;Parent=MA101_000206-T1;
MA101_0	funannotate	CDS	729381	730264	.	-	0	ID=MA101_000206-T1.cds;Parent=MA101_000206-T1;
MA101_0	funannotate	CDS	729247	729271	.	-	1	ID=MA101_000206-T1.cds;Parent=MA101_000206-T1;
MA101_0	funannotate	gene	731736	732092	.	+	.	ID=MA101_000207;
MA101_0	funannotate	mRNA	731736	732092	.	+	.	ID=MA101_000207-T1;Parent=MA101_000207;product=hypothetical protein;
MA101_0	funannotate	exon	731736	732092	.	+	.	ID=MA101_000207-T1.exon1;Parent=MA101_000207-T1;
MA101_0	funannotate	CDS	731736	732092	.	+	0	ID=MA101_000207-T1.cds;Parent=MA101_000207-T1;
MA101_0	funannotate	gene	733047	733835	.	+	.	ID=MA101_000208;
MA101_0	funannotate	mRNA	733047	733835	.	+	.	ID=MA101_000208-T1;Parent=MA101_000208;product=hypothetical protein;
MA101_0	funannotate	exon	733047	733475	.	+	.	ID=MA101_000208-T1.exon1;Parent=MA101_000208-T1;
MA101_0	funannotate	exon	733701	733835	.	+	.	ID=MA101_000208-T1.exon2;Parent=MA101_000208-T1;
MA101_0	funannotate	CDS	733047	733475	.	+	0	ID=MA101_000208-T1.cds;Parent=MA101_000208-T1;
MA101_0	funannotate	CDS	733701	733835	.	+	0	ID=MA101_000208-T1.cds;Parent=MA101_000208-T1;
MA101_0	funannotate	gene	735117	737620	.	-	.	ID=MA101_000209;
MA101_0	funannotate	mRNA	735117	737620	.	-	.	ID=MA101_000209-T1;Parent=MA101_000209;product=hypothetical protein;
MA101_0	funannotate	exon	737498	737620	.	-	.	ID=MA101_000209-T1.exon1;Parent=MA101_000209-T1;
MA101_0	funannotate	exon	737302	737441	.	-	.	ID=MA101_000209-T1.exon2;Parent=MA101_000209-T1;
MA101_0	funannotate	exon	737145	737248	.	-	.	ID=MA101_000209-T1.exon3;Parent=MA101_000209-T1;
MA101_0	funannotate	exon	736960	737081	.	-	.	ID=MA101_000209-T1.exon4;Parent=MA101_000209-T1;
MA101_0	funannotate	exon	735117	736904	.	-	.	ID=MA101_000209-T1.exon5;Parent=MA101_000209-T1;
MA101_0	funannotate	CDS	737498	737620	.	-	0	ID=MA101_000209-T1.cds;Parent=MA101_000209-T1;
MA101_0	funannotate	CDS	737302	737441	.	-	0	ID=MA101_000209-T1.cds;Parent=MA101_000209-T1;
MA101_0	funannotate	CDS	737145	737248	.	-	1	ID=MA101_000209-T1.cds;Parent=MA101_000209-T1;
MA101_0	funannotate	CDS	736960	737081	.	-	2	ID=MA101_000209-T1.cds;Parent=MA101_000209-T1;
MA101_0	funannotate	CDS	735117	736904	.	-	0	ID=MA101_000209-T1.cds;Parent=MA101_000209-T1;
MA101_0	funannotate	gene	739290	741728	.	-	.	ID=MA101_000210;
MA101_0	funannotate	mRNA	739290	741728	.	-	.	ID=MA101_000210-T1;Parent=MA101_000210;product=hypothetical protein;
MA101_0	funannotate	exon	741629	741728	.	-	.	ID=MA101_000210-T1.exon1;Parent=MA101_000210-T1;
MA101_0	funannotate	exon	741198	741565	.	-	.	ID=MA101_000210-T1.exon2;Parent=MA101_000210-T1;
MA101_0	funannotate	exon	740733	741139	.	-	.	ID=MA101_000210-T1.exon3;Parent=MA101_000210-T1;
MA101_0	funannotate	exon	740345	740618	.	-	.	ID=MA101_000210-T1.exon4;Parent=MA101_000210-T1;
MA101_0	funannotate	exon	740251	740286	.	-	.	ID=MA101_000210-T1.exon5;Parent=MA101_000210-T1;
MA101_0	funannotate	exon	739290	740186	.	-	.	ID=MA101_000210-T1.exon6;Parent=MA101_000210-T1;
MA101_0	funannotate	CDS	741629	741728	.	-	0	ID=MA101_000210-T1.cds;Parent=MA101_000210-T1;
MA101_0	funannotate	CDS	741198	741565	.	-	2	ID=MA101_000210-T1.cds;Parent=MA101_000210-T1;
MA101_0	funannotate	CDS	740733	741139	.	-	0	ID=MA101_000210-T1.cds;Parent=MA101_000210-T1;
MA101_0	funannotate	CDS	740345	740618	.	-	1	ID=MA101_000210-T1.cds;Parent=MA101_000210-T1;
MA101_0	funannotate	CDS	740251	740286	.	-	0	ID=MA101_000210-T1.cds;Parent=MA101_000210-T1;
MA101_0	funannotate	CDS	739290	740186	.	-	0	ID=MA101_000210-T1.cds;Parent=MA101_000210-T1;
MA101_0	funannotate	gene	746891	747934	.	-	.	ID=MA101_000211;
MA101_0	funannotate	mRNA	746891	747934	.	-	.	ID=MA101_000211-T1;Parent=MA101_000211;product=hypothetical protein;
MA101_0	funannotate	exon	747904	747934	.	-	.	ID=MA101_000211-T1.exon1;Parent=MA101_000211-T1;
MA101_0	funannotate	exon	746891	747351	.	-	.	ID=MA101_000211-T1.exon2;Parent=MA101_000211-T1;
MA101_0	funannotate	CDS	747904	747934	.	-	0	ID=MA101_000211-T1.cds;Parent=MA101_000211-T1;
MA101_0	funannotate	CDS	746891	747351	.	-	2	ID=MA101_000211-T1.cds;Parent=MA101_000211-T1;
MA101_0	funannotate	gene	749964	751844	.	+	.	ID=MA101_000212;
MA101_0	funannotate	mRNA	749964	751844	.	+	.	ID=MA101_000212-T1;Parent=MA101_000212;product=hypothetical protein;
MA101_0	funannotate	exon	749964	750173	.	+	.	ID=MA101_000212-T1.exon1;Parent=MA101_000212-T1;
MA101_0	funannotate	exon	750231	751844	.	+	.	ID=MA101_000212-T1.exon2;Parent=MA101_000212-T1;
MA101_0	funannotate	CDS	749964	750173	.	+	0	ID=MA101_000212-T1.cds;Parent=MA101_000212-T1;
MA101_0	funannotate	CDS	750231	751844	.	+	0	ID=MA101_000212-T1.cds;Parent=MA101_000212-T1;
MA101_0	funannotate	gene	754203	754598	.	+	.	ID=MA101_000213;
MA101_0	funannotate	mRNA	754203	754598	.	+	.	ID=MA101_000213-T1;Parent=MA101_000213;product=hypothetical protein;
MA101_0	funannotate	exon	754203	754598	.	+	.	ID=MA101_000213-T1.exon1;Parent=MA101_000213-T1;
MA101_0	funannotate	CDS	754203	754598	.	+	0	ID=MA101_000213-T1.cds;Parent=MA101_000213-T1;
MA101_0	funannotate	gene	755392	756577	.	+	.	ID=MA101_000214;
MA101_0	funannotate	mRNA	755392	756577	.	+	.	ID=MA101_000214-T1;Parent=MA101_000214;product=hypothetical protein;
MA101_0	funannotate	exon	755392	756023	.	+	.	ID=MA101_000214-T1.exon1;Parent=MA101_000214-T1;
MA101_0	funannotate	exon	756089	756165	.	+	.	ID=MA101_000214-T1.exon2;Parent=MA101_000214-T1;
MA101_0	funannotate	exon	756246	756577	.	+	.	ID=MA101_000214-T1.exon3;Parent=MA101_000214-T1;
MA101_0	funannotate	CDS	755392	756023	.	+	0	ID=MA101_000214-T1.cds;Parent=MA101_000214-T1;
MA101_0	funannotate	CDS	756089	756165	.	+	1	ID=MA101_000214-T1.cds;Parent=MA101_000214-T1;
MA101_0	funannotate	CDS	756246	756577	.	+	2	ID=MA101_000214-T1.cds;Parent=MA101_000214-T1;
MA101_0	funannotate	gene	756826	758763	.	-	.	ID=MA101_000215;
MA101_0	funannotate	mRNA	756826	758763	.	-	.	ID=MA101_000215-T1;Parent=MA101_000215;product=hypothetical protein;
MA101_0	funannotate	exon	758750	758763	.	-	.	ID=MA101_000215-T1.exon1;Parent=MA101_000215-T1;
MA101_0	funannotate	exon	758393	758685	.	-	.	ID=MA101_000215-T1.exon2;Parent=MA101_000215-T1;
MA101_0	funannotate	exon	758115	758338	.	-	.	ID=MA101_000215-T1.exon3;Parent=MA101_000215-T1;
MA101_0	funannotate	exon	756826	758034	.	-	.	ID=MA101_000215-T1.exon4;Parent=MA101_000215-T1;
MA101_0	funannotate	CDS	758750	758763	.	-	0	ID=MA101_000215-T1.cds;Parent=MA101_000215-T1;
MA101_0	funannotate	CDS	758393	758685	.	-	1	ID=MA101_000215-T1.cds;Parent=MA101_000215-T1;
MA101_0	funannotate	CDS	758115	758338	.	-	2	ID=MA101_000215-T1.cds;Parent=MA101_000215-T1;
MA101_0	funannotate	CDS	756826	758034	.	-	0	ID=MA101_000215-T1.cds;Parent=MA101_000215-T1;
MA101_0	funannotate	gene	760143	760790	.	-	.	ID=MA101_000216;
MA101_0	funannotate	mRNA	760143	760790	.	-	.	ID=MA101_000216-T1;Parent=MA101_000216;product=hypothetical protein;
MA101_0	funannotate	exon	760689	760790	.	-	.	ID=MA101_000216-T1.exon1;Parent=MA101_000216-T1;
MA101_0	funannotate	exon	760143	760607	.	-	.	ID=MA101_000216-T1.exon2;Parent=MA101_000216-T1;
MA101_0	funannotate	CDS	760689	760790	.	-	0	ID=MA101_000216-T1.cds;Parent=MA101_000216-T1;
MA101_0	funannotate	CDS	760143	760607	.	-	0	ID=MA101_000216-T1.cds;Parent=MA101_000216-T1;
MA101_0	funannotate	gene	766659	767744	.	+	.	ID=MA101_000217;
MA101_0	funannotate	mRNA	766659	767744	.	+	.	ID=MA101_000217-T1;Parent=MA101_000217;product=hypothetical protein;
MA101_0	funannotate	exon	766659	766741	.	+	.	ID=MA101_000217-T1.exon1;Parent=MA101_000217-T1;
MA101_0	funannotate	exon	766818	767549	.	+	.	ID=MA101_000217-T1.exon2;Parent=MA101_000217-T1;
MA101_0	funannotate	exon	767657	767744	.	+	.	ID=MA101_000217-T1.exon3;Parent=MA101_000217-T1;
MA101_0	funannotate	CDS	766659	766741	.	+	0	ID=MA101_000217-T1.cds;Parent=MA101_000217-T1;
MA101_0	funannotate	CDS	766818	767549	.	+	1	ID=MA101_000217-T1.cds;Parent=MA101_000217-T1;
MA101_0	funannotate	CDS	767657	767744	.	+	1	ID=MA101_000217-T1.cds;Parent=MA101_000217-T1;
MA101_0	funannotate	gene	768188	769306	.	+	.	ID=MA101_000218;
MA101_0	funannotate	mRNA	768188	769306	.	+	.	ID=MA101_000218-T1;Parent=MA101_000218;product=hypothetical protein;
MA101_0	funannotate	exon	768188	769306	.	+	.	ID=MA101_000218-T1.exon1;Parent=MA101_000218-T1;
MA101_0	funannotate	CDS	768188	769306	.	+	0	ID=MA101_000218-T1.cds;Parent=MA101_000218-T1;
MA101_0	funannotate	gene	769850	772862	.	-	.	ID=MA101_000219;
MA101_0	funannotate	mRNA	769850	772862	.	-	.	ID=MA101_000219-T1;Parent=MA101_000219;product=hypothetical protein;
MA101_0	funannotate	exon	772649	772862	.	-	.	ID=MA101_000219-T1.exon1;Parent=MA101_000219-T1;
MA101_0	funannotate	exon	771660	772574	.	-	.	ID=MA101_000219-T1.exon2;Parent=MA101_000219-T1;
MA101_0	funannotate	exon	769850	771588	.	-	.	ID=MA101_000219-T1.exon3;Parent=MA101_000219-T1;
MA101_0	funannotate	CDS	772649	772862	.	-	0	ID=MA101_000219-T1.cds;Parent=MA101_000219-T1;
MA101_0	funannotate	CDS	771660	772574	.	-	2	ID=MA101_000219-T1.cds;Parent=MA101_000219-T1;
MA101_0	funannotate	CDS	769850	771588	.	-	2	ID=MA101_000219-T1.cds;Parent=MA101_000219-T1;
MA101_0	funannotate	gene	774578	775494	.	+	.	ID=MA101_000220;
MA101_0	funannotate	mRNA	774578	775494	.	+	.	ID=MA101_000220-T1;Parent=MA101_000220;product=hypothetical protein;
MA101_0	funannotate	exon	774578	774921	.	+	.	ID=MA101_000220-T1.exon1;Parent=MA101_000220-T1;
MA101_0	funannotate	exon	774988	775077	.	+	.	ID=MA101_000220-T1.exon2;Parent=MA101_000220-T1;
MA101_0	funannotate	exon	775149	775494	.	+	.	ID=MA101_000220-T1.exon3;Parent=MA101_000220-T1;
MA101_0	funannotate	CDS	774578	774921	.	+	0	ID=MA101_000220-T1.cds;Parent=MA101_000220-T1;
MA101_0	funannotate	CDS	774988	775077	.	+	1	ID=MA101_000220-T1.cds;Parent=MA101_000220-T1;
MA101_0	funannotate	CDS	775149	775494	.	+	1	ID=MA101_000220-T1.cds;Parent=MA101_000220-T1;
MA101_0	funannotate	gene	778048	779752	.	+	.	ID=MA101_000221;
MA101_0	funannotate	mRNA	778048	779752	.	+	.	ID=MA101_000221-T1;Parent=MA101_000221;product=hypothetical protein;
MA101_0	funannotate	exon	778048	778359	.	+	.	ID=MA101_000221-T1.exon1;Parent=MA101_000221-T1;
MA101_0	funannotate	exon	778451	779752	.	+	.	ID=MA101_000221-T1.exon2;Parent=MA101_000221-T1;
MA101_0	funannotate	CDS	778048	778359	.	+	0	ID=MA101_000221-T1.cds;Parent=MA101_000221-T1;
MA101_0	funannotate	CDS	778451	779752	.	+	0	ID=MA101_000221-T1.cds;Parent=MA101_000221-T1;
MA101_0	funannotate	gene	781137	782359	.	+	.	ID=MA101_000222;
MA101_0	funannotate	mRNA	781137	782359	.	+	.	ID=MA101_000222-T1;Parent=MA101_000222;product=hypothetical protein;
MA101_0	funannotate	exon	781137	781613	.	+	.	ID=MA101_000222-T1.exon1;Parent=MA101_000222-T1;
MA101_0	funannotate	exon	781721	782359	.	+	.	ID=MA101_000222-T1.exon2;Parent=MA101_000222-T1;
MA101_0	funannotate	CDS	781137	781613	.	+	0	ID=MA101_000222-T1.cds;Parent=MA101_000222-T1;
MA101_0	funannotate	CDS	781721	782359	.	+	0	ID=MA101_000222-T1.cds;Parent=MA101_000222-T1;
MA101_0	funannotate	gene	782763	783732	.	-	.	ID=MA101_000223;
MA101_0	funannotate	mRNA	782763	783732	.	-	.	ID=MA101_000223-T1;Parent=MA101_000223;product=hypothetical protein;
MA101_0	funannotate	exon	783650	783732	.	-	.	ID=MA101_000223-T1.exon1;Parent=MA101_000223-T1;
MA101_0	funannotate	exon	782763	783597	.	-	.	ID=MA101_000223-T1.exon2;Parent=MA101_000223-T1;
MA101_0	funannotate	CDS	783650	783732	.	-	0	ID=MA101_000223-T1.cds;Parent=MA101_000223-T1;
MA101_0	funannotate	CDS	782763	783597	.	-	1	ID=MA101_000223-T1.cds;Parent=MA101_000223-T1;
MA101_0	funannotate	gene	784656	785537	.	-	.	ID=MA101_000224;
MA101_0	funannotate	mRNA	784656	785537	.	-	.	ID=MA101_000224-T1;Parent=MA101_000224;product=hypothetical protein;
MA101_0	funannotate	exon	784656	785537	.	-	.	ID=MA101_000224-T1.exon1;Parent=MA101_000224-T1;
MA101_0	funannotate	CDS	784656	785537	.	-	0	ID=MA101_000224-T1.cds;Parent=MA101_000224-T1;
MA101_0	funannotate	gene	788533	789081	.	+	.	ID=MA101_000225;
MA101_0	funannotate	mRNA	788533	789081	.	+	.	ID=MA101_000225-T1;Parent=MA101_000225;product=hypothetical protein;
MA101_0	funannotate	exon	788533	789081	.	+	.	ID=MA101_000225-T1.exon1;Parent=MA101_000225-T1;
MA101_0	funannotate	CDS	788533	789081	.	+	0	ID=MA101_000225-T1.cds;Parent=MA101_000225-T1;
MA101_0	funannotate	gene	790151	790762	.	+	.	ID=MA101_000226;
MA101_0	funannotate	mRNA	790151	790762	.	+	.	ID=MA101_000226-T1;Parent=MA101_000226;product=hypothetical protein;
MA101_0	funannotate	exon	790151	790762	.	+	.	ID=MA101_000226-T1.exon1;Parent=MA101_000226-T1;
MA101_0	funannotate	CDS	790151	790762	.	+	0	ID=MA101_000226-T1.cds;Parent=MA101_000226-T1;
MA101_0	funannotate	gene	791089	792865	.	-	.	ID=MA101_000227;
MA101_0	funannotate	mRNA	791089	792865	.	-	.	ID=MA101_000227-T1;Parent=MA101_000227;product=hypothetical protein;
MA101_0	funannotate	exon	792803	792865	.	-	.	ID=MA101_000227-T1.exon1;Parent=MA101_000227-T1;
MA101_0	funannotate	exon	792599	792749	.	-	.	ID=MA101_000227-T1.exon2;Parent=MA101_000227-T1;
MA101_0	funannotate	exon	792486	792545	.	-	.	ID=MA101_000227-T1.exon3;Parent=MA101_000227-T1;
MA101_0	funannotate	exon	791823	792383	.	-	.	ID=MA101_000227-T1.exon4;Parent=MA101_000227-T1;
MA101_0	funannotate	exon	791089	791771	.	-	.	ID=MA101_000227-T1.exon5;Parent=MA101_000227-T1;
MA101_0	funannotate	CDS	792803	792865	.	-	0	ID=MA101_000227-T1.cds;Parent=MA101_000227-T1;
MA101_0	funannotate	CDS	792599	792749	.	-	0	ID=MA101_000227-T1.cds;Parent=MA101_000227-T1;
MA101_0	funannotate	CDS	792486	792545	.	-	2	ID=MA101_000227-T1.cds;Parent=MA101_000227-T1;
MA101_0	funannotate	CDS	791823	792383	.	-	2	ID=MA101_000227-T1.cds;Parent=MA101_000227-T1;
MA101_0	funannotate	CDS	791089	791771	.	-	2	ID=MA101_000227-T1.cds;Parent=MA101_000227-T1;
MA101_0	funannotate	gene	797052	799655	.	-	.	ID=MA101_000228;
MA101_0	funannotate	mRNA	797052	799655	.	-	.	ID=MA101_000228-T1;Parent=MA101_000228;product=hypothetical protein;
MA101_0	funannotate	exon	797052	799655	.	-	.	ID=MA101_000228-T1.exon1;Parent=MA101_000228-T1;
MA101_0	funannotate	CDS	797052	799655	.	-	0	ID=MA101_000228-T1.cds;Parent=MA101_000228-T1;
MA101_0	funannotate	gene	800671	802156	.	+	.	ID=MA101_000229;
MA101_0	funannotate	mRNA	800671	802156	.	+	.	ID=MA101_000229-T1;Parent=MA101_000229;product=hypothetical protein;
MA101_0	funannotate	exon	800671	801066	.	+	.	ID=MA101_000229-T1.exon1;Parent=MA101_000229-T1;
MA101_0	funannotate	exon	801221	802156	.	+	.	ID=MA101_000229-T1.exon2;Parent=MA101_000229-T1;
MA101_0	funannotate	CDS	800671	801066	.	+	0	ID=MA101_000229-T1.cds;Parent=MA101_000229-T1;
MA101_0	funannotate	CDS	801221	802156	.	+	0	ID=MA101_000229-T1.cds;Parent=MA101_000229-T1;
MA101_0	funannotate	gene	802977	804327	.	-	.	ID=MA101_000230;
MA101_0	funannotate	mRNA	802977	804327	.	-	.	ID=MA101_000230-T1;Parent=MA101_000230;product=hypothetical protein;
MA101_0	funannotate	exon	804174	804327	.	-	.	ID=MA101_000230-T1.exon1;Parent=MA101_000230-T1;
MA101_0	funannotate	exon	802977	804085	.	-	.	ID=MA101_000230-T1.exon2;Parent=MA101_000230-T1;
MA101_0	funannotate	CDS	804174	804327	.	-	0	ID=MA101_000230-T1.cds;Parent=MA101_000230-T1;
MA101_0	funannotate	CDS	802977	804085	.	-	2	ID=MA101_000230-T1.cds;Parent=MA101_000230-T1;
MA101_0	funannotate	gene	805376	807633	.	+	.	ID=MA101_000231;
MA101_0	funannotate	mRNA	805376	807633	.	+	.	ID=MA101_000231-T1;Parent=MA101_000231;product=hypothetical protein;
MA101_0	funannotate	exon	805376	805402	.	+	.	ID=MA101_000231-T1.exon1;Parent=MA101_000231-T1;
MA101_0	funannotate	exon	805483	807633	.	+	.	ID=MA101_000231-T1.exon2;Parent=MA101_000231-T1;
MA101_0	funannotate	CDS	805376	805402	.	+	0	ID=MA101_000231-T1.cds;Parent=MA101_000231-T1;
MA101_0	funannotate	CDS	805483	807633	.	+	0	ID=MA101_000231-T1.cds;Parent=MA101_000231-T1;
MA101_0	funannotate	gene	807887	809044	.	-	.	ID=MA101_000232;
MA101_0	funannotate	mRNA	807887	809044	.	-	.	ID=MA101_000232-T1;Parent=MA101_000232;product=hypothetical protein;
MA101_0	funannotate	exon	808768	809044	.	-	.	ID=MA101_000232-T1.exon1;Parent=MA101_000232-T1;
MA101_0	funannotate	exon	808600	808695	.	-	.	ID=MA101_000232-T1.exon2;Parent=MA101_000232-T1;
MA101_0	funannotate	exon	808362	808524	.	-	.	ID=MA101_000232-T1.exon3;Parent=MA101_000232-T1;
MA101_0	funannotate	exon	807887	808247	.	-	.	ID=MA101_000232-T1.exon4;Parent=MA101_000232-T1;
MA101_0	funannotate	CDS	808768	809044	.	-	0	ID=MA101_000232-T1.cds;Parent=MA101_000232-T1;
MA101_0	funannotate	CDS	808600	808695	.	-	2	ID=MA101_000232-T1.cds;Parent=MA101_000232-T1;
MA101_0	funannotate	CDS	808362	808524	.	-	2	ID=MA101_000232-T1.cds;Parent=MA101_000232-T1;
MA101_0	funannotate	CDS	807887	808247	.	-	1	ID=MA101_000232-T1.cds;Parent=MA101_000232-T1;
MA101_0	funannotate	gene	809780	810793	.	+	.	ID=MA101_000233;
MA101_0	funannotate	mRNA	809780	810793	.	+	.	ID=MA101_000233-T1;Parent=MA101_000233;product=hypothetical protein;
MA101_0	funannotate	exon	809780	810793	.	+	.	ID=MA101_000233-T1.exon1;Parent=MA101_000233-T1;
MA101_0	funannotate	CDS	809780	810793	.	+	0	ID=MA101_000233-T1.cds;Parent=MA101_000233-T1;
MA101_0	funannotate	gene	811577	812629	.	-	.	ID=MA101_000234;
MA101_0	funannotate	mRNA	811577	812629	.	-	.	ID=MA101_000234-T1;Parent=MA101_000234;product=hypothetical protein;
MA101_0	funannotate	exon	812395	812629	.	-	.	ID=MA101_000234-T1.exon1;Parent=MA101_000234-T1;
MA101_0	funannotate	exon	811577	812310	.	-	.	ID=MA101_000234-T1.exon2;Parent=MA101_000234-T1;
MA101_0	funannotate	CDS	812395	812629	.	-	0	ID=MA101_000234-T1.cds;Parent=MA101_000234-T1;
MA101_0	funannotate	CDS	811577	812310	.	-	2	ID=MA101_000234-T1.cds;Parent=MA101_000234-T1;
MA101_0	funannotate	gene	813315	814415	.	+	.	ID=MA101_000235;
MA101_0	funannotate	mRNA	813315	814415	.	+	.	ID=MA101_000235-T1;Parent=MA101_000235;product=hypothetical protein;
MA101_0	funannotate	exon	813315	813357	.	+	.	ID=MA101_000235-T1.exon1;Parent=MA101_000235-T1;
MA101_0	funannotate	exon	813442	814415	.	+	.	ID=MA101_000235-T1.exon2;Parent=MA101_000235-T1;
MA101_0	funannotate	CDS	813315	813357	.	+	0	ID=MA101_000235-T1.cds;Parent=MA101_000235-T1;
MA101_0	funannotate	CDS	813442	814415	.	+	2	ID=MA101_000235-T1.cds;Parent=MA101_000235-T1;
MA101_0	funannotate	gene	814946	817626	.	+	.	ID=MA101_000236;
MA101_0	funannotate	mRNA	814946	817626	.	+	.	ID=MA101_000236-T1;Parent=MA101_000236;product=hypothetical protein;
MA101_0	funannotate	exon	814946	815163	.	+	.	ID=MA101_000236-T1.exon1;Parent=MA101_000236-T1;
MA101_0	funannotate	exon	815284	817084	.	+	.	ID=MA101_000236-T1.exon2;Parent=MA101_000236-T1;
MA101_0	funannotate	exon	817339	817626	.	+	.	ID=MA101_000236-T1.exon3;Parent=MA101_000236-T1;
MA101_0	funannotate	CDS	814946	815163	.	+	0	ID=MA101_000236-T1.cds;Parent=MA101_000236-T1;
MA101_0	funannotate	CDS	815284	817084	.	+	1	ID=MA101_000236-T1.cds;Parent=MA101_000236-T1;
MA101_0	funannotate	CDS	817339	817626	.	+	0	ID=MA101_000236-T1.cds;Parent=MA101_000236-T1;
MA101_0	funannotate	gene	817931	819745	.	-	.	ID=MA101_000237;
MA101_0	funannotate	mRNA	817931	819745	.	-	.	ID=MA101_000237-T1;Parent=MA101_000237;product=hypothetical protein;
MA101_0	funannotate	exon	819668	819745	.	-	.	ID=MA101_000237-T1.exon1;Parent=MA101_000237-T1;
MA101_0	funannotate	exon	819162	819615	.	-	.	ID=MA101_000237-T1.exon2;Parent=MA101_000237-T1;
MA101_0	funannotate	exon	817931	819000	.	-	.	ID=MA101_000237-T1.exon3;Parent=MA101_000237-T1;
MA101_0	funannotate	CDS	819668	819745	.	-	0	ID=MA101_000237-T1.cds;Parent=MA101_000237-T1;
MA101_0	funannotate	CDS	819162	819615	.	-	0	ID=MA101_000237-T1.cds;Parent=MA101_000237-T1;
MA101_0	funannotate	CDS	817931	819000	.	-	2	ID=MA101_000237-T1.cds;Parent=MA101_000237-T1;
MA101_0	funannotate	gene	821027	822627	.	-	.	ID=MA101_000238;
MA101_0	funannotate	mRNA	821027	822627	.	-	.	ID=MA101_000238-T1;Parent=MA101_000238;product=hypothetical protein;
MA101_0	funannotate	exon	822481	822627	.	-	.	ID=MA101_000238-T1.exon1;Parent=MA101_000238-T1;
MA101_0	funannotate	exon	821027	822406	.	-	.	ID=MA101_000238-T1.exon2;Parent=MA101_000238-T1;
MA101_0	funannotate	CDS	822481	822627	.	-	0	ID=MA101_000238-T1.cds;Parent=MA101_000238-T1;
MA101_0	funannotate	CDS	821027	822406	.	-	0	ID=MA101_000238-T1.cds;Parent=MA101_000238-T1;
MA101_0	funannotate	gene	825563	827102	.	+	.	ID=MA101_000239;
MA101_0	funannotate	mRNA	825563	827102	.	+	.	ID=MA101_000239-T1;Parent=MA101_000239;product=hypothetical protein;
MA101_0	funannotate	exon	825563	825661	.	+	.	ID=MA101_000239-T1.exon1;Parent=MA101_000239-T1;
MA101_0	funannotate	exon	825722	826292	.	+	.	ID=MA101_000239-T1.exon2;Parent=MA101_000239-T1;
MA101_0	funannotate	exon	826323	826454	.	+	.	ID=MA101_000239-T1.exon3;Parent=MA101_000239-T1;
MA101_0	funannotate	exon	826517	826541	.	+	.	ID=MA101_000239-T1.exon4;Parent=MA101_000239-T1;
MA101_0	funannotate	exon	826628	827102	.	+	.	ID=MA101_000239-T1.exon5;Parent=MA101_000239-T1;
MA101_0	funannotate	CDS	825563	825661	.	+	0	ID=MA101_000239-T1.cds;Parent=MA101_000239-T1;
MA101_0	funannotate	CDS	825722	826292	.	+	0	ID=MA101_000239-T1.cds;Parent=MA101_000239-T1;
MA101_0	funannotate	CDS	826323	826454	.	+	2	ID=MA101_000239-T1.cds;Parent=MA101_000239-T1;
MA101_0	funannotate	CDS	826517	826541	.	+	2	ID=MA101_000239-T1.cds;Parent=MA101_000239-T1;
MA101_0	funannotate	CDS	826628	827102	.	+	1	ID=MA101_000239-T1.cds;Parent=MA101_000239-T1;
MA101_0	funannotate	gene	827714	829580	.	-	.	ID=MA101_000240;
MA101_0	funannotate	mRNA	827714	829580	.	-	.	ID=MA101_000240-T1;Parent=MA101_000240;product=hypothetical protein;
MA101_0	funannotate	exon	829077	829580	.	-	.	ID=MA101_000240-T1.exon1;Parent=MA101_000240-T1;
MA101_0	funannotate	exon	828794	828947	.	-	.	ID=MA101_000240-T1.exon2;Parent=MA101_000240-T1;
MA101_0	funannotate	exon	828431	828635	.	-	.	ID=MA101_000240-T1.exon3;Parent=MA101_000240-T1;
MA101_0	funannotate	exon	827714	828335	.	-	.	ID=MA101_000240-T1.exon4;Parent=MA101_000240-T1;
MA101_0	funannotate	CDS	829077	829580	.	-	0	ID=MA101_000240-T1.cds;Parent=MA101_000240-T1;
MA101_0	funannotate	CDS	828794	828947	.	-	0	ID=MA101_000240-T1.cds;Parent=MA101_000240-T1;
MA101_0	funannotate	CDS	828431	828635	.	-	2	ID=MA101_000240-T1.cds;Parent=MA101_000240-T1;
MA101_0	funannotate	CDS	827714	828335	.	-	1	ID=MA101_000240-T1.cds;Parent=MA101_000240-T1;
MA101_0	funannotate	gene	832529	832918	.	-	.	ID=MA101_000241;
MA101_0	funannotate	mRNA	832529	832918	.	-	.	ID=MA101_000241-T1;Parent=MA101_000241;product=hypothetical protein;
MA101_0	funannotate	exon	832529	832918	.	-	.	ID=MA101_000241-T1.exon1;Parent=MA101_000241-T1;
MA101_0	funannotate	CDS	832529	832918	.	-	0	ID=MA101_000241-T1.cds;Parent=MA101_000241-T1;
MA101_0	funannotate	gene	834920	836879	.	+	.	ID=MA101_000242;
MA101_0	funannotate	mRNA	834920	836879	.	+	.	ID=MA101_000242-T1;Parent=MA101_000242;product=hypothetical protein;
MA101_0	funannotate	exon	834920	835259	.	+	.	ID=MA101_000242-T1.exon1;Parent=MA101_000242-T1;
MA101_0	funannotate	exon	835420	835531	.	+	.	ID=MA101_000242-T1.exon2;Parent=MA101_000242-T1;
MA101_0	funannotate	exon	835607	835691	.	+	.	ID=MA101_000242-T1.exon3;Parent=MA101_000242-T1;
MA101_0	funannotate	exon	835771	835829	.	+	.	ID=MA101_000242-T1.exon4;Parent=MA101_000242-T1;
MA101_0	funannotate	exon	835933	836384	.	+	.	ID=MA101_000242-T1.exon5;Parent=MA101_000242-T1;
MA101_0	funannotate	exon	836468	836548	.	+	.	ID=MA101_000242-T1.exon6;Parent=MA101_000242-T1;
MA101_0	funannotate	exon	836701	836879	.	+	.	ID=MA101_000242-T1.exon7;Parent=MA101_000242-T1;
MA101_0	funannotate	CDS	834920	835259	.	+	0	ID=MA101_000242-T1.cds;Parent=MA101_000242-T1;
MA101_0	funannotate	CDS	835420	835531	.	+	2	ID=MA101_000242-T1.cds;Parent=MA101_000242-T1;
MA101_0	funannotate	CDS	835607	835691	.	+	1	ID=MA101_000242-T1.cds;Parent=MA101_000242-T1;
MA101_0	funannotate	CDS	835771	835829	.	+	0	ID=MA101_000242-T1.cds;Parent=MA101_000242-T1;
MA101_0	funannotate	CDS	835933	836384	.	+	1	ID=MA101_000242-T1.cds;Parent=MA101_000242-T1;
MA101_0	funannotate	CDS	836468	836548	.	+	2	ID=MA101_000242-T1.cds;Parent=MA101_000242-T1;
MA101_0	funannotate	CDS	836701	836879	.	+	2	ID=MA101_000242-T1.cds;Parent=MA101_000242-T1;
MA101_0	funannotate	gene	837782	838956	.	+	.	ID=MA101_000243;
MA101_0	funannotate	mRNA	837782	838956	.	+	.	ID=MA101_000243-T1;Parent=MA101_000243;product=hypothetical protein;
MA101_0	funannotate	exon	837782	838045	.	+	.	ID=MA101_000243-T1.exon1;Parent=MA101_000243-T1;
MA101_0	funannotate	exon	838286	838753	.	+	.	ID=MA101_000243-T1.exon2;Parent=MA101_000243-T1;
MA101_0	funannotate	exon	838819	838956	.	+	.	ID=MA101_000243-T1.exon3;Parent=MA101_000243-T1;
MA101_0	funannotate	CDS	837782	838045	.	+	0	ID=MA101_000243-T1.cds;Parent=MA101_000243-T1;
MA101_0	funannotate	CDS	838286	838753	.	+	0	ID=MA101_000243-T1.cds;Parent=MA101_000243-T1;
MA101_0	funannotate	CDS	838819	838956	.	+	0	ID=MA101_000243-T1.cds;Parent=MA101_000243-T1;
MA101_0	funannotate	gene	840593	841730	.	+	.	ID=MA101_000244;
MA101_0	funannotate	mRNA	840593	841730	.	+	.	ID=MA101_000244-T1;Parent=MA101_000244;product=hypothetical protein;
MA101_0	funannotate	exon	840593	840805	.	+	.	ID=MA101_000244-T1.exon1;Parent=MA101_000244-T1;
MA101_0	funannotate	exon	840859	841520	.	+	.	ID=MA101_000244-T1.exon2;Parent=MA101_000244-T1;
MA101_0	funannotate	exon	841613	841730	.	+	.	ID=MA101_000244-T1.exon3;Parent=MA101_000244-T1;
MA101_0	funannotate	CDS	840593	840805	.	+	0	ID=MA101_000244-T1.cds;Parent=MA101_000244-T1;
MA101_0	funannotate	CDS	840859	841520	.	+	0	ID=MA101_000244-T1.cds;Parent=MA101_000244-T1;
MA101_0	funannotate	CDS	841613	841730	.	+	1	ID=MA101_000244-T1.cds;Parent=MA101_000244-T1;
MA101_0	funannotate	gene	842242	842676	.	+	.	ID=MA101_000245;
MA101_0	funannotate	mRNA	842242	842676	.	+	.	ID=MA101_000245-T1;Parent=MA101_000245;product=hypothetical protein;
MA101_0	funannotate	exon	842242	842676	.	+	.	ID=MA101_000245-T1.exon1;Parent=MA101_000245-T1;
MA101_0	funannotate	CDS	842242	842676	.	+	0	ID=MA101_000245-T1.cds;Parent=MA101_000245-T1;
MA101_0	funannotate	gene	844710	845408	.	+	.	ID=MA101_000246;
MA101_0	funannotate	mRNA	844710	845408	.	+	.	ID=MA101_000246-T1;Parent=MA101_000246;product=hypothetical protein;
MA101_0	funannotate	exon	844710	844985	.	+	.	ID=MA101_000246-T1.exon1;Parent=MA101_000246-T1;
MA101_0	funannotate	exon	845100	845408	.	+	.	ID=MA101_000246-T1.exon2;Parent=MA101_000246-T1;
MA101_0	funannotate	CDS	844710	844985	.	+	0	ID=MA101_000246-T1.cds;Parent=MA101_000246-T1;
MA101_0	funannotate	CDS	845100	845408	.	+	0	ID=MA101_000246-T1.cds;Parent=MA101_000246-T1;
MA101_0	funannotate	gene	846122	847243	.	-	.	ID=MA101_000247;
MA101_0	funannotate	mRNA	846122	847243	.	-	.	ID=MA101_000247-T1;Parent=MA101_000247;product=hypothetical protein;
MA101_0	funannotate	exon	846122	847243	.	-	.	ID=MA101_000247-T1.exon1;Parent=MA101_000247-T1;
MA101_0	funannotate	CDS	846122	847243	.	-	0	ID=MA101_000247-T1.cds;Parent=MA101_000247-T1;
MA101_0	funannotate	gene	851259	856648	.	-	.	ID=MA101_000248;
MA101_0	funannotate	mRNA	851259	856648	.	-	.	ID=MA101_000248-T1;Parent=MA101_000248;product=hypothetical protein;
MA101_0	funannotate	exon	853184	856648	.	-	.	ID=MA101_000248-T1.exon1;Parent=MA101_000248-T1;
MA101_0	funannotate	exon	851417	853124	.	-	.	ID=MA101_000248-T1.exon2;Parent=MA101_000248-T1;
MA101_0	funannotate	exon	851259	851347	.	-	.	ID=MA101_000248-T1.exon3;Parent=MA101_000248-T1;
MA101_0	funannotate	CDS	853184	856648	.	-	0	ID=MA101_000248-T1.cds;Parent=MA101_000248-T1;
MA101_0	funannotate	CDS	851417	853124	.	-	0	ID=MA101_000248-T1.cds;Parent=MA101_000248-T1;
MA101_0	funannotate	CDS	851259	851347	.	-	2	ID=MA101_000248-T1.cds;Parent=MA101_000248-T1;
MA101_0	funannotate	gene	860919	862367	.	-	.	ID=MA101_000249;
MA101_0	funannotate	mRNA	860919	862367	.	-	.	ID=MA101_000249-T1;Parent=MA101_000249;product=hypothetical protein;
MA101_0	funannotate	exon	860919	862367	.	-	.	ID=MA101_000249-T1.exon1;Parent=MA101_000249-T1;
MA101_0	funannotate	CDS	860919	862367	.	-	0	ID=MA101_000249-T1.cds;Parent=MA101_000249-T1;
MA101_0	funannotate	gene	865791	868712	.	+	.	ID=MA101_000250;
MA101_0	funannotate	mRNA	865791	868712	.	+	.	ID=MA101_000250-T1;Parent=MA101_000250;product=hypothetical protein;
MA101_0	funannotate	exon	865791	865833	.	+	.	ID=MA101_000250-T1.exon1;Parent=MA101_000250-T1;
MA101_0	funannotate	exon	865908	866125	.	+	.	ID=MA101_000250-T1.exon2;Parent=MA101_000250-T1;
MA101_0	funannotate	exon	866206	866420	.	+	.	ID=MA101_000250-T1.exon3;Parent=MA101_000250-T1;
MA101_0	funannotate	exon	866474	867372	.	+	.	ID=MA101_000250-T1.exon4;Parent=MA101_000250-T1;
MA101_0	funannotate	exon	867445	868712	.	+	.	ID=MA101_000250-T1.exon5;Parent=MA101_000250-T1;
MA101_0	funannotate	CDS	865791	865833	.	+	0	ID=MA101_000250-T1.cds;Parent=MA101_000250-T1;
MA101_0	funannotate	CDS	865908	866125	.	+	2	ID=MA101_000250-T1.cds;Parent=MA101_000250-T1;
MA101_0	funannotate	CDS	866206	866420	.	+	0	ID=MA101_000250-T1.cds;Parent=MA101_000250-T1;
MA101_0	funannotate	CDS	866474	867372	.	+	1	ID=MA101_000250-T1.cds;Parent=MA101_000250-T1;
MA101_0	funannotate	CDS	867445	868712	.	+	2	ID=MA101_000250-T1.cds;Parent=MA101_000250-T1;
MA101_0	funannotate	gene	871067	872816	.	-	.	ID=MA101_000251;
MA101_0	funannotate	mRNA	871067	872816	.	-	.	ID=MA101_000251-T1;Parent=MA101_000251;product=hypothetical protein;
MA101_0	funannotate	exon	872371	872816	.	-	.	ID=MA101_000251-T1.exon1;Parent=MA101_000251-T1;
MA101_0	funannotate	exon	871067	872273	.	-	.	ID=MA101_000251-T1.exon2;Parent=MA101_000251-T1;
MA101_0	funannotate	CDS	872371	872816	.	-	0	ID=MA101_000251-T1.cds;Parent=MA101_000251-T1;
MA101_0	funannotate	CDS	871067	872273	.	-	1	ID=MA101_000251-T1.cds;Parent=MA101_000251-T1;
MA101_0	funannotate	gene	883999	885441	.	+	.	ID=MA101_000252;
MA101_0	funannotate	mRNA	883999	885441	.	+	.	ID=MA101_000252-T1;Parent=MA101_000252;product=hypothetical protein;
MA101_0	funannotate	exon	883999	884020	.	+	.	ID=MA101_000252-T1.exon1;Parent=MA101_000252-T1;
MA101_0	funannotate	exon	884167	884684	.	+	.	ID=MA101_000252-T1.exon2;Parent=MA101_000252-T1;
MA101_0	funannotate	exon	884797	885441	.	+	.	ID=MA101_000252-T1.exon3;Parent=MA101_000252-T1;
MA101_0	funannotate	CDS	883999	884020	.	+	0	ID=MA101_000252-T1.cds;Parent=MA101_000252-T1;
MA101_0	funannotate	CDS	884167	884684	.	+	2	ID=MA101_000252-T1.cds;Parent=MA101_000252-T1;
MA101_0	funannotate	CDS	884797	885441	.	+	0	ID=MA101_000252-T1.cds;Parent=MA101_000252-T1;
MA101_0	funannotate	gene	886830	889292	.	-	.	ID=MA101_000253;
MA101_0	funannotate	mRNA	886830	889292	.	-	.	ID=MA101_000253-T1;Parent=MA101_000253;product=hypothetical protein;
MA101_0	funannotate	exon	886830	889292	.	-	.	ID=MA101_000253-T1.exon1;Parent=MA101_000253-T1;
MA101_0	funannotate	CDS	886830	889292	.	-	0	ID=MA101_000253-T1.cds;Parent=MA101_000253-T1;
MA101_0	funannotate	gene	890476	891677	.	-	.	ID=MA101_000254;
MA101_0	funannotate	mRNA	890476	891677	.	-	.	ID=MA101_000254-T1;Parent=MA101_000254;product=hypothetical protein;
MA101_0	funannotate	exon	891594	891677	.	-	.	ID=MA101_000254-T1.exon1;Parent=MA101_000254-T1;
MA101_0	funannotate	exon	890771	891525	.	-	.	ID=MA101_000254-T1.exon2;Parent=MA101_000254-T1;
MA101_0	funannotate	exon	890476	890530	.	-	.	ID=MA101_000254-T1.exon3;Parent=MA101_000254-T1;
MA101_0	funannotate	CDS	891594	891677	.	-	0	ID=MA101_000254-T1.cds;Parent=MA101_000254-T1;
MA101_0	funannotate	CDS	890771	891525	.	-	0	ID=MA101_000254-T1.cds;Parent=MA101_000254-T1;
MA101_0	funannotate	CDS	890476	890530	.	-	1	ID=MA101_000254-T1.cds;Parent=MA101_000254-T1;
MA101_0	funannotate	gene	897005	898576	.	-	.	ID=MA101_000255;
MA101_0	funannotate	mRNA	897005	898576	.	-	.	ID=MA101_000255-T1;Parent=MA101_000255;product=hypothetical protein;
MA101_0	funannotate	exon	897005	898576	.	-	.	ID=MA101_000255-T1.exon1;Parent=MA101_000255-T1;
MA101_0	funannotate	CDS	897005	898576	.	-	0	ID=MA101_000255-T1.cds;Parent=MA101_000255-T1;
MA101_0	funannotate	gene	899737	901092	.	+	.	ID=MA101_000256;
MA101_0	funannotate	mRNA	899737	901092	.	+	.	ID=MA101_000256-T1;Parent=MA101_000256;product=hypothetical protein;
MA101_0	funannotate	exon	899737	900154	.	+	.	ID=MA101_000256-T1.exon1;Parent=MA101_000256-T1;
MA101_0	funannotate	exon	900289	900587	.	+	.	ID=MA101_000256-T1.exon2;Parent=MA101_000256-T1;
MA101_0	funannotate	exon	900751	901092	.	+	.	ID=MA101_000256-T1.exon3;Parent=MA101_000256-T1;
MA101_0	funannotate	CDS	899737	900154	.	+	0	ID=MA101_000256-T1.cds;Parent=MA101_000256-T1;
MA101_0	funannotate	CDS	900289	900587	.	+	2	ID=MA101_000256-T1.cds;Parent=MA101_000256-T1;
MA101_0	funannotate	CDS	900751	901092	.	+	0	ID=MA101_000256-T1.cds;Parent=MA101_000256-T1;
MA101_0	funannotate	gene	902594	903100	.	+	.	ID=MA101_000257;
MA101_0	funannotate	mRNA	902594	903100	.	+	.	ID=MA101_000257-T1;Parent=MA101_000257;product=hypothetical protein;
MA101_0	funannotate	exon	902594	903100	.	+	.	ID=MA101_000257-T1.exon1;Parent=MA101_000257-T1;
MA101_0	funannotate	CDS	902594	903100	.	+	0	ID=MA101_000257-T1.cds;Parent=MA101_000257-T1;
MA101_0	funannotate	gene	903481	903804	.	-	.	ID=MA101_000258;
MA101_0	funannotate	mRNA	903481	903804	.	-	.	ID=MA101_000258-T1;Parent=MA101_000258;product=hypothetical protein;
MA101_0	funannotate	exon	903481	903804	.	-	.	ID=MA101_000258-T1.exon1;Parent=MA101_000258-T1;
MA101_0	funannotate	CDS	903481	903804	.	-	0	ID=MA101_000258-T1.cds;Parent=MA101_000258-T1;
MA101_0	funannotate	gene	906971	908666	.	+	.	ID=MA101_000259;
MA101_0	funannotate	mRNA	906971	908666	.	+	.	ID=MA101_000259-T1;Parent=MA101_000259;product=hypothetical protein;
MA101_0	funannotate	exon	906971	907490	.	+	.	ID=MA101_000259-T1.exon1;Parent=MA101_000259-T1;
MA101_0	funannotate	exon	907588	907940	.	+	.	ID=MA101_000259-T1.exon2;Parent=MA101_000259-T1;
MA101_0	funannotate	exon	908010	908666	.	+	.	ID=MA101_000259-T1.exon3;Parent=MA101_000259-T1;
MA101_0	funannotate	CDS	906971	907490	.	+	0	ID=MA101_000259-T1.cds;Parent=MA101_000259-T1;
MA101_0	funannotate	CDS	907588	907940	.	+	2	ID=MA101_000259-T1.cds;Parent=MA101_000259-T1;
MA101_0	funannotate	CDS	908010	908666	.	+	0	ID=MA101_000259-T1.cds;Parent=MA101_000259-T1;
MA101_0	funannotate	gene	912120	912955	.	+	.	ID=MA101_000260;
MA101_0	funannotate	mRNA	912120	912955	.	+	.	ID=MA101_000260-T1;Parent=MA101_000260;product=hypothetical protein;
MA101_0	funannotate	exon	912120	912551	.	+	.	ID=MA101_000260-T1.exon1;Parent=MA101_000260-T1;
MA101_0	funannotate	exon	912656	912955	.	+	.	ID=MA101_000260-T1.exon2;Parent=MA101_000260-T1;
MA101_0	funannotate	CDS	912120	912551	.	+	0	ID=MA101_000260-T1.cds;Parent=MA101_000260-T1;
MA101_0	funannotate	CDS	912656	912955	.	+	0	ID=MA101_000260-T1.cds;Parent=MA101_000260-T1;
MA101_0	funannotate	gene	914279	915877	.	-	.	ID=MA101_000261;
MA101_0	funannotate	mRNA	914279	915877	.	-	.	ID=MA101_000261-T1;Parent=MA101_000261;product=hypothetical protein;
MA101_0	funannotate	exon	914279	915877	.	-	.	ID=MA101_000261-T1.exon1;Parent=MA101_000261-T1;
MA101_0	funannotate	CDS	914279	915877	.	-	0	ID=MA101_000261-T1.cds;Parent=MA101_000261-T1;
MA101_0	funannotate	gene	918373	920425	.	-	.	ID=MA101_000262;
MA101_0	funannotate	mRNA	918373	920425	.	-	.	ID=MA101_000262-T1;Parent=MA101_000262;product=hypothetical protein;
MA101_0	funannotate	exon	920301	920425	.	-	.	ID=MA101_000262-T1.exon1;Parent=MA101_000262-T1;
MA101_0	funannotate	exon	918373	920194	.	-	.	ID=MA101_000262-T1.exon2;Parent=MA101_000262-T1;
MA101_0	funannotate	CDS	920301	920425	.	-	0	ID=MA101_000262-T1.cds;Parent=MA101_000262-T1;
MA101_0	funannotate	CDS	918373	920194	.	-	1	ID=MA101_000262-T1.cds;Parent=MA101_000262-T1;
MA101_0	funannotate	gene	921444	922710	.	-	.	ID=MA101_000263;
MA101_0	funannotate	mRNA	921444	922710	.	-	.	ID=MA101_000263-T1;Parent=MA101_000263;product=hypothetical protein;
MA101_0	funannotate	exon	922677	922710	.	-	.	ID=MA101_000263-T1.exon1;Parent=MA101_000263-T1;
MA101_0	funannotate	exon	922539	922609	.	-	.	ID=MA101_000263-T1.exon2;Parent=MA101_000263-T1;
MA101_0	funannotate	exon	922266	922477	.	-	.	ID=MA101_000263-T1.exon3;Parent=MA101_000263-T1;
MA101_0	funannotate	exon	922126	922207	.	-	.	ID=MA101_000263-T1.exon4;Parent=MA101_000263-T1;
MA101_0	funannotate	exon	921777	922068	.	-	.	ID=MA101_000263-T1.exon5;Parent=MA101_000263-T1;
MA101_0	funannotate	exon	921444	921706	.	-	.	ID=MA101_000263-T1.exon6;Parent=MA101_000263-T1;
MA101_0	funannotate	CDS	922677	922710	.	-	0	ID=MA101_000263-T1.cds;Parent=MA101_000263-T1;
MA101_0	funannotate	CDS	922539	922609	.	-	2	ID=MA101_000263-T1.cds;Parent=MA101_000263-T1;
MA101_0	funannotate	CDS	922266	922477	.	-	0	ID=MA101_000263-T1.cds;Parent=MA101_000263-T1;
MA101_0	funannotate	CDS	922126	922207	.	-	1	ID=MA101_000263-T1.cds;Parent=MA101_000263-T1;
MA101_0	funannotate	CDS	921777	922068	.	-	0	ID=MA101_000263-T1.cds;Parent=MA101_000263-T1;
MA101_0	funannotate	CDS	921444	921706	.	-	2	ID=MA101_000263-T1.cds;Parent=MA101_000263-T1;
MA101_0	funannotate	gene	924441	926273	.	+	.	ID=MA101_000264;
MA101_0	funannotate	mRNA	924441	926273	.	+	.	ID=MA101_000264-T1;Parent=MA101_000264;product=hypothetical protein;
MA101_0	funannotate	exon	924441	926273	.	+	.	ID=MA101_000264-T1.exon1;Parent=MA101_000264-T1;
MA101_0	funannotate	CDS	924441	926273	.	+	0	ID=MA101_000264-T1.cds;Parent=MA101_000264-T1;
MA101_0	funannotate	gene	926947	928136	.	+	.	ID=MA101_000265;
MA101_0	funannotate	mRNA	926947	928136	.	+	.	ID=MA101_000265-T1;Parent=MA101_000265;product=hypothetical protein;
MA101_0	funannotate	exon	926947	927544	.	+	.	ID=MA101_000265-T1.exon1;Parent=MA101_000265-T1;
MA101_0	funannotate	exon	927658	928136	.	+	.	ID=MA101_000265-T1.exon2;Parent=MA101_000265-T1;
MA101_0	funannotate	CDS	926947	927544	.	+	0	ID=MA101_000265-T1.cds;Parent=MA101_000265-T1;
MA101_0	funannotate	CDS	927658	928136	.	+	2	ID=MA101_000265-T1.cds;Parent=MA101_000265-T1;
MA101_0	funannotate	gene	928184	929057	.	-	.	ID=MA101_000266;
MA101_0	funannotate	mRNA	928184	929057	.	-	.	ID=MA101_000266-T1;Parent=MA101_000266;product=hypothetical protein;
MA101_0	funannotate	exon	928861	929057	.	-	.	ID=MA101_000266-T1.exon1;Parent=MA101_000266-T1;
MA101_0	funannotate	exon	928184	928748	.	-	.	ID=MA101_000266-T1.exon2;Parent=MA101_000266-T1;
MA101_0	funannotate	CDS	928861	929057	.	-	0	ID=MA101_000266-T1.cds;Parent=MA101_000266-T1;
MA101_0	funannotate	CDS	928184	928748	.	-	1	ID=MA101_000266-T1.cds;Parent=MA101_000266-T1;
MA101_0	funannotate	gene	929262	930485	.	-	.	ID=MA101_000267;
MA101_0	funannotate	mRNA	929262	930485	.	-	.	ID=MA101_000267-T1;Parent=MA101_000267;product=hypothetical protein;
MA101_0	funannotate	exon	929262	930485	.	-	.	ID=MA101_000267-T1.exon1;Parent=MA101_000267-T1;
MA101_0	funannotate	CDS	929262	930485	.	-	0	ID=MA101_000267-T1.cds;Parent=MA101_000267-T1;
MA101_0	funannotate	gene	931632	933291	.	+	.	ID=MA101_000268;
MA101_0	funannotate	mRNA	931632	933291	.	+	.	ID=MA101_000268-T1;Parent=MA101_000268;product=hypothetical protein;
MA101_0	funannotate	exon	931632	931642	.	+	.	ID=MA101_000268-T1.exon1;Parent=MA101_000268-T1;
MA101_0	funannotate	exon	931884	932415	.	+	.	ID=MA101_000268-T1.exon2;Parent=MA101_000268-T1;
MA101_0	funannotate	exon	932530	933291	.	+	.	ID=MA101_000268-T1.exon3;Parent=MA101_000268-T1;
MA101_0	funannotate	CDS	931632	931642	.	+	0	ID=MA101_000268-T1.cds;Parent=MA101_000268-T1;
MA101_0	funannotate	CDS	931884	932415	.	+	1	ID=MA101_000268-T1.cds;Parent=MA101_000268-T1;
MA101_0	funannotate	CDS	932530	933291	.	+	0	ID=MA101_000268-T1.cds;Parent=MA101_000268-T1;
MA101_0	funannotate	gene	934835	935588	.	+	.	ID=MA101_000269;
MA101_0	funannotate	mRNA	934835	935588	.	+	.	ID=MA101_000269-T1;Parent=MA101_000269;product=hypothetical protein;
MA101_0	funannotate	exon	934835	935194	.	+	.	ID=MA101_000269-T1.exon1;Parent=MA101_000269-T1;
MA101_0	funannotate	exon	935358	935588	.	+	.	ID=MA101_000269-T1.exon2;Parent=MA101_000269-T1;
MA101_0	funannotate	CDS	934835	935194	.	+	0	ID=MA101_000269-T1.cds;Parent=MA101_000269-T1;
MA101_0	funannotate	CDS	935358	935588	.	+	0	ID=MA101_000269-T1.cds;Parent=MA101_000269-T1;
MA101_0	funannotate	gene	938840	943267	.	+	.	ID=MA101_000270;
MA101_0	funannotate	mRNA	938840	943267	.	+	.	ID=MA101_000270-T1;Parent=MA101_000270;product=hypothetical protein;
MA101_0	funannotate	exon	938840	939202	.	+	.	ID=MA101_000270-T1.exon1;Parent=MA101_000270-T1;
MA101_0	funannotate	exon	939262	940770	.	+	.	ID=MA101_000270-T1.exon2;Parent=MA101_000270-T1;
MA101_0	funannotate	exon	941023	941301	.	+	.	ID=MA101_000270-T1.exon3;Parent=MA101_000270-T1;
MA101_0	funannotate	exon	941358	941568	.	+	.	ID=MA101_000270-T1.exon4;Parent=MA101_000270-T1;
MA101_0	funannotate	exon	941621	942077	.	+	.	ID=MA101_000270-T1.exon5;Parent=MA101_000270-T1;
MA101_0	funannotate	exon	942133	943267	.	+	.	ID=MA101_000270-T1.exon6;Parent=MA101_000270-T1;
MA101_0	funannotate	CDS	938840	939202	.	+	0	ID=MA101_000270-T1.cds;Parent=MA101_000270-T1;
MA101_0	funannotate	CDS	939262	940770	.	+	0	ID=MA101_000270-T1.cds;Parent=MA101_000270-T1;
MA101_0	funannotate	CDS	941023	941301	.	+	0	ID=MA101_000270-T1.cds;Parent=MA101_000270-T1;
MA101_0	funannotate	CDS	941358	941568	.	+	0	ID=MA101_000270-T1.cds;Parent=MA101_000270-T1;
MA101_0	funannotate	CDS	941621	942077	.	+	2	ID=MA101_000270-T1.cds;Parent=MA101_000270-T1;
MA101_0	funannotate	CDS	942133	943267	.	+	1	ID=MA101_000270-T1.cds;Parent=MA101_000270-T1;
MA101_0	funannotate	gene	951934	953337	.	+	.	ID=MA101_000271;
MA101_0	funannotate	mRNA	951934	953337	.	+	.	ID=MA101_000271-T1;Parent=MA101_000271;product=hypothetical protein;
MA101_0	funannotate	exon	951934	953337	.	+	.	ID=MA101_000271-T1.exon1;Parent=MA101_000271-T1;
MA101_0	funannotate	CDS	951934	953337	.	+	0	ID=MA101_000271-T1.cds;Parent=MA101_000271-T1;
MA101_0	funannotate	gene	955320	957810	.	+	.	ID=MA101_000272;
MA101_0	funannotate	mRNA	955320	957810	.	+	.	ID=MA101_000272-T1;Parent=MA101_000272;product=hypothetical protein;
MA101_0	funannotate	exon	955320	955441	.	+	.	ID=MA101_000272-T1.exon1;Parent=MA101_000272-T1;
MA101_0	funannotate	exon	955589	955660	.	+	.	ID=MA101_000272-T1.exon2;Parent=MA101_000272-T1;
MA101_0	funannotate	exon	955719	956192	.	+	.	ID=MA101_000272-T1.exon3;Parent=MA101_000272-T1;
MA101_0	funannotate	exon	956261	956476	.	+	.	ID=MA101_000272-T1.exon4;Parent=MA101_000272-T1;
MA101_0	funannotate	exon	956546	956808	.	+	.	ID=MA101_000272-T1.exon5;Parent=MA101_000272-T1;
MA101_0	funannotate	exon	956978	957810	.	+	.	ID=MA101_000272-T1.exon6;Parent=MA101_000272-T1;
MA101_0	funannotate	CDS	955320	955441	.	+	0	ID=MA101_000272-T1.cds;Parent=MA101_000272-T1;
MA101_0	funannotate	CDS	955589	955660	.	+	1	ID=MA101_000272-T1.cds;Parent=MA101_000272-T1;
MA101_0	funannotate	CDS	955719	956192	.	+	1	ID=MA101_000272-T1.cds;Parent=MA101_000272-T1;
MA101_0	funannotate	CDS	956261	956476	.	+	1	ID=MA101_000272-T1.cds;Parent=MA101_000272-T1;
MA101_0	funannotate	CDS	956546	956808	.	+	1	ID=MA101_000272-T1.cds;Parent=MA101_000272-T1;
MA101_0	funannotate	CDS	956978	957810	.	+	2	ID=MA101_000272-T1.cds;Parent=MA101_000272-T1;
MA101_0	funannotate	gene	962941	965170	.	-	.	ID=MA101_000273;
MA101_0	funannotate	mRNA	962941	965170	.	-	.	ID=MA101_000273-T1;Parent=MA101_000273;product=hypothetical protein;
MA101_0	funannotate	exon	964957	965170	.	-	.	ID=MA101_000273-T1.exon1;Parent=MA101_000273-T1;
MA101_0	funannotate	exon	964769	964886	.	-	.	ID=MA101_000273-T1.exon2;Parent=MA101_000273-T1;
MA101_0	funannotate	exon	964227	964686	.	-	.	ID=MA101_000273-T1.exon3;Parent=MA101_000273-T1;
MA101_0	funannotate	exon	964030	964110	.	-	.	ID=MA101_000273-T1.exon4;Parent=MA101_000273-T1;
MA101_0	funannotate	exon	963637	963953	.	-	.	ID=MA101_000273-T1.exon5;Parent=MA101_000273-T1;
MA101_0	funannotate	exon	963105	963585	.	-	.	ID=MA101_000273-T1.exon6;Parent=MA101_000273-T1;
MA101_0	funannotate	exon	962941	963030	.	-	.	ID=MA101_000273-T1.exon7;Parent=MA101_000273-T1;
MA101_0	funannotate	CDS	964957	965170	.	-	0	ID=MA101_000273-T1.cds;Parent=MA101_000273-T1;
MA101_0	funannotate	CDS	964769	964886	.	-	2	ID=MA101_000273-T1.cds;Parent=MA101_000273-T1;
MA101_0	funannotate	CDS	964227	964686	.	-	1	ID=MA101_000273-T1.cds;Parent=MA101_000273-T1;
MA101_0	funannotate	CDS	964030	964110	.	-	0	ID=MA101_000273-T1.cds;Parent=MA101_000273-T1;
MA101_0	funannotate	CDS	963637	963953	.	-	0	ID=MA101_000273-T1.cds;Parent=MA101_000273-T1;
MA101_0	funannotate	CDS	963105	963585	.	-	1	ID=MA101_000273-T1.cds;Parent=MA101_000273-T1;
MA101_0	funannotate	CDS	962941	963030	.	-	0	ID=MA101_000273-T1.cds;Parent=MA101_000273-T1;
MA101_0	funannotate	gene	966265	967332	.	-	.	ID=MA101_000274;
MA101_0	funannotate	mRNA	966265	967332	.	-	.	ID=MA101_000274-T1;Parent=MA101_000274;product=hypothetical protein;
MA101_0	funannotate	exon	967290	967332	.	-	.	ID=MA101_000274-T1.exon1;Parent=MA101_000274-T1;
MA101_0	funannotate	exon	966757	967240	.	-	.	ID=MA101_000274-T1.exon2;Parent=MA101_000274-T1;
MA101_0	funannotate	exon	966560	966610	.	-	.	ID=MA101_000274-T1.exon3;Parent=MA101_000274-T1;
MA101_0	funannotate	exon	966396	966495	.	-	.	ID=MA101_000274-T1.exon4;Parent=MA101_000274-T1;
MA101_0	funannotate	exon	966265	966339	.	-	.	ID=MA101_000274-T1.exon5;Parent=MA101_000274-T1;
MA101_0	funannotate	CDS	967290	967332	.	-	0	ID=MA101_000274-T1.cds;Parent=MA101_000274-T1;
MA101_0	funannotate	CDS	966757	967240	.	-	2	ID=MA101_000274-T1.cds;Parent=MA101_000274-T1;
MA101_0	funannotate	CDS	966560	966610	.	-	1	ID=MA101_000274-T1.cds;Parent=MA101_000274-T1;
MA101_0	funannotate	CDS	966396	966495	.	-	1	ID=MA101_000274-T1.cds;Parent=MA101_000274-T1;
MA101_0	funannotate	CDS	966265	966339	.	-	0	ID=MA101_000274-T1.cds;Parent=MA101_000274-T1;
MA101_0	funannotate	gene	968578	969432	.	+	.	ID=MA101_000275;
MA101_0	funannotate	mRNA	968578	969432	.	+	.	ID=MA101_000275-T1;Parent=MA101_000275;product=hypothetical protein;
MA101_0	funannotate	exon	968578	968584	.	+	.	ID=MA101_000275-T1.exon1;Parent=MA101_000275-T1;
MA101_0	funannotate	exon	968711	968787	.	+	.	ID=MA101_000275-T1.exon2;Parent=MA101_000275-T1;
MA101_0	funannotate	exon	968857	969432	.	+	.	ID=MA101_000275-T1.exon3;Parent=MA101_000275-T1;
MA101_0	funannotate	CDS	968578	968584	.	+	0	ID=MA101_000275-T1.cds;Parent=MA101_000275-T1;
MA101_0	funannotate	CDS	968711	968787	.	+	2	ID=MA101_000275-T1.cds;Parent=MA101_000275-T1;
MA101_0	funannotate	CDS	968857	969432	.	+	0	ID=MA101_000275-T1.cds;Parent=MA101_000275-T1;
MA101_0	funannotate	gene	969664	970232	.	+	.	ID=MA101_000276;
MA101_0	funannotate	mRNA	969664	970232	.	+	.	ID=MA101_000276-T1;Parent=MA101_000276;product=hypothetical protein;
MA101_0	funannotate	exon	969664	969844	.	+	.	ID=MA101_000276-T1.exon1;Parent=MA101_000276-T1;
MA101_0	funannotate	exon	969937	970232	.	+	.	ID=MA101_000276-T1.exon2;Parent=MA101_000276-T1;
MA101_0	funannotate	CDS	969664	969844	.	+	0	ID=MA101_000276-T1.cds;Parent=MA101_000276-T1;
MA101_0	funannotate	CDS	969937	970232	.	+	2	ID=MA101_000276-T1.cds;Parent=MA101_000276-T1;
MA101_0	funannotate	gene	976191	976927	.	+	.	ID=MA101_000277;
MA101_0	funannotate	mRNA	976191	976927	.	+	.	ID=MA101_000277-T1;Parent=MA101_000277;product=hypothetical protein;
MA101_0	funannotate	exon	976191	976249	.	+	.	ID=MA101_000277-T1.exon1;Parent=MA101_000277-T1;
MA101_0	funannotate	exon	976507	976927	.	+	.	ID=MA101_000277-T1.exon2;Parent=MA101_000277-T1;
MA101_0	funannotate	CDS	976191	976249	.	+	0	ID=MA101_000277-T1.cds;Parent=MA101_000277-T1;
MA101_0	funannotate	CDS	976507	976927	.	+	1	ID=MA101_000277-T1.cds;Parent=MA101_000277-T1;
MA101_0	funannotate	gene	977711	979058	.	-	.	ID=MA101_000278;
MA101_0	funannotate	mRNA	977711	979058	.	-	.	ID=MA101_000278-T1;Parent=MA101_000278;product=hypothetical protein;
MA101_0	funannotate	exon	978873	979058	.	-	.	ID=MA101_000278-T1.exon1;Parent=MA101_000278-T1;
MA101_0	funannotate	exon	977711	978805	.	-	.	ID=MA101_000278-T1.exon2;Parent=MA101_000278-T1;
MA101_0	funannotate	CDS	978873	979058	.	-	0	ID=MA101_000278-T1.cds;Parent=MA101_000278-T1;
MA101_0	funannotate	CDS	977711	978805	.	-	0	ID=MA101_000278-T1.cds;Parent=MA101_000278-T1;
MA101_0	funannotate	gene	980773	982226	.	+	.	ID=MA101_000279;
MA101_0	funannotate	mRNA	980773	982226	.	+	.	ID=MA101_000279-T1;Parent=MA101_000279;product=hypothetical protein;
MA101_0	funannotate	exon	980773	981454	.	+	.	ID=MA101_000279-T1.exon1;Parent=MA101_000279-T1;
MA101_0	funannotate	exon	981519	981928	.	+	.	ID=MA101_000279-T1.exon2;Parent=MA101_000279-T1;
MA101_0	funannotate	exon	982083	982226	.	+	.	ID=MA101_000279-T1.exon3;Parent=MA101_000279-T1;
MA101_0	funannotate	CDS	980773	981454	.	+	0	ID=MA101_000279-T1.cds;Parent=MA101_000279-T1;
MA101_0	funannotate	CDS	981519	981928	.	+	2	ID=MA101_000279-T1.cds;Parent=MA101_000279-T1;
MA101_0	funannotate	CDS	982083	982226	.	+	0	ID=MA101_000279-T1.cds;Parent=MA101_000279-T1;
MA101_0	funannotate	gene	982716	983719	.	-	.	ID=MA101_000280;
MA101_0	funannotate	mRNA	982716	983719	.	-	.	ID=MA101_000280-T1;Parent=MA101_000280;product=hypothetical protein;
MA101_0	funannotate	exon	983231	983719	.	-	.	ID=MA101_000280-T1.exon1;Parent=MA101_000280-T1;
MA101_0	funannotate	exon	982716	983129	.	-	.	ID=MA101_000280-T1.exon2;Parent=MA101_000280-T1;
MA101_0	funannotate	CDS	983231	983719	.	-	0	ID=MA101_000280-T1.cds;Parent=MA101_000280-T1;
MA101_0	funannotate	CDS	982716	983129	.	-	0	ID=MA101_000280-T1.cds;Parent=MA101_000280-T1;
MA101_0	funannotate	gene	985248	986285	.	+	.	ID=MA101_000281;
MA101_0	funannotate	mRNA	985248	986285	.	+	.	ID=MA101_000281-T1;Parent=MA101_000281;product=hypothetical protein;
MA101_0	funannotate	exon	985248	986285	.	+	.	ID=MA101_000281-T1.exon1;Parent=MA101_000281-T1;
MA101_0	funannotate	CDS	985248	986285	.	+	0	ID=MA101_000281-T1.cds;Parent=MA101_000281-T1;
MA101_0	funannotate	gene	986469	989976	.	-	.	ID=MA101_000282;
MA101_0	funannotate	mRNA	986469	989976	.	-	.	ID=MA101_000282-T1;Parent=MA101_000282;product=hypothetical protein;
MA101_0	funannotate	exon	989623	989976	.	-	.	ID=MA101_000282-T1.exon1;Parent=MA101_000282-T1;
MA101_0	funannotate	exon	988417	989564	.	-	.	ID=MA101_000282-T1.exon2;Parent=MA101_000282-T1;
MA101_0	funannotate	exon	986469	988356	.	-	.	ID=MA101_000282-T1.exon3;Parent=MA101_000282-T1;
MA101_0	funannotate	CDS	989623	989976	.	-	0	ID=MA101_000282-T1.cds;Parent=MA101_000282-T1;
MA101_0	funannotate	CDS	988417	989564	.	-	0	ID=MA101_000282-T1.cds;Parent=MA101_000282-T1;
MA101_0	funannotate	CDS	986469	988356	.	-	1	ID=MA101_000282-T1.cds;Parent=MA101_000282-T1;
MA101_0	funannotate	gene	992881	993741	.	+	.	ID=MA101_000283;
MA101_0	funannotate	mRNA	992881	993741	.	+	.	ID=MA101_000283-T1;Parent=MA101_000283;product=hypothetical protein;
MA101_0	funannotate	exon	992881	993741	.	+	.	ID=MA101_000283-T1.exon1;Parent=MA101_000283-T1;
MA101_0	funannotate	CDS	992881	993741	.	+	0	ID=MA101_000283-T1.cds;Parent=MA101_000283-T1;
MA101_0	funannotate	gene	993938	994703	.	-	.	ID=MA101_000284;
MA101_0	funannotate	mRNA	993938	994703	.	-	.	ID=MA101_000284-T1;Parent=MA101_000284;product=hypothetical protein;
MA101_0	funannotate	exon	994380	994703	.	-	.	ID=MA101_000284-T1.exon1;Parent=MA101_000284-T1;
MA101_0	funannotate	exon	994283	994327	.	-	.	ID=MA101_000284-T1.exon2;Parent=MA101_000284-T1;
MA101_0	funannotate	exon	994084	994230	.	-	.	ID=MA101_000284-T1.exon3;Parent=MA101_000284-T1;
MA101_0	funannotate	exon	993938	994021	.	-	.	ID=MA101_000284-T1.exon4;Parent=MA101_000284-T1;
MA101_0	funannotate	CDS	994380	994703	.	-	0	ID=MA101_000284-T1.cds;Parent=MA101_000284-T1;
MA101_0	funannotate	CDS	994283	994327	.	-	0	ID=MA101_000284-T1.cds;Parent=MA101_000284-T1;
MA101_0	funannotate	CDS	994084	994230	.	-	0	ID=MA101_000284-T1.cds;Parent=MA101_000284-T1;
MA101_0	funannotate	CDS	993938	994021	.	-	0	ID=MA101_000284-T1.cds;Parent=MA101_000284-T1;
MA101_0	funannotate	gene	996547	998139	.	+	.	ID=MA101_000285;
MA101_0	funannotate	mRNA	996547	998139	.	+	.	ID=MA101_000285-T1;Parent=MA101_000285;product=hypothetical protein;
MA101_0	funannotate	exon	996547	998139	.	+	.	ID=MA101_000285-T1.exon1;Parent=MA101_000285-T1;
MA101_0	funannotate	CDS	996547	998139	.	+	0	ID=MA101_000285-T1.cds;Parent=MA101_000285-T1;
MA101_0	funannotate	gene	998672	1000893	.	+	.	ID=MA101_000286;
MA101_0	funannotate	mRNA	998672	1000893	.	+	.	ID=MA101_000286-T1;Parent=MA101_000286;product=hypothetical protein;
MA101_0	funannotate	exon	998672	998975	.	+	.	ID=MA101_000286-T1.exon1;Parent=MA101_000286-T1;
MA101_0	funannotate	exon	1000103	1000893	.	+	.	ID=MA101_000286-T1.exon2;Parent=MA101_000286-T1;
MA101_0	funannotate	CDS	998672	998975	.	+	0	ID=MA101_000286-T1.cds;Parent=MA101_000286-T1;
MA101_0	funannotate	CDS	1000103	1000893	.	+	2	ID=MA101_000286-T1.cds;Parent=MA101_000286-T1;
MA101_0	funannotate	gene	1001962	1004039	.	+	.	ID=MA101_000287;
MA101_0	funannotate	mRNA	1001962	1004039	.	+	.	ID=MA101_000287-T1;Parent=MA101_000287;product=hypothetical protein;
MA101_0	funannotate	exon	1001962	1002123	.	+	.	ID=MA101_000287-T1.exon1;Parent=MA101_000287-T1;
MA101_0	funannotate	exon	1002196	1002432	.	+	.	ID=MA101_000287-T1.exon2;Parent=MA101_000287-T1;
[truncated: 105,197 more rows]
