# Supplementary material for: Population genomics of the grapevine pathogen Eutypa lata reveals evidence for population expansion and intraspecific differences in secondary metabolite gene clusters
Source: PLoS Genet. 2022 Apr 1;18(4):e1010153. doi: 10.1371/journal.pgen.1010153 (PMC9007359; doi:10.1371/journal.pgen.1010153)
Supplement: S1 Data — (ZIP) [file pgen.1010153.s010.zip › Eutypa_lata_MA176.gff3]

##gff-version 3
scaffold_1	funannotate	gene	2474	3892	.	+	.	ID=MA176_000001;
scaffold_1	funannotate	mRNA	2474	3892	.	+	.	ID=MA176_000001-T1;Parent=MA176_000001;product=hypothetical protein;
scaffold_1	funannotate	exon	2474	2637	.	+	.	ID=MA176_000001-T1.exon1;Parent=MA176_000001-T1;
scaffold_1	funannotate	exon	2722	3892	.	+	.	ID=MA176_000001-T1.exon2;Parent=MA176_000001-T1;
scaffold_1	funannotate	CDS	2474	2637	.	+	0	ID=MA176_000001-T1.cds;Parent=MA176_000001-T1;
scaffold_1	funannotate	CDS	2722	3892	.	+	1	ID=MA176_000001-T1.cds;Parent=MA176_000001-T1;
scaffold_1	funannotate	gene	5850	7832	.	+	.	ID=MA176_000002;
scaffold_1	funannotate	mRNA	5850	7832	.	+	.	ID=MA176_000002-T1;Parent=MA176_000002;product=hypothetical protein;
scaffold_1	funannotate	exon	5850	5981	.	+	.	ID=MA176_000002-T1.exon1;Parent=MA176_000002-T1;
scaffold_1	funannotate	exon	6102	7832	.	+	.	ID=MA176_000002-T1.exon2;Parent=MA176_000002-T1;
scaffold_1	funannotate	CDS	5850	5981	.	+	0	ID=MA176_000002-T1.cds;Parent=MA176_000002-T1;
scaffold_1	funannotate	CDS	6102	7832	.	+	0	ID=MA176_000002-T1.cds;Parent=MA176_000002-T1;
scaffold_1	funannotate	gene	8705	10511	.	-	.	ID=MA176_000003;
scaffold_1	funannotate	mRNA	8705	10511	.	-	.	ID=MA176_000003-T1;Parent=MA176_000003;product=hypothetical protein;
scaffold_1	funannotate	exon	10272	10511	.	-	.	ID=MA176_000003-T1.exon1;Parent=MA176_000003-T1;
scaffold_1	funannotate	exon	8705	9817	.	-	.	ID=MA176_000003-T1.exon2;Parent=MA176_000003-T1;
scaffold_1	funannotate	CDS	10272	10511	.	-	0	ID=MA176_000003-T1.cds;Parent=MA176_000003-T1;
scaffold_1	funannotate	CDS	8705	9817	.	-	0	ID=MA176_000003-T1.cds;Parent=MA176_000003-T1;
scaffold_1	funannotate	gene	12276	14724	.	-	.	ID=MA176_000004;
scaffold_1	funannotate	mRNA	12276	14724	.	-	.	ID=MA176_000004-T1;Parent=MA176_000004;product=hypothetical protein;
scaffold_1	funannotate	exon	13731	14724	.	-	.	ID=MA176_000004-T1.exon1;Parent=MA176_000004-T1;
scaffold_1	funannotate	exon	12276	13660	.	-	.	ID=MA176_000004-T1.exon2;Parent=MA176_000004-T1;
scaffold_1	funannotate	CDS	13731	14724	.	-	0	ID=MA176_000004-T1.cds;Parent=MA176_000004-T1;
scaffold_1	funannotate	CDS	12276	13660	.	-	2	ID=MA176_000004-T1.cds;Parent=MA176_000004-T1;
scaffold_1	funannotate	gene	15791	16709	.	-	.	ID=MA176_000005;
scaffold_1	funannotate	mRNA	15791	16709	.	-	.	ID=MA176_000005-T1;Parent=MA176_000005;product=hypothetical protein;
scaffold_1	funannotate	exon	16691	16709	.	-	.	ID=MA176_000005-T1.exon1;Parent=MA176_000005-T1;
scaffold_1	funannotate	exon	16505	16608	.	-	.	ID=MA176_000005-T1.exon2;Parent=MA176_000005-T1;
scaffold_1	funannotate	exon	16403	16442	.	-	.	ID=MA176_000005-T1.exon3;Parent=MA176_000005-T1;
scaffold_1	funannotate	exon	16255	16320	.	-	.	ID=MA176_000005-T1.exon4;Parent=MA176_000005-T1;
scaffold_1	funannotate	exon	15893	16192	.	-	.	ID=MA176_000005-T1.exon5;Parent=MA176_000005-T1;
scaffold_1	funannotate	exon	15791	15831	.	-	.	ID=MA176_000005-T1.exon6;Parent=MA176_000005-T1;
scaffold_1	funannotate	CDS	16691	16709	.	-	0	ID=MA176_000005-T1.cds;Parent=MA176_000005-T1;
scaffold_1	funannotate	CDS	16505	16608	.	-	2	ID=MA176_000005-T1.cds;Parent=MA176_000005-T1;
scaffold_1	funannotate	CDS	16403	16442	.	-	0	ID=MA176_000005-T1.cds;Parent=MA176_000005-T1;
scaffold_1	funannotate	CDS	16255	16320	.	-	2	ID=MA176_000005-T1.cds;Parent=MA176_000005-T1;
scaffold_1	funannotate	CDS	15893	16192	.	-	2	ID=MA176_000005-T1.cds;Parent=MA176_000005-T1;
scaffold_1	funannotate	CDS	15791	15831	.	-	2	ID=MA176_000005-T1.cds;Parent=MA176_000005-T1;
scaffold_1	funannotate	gene	17434	20092	.	-	.	ID=MA176_000006;
scaffold_1	funannotate	mRNA	17434	20092	.	-	.	ID=MA176_000006-T1;Parent=MA176_000006;product=hypothetical protein;
scaffold_1	funannotate	exon	18326	20092	.	-	.	ID=MA176_000006-T1.exon1;Parent=MA176_000006-T1;
scaffold_1	funannotate	exon	17939	18214	.	-	.	ID=MA176_000006-T1.exon2;Parent=MA176_000006-T1;
scaffold_1	funannotate	exon	17434	17847	.	-	.	ID=MA176_000006-T1.exon3;Parent=MA176_000006-T1;
scaffold_1	funannotate	CDS	18326	20092	.	-	0	ID=MA176_000006-T1.cds;Parent=MA176_000006-T1;
scaffold_1	funannotate	CDS	17939	18214	.	-	0	ID=MA176_000006-T1.cds;Parent=MA176_000006-T1;
scaffold_1	funannotate	CDS	17434	17847	.	-	0	ID=MA176_000006-T1.cds;Parent=MA176_000006-T1;
scaffold_1	funannotate	gene	21320	23683	.	-	.	ID=MA176_000007;
scaffold_1	funannotate	mRNA	21320	23683	.	-	.	ID=MA176_000007-T1;Parent=MA176_000007;product=hypothetical protein;
scaffold_1	funannotate	exon	21320	23683	.	-	.	ID=MA176_000007-T1.exon1;Parent=MA176_000007-T1;
scaffold_1	funannotate	CDS	21320	23683	.	-	0	ID=MA176_000007-T1.cds;Parent=MA176_000007-T1;
scaffold_1	funannotate	gene	31352	32257	.	-	.	ID=MA176_000008;
scaffold_1	funannotate	mRNA	31352	32257	.	-	.	ID=MA176_000008-T1;Parent=MA176_000008;product=hypothetical protein;
scaffold_1	funannotate	exon	31352	32257	.	-	.	ID=MA176_000008-T1.exon1;Parent=MA176_000008-T1;
scaffold_1	funannotate	CDS	31352	32257	.	-	0	ID=MA176_000008-T1.cds;Parent=MA176_000008-T1;
scaffold_1	funannotate	gene	33228	34027	.	+	.	ID=MA176_000009;
scaffold_1	funannotate	mRNA	33228	34027	.	+	.	ID=MA176_000009-T1;Parent=MA176_000009;product=hypothetical protein;
scaffold_1	funannotate	exon	33228	33332	.	+	.	ID=MA176_000009-T1.exon1;Parent=MA176_000009-T1;
scaffold_1	funannotate	exon	33390	33419	.	+	.	ID=MA176_000009-T1.exon2;Parent=MA176_000009-T1;
scaffold_1	funannotate	exon	33551	33704	.	+	.	ID=MA176_000009-T1.exon3;Parent=MA176_000009-T1;
scaffold_1	funannotate	exon	33766	33944	.	+	.	ID=MA176_000009-T1.exon4;Parent=MA176_000009-T1;
scaffold_1	funannotate	exon	33995	34027	.	+	.	ID=MA176_000009-T1.exon5;Parent=MA176_000009-T1;
scaffold_1	funannotate	CDS	33228	33332	.	+	0	ID=MA176_000009-T1.cds;Parent=MA176_000009-T1;
scaffold_1	funannotate	CDS	33390	33419	.	+	0	ID=MA176_000009-T1.cds;Parent=MA176_000009-T1;
scaffold_1	funannotate	CDS	33551	33704	.	+	0	ID=MA176_000009-T1.cds;Parent=MA176_000009-T1;
scaffold_1	funannotate	CDS	33766	33944	.	+	2	ID=MA176_000009-T1.cds;Parent=MA176_000009-T1;
scaffold_1	funannotate	CDS	33995	34027	.	+	0	ID=MA176_000009-T1.cds;Parent=MA176_000009-T1;
scaffold_1	funannotate	gene	35167	37571	.	+	.	ID=MA176_000010;
scaffold_1	funannotate	mRNA	35167	37571	.	+	.	ID=MA176_000010-T1;Parent=MA176_000010;product=hypothetical protein;
scaffold_1	funannotate	exon	35167	35253	.	+	.	ID=MA176_000010-T1.exon1;Parent=MA176_000010-T1;
scaffold_1	funannotate	exon	35373	36816	.	+	.	ID=MA176_000010-T1.exon2;Parent=MA176_000010-T1;
scaffold_1	funannotate	exon	36982	37571	.	+	.	ID=MA176_000010-T1.exon3;Parent=MA176_000010-T1;
scaffold_1	funannotate	CDS	35167	35253	.	+	0	ID=MA176_000010-T1.cds;Parent=MA176_000010-T1;
scaffold_1	funannotate	CDS	35373	36816	.	+	0	ID=MA176_000010-T1.cds;Parent=MA176_000010-T1;
scaffold_1	funannotate	CDS	36982	37571	.	+	2	ID=MA176_000010-T1.cds;Parent=MA176_000010-T1;
scaffold_1	funannotate	gene	38596	39756	.	+	.	ID=MA176_000011;
scaffold_1	funannotate	mRNA	38596	39756	.	+	.	ID=MA176_000011-T1;Parent=MA176_000011;product=hypothetical protein;
scaffold_1	funannotate	exon	38596	39756	.	+	.	ID=MA176_000011-T1.exon1;Parent=MA176_000011-T1;
scaffold_1	funannotate	CDS	38596	39756	.	+	0	ID=MA176_000011-T1.cds;Parent=MA176_000011-T1;
scaffold_1	funannotate	gene	40245	42052	.	-	.	ID=MA176_000012;
scaffold_1	funannotate	mRNA	40245	42052	.	-	.	ID=MA176_000012-T1;Parent=MA176_000012;product=hypothetical protein;
scaffold_1	funannotate	exon	41582	42052	.	-	.	ID=MA176_000012-T1.exon1;Parent=MA176_000012-T1;
scaffold_1	funannotate	exon	40245	41429	.	-	.	ID=MA176_000012-T1.exon2;Parent=MA176_000012-T1;
scaffold_1	funannotate	CDS	41582	42052	.	-	0	ID=MA176_000012-T1.cds;Parent=MA176_000012-T1;
scaffold_1	funannotate	CDS	40245	41429	.	-	0	ID=MA176_000012-T1.cds;Parent=MA176_000012-T1;
scaffold_1	funannotate	gene	46744	49137	.	+	.	ID=MA176_000013;
scaffold_1	funannotate	mRNA	46744	49137	.	+	.	ID=MA176_000013-T1;Parent=MA176_000013;product=hypothetical protein;
scaffold_1	funannotate	exon	46744	49137	.	+	.	ID=MA176_000013-T1.exon1;Parent=MA176_000013-T1;
scaffold_1	funannotate	CDS	46744	49137	.	+	0	ID=MA176_000013-T1.cds;Parent=MA176_000013-T1;
scaffold_1	funannotate	gene	50723	52309	.	+	.	ID=MA176_000014;
scaffold_1	funannotate	mRNA	50723	52309	.	+	.	ID=MA176_000014-T1;Parent=MA176_000014;product=hypothetical protein;
scaffold_1	funannotate	exon	50723	51688	.	+	.	ID=MA176_000014-T1.exon1;Parent=MA176_000014-T1;
scaffold_1	funannotate	exon	51779	52309	.	+	.	ID=MA176_000014-T1.exon2;Parent=MA176_000014-T1;
scaffold_1	funannotate	CDS	50723	51688	.	+	0	ID=MA176_000014-T1.cds;Parent=MA176_000014-T1;
scaffold_1	funannotate	CDS	51779	52309	.	+	0	ID=MA176_000014-T1.cds;Parent=MA176_000014-T1;
scaffold_1	funannotate	gene	55773	58804	.	-	.	ID=MA176_000015;
scaffold_1	funannotate	mRNA	55773	58804	.	-	.	ID=MA176_000015-T1;Parent=MA176_000015;product=hypothetical protein;
scaffold_1	funannotate	exon	58421	58804	.	-	.	ID=MA176_000015-T1.exon1;Parent=MA176_000015-T1;
scaffold_1	funannotate	exon	56171	58353	.	-	.	ID=MA176_000015-T1.exon2;Parent=MA176_000015-T1;
scaffold_1	funannotate	exon	55773	56118	.	-	.	ID=MA176_000015-T1.exon3;Parent=MA176_000015-T1;
scaffold_1	funannotate	CDS	58421	58804	.	-	0	ID=MA176_000015-T1.cds;Parent=MA176_000015-T1;
scaffold_1	funannotate	CDS	56171	58353	.	-	0	ID=MA176_000015-T1.cds;Parent=MA176_000015-T1;
scaffold_1	funannotate	CDS	55773	56118	.	-	1	ID=MA176_000015-T1.cds;Parent=MA176_000015-T1;
scaffold_1	funannotate	gene	70699	71620	.	+	.	ID=MA176_000016;
scaffold_1	funannotate	mRNA	70699	71620	.	+	.	ID=MA176_000016-T1;Parent=MA176_000016;product=hypothetical protein;
scaffold_1	funannotate	exon	70699	70826	.	+	.	ID=MA176_000016-T1.exon1;Parent=MA176_000016-T1;
scaffold_1	funannotate	exon	71005	71620	.	+	.	ID=MA176_000016-T1.exon2;Parent=MA176_000016-T1;
scaffold_1	funannotate	CDS	70699	70826	.	+	0	ID=MA176_000016-T1.cds;Parent=MA176_000016-T1;
scaffold_1	funannotate	CDS	71005	71620	.	+	1	ID=MA176_000016-T1.cds;Parent=MA176_000016-T1;
scaffold_1	funannotate	gene	73036	75777	.	-	.	ID=MA176_000017;
scaffold_1	funannotate	mRNA	73036	75777	.	-	.	ID=MA176_000017-T1;Parent=MA176_000017;product=hypothetical protein;
scaffold_1	funannotate	exon	75737	75777	.	-	.	ID=MA176_000017-T1.exon1;Parent=MA176_000017-T1;
scaffold_1	funannotate	exon	75656	75683	.	-	.	ID=MA176_000017-T1.exon2;Parent=MA176_000017-T1;
scaffold_1	funannotate	exon	75543	75598	.	-	.	ID=MA176_000017-T1.exon3;Parent=MA176_000017-T1;
scaffold_1	funannotate	exon	75236	75485	.	-	.	ID=MA176_000017-T1.exon4;Parent=MA176_000017-T1;
scaffold_1	funannotate	exon	73674	75165	.	-	.	ID=MA176_000017-T1.exon5;Parent=MA176_000017-T1;
scaffold_1	funannotate	exon	73036	73619	.	-	.	ID=MA176_000017-T1.exon6;Parent=MA176_000017-T1;
scaffold_1	funannotate	CDS	75737	75777	.	-	0	ID=MA176_000017-T1.cds;Parent=MA176_000017-T1;
scaffold_1	funannotate	CDS	75656	75683	.	-	1	ID=MA176_000017-T1.cds;Parent=MA176_000017-T1;
scaffold_1	funannotate	CDS	75543	75598	.	-	0	ID=MA176_000017-T1.cds;Parent=MA176_000017-T1;
scaffold_1	funannotate	CDS	75236	75485	.	-	1	ID=MA176_000017-T1.cds;Parent=MA176_000017-T1;
scaffold_1	funannotate	CDS	73674	75165	.	-	0	ID=MA176_000017-T1.cds;Parent=MA176_000017-T1;
scaffold_1	funannotate	CDS	73036	73619	.	-	2	ID=MA176_000017-T1.cds;Parent=MA176_000017-T1;
scaffold_1	funannotate	gene	79440	82086	.	+	.	ID=MA176_000018;
scaffold_1	funannotate	mRNA	79440	82086	.	+	.	ID=MA176_000018-T1;Parent=MA176_000018;product=hypothetical protein;
scaffold_1	funannotate	exon	79440	79621	.	+	.	ID=MA176_000018-T1.exon1;Parent=MA176_000018-T1;
scaffold_1	funannotate	exon	79750	80502	.	+	.	ID=MA176_000018-T1.exon2;Parent=MA176_000018-T1;
scaffold_1	funannotate	exon	80622	81034	.	+	.	ID=MA176_000018-T1.exon3;Parent=MA176_000018-T1;
scaffold_1	funannotate	exon	81088	81248	.	+	.	ID=MA176_000018-T1.exon4;Parent=MA176_000018-T1;
scaffold_1	funannotate	exon	81299	81337	.	+	.	ID=MA176_000018-T1.exon5;Parent=MA176_000018-T1;
scaffold_1	funannotate	exon	81389	81415	.	+	.	ID=MA176_000018-T1.exon6;Parent=MA176_000018-T1;
scaffold_1	funannotate	exon	81471	81865	.	+	.	ID=MA176_000018-T1.exon7;Parent=MA176_000018-T1;
scaffold_1	funannotate	exon	81933	82086	.	+	.	ID=MA176_000018-T1.exon8;Parent=MA176_000018-T1;
scaffold_1	funannotate	CDS	79440	79621	.	+	0	ID=MA176_000018-T1.cds;Parent=MA176_000018-T1;
scaffold_1	funannotate	CDS	79750	80502	.	+	1	ID=MA176_000018-T1.cds;Parent=MA176_000018-T1;
scaffold_1	funannotate	CDS	80622	81034	.	+	1	ID=MA176_000018-T1.cds;Parent=MA176_000018-T1;
scaffold_1	funannotate	CDS	81088	81248	.	+	2	ID=MA176_000018-T1.cds;Parent=MA176_000018-T1;
scaffold_1	funannotate	CDS	81299	81337	.	+	0	ID=MA176_000018-T1.cds;Parent=MA176_000018-T1;
scaffold_1	funannotate	CDS	81389	81415	.	+	0	ID=MA176_000018-T1.cds;Parent=MA176_000018-T1;
scaffold_1	funannotate	CDS	81471	81865	.	+	0	ID=MA176_000018-T1.cds;Parent=MA176_000018-T1;
scaffold_1	funannotate	CDS	81933	82086	.	+	1	ID=MA176_000018-T1.cds;Parent=MA176_000018-T1;
scaffold_1	funannotate	gene	85513	87468	.	-	.	ID=MA176_000019;
scaffold_1	funannotate	mRNA	85513	87468	.	-	.	ID=MA176_000019-T1;Parent=MA176_000019;product=hypothetical protein;
scaffold_1	funannotate	exon	85513	87468	.	-	.	ID=MA176_000019-T1.exon1;Parent=MA176_000019-T1;
scaffold_1	funannotate	CDS	85513	87468	.	-	0	ID=MA176_000019-T1.cds;Parent=MA176_000019-T1;
scaffold_1	funannotate	gene	93618	94589	.	+	.	ID=MA176_000020;
scaffold_1	funannotate	mRNA	93618	94589	.	+	.	ID=MA176_000020-T1;Parent=MA176_000020;product=hypothetical protein;
scaffold_1	funannotate	exon	93618	93625	.	+	.	ID=MA176_000020-T1.exon1;Parent=MA176_000020-T1;
scaffold_1	funannotate	exon	93813	93819	.	+	.	ID=MA176_000020-T1.exon2;Parent=MA176_000020-T1;
scaffold_1	funannotate	exon	93948	94589	.	+	.	ID=MA176_000020-T1.exon3;Parent=MA176_000020-T1;
scaffold_1	funannotate	CDS	93618	93625	.	+	0	ID=MA176_000020-T1.cds;Parent=MA176_000020-T1;
scaffold_1	funannotate	CDS	93813	93819	.	+	1	ID=MA176_000020-T1.cds;Parent=MA176_000020-T1;
scaffold_1	funannotate	CDS	93948	94589	.	+	0	ID=MA176_000020-T1.cds;Parent=MA176_000020-T1;
scaffold_1	funannotate	gene	95904	97168	.	+	.	ID=MA176_000021;
scaffold_1	funannotate	mRNA	95904	97168	.	+	.	ID=MA176_000021-T1;Parent=MA176_000021;product=hypothetical protein;
scaffold_1	funannotate	exon	95904	95991	.	+	.	ID=MA176_000021-T1.exon1;Parent=MA176_000021-T1;
scaffold_1	funannotate	exon	96150	96974	.	+	.	ID=MA176_000021-T1.exon2;Parent=MA176_000021-T1;
scaffold_1	funannotate	exon	97032	97168	.	+	.	ID=MA176_000021-T1.exon3;Parent=MA176_000021-T1;
scaffold_1	funannotate	CDS	95904	95991	.	+	0	ID=MA176_000021-T1.cds;Parent=MA176_000021-T1;
scaffold_1	funannotate	CDS	96150	96974	.	+	2	ID=MA176_000021-T1.cds;Parent=MA176_000021-T1;
scaffold_1	funannotate	CDS	97032	97168	.	+	2	ID=MA176_000021-T1.cds;Parent=MA176_000021-T1;
scaffold_1	funannotate	gene	97321	98199	.	-	.	ID=MA176_000022;
scaffold_1	funannotate	mRNA	97321	98199	.	-	.	ID=MA176_000022-T1;Parent=MA176_000022;product=hypothetical protein;
scaffold_1	funannotate	exon	97321	98199	.	-	.	ID=MA176_000022-T1.exon1;Parent=MA176_000022-T1;
scaffold_1	funannotate	CDS	97321	98199	.	-	0	ID=MA176_000022-T1.cds;Parent=MA176_000022-T1;
scaffold_1	funannotate	gene	98692	99536	.	+	.	ID=MA176_000023;
scaffold_1	funannotate	mRNA	98692	99536	.	+	.	ID=MA176_000023-T1;Parent=MA176_000023;product=hypothetical protein;
scaffold_1	funannotate	exon	98692	98713	.	+	.	ID=MA176_000023-T1.exon1;Parent=MA176_000023-T1;
scaffold_1	funannotate	exon	98907	98968	.	+	.	ID=MA176_000023-T1.exon2;Parent=MA176_000023-T1;
scaffold_1	funannotate	exon	99063	99355	.	+	.	ID=MA176_000023-T1.exon3;Parent=MA176_000023-T1;
scaffold_1	funannotate	exon	99449	99536	.	+	.	ID=MA176_000023-T1.exon4;Parent=MA176_000023-T1;
scaffold_1	funannotate	CDS	98692	98713	.	+	0	ID=MA176_000023-T1.cds;Parent=MA176_000023-T1;
scaffold_1	funannotate	CDS	98907	98968	.	+	2	ID=MA176_000023-T1.cds;Parent=MA176_000023-T1;
scaffold_1	funannotate	CDS	99063	99355	.	+	0	ID=MA176_000023-T1.cds;Parent=MA176_000023-T1;
scaffold_1	funannotate	CDS	99449	99536	.	+	1	ID=MA176_000023-T1.cds;Parent=MA176_000023-T1;
scaffold_1	funannotate	gene	100045	100527	.	-	.	ID=MA176_000024;
scaffold_1	funannotate	mRNA	100045	100527	.	-	.	ID=MA176_000024-T1;Parent=MA176_000024;product=hypothetical protein;
scaffold_1	funannotate	exon	100416	100527	.	-	.	ID=MA176_000024-T1.exon1;Parent=MA176_000024-T1;
scaffold_1	funannotate	exon	100045	100211	.	-	.	ID=MA176_000024-T1.exon2;Parent=MA176_000024-T1;
scaffold_1	funannotate	CDS	100416	100527	.	-	0	ID=MA176_000024-T1.cds;Parent=MA176_000024-T1;
scaffold_1	funannotate	CDS	100045	100211	.	-	2	ID=MA176_000024-T1.cds;Parent=MA176_000024-T1;
scaffold_1	funannotate	gene	101337	102995	.	-	.	ID=MA176_000025;
scaffold_1	funannotate	mRNA	101337	102995	.	-	.	ID=MA176_000025-T1;Parent=MA176_000025;product=hypothetical protein;
scaffold_1	funannotate	exon	101337	102995	.	-	.	ID=MA176_000025-T1.exon1;Parent=MA176_000025-T1;
scaffold_1	funannotate	CDS	101337	102995	.	-	0	ID=MA176_000025-T1.cds;Parent=MA176_000025-T1;
scaffold_1	funannotate	gene	104338	106674	.	-	.	ID=MA176_000026;
scaffold_1	funannotate	mRNA	104338	106674	.	-	.	ID=MA176_000026-T1;Parent=MA176_000026;product=hypothetical protein;
scaffold_1	funannotate	exon	106037	106674	.	-	.	ID=MA176_000026-T1.exon1;Parent=MA176_000026-T1;
scaffold_1	funannotate	exon	105426	105943	.	-	.	ID=MA176_000026-T1.exon2;Parent=MA176_000026-T1;
scaffold_1	funannotate	exon	104338	105332	.	-	.	ID=MA176_000026-T1.exon3;Parent=MA176_000026-T1;
scaffold_1	funannotate	CDS	106037	106674	.	-	0	ID=MA176_000026-T1.cds;Parent=MA176_000026-T1;
scaffold_1	funannotate	CDS	105426	105943	.	-	1	ID=MA176_000026-T1.cds;Parent=MA176_000026-T1;
scaffold_1	funannotate	CDS	104338	105332	.	-	2	ID=MA176_000026-T1.cds;Parent=MA176_000026-T1;
scaffold_1	funannotate	gene	109529	111697	.	-	.	ID=MA176_000027;
scaffold_1	funannotate	mRNA	109529	111697	.	-	.	ID=MA176_000027-T1;Parent=MA176_000027;product=hypothetical protein;
scaffold_1	funannotate	exon	110580	111697	.	-	.	ID=MA176_000027-T1.exon1;Parent=MA176_000027-T1;
scaffold_1	funannotate	exon	109529	110522	.	-	.	ID=MA176_000027-T1.exon2;Parent=MA176_000027-T1;
scaffold_1	funannotate	CDS	110580	111697	.	-	0	ID=MA176_000027-T1.cds;Parent=MA176_000027-T1;
scaffold_1	funannotate	CDS	109529	110522	.	-	1	ID=MA176_000027-T1.cds;Parent=MA176_000027-T1;
scaffold_1	funannotate	gene	115818	116963	.	-	.	ID=MA176_000028;
scaffold_1	funannotate	mRNA	115818	116963	.	-	.	ID=MA176_000028-T1;Parent=MA176_000028;product=hypothetical protein;
scaffold_1	funannotate	exon	116530	116963	.	-	.	ID=MA176_000028-T1.exon1;Parent=MA176_000028-T1;
scaffold_1	funannotate	exon	115818	116469	.	-	.	ID=MA176_000028-T1.exon2;Parent=MA176_000028-T1;
scaffold_1	funannotate	CDS	116530	116963	.	-	0	ID=MA176_000028-T1.cds;Parent=MA176_000028-T1;
scaffold_1	funannotate	CDS	115818	116469	.	-	1	ID=MA176_000028-T1.cds;Parent=MA176_000028-T1;
scaffold_1	funannotate	gene	117848	118327	.	-	.	ID=MA176_000029;
scaffold_1	funannotate	mRNA	117848	118327	.	-	.	ID=MA176_000029-T1;Parent=MA176_000029;product=hypothetical protein;
scaffold_1	funannotate	exon	117848	118327	.	-	.	ID=MA176_000029-T1.exon1;Parent=MA176_000029-T1;
scaffold_1	funannotate	CDS	117848	118327	.	-	0	ID=MA176_000029-T1.cds;Parent=MA176_000029-T1;
scaffold_1	funannotate	gene	119623	120785	.	+	.	ID=MA176_000030;
scaffold_1	funannotate	mRNA	119623	120785	.	+	.	ID=MA176_000030-T1;Parent=MA176_000030;product=hypothetical protein;
scaffold_1	funannotate	exon	119623	119656	.	+	.	ID=MA176_000030-T1.exon1;Parent=MA176_000030-T1;
scaffold_1	funannotate	exon	119882	120355	.	+	.	ID=MA176_000030-T1.exon2;Parent=MA176_000030-T1;
scaffold_1	funannotate	exon	120415	120785	.	+	.	ID=MA176_000030-T1.exon3;Parent=MA176_000030-T1;
scaffold_1	funannotate	CDS	119623	119656	.	+	0	ID=MA176_000030-T1.cds;Parent=MA176_000030-T1;
scaffold_1	funannotate	CDS	119882	120355	.	+	2	ID=MA176_000030-T1.cds;Parent=MA176_000030-T1;
scaffold_1	funannotate	CDS	120415	120785	.	+	2	ID=MA176_000030-T1.cds;Parent=MA176_000030-T1;
scaffold_1	funannotate	gene	121441	122482	.	+	.	ID=MA176_000031;
scaffold_1	funannotate	mRNA	121441	122482	.	+	.	ID=MA176_000031-T1;Parent=MA176_000031;product=hypothetical protein;
scaffold_1	funannotate	exon	121441	121599	.	+	.	ID=MA176_000031-T1.exon1;Parent=MA176_000031-T1;
scaffold_1	funannotate	exon	121963	122045	.	+	.	ID=MA176_000031-T1.exon2;Parent=MA176_000031-T1;
scaffold_1	funannotate	exon	122116	122482	.	+	.	ID=MA176_000031-T1.exon3;Parent=MA176_000031-T1;
scaffold_1	funannotate	CDS	121441	121599	.	+	0	ID=MA176_000031-T1.cds;Parent=MA176_000031-T1;
scaffold_1	funannotate	CDS	121963	122045	.	+	0	ID=MA176_000031-T1.cds;Parent=MA176_000031-T1;
scaffold_1	funannotate	CDS	122116	122482	.	+	1	ID=MA176_000031-T1.cds;Parent=MA176_000031-T1;
scaffold_1	funannotate	gene	122862	124989	.	-	.	ID=MA176_000032;
scaffold_1	funannotate	mRNA	122862	124989	.	-	.	ID=MA176_000032-T1;Parent=MA176_000032;product=hypothetical protein;
scaffold_1	funannotate	exon	124661	124989	.	-	.	ID=MA176_000032-T1.exon1;Parent=MA176_000032-T1;
scaffold_1	funannotate	exon	122862	124524	.	-	.	ID=MA176_000032-T1.exon2;Parent=MA176_000032-T1;
scaffold_1	funannotate	CDS	124661	124989	.	-	0	ID=MA176_000032-T1.cds;Parent=MA176_000032-T1;
scaffold_1	funannotate	CDS	122862	124524	.	-	1	ID=MA176_000032-T1.cds;Parent=MA176_000032-T1;
scaffold_1	funannotate	gene	127715	130068	.	+	.	ID=MA176_000033;
scaffold_1	funannotate	mRNA	127715	130068	.	+	.	ID=MA176_000033-T1;Parent=MA176_000033;product=hypothetical protein;
scaffold_1	funannotate	exon	127715	128014	.	+	.	ID=MA176_000033-T1.exon1;Parent=MA176_000033-T1;
scaffold_1	funannotate	exon	128377	130068	.	+	.	ID=MA176_000033-T1.exon2;Parent=MA176_000033-T1;
scaffold_1	funannotate	CDS	127715	128014	.	+	0	ID=MA176_000033-T1.cds;Parent=MA176_000033-T1;
scaffold_1	funannotate	CDS	128377	130068	.	+	0	ID=MA176_000033-T1.cds;Parent=MA176_000033-T1;
scaffold_1	funannotate	gene	130506	131539	.	-	.	ID=MA176_000034;
scaffold_1	funannotate	mRNA	130506	131539	.	-	.	ID=MA176_000034-T1;Parent=MA176_000034;product=hypothetical protein;
scaffold_1	funannotate	exon	131002	131539	.	-	.	ID=MA176_000034-T1.exon1;Parent=MA176_000034-T1;
scaffold_1	funannotate	exon	130703	130784	.	-	.	ID=MA176_000034-T1.exon2;Parent=MA176_000034-T1;
scaffold_1	funannotate	exon	130506	130611	.	-	.	ID=MA176_000034-T1.exon3;Parent=MA176_000034-T1;
scaffold_1	funannotate	CDS	131002	131539	.	-	0	ID=MA176_000034-T1.cds;Parent=MA176_000034-T1;
scaffold_1	funannotate	CDS	130703	130784	.	-	2	ID=MA176_000034-T1.cds;Parent=MA176_000034-T1;
scaffold_1	funannotate	CDS	130506	130611	.	-	1	ID=MA176_000034-T1.cds;Parent=MA176_000034-T1;
scaffold_1	funannotate	gene	132617	133449	.	-	.	ID=MA176_000035;
scaffold_1	funannotate	mRNA	132617	133449	.	-	.	ID=MA176_000035-T1;Parent=MA176_000035;product=hypothetical protein;
scaffold_1	funannotate	exon	133158	133449	.	-	.	ID=MA176_000035-T1.exon1;Parent=MA176_000035-T1;
scaffold_1	funannotate	exon	132617	133023	.	-	.	ID=MA176_000035-T1.exon2;Parent=MA176_000035-T1;
scaffold_1	funannotate	CDS	133158	133449	.	-	0	ID=MA176_000035-T1.cds;Parent=MA176_000035-T1;
scaffold_1	funannotate	CDS	132617	133023	.	-	2	ID=MA176_000035-T1.cds;Parent=MA176_000035-T1;
scaffold_1	funannotate	gene	135262	136170	.	-	.	ID=MA176_000036;
scaffold_1	funannotate	mRNA	135262	136170	.	-	.	ID=MA176_000036-T1;Parent=MA176_000036;product=hypothetical protein;
scaffold_1	funannotate	exon	136016	136170	.	-	.	ID=MA176_000036-T1.exon1;Parent=MA176_000036-T1;
scaffold_1	funannotate	exon	135262	135919	.	-	.	ID=MA176_000036-T1.exon2;Parent=MA176_000036-T1;
scaffold_1	funannotate	CDS	136016	136170	.	-	0	ID=MA176_000036-T1.cds;Parent=MA176_000036-T1;
scaffold_1	funannotate	CDS	135262	135919	.	-	1	ID=MA176_000036-T1.cds;Parent=MA176_000036-T1;
scaffold_1	funannotate	gene	138145	140611	.	-	.	ID=MA176_000037;
scaffold_1	funannotate	mRNA	138145	140611	.	-	.	ID=MA176_000037-T1;Parent=MA176_000037;product=hypothetical protein;
scaffold_1	funannotate	exon	140248	140611	.	-	.	ID=MA176_000037-T1.exon1;Parent=MA176_000037-T1;
scaffold_1	funannotate	exon	139621	140186	.	-	.	ID=MA176_000037-T1.exon2;Parent=MA176_000037-T1;
scaffold_1	funannotate	exon	139040	139567	.	-	.	ID=MA176_000037-T1.exon3;Parent=MA176_000037-T1;
scaffold_1	funannotate	exon	138387	138981	.	-	.	ID=MA176_000037-T1.exon4;Parent=MA176_000037-T1;
scaffold_1	funannotate	exon	138145	138302	.	-	.	ID=MA176_000037-T1.exon5;Parent=MA176_000037-T1;
scaffold_1	funannotate	CDS	140248	140611	.	-	0	ID=MA176_000037-T1.cds;Parent=MA176_000037-T1;
scaffold_1	funannotate	CDS	139621	140186	.	-	2	ID=MA176_000037-T1.cds;Parent=MA176_000037-T1;
scaffold_1	funannotate	CDS	139040	139567	.	-	0	ID=MA176_000037-T1.cds;Parent=MA176_000037-T1;
scaffold_1	funannotate	CDS	138387	138981	.	-	0	ID=MA176_000037-T1.cds;Parent=MA176_000037-T1;
scaffold_1	funannotate	CDS	138145	138302	.	-	2	ID=MA176_000037-T1.cds;Parent=MA176_000037-T1;
scaffold_1	funannotate	gene	142756	144204	.	-	.	ID=MA176_000038;
scaffold_1	funannotate	mRNA	142756	144204	.	-	.	ID=MA176_000038-T1;Parent=MA176_000038;product=hypothetical protein;
scaffold_1	funannotate	exon	144140	144204	.	-	.	ID=MA176_000038-T1.exon1;Parent=MA176_000038-T1;
scaffold_1	funannotate	exon	144020	144082	.	-	.	ID=MA176_000038-T1.exon2;Parent=MA176_000038-T1;
scaffold_1	funannotate	exon	143366	143954	.	-	.	ID=MA176_000038-T1.exon3;Parent=MA176_000038-T1;
scaffold_1	funannotate	exon	143045	143236	.	-	.	ID=MA176_000038-T1.exon4;Parent=MA176_000038-T1;
scaffold_1	funannotate	exon	142756	142899	.	-	.	ID=MA176_000038-T1.exon5;Parent=MA176_000038-T1;
scaffold_1	funannotate	CDS	144140	144204	.	-	0	ID=MA176_000038-T1.cds;Parent=MA176_000038-T1;
scaffold_1	funannotate	CDS	144020	144082	.	-	1	ID=MA176_000038-T1.cds;Parent=MA176_000038-T1;
scaffold_1	funannotate	CDS	143366	143954	.	-	1	ID=MA176_000038-T1.cds;Parent=MA176_000038-T1;
scaffold_1	funannotate	CDS	143045	143236	.	-	0	ID=MA176_000038-T1.cds;Parent=MA176_000038-T1;
scaffold_1	funannotate	CDS	142756	142899	.	-	0	ID=MA176_000038-T1.cds;Parent=MA176_000038-T1;
scaffold_1	funannotate	gene	149062	149796	.	+	.	ID=MA176_000039;
scaffold_1	funannotate	mRNA	149062	149796	.	+	.	ID=MA176_000039-T1;Parent=MA176_000039;product=hypothetical protein;
scaffold_1	funannotate	exon	149062	149066	.	+	.	ID=MA176_000039-T1.exon1;Parent=MA176_000039-T1;
scaffold_1	funannotate	exon	149088	149796	.	+	.	ID=MA176_000039-T1.exon2;Parent=MA176_000039-T1;
scaffold_1	funannotate	CDS	149062	149066	.	+	0	ID=MA176_000039-T1.cds;Parent=MA176_000039-T1;
scaffold_1	funannotate	CDS	149088	149796	.	+	1	ID=MA176_000039-T1.cds;Parent=MA176_000039-T1;
scaffold_1	funannotate	gene	153002	154734	.	+	.	ID=MA176_000040;
scaffold_1	funannotate	mRNA	153002	154734	.	+	.	ID=MA176_000040-T1;Parent=MA176_000040;product=hypothetical protein;
scaffold_1	funannotate	exon	153002	153732	.	+	.	ID=MA176_000040-T1.exon1;Parent=MA176_000040-T1;
scaffold_1	funannotate	exon	153803	154042	.	+	.	ID=MA176_000040-T1.exon2;Parent=MA176_000040-T1;
scaffold_1	funannotate	exon	154101	154734	.	+	.	ID=MA176_000040-T1.exon3;Parent=MA176_000040-T1;
scaffold_1	funannotate	CDS	153002	153732	.	+	0	ID=MA176_000040-T1.cds;Parent=MA176_000040-T1;
scaffold_1	funannotate	CDS	153803	154042	.	+	1	ID=MA176_000040-T1.cds;Parent=MA176_000040-T1;
scaffold_1	funannotate	CDS	154101	154734	.	+	1	ID=MA176_000040-T1.cds;Parent=MA176_000040-T1;
scaffold_1	funannotate	gene	156812	157700	.	+	.	ID=MA176_000041;
scaffold_1	funannotate	mRNA	156812	157700	.	+	.	ID=MA176_000041-T1;Parent=MA176_000041;product=hypothetical protein;
scaffold_1	funannotate	exon	156812	156830	.	+	.	ID=MA176_000041-T1.exon1;Parent=MA176_000041-T1;
scaffold_1	funannotate	exon	156921	157002	.	+	.	ID=MA176_000041-T1.exon2;Parent=MA176_000041-T1;
scaffold_1	funannotate	exon	157070	157359	.	+	.	ID=MA176_000041-T1.exon3;Parent=MA176_000041-T1;
scaffold_1	funannotate	exon	157438	157700	.	+	.	ID=MA176_000041-T1.exon4;Parent=MA176_000041-T1;
scaffold_1	funannotate	CDS	156812	156830	.	+	0	ID=MA176_000041-T1.cds;Parent=MA176_000041-T1;
scaffold_1	funannotate	CDS	156921	157002	.	+	2	ID=MA176_000041-T1.cds;Parent=MA176_000041-T1;
scaffold_1	funannotate	CDS	157070	157359	.	+	1	ID=MA176_000041-T1.cds;Parent=MA176_000041-T1;
scaffold_1	funannotate	CDS	157438	157700	.	+	2	ID=MA176_000041-T1.cds;Parent=MA176_000041-T1;
scaffold_1	funannotate	gene	161338	165930	.	+	.	ID=MA176_000042;
scaffold_1	funannotate	mRNA	161338	165930	.	+	.	ID=MA176_000042-T1;Parent=MA176_000042;product=hypothetical protein;
scaffold_1	funannotate	exon	161338	161511	.	+	.	ID=MA176_000042-T1.exon1;Parent=MA176_000042-T1;
scaffold_1	funannotate	exon	161788	162117	.	+	.	ID=MA176_000042-T1.exon2;Parent=MA176_000042-T1;
scaffold_1	funannotate	exon	162349	162423	.	+	.	ID=MA176_000042-T1.exon3;Parent=MA176_000042-T1;
scaffold_1	funannotate	exon	162579	162681	.	+	.	ID=MA176_000042-T1.exon4;Parent=MA176_000042-T1;
scaffold_1	funannotate	exon	162735	164762	.	+	.	ID=MA176_000042-T1.exon5;Parent=MA176_000042-T1;
scaffold_1	funannotate	exon	164915	165930	.	+	.	ID=MA176_000042-T1.exon6;Parent=MA176_000042-T1;
scaffold_1	funannotate	CDS	161338	161511	.	+	0	ID=MA176_000042-T1.cds;Parent=MA176_000042-T1;
scaffold_1	funannotate	CDS	161788	162117	.	+	0	ID=MA176_000042-T1.cds;Parent=MA176_000042-T1;
scaffold_1	funannotate	CDS	162349	162423	.	+	0	ID=MA176_000042-T1.cds;Parent=MA176_000042-T1;
scaffold_1	funannotate	CDS	162579	162681	.	+	0	ID=MA176_000042-T1.cds;Parent=MA176_000042-T1;
scaffold_1	funannotate	CDS	162735	164762	.	+	2	ID=MA176_000042-T1.cds;Parent=MA176_000042-T1;
scaffold_1	funannotate	CDS	164915	165930	.	+	2	ID=MA176_000042-T1.cds;Parent=MA176_000042-T1;
scaffold_1	funannotate	gene	175436	176992	.	+	.	ID=MA176_000043;
scaffold_1	funannotate	mRNA	175436	176992	.	+	.	ID=MA176_000043-T1;Parent=MA176_000043;product=hypothetical protein;
scaffold_1	funannotate	exon	175436	176797	.	+	.	ID=MA176_000043-T1.exon1;Parent=MA176_000043-T1;
scaffold_1	funannotate	exon	176861	176992	.	+	.	ID=MA176_000043-T1.exon2;Parent=MA176_000043-T1;
scaffold_1	funannotate	CDS	175436	176797	.	+	0	ID=MA176_000043-T1.cds;Parent=MA176_000043-T1;
scaffold_1	funannotate	CDS	176861	176992	.	+	0	ID=MA176_000043-T1.cds;Parent=MA176_000043-T1;
scaffold_1	funannotate	gene	182619	184076	.	-	.	ID=MA176_000044;
scaffold_1	funannotate	mRNA	182619	184076	.	-	.	ID=MA176_000044-T1;Parent=MA176_000044;product=hypothetical protein;
scaffold_1	funannotate	exon	183784	184076	.	-	.	ID=MA176_000044-T1.exon1;Parent=MA176_000044-T1;
scaffold_1	funannotate	exon	182619	183708	.	-	.	ID=MA176_000044-T1.exon2;Parent=MA176_000044-T1;
scaffold_1	funannotate	CDS	183784	184076	.	-	0	ID=MA176_000044-T1.cds;Parent=MA176_000044-T1;
scaffold_1	funannotate	CDS	182619	183708	.	-	1	ID=MA176_000044-T1.cds;Parent=MA176_000044-T1;
scaffold_1	funannotate	gene	193040	193790	.	+	.	ID=MA176_000045;
scaffold_1	funannotate	mRNA	193040	193790	.	+	.	ID=MA176_000045-T1;Parent=MA176_000045;product=hypothetical protein;
scaffold_1	funannotate	exon	193040	193237	.	+	.	ID=MA176_000045-T1.exon1;Parent=MA176_000045-T1;
scaffold_1	funannotate	exon	193326	193417	.	+	.	ID=MA176_000045-T1.exon2;Parent=MA176_000045-T1;
scaffold_1	funannotate	exon	193520	193596	.	+	.	ID=MA176_000045-T1.exon3;Parent=MA176_000045-T1;
scaffold_1	funannotate	exon	193672	193790	.	+	.	ID=MA176_000045-T1.exon4;Parent=MA176_000045-T1;
scaffold_1	funannotate	CDS	193040	193237	.	+	0	ID=MA176_000045-T1.cds;Parent=MA176_000045-T1;
scaffold_1	funannotate	CDS	193326	193417	.	+	0	ID=MA176_000045-T1.cds;Parent=MA176_000045-T1;
scaffold_1	funannotate	CDS	193520	193596	.	+	1	ID=MA176_000045-T1.cds;Parent=MA176_000045-T1;
scaffold_1	funannotate	CDS	193672	193790	.	+	2	ID=MA176_000045-T1.cds;Parent=MA176_000045-T1;
scaffold_1	funannotate	gene	194026	194786	.	-	.	ID=MA176_000046;
scaffold_1	funannotate	mRNA	194026	194786	.	-	.	ID=MA176_000046-T1;Parent=MA176_000046;product=hypothetical protein;
scaffold_1	funannotate	exon	194744	194786	.	-	.	ID=MA176_000046-T1.exon1;Parent=MA176_000046-T1;
scaffold_1	funannotate	exon	194625	194686	.	-	.	ID=MA176_000046-T1.exon2;Parent=MA176_000046-T1;
scaffold_1	funannotate	exon	194359	194505	.	-	.	ID=MA176_000046-T1.exon3;Parent=MA176_000046-T1;
scaffold_1	funannotate	exon	194111	194221	.	-	.	ID=MA176_000046-T1.exon4;Parent=MA176_000046-T1;
scaffold_1	funannotate	exon	194026	194037	.	-	.	ID=MA176_000046-T1.exon5;Parent=MA176_000046-T1;
scaffold_1	funannotate	CDS	194744	194786	.	-	0	ID=MA176_000046-T1.cds;Parent=MA176_000046-T1;
scaffold_1	funannotate	CDS	194625	194686	.	-	2	ID=MA176_000046-T1.cds;Parent=MA176_000046-T1;
scaffold_1	funannotate	CDS	194359	194505	.	-	0	ID=MA176_000046-T1.cds;Parent=MA176_000046-T1;
scaffold_1	funannotate	CDS	194111	194221	.	-	0	ID=MA176_000046-T1.cds;Parent=MA176_000046-T1;
scaffold_1	funannotate	CDS	194026	194037	.	-	0	ID=MA176_000046-T1.cds;Parent=MA176_000046-T1;
scaffold_1	funannotate	gene	195255	195819	.	+	.	ID=MA176_000047;
scaffold_1	funannotate	mRNA	195255	195819	.	+	.	ID=MA176_000047-T1;Parent=MA176_000047;product=hypothetical protein;
scaffold_1	funannotate	exon	195255	195560	.	+	.	ID=MA176_000047-T1.exon1;Parent=MA176_000047-T1;
scaffold_1	funannotate	exon	195676	195819	.	+	.	ID=MA176_000047-T1.exon2;Parent=MA176_000047-T1;
scaffold_1	funannotate	CDS	195255	195560	.	+	0	ID=MA176_000047-T1.cds;Parent=MA176_000047-T1;
scaffold_1	funannotate	CDS	195676	195819	.	+	0	ID=MA176_000047-T1.cds;Parent=MA176_000047-T1;
scaffold_1	funannotate	gene	204796	216352	.	+	.	ID=MA176_000048;
scaffold_1	funannotate	mRNA	204796	216352	.	+	.	ID=MA176_000048-T1;Parent=MA176_000048;product=hypothetical protein;
scaffold_1	funannotate	exon	204796	205190	.	+	.	ID=MA176_000048-T1.exon1;Parent=MA176_000048-T1;
scaffold_1	funannotate	exon	205550	205974	.	+	.	ID=MA176_000048-T1.exon2;Parent=MA176_000048-T1;
scaffold_1	funannotate	exon	206091	216352	.	+	.	ID=MA176_000048-T1.exon3;Parent=MA176_000048-T1;
scaffold_1	funannotate	CDS	204796	205190	.	+	0	ID=MA176_000048-T1.cds;Parent=MA176_000048-T1;
scaffold_1	funannotate	CDS	205550	205974	.	+	1	ID=MA176_000048-T1.cds;Parent=MA176_000048-T1;
scaffold_1	funannotate	CDS	206091	216352	.	+	2	ID=MA176_000048-T1.cds;Parent=MA176_000048-T1;
scaffold_1	funannotate	gene	216792	217577	.	-	.	ID=MA176_000049;
scaffold_1	funannotate	mRNA	216792	217577	.	-	.	ID=MA176_000049-T1;Parent=MA176_000049;product=hypothetical protein;
scaffold_1	funannotate	exon	216792	217577	.	-	.	ID=MA176_000049-T1.exon1;Parent=MA176_000049-T1;
scaffold_1	funannotate	CDS	216792	217577	.	-	0	ID=MA176_000049-T1.cds;Parent=MA176_000049-T1;
scaffold_1	funannotate	gene	220354	222267	.	+	.	ID=MA176_000050;
scaffold_1	funannotate	mRNA	220354	222267	.	+	.	ID=MA176_000050-T1;Parent=MA176_000050;product=hypothetical protein;
scaffold_1	funannotate	exon	220354	220416	.	+	.	ID=MA176_000050-T1.exon1;Parent=MA176_000050-T1;
scaffold_1	funannotate	exon	220487	220660	.	+	.	ID=MA176_000050-T1.exon2;Parent=MA176_000050-T1;
scaffold_1	funannotate	exon	220828	220903	.	+	.	ID=MA176_000050-T1.exon3;Parent=MA176_000050-T1;
scaffold_1	funannotate	exon	220972	220991	.	+	.	ID=MA176_000050-T1.exon4;Parent=MA176_000050-T1;
scaffold_1	funannotate	exon	221063	221112	.	+	.	ID=MA176_000050-T1.exon5;Parent=MA176_000050-T1;
scaffold_1	funannotate	exon	221184	222267	.	+	.	ID=MA176_000050-T1.exon6;Parent=MA176_000050-T1;
scaffold_1	funannotate	CDS	220354	220416	.	+	0	ID=MA176_000050-T1.cds;Parent=MA176_000050-T1;
scaffold_1	funannotate	CDS	220487	220660	.	+	0	ID=MA176_000050-T1.cds;Parent=MA176_000050-T1;
scaffold_1	funannotate	CDS	220828	220903	.	+	0	ID=MA176_000050-T1.cds;Parent=MA176_000050-T1;
scaffold_1	funannotate	CDS	220972	220991	.	+	2	ID=MA176_000050-T1.cds;Parent=MA176_000050-T1;
scaffold_1	funannotate	CDS	221063	221112	.	+	0	ID=MA176_000050-T1.cds;Parent=MA176_000050-T1;
scaffold_1	funannotate	CDS	221184	222267	.	+	1	ID=MA176_000050-T1.cds;Parent=MA176_000050-T1;
scaffold_1	funannotate	gene	222650	223666	.	-	.	ID=MA176_000051;
scaffold_1	funannotate	mRNA	222650	223666	.	-	.	ID=MA176_000051-T1;Parent=MA176_000051;product=hypothetical protein;
scaffold_1	funannotate	exon	223262	223666	.	-	.	ID=MA176_000051-T1.exon1;Parent=MA176_000051-T1;
scaffold_1	funannotate	exon	222650	223135	.	-	.	ID=MA176_000051-T1.exon2;Parent=MA176_000051-T1;
scaffold_1	funannotate	CDS	223262	223666	.	-	0	ID=MA176_000051-T1.cds;Parent=MA176_000051-T1;
scaffold_1	funannotate	CDS	222650	223135	.	-	0	ID=MA176_000051-T1.cds;Parent=MA176_000051-T1;
scaffold_1	funannotate	gene	225428	228722	.	+	.	ID=MA176_000052;
scaffold_1	funannotate	mRNA	225428	228722	.	+	.	ID=MA176_000052-T1;Parent=MA176_000052;product=hypothetical protein;
scaffold_1	funannotate	exon	225428	225471	.	+	.	ID=MA176_000052-T1.exon1;Parent=MA176_000052-T1;
scaffold_1	funannotate	exon	225554	225667	.	+	.	ID=MA176_000052-T1.exon2;Parent=MA176_000052-T1;
scaffold_1	funannotate	exon	225728	228722	.	+	.	ID=MA176_000052-T1.exon3;Parent=MA176_000052-T1;
scaffold_1	funannotate	CDS	225428	225471	.	+	0	ID=MA176_000052-T1.cds;Parent=MA176_000052-T1;
scaffold_1	funannotate	CDS	225554	225667	.	+	1	ID=MA176_000052-T1.cds;Parent=MA176_000052-T1;
scaffold_1	funannotate	CDS	225728	228722	.	+	1	ID=MA176_000052-T1.cds;Parent=MA176_000052-T1;
scaffold_1	funannotate	gene	230248	230328	.	+	.	ID=MA176_000053;
scaffold_1	funannotate	tRNA	230248	230328	.	+	.	ID=MA176_000053-T1;Parent=MA176_000053;product=tRNA-Arg;
scaffold_1	funannotate	exon	230248	230328	.	+	.	ID=MA176_000053-T1.exon1;Parent=MA176_000053-T1;
scaffold_1	funannotate	gene	232768	235185	.	+	.	ID=MA176_000054;
scaffold_1	funannotate	mRNA	232768	235185	.	+	.	ID=MA176_000054-T1;Parent=MA176_000054;product=hypothetical protein;
scaffold_1	funannotate	exon	232768	235185	.	+	.	ID=MA176_000054-T1.exon1;Parent=MA176_000054-T1;
scaffold_1	funannotate	CDS	232768	235185	.	+	0	ID=MA176_000054-T1.cds;Parent=MA176_000054-T1;
scaffold_1	funannotate	gene	236729	238178	.	-	.	ID=MA176_000055;
scaffold_1	funannotate	mRNA	236729	238178	.	-	.	ID=MA176_000055-T1;Parent=MA176_000055;product=hypothetical protein;
scaffold_1	funannotate	exon	238127	238178	.	-	.	ID=MA176_000055-T1.exon1;Parent=MA176_000055-T1;
scaffold_1	funannotate	exon	237306	237764	.	-	.	ID=MA176_000055-T1.exon2;Parent=MA176_000055-T1;
scaffold_1	funannotate	exon	236729	237231	.	-	.	ID=MA176_000055-T1.exon3;Parent=MA176_000055-T1;
scaffold_1	funannotate	CDS	238127	238178	.	-	0	ID=MA176_000055-T1.cds;Parent=MA176_000055-T1;
scaffold_1	funannotate	CDS	237306	237764	.	-	2	ID=MA176_000055-T1.cds;Parent=MA176_000055-T1;
scaffold_1	funannotate	CDS	236729	237231	.	-	2	ID=MA176_000055-T1.cds;Parent=MA176_000055-T1;
scaffold_1	funannotate	gene	239286	240365	.	-	.	ID=MA176_000056;
scaffold_1	funannotate	mRNA	239286	240365	.	-	.	ID=MA176_000056-T1;Parent=MA176_000056;product=hypothetical protein;
scaffold_1	funannotate	exon	240354	240365	.	-	.	ID=MA176_000056-T1.exon1;Parent=MA176_000056-T1;
scaffold_1	funannotate	exon	240222	240258	.	-	.	ID=MA176_000056-T1.exon2;Parent=MA176_000056-T1;
scaffold_1	funannotate	exon	239476	240065	.	-	.	ID=MA176_000056-T1.exon3;Parent=MA176_000056-T1;
scaffold_1	funannotate	exon	239286	239411	.	-	.	ID=MA176_000056-T1.exon4;Parent=MA176_000056-T1;
scaffold_1	funannotate	CDS	240354	240365	.	-	0	ID=MA176_000056-T1.cds;Parent=MA176_000056-T1;
scaffold_1	funannotate	CDS	240222	240258	.	-	0	ID=MA176_000056-T1.cds;Parent=MA176_000056-T1;
scaffold_1	funannotate	CDS	239476	240065	.	-	2	ID=MA176_000056-T1.cds;Parent=MA176_000056-T1;
scaffold_1	funannotate	CDS	239286	239411	.	-	0	ID=MA176_000056-T1.cds;Parent=MA176_000056-T1;
scaffold_1	funannotate	gene	241132	242421	.	+	.	ID=MA176_000057;
scaffold_1	funannotate	mRNA	241132	242421	.	+	.	ID=MA176_000057-T1;Parent=MA176_000057;product=hypothetical protein;
scaffold_1	funannotate	exon	241132	241177	.	+	.	ID=MA176_000057-T1.exon1;Parent=MA176_000057-T1;
scaffold_1	funannotate	exon	241285	241412	.	+	.	ID=MA176_000057-T1.exon2;Parent=MA176_000057-T1;
scaffold_1	funannotate	exon	241487	242008	.	+	.	ID=MA176_000057-T1.exon3;Parent=MA176_000057-T1;
scaffold_1	funannotate	exon	242119	242421	.	+	.	ID=MA176_000057-T1.exon4;Parent=MA176_000057-T1;
scaffold_1	funannotate	CDS	241132	241177	.	+	0	ID=MA176_000057-T1.cds;Parent=MA176_000057-T1;
scaffold_1	funannotate	CDS	241285	241412	.	+	2	ID=MA176_000057-T1.cds;Parent=MA176_000057-T1;
scaffold_1	funannotate	CDS	241487	242008	.	+	0	ID=MA176_000057-T1.cds;Parent=MA176_000057-T1;
scaffold_1	funannotate	CDS	242119	242421	.	+	0	ID=MA176_000057-T1.cds;Parent=MA176_000057-T1;
scaffold_1	funannotate	gene	245123	248009	.	-	.	ID=MA176_000058;
scaffold_1	funannotate	mRNA	245123	248009	.	-	.	ID=MA176_000058-T1;Parent=MA176_000058;product=hypothetical protein;
scaffold_1	funannotate	exon	247239	248009	.	-	.	ID=MA176_000058-T1.exon1;Parent=MA176_000058-T1;
scaffold_1	funannotate	exon	246977	247176	.	-	.	ID=MA176_000058-T1.exon2;Parent=MA176_000058-T1;
scaffold_1	funannotate	exon	246764	246923	.	-	.	ID=MA176_000058-T1.exon3;Parent=MA176_000058-T1;
scaffold_1	funannotate	exon	245972	246710	.	-	.	ID=MA176_000058-T1.exon4;Parent=MA176_000058-T1;
scaffold_1	funannotate	exon	245123	245916	.	-	.	ID=MA176_000058-T1.exon5;Parent=MA176_000058-T1;
scaffold_1	funannotate	CDS	247239	248009	.	-	0	ID=MA176_000058-T1.cds;Parent=MA176_000058-T1;
scaffold_1	funannotate	CDS	246977	247176	.	-	0	ID=MA176_000058-T1.cds;Parent=MA176_000058-T1;
scaffold_1	funannotate	CDS	246764	246923	.	-	1	ID=MA176_000058-T1.cds;Parent=MA176_000058-T1;
scaffold_1	funannotate	CDS	245972	246710	.	-	0	ID=MA176_000058-T1.cds;Parent=MA176_000058-T1;
scaffold_1	funannotate	CDS	245123	245916	.	-	2	ID=MA176_000058-T1.cds;Parent=MA176_000058-T1;
scaffold_1	funannotate	gene	252367	254118	.	-	.	ID=MA176_000059;
scaffold_1	funannotate	mRNA	252367	254118	.	-	.	ID=MA176_000059-T1;Parent=MA176_000059;product=hypothetical protein;
scaffold_1	funannotate	exon	253756	254118	.	-	.	ID=MA176_000059-T1.exon1;Parent=MA176_000059-T1;
scaffold_1	funannotate	exon	253520	253615	.	-	.	ID=MA176_000059-T1.exon2;Parent=MA176_000059-T1;
scaffold_1	funannotate	exon	252818	253465	.	-	.	ID=MA176_000059-T1.exon3;Parent=MA176_000059-T1;
scaffold_1	funannotate	exon	252627	252765	.	-	.	ID=MA176_000059-T1.exon4;Parent=MA176_000059-T1;
scaffold_1	funannotate	exon	252367	252566	.	-	.	ID=MA176_000059-T1.exon5;Parent=MA176_000059-T1;
scaffold_1	funannotate	CDS	253756	254118	.	-	0	ID=MA176_000059-T1.cds;Parent=MA176_000059-T1;
scaffold_1	funannotate	CDS	253520	253615	.	-	0	ID=MA176_000059-T1.cds;Parent=MA176_000059-T1;
scaffold_1	funannotate	CDS	252818	253465	.	-	0	ID=MA176_000059-T1.cds;Parent=MA176_000059-T1;
scaffold_1	funannotate	CDS	252627	252765	.	-	0	ID=MA176_000059-T1.cds;Parent=MA176_000059-T1;
scaffold_1	funannotate	CDS	252367	252566	.	-	2	ID=MA176_000059-T1.cds;Parent=MA176_000059-T1;
scaffold_1	funannotate	gene	257275	258622	.	+	.	ID=MA176_000060;
scaffold_1	funannotate	mRNA	257275	258622	.	+	.	ID=MA176_000060-T1;Parent=MA176_000060;product=hypothetical protein;
scaffold_1	funannotate	exon	257275	257337	.	+	.	ID=MA176_000060-T1.exon1;Parent=MA176_000060-T1;
scaffold_1	funannotate	exon	257395	257538	.	+	.	ID=MA176_000060-T1.exon2;Parent=MA176_000060-T1;
scaffold_1	funannotate	exon	257600	258622	.	+	.	ID=MA176_000060-T1.exon3;Parent=MA176_000060-T1;
scaffold_1	funannotate	CDS	257275	257337	.	+	0	ID=MA176_000060-T1.cds;Parent=MA176_000060-T1;
scaffold_1	funannotate	CDS	257395	257538	.	+	0	ID=MA176_000060-T1.cds;Parent=MA176_000060-T1;
scaffold_1	funannotate	CDS	257600	258622	.	+	0	ID=MA176_000060-T1.cds;Parent=MA176_000060-T1;
scaffold_1	funannotate	gene	261259	262519	.	+	.	ID=MA176_000061;
scaffold_1	funannotate	mRNA	261259	262519	.	+	.	ID=MA176_000061-T1;Parent=MA176_000061;product=hypothetical protein;
scaffold_1	funannotate	exon	261259	261268	.	+	.	ID=MA176_000061-T1.exon1;Parent=MA176_000061-T1;
scaffold_1	funannotate	exon	261355	261588	.	+	.	ID=MA176_000061-T1.exon2;Parent=MA176_000061-T1;
scaffold_1	funannotate	exon	261759	261794	.	+	.	ID=MA176_000061-T1.exon3;Parent=MA176_000061-T1;
scaffold_1	funannotate	exon	261844	261936	.	+	.	ID=MA176_000061-T1.exon4;Parent=MA176_000061-T1;
scaffold_1	funannotate	exon	261993	262519	.	+	.	ID=MA176_000061-T1.exon5;Parent=MA176_000061-T1;
scaffold_1	funannotate	CDS	261259	261268	.	+	0	ID=MA176_000061-T1.cds;Parent=MA176_000061-T1;
scaffold_1	funannotate	CDS	261355	261588	.	+	2	ID=MA176_000061-T1.cds;Parent=MA176_000061-T1;
scaffold_1	funannotate	CDS	261759	261794	.	+	2	ID=MA176_000061-T1.cds;Parent=MA176_000061-T1;
scaffold_1	funannotate	CDS	261844	261936	.	+	2	ID=MA176_000061-T1.cds;Parent=MA176_000061-T1;
scaffold_1	funannotate	CDS	261993	262519	.	+	2	ID=MA176_000061-T1.cds;Parent=MA176_000061-T1;
scaffold_1	funannotate	gene	264512	268410	.	+	.	ID=MA176_000062;
scaffold_1	funannotate	mRNA	264512	268410	.	+	.	ID=MA176_000062-T1;Parent=MA176_000062;product=hypothetical protein;
scaffold_1	funannotate	exon	264512	264666	.	+	.	ID=MA176_000062-T1.exon1;Parent=MA176_000062-T1;
scaffold_1	funannotate	exon	264727	264947	.	+	.	ID=MA176_000062-T1.exon2;Parent=MA176_000062-T1;
scaffold_1	funannotate	exon	264998	266314	.	+	.	ID=MA176_000062-T1.exon3;Parent=MA176_000062-T1;
scaffold_1	funannotate	exon	266394	268142	.	+	.	ID=MA176_000062-T1.exon4;Parent=MA176_000062-T1;
scaffold_1	funannotate	exon	268210	268241	.	+	.	ID=MA176_000062-T1.exon5;Parent=MA176_000062-T1;
scaffold_1	funannotate	exon	268327	268410	.	+	.	ID=MA176_000062-T1.exon6;Parent=MA176_000062-T1;
scaffold_1	funannotate	CDS	264512	264666	.	+	0	ID=MA176_000062-T1.cds;Parent=MA176_000062-T1;
scaffold_1	funannotate	CDS	264727	264947	.	+	1	ID=MA176_000062-T1.cds;Parent=MA176_000062-T1;
scaffold_1	funannotate	CDS	264998	266314	.	+	2	ID=MA176_000062-T1.cds;Parent=MA176_000062-T1;
scaffold_1	funannotate	CDS	266394	268142	.	+	2	ID=MA176_000062-T1.cds;Parent=MA176_000062-T1;
scaffold_1	funannotate	CDS	268210	268241	.	+	2	ID=MA176_000062-T1.cds;Parent=MA176_000062-T1;
scaffold_1	funannotate	CDS	268327	268410	.	+	0	ID=MA176_000062-T1.cds;Parent=MA176_000062-T1;
scaffold_1	funannotate	gene	269649	270600	.	+	.	ID=MA176_000063;
scaffold_1	funannotate	mRNA	269649	270600	.	+	.	ID=MA176_000063-T1;Parent=MA176_000063;product=hypothetical protein;
scaffold_1	funannotate	exon	269649	269706	.	+	.	ID=MA176_000063-T1.exon1;Parent=MA176_000063-T1;
scaffold_1	funannotate	exon	269770	270416	.	+	.	ID=MA176_000063-T1.exon2;Parent=MA176_000063-T1;
scaffold_1	funannotate	exon	270490	270600	.	+	.	ID=MA176_000063-T1.exon3;Parent=MA176_000063-T1;
scaffold_1	funannotate	CDS	269649	269706	.	+	0	ID=MA176_000063-T1.cds;Parent=MA176_000063-T1;
scaffold_1	funannotate	CDS	269770	270416	.	+	2	ID=MA176_000063-T1.cds;Parent=MA176_000063-T1;
scaffold_1	funannotate	CDS	270490	270600	.	+	0	ID=MA176_000063-T1.cds;Parent=MA176_000063-T1;
scaffold_1	funannotate	gene	271271	272447	.	-	.	ID=MA176_000064;
scaffold_1	funannotate	mRNA	271271	272447	.	-	.	ID=MA176_000064-T1;Parent=MA176_000064;product=hypothetical protein;
scaffold_1	funannotate	exon	271968	272447	.	-	.	ID=MA176_000064-T1.exon1;Parent=MA176_000064-T1;
scaffold_1	funannotate	exon	271838	271900	.	-	.	ID=MA176_000064-T1.exon2;Parent=MA176_000064-T1;
scaffold_1	funannotate	exon	271271	271786	.	-	.	ID=MA176_000064-T1.exon3;Parent=MA176_000064-T1;
scaffold_1	funannotate	CDS	271968	272447	.	-	0	ID=MA176_000064-T1.cds;Parent=MA176_000064-T1;
scaffold_1	funannotate	CDS	271838	271900	.	-	0	ID=MA176_000064-T1.cds;Parent=MA176_000064-T1;
scaffold_1	funannotate	CDS	271271	271786	.	-	0	ID=MA176_000064-T1.cds;Parent=MA176_000064-T1;
scaffold_1	funannotate	gene	274071	274915	.	+	.	ID=MA176_000065;
scaffold_1	funannotate	mRNA	274071	274915	.	+	.	ID=MA176_000065-T1;Parent=MA176_000065;product=hypothetical protein;
scaffold_1	funannotate	exon	274071	274589	.	+	.	ID=MA176_000065-T1.exon1;Parent=MA176_000065-T1;
scaffold_1	funannotate	exon	274739	274915	.	+	.	ID=MA176_000065-T1.exon2;Parent=MA176_000065-T1;
scaffold_1	funannotate	CDS	274071	274589	.	+	0	ID=MA176_000065-T1.cds;Parent=MA176_000065-T1;
scaffold_1	funannotate	CDS	274739	274915	.	+	0	ID=MA176_000065-T1.cds;Parent=MA176_000065-T1;
scaffold_1	funannotate	gene	275315	276925	.	-	.	ID=MA176_000066;
scaffold_1	funannotate	mRNA	275315	276925	.	-	.	ID=MA176_000066-T1;Parent=MA176_000066;product=hypothetical protein;
scaffold_1	funannotate	exon	276315	276925	.	-	.	ID=MA176_000066-T1.exon1;Parent=MA176_000066-T1;
scaffold_1	funannotate	exon	275315	276236	.	-	.	ID=MA176_000066-T1.exon2;Parent=MA176_000066-T1;
scaffold_1	funannotate	CDS	276315	276925	.	-	0	ID=MA176_000066-T1.cds;Parent=MA176_000066-T1;
scaffold_1	funannotate	CDS	275315	276236	.	-	1	ID=MA176_000066-T1.cds;Parent=MA176_000066-T1;
scaffold_1	funannotate	gene	278746	282834	.	+	.	ID=MA176_000067;
scaffold_1	funannotate	mRNA	278746	282834	.	+	.	ID=MA176_000067-T1;Parent=MA176_000067;product=hypothetical protein;
scaffold_1	funannotate	exon	278746	279558	.	+	.	ID=MA176_000067-T1.exon1;Parent=MA176_000067-T1;
scaffold_1	funannotate	exon	279611	282060	.	+	.	ID=MA176_000067-T1.exon2;Parent=MA176_000067-T1;
scaffold_1	funannotate	exon	282237	282834	.	+	.	ID=MA176_000067-T1.exon3;Parent=MA176_000067-T1;
scaffold_1	funannotate	CDS	278746	279558	.	+	0	ID=MA176_000067-T1.cds;Parent=MA176_000067-T1;
scaffold_1	funannotate	CDS	279611	282060	.	+	0	ID=MA176_000067-T1.cds;Parent=MA176_000067-T1;
scaffold_1	funannotate	CDS	282237	282834	.	+	1	ID=MA176_000067-T1.cds;Parent=MA176_000067-T1;
scaffold_1	funannotate	gene	284757	285890	.	-	.	ID=MA176_000068;
scaffold_1	funannotate	mRNA	284757	285890	.	-	.	ID=MA176_000068-T1;Parent=MA176_000068;product=hypothetical protein;
scaffold_1	funannotate	exon	285076	285890	.	-	.	ID=MA176_000068-T1.exon1;Parent=MA176_000068-T1;
scaffold_1	funannotate	exon	284757	285018	.	-	.	ID=MA176_000068-T1.exon2;Parent=MA176_000068-T1;
scaffold_1	funannotate	CDS	285076	285890	.	-	0	ID=MA176_000068-T1.cds;Parent=MA176_000068-T1;
scaffold_1	funannotate	CDS	284757	285018	.	-	1	ID=MA176_000068-T1.cds;Parent=MA176_000068-T1;
scaffold_1	funannotate	gene	286676	288610	.	+	.	ID=MA176_000069;
scaffold_1	funannotate	mRNA	286676	288610	.	+	.	ID=MA176_000069-T1;Parent=MA176_000069;product=hypothetical protein;
scaffold_1	funannotate	exon	286676	288610	.	+	.	ID=MA176_000069-T1.exon1;Parent=MA176_000069-T1;
scaffold_1	funannotate	CDS	286676	288610	.	+	0	ID=MA176_000069-T1.cds;Parent=MA176_000069-T1;
scaffold_1	funannotate	gene	291603	292374	.	+	.	ID=MA176_000070;
scaffold_1	funannotate	mRNA	291603	292374	.	+	.	ID=MA176_000070-T1;Parent=MA176_000070;product=hypothetical protein;
scaffold_1	funannotate	exon	291603	291703	.	+	.	ID=MA176_000070-T1.exon1;Parent=MA176_000070-T1;
scaffold_1	funannotate	exon	291758	291994	.	+	.	ID=MA176_000070-T1.exon2;Parent=MA176_000070-T1;
scaffold_1	funannotate	exon	292056	292374	.	+	.	ID=MA176_000070-T1.exon3;Parent=MA176_000070-T1;
scaffold_1	funannotate	CDS	291603	291703	.	+	0	ID=MA176_000070-T1.cds;Parent=MA176_000070-T1;
scaffold_1	funannotate	CDS	291758	291994	.	+	1	ID=MA176_000070-T1.cds;Parent=MA176_000070-T1;
scaffold_1	funannotate	CDS	292056	292374	.	+	1	ID=MA176_000070-T1.cds;Parent=MA176_000070-T1;
scaffold_1	funannotate	gene	292872	293672	.	-	.	ID=MA176_000071;
scaffold_1	funannotate	mRNA	292872	293672	.	-	.	ID=MA176_000071-T1;Parent=MA176_000071;product=hypothetical protein;
scaffold_1	funannotate	exon	293251	293672	.	-	.	ID=MA176_000071-T1.exon1;Parent=MA176_000071-T1;
scaffold_1	funannotate	exon	293109	293182	.	-	.	ID=MA176_000071-T1.exon2;Parent=MA176_000071-T1;
scaffold_1	funannotate	exon	292872	293041	.	-	.	ID=MA176_000071-T1.exon3;Parent=MA176_000071-T1;
scaffold_1	funannotate	CDS	293251	293672	.	-	0	ID=MA176_000071-T1.cds;Parent=MA176_000071-T1;
scaffold_1	funannotate	CDS	293109	293182	.	-	1	ID=MA176_000071-T1.cds;Parent=MA176_000071-T1;
scaffold_1	funannotate	CDS	292872	293041	.	-	2	ID=MA176_000071-T1.cds;Parent=MA176_000071-T1;
scaffold_1	funannotate	gene	296323	296787	.	+	.	ID=MA176_000072;
scaffold_1	funannotate	mRNA	296323	296787	.	+	.	ID=MA176_000072-T1;Parent=MA176_000072;product=hypothetical protein;
scaffold_1	funannotate	exon	296323	296787	.	+	.	ID=MA176_000072-T1.exon1;Parent=MA176_000072-T1;
scaffold_1	funannotate	CDS	296323	296787	.	+	0	ID=MA176_000072-T1.cds;Parent=MA176_000072-T1;
scaffold_1	funannotate	gene	297247	297875	.	+	.	ID=MA176_000073;
scaffold_1	funannotate	mRNA	297247	297875	.	+	.	ID=MA176_000073-T1;Parent=MA176_000073;product=hypothetical protein;
scaffold_1	funannotate	exon	297247	297681	.	+	.	ID=MA176_000073-T1.exon1;Parent=MA176_000073-T1;
scaffold_1	funannotate	exon	297756	297875	.	+	.	ID=MA176_000073-T1.exon2;Parent=MA176_000073-T1;
scaffold_1	funannotate	CDS	297247	297681	.	+	0	ID=MA176_000073-T1.cds;Parent=MA176_000073-T1;
scaffold_1	funannotate	CDS	297756	297875	.	+	0	ID=MA176_000073-T1.cds;Parent=MA176_000073-T1;
scaffold_1	funannotate	gene	298182	299902	.	-	.	ID=MA176_000074;
scaffold_1	funannotate	mRNA	298182	299902	.	-	.	ID=MA176_000074-T1;Parent=MA176_000074;product=hypothetical protein;
scaffold_1	funannotate	exon	299771	299902	.	-	.	ID=MA176_000074-T1.exon1;Parent=MA176_000074-T1;
scaffold_1	funannotate	exon	299293	299706	.	-	.	ID=MA176_000074-T1.exon2;Parent=MA176_000074-T1;
scaffold_1	funannotate	exon	298900	299239	.	-	.	ID=MA176_000074-T1.exon3;Parent=MA176_000074-T1;
scaffold_1	funannotate	exon	298761	298844	.	-	.	ID=MA176_000074-T1.exon4;Parent=MA176_000074-T1;
scaffold_1	funannotate	exon	298182	298705	.	-	.	ID=MA176_000074-T1.exon5;Parent=MA176_000074-T1;
scaffold_1	funannotate	CDS	299771	299902	.	-	0	ID=MA176_000074-T1.cds;Parent=MA176_000074-T1;
scaffold_1	funannotate	CDS	299293	299706	.	-	0	ID=MA176_000074-T1.cds;Parent=MA176_000074-T1;
scaffold_1	funannotate	CDS	298900	299239	.	-	0	ID=MA176_000074-T1.cds;Parent=MA176_000074-T1;
scaffold_1	funannotate	CDS	298761	298844	.	-	2	ID=MA176_000074-T1.cds;Parent=MA176_000074-T1;
scaffold_1	funannotate	CDS	298182	298705	.	-	2	ID=MA176_000074-T1.cds;Parent=MA176_000074-T1;
scaffold_1	funannotate	gene	300909	302372	.	+	.	ID=MA176_000075;
scaffold_1	funannotate	mRNA	300909	302372	.	+	.	ID=MA176_000075-T1;Parent=MA176_000075;product=hypothetical protein;
scaffold_1	funannotate	exon	300909	300945	.	+	.	ID=MA176_000075-T1.exon1;Parent=MA176_000075-T1;
scaffold_1	funannotate	exon	301014	301526	.	+	.	ID=MA176_000075-T1.exon2;Parent=MA176_000075-T1;
scaffold_1	funannotate	exon	301596	301875	.	+	.	ID=MA176_000075-T1.exon3;Parent=MA176_000075-T1;
scaffold_1	funannotate	exon	301949	302372	.	+	.	ID=MA176_000075-T1.exon4;Parent=MA176_000075-T1;
scaffold_1	funannotate	CDS	300909	300945	.	+	0	ID=MA176_000075-T1.cds;Parent=MA176_000075-T1;
scaffold_1	funannotate	CDS	301014	301526	.	+	2	ID=MA176_000075-T1.cds;Parent=MA176_000075-T1;
scaffold_1	funannotate	CDS	301596	301875	.	+	2	ID=MA176_000075-T1.cds;Parent=MA176_000075-T1;
scaffold_1	funannotate	CDS	301949	302372	.	+	1	ID=MA176_000075-T1.cds;Parent=MA176_000075-T1;
scaffold_1	funannotate	gene	302603	303289	.	-	.	ID=MA176_000076;
scaffold_1	funannotate	mRNA	302603	303289	.	-	.	ID=MA176_000076-T1;Parent=MA176_000076;product=hypothetical protein;
scaffold_1	funannotate	exon	302603	303289	.	-	.	ID=MA176_000076-T1.exon1;Parent=MA176_000076-T1;
scaffold_1	funannotate	CDS	302603	303289	.	-	0	ID=MA176_000076-T1.cds;Parent=MA176_000076-T1;
scaffold_1	funannotate	gene	304224	305102	.	-	.	ID=MA176_000077;
scaffold_1	funannotate	mRNA	304224	305102	.	-	.	ID=MA176_000077-T1;Parent=MA176_000077;product=hypothetical protein;
scaffold_1	funannotate	exon	304224	305102	.	-	.	ID=MA176_000077-T1.exon1;Parent=MA176_000077-T1;
scaffold_1	funannotate	CDS	304224	305102	.	-	0	ID=MA176_000077-T1.cds;Parent=MA176_000077-T1;
scaffold_1	funannotate	gene	306860	308668	.	-	.	ID=MA176_000078;
scaffold_1	funannotate	mRNA	306860	308668	.	-	.	ID=MA176_000078-T1;Parent=MA176_000078;product=hypothetical protein;
scaffold_1	funannotate	exon	308534	308668	.	-	.	ID=MA176_000078-T1.exon1;Parent=MA176_000078-T1;
scaffold_1	funannotate	exon	308227	308430	.	-	.	ID=MA176_000078-T1.exon2;Parent=MA176_000078-T1;
scaffold_1	funannotate	exon	307806	308170	.	-	.	ID=MA176_000078-T1.exon3;Parent=MA176_000078-T1;
scaffold_1	funannotate	exon	307631	307756	.	-	.	ID=MA176_000078-T1.exon4;Parent=MA176_000078-T1;
scaffold_1	funannotate	exon	307062	307587	.	-	.	ID=MA176_000078-T1.exon5;Parent=MA176_000078-T1;
scaffold_1	funannotate	exon	306860	307003	.	-	.	ID=MA176_000078-T1.exon6;Parent=MA176_000078-T1;
scaffold_1	funannotate	CDS	308534	308668	.	-	0	ID=MA176_000078-T1.cds;Parent=MA176_000078-T1;
scaffold_1	funannotate	CDS	308227	308430	.	-	0	ID=MA176_000078-T1.cds;Parent=MA176_000078-T1;
scaffold_1	funannotate	CDS	307806	308170	.	-	0	ID=MA176_000078-T1.cds;Parent=MA176_000078-T1;
scaffold_1	funannotate	CDS	307631	307756	.	-	1	ID=MA176_000078-T1.cds;Parent=MA176_000078-T1;
scaffold_1	funannotate	CDS	307062	307587	.	-	1	ID=MA176_000078-T1.cds;Parent=MA176_000078-T1;
scaffold_1	funannotate	CDS	306860	307003	.	-	0	ID=MA176_000078-T1.cds;Parent=MA176_000078-T1;
scaffold_1	funannotate	gene	309678	310615	.	+	.	ID=MA176_000079;
scaffold_1	funannotate	mRNA	309678	310615	.	+	.	ID=MA176_000079-T1;Parent=MA176_000079;product=hypothetical protein;
scaffold_1	funannotate	exon	309678	309897	.	+	.	ID=MA176_000079-T1.exon1;Parent=MA176_000079-T1;
scaffold_1	funannotate	exon	309952	309980	.	+	.	ID=MA176_000079-T1.exon2;Parent=MA176_000079-T1;
scaffold_1	funannotate	exon	310036	310239	.	+	.	ID=MA176_000079-T1.exon3;Parent=MA176_000079-T1;
scaffold_1	funannotate	exon	310292	310615	.	+	.	ID=MA176_000079-T1.exon4;Parent=MA176_000079-T1;
scaffold_1	funannotate	CDS	309678	309897	.	+	0	ID=MA176_000079-T1.cds;Parent=MA176_000079-T1;
scaffold_1	funannotate	CDS	309952	309980	.	+	2	ID=MA176_000079-T1.cds;Parent=MA176_000079-T1;
scaffold_1	funannotate	CDS	310036	310239	.	+	0	ID=MA176_000079-T1.cds;Parent=MA176_000079-T1;
scaffold_1	funannotate	CDS	310292	310615	.	+	0	ID=MA176_000079-T1.cds;Parent=MA176_000079-T1;
scaffold_1	funannotate	gene	310640	311596	.	+	.	ID=MA176_000080;
scaffold_1	funannotate	mRNA	310640	311596	.	+	.	ID=MA176_000080-T1;Parent=MA176_000080;product=hypothetical protein;
scaffold_1	funannotate	exon	310640	310960	.	+	.	ID=MA176_000080-T1.exon1;Parent=MA176_000080-T1;
scaffold_1	funannotate	exon	311122	311232	.	+	.	ID=MA176_000080-T1.exon2;Parent=MA176_000080-T1;
scaffold_1	funannotate	exon	311298	311458	.	+	.	ID=MA176_000080-T1.exon3;Parent=MA176_000080-T1;
scaffold_1	funannotate	exon	311518	311596	.	+	.	ID=MA176_000080-T1.exon4;Parent=MA176_000080-T1;
scaffold_1	funannotate	CDS	310640	310960	.	+	0	ID=MA176_000080-T1.cds;Parent=MA176_000080-T1;
scaffold_1	funannotate	CDS	311122	311232	.	+	0	ID=MA176_000080-T1.cds;Parent=MA176_000080-T1;
scaffold_1	funannotate	CDS	311298	311458	.	+	0	ID=MA176_000080-T1.cds;Parent=MA176_000080-T1;
scaffold_1	funannotate	CDS	311518	311596	.	+	1	ID=MA176_000080-T1.cds;Parent=MA176_000080-T1;
scaffold_1	funannotate	gene	313790	314521	.	+	.	ID=MA176_000081;
scaffold_1	funannotate	mRNA	313790	314521	.	+	.	ID=MA176_000081-T1;Parent=MA176_000081;product=hypothetical protein;
scaffold_1	funannotate	exon	313790	313817	.	+	.	ID=MA176_000081-T1.exon1;Parent=MA176_000081-T1;
scaffold_1	funannotate	exon	313868	313965	.	+	.	ID=MA176_000081-T1.exon2;Parent=MA176_000081-T1;
scaffold_1	funannotate	exon	314054	314521	.	+	.	ID=MA176_000081-T1.exon3;Parent=MA176_000081-T1;
scaffold_1	funannotate	CDS	313790	313817	.	+	0	ID=MA176_000081-T1.cds;Parent=MA176_000081-T1;
scaffold_1	funannotate	CDS	313868	313965	.	+	2	ID=MA176_000081-T1.cds;Parent=MA176_000081-T1;
scaffold_1	funannotate	CDS	314054	314521	.	+	0	ID=MA176_000081-T1.cds;Parent=MA176_000081-T1;
scaffold_1	funannotate	gene	316366	316986	.	+	.	ID=MA176_000082;
scaffold_1	funannotate	mRNA	316366	316986	.	+	.	ID=MA176_000082-T1;Parent=MA176_000082;product=hypothetical protein;
scaffold_1	funannotate	exon	316366	316986	.	+	.	ID=MA176_000082-T1.exon1;Parent=MA176_000082-T1;
scaffold_1	funannotate	CDS	316366	316986	.	+	0	ID=MA176_000082-T1.cds;Parent=MA176_000082-T1;
scaffold_1	funannotate	gene	322474	325442	.	+	.	ID=MA176_000083;
scaffold_1	funannotate	mRNA	322474	325442	.	+	.	ID=MA176_000083-T1;Parent=MA176_000083;product=hypothetical protein;
scaffold_1	funannotate	exon	322474	324501	.	+	.	ID=MA176_000083-T1.exon1;Parent=MA176_000083-T1;
scaffold_1	funannotate	exon	324561	325442	.	+	.	ID=MA176_000083-T1.exon2;Parent=MA176_000083-T1;
scaffold_1	funannotate	CDS	322474	324501	.	+	0	ID=MA176_000083-T1.cds;Parent=MA176_000083-T1;
scaffold_1	funannotate	CDS	324561	325442	.	+	0	ID=MA176_000083-T1.cds;Parent=MA176_000083-T1;
scaffold_1	funannotate	gene	326410	329695	.	+	.	ID=MA176_000084;
scaffold_1	funannotate	mRNA	326410	329695	.	+	.	ID=MA176_000084-T1;Parent=MA176_000084;product=hypothetical protein;
scaffold_1	funannotate	exon	326410	328543	.	+	.	ID=MA176_000084-T1.exon1;Parent=MA176_000084-T1;
scaffold_1	funannotate	exon	328698	329695	.	+	.	ID=MA176_000084-T1.exon2;Parent=MA176_000084-T1;
scaffold_1	funannotate	CDS	326410	328543	.	+	0	ID=MA176_000084-T1.cds;Parent=MA176_000084-T1;
scaffold_1	funannotate	CDS	328698	329695	.	+	2	ID=MA176_000084-T1.cds;Parent=MA176_000084-T1;
scaffold_1	funannotate	gene	330664	331349	.	+	.	ID=MA176_000085;
scaffold_1	funannotate	mRNA	330664	331349	.	+	.	ID=MA176_000085-T1;Parent=MA176_000085;product=hypothetical protein;
scaffold_1	funannotate	exon	330664	330748	.	+	.	ID=MA176_000085-T1.exon1;Parent=MA176_000085-T1;
scaffold_1	funannotate	exon	330958	331349	.	+	.	ID=MA176_000085-T1.exon2;Parent=MA176_000085-T1;
scaffold_1	funannotate	CDS	330664	330748	.	+	0	ID=MA176_000085-T1.cds;Parent=MA176_000085-T1;
scaffold_1	funannotate	CDS	330958	331349	.	+	2	ID=MA176_000085-T1.cds;Parent=MA176_000085-T1;
scaffold_1	funannotate	gene	332168	334931	.	-	.	ID=MA176_000086;
scaffold_1	funannotate	mRNA	332168	334931	.	-	.	ID=MA176_000086-T1;Parent=MA176_000086;product=hypothetical protein;
scaffold_1	funannotate	exon	334658	334931	.	-	.	ID=MA176_000086-T1.exon1;Parent=MA176_000086-T1;
scaffold_1	funannotate	exon	334503	334568	.	-	.	ID=MA176_000086-T1.exon2;Parent=MA176_000086-T1;
scaffold_1	funannotate	exon	333848	334409	.	-	.	ID=MA176_000086-T1.exon3;Parent=MA176_000086-T1;
scaffold_1	funannotate	exon	333493	333761	.	-	.	ID=MA176_000086-T1.exon4;Parent=MA176_000086-T1;
scaffold_1	funannotate	exon	333328	333394	.	-	.	ID=MA176_000086-T1.exon5;Parent=MA176_000086-T1;
scaffold_1	funannotate	exon	332168	333209	.	-	.	ID=MA176_000086-T1.exon6;Parent=MA176_000086-T1;
scaffold_1	funannotate	CDS	334658	334931	.	-	0	ID=MA176_000086-T1.cds;Parent=MA176_000086-T1;
scaffold_1	funannotate	CDS	334503	334568	.	-	2	ID=MA176_000086-T1.cds;Parent=MA176_000086-T1;
scaffold_1	funannotate	CDS	333848	334409	.	-	2	ID=MA176_000086-T1.cds;Parent=MA176_000086-T1;
scaffold_1	funannotate	CDS	333493	333761	.	-	1	ID=MA176_000086-T1.cds;Parent=MA176_000086-T1;
scaffold_1	funannotate	CDS	333328	333394	.	-	2	ID=MA176_000086-T1.cds;Parent=MA176_000086-T1;
scaffold_1	funannotate	CDS	332168	333209	.	-	1	ID=MA176_000086-T1.cds;Parent=MA176_000086-T1;
scaffold_1	funannotate	gene	336027	336707	.	-	.	ID=MA176_000087;
scaffold_1	funannotate	mRNA	336027	336707	.	-	.	ID=MA176_000087-T1;Parent=MA176_000087;product=hypothetical protein;
scaffold_1	funannotate	exon	336027	336707	.	-	.	ID=MA176_000087-T1.exon1;Parent=MA176_000087-T1;
scaffold_1	funannotate	CDS	336027	336707	.	-	0	ID=MA176_000087-T1.cds;Parent=MA176_000087-T1;
scaffold_1	funannotate	gene	340145	341876	.	+	.	ID=MA176_000088;
scaffold_1	funannotate	mRNA	340145	341876	.	+	.	ID=MA176_000088-T1;Parent=MA176_000088;product=hypothetical protein;
scaffold_1	funannotate	exon	340145	340417	.	+	.	ID=MA176_000088-T1.exon1;Parent=MA176_000088-T1;
scaffold_1	funannotate	exon	340488	340701	.	+	.	ID=MA176_000088-T1.exon2;Parent=MA176_000088-T1;
scaffold_1	funannotate	exon	340767	341155	.	+	.	ID=MA176_000088-T1.exon3;Parent=MA176_000088-T1;
scaffold_1	funannotate	exon	341220	341876	.	+	.	ID=MA176_000088-T1.exon4;Parent=MA176_000088-T1;
scaffold_1	funannotate	CDS	340145	340417	.	+	0	ID=MA176_000088-T1.cds;Parent=MA176_000088-T1;
scaffold_1	funannotate	CDS	340488	340701	.	+	0	ID=MA176_000088-T1.cds;Parent=MA176_000088-T1;
scaffold_1	funannotate	CDS	340767	341155	.	+	2	ID=MA176_000088-T1.cds;Parent=MA176_000088-T1;
scaffold_1	funannotate	CDS	341220	341876	.	+	0	ID=MA176_000088-T1.cds;Parent=MA176_000088-T1;
scaffold_1	funannotate	gene	342533	343948	.	+	.	ID=MA176_000089;
scaffold_1	funannotate	mRNA	342533	343948	.	+	.	ID=MA176_000089-T1;Parent=MA176_000089;product=hypothetical protein;
scaffold_1	funannotate	exon	342533	342665	.	+	.	ID=MA176_000089-T1.exon1;Parent=MA176_000089-T1;
scaffold_1	funannotate	exon	342755	342842	.	+	.	ID=MA176_000089-T1.exon2;Parent=MA176_000089-T1;
scaffold_1	funannotate	exon	342945	343227	.	+	.	ID=MA176_000089-T1.exon3;Parent=MA176_000089-T1;
scaffold_1	funannotate	exon	343289	343948	.	+	.	ID=MA176_000089-T1.exon4;Parent=MA176_000089-T1;
scaffold_1	funannotate	CDS	342533	342665	.	+	0	ID=MA176_000089-T1.cds;Parent=MA176_000089-T1;
scaffold_1	funannotate	CDS	342755	342842	.	+	2	ID=MA176_000089-T1.cds;Parent=MA176_000089-T1;
scaffold_1	funannotate	CDS	342945	343227	.	+	1	ID=MA176_000089-T1.cds;Parent=MA176_000089-T1;
scaffold_1	funannotate	CDS	343289	343948	.	+	0	ID=MA176_000089-T1.cds;Parent=MA176_000089-T1;
scaffold_1	funannotate	gene	349991	351619	.	+	.	ID=MA176_000090;
scaffold_1	funannotate	mRNA	349991	351619	.	+	.	ID=MA176_000090-T1;Parent=MA176_000090;product=hypothetical protein;
scaffold_1	funannotate	exon	349991	350032	.	+	.	ID=MA176_000090-T1.exon1;Parent=MA176_000090-T1;
scaffold_1	funannotate	exon	350138	350500	.	+	.	ID=MA176_000090-T1.exon2;Parent=MA176_000090-T1;
scaffold_1	funannotate	exon	350571	350791	.	+	.	ID=MA176_000090-T1.exon3;Parent=MA176_000090-T1;
scaffold_1	funannotate	exon	350853	351294	.	+	.	ID=MA176_000090-T1.exon4;Parent=MA176_000090-T1;
scaffold_1	funannotate	exon	351347	351436	.	+	.	ID=MA176_000090-T1.exon5;Parent=MA176_000090-T1;
scaffold_1	funannotate	exon	351515	351619	.	+	.	ID=MA176_000090-T1.exon6;Parent=MA176_000090-T1;
scaffold_1	funannotate	CDS	349991	350032	.	+	0	ID=MA176_000090-T1.cds;Parent=MA176_000090-T1;
scaffold_1	funannotate	CDS	350138	350500	.	+	0	ID=MA176_000090-T1.cds;Parent=MA176_000090-T1;
scaffold_1	funannotate	CDS	350571	350791	.	+	0	ID=MA176_000090-T1.cds;Parent=MA176_000090-T1;
scaffold_1	funannotate	CDS	350853	351294	.	+	1	ID=MA176_000090-T1.cds;Parent=MA176_000090-T1;
scaffold_1	funannotate	CDS	351347	351436	.	+	0	ID=MA176_000090-T1.cds;Parent=MA176_000090-T1;
scaffold_1	funannotate	CDS	351515	351619	.	+	0	ID=MA176_000090-T1.cds;Parent=MA176_000090-T1;
scaffold_1	funannotate	gene	352127	354309	.	-	.	ID=MA176_000091;
scaffold_1	funannotate	mRNA	352127	354309	.	-	.	ID=MA176_000091-T1;Parent=MA176_000091;product=hypothetical protein;
scaffold_1	funannotate	exon	352435	354309	.	-	.	ID=MA176_000091-T1.exon1;Parent=MA176_000091-T1;
scaffold_1	funannotate	exon	352127	352372	.	-	.	ID=MA176_000091-T1.exon2;Parent=MA176_000091-T1;
scaffold_1	funannotate	CDS	352435	354309	.	-	0	ID=MA176_000091-T1.cds;Parent=MA176_000091-T1;
scaffold_1	funannotate	CDS	352127	352372	.	-	0	ID=MA176_000091-T1.cds;Parent=MA176_000091-T1;
scaffold_1	funannotate	gene	356403	359154	.	-	.	ID=MA176_000092;
scaffold_1	funannotate	mRNA	356403	359154	.	-	.	ID=MA176_000092-T1;Parent=MA176_000092;product=hypothetical protein;
scaffold_1	funannotate	exon	358707	359154	.	-	.	ID=MA176_000092-T1.exon1;Parent=MA176_000092-T1;
scaffold_1	funannotate	exon	356845	358612	.	-	.	ID=MA176_000092-T1.exon2;Parent=MA176_000092-T1;
scaffold_1	funannotate	exon	356403	356739	.	-	.	ID=MA176_000092-T1.exon3;Parent=MA176_000092-T1;
scaffold_1	funannotate	CDS	358707	359154	.	-	0	ID=MA176_000092-T1.cds;Parent=MA176_000092-T1;
scaffold_1	funannotate	CDS	356845	358612	.	-	2	ID=MA176_000092-T1.cds;Parent=MA176_000092-T1;
scaffold_1	funannotate	CDS	356403	356739	.	-	1	ID=MA176_000092-T1.cds;Parent=MA176_000092-T1;
scaffold_1	funannotate	gene	359790	360756	.	-	.	ID=MA176_000093;
scaffold_1	funannotate	mRNA	359790	360756	.	-	.	ID=MA176_000093-T1;Parent=MA176_000093;product=hypothetical protein;
scaffold_1	funannotate	exon	360678	360756	.	-	.	ID=MA176_000093-T1.exon1;Parent=MA176_000093-T1;
scaffold_1	funannotate	exon	360379	360570	.	-	.	ID=MA176_000093-T1.exon2;Parent=MA176_000093-T1;
scaffold_1	funannotate	exon	359790	360322	.	-	.	ID=MA176_000093-T1.exon3;Parent=MA176_000093-T1;
scaffold_1	funannotate	CDS	360678	360756	.	-	0	ID=MA176_000093-T1.cds;Parent=MA176_000093-T1;
scaffold_1	funannotate	CDS	360379	360570	.	-	2	ID=MA176_000093-T1.cds;Parent=MA176_000093-T1;
scaffold_1	funannotate	CDS	359790	360322	.	-	2	ID=MA176_000093-T1.cds;Parent=MA176_000093-T1;
scaffold_1	funannotate	gene	367003	367632	.	+	.	ID=MA176_000094;
scaffold_1	funannotate	mRNA	367003	367632	.	+	.	ID=MA176_000094-T1;Parent=MA176_000094;product=hypothetical protein;
scaffold_1	funannotate	exon	367003	367632	.	+	.	ID=MA176_000094-T1.exon1;Parent=MA176_000094-T1;
scaffold_1	funannotate	CDS	367003	367632	.	+	0	ID=MA176_000094-T1.cds;Parent=MA176_000094-T1;
scaffold_1	funannotate	gene	369667	370551	.	+	.	ID=MA176_000095;
scaffold_1	funannotate	mRNA	369667	370551	.	+	.	ID=MA176_000095-T1;Parent=MA176_000095;product=hypothetical protein;
scaffold_1	funannotate	exon	369667	369714	.	+	.	ID=MA176_000095-T1.exon1;Parent=MA176_000095-T1;
scaffold_1	funannotate	exon	369779	370012	.	+	.	ID=MA176_000095-T1.exon2;Parent=MA176_000095-T1;
scaffold_1	funannotate	exon	370076	370233	.	+	.	ID=MA176_000095-T1.exon3;Parent=MA176_000095-T1;
scaffold_1	funannotate	exon	370383	370551	.	+	.	ID=MA176_000095-T1.exon4;Parent=MA176_000095-T1;
scaffold_1	funannotate	CDS	369667	369714	.	+	0	ID=MA176_000095-T1.cds;Parent=MA176_000095-T1;
scaffold_1	funannotate	CDS	369779	370012	.	+	0	ID=MA176_000095-T1.cds;Parent=MA176_000095-T1;
scaffold_1	funannotate	CDS	370076	370233	.	+	0	ID=MA176_000095-T1.cds;Parent=MA176_000095-T1;
scaffold_1	funannotate	CDS	370383	370551	.	+	1	ID=MA176_000095-T1.cds;Parent=MA176_000095-T1;
scaffold_1	funannotate	gene	373506	375408	.	+	.	ID=MA176_000096;
scaffold_1	funannotate	mRNA	373506	375408	.	+	.	ID=MA176_000096-T1;Parent=MA176_000096;product=hypothetical protein;
scaffold_1	funannotate	exon	373506	373954	.	+	.	ID=MA176_000096-T1.exon1;Parent=MA176_000096-T1;
scaffold_1	funannotate	exon	374040	374085	.	+	.	ID=MA176_000096-T1.exon2;Parent=MA176_000096-T1;
scaffold_1	funannotate	exon	374252	374607	.	+	.	ID=MA176_000096-T1.exon3;Parent=MA176_000096-T1;
scaffold_1	funannotate	exon	374672	375106	.	+	.	ID=MA176_000096-T1.exon4;Parent=MA176_000096-T1;
scaffold_1	funannotate	exon	375162	375315	.	+	.	ID=MA176_000096-T1.exon5;Parent=MA176_000096-T1;
scaffold_1	funannotate	exon	375373	375408	.	+	.	ID=MA176_000096-T1.exon6;Parent=MA176_000096-T1;
scaffold_1	funannotate	CDS	373506	373954	.	+	0	ID=MA176_000096-T1.cds;Parent=MA176_000096-T1;
scaffold_1	funannotate	CDS	374040	374085	.	+	1	ID=MA176_000096-T1.cds;Parent=MA176_000096-T1;
scaffold_1	funannotate	CDS	374252	374607	.	+	0	ID=MA176_000096-T1.cds;Parent=MA176_000096-T1;
scaffold_1	funannotate	CDS	374672	375106	.	+	1	ID=MA176_000096-T1.cds;Parent=MA176_000096-T1;
scaffold_1	funannotate	CDS	375162	375315	.	+	1	ID=MA176_000096-T1.cds;Parent=MA176_000096-T1;
scaffold_1	funannotate	CDS	375373	375408	.	+	0	ID=MA176_000096-T1.cds;Parent=MA176_000096-T1;
scaffold_1	funannotate	gene	376154	376930	.	-	.	ID=MA176_000097;
scaffold_1	funannotate	mRNA	376154	376930	.	-	.	ID=MA176_000097-T1;Parent=MA176_000097;product=hypothetical protein;
scaffold_1	funannotate	exon	376154	376930	.	-	.	ID=MA176_000097-T1.exon1;Parent=MA176_000097-T1;
scaffold_1	funannotate	CDS	376154	376930	.	-	0	ID=MA176_000097-T1.cds;Parent=MA176_000097-T1;
scaffold_1	funannotate	gene	378170	379957	.	-	.	ID=MA176_000098;
scaffold_1	funannotate	mRNA	378170	379957	.	-	.	ID=MA176_000098-T1;Parent=MA176_000098;product=hypothetical protein;
scaffold_1	funannotate	exon	379678	379957	.	-	.	ID=MA176_000098-T1.exon1;Parent=MA176_000098-T1;
scaffold_1	funannotate	exon	378170	379620	.	-	.	ID=MA176_000098-T1.exon2;Parent=MA176_000098-T1;
scaffold_1	funannotate	CDS	379678	379957	.	-	0	ID=MA176_000098-T1.cds;Parent=MA176_000098-T1;
scaffold_1	funannotate	CDS	378170	379620	.	-	2	ID=MA176_000098-T1.cds;Parent=MA176_000098-T1;
scaffold_1	funannotate	gene	381254	383332	.	+	.	ID=MA176_000099;
scaffold_1	funannotate	mRNA	381254	383332	.	+	.	ID=MA176_000099-T1;Parent=MA176_000099;product=hypothetical protein;
scaffold_1	funannotate	exon	381254	383332	.	+	.	ID=MA176_000099-T1.exon1;Parent=MA176_000099-T1;
scaffold_1	funannotate	CDS	381254	383332	.	+	0	ID=MA176_000099-T1.cds;Parent=MA176_000099-T1;
scaffold_1	funannotate	gene	384439	385561	.	-	.	ID=MA176_000100;
scaffold_1	funannotate	mRNA	384439	385561	.	-	.	ID=MA176_000100-T1;Parent=MA176_000100;product=hypothetical protein;
scaffold_1	funannotate	exon	385338	385561	.	-	.	ID=MA176_000100-T1.exon1;Parent=MA176_000100-T1;
scaffold_1	funannotate	exon	384439	385276	.	-	.	ID=MA176_000100-T1.exon2;Parent=MA176_000100-T1;
scaffold_1	funannotate	CDS	385338	385561	.	-	0	ID=MA176_000100-T1.cds;Parent=MA176_000100-T1;
scaffold_1	funannotate	CDS	384439	385276	.	-	1	ID=MA176_000100-T1.cds;Parent=MA176_000100-T1;
scaffold_1	funannotate	gene	386185	388488	.	+	.	ID=MA176_000101;
scaffold_1	funannotate	mRNA	386185	388488	.	+	.	ID=MA176_000101-T1;Parent=MA176_000101;product=hypothetical protein;
scaffold_1	funannotate	exon	386185	386471	.	+	.	ID=MA176_000101-T1.exon1;Parent=MA176_000101-T1;
scaffold_1	funannotate	exon	386556	388172	.	+	.	ID=MA176_000101-T1.exon2;Parent=MA176_000101-T1;
scaffold_1	funannotate	exon	388317	388488	.	+	.	ID=MA176_000101-T1.exon3;Parent=MA176_000101-T1;
scaffold_1	funannotate	CDS	386185	386471	.	+	0	ID=MA176_000101-T1.cds;Parent=MA176_000101-T1;
scaffold_1	funannotate	CDS	386556	388172	.	+	1	ID=MA176_000101-T1.cds;Parent=MA176_000101-T1;
scaffold_1	funannotate	CDS	388317	388488	.	+	1	ID=MA176_000101-T1.cds;Parent=MA176_000101-T1;
scaffold_1	funannotate	gene	389099	390137	.	-	.	ID=MA176_000102;
scaffold_1	funannotate	mRNA	389099	390137	.	-	.	ID=MA176_000102-T1;Parent=MA176_000102;product=hypothetical protein;
scaffold_1	funannotate	exon	389631	390137	.	-	.	ID=MA176_000102-T1.exon1;Parent=MA176_000102-T1;
scaffold_1	funannotate	exon	389099	389473	.	-	.	ID=MA176_000102-T1.exon2;Parent=MA176_000102-T1;
scaffold_1	funannotate	CDS	389631	390137	.	-	0	ID=MA176_000102-T1.cds;Parent=MA176_000102-T1;
scaffold_1	funannotate	CDS	389099	389473	.	-	0	ID=MA176_000102-T1.cds;Parent=MA176_000102-T1;
scaffold_1	funannotate	gene	391497	394224	.	-	.	ID=MA176_000103;
scaffold_1	funannotate	mRNA	391497	394224	.	-	.	ID=MA176_000103-T1;Parent=MA176_000103;product=hypothetical protein;
scaffold_1	funannotate	exon	394114	394224	.	-	.	ID=MA176_000103-T1.exon1;Parent=MA176_000103-T1;
scaffold_1	funannotate	exon	393717	394044	.	-	.	ID=MA176_000103-T1.exon2;Parent=MA176_000103-T1;
scaffold_1	funannotate	exon	393218	393660	.	-	.	ID=MA176_000103-T1.exon3;Parent=MA176_000103-T1;
scaffold_1	funannotate	exon	393002	393169	.	-	.	ID=MA176_000103-T1.exon4;Parent=MA176_000103-T1;
scaffold_1	funannotate	exon	391497	392948	.	-	.	ID=MA176_000103-T1.exon5;Parent=MA176_000103-T1;
scaffold_1	funannotate	CDS	394114	394224	.	-	0	ID=MA176_000103-T1.cds;Parent=MA176_000103-T1;
scaffold_1	funannotate	CDS	393717	394044	.	-	0	ID=MA176_000103-T1.cds;Parent=MA176_000103-T1;
scaffold_1	funannotate	CDS	393218	393660	.	-	2	ID=MA176_000103-T1.cds;Parent=MA176_000103-T1;
scaffold_1	funannotate	CDS	393002	393169	.	-	0	ID=MA176_000103-T1.cds;Parent=MA176_000103-T1;
scaffold_1	funannotate	CDS	391497	392948	.	-	0	ID=MA176_000103-T1.cds;Parent=MA176_000103-T1;
scaffold_1	funannotate	gene	397467	398501	.	-	.	ID=MA176_000104;
scaffold_1	funannotate	mRNA	397467	398501	.	-	.	ID=MA176_000104-T1;Parent=MA176_000104;product=hypothetical protein;
scaffold_1	funannotate	exon	398099	398501	.	-	.	ID=MA176_000104-T1.exon1;Parent=MA176_000104-T1;
scaffold_1	funannotate	exon	397467	397930	.	-	.	ID=MA176_000104-T1.exon2;Parent=MA176_000104-T1;
scaffold_1	funannotate	CDS	398099	398501	.	-	0	ID=MA176_000104-T1.cds;Parent=MA176_000104-T1;
scaffold_1	funannotate	CDS	397467	397930	.	-	2	ID=MA176_000104-T1.cds;Parent=MA176_000104-T1;
scaffold_1	funannotate	gene	400172	401290	.	+	.	ID=MA176_000105;
scaffold_1	funannotate	mRNA	400172	401290	.	+	.	ID=MA176_000105-T1;Parent=MA176_000105;product=hypothetical protein;
scaffold_1	funannotate	exon	400172	401290	.	+	.	ID=MA176_000105-T1.exon1;Parent=MA176_000105-T1;
scaffold_1	funannotate	CDS	400172	401290	.	+	0	ID=MA176_000105-T1.cds;Parent=MA176_000105-T1;
scaffold_1	funannotate	gene	410382	411668	.	+	.	ID=MA176_000106;
scaffold_1	funannotate	mRNA	410382	411668	.	+	.	ID=MA176_000106-T1;Parent=MA176_000106;product=hypothetical protein;
scaffold_1	funannotate	exon	410382	410801	.	+	.	ID=MA176_000106-T1.exon1;Parent=MA176_000106-T1;
scaffold_1	funannotate	exon	410852	411009	.	+	.	ID=MA176_000106-T1.exon2;Parent=MA176_000106-T1;
scaffold_1	funannotate	exon	411060	411203	.	+	.	ID=MA176_000106-T1.exon3;Parent=MA176_000106-T1;
scaffold_1	funannotate	exon	411333	411577	.	+	.	ID=MA176_000106-T1.exon4;Parent=MA176_000106-T1;
scaffold_1	funannotate	exon	411631	411668	.	+	.	ID=MA176_000106-T1.exon5;Parent=MA176_000106-T1;
scaffold_1	funannotate	CDS	410382	410801	.	+	0	ID=MA176_000106-T1.cds;Parent=MA176_000106-T1;
scaffold_1	funannotate	CDS	410852	411009	.	+	0	ID=MA176_000106-T1.cds;Parent=MA176_000106-T1;
scaffold_1	funannotate	CDS	411060	411203	.	+	1	ID=MA176_000106-T1.cds;Parent=MA176_000106-T1;
scaffold_1	funannotate	CDS	411333	411577	.	+	1	ID=MA176_000106-T1.cds;Parent=MA176_000106-T1;
scaffold_1	funannotate	CDS	411631	411668	.	+	2	ID=MA176_000106-T1.cds;Parent=MA176_000106-T1;
scaffold_1	funannotate	gene	412060	412972	.	-	.	ID=MA176_000107;
scaffold_1	funannotate	mRNA	412060	412972	.	-	.	ID=MA176_000107-T1;Parent=MA176_000107;product=hypothetical protein;
scaffold_1	funannotate	exon	412374	412972	.	-	.	ID=MA176_000107-T1.exon1;Parent=MA176_000107-T1;
scaffold_1	funannotate	exon	412060	412315	.	-	.	ID=MA176_000107-T1.exon2;Parent=MA176_000107-T1;
scaffold_1	funannotate	CDS	412374	412972	.	-	0	ID=MA176_000107-T1.cds;Parent=MA176_000107-T1;
scaffold_1	funannotate	CDS	412060	412315	.	-	1	ID=MA176_000107-T1.cds;Parent=MA176_000107-T1;
scaffold_1	funannotate	gene	412999	414466	.	-	.	ID=MA176_000108;
scaffold_1	funannotate	mRNA	412999	414466	.	-	.	ID=MA176_000108-T1;Parent=MA176_000108;product=hypothetical protein;
scaffold_1	funannotate	exon	414200	414466	.	-	.	ID=MA176_000108-T1.exon1;Parent=MA176_000108-T1;
scaffold_1	funannotate	exon	412999	413571	.	-	.	ID=MA176_000108-T1.exon2;Parent=MA176_000108-T1;
scaffold_1	funannotate	CDS	414200	414466	.	-	0	ID=MA176_000108-T1.cds;Parent=MA176_000108-T1;
scaffold_1	funannotate	CDS	412999	413571	.	-	0	ID=MA176_000108-T1.cds;Parent=MA176_000108-T1;
scaffold_1	funannotate	gene	414682	415134	.	-	.	ID=MA176_000109;
scaffold_1	funannotate	mRNA	414682	415134	.	-	.	ID=MA176_000109-T1;Parent=MA176_000109;product=hypothetical protein;
scaffold_1	funannotate	exon	414899	415134	.	-	.	ID=MA176_000109-T1.exon1;Parent=MA176_000109-T1;
scaffold_1	funannotate	exon	414682	414880	.	-	.	ID=MA176_000109-T1.exon2;Parent=MA176_000109-T1;
scaffold_1	funannotate	CDS	414899	415134	.	-	0	ID=MA176_000109-T1.cds;Parent=MA176_000109-T1;
scaffold_1	funannotate	CDS	414682	414880	.	-	1	ID=MA176_000109-T1.cds;Parent=MA176_000109-T1;
scaffold_1	funannotate	gene	417338	417646	.	-	.	ID=MA176_000110;
scaffold_1	funannotate	mRNA	417338	417646	.	-	.	ID=MA176_000110-T1;Parent=MA176_000110;product=hypothetical protein;
scaffold_1	funannotate	exon	417338	417646	.	-	.	ID=MA176_000110-T1.exon1;Parent=MA176_000110-T1;
scaffold_1	funannotate	CDS	417338	417646	.	-	0	ID=MA176_000110-T1.cds;Parent=MA176_000110-T1;
scaffold_1	funannotate	gene	418959	420574	.	-	.	ID=MA176_000111;
scaffold_1	funannotate	mRNA	418959	420574	.	-	.	ID=MA176_000111-T1;Parent=MA176_000111;product=hypothetical protein;
scaffold_1	funannotate	exon	420515	420574	.	-	.	ID=MA176_000111-T1.exon1;Parent=MA176_000111-T1;
scaffold_1	funannotate	exon	419506	420452	.	-	.	ID=MA176_000111-T1.exon2;Parent=MA176_000111-T1;
scaffold_1	funannotate	exon	418959	419448	.	-	.	ID=MA176_000111-T1.exon3;Parent=MA176_000111-T1;
scaffold_1	funannotate	CDS	420515	420574	.	-	0	ID=MA176_000111-T1.cds;Parent=MA176_000111-T1;
scaffold_1	funannotate	CDS	419506	420452	.	-	0	ID=MA176_000111-T1.cds;Parent=MA176_000111-T1;
scaffold_1	funannotate	CDS	418959	419448	.	-	1	ID=MA176_000111-T1.cds;Parent=MA176_000111-T1;
scaffold_1	funannotate	gene	421666	423190	.	+	.	ID=MA176_000112;
scaffold_1	funannotate	mRNA	421666	423190	.	+	.	ID=MA176_000112-T1;Parent=MA176_000112;product=hypothetical protein;
scaffold_1	funannotate	exon	421666	422110	.	+	.	ID=MA176_000112-T1.exon1;Parent=MA176_000112-T1;
scaffold_1	funannotate	exon	422158	422656	.	+	.	ID=MA176_000112-T1.exon2;Parent=MA176_000112-T1;
scaffold_1	funannotate	exon	422707	423190	.	+	.	ID=MA176_000112-T1.exon3;Parent=MA176_000112-T1;
scaffold_1	funannotate	CDS	421666	422110	.	+	0	ID=MA176_000112-T1.cds;Parent=MA176_000112-T1;
scaffold_1	funannotate	CDS	422158	422656	.	+	2	ID=MA176_000112-T1.cds;Parent=MA176_000112-T1;
scaffold_1	funannotate	CDS	422707	423190	.	+	1	ID=MA176_000112-T1.cds;Parent=MA176_000112-T1;
scaffold_1	funannotate	gene	424789	426339	.	+	.	ID=MA176_000113;
scaffold_1	funannotate	mRNA	424789	426339	.	+	.	ID=MA176_000113-T1;Parent=MA176_000113;product=hypothetical protein;
scaffold_1	funannotate	exon	424789	425668	.	+	.	ID=MA176_000113-T1.exon1;Parent=MA176_000113-T1;
scaffold_1	funannotate	exon	425779	425799	.	+	.	ID=MA176_000113-T1.exon2;Parent=MA176_000113-T1;
scaffold_1	funannotate	exon	425888	426339	.	+	.	ID=MA176_000113-T1.exon3;Parent=MA176_000113-T1;
scaffold_1	funannotate	CDS	424789	425668	.	+	0	ID=MA176_000113-T1.cds;Parent=MA176_000113-T1;
scaffold_1	funannotate	CDS	425779	425799	.	+	2	ID=MA176_000113-T1.cds;Parent=MA176_000113-T1;
scaffold_1	funannotate	CDS	425888	426339	.	+	2	ID=MA176_000113-T1.cds;Parent=MA176_000113-T1;
scaffold_1	funannotate	gene	428353	431959	.	-	.	ID=MA176_000114;
scaffold_1	funannotate	mRNA	428353	431959	.	-	.	ID=MA176_000114-T1;Parent=MA176_000114;product=hypothetical protein;
scaffold_1	funannotate	exon	431719	431959	.	-	.	ID=MA176_000114-T1.exon1;Parent=MA176_000114-T1;
scaffold_1	funannotate	exon	430512	431362	.	-	.	ID=MA176_000114-T1.exon2;Parent=MA176_000114-T1;
scaffold_1	funannotate	exon	430068	430455	.	-	.	ID=MA176_000114-T1.exon3;Parent=MA176_000114-T1;
scaffold_1	funannotate	exon	429212	429920	.	-	.	ID=MA176_000114-T1.exon4;Parent=MA176_000114-T1;
scaffold_1	funannotate	exon	428801	429158	.	-	.	ID=MA176_000114-T1.exon5;Parent=MA176_000114-T1;
scaffold_1	funannotate	exon	428648	428747	.	-	.	ID=MA176_000114-T1.exon6;Parent=MA176_000114-T1;
scaffold_1	funannotate	exon	428353	428573	.	-	.	ID=MA176_000114-T1.exon7;Parent=MA176_000114-T1;
scaffold_1	funannotate	CDS	431719	431959	.	-	0	ID=MA176_000114-T1.cds;Parent=MA176_000114-T1;
scaffold_1	funannotate	CDS	430512	431362	.	-	2	ID=MA176_000114-T1.cds;Parent=MA176_000114-T1;
scaffold_1	funannotate	CDS	430068	430455	.	-	0	ID=MA176_000114-T1.cds;Parent=MA176_000114-T1;
scaffold_1	funannotate	CDS	429212	429920	.	-	2	ID=MA176_000114-T1.cds;Parent=MA176_000114-T1;
scaffold_1	funannotate	CDS	428801	429158	.	-	1	ID=MA176_000114-T1.cds;Parent=MA176_000114-T1;
scaffold_1	funannotate	CDS	428648	428747	.	-	0	ID=MA176_000114-T1.cds;Parent=MA176_000114-T1;
scaffold_1	funannotate	CDS	428353	428573	.	-	2	ID=MA176_000114-T1.cds;Parent=MA176_000114-T1;
scaffold_1	funannotate	gene	436785	437231	.	+	.	ID=MA176_000115;
scaffold_1	funannotate	mRNA	436785	437231	.	+	.	ID=MA176_000115-T1;Parent=MA176_000115;product=hypothetical protein;
scaffold_1	funannotate	exon	436785	437231	.	+	.	ID=MA176_000115-T1.exon1;Parent=MA176_000115-T1;
scaffold_1	funannotate	CDS	436785	437231	.	+	0	ID=MA176_000115-T1.cds;Parent=MA176_000115-T1;
scaffold_1	funannotate	gene	438435	440238	.	-	.	ID=MA176_000116;
scaffold_1	funannotate	mRNA	438435	440238	.	-	.	ID=MA176_000116-T1;Parent=MA176_000116;product=hypothetical protein;
scaffold_1	funannotate	exon	439851	440238	.	-	.	ID=MA176_000116-T1.exon1;Parent=MA176_000116-T1;
scaffold_1	funannotate	exon	438932	439793	.	-	.	ID=MA176_000116-T1.exon2;Parent=MA176_000116-T1;
scaffold_1	funannotate	exon	438435	438828	.	-	.	ID=MA176_000116-T1.exon3;Parent=MA176_000116-T1;
scaffold_1	funannotate	CDS	439851	440238	.	-	0	ID=MA176_000116-T1.cds;Parent=MA176_000116-T1;
scaffold_1	funannotate	CDS	438932	439793	.	-	2	ID=MA176_000116-T1.cds;Parent=MA176_000116-T1;
scaffold_1	funannotate	CDS	438435	438828	.	-	1	ID=MA176_000116-T1.cds;Parent=MA176_000116-T1;
scaffold_1	funannotate	gene	442023	443638	.	-	.	ID=MA176_000117;
scaffold_1	funannotate	mRNA	442023	443638	.	-	.	ID=MA176_000117-T1;Parent=MA176_000117;product=hypothetical protein;
scaffold_1	funannotate	exon	443194	443638	.	-	.	ID=MA176_000117-T1.exon1;Parent=MA176_000117-T1;
scaffold_1	funannotate	exon	442610	443132	.	-	.	ID=MA176_000117-T1.exon2;Parent=MA176_000117-T1;
scaffold_1	funannotate	exon	442023	442506	.	-	.	ID=MA176_000117-T1.exon3;Parent=MA176_000117-T1;
scaffold_1	funannotate	CDS	443194	443638	.	-	0	ID=MA176_000117-T1.cds;Parent=MA176_000117-T1;
scaffold_1	funannotate	CDS	442610	443132	.	-	2	ID=MA176_000117-T1.cds;Parent=MA176_000117-T1;
scaffold_1	funannotate	CDS	442023	442506	.	-	1	ID=MA176_000117-T1.cds;Parent=MA176_000117-T1;
scaffold_1	funannotate	gene	445897	447516	.	+	.	ID=MA176_000118;
scaffold_1	funannotate	mRNA	445897	447516	.	+	.	ID=MA176_000118-T1;Parent=MA176_000118;product=hypothetical protein;
scaffold_1	funannotate	exon	445897	447516	.	+	.	ID=MA176_000118-T1.exon1;Parent=MA176_000118-T1;
scaffold_1	funannotate	CDS	445897	447516	.	+	0	ID=MA176_000118-T1.cds;Parent=MA176_000118-T1;
scaffold_1	funannotate	gene	448166	449029	.	-	.	ID=MA176_000119;
scaffold_1	funannotate	mRNA	448166	449029	.	-	.	ID=MA176_000119-T1;Parent=MA176_000119;product=hypothetical protein;
scaffold_1	funannotate	exon	448728	449029	.	-	.	ID=MA176_000119-T1.exon1;Parent=MA176_000119-T1;
scaffold_1	funannotate	exon	448166	448547	.	-	.	ID=MA176_000119-T1.exon2;Parent=MA176_000119-T1;
scaffold_1	funannotate	CDS	448728	449029	.	-	0	ID=MA176_000119-T1.cds;Parent=MA176_000119-T1;
scaffold_1	funannotate	CDS	448166	448547	.	-	1	ID=MA176_000119-T1.cds;Parent=MA176_000119-T1;
scaffold_1	funannotate	gene	449856	450869	.	-	.	ID=MA176_000120;
scaffold_1	funannotate	mRNA	449856	450869	.	-	.	ID=MA176_000120-T1;Parent=MA176_000120;product=hypothetical protein;
scaffold_1	funannotate	exon	449856	450869	.	-	.	ID=MA176_000120-T1.exon1;Parent=MA176_000120-T1;
scaffold_1	funannotate	CDS	449856	450869	.	-	0	ID=MA176_000120-T1.cds;Parent=MA176_000120-T1;
scaffold_1	funannotate	gene	455900	457024	.	-	.	ID=MA176_000121;
scaffold_1	funannotate	mRNA	455900	457024	.	-	.	ID=MA176_000121-T1;Parent=MA176_000121;product=hypothetical protein;
scaffold_1	funannotate	exon	455900	457024	.	-	.	ID=MA176_000121-T1.exon1;Parent=MA176_000121-T1;
scaffold_1	funannotate	CDS	455900	457024	.	-	0	ID=MA176_000121-T1.cds;Parent=MA176_000121-T1;
scaffold_1	funannotate	gene	458335	459879	.	-	.	ID=MA176_000122;
scaffold_1	funannotate	mRNA	458335	459879	.	-	.	ID=MA176_000122-T1;Parent=MA176_000122;product=hypothetical protein;
scaffold_1	funannotate	exon	458335	459879	.	-	.	ID=MA176_000122-T1.exon1;Parent=MA176_000122-T1;
scaffold_1	funannotate	CDS	458335	459879	.	-	0	ID=MA176_000122-T1.cds;Parent=MA176_000122-T1;
scaffold_1	funannotate	gene	462042	464210	.	+	.	ID=MA176_000123;
scaffold_1	funannotate	mRNA	462042	464210	.	+	.	ID=MA176_000123-T1;Parent=MA176_000123;product=hypothetical protein;
scaffold_1	funannotate	exon	462042	462253	.	+	.	ID=MA176_000123-T1.exon1;Parent=MA176_000123-T1;
scaffold_1	funannotate	exon	462338	463593	.	+	.	ID=MA176_000123-T1.exon2;Parent=MA176_000123-T1;
scaffold_1	funannotate	exon	463696	464210	.	+	.	ID=MA176_000123-T1.exon3;Parent=MA176_000123-T1;
scaffold_1	funannotate	CDS	462042	462253	.	+	0	ID=MA176_000123-T1.cds;Parent=MA176_000123-T1;
scaffold_1	funannotate	CDS	462338	463593	.	+	1	ID=MA176_000123-T1.cds;Parent=MA176_000123-T1;
scaffold_1	funannotate	CDS	463696	464210	.	+	2	ID=MA176_000123-T1.cds;Parent=MA176_000123-T1;
scaffold_1	funannotate	gene	465455	465550	.	+	.	ID=MA176_000124;
scaffold_1	funannotate	tRNA	465455	465550	.	+	.	ID=MA176_000124-T1;Parent=MA176_000124;product=tRNA-Val;
scaffold_1	funannotate	exon	465455	465550	.	+	.	ID=MA176_000124-T1.exon1;Parent=MA176_000124-T1;
scaffold_1	funannotate	gene	467607	468725	.	+	.	ID=MA176_000125;
scaffold_1	funannotate	mRNA	467607	468725	.	+	.	ID=MA176_000125-T1;Parent=MA176_000125;product=hypothetical protein;
scaffold_1	funannotate	exon	467607	468725	.	+	.	ID=MA176_000125-T1.exon1;Parent=MA176_000125-T1;
scaffold_1	funannotate	CDS	467607	468725	.	+	0	ID=MA176_000125-T1.cds;Parent=MA176_000125-T1;
scaffold_1	funannotate	gene	470306	472247	.	-	.	ID=MA176_000126;
scaffold_1	funannotate	mRNA	470306	472247	.	-	.	ID=MA176_000126-T1;Parent=MA176_000126;product=hypothetical protein;
scaffold_1	funannotate	exon	471994	472247	.	-	.	ID=MA176_000126-T1.exon1;Parent=MA176_000126-T1;
scaffold_1	funannotate	exon	470785	471838	.	-	.	ID=MA176_000126-T1.exon2;Parent=MA176_000126-T1;
scaffold_1	funannotate	exon	470306	470641	.	-	.	ID=MA176_000126-T1.exon3;Parent=MA176_000126-T1;
scaffold_1	funannotate	CDS	471994	472247	.	-	0	ID=MA176_000126-T1.cds;Parent=MA176_000126-T1;
scaffold_1	funannotate	CDS	470785	471838	.	-	1	ID=MA176_000126-T1.cds;Parent=MA176_000126-T1;
scaffold_1	funannotate	CDS	470306	470641	.	-	0	ID=MA176_000126-T1.cds;Parent=MA176_000126-T1;
scaffold_1	funannotate	gene	478961	479191	.	+	.	ID=MA176_000127;
scaffold_1	funannotate	mRNA	478961	479191	.	+	.	ID=MA176_000127-T1;Parent=MA176_000127;product=hypothetical protein;
scaffold_1	funannotate	exon	478961	479191	.	+	.	ID=MA176_000127-T1.exon1;Parent=MA176_000127-T1;
scaffold_1	funannotate	CDS	478961	479191	.	+	0	ID=MA176_000127-T1.cds;Parent=MA176_000127-T1;
scaffold_1	funannotate	gene	479882	480761	.	-	.	ID=MA176_000128;
scaffold_1	funannotate	mRNA	479882	480761	.	-	.	ID=MA176_000128-T1;Parent=MA176_000128;product=hypothetical protein;
scaffold_1	funannotate	exon	480050	480761	.	-	.	ID=MA176_000128-T1.exon1;Parent=MA176_000128-T1;
scaffold_1	funannotate	exon	479882	479979	.	-	.	ID=MA176_000128-T1.exon2;Parent=MA176_000128-T1;
scaffold_1	funannotate	CDS	480050	480761	.	-	0	ID=MA176_000128-T1.cds;Parent=MA176_000128-T1;
scaffold_1	funannotate	CDS	479882	479979	.	-	2	ID=MA176_000128-T1.cds;Parent=MA176_000128-T1;
scaffold_1	funannotate	gene	482171	484017	.	-	.	ID=MA176_000129;
scaffold_1	funannotate	mRNA	482171	484017	.	-	.	ID=MA176_000129-T1;Parent=MA176_000129;product=hypothetical protein;
scaffold_1	funannotate	exon	482988	484017	.	-	.	ID=MA176_000129-T1.exon1;Parent=MA176_000129-T1;
scaffold_1	funannotate	exon	482171	482886	.	-	.	ID=MA176_000129-T1.exon2;Parent=MA176_000129-T1;
scaffold_1	funannotate	CDS	482988	484017	.	-	0	ID=MA176_000129-T1.cds;Parent=MA176_000129-T1;
scaffold_1	funannotate	CDS	482171	482886	.	-	2	ID=MA176_000129-T1.cds;Parent=MA176_000129-T1;
scaffold_1	funannotate	gene	484610	485446	.	-	.	ID=MA176_000130;
scaffold_1	funannotate	mRNA	484610	485446	.	-	.	ID=MA176_000130-T1;Parent=MA176_000130;product=hypothetical protein;
scaffold_1	funannotate	exon	485368	485446	.	-	.	ID=MA176_000130-T1.exon1;Parent=MA176_000130-T1;
scaffold_1	funannotate	exon	484610	485088	.	-	.	ID=MA176_000130-T1.exon2;Parent=MA176_000130-T1;
scaffold_1	funannotate	CDS	485368	485446	.	-	0	ID=MA176_000130-T1.cds;Parent=MA176_000130-T1;
scaffold_1	funannotate	CDS	484610	485088	.	-	2	ID=MA176_000130-T1.cds;Parent=MA176_000130-T1;
scaffold_1	funannotate	gene	487252	487830	.	+	.	ID=MA176_000131;
scaffold_1	funannotate	mRNA	487252	487830	.	+	.	ID=MA176_000131-T1;Parent=MA176_000131;product=hypothetical protein;
scaffold_1	funannotate	exon	487252	487830	.	+	.	ID=MA176_000131-T1.exon1;Parent=MA176_000131-T1;
scaffold_1	funannotate	CDS	487252	487830	.	+	0	ID=MA176_000131-T1.cds;Parent=MA176_000131-T1;
scaffold_1	funannotate	gene	489050	490295	.	-	.	ID=MA176_000132;
scaffold_1	funannotate	mRNA	489050	490295	.	-	.	ID=MA176_000132-T1;Parent=MA176_000132;product=hypothetical protein;
scaffold_1	funannotate	exon	490055	490295	.	-	.	ID=MA176_000132-T1.exon1;Parent=MA176_000132-T1;
scaffold_1	funannotate	exon	489318	489889	.	-	.	ID=MA176_000132-T1.exon2;Parent=MA176_000132-T1;
scaffold_1	funannotate	exon	489050	489238	.	-	.	ID=MA176_000132-T1.exon3;Parent=MA176_000132-T1;
scaffold_1	funannotate	CDS	490055	490295	.	-	0	ID=MA176_000132-T1.cds;Parent=MA176_000132-T1;
scaffold_1	funannotate	CDS	489318	489889	.	-	2	ID=MA176_000132-T1.cds;Parent=MA176_000132-T1;
scaffold_1	funannotate	CDS	489050	489238	.	-	0	ID=MA176_000132-T1.cds;Parent=MA176_000132-T1;
scaffold_1	funannotate	gene	494252	496487	.	-	.	ID=MA176_000133;
scaffold_1	funannotate	mRNA	494252	496487	.	-	.	ID=MA176_000133-T1;Parent=MA176_000133;product=hypothetical protein;
scaffold_1	funannotate	exon	496430	496487	.	-	.	ID=MA176_000133-T1.exon1;Parent=MA176_000133-T1;
scaffold_1	funannotate	exon	495403	496366	.	-	.	ID=MA176_000133-T1.exon2;Parent=MA176_000133-T1;
scaffold_1	funannotate	exon	495244	495346	.	-	.	ID=MA176_000133-T1.exon3;Parent=MA176_000133-T1;
scaffold_1	funannotate	exon	494848	495189	.	-	.	ID=MA176_000133-T1.exon4;Parent=MA176_000133-T1;
scaffold_1	funannotate	exon	494637	494778	.	-	.	ID=MA176_000133-T1.exon5;Parent=MA176_000133-T1;
scaffold_1	funannotate	exon	494252	494535	.	-	.	ID=MA176_000133-T1.exon6;Parent=MA176_000133-T1;
scaffold_1	funannotate	CDS	496430	496487	.	-	0	ID=MA176_000133-T1.cds;Parent=MA176_000133-T1;
scaffold_1	funannotate	CDS	495403	496366	.	-	2	ID=MA176_000133-T1.cds;Parent=MA176_000133-T1;
scaffold_1	funannotate	CDS	495244	495346	.	-	1	ID=MA176_000133-T1.cds;Parent=MA176_000133-T1;
scaffold_1	funannotate	CDS	494848	495189	.	-	0	ID=MA176_000133-T1.cds;Parent=MA176_000133-T1;
scaffold_1	funannotate	CDS	494637	494778	.	-	0	ID=MA176_000133-T1.cds;Parent=MA176_000133-T1;
scaffold_1	funannotate	CDS	494252	494535	.	-	2	ID=MA176_000133-T1.cds;Parent=MA176_000133-T1;
scaffold_1	funannotate	gene	497852	499305	.	+	.	ID=MA176_000134;
scaffold_1	funannotate	mRNA	497852	499305	.	+	.	ID=MA176_000134-T1;Parent=MA176_000134;product=hypothetical protein;
scaffold_1	funannotate	exon	497852	498839	.	+	.	ID=MA176_000134-T1.exon1;Parent=MA176_000134-T1;
scaffold_1	funannotate	exon	498896	499305	.	+	.	ID=MA176_000134-T1.exon2;Parent=MA176_000134-T1;
scaffold_1	funannotate	CDS	497852	498839	.	+	0	ID=MA176_000134-T1.cds;Parent=MA176_000134-T1;
scaffold_1	funannotate	CDS	498896	499305	.	+	2	ID=MA176_000134-T1.cds;Parent=MA176_000134-T1;
scaffold_1	funannotate	gene	500360	501763	.	+	.	ID=MA176_000135;
scaffold_1	funannotate	mRNA	500360	501763	.	+	.	ID=MA176_000135-T1;Parent=MA176_000135;product=hypothetical protein;
scaffold_1	funannotate	exon	500360	501763	.	+	.	ID=MA176_000135-T1.exon1;Parent=MA176_000135-T1;
scaffold_1	funannotate	CDS	500360	501763	.	+	0	ID=MA176_000135-T1.cds;Parent=MA176_000135-T1;
scaffold_1	funannotate	gene	502379	507358	.	+	.	ID=MA176_000136;
scaffold_1	funannotate	mRNA	502379	507358	.	+	.	ID=MA176_000136-T1;Parent=MA176_000136;product=hypothetical protein;
scaffold_1	funannotate	exon	502379	502396	.	+	.	ID=MA176_000136-T1.exon1;Parent=MA176_000136-T1;
scaffold_1	funannotate	exon	502475	503911	.	+	.	ID=MA176_000136-T1.exon2;Parent=MA176_000136-T1;
scaffold_1	funannotate	exon	504051	504428	.	+	.	ID=MA176_000136-T1.exon3;Parent=MA176_000136-T1;
scaffold_1	funannotate	exon	504527	504878	.	+	.	ID=MA176_000136-T1.exon4;Parent=MA176_000136-T1;
scaffold_1	funannotate	exon	505042	505126	.	+	.	ID=MA176_000136-T1.exon5;Parent=MA176_000136-T1;
scaffold_1	funannotate	exon	505192	505259	.	+	.	ID=MA176_000136-T1.exon6;Parent=MA176_000136-T1;
scaffold_1	funannotate	exon	505410	505988	.	+	.	ID=MA176_000136-T1.exon7;Parent=MA176_000136-T1;
scaffold_1	funannotate	exon	506055	506585	.	+	.	ID=MA176_000136-T1.exon8;Parent=MA176_000136-T1;
scaffold_1	funannotate	exon	506679	507358	.	+	.	ID=MA176_000136-T1.exon9;Parent=MA176_000136-T1;
scaffold_1	funannotate	CDS	502379	502396	.	+	0	ID=MA176_000136-T1.cds;Parent=MA176_000136-T1;
scaffold_1	funannotate	CDS	502475	503911	.	+	0	ID=MA176_000136-T1.cds;Parent=MA176_000136-T1;
scaffold_1	funannotate	CDS	504051	504428	.	+	0	ID=MA176_000136-T1.cds;Parent=MA176_000136-T1;
scaffold_1	funannotate	CDS	504527	504878	.	+	0	ID=MA176_000136-T1.cds;Parent=MA176_000136-T1;
scaffold_1	funannotate	CDS	505042	505126	.	+	2	ID=MA176_000136-T1.cds;Parent=MA176_000136-T1;
scaffold_1	funannotate	CDS	505192	505259	.	+	1	ID=MA176_000136-T1.cds;Parent=MA176_000136-T1;
scaffold_1	funannotate	CDS	505410	505988	.	+	2	ID=MA176_000136-T1.cds;Parent=MA176_000136-T1;
scaffold_1	funannotate	CDS	506055	506585	.	+	2	ID=MA176_000136-T1.cds;Parent=MA176_000136-T1;
scaffold_1	funannotate	CDS	506679	507358	.	+	2	ID=MA176_000136-T1.cds;Parent=MA176_000136-T1;
scaffold_1	funannotate	gene	507684	509786	.	-	.	ID=MA176_000137;
scaffold_1	funannotate	mRNA	507684	509786	.	-	.	ID=MA176_000137-T1;Parent=MA176_000137;product=hypothetical protein;
scaffold_1	funannotate	exon	507684	509786	.	-	.	ID=MA176_000137-T1.exon1;Parent=MA176_000137-T1;
scaffold_1	funannotate	CDS	507684	509786	.	-	0	ID=MA176_000137-T1.cds;Parent=MA176_000137-T1;
scaffold_1	funannotate	gene	510843	512354	.	+	.	ID=MA176_000138;
scaffold_1	funannotate	mRNA	510843	512354	.	+	.	ID=MA176_000138-T1;Parent=MA176_000138;product=hypothetical protein;
scaffold_1	funannotate	exon	510843	510973	.	+	.	ID=MA176_000138-T1.exon1;Parent=MA176_000138-T1;
scaffold_1	funannotate	exon	511044	511338	.	+	.	ID=MA176_000138-T1.exon2;Parent=MA176_000138-T1;
scaffold_1	funannotate	exon	511401	511773	.	+	.	ID=MA176_000138-T1.exon3;Parent=MA176_000138-T1;
scaffold_1	funannotate	exon	511837	511885	.	+	.	ID=MA176_000138-T1.exon4;Parent=MA176_000138-T1;
scaffold_1	funannotate	exon	511951	512100	.	+	.	ID=MA176_000138-T1.exon5;Parent=MA176_000138-T1;
scaffold_1	funannotate	exon	512192	512354	.	+	.	ID=MA176_000138-T1.exon6;Parent=MA176_000138-T1;
scaffold_1	funannotate	CDS	510843	510973	.	+	0	ID=MA176_000138-T1.cds;Parent=MA176_000138-T1;
scaffold_1	funannotate	CDS	511044	511338	.	+	1	ID=MA176_000138-T1.cds;Parent=MA176_000138-T1;
scaffold_1	funannotate	CDS	511401	511773	.	+	0	ID=MA176_000138-T1.cds;Parent=MA176_000138-T1;
scaffold_1	funannotate	CDS	511837	511885	.	+	2	ID=MA176_000138-T1.cds;Parent=MA176_000138-T1;
scaffold_1	funannotate	CDS	511951	512100	.	+	1	ID=MA176_000138-T1.cds;Parent=MA176_000138-T1;
scaffold_1	funannotate	CDS	512192	512354	.	+	1	ID=MA176_000138-T1.cds;Parent=MA176_000138-T1;
scaffold_1	funannotate	gene	514279	514731	.	+	.	ID=MA176_000139;
scaffold_1	funannotate	mRNA	514279	514731	.	+	.	ID=MA176_000139-T1;Parent=MA176_000139;product=hypothetical protein;
scaffold_1	funannotate	exon	514279	514731	.	+	.	ID=MA176_000139-T1.exon1;Parent=MA176_000139-T1;
scaffold_1	funannotate	CDS	514279	514731	.	+	0	ID=MA176_000139-T1.cds;Parent=MA176_000139-T1;
scaffold_1	funannotate	gene	516975	520403	.	-	.	ID=MA176_000140;
scaffold_1	funannotate	mRNA	516975	520403	.	-	.	ID=MA176_000140-T1;Parent=MA176_000140;product=hypothetical protein;
scaffold_1	funannotate	exon	519951	520403	.	-	.	ID=MA176_000140-T1.exon1;Parent=MA176_000140-T1;
scaffold_1	funannotate	exon	519717	519798	.	-	.	ID=MA176_000140-T1.exon2;Parent=MA176_000140-T1;
scaffold_1	funannotate	exon	519540	519657	.	-	.	ID=MA176_000140-T1.exon3;Parent=MA176_000140-T1;
scaffold_1	funannotate	exon	516975	519378	.	-	.	ID=MA176_000140-T1.exon4;Parent=MA176_000140-T1;
scaffold_1	funannotate	CDS	519951	520403	.	-	0	ID=MA176_000140-T1.cds;Parent=MA176_000140-T1;
scaffold_1	funannotate	CDS	519717	519798	.	-	0	ID=MA176_000140-T1.cds;Parent=MA176_000140-T1;
scaffold_1	funannotate	CDS	519540	519657	.	-	2	ID=MA176_000140-T1.cds;Parent=MA176_000140-T1;
scaffold_1	funannotate	CDS	516975	519378	.	-	1	ID=MA176_000140-T1.cds;Parent=MA176_000140-T1;
scaffold_1	funannotate	gene	521994	523433	.	-	.	ID=MA176_000141;
scaffold_1	funannotate	mRNA	521994	523433	.	-	.	ID=MA176_000141-T1;Parent=MA176_000141;product=hypothetical protein;
scaffold_1	funannotate	exon	521994	523433	.	-	.	ID=MA176_000141-T1.exon1;Parent=MA176_000141-T1;
scaffold_1	funannotate	CDS	521994	523433	.	-	0	ID=MA176_000141-T1.cds;Parent=MA176_000141-T1;
scaffold_1	funannotate	gene	524147	525939	.	-	.	ID=MA176_000142;
scaffold_1	funannotate	mRNA	524147	525939	.	-	.	ID=MA176_000142-T1;Parent=MA176_000142;product=hypothetical protein;
scaffold_1	funannotate	exon	525920	525939	.	-	.	ID=MA176_000142-T1.exon1;Parent=MA176_000142-T1;
scaffold_1	funannotate	exon	525455	525859	.	-	.	ID=MA176_000142-T1.exon2;Parent=MA176_000142-T1;
scaffold_1	funannotate	exon	524147	525380	.	-	.	ID=MA176_000142-T1.exon3;Parent=MA176_000142-T1;
scaffold_1	funannotate	CDS	525920	525939	.	-	0	ID=MA176_000142-T1.cds;Parent=MA176_000142-T1;
scaffold_1	funannotate	CDS	525455	525859	.	-	1	ID=MA176_000142-T1.cds;Parent=MA176_000142-T1;
scaffold_1	funannotate	CDS	524147	525380	.	-	1	ID=MA176_000142-T1.cds;Parent=MA176_000142-T1;
scaffold_1	funannotate	gene	527695	528697	.	-	.	ID=MA176_000143;
scaffold_1	funannotate	mRNA	527695	528697	.	-	.	ID=MA176_000143-T1;Parent=MA176_000143;product=hypothetical protein;
scaffold_1	funannotate	exon	528649	528697	.	-	.	ID=MA176_000143-T1.exon1;Parent=MA176_000143-T1;
scaffold_1	funannotate	exon	528464	528590	.	-	.	ID=MA176_000143-T1.exon2;Parent=MA176_000143-T1;
scaffold_1	funannotate	exon	528265	528406	.	-	.	ID=MA176_000143-T1.exon3;Parent=MA176_000143-T1;
scaffold_1	funannotate	exon	528054	528204	.	-	.	ID=MA176_000143-T1.exon4;Parent=MA176_000143-T1;
scaffold_1	funannotate	exon	527695	527951	.	-	.	ID=MA176_000143-T1.exon5;Parent=MA176_000143-T1;
scaffold_1	funannotate	CDS	528649	528697	.	-	0	ID=MA176_000143-T1.cds;Parent=MA176_000143-T1;
scaffold_1	funannotate	CDS	528464	528590	.	-	2	ID=MA176_000143-T1.cds;Parent=MA176_000143-T1;
scaffold_1	funannotate	CDS	528265	528406	.	-	1	ID=MA176_000143-T1.cds;Parent=MA176_000143-T1;
scaffold_1	funannotate	CDS	528054	528204	.	-	0	ID=MA176_000143-T1.cds;Parent=MA176_000143-T1;
scaffold_1	funannotate	CDS	527695	527951	.	-	2	ID=MA176_000143-T1.cds;Parent=MA176_000143-T1;
scaffold_1	funannotate	gene	529833	531506	.	+	.	ID=MA176_000144;
scaffold_1	funannotate	mRNA	529833	531506	.	+	.	ID=MA176_000144-T1;Parent=MA176_000144;product=hypothetical protein;
scaffold_1	funannotate	exon	529833	531506	.	+	.	ID=MA176_000144-T1.exon1;Parent=MA176_000144-T1;
scaffold_1	funannotate	CDS	529833	531506	.	+	0	ID=MA176_000144-T1.cds;Parent=MA176_000144-T1;
scaffold_1	funannotate	gene	533114	536643	.	-	.	ID=MA176_000145;
scaffold_1	funannotate	mRNA	533114	536643	.	-	.	ID=MA176_000145-T1;Parent=MA176_000145;product=hypothetical protein;
scaffold_1	funannotate	exon	535508	536643	.	-	.	ID=MA176_000145-T1.exon1;Parent=MA176_000145-T1;
scaffold_1	funannotate	exon	533252	535459	.	-	.	ID=MA176_000145-T1.exon2;Parent=MA176_000145-T1;
scaffold_1	funannotate	exon	533114	533192	.	-	.	ID=MA176_000145-T1.exon3;Parent=MA176_000145-T1;
scaffold_1	funannotate	CDS	535508	536643	.	-	0	ID=MA176_000145-T1.cds;Parent=MA176_000145-T1;
scaffold_1	funannotate	CDS	533252	535459	.	-	1	ID=MA176_000145-T1.cds;Parent=MA176_000145-T1;
scaffold_1	funannotate	CDS	533114	533192	.	-	1	ID=MA176_000145-T1.cds;Parent=MA176_000145-T1;
scaffold_1	funannotate	gene	537189	538353	.	+	.	ID=MA176_000146;
scaffold_1	funannotate	mRNA	537189	538353	.	+	.	ID=MA176_000146-T1;Parent=MA176_000146;product=hypothetical protein;
scaffold_1	funannotate	exon	537189	537229	.	+	.	ID=MA176_000146-T1.exon1;Parent=MA176_000146-T1;
scaffold_1	funannotate	exon	537378	538353	.	+	.	ID=MA176_000146-T1.exon2;Parent=MA176_000146-T1;
scaffold_1	funannotate	CDS	537189	537229	.	+	0	ID=MA176_000146-T1.cds;Parent=MA176_000146-T1;
scaffold_1	funannotate	CDS	537378	538353	.	+	1	ID=MA176_000146-T1.cds;Parent=MA176_000146-T1;
scaffold_1	funannotate	gene	541403	543058	.	+	.	ID=MA176_000147;
scaffold_1	funannotate	mRNA	541403	543058	.	+	.	ID=MA176_000147-T1;Parent=MA176_000147;product=hypothetical protein;
scaffold_1	funannotate	exon	541403	542020	.	+	.	ID=MA176_000147-T1.exon1;Parent=MA176_000147-T1;
scaffold_1	funannotate	exon	542097	542535	.	+	.	ID=MA176_000147-T1.exon2;Parent=MA176_000147-T1;
scaffold_1	funannotate	exon	542641	542756	.	+	.	ID=MA176_000147-T1.exon3;Parent=MA176_000147-T1;
scaffold_1	funannotate	exon	542861	543058	.	+	.	ID=MA176_000147-T1.exon4;Parent=MA176_000147-T1;
scaffold_1	funannotate	CDS	541403	542020	.	+	0	ID=MA176_000147-T1.cds;Parent=MA176_000147-T1;
scaffold_1	funannotate	CDS	542097	542535	.	+	0	ID=MA176_000147-T1.cds;Parent=MA176_000147-T1;
scaffold_1	funannotate	CDS	542641	542756	.	+	2	ID=MA176_000147-T1.cds;Parent=MA176_000147-T1;
scaffold_1	funannotate	CDS	542861	543058	.	+	0	ID=MA176_000147-T1.cds;Parent=MA176_000147-T1;
scaffold_1	funannotate	gene	546794	548463	.	+	.	ID=MA176_000148;
scaffold_1	funannotate	mRNA	546794	548463	.	+	.	ID=MA176_000148-T1;Parent=MA176_000148;product=hypothetical protein;
scaffold_1	funannotate	exon	546794	547388	.	+	.	ID=MA176_000148-T1.exon1;Parent=MA176_000148-T1;
scaffold_1	funannotate	exon	547466	548463	.	+	.	ID=MA176_000148-T1.exon2;Parent=MA176_000148-T1;
scaffold_1	funannotate	CDS	546794	547388	.	+	0	ID=MA176_000148-T1.cds;Parent=MA176_000148-T1;
scaffold_1	funannotate	CDS	547466	548463	.	+	2	ID=MA176_000148-T1.cds;Parent=MA176_000148-T1;
scaffold_1	funannotate	gene	549804	549897	.	-	.	ID=MA176_000149;
scaffold_1	funannotate	tRNA	549804	549897	.	-	.	ID=MA176_000149-T1;Parent=MA176_000149;product=tRNA-Val;
scaffold_1	funannotate	exon	549804	549897	.	-	.	ID=MA176_000149-T1.exon1;Parent=MA176_000149-T1;
scaffold_1	funannotate	gene	551221	553620	.	+	.	ID=MA176_000150;
scaffold_1	funannotate	mRNA	551221	553620	.	+	.	ID=MA176_000150-T1;Parent=MA176_000150;product=hypothetical protein;
scaffold_1	funannotate	exon	551221	553620	.	+	.	ID=MA176_000150-T1.exon1;Parent=MA176_000150-T1;
scaffold_1	funannotate	CDS	551221	553620	.	+	0	ID=MA176_000150-T1.cds;Parent=MA176_000150-T1;
scaffold_1	funannotate	gene	554765	556689	.	-	.	ID=MA176_000151;
scaffold_1	funannotate	mRNA	554765	556689	.	-	.	ID=MA176_000151-T1;Parent=MA176_000151;product=hypothetical protein;
scaffold_1	funannotate	exon	556294	556689	.	-	.	ID=MA176_000151-T1.exon1;Parent=MA176_000151-T1;
scaffold_1	funannotate	exon	555817	556220	.	-	.	ID=MA176_000151-T1.exon2;Parent=MA176_000151-T1;
scaffold_1	funannotate	exon	554765	555758	.	-	.	ID=MA176_000151-T1.exon3;Parent=MA176_000151-T1;
scaffold_1	funannotate	CDS	556294	556689	.	-	0	ID=MA176_000151-T1.cds;Parent=MA176_000151-T1;
scaffold_1	funannotate	CDS	555817	556220	.	-	0	ID=MA176_000151-T1.cds;Parent=MA176_000151-T1;
scaffold_1	funannotate	CDS	554765	555758	.	-	1	ID=MA176_000151-T1.cds;Parent=MA176_000151-T1;
scaffold_1	funannotate	gene	557147	559063	.	+	.	ID=MA176_000152;
scaffold_1	funannotate	mRNA	557147	559063	.	+	.	ID=MA176_000152-T1;Parent=MA176_000152;product=hypothetical protein;
scaffold_1	funannotate	exon	557147	557501	.	+	.	ID=MA176_000152-T1.exon1;Parent=MA176_000152-T1;
scaffold_1	funannotate	exon	557709	559063	.	+	.	ID=MA176_000152-T1.exon2;Parent=MA176_000152-T1;
scaffold_1	funannotate	CDS	557147	557501	.	+	0	ID=MA176_000152-T1.cds;Parent=MA176_000152-T1;
scaffold_1	funannotate	CDS	557709	559063	.	+	2	ID=MA176_000152-T1.cds;Parent=MA176_000152-T1;
scaffold_1	funannotate	gene	560112	560861	.	-	.	ID=MA176_000153;
scaffold_1	funannotate	mRNA	560112	560861	.	-	.	ID=MA176_000153-T1;Parent=MA176_000153;product=hypothetical protein;
scaffold_1	funannotate	exon	560112	560861	.	-	.	ID=MA176_000153-T1.exon1;Parent=MA176_000153-T1;
scaffold_1	funannotate	CDS	560112	560861	.	-	0	ID=MA176_000153-T1.cds;Parent=MA176_000153-T1;
scaffold_1	funannotate	gene	568342	570492	.	+	.	ID=MA176_000154;
scaffold_1	funannotate	mRNA	568342	570492	.	+	.	ID=MA176_000154-T1;Parent=MA176_000154;product=hypothetical protein;
scaffold_1	funannotate	exon	568342	568395	.	+	.	ID=MA176_000154-T1.exon1;Parent=MA176_000154-T1;
scaffold_1	funannotate	exon	568456	569017	.	+	.	ID=MA176_000154-T1.exon2;Parent=MA176_000154-T1;
scaffold_1	funannotate	exon	569082	569270	.	+	.	ID=MA176_000154-T1.exon3;Parent=MA176_000154-T1;
scaffold_1	funannotate	exon	569321	570492	.	+	.	ID=MA176_000154-T1.exon4;Parent=MA176_000154-T1;
scaffold_1	funannotate	CDS	568342	568395	.	+	0	ID=MA176_000154-T1.cds;Parent=MA176_000154-T1;
scaffold_1	funannotate	CDS	568456	569017	.	+	0	ID=MA176_000154-T1.cds;Parent=MA176_000154-T1;
scaffold_1	funannotate	CDS	569082	569270	.	+	2	ID=MA176_000154-T1.cds;Parent=MA176_000154-T1;
scaffold_1	funannotate	CDS	569321	570492	.	+	2	ID=MA176_000154-T1.cds;Parent=MA176_000154-T1;
scaffold_1	funannotate	gene	573773	575973	.	+	.	ID=MA176_000155;
scaffold_1	funannotate	mRNA	573773	575973	.	+	.	ID=MA176_000155-T1;Parent=MA176_000155;product=hypothetical protein;
scaffold_1	funannotate	exon	573773	573829	.	+	.	ID=MA176_000155-T1.exon1;Parent=MA176_000155-T1;
scaffold_1	funannotate	exon	573906	574653	.	+	.	ID=MA176_000155-T1.exon2;Parent=MA176_000155-T1;
scaffold_1	funannotate	exon	574734	574795	.	+	.	ID=MA176_000155-T1.exon3;Parent=MA176_000155-T1;
scaffold_1	funannotate	exon	574937	575251	.	+	.	ID=MA176_000155-T1.exon4;Parent=MA176_000155-T1;
scaffold_1	funannotate	exon	575501	575667	.	+	.	ID=MA176_000155-T1.exon5;Parent=MA176_000155-T1;
scaffold_1	funannotate	exon	575814	575973	.	+	.	ID=MA176_000155-T1.exon6;Parent=MA176_000155-T1;
scaffold_1	funannotate	CDS	573773	573829	.	+	0	ID=MA176_000155-T1.cds;Parent=MA176_000155-T1;
scaffold_1	funannotate	CDS	573906	574653	.	+	0	ID=MA176_000155-T1.cds;Parent=MA176_000155-T1;
scaffold_1	funannotate	CDS	574734	574795	.	+	2	ID=MA176_000155-T1.cds;Parent=MA176_000155-T1;
scaffold_1	funannotate	CDS	574937	575251	.	+	0	ID=MA176_000155-T1.cds;Parent=MA176_000155-T1;
scaffold_1	funannotate	CDS	575501	575667	.	+	0	ID=MA176_000155-T1.cds;Parent=MA176_000155-T1;
scaffold_1	funannotate	CDS	575814	575973	.	+	1	ID=MA176_000155-T1.cds;Parent=MA176_000155-T1;
scaffold_1	funannotate	gene	576937	579968	.	+	.	ID=MA176_000156;
scaffold_1	funannotate	mRNA	576937	579968	.	+	.	ID=MA176_000156-T1;Parent=MA176_000156;product=hypothetical protein;
scaffold_1	funannotate	exon	576937	578896	.	+	.	ID=MA176_000156-T1.exon1;Parent=MA176_000156-T1;
scaffold_1	funannotate	exon	579113	579354	.	+	.	ID=MA176_000156-T1.exon2;Parent=MA176_000156-T1;
scaffold_1	funannotate	exon	579864	579968	.	+	.	ID=MA176_000156-T1.exon3;Parent=MA176_000156-T1;
scaffold_1	funannotate	CDS	576937	578896	.	+	0	ID=MA176_000156-T1.cds;Parent=MA176_000156-T1;
scaffold_1	funannotate	CDS	579113	579354	.	+	2	ID=MA176_000156-T1.cds;Parent=MA176_000156-T1;
scaffold_1	funannotate	CDS	579864	579968	.	+	0	ID=MA176_000156-T1.cds;Parent=MA176_000156-T1;
scaffold_1	funannotate	gene	580901	582480	.	-	.	ID=MA176_000157;
scaffold_1	funannotate	mRNA	580901	582480	.	-	.	ID=MA176_000157-T1;Parent=MA176_000157;product=hypothetical protein;
scaffold_1	funannotate	exon	582455	582480	.	-	.	ID=MA176_000157-T1.exon1;Parent=MA176_000157-T1;
scaffold_1	funannotate	exon	581727	581966	.	-	.	ID=MA176_000157-T1.exon2;Parent=MA176_000157-T1;
scaffold_1	funannotate	exon	581202	581631	.	-	.	ID=MA176_000157-T1.exon3;Parent=MA176_000157-T1;
scaffold_1	funannotate	exon	580901	581101	.	-	.	ID=MA176_000157-T1.exon4;Parent=MA176_000157-T1;
scaffold_1	funannotate	CDS	582455	582480	.	-	0	ID=MA176_000157-T1.cds;Parent=MA176_000157-T1;
scaffold_1	funannotate	CDS	581727	581966	.	-	1	ID=MA176_000157-T1.cds;Parent=MA176_000157-T1;
scaffold_1	funannotate	CDS	581202	581631	.	-	1	ID=MA176_000157-T1.cds;Parent=MA176_000157-T1;
scaffold_1	funannotate	CDS	580901	581101	.	-	0	ID=MA176_000157-T1.cds;Parent=MA176_000157-T1;
scaffold_1	funannotate	gene	584978	585955	.	-	.	ID=MA176_000158;
scaffold_1	funannotate	mRNA	584978	585955	.	-	.	ID=MA176_000158-T1;Parent=MA176_000158;product=hypothetical protein;
scaffold_1	funannotate	exon	584978	585955	.	-	.	ID=MA176_000158-T1.exon1;Parent=MA176_000158-T1;
scaffold_1	funannotate	CDS	584978	585955	.	-	0	ID=MA176_000158-T1.cds;Parent=MA176_000158-T1;
scaffold_1	funannotate	gene	589918	591351	.	-	.	ID=MA176_000159;
scaffold_1	funannotate	mRNA	589918	591351	.	-	.	ID=MA176_000159-T1;Parent=MA176_000159;product=hypothetical protein;
scaffold_1	funannotate	exon	591160	591351	.	-	.	ID=MA176_000159-T1.exon1;Parent=MA176_000159-T1;
scaffold_1	funannotate	exon	590488	590861	.	-	.	ID=MA176_000159-T1.exon2;Parent=MA176_000159-T1;
scaffold_1	funannotate	exon	590328	590395	.	-	.	ID=MA176_000159-T1.exon3;Parent=MA176_000159-T1;
scaffold_1	funannotate	exon	589918	590216	.	-	.	ID=MA176_000159-T1.exon4;Parent=MA176_000159-T1;
scaffold_1	funannotate	CDS	591160	591351	.	-	0	ID=MA176_000159-T1.cds;Parent=MA176_000159-T1;
scaffold_1	funannotate	CDS	590488	590861	.	-	0	ID=MA176_000159-T1.cds;Parent=MA176_000159-T1;
scaffold_1	funannotate	CDS	590328	590395	.	-	1	ID=MA176_000159-T1.cds;Parent=MA176_000159-T1;
scaffold_1	funannotate	CDS	589918	590216	.	-	2	ID=MA176_000159-T1.cds;Parent=MA176_000159-T1;
scaffold_1	funannotate	gene	592656	593789	.	+	.	ID=MA176_000160;
scaffold_1	funannotate	mRNA	592656	593789	.	+	.	ID=MA176_000160-T1;Parent=MA176_000160;product=hypothetical protein;
scaffold_1	funannotate	exon	592656	593017	.	+	.	ID=MA176_000160-T1.exon1;Parent=MA176_000160-T1;
scaffold_1	funannotate	exon	593078	593789	.	+	.	ID=MA176_000160-T1.exon2;Parent=MA176_000160-T1;
scaffold_1	funannotate	CDS	592656	593017	.	+	0	ID=MA176_000160-T1.cds;Parent=MA176_000160-T1;
scaffold_1	funannotate	CDS	593078	593789	.	+	1	ID=MA176_000160-T1.cds;Parent=MA176_000160-T1;
scaffold_1	funannotate	gene	597040	598036	.	+	.	ID=MA176_000161;
scaffold_1	funannotate	mRNA	597040	598036	.	+	.	ID=MA176_000161-T1;Parent=MA176_000161;product=hypothetical protein;
scaffold_1	funannotate	exon	597040	597243	.	+	.	ID=MA176_000161-T1.exon1;Parent=MA176_000161-T1;
scaffold_1	funannotate	exon	597372	597599	.	+	.	ID=MA176_000161-T1.exon2;Parent=MA176_000161-T1;
scaffold_1	funannotate	exon	597734	598036	.	+	.	ID=MA176_000161-T1.exon3;Parent=MA176_000161-T1;
scaffold_1	funannotate	CDS	597040	597243	.	+	0	ID=MA176_000161-T1.cds;Parent=MA176_000161-T1;
scaffold_1	funannotate	CDS	597372	597599	.	+	0	ID=MA176_000161-T1.cds;Parent=MA176_000161-T1;
scaffold_1	funannotate	CDS	597734	598036	.	+	0	ID=MA176_000161-T1.cds;Parent=MA176_000161-T1;
scaffold_1	funannotate	gene	599044	607035	.	-	.	ID=MA176_000162;
scaffold_1	funannotate	mRNA	599044	607035	.	-	.	ID=MA176_000162-T1;Parent=MA176_000162;product=hypothetical protein;
scaffold_1	funannotate	exon	606134	607035	.	-	.	ID=MA176_000162-T1.exon1;Parent=MA176_000162-T1;
scaffold_1	funannotate	exon	603363	606075	.	-	.	ID=MA176_000162-T1.exon2;Parent=MA176_000162-T1;
scaffold_1	funannotate	exon	602944	603310	.	-	.	ID=MA176_000162-T1.exon3;Parent=MA176_000162-T1;
scaffold_1	funannotate	exon	601489	602889	.	-	.	ID=MA176_000162-T1.exon4;Parent=MA176_000162-T1;
scaffold_1	funannotate	exon	601382	601433	.	-	.	ID=MA176_000162-T1.exon5;Parent=MA176_000162-T1;
scaffold_1	funannotate	exon	599206	601319	.	-	.	ID=MA176_000162-T1.exon6;Parent=MA176_000162-T1;
scaffold_1	funannotate	exon	599044	599144	.	-	.	ID=MA176_000162-T1.exon7;Parent=MA176_000162-T1;
scaffold_1	funannotate	CDS	606134	607035	.	-	0	ID=MA176_000162-T1.cds;Parent=MA176_000162-T1;
scaffold_1	funannotate	CDS	603363	606075	.	-	1	ID=MA176_000162-T1.cds;Parent=MA176_000162-T1;
scaffold_1	funannotate	CDS	602944	603310	.	-	0	ID=MA176_000162-T1.cds;Parent=MA176_000162-T1;
scaffold_1	funannotate	CDS	601489	602889	.	-	2	ID=MA176_000162-T1.cds;Parent=MA176_000162-T1;
scaffold_1	funannotate	CDS	601382	601433	.	-	2	ID=MA176_000162-T1.cds;Parent=MA176_000162-T1;
scaffold_1	funannotate	CDS	599206	601319	.	-	1	ID=MA176_000162-T1.cds;Parent=MA176_000162-T1;
scaffold_1	funannotate	CDS	599044	599144	.	-	2	ID=MA176_000162-T1.cds;Parent=MA176_000162-T1;
scaffold_1	funannotate	gene	609786	610563	.	+	.	ID=MA176_000163;
scaffold_1	funannotate	mRNA	609786	610563	.	+	.	ID=MA176_000163-T1;Parent=MA176_000163;product=hypothetical protein;
scaffold_1	funannotate	exon	609786	610317	.	+	.	ID=MA176_000163-T1.exon1;Parent=MA176_000163-T1;
scaffold_1	funannotate	exon	610517	610563	.	+	.	ID=MA176_000163-T1.exon2;Parent=MA176_000163-T1;
scaffold_1	funannotate	CDS	609786	610317	.	+	0	ID=MA176_000163-T1.cds;Parent=MA176_000163-T1;
scaffold_1	funannotate	CDS	610517	610563	.	+	2	ID=MA176_000163-T1.cds;Parent=MA176_000163-T1;
scaffold_1	funannotate	gene	611915	613180	.	+	.	ID=MA176_000164;
scaffold_1	funannotate	mRNA	611915	613180	.	+	.	ID=MA176_000164-T1;Parent=MA176_000164;product=hypothetical protein;
scaffold_1	funannotate	exon	611915	613180	.	+	.	ID=MA176_000164-T1.exon1;Parent=MA176_000164-T1;
scaffold_1	funannotate	CDS	611915	613180	.	+	0	ID=MA176_000164-T1.cds;Parent=MA176_000164-T1;
scaffold_1	funannotate	gene	616446	617562	.	-	.	ID=MA176_000165;
scaffold_1	funannotate	mRNA	616446	617562	.	-	.	ID=MA176_000165-T1;Parent=MA176_000165;product=hypothetical protein;
scaffold_1	funannotate	exon	616446	617562	.	-	.	ID=MA176_000165-T1.exon1;Parent=MA176_000165-T1;
scaffold_1	funannotate	CDS	616446	617562	.	-	0	ID=MA176_000165-T1.cds;Parent=MA176_000165-T1;
scaffold_1	funannotate	gene	619939	621006	.	-	.	ID=MA176_000166;
scaffold_1	funannotate	mRNA	619939	621006	.	-	.	ID=MA176_000166-T1;Parent=MA176_000166;product=hypothetical protein;
scaffold_1	funannotate	exon	621002	621006	.	-	.	ID=MA176_000166-T1.exon1;Parent=MA176_000166-T1;
scaffold_1	funannotate	exon	619939	620986	.	-	.	ID=MA176_000166-T1.exon2;Parent=MA176_000166-T1;
scaffold_1	funannotate	CDS	621002	621006	.	-	0	ID=MA176_000166-T1.cds;Parent=MA176_000166-T1;
scaffold_1	funannotate	CDS	619939	620986	.	-	1	ID=MA176_000166-T1.cds;Parent=MA176_000166-T1;
scaffold_1	funannotate	gene	621027	621536	.	-	.	ID=MA176_000167;
scaffold_1	funannotate	mRNA	621027	621536	.	-	.	ID=MA176_000167-T1;Parent=MA176_000167;product=hypothetical protein;
scaffold_1	funannotate	exon	621528	621536	.	-	.	ID=MA176_000167-T1.exon1;Parent=MA176_000167-T1;
scaffold_1	funannotate	exon	621027	621482	.	-	.	ID=MA176_000167-T1.exon2;Parent=MA176_000167-T1;
scaffold_1	funannotate	CDS	621528	621536	.	-	0	ID=MA176_000167-T1.cds;Parent=MA176_000167-T1;
scaffold_1	funannotate	CDS	621027	621482	.	-	0	ID=MA176_000167-T1.cds;Parent=MA176_000167-T1;
scaffold_1	funannotate	gene	623104	624898	.	-	.	ID=MA176_000168;
scaffold_1	funannotate	mRNA	623104	624898	.	-	.	ID=MA176_000168-T1;Parent=MA176_000168;product=hypothetical protein;
scaffold_1	funannotate	exon	624534	624898	.	-	.	ID=MA176_000168-T1.exon1;Parent=MA176_000168-T1;
scaffold_1	funannotate	exon	623544	624470	.	-	.	ID=MA176_000168-T1.exon2;Parent=MA176_000168-T1;
scaffold_1	funannotate	exon	623104	623371	.	-	.	ID=MA176_000168-T1.exon3;Parent=MA176_000168-T1;
scaffold_1	funannotate	CDS	624534	624898	.	-	0	ID=MA176_000168-T1.cds;Parent=MA176_000168-T1;
scaffold_1	funannotate	CDS	623544	624470	.	-	1	ID=MA176_000168-T1.cds;Parent=MA176_000168-T1;
scaffold_1	funannotate	CDS	623104	623371	.	-	1	ID=MA176_000168-T1.cds;Parent=MA176_000168-T1;
scaffold_1	funannotate	gene	625777	626333	.	+	.	ID=MA176_000169;
scaffold_1	funannotate	mRNA	625777	626333	.	+	.	ID=MA176_000169-T1;Parent=MA176_000169;product=hypothetical protein;
scaffold_1	funannotate	exon	625777	625840	.	+	.	ID=MA176_000169-T1.exon1;Parent=MA176_000169-T1;
scaffold_1	funannotate	exon	625918	626130	.	+	.	ID=MA176_000169-T1.exon2;Parent=MA176_000169-T1;
scaffold_1	funannotate	exon	626197	626333	.	+	.	ID=MA176_000169-T1.exon3;Parent=MA176_000169-T1;
scaffold_1	funannotate	CDS	625777	625840	.	+	0	ID=MA176_000169-T1.cds;Parent=MA176_000169-T1;
scaffold_1	funannotate	CDS	625918	626130	.	+	2	ID=MA176_000169-T1.cds;Parent=MA176_000169-T1;
scaffold_1	funannotate	CDS	626197	626333	.	+	2	ID=MA176_000169-T1.cds;Parent=MA176_000169-T1;
scaffold_1	funannotate	gene	626349	627334	.	+	.	ID=MA176_000170;
scaffold_1	funannotate	mRNA	626349	627334	.	+	.	ID=MA176_000170-T1;Parent=MA176_000170;product=hypothetical protein;
scaffold_1	funannotate	exon	626349	626555	.	+	.	ID=MA176_000170-T1.exon1;Parent=MA176_000170-T1;
scaffold_1	funannotate	exon	626638	626793	.	+	.	ID=MA176_000170-T1.exon2;Parent=MA176_000170-T1;
scaffold_1	funannotate	exon	626921	627334	.	+	.	ID=MA176_000170-T1.exon3;Parent=MA176_000170-T1;
scaffold_1	funannotate	CDS	626349	626555	.	+	0	ID=MA176_000170-T1.cds;Parent=MA176_000170-T1;
scaffold_1	funannotate	CDS	626638	626793	.	+	0	ID=MA176_000170-T1.cds;Parent=MA176_000170-T1;
scaffold_1	funannotate	CDS	626921	627334	.	+	0	ID=MA176_000170-T1.cds;Parent=MA176_000170-T1;
scaffold_1	funannotate	gene	628195	630384	.	-	.	ID=MA176_000171;
scaffold_1	funannotate	mRNA	628195	630384	.	-	.	ID=MA176_000171-T1;Parent=MA176_000171;product=hypothetical protein;
scaffold_1	funannotate	exon	628195	630384	.	-	.	ID=MA176_000171-T1.exon1;Parent=MA176_000171-T1;
scaffold_1	funannotate	CDS	628195	630384	.	-	0	ID=MA176_000171-T1.cds;Parent=MA176_000171-T1;
scaffold_1	funannotate	gene	630766	631660	.	+	.	ID=MA176_000172;
scaffold_1	funannotate	mRNA	630766	631660	.	+	.	ID=MA176_000172-T1;Parent=MA176_000172;product=hypothetical protein;
scaffold_1	funannotate	exon	630766	630991	.	+	.	ID=MA176_000172-T1.exon1;Parent=MA176_000172-T1;
scaffold_1	funannotate	exon	631134	631367	.	+	.	ID=MA176_000172-T1.exon2;Parent=MA176_000172-T1;
scaffold_1	funannotate	exon	631452	631660	.	+	.	ID=MA176_000172-T1.exon3;Parent=MA176_000172-T1;
scaffold_1	funannotate	CDS	630766	630991	.	+	0	ID=MA176_000172-T1.cds;Parent=MA176_000172-T1;
scaffold_1	funannotate	CDS	631134	631367	.	+	2	ID=MA176_000172-T1.cds;Parent=MA176_000172-T1;
scaffold_1	funannotate	CDS	631452	631660	.	+	2	ID=MA176_000172-T1.cds;Parent=MA176_000172-T1;
scaffold_1	funannotate	gene	632449	634211	.	-	.	ID=MA176_000173;
scaffold_1	funannotate	mRNA	632449	634211	.	-	.	ID=MA176_000173-T1;Parent=MA176_000173;product=hypothetical protein;
scaffold_1	funannotate	exon	634172	634211	.	-	.	ID=MA176_000173-T1.exon1;Parent=MA176_000173-T1;
scaffold_1	funannotate	exon	633777	634075	.	-	.	ID=MA176_000173-T1.exon2;Parent=MA176_000173-T1;
scaffold_1	funannotate	exon	633425	633695	.	-	.	ID=MA176_000173-T1.exon3;Parent=MA176_000173-T1;
scaffold_1	funannotate	exon	632449	633365	.	-	.	ID=MA176_000173-T1.exon4;Parent=MA176_000173-T1;
scaffold_1	funannotate	CDS	634172	634211	.	-	0	ID=MA176_000173-T1.cds;Parent=MA176_000173-T1;
scaffold_1	funannotate	CDS	633777	634075	.	-	2	ID=MA176_000173-T1.cds;Parent=MA176_000173-T1;
scaffold_1	funannotate	CDS	633425	633695	.	-	0	ID=MA176_000173-T1.cds;Parent=MA176_000173-T1;
scaffold_1	funannotate	CDS	632449	633365	.	-	2	ID=MA176_000173-T1.cds;Parent=MA176_000173-T1;
scaffold_1	funannotate	gene	634833	635816	.	+	.	ID=MA176_000174;
scaffold_1	funannotate	mRNA	634833	635816	.	+	.	ID=MA176_000174-T1;Parent=MA176_000174;product=hypothetical protein;
scaffold_1	funannotate	exon	634833	635435	.	+	.	ID=MA176_000174-T1.exon1;Parent=MA176_000174-T1;
scaffold_1	funannotate	exon	635589	635816	.	+	.	ID=MA176_000174-T1.exon2;Parent=MA176_000174-T1;
scaffold_1	funannotate	CDS	634833	635435	.	+	0	ID=MA176_000174-T1.cds;Parent=MA176_000174-T1;
scaffold_1	funannotate	CDS	635589	635816	.	+	0	ID=MA176_000174-T1.cds;Parent=MA176_000174-T1;
scaffold_1	funannotate	gene	636359	637727	.	-	.	ID=MA176_000175;
scaffold_1	funannotate	mRNA	636359	637727	.	-	.	ID=MA176_000175-T1;Parent=MA176_000175;product=hypothetical protein;
scaffold_1	funannotate	exon	637632	637727	.	-	.	ID=MA176_000175-T1.exon1;Parent=MA176_000175-T1;
scaffold_1	funannotate	exon	636556	637545	.	-	.	ID=MA176_000175-T1.exon2;Parent=MA176_000175-T1;
scaffold_1	funannotate	exon	636359	636475	.	-	.	ID=MA176_000175-T1.exon3;Parent=MA176_000175-T1;
scaffold_1	funannotate	CDS	637632	637727	.	-	0	ID=MA176_000175-T1.cds;Parent=MA176_000175-T1;
scaffold_1	funannotate	CDS	636556	637545	.	-	0	ID=MA176_000175-T1.cds;Parent=MA176_000175-T1;
scaffold_1	funannotate	CDS	636359	636475	.	-	0	ID=MA176_000175-T1.cds;Parent=MA176_000175-T1;
scaffold_1	funannotate	gene	638215	638606	.	+	.	ID=MA176_000176;
scaffold_1	funannotate	mRNA	638215	638606	.	+	.	ID=MA176_000176-T1;Parent=MA176_000176;product=hypothetical protein;
scaffold_1	funannotate	exon	638215	638298	.	+	.	ID=MA176_000176-T1.exon1;Parent=MA176_000176-T1;
scaffold_1	funannotate	exon	638448	638606	.	+	.	ID=MA176_000176-T1.exon2;Parent=MA176_000176-T1;
scaffold_1	funannotate	CDS	638215	638298	.	+	0	ID=MA176_000176-T1.cds;Parent=MA176_000176-T1;
scaffold_1	funannotate	CDS	638448	638606	.	+	0	ID=MA176_000176-T1.cds;Parent=MA176_000176-T1;
scaffold_1	funannotate	gene	639026	640321	.	-	.	ID=MA176_000177;
scaffold_1	funannotate	mRNA	639026	640321	.	-	.	ID=MA176_000177-T1;Parent=MA176_000177;product=hypothetical protein;
scaffold_1	funannotate	exon	639026	640321	.	-	.	ID=MA176_000177-T1.exon1;Parent=MA176_000177-T1;
scaffold_1	funannotate	CDS	639026	640321	.	-	0	ID=MA176_000177-T1.cds;Parent=MA176_000177-T1;
scaffold_1	funannotate	gene	641880	643358	.	+	.	ID=MA176_000178;
scaffold_1	funannotate	mRNA	641880	643358	.	+	.	ID=MA176_000178-T1;Parent=MA176_000178;product=hypothetical protein;
scaffold_1	funannotate	exon	641880	643358	.	+	.	ID=MA176_000178-T1.exon1;Parent=MA176_000178-T1;
scaffold_1	funannotate	CDS	641880	643358	.	+	0	ID=MA176_000178-T1.cds;Parent=MA176_000178-T1;
scaffold_1	funannotate	gene	644453	645686	.	-	.	ID=MA176_000179;
scaffold_1	funannotate	mRNA	644453	645686	.	-	.	ID=MA176_000179-T1;Parent=MA176_000179;product=hypothetical protein;
scaffold_1	funannotate	exon	645569	645686	.	-	.	ID=MA176_000179-T1.exon1;Parent=MA176_000179-T1;
scaffold_1	funannotate	exon	645066	645422	.	-	.	ID=MA176_000179-T1.exon2;Parent=MA176_000179-T1;
scaffold_1	funannotate	exon	644453	644919	.	-	.	ID=MA176_000179-T1.exon3;Parent=MA176_000179-T1;
scaffold_1	funannotate	CDS	645569	645686	.	-	0	ID=MA176_000179-T1.cds;Parent=MA176_000179-T1;
scaffold_1	funannotate	CDS	645066	645422	.	-	2	ID=MA176_000179-T1.cds;Parent=MA176_000179-T1;
scaffold_1	funannotate	CDS	644453	644919	.	-	2	ID=MA176_000179-T1.cds;Parent=MA176_000179-T1;
scaffold_1	funannotate	gene	649303	654281	.	-	.	ID=MA176_000180;
scaffold_1	funannotate	mRNA	649303	654281	.	-	.	ID=MA176_000180-T1;Parent=MA176_000180;product=hypothetical protein;
scaffold_1	funannotate	exon	651402	654281	.	-	.	ID=MA176_000180-T1.exon1;Parent=MA176_000180-T1;
scaffold_1	funannotate	exon	651071	651343	.	-	.	ID=MA176_000180-T1.exon2;Parent=MA176_000180-T1;
scaffold_1	funannotate	exon	649303	651003	.	-	.	ID=MA176_000180-T1.exon3;Parent=MA176_000180-T1;
scaffold_1	funannotate	CDS	651402	654281	.	-	0	ID=MA176_000180-T1.cds;Parent=MA176_000180-T1;
scaffold_1	funannotate	CDS	651071	651343	.	-	0	ID=MA176_000180-T1.cds;Parent=MA176_000180-T1;
scaffold_1	funannotate	CDS	649303	651003	.	-	0	ID=MA176_000180-T1.cds;Parent=MA176_000180-T1;
scaffold_1	funannotate	gene	667128	669621	.	+	.	ID=MA176_000181;
scaffold_1	funannotate	mRNA	667128	669621	.	+	.	ID=MA176_000181-T1;Parent=MA176_000181;product=hypothetical protein;
scaffold_1	funannotate	exon	667128	668000	.	+	.	ID=MA176_000181-T1.exon1;Parent=MA176_000181-T1;
scaffold_1	funannotate	exon	668114	669128	.	+	.	ID=MA176_000181-T1.exon2;Parent=MA176_000181-T1;
scaffold_1	funannotate	exon	669179	669621	.	+	.	ID=MA176_000181-T1.exon3;Parent=MA176_000181-T1;
scaffold_1	funannotate	CDS	667128	668000	.	+	0	ID=MA176_000181-T1.cds;Parent=MA176_000181-T1;
scaffold_1	funannotate	CDS	668114	669128	.	+	0	ID=MA176_000181-T1.cds;Parent=MA176_000181-T1;
scaffold_1	funannotate	CDS	669179	669621	.	+	2	ID=MA176_000181-T1.cds;Parent=MA176_000181-T1;
scaffold_1	funannotate	gene	671381	673396	.	+	.	ID=MA176_000182;
scaffold_1	funannotate	mRNA	671381	673396	.	+	.	ID=MA176_000182-T1;Parent=MA176_000182;product=hypothetical protein;
scaffold_1	funannotate	exon	671381	671506	.	+	.	ID=MA176_000182-T1.exon1;Parent=MA176_000182-T1;
scaffold_1	funannotate	exon	671615	673396	.	+	.	ID=MA176_000182-T1.exon2;Parent=MA176_000182-T1;
scaffold_1	funannotate	CDS	671381	671506	.	+	0	ID=MA176_000182-T1.cds;Parent=MA176_000182-T1;
scaffold_1	funannotate	CDS	671615	673396	.	+	0	ID=MA176_000182-T1.cds;Parent=MA176_000182-T1;
scaffold_1	funannotate	gene	676920	678238	.	+	.	ID=MA176_000183;
scaffold_1	funannotate	mRNA	676920	678238	.	+	.	ID=MA176_000183-T1;Parent=MA176_000183;product=hypothetical protein;
scaffold_1	funannotate	exon	676920	676922	.	+	.	ID=MA176_000183-T1.exon1;Parent=MA176_000183-T1;
scaffold_1	funannotate	exon	677006	678238	.	+	.	ID=MA176_000183-T1.exon2;Parent=MA176_000183-T1;
scaffold_1	funannotate	CDS	676920	676922	.	+	0	ID=MA176_000183-T1.cds;Parent=MA176_000183-T1;
scaffold_1	funannotate	CDS	677006	678238	.	+	0	ID=MA176_000183-T1.cds;Parent=MA176_000183-T1;
scaffold_1	funannotate	gene	679294	680672	.	+	.	ID=MA176_000184;
scaffold_1	funannotate	mRNA	679294	680672	.	+	.	ID=MA176_000184-T1;Parent=MA176_000184;product=hypothetical protein;
scaffold_1	funannotate	exon	679294	679431	.	+	.	ID=MA176_000184-T1.exon1;Parent=MA176_000184-T1;
scaffold_1	funannotate	exon	679509	680672	.	+	.	ID=MA176_000184-T1.exon2;Parent=MA176_000184-T1;
scaffold_1	funannotate	CDS	679294	679431	.	+	0	ID=MA176_000184-T1.cds;Parent=MA176_000184-T1;
scaffold_1	funannotate	CDS	679509	680672	.	+	0	ID=MA176_000184-T1.cds;Parent=MA176_000184-T1;
scaffold_1	funannotate	gene	681013	681507	.	+	.	ID=MA176_000185;
scaffold_1	funannotate	mRNA	681013	681507	.	+	.	ID=MA176_000185-T1;Parent=MA176_000185;product=hypothetical protein;
scaffold_1	funannotate	exon	681013	681507	.	+	.	ID=MA176_000185-T1.exon1;Parent=MA176_000185-T1;
scaffold_1	funannotate	CDS	681013	681507	.	+	0	ID=MA176_000185-T1.cds;Parent=MA176_000185-T1;
scaffold_1	funannotate	gene	682499	684264	.	+	.	ID=MA176_000186;
scaffold_1	funannotate	mRNA	682499	684264	.	+	.	ID=MA176_000186-T1;Parent=MA176_000186;product=hypothetical protein;
scaffold_1	funannotate	exon	682499	683158	.	+	.	ID=MA176_000186-T1.exon1;Parent=MA176_000186-T1;
scaffold_1	funannotate	exon	683230	684264	.	+	.	ID=MA176_000186-T1.exon2;Parent=MA176_000186-T1;
scaffold_1	funannotate	CDS	682499	683158	.	+	0	ID=MA176_000186-T1.cds;Parent=MA176_000186-T1;
scaffold_1	funannotate	CDS	683230	684264	.	+	0	ID=MA176_000186-T1.cds;Parent=MA176_000186-T1;
scaffold_1	funannotate	gene	685912	687399	.	-	.	ID=MA176_000187;
scaffold_1	funannotate	mRNA	685912	687399	.	-	.	ID=MA176_000187-T1;Parent=MA176_000187;product=hypothetical protein;
scaffold_1	funannotate	exon	687393	687399	.	-	.	ID=MA176_000187-T1.exon1;Parent=MA176_000187-T1;
scaffold_1	funannotate	exon	685912	687350	.	-	.	ID=MA176_000187-T1.exon2;Parent=MA176_000187-T1;
scaffold_1	funannotate	CDS	687393	687399	.	-	0	ID=MA176_000187-T1.cds;Parent=MA176_000187-T1;
scaffold_1	funannotate	CDS	685912	687350	.	-	2	ID=MA176_000187-T1.cds;Parent=MA176_000187-T1;
scaffold_1	funannotate	gene	688938	689769	.	-	.	ID=MA176_000188;
scaffold_1	funannotate	mRNA	688938	689769	.	-	.	ID=MA176_000188-T1;Parent=MA176_000188;product=hypothetical protein;
scaffold_1	funannotate	exon	689560	689769	.	-	.	ID=MA176_000188-T1.exon1;Parent=MA176_000188-T1;
scaffold_1	funannotate	exon	688938	689492	.	-	.	ID=MA176_000188-T1.exon2;Parent=MA176_000188-T1;
scaffold_1	funannotate	CDS	689560	689769	.	-	0	ID=MA176_000188-T1.cds;Parent=MA176_000188-T1;
scaffold_1	funannotate	CDS	688938	689492	.	-	0	ID=MA176_000188-T1.cds;Parent=MA176_000188-T1;
scaffold_1	funannotate	gene	690112	692462	.	+	.	ID=MA176_000189;
scaffold_1	funannotate	mRNA	690112	692462	.	+	.	ID=MA176_000189-T1;Parent=MA176_000189;product=hypothetical protein;
scaffold_1	funannotate	exon	690112	690158	.	+	.	ID=MA176_000189-T1.exon1;Parent=MA176_000189-T1;
scaffold_1	funannotate	exon	690233	692462	.	+	.	ID=MA176_000189-T1.exon2;Parent=MA176_000189-T1;
scaffold_1	funannotate	CDS	690112	690158	.	+	0	ID=MA176_000189-T1.cds;Parent=MA176_000189-T1;
scaffold_1	funannotate	CDS	690233	692462	.	+	1	ID=MA176_000189-T1.cds;Parent=MA176_000189-T1;
scaffold_1	funannotate	gene	692569	694065	.	-	.	ID=MA176_000190;
scaffold_1	funannotate	mRNA	692569	694065	.	-	.	ID=MA176_000190-T1;Parent=MA176_000190;product=hypothetical protein;
scaffold_1	funannotate	exon	692569	694065	.	-	.	ID=MA176_000190-T1.exon1;Parent=MA176_000190-T1;
scaffold_1	funannotate	CDS	692569	694065	.	-	0	ID=MA176_000190-T1.cds;Parent=MA176_000190-T1;
scaffold_1	funannotate	gene	695566	696982	.	+	.	ID=MA176_000191;
scaffold_1	funannotate	mRNA	695566	696982	.	+	.	ID=MA176_000191-T1;Parent=MA176_000191;product=hypothetical protein;
scaffold_1	funannotate	exon	695566	696747	.	+	.	ID=MA176_000191-T1.exon1;Parent=MA176_000191-T1;
scaffold_1	funannotate	exon	696815	696982	.	+	.	ID=MA176_000191-T1.exon2;Parent=MA176_000191-T1;
scaffold_1	funannotate	CDS	695566	696747	.	+	0	ID=MA176_000191-T1.cds;Parent=MA176_000191-T1;
scaffold_1	funannotate	CDS	696815	696982	.	+	0	ID=MA176_000191-T1.cds;Parent=MA176_000191-T1;
scaffold_1	funannotate	gene	697751	699394	.	+	.	ID=MA176_000192;
scaffold_1	funannotate	mRNA	697751	699394	.	+	.	ID=MA176_000192-T1;Parent=MA176_000192;product=hypothetical protein;
scaffold_1	funannotate	exon	697751	699394	.	+	.	ID=MA176_000192-T1.exon1;Parent=MA176_000192-T1;
scaffold_1	funannotate	CDS	697751	699394	.	+	0	ID=MA176_000192-T1.cds;Parent=MA176_000192-T1;
scaffold_1	funannotate	gene	699811	701064	.	-	.	ID=MA176_000193;
scaffold_1	funannotate	mRNA	699811	701064	.	-	.	ID=MA176_000193-T1;Parent=MA176_000193;product=hypothetical protein;
scaffold_1	funannotate	exon	700979	701064	.	-	.	ID=MA176_000193-T1.exon1;Parent=MA176_000193-T1;
scaffold_1	funannotate	exon	700539	700908	.	-	.	ID=MA176_000193-T1.exon2;Parent=MA176_000193-T1;
scaffold_1	funannotate	exon	699811	700293	.	-	.	ID=MA176_000193-T1.exon3;Parent=MA176_000193-T1;
scaffold_1	funannotate	CDS	700979	701064	.	-	0	ID=MA176_000193-T1.cds;Parent=MA176_000193-T1;
scaffold_1	funannotate	CDS	700539	700908	.	-	1	ID=MA176_000193-T1.cds;Parent=MA176_000193-T1;
scaffold_1	funannotate	CDS	699811	700293	.	-	0	ID=MA176_000193-T1.cds;Parent=MA176_000193-T1;
scaffold_1	funannotate	gene	701388	702524	.	-	.	ID=MA176_000194;
scaffold_1	funannotate	mRNA	701388	702524	.	-	.	ID=MA176_000194-T1;Parent=MA176_000194;product=hypothetical protein;
scaffold_1	funannotate	exon	701388	702524	.	-	.	ID=MA176_000194-T1.exon1;Parent=MA176_000194-T1;
scaffold_1	funannotate	CDS	701388	702524	.	-	0	ID=MA176_000194-T1.cds;Parent=MA176_000194-T1;
scaffold_1	funannotate	gene	703738	704313	.	+	.	ID=MA176_000195;
scaffold_1	funannotate	mRNA	703738	704313	.	+	.	ID=MA176_000195-T1;Parent=MA176_000195;product=hypothetical protein;
scaffold_1	funannotate	exon	703738	703885	.	+	.	ID=MA176_000195-T1.exon1;Parent=MA176_000195-T1;
scaffold_1	funannotate	exon	704036	704313	.	+	.	ID=MA176_000195-T1.exon2;Parent=MA176_000195-T1;
scaffold_1	funannotate	CDS	703738	703885	.	+	0	ID=MA176_000195-T1.cds;Parent=MA176_000195-T1;
scaffold_1	funannotate	CDS	704036	704313	.	+	2	ID=MA176_000195-T1.cds;Parent=MA176_000195-T1;
scaffold_1	funannotate	gene	705535	705861	.	-	.	ID=MA176_000196;
scaffold_1	funannotate	mRNA	705535	705861	.	-	.	ID=MA176_000196-T1;Parent=MA176_000196;product=hypothetical protein;
scaffold_1	funannotate	exon	705855	705861	.	-	.	ID=MA176_000196-T1.exon1;Parent=MA176_000196-T1;
scaffold_1	funannotate	exon	705535	705827	.	-	.	ID=MA176_000196-T1.exon2;Parent=MA176_000196-T1;
scaffold_1	funannotate	CDS	705855	705861	.	-	0	ID=MA176_000196-T1.cds;Parent=MA176_000196-T1;
scaffold_1	funannotate	CDS	705535	705827	.	-	2	ID=MA176_000196-T1.cds;Parent=MA176_000196-T1;
scaffold_1	funannotate	gene	707249	708399	.	-	.	ID=MA176_000197;
scaffold_1	funannotate	mRNA	707249	708399	.	-	.	ID=MA176_000197-T1;Parent=MA176_000197;product=hypothetical protein;
scaffold_1	funannotate	exon	707709	708399	.	-	.	ID=MA176_000197-T1.exon1;Parent=MA176_000197-T1;
scaffold_1	funannotate	exon	707249	707544	.	-	.	ID=MA176_000197-T1.exon2;Parent=MA176_000197-T1;
scaffold_1	funannotate	CDS	707709	708399	.	-	0	ID=MA176_000197-T1.cds;Parent=MA176_000197-T1;
scaffold_1	funannotate	CDS	707249	707544	.	-	2	ID=MA176_000197-T1.cds;Parent=MA176_000197-T1;
scaffold_1	funannotate	gene	710222	711216	.	+	.	ID=MA176_000198;
scaffold_1	funannotate	mRNA	710222	711216	.	+	.	ID=MA176_000198-T1;Parent=MA176_000198;product=hypothetical protein;
scaffold_1	funannotate	exon	710222	710264	.	+	.	ID=MA176_000198-T1.exon1;Parent=MA176_000198-T1;
scaffold_1	funannotate	exon	710345	711216	.	+	.	ID=MA176_000198-T1.exon2;Parent=MA176_000198-T1;
scaffold_1	funannotate	CDS	710222	710264	.	+	0	ID=MA176_000198-T1.cds;Parent=MA176_000198-T1;
scaffold_1	funannotate	CDS	710345	711216	.	+	2	ID=MA176_000198-T1.cds;Parent=MA176_000198-T1;
scaffold_1	funannotate	gene	714688	715368	.	-	.	ID=MA176_000199;
scaffold_1	funannotate	mRNA	714688	715368	.	-	.	ID=MA176_000199-T1;Parent=MA176_000199;product=hypothetical protein;
scaffold_1	funannotate	exon	714688	715368	.	-	.	ID=MA176_000199-T1.exon1;Parent=MA176_000199-T1;
scaffold_1	funannotate	CDS	714688	715368	.	-	0	ID=MA176_000199-T1.cds;Parent=MA176_000199-T1;
scaffold_1	funannotate	gene	717969	719310	.	+	.	ID=MA176_000200;
scaffold_1	funannotate	mRNA	717969	719310	.	+	.	ID=MA176_000200-T1;Parent=MA176_000200;product=hypothetical protein;
scaffold_1	funannotate	exon	717969	717974	.	+	.	ID=MA176_000200-T1.exon1;Parent=MA176_000200-T1;
scaffold_1	funannotate	exon	718105	719310	.	+	.	ID=MA176_000200-T1.exon2;Parent=MA176_000200-T1;
scaffold_1	funannotate	CDS	717969	717974	.	+	0	ID=MA176_000200-T1.cds;Parent=MA176_000200-T1;
scaffold_1	funannotate	CDS	718105	719310	.	+	0	ID=MA176_000200-T1.cds;Parent=MA176_000200-T1;
scaffold_1	funannotate	gene	719967	721723	.	+	.	ID=MA176_000201;
scaffold_1	funannotate	mRNA	719967	721723	.	+	.	ID=MA176_000201-T1;Parent=MA176_000201;product=hypothetical protein;
scaffold_1	funannotate	exon	719967	720469	.	+	.	ID=MA176_000201-T1.exon1;Parent=MA176_000201-T1;
scaffold_1	funannotate	exon	720535	721723	.	+	.	ID=MA176_000201-T1.exon2;Parent=MA176_000201-T1;
scaffold_1	funannotate	CDS	719967	720469	.	+	0	ID=MA176_000201-T1.cds;Parent=MA176_000201-T1;
scaffold_1	funannotate	CDS	720535	721723	.	+	1	ID=MA176_000201-T1.cds;Parent=MA176_000201-T1;
scaffold_1	funannotate	gene	723254	724081	.	+	.	ID=MA176_000202;
scaffold_1	funannotate	mRNA	723254	724081	.	+	.	ID=MA176_000202-T1;Parent=MA176_000202;product=hypothetical protein;
scaffold_1	funannotate	exon	723254	724081	.	+	.	ID=MA176_000202-T1.exon1;Parent=MA176_000202-T1;
scaffold_1	funannotate	CDS	723254	724081	.	+	0	ID=MA176_000202-T1.cds;Parent=MA176_000202-T1;
scaffold_1	funannotate	gene	725852	726993	.	+	.	ID=MA176_000203;
scaffold_1	funannotate	mRNA	725852	726993	.	+	.	ID=MA176_000203-T1;Parent=MA176_000203;product=hypothetical protein;
scaffold_1	funannotate	exon	725852	726076	.	+	.	ID=MA176_000203-T1.exon1;Parent=MA176_000203-T1;
scaffold_1	funannotate	exon	726229	726993	.	+	.	ID=MA176_000203-T1.exon2;Parent=MA176_000203-T1;
scaffold_1	funannotate	CDS	725852	726076	.	+	0	ID=MA176_000203-T1.cds;Parent=MA176_000203-T1;
scaffold_1	funannotate	CDS	726229	726993	.	+	0	ID=MA176_000203-T1.cds;Parent=MA176_000203-T1;
scaffold_1	funannotate	gene	727350	728863	.	-	.	ID=MA176_000204;
scaffold_1	funannotate	mRNA	727350	728863	.	-	.	ID=MA176_000204-T1;Parent=MA176_000204;product=hypothetical protein;
scaffold_1	funannotate	exon	728859	728863	.	-	.	ID=MA176_000204-T1.exon1;Parent=MA176_000204-T1;
scaffold_1	funannotate	exon	727350	728745	.	-	.	ID=MA176_000204-T1.exon2;Parent=MA176_000204-T1;
scaffold_1	funannotate	CDS	728859	728863	.	-	0	ID=MA176_000204-T1.cds;Parent=MA176_000204-T1;
scaffold_1	funannotate	CDS	727350	728745	.	-	1	ID=MA176_000204-T1.cds;Parent=MA176_000204-T1;
scaffold_1	funannotate	gene	736926	737641	.	+	.	ID=MA176_000205;
scaffold_1	funannotate	mRNA	736926	737641	.	+	.	ID=MA176_000205-T1;Parent=MA176_000205;product=hypothetical protein;
scaffold_1	funannotate	exon	736926	736931	.	+	.	ID=MA176_000205-T1.exon1;Parent=MA176_000205-T1;
scaffold_1	funannotate	exon	737126	737641	.	+	.	ID=MA176_000205-T1.exon2;Parent=MA176_000205-T1;
scaffold_1	funannotate	CDS	736926	736931	.	+	0	ID=MA176_000205-T1.cds;Parent=MA176_000205-T1;
scaffold_1	funannotate	CDS	737126	737641	.	+	0	ID=MA176_000205-T1.cds;Parent=MA176_000205-T1;
scaffold_1	funannotate	gene	738616	739485	.	+	.	ID=MA176_000206;
scaffold_1	funannotate	mRNA	738616	739485	.	+	.	ID=MA176_000206-T1;Parent=MA176_000206;product=hypothetical protein;
scaffold_1	funannotate	exon	738616	738623	.	+	.	ID=MA176_000206-T1.exon1;Parent=MA176_000206-T1;
scaffold_1	funannotate	exon	738807	739485	.	+	.	ID=MA176_000206-T1.exon2;Parent=MA176_000206-T1;
scaffold_1	funannotate	CDS	738616	738623	.	+	0	ID=MA176_000206-T1.cds;Parent=MA176_000206-T1;
scaffold_1	funannotate	CDS	738807	739485	.	+	1	ID=MA176_000206-T1.cds;Parent=MA176_000206-T1;
scaffold_1	funannotate	gene	740180	741053	.	-	.	ID=MA176_000207;
scaffold_1	funannotate	mRNA	740180	741053	.	-	.	ID=MA176_000207-T1;Parent=MA176_000207;product=hypothetical protein;
scaffold_1	funannotate	exon	740809	741053	.	-	.	ID=MA176_000207-T1.exon1;Parent=MA176_000207-T1;
scaffold_1	funannotate	exon	740180	740678	.	-	.	ID=MA176_000207-T1.exon2;Parent=MA176_000207-T1;
scaffold_1	funannotate	CDS	740809	741053	.	-	0	ID=MA176_000207-T1.cds;Parent=MA176_000207-T1;
scaffold_1	funannotate	CDS	740180	740678	.	-	1	ID=MA176_000207-T1.cds;Parent=MA176_000207-T1;
scaffold_2	funannotate	gene	1601	4591	.	-	.	ID=MA176_000208;
scaffold_2	funannotate	mRNA	1601	4591	.	-	.	ID=MA176_000208-T1;Parent=MA176_000208;product=hypothetical protein;
scaffold_2	funannotate	exon	3909	4591	.	-	.	ID=MA176_000208-T1.exon1;Parent=MA176_000208-T1;
scaffold_2	funannotate	exon	3086	3830	.	-	.	ID=MA176_000208-T1.exon2;Parent=MA176_000208-T1;
scaffold_2	funannotate	exon	1601	3019	.	-	.	ID=MA176_000208-T1.exon3;Parent=MA176_000208-T1;
scaffold_2	funannotate	CDS	3909	4591	.	-	0	ID=MA176_000208-T1.cds;Parent=MA176_000208-T1;
scaffold_2	funannotate	CDS	3086	3830	.	-	1	ID=MA176_000208-T1.cds;Parent=MA176_000208-T1;
scaffold_2	funannotate	CDS	1601	3019	.	-	0	ID=MA176_000208-T1.cds;Parent=MA176_000208-T1;
scaffold_2	funannotate	gene	5569	7716	.	+	.	ID=MA176_000209;
scaffold_2	funannotate	mRNA	5569	7716	.	+	.	ID=MA176_000209-T1;Parent=MA176_000209;product=hypothetical protein;
scaffold_2	funannotate	exon	5569	7716	.	+	.	ID=MA176_000209-T1.exon1;Parent=MA176_000209-T1;
scaffold_2	funannotate	CDS	5569	7716	.	+	0	ID=MA176_000209-T1.cds;Parent=MA176_000209-T1;
scaffold_2	funannotate	gene	8905	11504	.	-	.	ID=MA176_000210;
scaffold_2	funannotate	mRNA	8905	11504	.	-	.	ID=MA176_000210-T1;Parent=MA176_000210;product=hypothetical protein;
scaffold_2	funannotate	exon	11480	11504	.	-	.	ID=MA176_000210-T1.exon1;Parent=MA176_000210-T1;
scaffold_2	funannotate	exon	8905	10997	.	-	.	ID=MA176_000210-T1.exon2;Parent=MA176_000210-T1;
scaffold_2	funannotate	CDS	11480	11504	.	-	0	ID=MA176_000210-T1.cds;Parent=MA176_000210-T1;
scaffold_2	funannotate	CDS	8905	10997	.	-	2	ID=MA176_000210-T1.cds;Parent=MA176_000210-T1;
scaffold_2	funannotate	gene	13891	16164	.	+	.	ID=MA176_000211;
scaffold_2	funannotate	mRNA	13891	16164	.	+	.	ID=MA176_000211-T1;Parent=MA176_000211;product=hypothetical protein;
scaffold_2	funannotate	exon	13891	16164	.	+	.	ID=MA176_000211-T1.exon1;Parent=MA176_000211-T1;
scaffold_2	funannotate	CDS	13891	16164	.	+	0	ID=MA176_000211-T1.cds;Parent=MA176_000211-T1;
scaffold_2	funannotate	gene	18824	20022	.	-	.	ID=MA176_000212;
scaffold_2	funannotate	mRNA	18824	20022	.	-	.	ID=MA176_000212-T1;Parent=MA176_000212;product=hypothetical protein;
scaffold_2	funannotate	exon	19948	20022	.	-	.	ID=MA176_000212-T1.exon1;Parent=MA176_000212-T1;
scaffold_2	funannotate	exon	18824	19819	.	-	.	ID=MA176_000212-T1.exon2;Parent=MA176_000212-T1;
scaffold_2	funannotate	CDS	19948	20022	.	-	0	ID=MA176_000212-T1.cds;Parent=MA176_000212-T1;
scaffold_2	funannotate	CDS	18824	19819	.	-	0	ID=MA176_000212-T1.cds;Parent=MA176_000212-T1;
scaffold_2	funannotate	gene	24306	26905	.	+	.	ID=MA176_000213;
scaffold_2	funannotate	mRNA	24306	26905	.	+	.	ID=MA176_000213-T1;Parent=MA176_000213;product=hypothetical protein;
scaffold_2	funannotate	exon	24306	24668	.	+	.	ID=MA176_000213-T1.exon1;Parent=MA176_000213-T1;
scaffold_2	funannotate	exon	24850	26572	.	+	.	ID=MA176_000213-T1.exon2;Parent=MA176_000213-T1;
scaffold_2	funannotate	exon	26627	26753	.	+	.	ID=MA176_000213-T1.exon3;Parent=MA176_000213-T1;
scaffold_2	funannotate	exon	26809	26905	.	+	.	ID=MA176_000213-T1.exon4;Parent=MA176_000213-T1;
scaffold_2	funannotate	CDS	24306	24668	.	+	0	ID=MA176_000213-T1.cds;Parent=MA176_000213-T1;
scaffold_2	funannotate	CDS	24850	26572	.	+	0	ID=MA176_000213-T1.cds;Parent=MA176_000213-T1;
scaffold_2	funannotate	CDS	26627	26753	.	+	2	ID=MA176_000213-T1.cds;Parent=MA176_000213-T1;
scaffold_2	funannotate	CDS	26809	26905	.	+	1	ID=MA176_000213-T1.cds;Parent=MA176_000213-T1;
scaffold_2	funannotate	gene	28296	29486	.	+	.	ID=MA176_000214;
scaffold_2	funannotate	mRNA	28296	29486	.	+	.	ID=MA176_000214-T1;Parent=MA176_000214;product=hypothetical protein;
scaffold_2	funannotate	exon	28296	28365	.	+	.	ID=MA176_000214-T1.exon1;Parent=MA176_000214-T1;
scaffold_2	funannotate	exon	28526	28621	.	+	.	ID=MA176_000214-T1.exon2;Parent=MA176_000214-T1;
scaffold_2	funannotate	exon	28736	28929	.	+	.	ID=MA176_000214-T1.exon3;Parent=MA176_000214-T1;
scaffold_2	funannotate	exon	29118	29486	.	+	.	ID=MA176_000214-T1.exon4;Parent=MA176_000214-T1;
scaffold_2	funannotate	CDS	28296	28365	.	+	0	ID=MA176_000214-T1.cds;Parent=MA176_000214-T1;
scaffold_2	funannotate	CDS	28526	28621	.	+	2	ID=MA176_000214-T1.cds;Parent=MA176_000214-T1;
scaffold_2	funannotate	CDS	28736	28929	.	+	2	ID=MA176_000214-T1.cds;Parent=MA176_000214-T1;
scaffold_2	funannotate	CDS	29118	29486	.	+	0	ID=MA176_000214-T1.cds;Parent=MA176_000214-T1;
scaffold_2	funannotate	gene	31143	32925	.	-	.	ID=MA176_000215;
scaffold_2	funannotate	mRNA	31143	32925	.	-	.	ID=MA176_000215-T1;Parent=MA176_000215;product=hypothetical protein;
scaffold_2	funannotate	exon	32611	32925	.	-	.	ID=MA176_000215-T1.exon1;Parent=MA176_000215-T1;
scaffold_2	funannotate	exon	32461	32555	.	-	.	ID=MA176_000215-T1.exon2;Parent=MA176_000215-T1;
scaffold_2	funannotate	exon	32296	32398	.	-	.	ID=MA176_000215-T1.exon3;Parent=MA176_000215-T1;
scaffold_2	funannotate	exon	32063	32244	.	-	.	ID=MA176_000215-T1.exon4;Parent=MA176_000215-T1;
scaffold_2	funannotate	exon	31754	31989	.	-	.	ID=MA176_000215-T1.exon5;Parent=MA176_000215-T1;
scaffold_2	funannotate	exon	31143	31687	.	-	.	ID=MA176_000215-T1.exon6;Parent=MA176_000215-T1;
scaffold_2	funannotate	CDS	32611	32925	.	-	0	ID=MA176_000215-T1.cds;Parent=MA176_000215-T1;
scaffold_2	funannotate	CDS	32461	32555	.	-	0	ID=MA176_000215-T1.cds;Parent=MA176_000215-T1;
scaffold_2	funannotate	CDS	32296	32398	.	-	1	ID=MA176_000215-T1.cds;Parent=MA176_000215-T1;
scaffold_2	funannotate	CDS	32063	32244	.	-	0	ID=MA176_000215-T1.cds;Parent=MA176_000215-T1;
scaffold_2	funannotate	CDS	31754	31989	.	-	1	ID=MA176_000215-T1.cds;Parent=MA176_000215-T1;
scaffold_2	funannotate	CDS	31143	31687	.	-	2	ID=MA176_000215-T1.cds;Parent=MA176_000215-T1;
scaffold_2	funannotate	gene	34702	38590	.	+	.	ID=MA176_000216;
scaffold_2	funannotate	mRNA	34702	38590	.	+	.	ID=MA176_000216-T1;Parent=MA176_000216;product=hypothetical protein;
scaffold_2	funannotate	exon	34702	35288	.	+	.	ID=MA176_000216-T1.exon1;Parent=MA176_000216-T1;
scaffold_2	funannotate	exon	35344	37421	.	+	.	ID=MA176_000216-T1.exon2;Parent=MA176_000216-T1;
scaffold_2	funannotate	exon	37476	38590	.	+	.	ID=MA176_000216-T1.exon3;Parent=MA176_000216-T1;
scaffold_2	funannotate	CDS	34702	35288	.	+	0	ID=MA176_000216-T1.cds;Parent=MA176_000216-T1;
scaffold_2	funannotate	CDS	35344	37421	.	+	1	ID=MA176_000216-T1.cds;Parent=MA176_000216-T1;
scaffold_2	funannotate	CDS	37476	38590	.	+	2	ID=MA176_000216-T1.cds;Parent=MA176_000216-T1;
scaffold_2	funannotate	gene	42731	47888	.	+	.	ID=MA176_000217;
scaffold_2	funannotate	mRNA	42731	47888	.	+	.	ID=MA176_000217-T1;Parent=MA176_000217;product=hypothetical protein;
scaffold_2	funannotate	exon	42731	42849	.	+	.	ID=MA176_000217-T1.exon1;Parent=MA176_000217-T1;
scaffold_2	funannotate	exon	45378	45978	.	+	.	ID=MA176_000217-T1.exon2;Parent=MA176_000217-T1;
scaffold_2	funannotate	exon	46064	46204	.	+	.	ID=MA176_000217-T1.exon3;Parent=MA176_000217-T1;
scaffold_2	funannotate	exon	46325	47263	.	+	.	ID=MA176_000217-T1.exon4;Parent=MA176_000217-T1;
scaffold_2	funannotate	exon	47493	47888	.	+	.	ID=MA176_000217-T1.exon5;Parent=MA176_000217-T1;
scaffold_2	funannotate	CDS	42731	42849	.	+	0	ID=MA176_000217-T1.cds;Parent=MA176_000217-T1;
scaffold_2	funannotate	CDS	45378	45978	.	+	1	ID=MA176_000217-T1.cds;Parent=MA176_000217-T1;
scaffold_2	funannotate	CDS	46064	46204	.	+	0	ID=MA176_000217-T1.cds;Parent=MA176_000217-T1;
scaffold_2	funannotate	CDS	46325	47263	.	+	0	ID=MA176_000217-T1.cds;Parent=MA176_000217-T1;
scaffold_2	funannotate	CDS	47493	47888	.	+	0	ID=MA176_000217-T1.cds;Parent=MA176_000217-T1;
scaffold_2	funannotate	gene	49093	49617	.	-	.	ID=MA176_000218;
scaffold_2	funannotate	mRNA	49093	49617	.	-	.	ID=MA176_000218-T1;Parent=MA176_000218;product=hypothetical protein;
scaffold_2	funannotate	exon	49568	49617	.	-	.	ID=MA176_000218-T1.exon1;Parent=MA176_000218-T1;
scaffold_2	funannotate	exon	49093	49438	.	-	.	ID=MA176_000218-T1.exon2;Parent=MA176_000218-T1;
scaffold_2	funannotate	CDS	49568	49617	.	-	0	ID=MA176_000218-T1.cds;Parent=MA176_000218-T1;
scaffold_2	funannotate	CDS	49093	49438	.	-	1	ID=MA176_000218-T1.cds;Parent=MA176_000218-T1;
scaffold_2	funannotate	gene	51152	54072	.	+	.	ID=MA176_000219;
scaffold_2	funannotate	mRNA	51152	54072	.	+	.	ID=MA176_000219-T1;Parent=MA176_000219;product=hypothetical protein;
scaffold_2	funannotate	exon	51152	51784	.	+	.	ID=MA176_000219-T1.exon1;Parent=MA176_000219-T1;
scaffold_2	funannotate	exon	51844	54072	.	+	.	ID=MA176_000219-T1.exon2;Parent=MA176_000219-T1;
scaffold_2	funannotate	CDS	51152	51784	.	+	0	ID=MA176_000219-T1.cds;Parent=MA176_000219-T1;
scaffold_2	funannotate	CDS	51844	54072	.	+	0	ID=MA176_000219-T1.cds;Parent=MA176_000219-T1;
scaffold_2	funannotate	gene	58471	59712	.	+	.	ID=MA176_000220;
scaffold_2	funannotate	mRNA	58471	59712	.	+	.	ID=MA176_000220-T1;Parent=MA176_000220;product=hypothetical protein;
scaffold_2	funannotate	exon	58471	58583	.	+	.	ID=MA176_000220-T1.exon1;Parent=MA176_000220-T1;
scaffold_2	funannotate	exon	58641	58836	.	+	.	ID=MA176_000220-T1.exon2;Parent=MA176_000220-T1;
scaffold_2	funannotate	exon	58898	59279	.	+	.	ID=MA176_000220-T1.exon3;Parent=MA176_000220-T1;
scaffold_2	funannotate	exon	59336	59712	.	+	.	ID=MA176_000220-T1.exon4;Parent=MA176_000220-T1;
scaffold_2	funannotate	CDS	58471	58583	.	+	0	ID=MA176_000220-T1.cds;Parent=MA176_000220-T1;
scaffold_2	funannotate	CDS	58641	58836	.	+	1	ID=MA176_000220-T1.cds;Parent=MA176_000220-T1;
scaffold_2	funannotate	CDS	58898	59279	.	+	0	ID=MA176_000220-T1.cds;Parent=MA176_000220-T1;
scaffold_2	funannotate	CDS	59336	59712	.	+	2	ID=MA176_000220-T1.cds;Parent=MA176_000220-T1;
scaffold_2	funannotate	gene	61362	65807	.	-	.	ID=MA176_000221;
scaffold_2	funannotate	mRNA	61362	65807	.	-	.	ID=MA176_000221-T1;Parent=MA176_000221;product=hypothetical protein;
scaffold_2	funannotate	exon	64926	65807	.	-	.	ID=MA176_000221-T1.exon1;Parent=MA176_000221-T1;
scaffold_2	funannotate	exon	64684	64872	.	-	.	ID=MA176_000221-T1.exon2;Parent=MA176_000221-T1;
scaffold_2	funannotate	exon	64147	64624	.	-	.	ID=MA176_000221-T1.exon3;Parent=MA176_000221-T1;
scaffold_2	funannotate	exon	63973	64097	.	-	.	ID=MA176_000221-T1.exon4;Parent=MA176_000221-T1;
scaffold_2	funannotate	exon	63850	63921	.	-	.	ID=MA176_000221-T1.exon5;Parent=MA176_000221-T1;
scaffold_2	funannotate	exon	63573	63797	.	-	.	ID=MA176_000221-T1.exon6;Parent=MA176_000221-T1;
scaffold_2	funannotate	exon	63411	63514	.	-	.	ID=MA176_000221-T1.exon7;Parent=MA176_000221-T1;
scaffold_2	funannotate	exon	63103	63361	.	-	.	ID=MA176_000221-T1.exon8;Parent=MA176_000221-T1;
scaffold_2	funannotate	exon	62903	63048	.	-	.	ID=MA176_000221-T1.exon9;Parent=MA176_000221-T1;
scaffold_2	funannotate	exon	62239	62840	.	-	.	ID=MA176_000221-T1.exon10;Parent=MA176_000221-T1;
scaffold_2	funannotate	exon	61362	62182	.	-	.	ID=MA176_000221-T1.exon11;Parent=MA176_000221-T1;
scaffold_2	funannotate	CDS	64926	65807	.	-	0	ID=MA176_000221-T1.cds;Parent=MA176_000221-T1;
scaffold_2	funannotate	CDS	64684	64872	.	-	0	ID=MA176_000221-T1.cds;Parent=MA176_000221-T1;
scaffold_2	funannotate	CDS	64147	64624	.	-	0	ID=MA176_000221-T1.cds;Parent=MA176_000221-T1;
scaffold_2	funannotate	CDS	63973	64097	.	-	2	ID=MA176_000221-T1.cds;Parent=MA176_000221-T1;
scaffold_2	funannotate	CDS	63850	63921	.	-	0	ID=MA176_000221-T1.cds;Parent=MA176_000221-T1;
scaffold_2	funannotate	CDS	63573	63797	.	-	0	ID=MA176_000221-T1.cds;Parent=MA176_000221-T1;
scaffold_2	funannotate	CDS	63411	63514	.	-	0	ID=MA176_000221-T1.cds;Parent=MA176_000221-T1;
scaffold_2	funannotate	CDS	63103	63361	.	-	1	ID=MA176_000221-T1.cds;Parent=MA176_000221-T1;
scaffold_2	funannotate	CDS	62903	63048	.	-	0	ID=MA176_000221-T1.cds;Parent=MA176_000221-T1;
scaffold_2	funannotate	CDS	62239	62840	.	-	1	ID=MA176_000221-T1.cds;Parent=MA176_000221-T1;
scaffold_2	funannotate	CDS	61362	62182	.	-	2	ID=MA176_000221-T1.cds;Parent=MA176_000221-T1;
scaffold_2	funannotate	gene	66963	67952	.	-	.	ID=MA176_000222;
scaffold_2	funannotate	mRNA	66963	67952	.	-	.	ID=MA176_000222-T1;Parent=MA176_000222;product=hypothetical protein;
scaffold_2	funannotate	exon	66963	67952	.	-	.	ID=MA176_000222-T1.exon1;Parent=MA176_000222-T1;
scaffold_2	funannotate	CDS	66963	67952	.	-	0	ID=MA176_000222-T1.cds;Parent=MA176_000222-T1;
scaffold_2	funannotate	gene	68764	68949	.	-	.	ID=MA176_000223;
scaffold_2	funannotate	mRNA	68764	68949	.	-	.	ID=MA176_000223-T1;Parent=MA176_000223;product=hypothetical protein;
scaffold_2	funannotate	exon	68764	68949	.	-	.	ID=MA176_000223-T1.exon1;Parent=MA176_000223-T1;
scaffold_2	funannotate	CDS	68764	68949	.	-	0	ID=MA176_000223-T1.cds;Parent=MA176_000223-T1;
scaffold_2	funannotate	gene	69381	70870	.	+	.	ID=MA176_000224;
scaffold_2	funannotate	mRNA	69381	70870	.	+	.	ID=MA176_000224-T1;Parent=MA176_000224;product=hypothetical protein;
scaffold_2	funannotate	exon	69381	69411	.	+	.	ID=MA176_000224-T1.exon1;Parent=MA176_000224-T1;
scaffold_2	funannotate	exon	69511	69716	.	+	.	ID=MA176_000224-T1.exon2;Parent=MA176_000224-T1;
scaffold_2	funannotate	exon	69869	70246	.	+	.	ID=MA176_000224-T1.exon3;Parent=MA176_000224-T1;
scaffold_2	funannotate	exon	70484	70870	.	+	.	ID=MA176_000224-T1.exon4;Parent=MA176_000224-T1;
scaffold_2	funannotate	CDS	69381	69411	.	+	0	ID=MA176_000224-T1.cds;Parent=MA176_000224-T1;
scaffold_2	funannotate	CDS	69511	69716	.	+	2	ID=MA176_000224-T1.cds;Parent=MA176_000224-T1;
scaffold_2	funannotate	CDS	69869	70246	.	+	0	ID=MA176_000224-T1.cds;Parent=MA176_000224-T1;
scaffold_2	funannotate	CDS	70484	70870	.	+	0	ID=MA176_000224-T1.cds;Parent=MA176_000224-T1;
scaffold_2	funannotate	gene	71439	72822	.	-	.	ID=MA176_000225;
scaffold_2	funannotate	mRNA	71439	72822	.	-	.	ID=MA176_000225-T1;Parent=MA176_000225;product=hypothetical protein;
scaffold_2	funannotate	exon	72616	72822	.	-	.	ID=MA176_000225-T1.exon1;Parent=MA176_000225-T1;
scaffold_2	funannotate	exon	71875	72305	.	-	.	ID=MA176_000225-T1.exon2;Parent=MA176_000225-T1;
scaffold_2	funannotate	exon	71439	71841	.	-	.	ID=MA176_000225-T1.exon3;Parent=MA176_000225-T1;
scaffold_2	funannotate	CDS	72616	72822	.	-	0	ID=MA176_000225-T1.cds;Parent=MA176_000225-T1;
scaffold_2	funannotate	CDS	71875	72305	.	-	0	ID=MA176_000225-T1.cds;Parent=MA176_000225-T1;
scaffold_2	funannotate	CDS	71439	71841	.	-	1	ID=MA176_000225-T1.cds;Parent=MA176_000225-T1;
scaffold_2	funannotate	gene	73767	75836	.	+	.	ID=MA176_000226;
scaffold_2	funannotate	mRNA	73767	75836	.	+	.	ID=MA176_000226-T1;Parent=MA176_000226;product=hypothetical protein;
scaffold_2	funannotate	exon	73767	74138	.	+	.	ID=MA176_000226-T1.exon1;Parent=MA176_000226-T1;
scaffold_2	funannotate	exon	74265	75836	.	+	.	ID=MA176_000226-T1.exon2;Parent=MA176_000226-T1;
scaffold_2	funannotate	CDS	73767	74138	.	+	0	ID=MA176_000226-T1.cds;Parent=MA176_000226-T1;
scaffold_2	funannotate	CDS	74265	75836	.	+	0	ID=MA176_000226-T1.cds;Parent=MA176_000226-T1;
scaffold_2	funannotate	gene	76516	77761	.	+	.	ID=MA176_000227;
scaffold_2	funannotate	mRNA	76516	77761	.	+	.	ID=MA176_000227-T1;Parent=MA176_000227;product=hypothetical protein;
scaffold_2	funannotate	exon	76516	76584	.	+	.	ID=MA176_000227-T1.exon1;Parent=MA176_000227-T1;
scaffold_2	funannotate	exon	76639	76797	.	+	.	ID=MA176_000227-T1.exon2;Parent=MA176_000227-T1;
scaffold_2	funannotate	exon	76854	77309	.	+	.	ID=MA176_000227-T1.exon3;Parent=MA176_000227-T1;
scaffold_2	funannotate	exon	77374	77514	.	+	.	ID=MA176_000227-T1.exon4;Parent=MA176_000227-T1;
scaffold_2	funannotate	exon	77639	77761	.	+	.	ID=MA176_000227-T1.exon5;Parent=MA176_000227-T1;
scaffold_2	funannotate	CDS	76516	76584	.	+	0	ID=MA176_000227-T1.cds;Parent=MA176_000227-T1;
scaffold_2	funannotate	CDS	76639	76797	.	+	0	ID=MA176_000227-T1.cds;Parent=MA176_000227-T1;
scaffold_2	funannotate	CDS	76854	77309	.	+	0	ID=MA176_000227-T1.cds;Parent=MA176_000227-T1;
scaffold_2	funannotate	CDS	77374	77514	.	+	0	ID=MA176_000227-T1.cds;Parent=MA176_000227-T1;
scaffold_2	funannotate	CDS	77639	77761	.	+	0	ID=MA176_000227-T1.cds;Parent=MA176_000227-T1;
scaffold_2	funannotate	gene	81574	83493	.	+	.	ID=MA176_000228;
scaffold_2	funannotate	mRNA	81574	83493	.	+	.	ID=MA176_000228-T1;Parent=MA176_000228;product=hypothetical protein;
scaffold_2	funannotate	exon	81574	83493	.	+	.	ID=MA176_000228-T1.exon1;Parent=MA176_000228-T1;
scaffold_2	funannotate	CDS	81574	83493	.	+	0	ID=MA176_000228-T1.cds;Parent=MA176_000228-T1;
scaffold_2	funannotate	gene	90853	94255	.	+	.	ID=MA176_000229;
scaffold_2	funannotate	mRNA	90853	94255	.	+	.	ID=MA176_000229-T1;Parent=MA176_000229;product=hypothetical protein;
scaffold_2	funannotate	exon	90853	91459	.	+	.	ID=MA176_000229-T1.exon1;Parent=MA176_000229-T1;
scaffold_2	funannotate	exon	91506	94255	.	+	.	ID=MA176_000229-T1.exon2;Parent=MA176_000229-T1;
scaffold_2	funannotate	CDS	90853	91459	.	+	0	ID=MA176_000229-T1.cds;Parent=MA176_000229-T1;
scaffold_2	funannotate	CDS	91506	94255	.	+	2	ID=MA176_000229-T1.cds;Parent=MA176_000229-T1;
scaffold_2	funannotate	gene	95841	98448	.	-	.	ID=MA176_000230;
scaffold_2	funannotate	mRNA	95841	98448	.	-	.	ID=MA176_000230-T1;Parent=MA176_000230;product=hypothetical protein;
scaffold_2	funannotate	exon	96522	98448	.	-	.	ID=MA176_000230-T1.exon1;Parent=MA176_000230-T1;
scaffold_2	funannotate	exon	96169	96411	.	-	.	ID=MA176_000230-T1.exon2;Parent=MA176_000230-T1;
scaffold_2	funannotate	exon	95841	96043	.	-	.	ID=MA176_000230-T1.exon3;Parent=MA176_000230-T1;
scaffold_2	funannotate	CDS	96522	98448	.	-	0	ID=MA176_000230-T1.cds;Parent=MA176_000230-T1;
scaffold_2	funannotate	CDS	96169	96411	.	-	2	ID=MA176_000230-T1.cds;Parent=MA176_000230-T1;
scaffold_2	funannotate	CDS	95841	96043	.	-	2	ID=MA176_000230-T1.cds;Parent=MA176_000230-T1;
scaffold_2	funannotate	gene	99159	99956	.	+	.	ID=MA176_000231;
scaffold_2	funannotate	mRNA	99159	99956	.	+	.	ID=MA176_000231-T1;Parent=MA176_000231;product=hypothetical protein;
scaffold_2	funannotate	exon	99159	99231	.	+	.	ID=MA176_000231-T1.exon1;Parent=MA176_000231-T1;
scaffold_2	funannotate	exon	99346	99956	.	+	.	ID=MA176_000231-T1.exon2;Parent=MA176_000231-T1;
scaffold_2	funannotate	CDS	99159	99231	.	+	0	ID=MA176_000231-T1.cds;Parent=MA176_000231-T1;
scaffold_2	funannotate	CDS	99346	99956	.	+	2	ID=MA176_000231-T1.cds;Parent=MA176_000231-T1;
scaffold_2	funannotate	gene	101123	103202	.	-	.	ID=MA176_000232;
scaffold_2	funannotate	mRNA	101123	103202	.	-	.	ID=MA176_000232-T1;Parent=MA176_000232;product=hypothetical protein;
scaffold_2	funannotate	exon	103129	103202	.	-	.	ID=MA176_000232-T1.exon1;Parent=MA176_000232-T1;
scaffold_2	funannotate	exon	102920	103031	.	-	.	ID=MA176_000232-T1.exon2;Parent=MA176_000232-T1;
scaffold_2	funannotate	exon	102783	102852	.	-	.	ID=MA176_000232-T1.exon3;Parent=MA176_000232-T1;
scaffold_2	funannotate	exon	102306	102692	.	-	.	ID=MA176_000232-T1.exon4;Parent=MA176_000232-T1;
scaffold_2	funannotate	exon	101809	102247	.	-	.	ID=MA176_000232-T1.exon5;Parent=MA176_000232-T1;
scaffold_2	funannotate	exon	101123	101351	.	-	.	ID=MA176_000232-T1.exon6;Parent=MA176_000232-T1;
scaffold_2	funannotate	CDS	103129	103202	.	-	0	ID=MA176_000232-T1.cds;Parent=MA176_000232-T1;
scaffold_2	funannotate	CDS	102920	103031	.	-	1	ID=MA176_000232-T1.cds;Parent=MA176_000232-T1;
scaffold_2	funannotate	CDS	102783	102852	.	-	0	ID=MA176_000232-T1.cds;Parent=MA176_000232-T1;
scaffold_2	funannotate	CDS	102306	102692	.	-	2	ID=MA176_000232-T1.cds;Parent=MA176_000232-T1;
scaffold_2	funannotate	CDS	101809	102247	.	-	2	ID=MA176_000232-T1.cds;Parent=MA176_000232-T1;
scaffold_2	funannotate	CDS	101123	101351	.	-	1	ID=MA176_000232-T1.cds;Parent=MA176_000232-T1;
scaffold_2	funannotate	gene	111824	113115	.	-	.	ID=MA176_000233;
scaffold_2	funannotate	mRNA	111824	113115	.	-	.	ID=MA176_000233-T1;Parent=MA176_000233;product=hypothetical protein;
scaffold_2	funannotate	exon	112501	113115	.	-	.	ID=MA176_000233-T1.exon1;Parent=MA176_000233-T1;
scaffold_2	funannotate	exon	111824	112339	.	-	.	ID=MA176_000233-T1.exon2;Parent=MA176_000233-T1;
scaffold_2	funannotate	CDS	112501	113115	.	-	0	ID=MA176_000233-T1.cds;Parent=MA176_000233-T1;
scaffold_2	funannotate	CDS	111824	112339	.	-	0	ID=MA176_000233-T1.cds;Parent=MA176_000233-T1;
scaffold_2	funannotate	gene	114135	115144	.	-	.	ID=MA176_000234;
scaffold_2	funannotate	mRNA	114135	115144	.	-	.	ID=MA176_000234-T1;Parent=MA176_000234;product=hypothetical protein;
scaffold_2	funannotate	exon	114847	115144	.	-	.	ID=MA176_000234-T1.exon1;Parent=MA176_000234-T1;
scaffold_2	funannotate	exon	114135	114763	.	-	.	ID=MA176_000234-T1.exon2;Parent=MA176_000234-T1;
scaffold_2	funannotate	CDS	114847	115144	.	-	0	ID=MA176_000234-T1.cds;Parent=MA176_000234-T1;
scaffold_2	funannotate	CDS	114135	114763	.	-	2	ID=MA176_000234-T1.cds;Parent=MA176_000234-T1;
scaffold_2	funannotate	gene	115536	116189	.	+	.	ID=MA176_000235;
scaffold_2	funannotate	mRNA	115536	116189	.	+	.	ID=MA176_000235-T1;Parent=MA176_000235;product=hypothetical protein;
scaffold_2	funannotate	exon	115536	115627	.	+	.	ID=MA176_000235-T1.exon1;Parent=MA176_000235-T1;
scaffold_2	funannotate	exon	115718	116189	.	+	.	ID=MA176_000235-T1.exon2;Parent=MA176_000235-T1;
scaffold_2	funannotate	CDS	115536	115627	.	+	0	ID=MA176_000235-T1.cds;Parent=MA176_000235-T1;
scaffold_2	funannotate	CDS	115718	116189	.	+	1	ID=MA176_000235-T1.cds;Parent=MA176_000235-T1;
scaffold_2	funannotate	gene	117576	119540	.	+	.	ID=MA176_000236;
scaffold_2	funannotate	mRNA	117576	119540	.	+	.	ID=MA176_000236-T1;Parent=MA176_000236;product=hypothetical protein;
scaffold_2	funannotate	exon	117576	117771	.	+	.	ID=MA176_000236-T1.exon1;Parent=MA176_000236-T1;
scaffold_2	funannotate	exon	117877	119131	.	+	.	ID=MA176_000236-T1.exon2;Parent=MA176_000236-T1;
scaffold_2	funannotate	exon	119231	119540	.	+	.	ID=MA176_000236-T1.exon3;Parent=MA176_000236-T1;
scaffold_2	funannotate	CDS	117576	117771	.	+	0	ID=MA176_000236-T1.cds;Parent=MA176_000236-T1;
scaffold_2	funannotate	CDS	117877	119131	.	+	2	ID=MA176_000236-T1.cds;Parent=MA176_000236-T1;
scaffold_2	funannotate	CDS	119231	119540	.	+	1	ID=MA176_000236-T1.cds;Parent=MA176_000236-T1;
scaffold_2	funannotate	gene	124237	125241	.	-	.	ID=MA176_000237;
scaffold_2	funannotate	mRNA	124237	125241	.	-	.	ID=MA176_000237-T1;Parent=MA176_000237;product=hypothetical protein;
scaffold_2	funannotate	exon	124237	125241	.	-	.	ID=MA176_000237-T1.exon1;Parent=MA176_000237-T1;
scaffold_2	funannotate	CDS	124237	125241	.	-	0	ID=MA176_000237-T1.cds;Parent=MA176_000237-T1;
scaffold_2	funannotate	gene	127171	129060	.	+	.	ID=MA176_000238;
scaffold_2	funannotate	mRNA	127171	129060	.	+	.	ID=MA176_000238-T1;Parent=MA176_000238;product=hypothetical protein;
scaffold_2	funannotate	exon	127171	128858	.	+	.	ID=MA176_000238-T1.exon1;Parent=MA176_000238-T1;
scaffold_2	funannotate	exon	128925	129060	.	+	.	ID=MA176_000238-T1.exon2;Parent=MA176_000238-T1;
scaffold_2	funannotate	CDS	127171	128858	.	+	0	ID=MA176_000238-T1.cds;Parent=MA176_000238-T1;
scaffold_2	funannotate	CDS	128925	129060	.	+	1	ID=MA176_000238-T1.cds;Parent=MA176_000238-T1;
scaffold_2	funannotate	gene	129264	131474	.	-	.	ID=MA176_000239;
scaffold_2	funannotate	mRNA	129264	131474	.	-	.	ID=MA176_000239-T1;Parent=MA176_000239;product=hypothetical protein;
scaffold_2	funannotate	exon	129264	131474	.	-	.	ID=MA176_000239-T1.exon1;Parent=MA176_000239-T1;
scaffold_2	funannotate	CDS	129264	131474	.	-	0	ID=MA176_000239-T1.cds;Parent=MA176_000239-T1;
scaffold_2	funannotate	gene	132045	133733	.	+	.	ID=MA176_000240;
scaffold_2	funannotate	mRNA	132045	133733	.	+	.	ID=MA176_000240-T1;Parent=MA176_000240;product=hypothetical protein;
scaffold_2	funannotate	exon	132045	132221	.	+	.	ID=MA176_000240-T1.exon1;Parent=MA176_000240-T1;
scaffold_2	funannotate	exon	132285	132661	.	+	.	ID=MA176_000240-T1.exon2;Parent=MA176_000240-T1;
scaffold_2	funannotate	exon	132750	133110	.	+	.	ID=MA176_000240-T1.exon3;Parent=MA176_000240-T1;
scaffold_2	funannotate	exon	133191	133733	.	+	.	ID=MA176_000240-T1.exon4;Parent=MA176_000240-T1;
scaffold_2	funannotate	CDS	132045	132221	.	+	0	ID=MA176_000240-T1.cds;Parent=MA176_000240-T1;
scaffold_2	funannotate	CDS	132285	132661	.	+	0	ID=MA176_000240-T1.cds;Parent=MA176_000240-T1;
scaffold_2	funannotate	CDS	132750	133110	.	+	1	ID=MA176_000240-T1.cds;Parent=MA176_000240-T1;
scaffold_2	funannotate	CDS	133191	133733	.	+	0	ID=MA176_000240-T1.cds;Parent=MA176_000240-T1;
scaffold_2	funannotate	gene	136802	138128	.	-	.	ID=MA176_000241;
scaffold_2	funannotate	mRNA	136802	138128	.	-	.	ID=MA176_000241-T1;Parent=MA176_000241;product=hypothetical protein;
scaffold_2	funannotate	exon	138044	138128	.	-	.	ID=MA176_000241-T1.exon1;Parent=MA176_000241-T1;
scaffold_2	funannotate	exon	137017	137981	.	-	.	ID=MA176_000241-T1.exon2;Parent=MA176_000241-T1;
scaffold_2	funannotate	exon	136802	136933	.	-	.	ID=MA176_000241-T1.exon3;Parent=MA176_000241-T1;
scaffold_2	funannotate	CDS	138044	138128	.	-	0	ID=MA176_000241-T1.cds;Parent=MA176_000241-T1;
scaffold_2	funannotate	CDS	137017	137981	.	-	2	ID=MA176_000241-T1.cds;Parent=MA176_000241-T1;
scaffold_2	funannotate	CDS	136802	136933	.	-	0	ID=MA176_000241-T1.cds;Parent=MA176_000241-T1;
scaffold_2	funannotate	gene	138816	140163	.	-	.	ID=MA176_000242;
scaffold_2	funannotate	mRNA	138816	140163	.	-	.	ID=MA176_000242-T1;Parent=MA176_000242;product=hypothetical protein;
scaffold_2	funannotate	exon	139245	140163	.	-	.	ID=MA176_000242-T1.exon1;Parent=MA176_000242-T1;
scaffold_2	funannotate	exon	139009	139157	.	-	.	ID=MA176_000242-T1.exon2;Parent=MA176_000242-T1;
scaffold_2	funannotate	exon	138816	138839	.	-	.	ID=MA176_000242-T1.exon3;Parent=MA176_000242-T1;
scaffold_2	funannotate	CDS	139245	140163	.	-	0	ID=MA176_000242-T1.cds;Parent=MA176_000242-T1;
scaffold_2	funannotate	CDS	139009	139157	.	-	2	ID=MA176_000242-T1.cds;Parent=MA176_000242-T1;
scaffold_2	funannotate	CDS	138816	138839	.	-	0	ID=MA176_000242-T1.cds;Parent=MA176_000242-T1;
scaffold_2	funannotate	gene	143154	144075	.	+	.	ID=MA176_000243;
scaffold_2	funannotate	mRNA	143154	144075	.	+	.	ID=MA176_000243-T1;Parent=MA176_000243;product=hypothetical protein;
scaffold_2	funannotate	exon	143154	143765	.	+	.	ID=MA176_000243-T1.exon1;Parent=MA176_000243-T1;
scaffold_2	funannotate	exon	143902	144075	.	+	.	ID=MA176_000243-T1.exon2;Parent=MA176_000243-T1;
scaffold_2	funannotate	CDS	143154	143765	.	+	0	ID=MA176_000243-T1.cds;Parent=MA176_000243-T1;
scaffold_2	funannotate	CDS	143902	144075	.	+	0	ID=MA176_000243-T1.cds;Parent=MA176_000243-T1;
scaffold_2	funannotate	gene	144811	147173	.	-	.	ID=MA176_000244;
scaffold_2	funannotate	mRNA	144811	147173	.	-	.	ID=MA176_000244-T1;Parent=MA176_000244;product=hypothetical protein;
scaffold_2	funannotate	exon	146665	147173	.	-	.	ID=MA176_000244-T1.exon1;Parent=MA176_000244-T1;
scaffold_2	funannotate	exon	146120	146558	.	-	.	ID=MA176_000244-T1.exon2;Parent=MA176_000244-T1;
scaffold_2	funannotate	exon	145985	146010	.	-	.	ID=MA176_000244-T1.exon3;Parent=MA176_000244-T1;
scaffold_2	funannotate	exon	144811	145606	.	-	.	ID=MA176_000244-T1.exon4;Parent=MA176_000244-T1;
scaffold_2	funannotate	CDS	146665	147173	.	-	0	ID=MA176_000244-T1.cds;Parent=MA176_000244-T1;
scaffold_2	funannotate	CDS	146120	146558	.	-	1	ID=MA176_000244-T1.cds;Parent=MA176_000244-T1;
scaffold_2	funannotate	CDS	145985	146010	.	-	0	ID=MA176_000244-T1.cds;Parent=MA176_000244-T1;
scaffold_2	funannotate	CDS	144811	145606	.	-	1	ID=MA176_000244-T1.cds;Parent=MA176_000244-T1;
scaffold_2	funannotate	gene	149483	152613	.	-	.	ID=MA176_000245;
scaffold_2	funannotate	mRNA	149483	152613	.	-	.	ID=MA176_000245-T1;Parent=MA176_000245;product=hypothetical protein;
scaffold_2	funannotate	exon	151821	152613	.	-	.	ID=MA176_000245-T1.exon1;Parent=MA176_000245-T1;
scaffold_2	funannotate	exon	151246	151733	.	-	.	ID=MA176_000245-T1.exon2;Parent=MA176_000245-T1;
scaffold_2	funannotate	exon	150846	151183	.	-	.	ID=MA176_000245-T1.exon3;Parent=MA176_000245-T1;
scaffold_2	funannotate	exon	149483	150791	.	-	.	ID=MA176_000245-T1.exon4;Parent=MA176_000245-T1;
scaffold_2	funannotate	CDS	151821	152613	.	-	0	ID=MA176_000245-T1.cds;Parent=MA176_000245-T1;
scaffold_2	funannotate	CDS	151246	151733	.	-	2	ID=MA176_000245-T1.cds;Parent=MA176_000245-T1;
scaffold_2	funannotate	CDS	150846	151183	.	-	0	ID=MA176_000245-T1.cds;Parent=MA176_000245-T1;
scaffold_2	funannotate	CDS	149483	150791	.	-	1	ID=MA176_000245-T1.cds;Parent=MA176_000245-T1;
scaffold_2	funannotate	gene	155730	158142	.	-	.	ID=MA176_000246;
scaffold_2	funannotate	mRNA	155730	158142	.	-	.	ID=MA176_000246-T1;Parent=MA176_000246;product=hypothetical protein;
scaffold_2	funannotate	exon	158085	158142	.	-	.	ID=MA176_000246-T1.exon1;Parent=MA176_000246-T1;
scaffold_2	funannotate	exon	157364	157911	.	-	.	ID=MA176_000246-T1.exon2;Parent=MA176_000246-T1;
scaffold_2	funannotate	exon	155730	157268	.	-	.	ID=MA176_000246-T1.exon3;Parent=MA176_000246-T1;
scaffold_2	funannotate	CDS	158085	158142	.	-	0	ID=MA176_000246-T1.cds;Parent=MA176_000246-T1;
scaffold_2	funannotate	CDS	157364	157911	.	-	2	ID=MA176_000246-T1.cds;Parent=MA176_000246-T1;
scaffold_2	funannotate	CDS	155730	157268	.	-	0	ID=MA176_000246-T1.cds;Parent=MA176_000246-T1;
scaffold_2	funannotate	gene	159828	164085	.	-	.	ID=MA176_000247;
scaffold_2	funannotate	mRNA	159828	164085	.	-	.	ID=MA176_000247-T1;Parent=MA176_000247;product=hypothetical protein;
scaffold_2	funannotate	exon	160328	164085	.	-	.	ID=MA176_000247-T1.exon1;Parent=MA176_000247-T1;
scaffold_2	funannotate	exon	159828	160212	.	-	.	ID=MA176_000247-T1.exon2;Parent=MA176_000247-T1;
scaffold_2	funannotate	CDS	160328	164085	.	-	0	ID=MA176_000247-T1.cds;Parent=MA176_000247-T1;
scaffold_2	funannotate	CDS	159828	160212	.	-	1	ID=MA176_000247-T1.cds;Parent=MA176_000247-T1;
scaffold_2	funannotate	gene	164883	166948	.	+	.	ID=MA176_000248;
scaffold_2	funannotate	mRNA	164883	166948	.	+	.	ID=MA176_000248-T1;Parent=MA176_000248;product=hypothetical protein;
scaffold_2	funannotate	exon	164883	165500	.	+	.	ID=MA176_000248-T1.exon1;Parent=MA176_000248-T1;
scaffold_2	funannotate	exon	165556	166682	.	+	.	ID=MA176_000248-T1.exon2;Parent=MA176_000248-T1;
scaffold_2	funannotate	exon	166753	166948	.	+	.	ID=MA176_000248-T1.exon3;Parent=MA176_000248-T1;
scaffold_2	funannotate	CDS	164883	165500	.	+	0	ID=MA176_000248-T1.cds;Parent=MA176_000248-T1;
scaffold_2	funannotate	CDS	165556	166682	.	+	0	ID=MA176_000248-T1.cds;Parent=MA176_000248-T1;
scaffold_2	funannotate	CDS	166753	166948	.	+	1	ID=MA176_000248-T1.cds;Parent=MA176_000248-T1;
scaffold_2	funannotate	gene	168790	170050	.	+	.	ID=MA176_000249;
scaffold_2	funannotate	mRNA	168790	170050	.	+	.	ID=MA176_000249-T1;Parent=MA176_000249;product=hypothetical protein;
scaffold_2	funannotate	exon	168790	169339	.	+	.	ID=MA176_000249-T1.exon1;Parent=MA176_000249-T1;
scaffold_2	funannotate	exon	169551	170050	.	+	.	ID=MA176_000249-T1.exon2;Parent=MA176_000249-T1;
scaffold_2	funannotate	CDS	168790	169339	.	+	0	ID=MA176_000249-T1.cds;Parent=MA176_000249-T1;
scaffold_2	funannotate	CDS	169551	170050	.	+	2	ID=MA176_000249-T1.cds;Parent=MA176_000249-T1;
scaffold_2	funannotate	gene	171798	173009	.	+	.	ID=MA176_000250;
scaffold_2	funannotate	mRNA	171798	173009	.	+	.	ID=MA176_000250-T1;Parent=MA176_000250;product=hypothetical protein;
scaffold_2	funannotate	exon	171798	172086	.	+	.	ID=MA176_000250-T1.exon1;Parent=MA176_000250-T1;
scaffold_2	funannotate	exon	172216	173009	.	+	.	ID=MA176_000250-T1.exon2;Parent=MA176_000250-T1;
scaffold_2	funannotate	CDS	171798	172086	.	+	0	ID=MA176_000250-T1.cds;Parent=MA176_000250-T1;
scaffold_2	funannotate	CDS	172216	173009	.	+	2	ID=MA176_000250-T1.cds;Parent=MA176_000250-T1;
scaffold_2	funannotate	gene	174254	178148	.	+	.	ID=MA176_000251;
scaffold_2	funannotate	mRNA	174254	178148	.	+	.	ID=MA176_000251-T1;Parent=MA176_000251;product=hypothetical protein;
scaffold_2	funannotate	exon	174254	174699	.	+	.	ID=MA176_000251-T1.exon1;Parent=MA176_000251-T1;
scaffold_2	funannotate	exon	174747	174952	.	+	.	ID=MA176_000251-T1.exon2;Parent=MA176_000251-T1;
scaffold_2	funannotate	exon	175735	176693	.	+	.	ID=MA176_000251-T1.exon3;Parent=MA176_000251-T1;
scaffold_2	funannotate	exon	177354	178148	.	+	.	ID=MA176_000251-T1.exon4;Parent=MA176_000251-T1;
scaffold_2	funannotate	CDS	174254	174699	.	+	0	ID=MA176_000251-T1.cds;Parent=MA176_000251-T1;
scaffold_2	funannotate	CDS	174747	174952	.	+	1	ID=MA176_000251-T1.cds;Parent=MA176_000251-T1;
scaffold_2	funannotate	CDS	175735	176693	.	+	2	ID=MA176_000251-T1.cds;Parent=MA176_000251-T1;
scaffold_2	funannotate	CDS	177354	178148	.	+	0	ID=MA176_000251-T1.cds;Parent=MA176_000251-T1;
scaffold_2	funannotate	gene	179884	184724	.	+	.	ID=MA176_000252;
scaffold_2	funannotate	mRNA	179884	184724	.	+	.	ID=MA176_000252-T1;Parent=MA176_000252;product=hypothetical protein;
scaffold_2	funannotate	exon	179884	180093	.	+	.	ID=MA176_000252-T1.exon1;Parent=MA176_000252-T1;
scaffold_2	funannotate	exon	180158	183147	.	+	.	ID=MA176_000252-T1.exon2;Parent=MA176_000252-T1;
scaffold_2	funannotate	exon	183235	183705	.	+	.	ID=MA176_000252-T1.exon3;Parent=MA176_000252-T1;
scaffold_2	funannotate	exon	183775	183909	.	+	.	ID=MA176_000252-T1.exon4;Parent=MA176_000252-T1;
scaffold_2	funannotate	exon	184004	184724	.	+	.	ID=MA176_000252-T1.exon5;Parent=MA176_000252-T1;
scaffold_2	funannotate	CDS	179884	180093	.	+	0	ID=MA176_000252-T1.cds;Parent=MA176_000252-T1;
scaffold_2	funannotate	CDS	180158	183147	.	+	0	ID=MA176_000252-T1.cds;Parent=MA176_000252-T1;
scaffold_2	funannotate	CDS	183235	183705	.	+	1	ID=MA176_000252-T1.cds;Parent=MA176_000252-T1;
scaffold_2	funannotate	CDS	183775	183909	.	+	1	ID=MA176_000252-T1.cds;Parent=MA176_000252-T1;
scaffold_2	funannotate	CDS	184004	184724	.	+	1	ID=MA176_000252-T1.cds;Parent=MA176_000252-T1;
scaffold_2	funannotate	gene	185721	187885	.	-	.	ID=MA176_000253;
scaffold_2	funannotate	mRNA	185721	187885	.	-	.	ID=MA176_000253-T1;Parent=MA176_000253;product=hypothetical protein;
scaffold_2	funannotate	exon	187804	187885	.	-	.	ID=MA176_000253-T1.exon1;Parent=MA176_000253-T1;
scaffold_2	funannotate	exon	187314	187678	.	-	.	ID=MA176_000253-T1.exon2;Parent=MA176_000253-T1;
scaffold_2	funannotate	exon	187159	187252	.	-	.	ID=MA176_000253-T1.exon3;Parent=MA176_000253-T1;
scaffold_2	funannotate	exon	186899	187098	.	-	.	ID=MA176_000253-T1.exon4;Parent=MA176_000253-T1;
scaffold_2	funannotate	exon	186768	186841	.	-	.	ID=MA176_000253-T1.exon5;Parent=MA176_000253-T1;
scaffold_2	funannotate	exon	186612	186710	.	-	.	ID=MA176_000253-T1.exon6;Parent=MA176_000253-T1;
scaffold_2	funannotate	exon	186386	186558	.	-	.	ID=MA176_000253-T1.exon7;Parent=MA176_000253-T1;
scaffold_2	funannotate	exon	186164	186327	.	-	.	ID=MA176_000253-T1.exon8;Parent=MA176_000253-T1;
scaffold_2	funannotate	exon	185721	186074	.	-	.	ID=MA176_000253-T1.exon9;Parent=MA176_000253-T1;
scaffold_2	funannotate	CDS	187804	187885	.	-	0	ID=MA176_000253-T1.cds;Parent=MA176_000253-T1;
scaffold_2	funannotate	CDS	187314	187678	.	-	2	ID=MA176_000253-T1.cds;Parent=MA176_000253-T1;
scaffold_2	funannotate	CDS	187159	187252	.	-	0	ID=MA176_000253-T1.cds;Parent=MA176_000253-T1;
scaffold_2	funannotate	CDS	186899	187098	.	-	2	ID=MA176_000253-T1.cds;Parent=MA176_000253-T1;
scaffold_2	funannotate	CDS	186768	186841	.	-	0	ID=MA176_000253-T1.cds;Parent=MA176_000253-T1;
scaffold_2	funannotate	CDS	186612	186710	.	-	1	ID=MA176_000253-T1.cds;Parent=MA176_000253-T1;
scaffold_2	funannotate	CDS	186386	186558	.	-	1	ID=MA176_000253-T1.cds;Parent=MA176_000253-T1;
scaffold_2	funannotate	CDS	186164	186327	.	-	2	ID=MA176_000253-T1.cds;Parent=MA176_000253-T1;
scaffold_2	funannotate	CDS	185721	186074	.	-	0	ID=MA176_000253-T1.cds;Parent=MA176_000253-T1;
scaffold_2	funannotate	gene	188710	190062	.	-	.	ID=MA176_000254;
scaffold_2	funannotate	mRNA	188710	190062	.	-	.	ID=MA176_000254-T1;Parent=MA176_000254;product=hypothetical protein;
scaffold_2	funannotate	exon	189793	190062	.	-	.	ID=MA176_000254-T1.exon1;Parent=MA176_000254-T1;
scaffold_2	funannotate	exon	189208	189698	.	-	.	ID=MA176_000254-T1.exon2;Parent=MA176_000254-T1;
scaffold_2	funannotate	exon	188710	189130	.	-	.	ID=MA176_000254-T1.exon3;Parent=MA176_000254-T1;
scaffold_2	funannotate	CDS	189793	190062	.	-	0	ID=MA176_000254-T1.cds;Parent=MA176_000254-T1;
scaffold_2	funannotate	CDS	189208	189698	.	-	0	ID=MA176_000254-T1.cds;Parent=MA176_000254-T1;
scaffold_2	funannotate	CDS	188710	189130	.	-	1	ID=MA176_000254-T1.cds;Parent=MA176_000254-T1;
scaffold_2	funannotate	gene	190585	193093	.	-	.	ID=MA176_000255;
scaffold_2	funannotate	mRNA	190585	193093	.	-	.	ID=MA176_000255-T1;Parent=MA176_000255;product=hypothetical protein;
scaffold_2	funannotate	exon	193017	193093	.	-	.	ID=MA176_000255-T1.exon1;Parent=MA176_000255-T1;
scaffold_2	funannotate	exon	192724	192956	.	-	.	ID=MA176_000255-T1.exon2;Parent=MA176_000255-T1;
scaffold_2	funannotate	exon	192643	192659	.	-	.	ID=MA176_000255-T1.exon3;Parent=MA176_000255-T1;
scaffold_2	funannotate	exon	192561	192570	.	-	.	ID=MA176_000255-T1.exon4;Parent=MA176_000255-T1;
scaffold_2	funannotate	exon	192377	192502	.	-	.	ID=MA176_000255-T1.exon5;Parent=MA176_000255-T1;
scaffold_2	funannotate	exon	190585	192326	.	-	.	ID=MA176_000255-T1.exon6;Parent=MA176_000255-T1;
scaffold_2	funannotate	CDS	193017	193093	.	-	0	ID=MA176_000255-T1.cds;Parent=MA176_000255-T1;
scaffold_2	funannotate	CDS	192724	192956	.	-	1	ID=MA176_000255-T1.cds;Parent=MA176_000255-T1;
scaffold_2	funannotate	CDS	192643	192659	.	-	2	ID=MA176_000255-T1.cds;Parent=MA176_000255-T1;
scaffold_2	funannotate	CDS	192561	192570	.	-	0	ID=MA176_000255-T1.cds;Parent=MA176_000255-T1;
scaffold_2	funannotate	CDS	192377	192502	.	-	2	ID=MA176_000255-T1.cds;Parent=MA176_000255-T1;
scaffold_2	funannotate	CDS	190585	192326	.	-	2	ID=MA176_000255-T1.cds;Parent=MA176_000255-T1;
scaffold_2	funannotate	gene	194957	195874	.	+	.	ID=MA176_000256;
scaffold_2	funannotate	mRNA	194957	195874	.	+	.	ID=MA176_000256-T1;Parent=MA176_000256;product=hypothetical protein;
scaffold_2	funannotate	exon	194957	195275	.	+	.	ID=MA176_000256-T1.exon1;Parent=MA176_000256-T1;
scaffold_2	funannotate	exon	195349	195488	.	+	.	ID=MA176_000256-T1.exon2;Parent=MA176_000256-T1;
scaffold_2	funannotate	exon	195557	195874	.	+	.	ID=MA176_000256-T1.exon3;Parent=MA176_000256-T1;
scaffold_2	funannotate	CDS	194957	195275	.	+	0	ID=MA176_000256-T1.cds;Parent=MA176_000256-T1;
scaffold_2	funannotate	CDS	195349	195488	.	+	2	ID=MA176_000256-T1.cds;Parent=MA176_000256-T1;
scaffold_2	funannotate	CDS	195557	195874	.	+	0	ID=MA176_000256-T1.cds;Parent=MA176_000256-T1;
scaffold_2	funannotate	gene	196454	197353	.	-	.	ID=MA176_000257;
scaffold_2	funannotate	mRNA	196454	197353	.	-	.	ID=MA176_000257-T1;Parent=MA176_000257;product=hypothetical protein;
scaffold_2	funannotate	exon	197104	197353	.	-	.	ID=MA176_000257-T1.exon1;Parent=MA176_000257-T1;
scaffold_2	funannotate	exon	196945	197052	.	-	.	ID=MA176_000257-T1.exon2;Parent=MA176_000257-T1;
scaffold_2	funannotate	exon	196756	196886	.	-	.	ID=MA176_000257-T1.exon3;Parent=MA176_000257-T1;
scaffold_2	funannotate	exon	196454	196678	.	-	.	ID=MA176_000257-T1.exon4;Parent=MA176_000257-T1;
scaffold_2	funannotate	CDS	197104	197353	.	-	0	ID=MA176_000257-T1.cds;Parent=MA176_000257-T1;
scaffold_2	funannotate	CDS	196945	197052	.	-	2	ID=MA176_000257-T1.cds;Parent=MA176_000257-T1;
scaffold_2	funannotate	CDS	196756	196886	.	-	2	ID=MA176_000257-T1.cds;Parent=MA176_000257-T1;
scaffold_2	funannotate	CDS	196454	196678	.	-	0	ID=MA176_000257-T1.cds;Parent=MA176_000257-T1;
scaffold_2	funannotate	gene	198504	199259	.	+	.	ID=MA176_000258;
scaffold_2	funannotate	mRNA	198504	199259	.	+	.	ID=MA176_000258-T1;Parent=MA176_000258;product=hypothetical protein;
scaffold_2	funannotate	exon	198504	198567	.	+	.	ID=MA176_000258-T1.exon1;Parent=MA176_000258-T1;
scaffold_2	funannotate	exon	198631	199259	.	+	.	ID=MA176_000258-T1.exon2;Parent=MA176_000258-T1;
scaffold_2	funannotate	CDS	198504	198567	.	+	0	ID=MA176_000258-T1.cds;Parent=MA176_000258-T1;
scaffold_2	funannotate	CDS	198631	199259	.	+	2	ID=MA176_000258-T1.cds;Parent=MA176_000258-T1;
scaffold_2	funannotate	gene	200541	201783	.	+	.	ID=MA176_000259;
scaffold_2	funannotate	mRNA	200541	201783	.	+	.	ID=MA176_000259-T1;Parent=MA176_000259;product=hypothetical protein;
scaffold_2	funannotate	exon	200541	200856	.	+	.	ID=MA176_000259-T1.exon1;Parent=MA176_000259-T1;
scaffold_2	funannotate	exon	200935	201045	.	+	.	ID=MA176_000259-T1.exon2;Parent=MA176_000259-T1;
scaffold_2	funannotate	exon	201103	201230	.	+	.	ID=MA176_000259-T1.exon3;Parent=MA176_000259-T1;
scaffold_2	funannotate	exon	201369	201465	.	+	.	ID=MA176_000259-T1.exon4;Parent=MA176_000259-T1;
scaffold_2	funannotate	exon	201551	201783	.	+	.	ID=MA176_000259-T1.exon5;Parent=MA176_000259-T1;
scaffold_2	funannotate	CDS	200541	200856	.	+	0	ID=MA176_000259-T1.cds;Parent=MA176_000259-T1;
scaffold_2	funannotate	CDS	200935	201045	.	+	2	ID=MA176_000259-T1.cds;Parent=MA176_000259-T1;
scaffold_2	funannotate	CDS	201103	201230	.	+	2	ID=MA176_000259-T1.cds;Parent=MA176_000259-T1;
scaffold_2	funannotate	CDS	201369	201465	.	+	0	ID=MA176_000259-T1.cds;Parent=MA176_000259-T1;
scaffold_2	funannotate	CDS	201551	201783	.	+	2	ID=MA176_000259-T1.cds;Parent=MA176_000259-T1;
scaffold_2	funannotate	gene	203928	205824	.	+	.	ID=MA176_000260;
scaffold_2	funannotate	mRNA	203928	205824	.	+	.	ID=MA176_000260-T1;Parent=MA176_000260;product=hypothetical protein;
scaffold_2	funannotate	exon	203928	204313	.	+	.	ID=MA176_000260-T1.exon1;Parent=MA176_000260-T1;
scaffold_2	funannotate	exon	204383	204483	.	+	.	ID=MA176_000260-T1.exon2;Parent=MA176_000260-T1;
scaffold_2	funannotate	exon	204542	204696	.	+	.	ID=MA176_000260-T1.exon3;Parent=MA176_000260-T1;
scaffold_2	funannotate	exon	204894	205024	.	+	.	ID=MA176_000260-T1.exon4;Parent=MA176_000260-T1;
scaffold_2	funannotate	exon	205085	205557	.	+	.	ID=MA176_000260-T1.exon5;Parent=MA176_000260-T1;
scaffold_2	funannotate	exon	205640	205824	.	+	.	ID=MA176_000260-T1.exon6;Parent=MA176_000260-T1;
scaffold_2	funannotate	CDS	203928	204313	.	+	0	ID=MA176_000260-T1.cds;Parent=MA176_000260-T1;
scaffold_2	funannotate	CDS	204383	204483	.	+	1	ID=MA176_000260-T1.cds;Parent=MA176_000260-T1;
scaffold_2	funannotate	CDS	204542	204696	.	+	2	ID=MA176_000260-T1.cds;Parent=MA176_000260-T1;
scaffold_2	funannotate	CDS	204894	205024	.	+	0	ID=MA176_000260-T1.cds;Parent=MA176_000260-T1;
scaffold_2	funannotate	CDS	205085	205557	.	+	1	ID=MA176_000260-T1.cds;Parent=MA176_000260-T1;
scaffold_2	funannotate	CDS	205640	205824	.	+	2	ID=MA176_000260-T1.cds;Parent=MA176_000260-T1;
scaffold_2	funannotate	gene	206389	207290	.	-	.	ID=MA176_000261;
scaffold_2	funannotate	mRNA	206389	207290	.	-	.	ID=MA176_000261-T1;Parent=MA176_000261;product=hypothetical protein;
scaffold_2	funannotate	exon	206972	207290	.	-	.	ID=MA176_000261-T1.exon1;Parent=MA176_000261-T1;
scaffold_2	funannotate	exon	206759	206901	.	-	.	ID=MA176_000261-T1.exon2;Parent=MA176_000261-T1;
scaffold_2	funannotate	exon	206389	206688	.	-	.	ID=MA176_000261-T1.exon3;Parent=MA176_000261-T1;
scaffold_2	funannotate	CDS	206972	207290	.	-	0	ID=MA176_000261-T1.cds;Parent=MA176_000261-T1;
scaffold_2	funannotate	CDS	206759	206901	.	-	2	ID=MA176_000261-T1.cds;Parent=MA176_000261-T1;
scaffold_2	funannotate	CDS	206389	206688	.	-	0	ID=MA176_000261-T1.cds;Parent=MA176_000261-T1;
scaffold_2	funannotate	gene	207821	208943	.	+	.	ID=MA176_000262;
scaffold_2	funannotate	mRNA	207821	208943	.	+	.	ID=MA176_000262-T1;Parent=MA176_000262;product=hypothetical protein;
scaffold_2	funannotate	exon	207821	208106	.	+	.	ID=MA176_000262-T1.exon1;Parent=MA176_000262-T1;
scaffold_2	funannotate	exon	208165	208275	.	+	.	ID=MA176_000262-T1.exon2;Parent=MA176_000262-T1;
scaffold_2	funannotate	exon	208333	208469	.	+	.	ID=MA176_000262-T1.exon3;Parent=MA176_000262-T1;
scaffold_2	funannotate	exon	208531	208627	.	+	.	ID=MA176_000262-T1.exon4;Parent=MA176_000262-T1;
scaffold_2	funannotate	exon	208690	208943	.	+	.	ID=MA176_000262-T1.exon5;Parent=MA176_000262-T1;
scaffold_2	funannotate	CDS	207821	208106	.	+	0	ID=MA176_000262-T1.cds;Parent=MA176_000262-T1;
scaffold_2	funannotate	CDS	208165	208275	.	+	2	ID=MA176_000262-T1.cds;Parent=MA176_000262-T1;
scaffold_2	funannotate	CDS	208333	208469	.	+	2	ID=MA176_000262-T1.cds;Parent=MA176_000262-T1;
scaffold_2	funannotate	CDS	208531	208627	.	+	0	ID=MA176_000262-T1.cds;Parent=MA176_000262-T1;
scaffold_2	funannotate	CDS	208690	208943	.	+	2	ID=MA176_000262-T1.cds;Parent=MA176_000262-T1;
scaffold_2	funannotate	gene	211677	212392	.	+	.	ID=MA176_000263;
scaffold_2	funannotate	mRNA	211677	212392	.	+	.	ID=MA176_000263-T1;Parent=MA176_000263;product=hypothetical protein;
scaffold_2	funannotate	exon	211677	211799	.	+	.	ID=MA176_000263-T1.exon1;Parent=MA176_000263-T1;
scaffold_2	funannotate	exon	211862	212392	.	+	.	ID=MA176_000263-T1.exon2;Parent=MA176_000263-T1;
scaffold_2	funannotate	CDS	211677	211799	.	+	0	ID=MA176_000263-T1.cds;Parent=MA176_000263-T1;
scaffold_2	funannotate	CDS	211862	212392	.	+	0	ID=MA176_000263-T1.cds;Parent=MA176_000263-T1;
scaffold_2	funannotate	gene	212938	213546	.	+	.	ID=MA176_000264;
scaffold_2	funannotate	mRNA	212938	213546	.	+	.	ID=MA176_000264-T1;Parent=MA176_000264;product=hypothetical protein;
scaffold_2	funannotate	exon	212938	213300	.	+	.	ID=MA176_000264-T1.exon1;Parent=MA176_000264-T1;
scaffold_2	funannotate	exon	213352	213546	.	+	.	ID=MA176_000264-T1.exon2;Parent=MA176_000264-T1;
scaffold_2	funannotate	CDS	212938	213300	.	+	0	ID=MA176_000264-T1.cds;Parent=MA176_000264-T1;
scaffold_2	funannotate	CDS	213352	213546	.	+	0	ID=MA176_000264-T1.cds;Parent=MA176_000264-T1;
scaffold_2	funannotate	gene	215539	216625	.	+	.	ID=MA176_000265;
scaffold_2	funannotate	mRNA	215539	216625	.	+	.	ID=MA176_000265-T1;Parent=MA176_000265;product=hypothetical protein;
scaffold_2	funannotate	exon	215539	215871	.	+	.	ID=MA176_000265-T1.exon1;Parent=MA176_000265-T1;
scaffold_2	funannotate	exon	215952	216145	.	+	.	ID=MA176_000265-T1.exon2;Parent=MA176_000265-T1;
scaffold_2	funannotate	exon	216212	216456	.	+	.	ID=MA176_000265-T1.exon3;Parent=MA176_000265-T1;
scaffold_2	funannotate	exon	216516	216625	.	+	.	ID=MA176_000265-T1.exon4;Parent=MA176_000265-T1;
scaffold_2	funannotate	CDS	215539	215871	.	+	0	ID=MA176_000265-T1.cds;Parent=MA176_000265-T1;
scaffold_2	funannotate	CDS	215952	216145	.	+	0	ID=MA176_000265-T1.cds;Parent=MA176_000265-T1;
scaffold_2	funannotate	CDS	216212	216456	.	+	1	ID=MA176_000265-T1.cds;Parent=MA176_000265-T1;
scaffold_2	funannotate	CDS	216516	216625	.	+	2	ID=MA176_000265-T1.cds;Parent=MA176_000265-T1;
scaffold_2	funannotate	gene	217601	219556	.	+	.	ID=MA176_000266;
scaffold_2	funannotate	mRNA	217601	219556	.	+	.	ID=MA176_000266-T1;Parent=MA176_000266;product=hypothetical protein;
scaffold_2	funannotate	exon	217601	219556	.	+	.	ID=MA176_000266-T1.exon1;Parent=MA176_000266-T1;
scaffold_2	funannotate	CDS	217601	219556	.	+	0	ID=MA176_000266-T1.cds;Parent=MA176_000266-T1;
[truncated: 110,514 more rows]
