# Supplementary material for: Population genomics of the grapevine pathogen Eutypa lata reveals evidence for population expansion and intraspecific differences in secondary metabolite gene clusters
Source: PLoS Genet. 2022 Apr 1;18(4):e1010153. doi: 10.1371/journal.pgen.1010153 (PMC9007359; doi:10.1371/journal.pgen.1010153)
Supplement: S1 Data — (ZIP) [file pgen.1010153.s010.zip › Eutypa_lata_OR008.gff3]

##gff-version 3
scaffold_1	funannotate	gene	1688	2374	.	-	.	ID=OR008_000001;
scaffold_1	funannotate	mRNA	1688	2374	.	-	.	ID=OR008_000001-T1;Parent=OR008_000001;product=hypothetical protein;
scaffold_1	funannotate	exon	1688	2374	.	-	.	ID=OR008_000001-T1.exon1;Parent=OR008_000001-T1;
scaffold_1	funannotate	CDS	1688	2374	.	-	0	ID=OR008_000001-T1.cds;Parent=OR008_000001-T1;
scaffold_1	funannotate	gene	3419	4121	.	-	.	ID=OR008_000002;
scaffold_1	funannotate	mRNA	3419	4121	.	-	.	ID=OR008_000002-T1;Parent=OR008_000002;product=hypothetical protein;
scaffold_1	funannotate	exon	3799	4121	.	-	.	ID=OR008_000002-T1.exon1;Parent=OR008_000002-T1;
scaffold_1	funannotate	exon	3419	3740	.	-	.	ID=OR008_000002-T1.exon2;Parent=OR008_000002-T1;
scaffold_1	funannotate	CDS	3799	4121	.	-	0	ID=OR008_000002-T1.cds;Parent=OR008_000002-T1;
scaffold_1	funannotate	CDS	3419	3740	.	-	1	ID=OR008_000002-T1.cds;Parent=OR008_000002-T1;
scaffold_1	funannotate	gene	5042	6100	.	-	.	ID=OR008_000003;
scaffold_1	funannotate	mRNA	5042	6100	.	-	.	ID=OR008_000003-T1;Parent=OR008_000003;product=hypothetical protein;
scaffold_1	funannotate	exon	5042	6100	.	-	.	ID=OR008_000003-T1.exon1;Parent=OR008_000003-T1;
scaffold_1	funannotate	CDS	5042	6100	.	-	0	ID=OR008_000003-T1.cds;Parent=OR008_000003-T1;
scaffold_1	funannotate	gene	7187	9010	.	+	.	ID=OR008_000004;
scaffold_1	funannotate	mRNA	7187	9010	.	+	.	ID=OR008_000004-T1;Parent=OR008_000004;product=hypothetical protein;
scaffold_1	funannotate	exon	7187	9010	.	+	.	ID=OR008_000004-T1.exon1;Parent=OR008_000004-T1;
scaffold_1	funannotate	CDS	7187	9010	.	+	0	ID=OR008_000004-T1.cds;Parent=OR008_000004-T1;
scaffold_1	funannotate	gene	10387	12445	.	+	.	ID=OR008_000005;
scaffold_1	funannotate	mRNA	10387	12445	.	+	.	ID=OR008_000005-T1;Parent=OR008_000005;product=hypothetical protein;
scaffold_1	funannotate	exon	10387	10590	.	+	.	ID=OR008_000005-T1.exon1;Parent=OR008_000005-T1;
scaffold_1	funannotate	exon	10678	11113	.	+	.	ID=OR008_000005-T1.exon2;Parent=OR008_000005-T1;
scaffold_1	funannotate	exon	11199	12445	.	+	.	ID=OR008_000005-T1.exon3;Parent=OR008_000005-T1;
scaffold_1	funannotate	CDS	10387	10590	.	+	0	ID=OR008_000005-T1.cds;Parent=OR008_000005-T1;
scaffold_1	funannotate	CDS	10678	11113	.	+	0	ID=OR008_000005-T1.cds;Parent=OR008_000005-T1;
scaffold_1	funannotate	CDS	11199	12445	.	+	2	ID=OR008_000005-T1.cds;Parent=OR008_000005-T1;
scaffold_1	funannotate	gene	13073	16220	.	-	.	ID=OR008_000006;
scaffold_1	funannotate	mRNA	13073	16220	.	-	.	ID=OR008_000006-T1;Parent=OR008_000006;product=hypothetical protein;
scaffold_1	funannotate	exon	14559	16220	.	-	.	ID=OR008_000006-T1.exon1;Parent=OR008_000006-T1;
scaffold_1	funannotate	exon	13857	14507	.	-	.	ID=OR008_000006-T1.exon2;Parent=OR008_000006-T1;
scaffold_1	funannotate	exon	13073	13798	.	-	.	ID=OR008_000006-T1.exon3;Parent=OR008_000006-T1;
scaffold_1	funannotate	CDS	14559	16220	.	-	0	ID=OR008_000006-T1.cds;Parent=OR008_000006-T1;
scaffold_1	funannotate	CDS	13857	14507	.	-	0	ID=OR008_000006-T1.cds;Parent=OR008_000006-T1;
scaffold_1	funannotate	CDS	13073	13798	.	-	0	ID=OR008_000006-T1.cds;Parent=OR008_000006-T1;
scaffold_1	funannotate	gene	18117	19965	.	+	.	ID=OR008_000007;
scaffold_1	funannotate	mRNA	18117	19965	.	+	.	ID=OR008_000007-T1;Parent=OR008_000007;product=hypothetical protein;
scaffold_1	funannotate	exon	18117	18633	.	+	.	ID=OR008_000007-T1.exon1;Parent=OR008_000007-T1;
scaffold_1	funannotate	exon	18734	19965	.	+	.	ID=OR008_000007-T1.exon2;Parent=OR008_000007-T1;
scaffold_1	funannotate	CDS	18117	18633	.	+	0	ID=OR008_000007-T1.cds;Parent=OR008_000007-T1;
scaffold_1	funannotate	CDS	18734	19965	.	+	2	ID=OR008_000007-T1.cds;Parent=OR008_000007-T1;
scaffold_1	funannotate	gene	20288	21442	.	-	.	ID=OR008_000008;
scaffold_1	funannotate	mRNA	20288	21442	.	-	.	ID=OR008_000008-T1;Parent=OR008_000008;product=hypothetical protein;
scaffold_1	funannotate	exon	20288	21442	.	-	.	ID=OR008_000008-T1.exon1;Parent=OR008_000008-T1;
scaffold_1	funannotate	CDS	20288	21442	.	-	0	ID=OR008_000008-T1.cds;Parent=OR008_000008-T1;
scaffold_1	funannotate	gene	22398	27683	.	-	.	ID=OR008_000009;
scaffold_1	funannotate	mRNA	22398	27683	.	-	.	ID=OR008_000009-T1;Parent=OR008_000009;product=hypothetical protein;
scaffold_1	funannotate	exon	26983	27683	.	-	.	ID=OR008_000009-T1.exon1;Parent=OR008_000009-T1;
scaffold_1	funannotate	exon	26828	26932	.	-	.	ID=OR008_000009-T1.exon2;Parent=OR008_000009-T1;
scaffold_1	funannotate	exon	26138	26778	.	-	.	ID=OR008_000009-T1.exon3;Parent=OR008_000009-T1;
scaffold_1	funannotate	exon	26050	26075	.	-	.	ID=OR008_000009-T1.exon4;Parent=OR008_000009-T1;
scaffold_1	funannotate	exon	24436	25888	.	-	.	ID=OR008_000009-T1.exon5;Parent=OR008_000009-T1;
scaffold_1	funannotate	exon	22822	24375	.	-	.	ID=OR008_000009-T1.exon6;Parent=OR008_000009-T1;
scaffold_1	funannotate	exon	22398	22759	.	-	.	ID=OR008_000009-T1.exon7;Parent=OR008_000009-T1;
scaffold_1	funannotate	CDS	26983	27683	.	-	0	ID=OR008_000009-T1.cds;Parent=OR008_000009-T1;
scaffold_1	funannotate	CDS	26828	26932	.	-	1	ID=OR008_000009-T1.cds;Parent=OR008_000009-T1;
scaffold_1	funannotate	CDS	26138	26778	.	-	1	ID=OR008_000009-T1.cds;Parent=OR008_000009-T1;
scaffold_1	funannotate	CDS	26050	26075	.	-	2	ID=OR008_000009-T1.cds;Parent=OR008_000009-T1;
scaffold_1	funannotate	CDS	24436	25888	.	-	0	ID=OR008_000009-T1.cds;Parent=OR008_000009-T1;
scaffold_1	funannotate	CDS	22822	24375	.	-	2	ID=OR008_000009-T1.cds;Parent=OR008_000009-T1;
scaffold_1	funannotate	CDS	22398	22759	.	-	2	ID=OR008_000009-T1.cds;Parent=OR008_000009-T1;
scaffold_1	funannotate	gene	29918	31431	.	-	.	ID=OR008_000010;
scaffold_1	funannotate	mRNA	29918	31431	.	-	.	ID=OR008_000010-T1;Parent=OR008_000010;product=hypothetical protein;
scaffold_1	funannotate	exon	31319	31431	.	-	.	ID=OR008_000010-T1.exon1;Parent=OR008_000010-T1;
scaffold_1	funannotate	exon	30818	31241	.	-	.	ID=OR008_000010-T1.exon2;Parent=OR008_000010-T1;
scaffold_1	funannotate	exon	30524	30763	.	-	.	ID=OR008_000010-T1.exon3;Parent=OR008_000010-T1;
scaffold_1	funannotate	exon	30409	30460	.	-	.	ID=OR008_000010-T1.exon4;Parent=OR008_000010-T1;
scaffold_1	funannotate	exon	29918	30348	.	-	.	ID=OR008_000010-T1.exon5;Parent=OR008_000010-T1;
scaffold_1	funannotate	CDS	31319	31431	.	-	0	ID=OR008_000010-T1.cds;Parent=OR008_000010-T1;
scaffold_1	funannotate	CDS	30818	31241	.	-	1	ID=OR008_000010-T1.cds;Parent=OR008_000010-T1;
scaffold_1	funannotate	CDS	30524	30763	.	-	0	ID=OR008_000010-T1.cds;Parent=OR008_000010-T1;
scaffold_1	funannotate	CDS	30409	30460	.	-	0	ID=OR008_000010-T1.cds;Parent=OR008_000010-T1;
scaffold_1	funannotate	CDS	29918	30348	.	-	2	ID=OR008_000010-T1.cds;Parent=OR008_000010-T1;
scaffold_1	funannotate	gene	32464	35889	.	-	.	ID=OR008_000011;
scaffold_1	funannotate	mRNA	32464	35889	.	-	.	ID=OR008_000011-T1;Parent=OR008_000011;product=hypothetical protein;
scaffold_1	funannotate	exon	35458	35889	.	-	.	ID=OR008_000011-T1.exon1;Parent=OR008_000011-T1;
scaffold_1	funannotate	exon	34495	35379	.	-	.	ID=OR008_000011-T1.exon2;Parent=OR008_000011-T1;
scaffold_1	funannotate	exon	34418	34432	.	-	.	ID=OR008_000011-T1.exon3;Parent=OR008_000011-T1;
scaffold_1	funannotate	exon	34069	34358	.	-	.	ID=OR008_000011-T1.exon4;Parent=OR008_000011-T1;
scaffold_1	funannotate	exon	33736	33809	.	-	.	ID=OR008_000011-T1.exon5;Parent=OR008_000011-T1;
scaffold_1	funannotate	exon	33568	33683	.	-	.	ID=OR008_000011-T1.exon6;Parent=OR008_000011-T1;
scaffold_1	funannotate	exon	32464	33507	.	-	.	ID=OR008_000011-T1.exon7;Parent=OR008_000011-T1;
scaffold_1	funannotate	CDS	35458	35889	.	-	0	ID=OR008_000011-T1.cds;Parent=OR008_000011-T1;
scaffold_1	funannotate	CDS	34495	35379	.	-	0	ID=OR008_000011-T1.cds;Parent=OR008_000011-T1;
scaffold_1	funannotate	CDS	34418	34432	.	-	0	ID=OR008_000011-T1.cds;Parent=OR008_000011-T1;
scaffold_1	funannotate	CDS	34069	34358	.	-	0	ID=OR008_000011-T1.cds;Parent=OR008_000011-T1;
scaffold_1	funannotate	CDS	33736	33809	.	-	1	ID=OR008_000011-T1.cds;Parent=OR008_000011-T1;
scaffold_1	funannotate	CDS	33568	33683	.	-	2	ID=OR008_000011-T1.cds;Parent=OR008_000011-T1;
scaffold_1	funannotate	CDS	32464	33507	.	-	0	ID=OR008_000011-T1.cds;Parent=OR008_000011-T1;
scaffold_1	funannotate	gene	38062	40178	.	-	.	ID=OR008_000012;
scaffold_1	funannotate	mRNA	38062	40178	.	-	.	ID=OR008_000012-T1;Parent=OR008_000012;product=hypothetical protein;
scaffold_1	funannotate	exon	39792	40178	.	-	.	ID=OR008_000012-T1.exon1;Parent=OR008_000012-T1;
scaffold_1	funannotate	exon	38062	39729	.	-	.	ID=OR008_000012-T1.exon2;Parent=OR008_000012-T1;
scaffold_1	funannotate	CDS	39792	40178	.	-	0	ID=OR008_000012-T1.cds;Parent=OR008_000012-T1;
scaffold_1	funannotate	CDS	38062	39729	.	-	0	ID=OR008_000012-T1.cds;Parent=OR008_000012-T1;
scaffold_1	funannotate	gene	43063	44560	.	+	.	ID=OR008_000013;
scaffold_1	funannotate	mRNA	43063	44560	.	+	.	ID=OR008_000013-T1;Parent=OR008_000013;product=hypothetical protein;
scaffold_1	funannotate	exon	43063	43129	.	+	.	ID=OR008_000013-T1.exon1;Parent=OR008_000013-T1;
scaffold_1	funannotate	exon	43418	44335	.	+	.	ID=OR008_000013-T1.exon2;Parent=OR008_000013-T1;
scaffold_1	funannotate	exon	44439	44560	.	+	.	ID=OR008_000013-T1.exon3;Parent=OR008_000013-T1;
scaffold_1	funannotate	CDS	43063	43129	.	+	0	ID=OR008_000013-T1.cds;Parent=OR008_000013-T1;
scaffold_1	funannotate	CDS	43418	44335	.	+	2	ID=OR008_000013-T1.cds;Parent=OR008_000013-T1;
scaffold_1	funannotate	CDS	44439	44560	.	+	2	ID=OR008_000013-T1.cds;Parent=OR008_000013-T1;
scaffold_1	funannotate	gene	45270	47972	.	-	.	ID=OR008_000014;
scaffold_1	funannotate	mRNA	45270	47972	.	-	.	ID=OR008_000014-T1;Parent=OR008_000014;product=hypothetical protein;
scaffold_1	funannotate	exon	47882	47972	.	-	.	ID=OR008_000014-T1.exon1;Parent=OR008_000014-T1;
scaffold_1	funannotate	exon	47749	47816	.	-	.	ID=OR008_000014-T1.exon2;Parent=OR008_000014-T1;
scaffold_1	funannotate	exon	47549	47677	.	-	.	ID=OR008_000014-T1.exon3;Parent=OR008_000014-T1;
scaffold_1	funannotate	exon	47255	47485	.	-	.	ID=OR008_000014-T1.exon4;Parent=OR008_000014-T1;
scaffold_1	funannotate	exon	46736	47200	.	-	.	ID=OR008_000014-T1.exon5;Parent=OR008_000014-T1;
scaffold_1	funannotate	exon	45270	46685	.	-	.	ID=OR008_000014-T1.exon6;Parent=OR008_000014-T1;
scaffold_1	funannotate	CDS	47882	47972	.	-	0	ID=OR008_000014-T1.cds;Parent=OR008_000014-T1;
scaffold_1	funannotate	CDS	47749	47816	.	-	2	ID=OR008_000014-T1.cds;Parent=OR008_000014-T1;
scaffold_1	funannotate	CDS	47549	47677	.	-	0	ID=OR008_000014-T1.cds;Parent=OR008_000014-T1;
scaffold_1	funannotate	CDS	47255	47485	.	-	0	ID=OR008_000014-T1.cds;Parent=OR008_000014-T1;
scaffold_1	funannotate	CDS	46736	47200	.	-	0	ID=OR008_000014-T1.cds;Parent=OR008_000014-T1;
scaffold_1	funannotate	CDS	45270	46685	.	-	0	ID=OR008_000014-T1.cds;Parent=OR008_000014-T1;
scaffold_1	funannotate	gene	48902	49448	.	-	.	ID=OR008_000015;
scaffold_1	funannotate	mRNA	48902	49448	.	-	.	ID=OR008_000015-T1;Parent=OR008_000015;product=hypothetical protein;
scaffold_1	funannotate	exon	49417	49448	.	-	.	ID=OR008_000015-T1.exon1;Parent=OR008_000015-T1;
scaffold_1	funannotate	exon	49157	49271	.	-	.	ID=OR008_000015-T1.exon2;Parent=OR008_000015-T1;
scaffold_1	funannotate	exon	48902	48985	.	-	.	ID=OR008_000015-T1.exon3;Parent=OR008_000015-T1;
scaffold_1	funannotate	CDS	49417	49448	.	-	0	ID=OR008_000015-T1.cds;Parent=OR008_000015-T1;
scaffold_1	funannotate	CDS	49157	49271	.	-	1	ID=OR008_000015-T1.cds;Parent=OR008_000015-T1;
scaffold_1	funannotate	CDS	48902	48985	.	-	0	ID=OR008_000015-T1.cds;Parent=OR008_000015-T1;
scaffold_1	funannotate	gene	49992	51567	.	-	.	ID=OR008_000016;
scaffold_1	funannotate	mRNA	49992	51567	.	-	.	ID=OR008_000016-T1;Parent=OR008_000016;product=hypothetical protein;
scaffold_1	funannotate	exon	51280	51567	.	-	.	ID=OR008_000016-T1.exon1;Parent=OR008_000016-T1;
scaffold_1	funannotate	exon	51042	51216	.	-	.	ID=OR008_000016-T1.exon2;Parent=OR008_000016-T1;
scaffold_1	funannotate	exon	50143	50987	.	-	.	ID=OR008_000016-T1.exon3;Parent=OR008_000016-T1;
scaffold_1	funannotate	exon	49992	50087	.	-	.	ID=OR008_000016-T1.exon4;Parent=OR008_000016-T1;
scaffold_1	funannotate	CDS	51280	51567	.	-	0	ID=OR008_000016-T1.cds;Parent=OR008_000016-T1;
scaffold_1	funannotate	CDS	51042	51216	.	-	0	ID=OR008_000016-T1.cds;Parent=OR008_000016-T1;
scaffold_1	funannotate	CDS	50143	50987	.	-	2	ID=OR008_000016-T1.cds;Parent=OR008_000016-T1;
scaffold_1	funannotate	CDS	49992	50087	.	-	0	ID=OR008_000016-T1.cds;Parent=OR008_000016-T1;
scaffold_1	funannotate	gene	52316	54662	.	+	.	ID=OR008_000017;
scaffold_1	funannotate	mRNA	52316	54662	.	+	.	ID=OR008_000017-T1;Parent=OR008_000017;product=hypothetical protein;
scaffold_1	funannotate	exon	52316	52324	.	+	.	ID=OR008_000017-T1.exon1;Parent=OR008_000017-T1;
scaffold_1	funannotate	exon	52463	52525	.	+	.	ID=OR008_000017-T1.exon2;Parent=OR008_000017-T1;
scaffold_1	funannotate	exon	52634	53443	.	+	.	ID=OR008_000017-T1.exon3;Parent=OR008_000017-T1;
scaffold_1	funannotate	exon	53496	54662	.	+	.	ID=OR008_000017-T1.exon4;Parent=OR008_000017-T1;
scaffold_1	funannotate	CDS	52316	52324	.	+	0	ID=OR008_000017-T1.cds;Parent=OR008_000017-T1;
scaffold_1	funannotate	CDS	52463	52525	.	+	0	ID=OR008_000017-T1.cds;Parent=OR008_000017-T1;
scaffold_1	funannotate	CDS	52634	53443	.	+	0	ID=OR008_000017-T1.cds;Parent=OR008_000017-T1;
scaffold_1	funannotate	CDS	53496	54662	.	+	0	ID=OR008_000017-T1.cds;Parent=OR008_000017-T1;
scaffold_1	funannotate	gene	55307	58252	.	-	.	ID=OR008_000018;
scaffold_1	funannotate	mRNA	55307	58252	.	-	.	ID=OR008_000018-T1;Parent=OR008_000018;product=hypothetical protein;
scaffold_1	funannotate	exon	58130	58252	.	-	.	ID=OR008_000018-T1.exon1;Parent=OR008_000018-T1;
scaffold_1	funannotate	exon	56718	58011	.	-	.	ID=OR008_000018-T1.exon2;Parent=OR008_000018-T1;
scaffold_1	funannotate	exon	56363	56587	.	-	.	ID=OR008_000018-T1.exon3;Parent=OR008_000018-T1;
scaffold_1	funannotate	exon	55825	56203	.	-	.	ID=OR008_000018-T1.exon4;Parent=OR008_000018-T1;
scaffold_1	funannotate	exon	55307	55595	.	-	.	ID=OR008_000018-T1.exon5;Parent=OR008_000018-T1;
scaffold_1	funannotate	CDS	58130	58252	.	-	0	ID=OR008_000018-T1.cds;Parent=OR008_000018-T1;
scaffold_1	funannotate	CDS	56718	58011	.	-	0	ID=OR008_000018-T1.cds;Parent=OR008_000018-T1;
scaffold_1	funannotate	CDS	56363	56587	.	-	2	ID=OR008_000018-T1.cds;Parent=OR008_000018-T1;
scaffold_1	funannotate	CDS	55825	56203	.	-	2	ID=OR008_000018-T1.cds;Parent=OR008_000018-T1;
scaffold_1	funannotate	CDS	55307	55595	.	-	1	ID=OR008_000018-T1.cds;Parent=OR008_000018-T1;
scaffold_1	funannotate	gene	59523	63168	.	+	.	ID=OR008_000019;
scaffold_1	funannotate	mRNA	59523	63168	.	+	.	ID=OR008_000019-T1;Parent=OR008_000019;product=hypothetical protein;
scaffold_1	funannotate	exon	59523	59665	.	+	.	ID=OR008_000019-T1.exon1;Parent=OR008_000019-T1;
scaffold_1	funannotate	exon	59716	59927	.	+	.	ID=OR008_000019-T1.exon2;Parent=OR008_000019-T1;
scaffold_1	funannotate	exon	59977	60474	.	+	.	ID=OR008_000019-T1.exon3;Parent=OR008_000019-T1;
scaffold_1	funannotate	exon	60572	60811	.	+	.	ID=OR008_000019-T1.exon4;Parent=OR008_000019-T1;
scaffold_1	funannotate	exon	60914	63168	.	+	.	ID=OR008_000019-T1.exon5;Parent=OR008_000019-T1;
scaffold_1	funannotate	CDS	59523	59665	.	+	0	ID=OR008_000019-T1.cds;Parent=OR008_000019-T1;
scaffold_1	funannotate	CDS	59716	59927	.	+	1	ID=OR008_000019-T1.cds;Parent=OR008_000019-T1;
scaffold_1	funannotate	CDS	59977	60474	.	+	2	ID=OR008_000019-T1.cds;Parent=OR008_000019-T1;
scaffold_1	funannotate	CDS	60572	60811	.	+	2	ID=OR008_000019-T1.cds;Parent=OR008_000019-T1;
scaffold_1	funannotate	CDS	60914	63168	.	+	2	ID=OR008_000019-T1.cds;Parent=OR008_000019-T1;
scaffold_1	funannotate	gene	64562	66362	.	-	.	ID=OR008_000020;
scaffold_1	funannotate	mRNA	64562	66362	.	-	.	ID=OR008_000020-T1;Parent=OR008_000020;product=hypothetical protein;
scaffold_1	funannotate	exon	65874	66362	.	-	.	ID=OR008_000020-T1.exon1;Parent=OR008_000020-T1;
scaffold_1	funannotate	exon	65519	65813	.	-	.	ID=OR008_000020-T1.exon2;Parent=OR008_000020-T1;
scaffold_1	funannotate	exon	64562	65400	.	-	.	ID=OR008_000020-T1.exon3;Parent=OR008_000020-T1;
scaffold_1	funannotate	CDS	65874	66362	.	-	0	ID=OR008_000020-T1.cds;Parent=OR008_000020-T1;
scaffold_1	funannotate	CDS	65519	65813	.	-	0	ID=OR008_000020-T1.cds;Parent=OR008_000020-T1;
scaffold_1	funannotate	CDS	64562	65400	.	-	2	ID=OR008_000020-T1.cds;Parent=OR008_000020-T1;
scaffold_1	funannotate	gene	67563	68732	.	+	.	ID=OR008_000021;
scaffold_1	funannotate	mRNA	67563	68732	.	+	.	ID=OR008_000021-T1;Parent=OR008_000021;product=hypothetical protein;
scaffold_1	funannotate	exon	67563	68079	.	+	.	ID=OR008_000021-T1.exon1;Parent=OR008_000021-T1;
scaffold_1	funannotate	exon	68137	68494	.	+	.	ID=OR008_000021-T1.exon2;Parent=OR008_000021-T1;
scaffold_1	funannotate	exon	68558	68732	.	+	.	ID=OR008_000021-T1.exon3;Parent=OR008_000021-T1;
scaffold_1	funannotate	CDS	67563	68079	.	+	0	ID=OR008_000021-T1.cds;Parent=OR008_000021-T1;
scaffold_1	funannotate	CDS	68137	68494	.	+	2	ID=OR008_000021-T1.cds;Parent=OR008_000021-T1;
scaffold_1	funannotate	CDS	68558	68732	.	+	1	ID=OR008_000021-T1.cds;Parent=OR008_000021-T1;
scaffold_1	funannotate	gene	69143	69634	.	-	.	ID=OR008_000022;
scaffold_1	funannotate	mRNA	69143	69634	.	-	.	ID=OR008_000022-T1;Parent=OR008_000022;product=hypothetical protein;
scaffold_1	funannotate	exon	69587	69634	.	-	.	ID=OR008_000022-T1.exon1;Parent=OR008_000022-T1;
scaffold_1	funannotate	exon	69143	69526	.	-	.	ID=OR008_000022-T1.exon2;Parent=OR008_000022-T1;
scaffold_1	funannotate	CDS	69587	69634	.	-	0	ID=OR008_000022-T1.cds;Parent=OR008_000022-T1;
scaffold_1	funannotate	CDS	69143	69526	.	-	0	ID=OR008_000022-T1.cds;Parent=OR008_000022-T1;
scaffold_1	funannotate	gene	71632	72099	.	-	.	ID=OR008_000023;
scaffold_1	funannotate	mRNA	71632	72099	.	-	.	ID=OR008_000023-T1;Parent=OR008_000023;product=hypothetical protein;
scaffold_1	funannotate	exon	71632	72099	.	-	.	ID=OR008_000023-T1.exon1;Parent=OR008_000023-T1;
scaffold_1	funannotate	CDS	71632	72099	.	-	0	ID=OR008_000023-T1.cds;Parent=OR008_000023-T1;
scaffold_1	funannotate	gene	73008	75580	.	-	.	ID=OR008_000024;
scaffold_1	funannotate	mRNA	73008	75580	.	-	.	ID=OR008_000024-T1;Parent=OR008_000024;product=hypothetical protein;
scaffold_1	funannotate	exon	74070	75580	.	-	.	ID=OR008_000024-T1.exon1;Parent=OR008_000024-T1;
scaffold_1	funannotate	exon	73785	74000	.	-	.	ID=OR008_000024-T1.exon2;Parent=OR008_000024-T1;
scaffold_1	funannotate	exon	73597	73721	.	-	.	ID=OR008_000024-T1.exon3;Parent=OR008_000024-T1;
scaffold_1	funannotate	exon	73008	73540	.	-	.	ID=OR008_000024-T1.exon4;Parent=OR008_000024-T1;
scaffold_1	funannotate	CDS	74070	75580	.	-	0	ID=OR008_000024-T1.cds;Parent=OR008_000024-T1;
scaffold_1	funannotate	CDS	73785	74000	.	-	1	ID=OR008_000024-T1.cds;Parent=OR008_000024-T1;
scaffold_1	funannotate	CDS	73597	73721	.	-	1	ID=OR008_000024-T1.cds;Parent=OR008_000024-T1;
scaffold_1	funannotate	CDS	73008	73540	.	-	2	ID=OR008_000024-T1.cds;Parent=OR008_000024-T1;
scaffold_1	funannotate	gene	76354	79101	.	-	.	ID=OR008_000025;
scaffold_1	funannotate	mRNA	76354	79101	.	-	.	ID=OR008_000025-T1;Parent=OR008_000025;product=hypothetical protein;
scaffold_1	funannotate	exon	76354	79101	.	-	.	ID=OR008_000025-T1.exon1;Parent=OR008_000025-T1;
scaffold_1	funannotate	CDS	76354	79101	.	-	0	ID=OR008_000025-T1.cds;Parent=OR008_000025-T1;
scaffold_1	funannotate	gene	79633	81546	.	+	.	ID=OR008_000026;
scaffold_1	funannotate	mRNA	79633	81546	.	+	.	ID=OR008_000026-T1;Parent=OR008_000026;product=hypothetical protein;
scaffold_1	funannotate	exon	79633	79705	.	+	.	ID=OR008_000026-T1.exon1;Parent=OR008_000026-T1;
scaffold_1	funannotate	exon	79763	79843	.	+	.	ID=OR008_000026-T1.exon2;Parent=OR008_000026-T1;
scaffold_1	funannotate	exon	79902	80012	.	+	.	ID=OR008_000026-T1.exon3;Parent=OR008_000026-T1;
scaffold_1	funannotate	exon	80094	80420	.	+	.	ID=OR008_000026-T1.exon4;Parent=OR008_000026-T1;
scaffold_1	funannotate	exon	80501	80536	.	+	.	ID=OR008_000026-T1.exon5;Parent=OR008_000026-T1;
scaffold_1	funannotate	exon	80614	81268	.	+	.	ID=OR008_000026-T1.exon6;Parent=OR008_000026-T1;
scaffold_1	funannotate	exon	81330	81546	.	+	.	ID=OR008_000026-T1.exon7;Parent=OR008_000026-T1;
scaffold_1	funannotate	CDS	79633	79705	.	+	0	ID=OR008_000026-T1.cds;Parent=OR008_000026-T1;
scaffold_1	funannotate	CDS	79763	79843	.	+	2	ID=OR008_000026-T1.cds;Parent=OR008_000026-T1;
scaffold_1	funannotate	CDS	79902	80012	.	+	2	ID=OR008_000026-T1.cds;Parent=OR008_000026-T1;
scaffold_1	funannotate	CDS	80094	80420	.	+	2	ID=OR008_000026-T1.cds;Parent=OR008_000026-T1;
scaffold_1	funannotate	CDS	80501	80536	.	+	2	ID=OR008_000026-T1.cds;Parent=OR008_000026-T1;
scaffold_1	funannotate	CDS	80614	81268	.	+	2	ID=OR008_000026-T1.cds;Parent=OR008_000026-T1;
scaffold_1	funannotate	CDS	81330	81546	.	+	1	ID=OR008_000026-T1.cds;Parent=OR008_000026-T1;
scaffold_1	funannotate	gene	82710	84028	.	+	.	ID=OR008_000027;
scaffold_1	funannotate	mRNA	82710	84028	.	+	.	ID=OR008_000027-T1;Parent=OR008_000027;product=hypothetical protein;
scaffold_1	funannotate	exon	82710	82770	.	+	.	ID=OR008_000027-T1.exon1;Parent=OR008_000027-T1;
scaffold_1	funannotate	exon	82840	82877	.	+	.	ID=OR008_000027-T1.exon2;Parent=OR008_000027-T1;
scaffold_1	funannotate	exon	82931	82972	.	+	.	ID=OR008_000027-T1.exon3;Parent=OR008_000027-T1;
scaffold_1	funannotate	exon	83029	83142	.	+	.	ID=OR008_000027-T1.exon4;Parent=OR008_000027-T1;
scaffold_1	funannotate	exon	83202	83335	.	+	.	ID=OR008_000027-T1.exon5;Parent=OR008_000027-T1;
scaffold_1	funannotate	exon	83401	83578	.	+	.	ID=OR008_000027-T1.exon6;Parent=OR008_000027-T1;
scaffold_1	funannotate	exon	83638	83892	.	+	.	ID=OR008_000027-T1.exon7;Parent=OR008_000027-T1;
scaffold_1	funannotate	exon	83945	84028	.	+	.	ID=OR008_000027-T1.exon8;Parent=OR008_000027-T1;
scaffold_1	funannotate	CDS	82710	82770	.	+	0	ID=OR008_000027-T1.cds;Parent=OR008_000027-T1;
scaffold_1	funannotate	CDS	82840	82877	.	+	2	ID=OR008_000027-T1.cds;Parent=OR008_000027-T1;
scaffold_1	funannotate	CDS	82931	82972	.	+	0	ID=OR008_000027-T1.cds;Parent=OR008_000027-T1;
scaffold_1	funannotate	CDS	83029	83142	.	+	0	ID=OR008_000027-T1.cds;Parent=OR008_000027-T1;
scaffold_1	funannotate	CDS	83202	83335	.	+	0	ID=OR008_000027-T1.cds;Parent=OR008_000027-T1;
scaffold_1	funannotate	CDS	83401	83578	.	+	1	ID=OR008_000027-T1.cds;Parent=OR008_000027-T1;
scaffold_1	funannotate	CDS	83638	83892	.	+	0	ID=OR008_000027-T1.cds;Parent=OR008_000027-T1;
scaffold_1	funannotate	CDS	83945	84028	.	+	0	ID=OR008_000027-T1.cds;Parent=OR008_000027-T1;
scaffold_1	funannotate	gene	85148	91980	.	+	.	ID=OR008_000028;
scaffold_1	funannotate	mRNA	85148	91980	.	+	.	ID=OR008_000028-T1;Parent=OR008_000028;product=hypothetical protein;
scaffold_1	funannotate	exon	85148	85230	.	+	.	ID=OR008_000028-T1.exon1;Parent=OR008_000028-T1;
scaffold_1	funannotate	exon	85320	91980	.	+	.	ID=OR008_000028-T1.exon2;Parent=OR008_000028-T1;
scaffold_1	funannotate	CDS	85148	85230	.	+	0	ID=OR008_000028-T1.cds;Parent=OR008_000028-T1;
scaffold_1	funannotate	CDS	85320	91980	.	+	1	ID=OR008_000028-T1.cds;Parent=OR008_000028-T1;
scaffold_1	funannotate	gene	92757	94460	.	-	.	ID=OR008_000029;
scaffold_1	funannotate	mRNA	92757	94460	.	-	.	ID=OR008_000029-T1;Parent=OR008_000029;product=hypothetical protein;
scaffold_1	funannotate	exon	92757	94460	.	-	.	ID=OR008_000029-T1.exon1;Parent=OR008_000029-T1;
scaffold_1	funannotate	CDS	92757	94460	.	-	0	ID=OR008_000029-T1.cds;Parent=OR008_000029-T1;
scaffold_1	funannotate	gene	95423	96579	.	+	.	ID=OR008_000030;
scaffold_1	funannotate	mRNA	95423	96579	.	+	.	ID=OR008_000030-T1;Parent=OR008_000030;product=hypothetical protein;
scaffold_1	funannotate	exon	95423	95501	.	+	.	ID=OR008_000030-T1.exon1;Parent=OR008_000030-T1;
scaffold_1	funannotate	exon	95574	95674	.	+	.	ID=OR008_000030-T1.exon2;Parent=OR008_000030-T1;
scaffold_1	funannotate	exon	95761	96232	.	+	.	ID=OR008_000030-T1.exon3;Parent=OR008_000030-T1;
scaffold_1	funannotate	exon	96331	96432	.	+	.	ID=OR008_000030-T1.exon4;Parent=OR008_000030-T1;
scaffold_1	funannotate	exon	96533	96579	.	+	.	ID=OR008_000030-T1.exon5;Parent=OR008_000030-T1;
scaffold_1	funannotate	CDS	95423	95501	.	+	0	ID=OR008_000030-T1.cds;Parent=OR008_000030-T1;
scaffold_1	funannotate	CDS	95574	95674	.	+	2	ID=OR008_000030-T1.cds;Parent=OR008_000030-T1;
scaffold_1	funannotate	CDS	95761	96232	.	+	0	ID=OR008_000030-T1.cds;Parent=OR008_000030-T1;
scaffold_1	funannotate	CDS	96331	96432	.	+	2	ID=OR008_000030-T1.cds;Parent=OR008_000030-T1;
scaffold_1	funannotate	CDS	96533	96579	.	+	2	ID=OR008_000030-T1.cds;Parent=OR008_000030-T1;
scaffold_1	funannotate	gene	97294	98076	.	+	.	ID=OR008_000031;
scaffold_1	funannotate	mRNA	97294	98076	.	+	.	ID=OR008_000031-T1;Parent=OR008_000031;product=hypothetical protein;
scaffold_1	funannotate	exon	97294	98076	.	+	.	ID=OR008_000031-T1.exon1;Parent=OR008_000031-T1;
scaffold_1	funannotate	CDS	97294	98076	.	+	0	ID=OR008_000031-T1.cds;Parent=OR008_000031-T1;
scaffold_1	funannotate	gene	98526	99248	.	-	.	ID=OR008_000032;
scaffold_1	funannotate	mRNA	98526	99248	.	-	.	ID=OR008_000032-T1;Parent=OR008_000032;product=hypothetical protein;
scaffold_1	funannotate	exon	98526	99248	.	-	.	ID=OR008_000032-T1.exon1;Parent=OR008_000032-T1;
scaffold_1	funannotate	CDS	98526	99248	.	-	0	ID=OR008_000032-T1.cds;Parent=OR008_000032-T1;
scaffold_1	funannotate	gene	101682	102704	.	+	.	ID=OR008_000033;
scaffold_1	funannotate	mRNA	101682	102704	.	+	.	ID=OR008_000033-T1;Parent=OR008_000033;product=hypothetical protein;
scaffold_1	funannotate	exon	101682	102704	.	+	.	ID=OR008_000033-T1.exon1;Parent=OR008_000033-T1;
scaffold_1	funannotate	CDS	101682	102704	.	+	0	ID=OR008_000033-T1.cds;Parent=OR008_000033-T1;
scaffold_1	funannotate	gene	103198	104122	.	+	.	ID=OR008_000034;
scaffold_1	funannotate	mRNA	103198	104122	.	+	.	ID=OR008_000034-T1;Parent=OR008_000034;product=hypothetical protein;
scaffold_1	funannotate	exon	103198	103296	.	+	.	ID=OR008_000034-T1.exon1;Parent=OR008_000034-T1;
scaffold_1	funannotate	exon	103436	103529	.	+	.	ID=OR008_000034-T1.exon2;Parent=OR008_000034-T1;
scaffold_1	funannotate	exon	103614	104122	.	+	.	ID=OR008_000034-T1.exon3;Parent=OR008_000034-T1;
scaffold_1	funannotate	CDS	103198	103296	.	+	0	ID=OR008_000034-T1.cds;Parent=OR008_000034-T1;
scaffold_1	funannotate	CDS	103436	103529	.	+	0	ID=OR008_000034-T1.cds;Parent=OR008_000034-T1;
scaffold_1	funannotate	CDS	103614	104122	.	+	2	ID=OR008_000034-T1.cds;Parent=OR008_000034-T1;
scaffold_1	funannotate	gene	104206	105758	.	+	.	ID=OR008_000035;
scaffold_1	funannotate	mRNA	104206	105758	.	+	.	ID=OR008_000035-T1;Parent=OR008_000035;product=hypothetical protein;
scaffold_1	funannotate	exon	104206	104311	.	+	.	ID=OR008_000035-T1.exon1;Parent=OR008_000035-T1;
scaffold_1	funannotate	exon	104400	104644	.	+	.	ID=OR008_000035-T1.exon2;Parent=OR008_000035-T1;
scaffold_1	funannotate	exon	104739	104750	.	+	.	ID=OR008_000035-T1.exon3;Parent=OR008_000035-T1;
scaffold_1	funannotate	exon	104916	105305	.	+	.	ID=OR008_000035-T1.exon4;Parent=OR008_000035-T1;
scaffold_1	funannotate	exon	105369	105758	.	+	.	ID=OR008_000035-T1.exon5;Parent=OR008_000035-T1;
scaffold_1	funannotate	CDS	104206	104311	.	+	0	ID=OR008_000035-T1.cds;Parent=OR008_000035-T1;
scaffold_1	funannotate	CDS	104400	104644	.	+	2	ID=OR008_000035-T1.cds;Parent=OR008_000035-T1;
scaffold_1	funannotate	CDS	104739	104750	.	+	0	ID=OR008_000035-T1.cds;Parent=OR008_000035-T1;
scaffold_1	funannotate	CDS	104916	105305	.	+	0	ID=OR008_000035-T1.cds;Parent=OR008_000035-T1;
scaffold_1	funannotate	CDS	105369	105758	.	+	0	ID=OR008_000035-T1.cds;Parent=OR008_000035-T1;
scaffold_1	funannotate	gene	110044	110432	.	+	.	ID=OR008_000036;
scaffold_1	funannotate	mRNA	110044	110432	.	+	.	ID=OR008_000036-T1;Parent=OR008_000036;product=hypothetical protein;
scaffold_1	funannotate	exon	110044	110253	.	+	.	ID=OR008_000036-T1.exon1;Parent=OR008_000036-T1;
scaffold_1	funannotate	exon	110340	110432	.	+	.	ID=OR008_000036-T1.exon2;Parent=OR008_000036-T1;
scaffold_1	funannotate	CDS	110044	110253	.	+	0	ID=OR008_000036-T1.cds;Parent=OR008_000036-T1;
scaffold_1	funannotate	CDS	110340	110432	.	+	0	ID=OR008_000036-T1.cds;Parent=OR008_000036-T1;
scaffold_1	funannotate	gene	111161	112188	.	-	.	ID=OR008_000037;
scaffold_1	funannotate	mRNA	111161	112188	.	-	.	ID=OR008_000037-T1;Parent=OR008_000037;product=hypothetical protein;
scaffold_1	funannotate	exon	111941	112188	.	-	.	ID=OR008_000037-T1.exon1;Parent=OR008_000037-T1;
scaffold_1	funannotate	exon	111835	111887	.	-	.	ID=OR008_000037-T1.exon2;Parent=OR008_000037-T1;
scaffold_1	funannotate	exon	111700	111759	.	-	.	ID=OR008_000037-T1.exon3;Parent=OR008_000037-T1;
scaffold_1	funannotate	exon	111559	111636	.	-	.	ID=OR008_000037-T1.exon4;Parent=OR008_000037-T1;
scaffold_1	funannotate	exon	111403	111480	.	-	.	ID=OR008_000037-T1.exon5;Parent=OR008_000037-T1;
scaffold_1	funannotate	exon	111161	111321	.	-	.	ID=OR008_000037-T1.exon6;Parent=OR008_000037-T1;
scaffold_1	funannotate	CDS	111941	112188	.	-	0	ID=OR008_000037-T1.cds;Parent=OR008_000037-T1;
scaffold_1	funannotate	CDS	111835	111887	.	-	1	ID=OR008_000037-T1.cds;Parent=OR008_000037-T1;
scaffold_1	funannotate	CDS	111700	111759	.	-	2	ID=OR008_000037-T1.cds;Parent=OR008_000037-T1;
scaffold_1	funannotate	CDS	111559	111636	.	-	2	ID=OR008_000037-T1.cds;Parent=OR008_000037-T1;
scaffold_1	funannotate	CDS	111403	111480	.	-	2	ID=OR008_000037-T1.cds;Parent=OR008_000037-T1;
scaffold_1	funannotate	CDS	111161	111321	.	-	2	ID=OR008_000037-T1.cds;Parent=OR008_000037-T1;
scaffold_1	funannotate	gene	113095	115256	.	-	.	ID=OR008_000038;
scaffold_1	funannotate	mRNA	113095	115256	.	-	.	ID=OR008_000038-T1;Parent=OR008_000038;product=hypothetical protein;
scaffold_1	funannotate	exon	113406	115256	.	-	.	ID=OR008_000038-T1.exon1;Parent=OR008_000038-T1;
scaffold_1	funannotate	exon	113095	113352	.	-	.	ID=OR008_000038-T1.exon2;Parent=OR008_000038-T1;
scaffold_1	funannotate	CDS	113406	115256	.	-	0	ID=OR008_000038-T1.cds;Parent=OR008_000038-T1;
scaffold_1	funannotate	CDS	113095	113352	.	-	0	ID=OR008_000038-T1.cds;Parent=OR008_000038-T1;
scaffold_1	funannotate	gene	116684	117249	.	-	.	ID=OR008_000039;
scaffold_1	funannotate	mRNA	116684	117249	.	-	.	ID=OR008_000039-T1;Parent=OR008_000039;product=hypothetical protein;
scaffold_1	funannotate	exon	116939	117249	.	-	.	ID=OR008_000039-T1.exon1;Parent=OR008_000039-T1;
scaffold_1	funannotate	exon	116684	116864	.	-	.	ID=OR008_000039-T1.exon2;Parent=OR008_000039-T1;
scaffold_1	funannotate	CDS	116939	117249	.	-	0	ID=OR008_000039-T1.cds;Parent=OR008_000039-T1;
scaffold_1	funannotate	CDS	116684	116864	.	-	1	ID=OR008_000039-T1.cds;Parent=OR008_000039-T1;
scaffold_1	funannotate	gene	118177	118982	.	+	.	ID=OR008_000040;
scaffold_1	funannotate	mRNA	118177	118982	.	+	.	ID=OR008_000040-T1;Parent=OR008_000040;product=hypothetical protein;
scaffold_1	funannotate	exon	118177	118206	.	+	.	ID=OR008_000040-T1.exon1;Parent=OR008_000040-T1;
scaffold_1	funannotate	exon	118322	118450	.	+	.	ID=OR008_000040-T1.exon2;Parent=OR008_000040-T1;
scaffold_1	funannotate	exon	118650	118982	.	+	.	ID=OR008_000040-T1.exon3;Parent=OR008_000040-T1;
scaffold_1	funannotate	CDS	118177	118206	.	+	0	ID=OR008_000040-T1.cds;Parent=OR008_000040-T1;
scaffold_1	funannotate	CDS	118322	118450	.	+	0	ID=OR008_000040-T1.cds;Parent=OR008_000040-T1;
scaffold_1	funannotate	CDS	118650	118982	.	+	0	ID=OR008_000040-T1.cds;Parent=OR008_000040-T1;
scaffold_1	funannotate	gene	120437	122384	.	+	.	ID=OR008_000041;
scaffold_1	funannotate	mRNA	120437	122384	.	+	.	ID=OR008_000041-T1;Parent=OR008_000041;product=hypothetical protein;
scaffold_1	funannotate	exon	120437	120783	.	+	.	ID=OR008_000041-T1.exon1;Parent=OR008_000041-T1;
scaffold_1	funannotate	exon	120990	121294	.	+	.	ID=OR008_000041-T1.exon2;Parent=OR008_000041-T1;
scaffold_1	funannotate	exon	121390	122384	.	+	.	ID=OR008_000041-T1.exon3;Parent=OR008_000041-T1;
scaffold_1	funannotate	CDS	120437	120783	.	+	0	ID=OR008_000041-T1.cds;Parent=OR008_000041-T1;
scaffold_1	funannotate	CDS	120990	121294	.	+	1	ID=OR008_000041-T1.cds;Parent=OR008_000041-T1;
scaffold_1	funannotate	CDS	121390	122384	.	+	2	ID=OR008_000041-T1.cds;Parent=OR008_000041-T1;
scaffold_1	funannotate	gene	122904	124991	.	-	.	ID=OR008_000042;
scaffold_1	funannotate	mRNA	122904	124991	.	-	.	ID=OR008_000042-T1;Parent=OR008_000042;product=hypothetical protein;
scaffold_1	funannotate	exon	124480	124991	.	-	.	ID=OR008_000042-T1.exon1;Parent=OR008_000042-T1;
scaffold_1	funannotate	exon	122904	124371	.	-	.	ID=OR008_000042-T1.exon2;Parent=OR008_000042-T1;
scaffold_1	funannotate	CDS	124480	124991	.	-	0	ID=OR008_000042-T1.cds;Parent=OR008_000042-T1;
scaffold_1	funannotate	CDS	122904	124371	.	-	1	ID=OR008_000042-T1.cds;Parent=OR008_000042-T1;
scaffold_1	funannotate	gene	125657	128654	.	+	.	ID=OR008_000043;
scaffold_1	funannotate	mRNA	125657	128654	.	+	.	ID=OR008_000043-T1;Parent=OR008_000043;product=hypothetical protein;
scaffold_1	funannotate	exon	125657	125670	.	+	.	ID=OR008_000043-T1.exon1;Parent=OR008_000043-T1;
scaffold_1	funannotate	exon	125732	128654	.	+	.	ID=OR008_000043-T1.exon2;Parent=OR008_000043-T1;
scaffold_1	funannotate	CDS	125657	125670	.	+	0	ID=OR008_000043-T1.cds;Parent=OR008_000043-T1;
scaffold_1	funannotate	CDS	125732	128654	.	+	1	ID=OR008_000043-T1.cds;Parent=OR008_000043-T1;
scaffold_1	funannotate	gene	130938	133013	.	-	.	ID=OR008_000044;
scaffold_1	funannotate	mRNA	130938	133013	.	-	.	ID=OR008_000044-T1;Parent=OR008_000044;product=hypothetical protein;
scaffold_1	funannotate	exon	130938	133013	.	-	.	ID=OR008_000044-T1.exon1;Parent=OR008_000044-T1;
scaffold_1	funannotate	CDS	130938	133013	.	-	0	ID=OR008_000044-T1.cds;Parent=OR008_000044-T1;
scaffold_1	funannotate	gene	136632	137576	.	-	.	ID=OR008_000045;
scaffold_1	funannotate	mRNA	136632	137576	.	-	.	ID=OR008_000045-T1;Parent=OR008_000045;product=hypothetical protein;
scaffold_1	funannotate	exon	136632	137576	.	-	.	ID=OR008_000045-T1.exon1;Parent=OR008_000045-T1;
scaffold_1	funannotate	CDS	136632	137576	.	-	0	ID=OR008_000045-T1.cds;Parent=OR008_000045-T1;
scaffold_1	funannotate	gene	140264	141680	.	-	.	ID=OR008_000046;
scaffold_1	funannotate	mRNA	140264	141680	.	-	.	ID=OR008_000046-T1;Parent=OR008_000046;product=hypothetical protein;
scaffold_1	funannotate	exon	141180	141680	.	-	.	ID=OR008_000046-T1.exon1;Parent=OR008_000046-T1;
scaffold_1	funannotate	exon	140971	141108	.	-	.	ID=OR008_000046-T1.exon2;Parent=OR008_000046-T1;
scaffold_1	funannotate	exon	140264	140875	.	-	.	ID=OR008_000046-T1.exon3;Parent=OR008_000046-T1;
scaffold_1	funannotate	CDS	141180	141680	.	-	0	ID=OR008_000046-T1.cds;Parent=OR008_000046-T1;
scaffold_1	funannotate	CDS	140971	141108	.	-	0	ID=OR008_000046-T1.cds;Parent=OR008_000046-T1;
scaffold_1	funannotate	CDS	140264	140875	.	-	0	ID=OR008_000046-T1.cds;Parent=OR008_000046-T1;
scaffold_1	funannotate	gene	143016	145529	.	-	.	ID=OR008_000047;
scaffold_1	funannotate	mRNA	143016	145529	.	-	.	ID=OR008_000047-T1;Parent=OR008_000047;product=hypothetical protein;
scaffold_1	funannotate	exon	143427	145529	.	-	.	ID=OR008_000047-T1.exon1;Parent=OR008_000047-T1;
scaffold_1	funannotate	exon	143016	143369	.	-	.	ID=OR008_000047-T1.exon2;Parent=OR008_000047-T1;
scaffold_1	funannotate	CDS	143427	145529	.	-	0	ID=OR008_000047-T1.cds;Parent=OR008_000047-T1;
scaffold_1	funannotate	CDS	143016	143369	.	-	0	ID=OR008_000047-T1.cds;Parent=OR008_000047-T1;
scaffold_1	funannotate	gene	149163	150698	.	+	.	ID=OR008_000048;
scaffold_1	funannotate	mRNA	149163	150698	.	+	.	ID=OR008_000048-T1;Parent=OR008_000048;product=hypothetical protein;
scaffold_1	funannotate	exon	149163	149429	.	+	.	ID=OR008_000048-T1.exon1;Parent=OR008_000048-T1;
scaffold_1	funannotate	exon	149501	150124	.	+	.	ID=OR008_000048-T1.exon2;Parent=OR008_000048-T1;
scaffold_1	funannotate	exon	150180	150698	.	+	.	ID=OR008_000048-T1.exon3;Parent=OR008_000048-T1;
scaffold_1	funannotate	CDS	149163	149429	.	+	0	ID=OR008_000048-T1.cds;Parent=OR008_000048-T1;
scaffold_1	funannotate	CDS	149501	150124	.	+	0	ID=OR008_000048-T1.cds;Parent=OR008_000048-T1;
scaffold_1	funannotate	CDS	150180	150698	.	+	0	ID=OR008_000048-T1.cds;Parent=OR008_000048-T1;
scaffold_1	funannotate	gene	153184	154563	.	-	.	ID=OR008_000049;
scaffold_1	funannotate	mRNA	153184	154563	.	-	.	ID=OR008_000049-T1;Parent=OR008_000049;product=hypothetical protein;
scaffold_1	funannotate	exon	154320	154563	.	-	.	ID=OR008_000049-T1.exon1;Parent=OR008_000049-T1;
scaffold_1	funannotate	exon	153493	154028	.	-	.	ID=OR008_000049-T1.exon2;Parent=OR008_000049-T1;
scaffold_1	funannotate	exon	153184	153282	.	-	.	ID=OR008_000049-T1.exon3;Parent=OR008_000049-T1;
scaffold_1	funannotate	CDS	154320	154563	.	-	0	ID=OR008_000049-T1.cds;Parent=OR008_000049-T1;
scaffold_1	funannotate	CDS	153493	154028	.	-	2	ID=OR008_000049-T1.cds;Parent=OR008_000049-T1;
scaffold_1	funannotate	CDS	153184	153282	.	-	0	ID=OR008_000049-T1.cds;Parent=OR008_000049-T1;
scaffold_1	funannotate	gene	155324	156671	.	-	.	ID=OR008_000050;
scaffold_1	funannotate	mRNA	155324	156671	.	-	.	ID=OR008_000050-T1;Parent=OR008_000050;product=hypothetical protein;
scaffold_1	funannotate	exon	156564	156671	.	-	.	ID=OR008_000050-T1.exon1;Parent=OR008_000050-T1;
scaffold_1	funannotate	exon	156429	156486	.	-	.	ID=OR008_000050-T1.exon2;Parent=OR008_000050-T1;
scaffold_1	funannotate	exon	155868	156349	.	-	.	ID=OR008_000050-T1.exon3;Parent=OR008_000050-T1;
scaffold_1	funannotate	exon	155324	155809	.	-	.	ID=OR008_000050-T1.exon4;Parent=OR008_000050-T1;
scaffold_1	funannotate	CDS	156564	156671	.	-	0	ID=OR008_000050-T1.cds;Parent=OR008_000050-T1;
scaffold_1	funannotate	CDS	156429	156486	.	-	0	ID=OR008_000050-T1.cds;Parent=OR008_000050-T1;
scaffold_1	funannotate	CDS	155868	156349	.	-	2	ID=OR008_000050-T1.cds;Parent=OR008_000050-T1;
scaffold_1	funannotate	CDS	155324	155809	.	-	0	ID=OR008_000050-T1.cds;Parent=OR008_000050-T1;
scaffold_1	funannotate	gene	157812	161204	.	+	.	ID=OR008_000051;
scaffold_1	funannotate	mRNA	157812	161204	.	+	.	ID=OR008_000051-T1;Parent=OR008_000051;product=hypothetical protein;
scaffold_1	funannotate	exon	157812	157886	.	+	.	ID=OR008_000051-T1.exon1;Parent=OR008_000051-T1;
scaffold_1	funannotate	exon	157983	160038	.	+	.	ID=OR008_000051-T1.exon2;Parent=OR008_000051-T1;
scaffold_1	funannotate	exon	160099	161204	.	+	.	ID=OR008_000051-T1.exon3;Parent=OR008_000051-T1;
scaffold_1	funannotate	CDS	157812	157886	.	+	0	ID=OR008_000051-T1.cds;Parent=OR008_000051-T1;
scaffold_1	funannotate	CDS	157983	160038	.	+	0	ID=OR008_000051-T1.cds;Parent=OR008_000051-T1;
scaffold_1	funannotate	CDS	160099	161204	.	+	2	ID=OR008_000051-T1.cds;Parent=OR008_000051-T1;
scaffold_1	funannotate	gene	161509	161902	.	-	.	ID=OR008_000052;
scaffold_1	funannotate	mRNA	161509	161902	.	-	.	ID=OR008_000052-T1;Parent=OR008_000052;product=hypothetical protein;
scaffold_1	funannotate	exon	161834	161902	.	-	.	ID=OR008_000052-T1.exon1;Parent=OR008_000052-T1;
scaffold_1	funannotate	exon	161676	161771	.	-	.	ID=OR008_000052-T1.exon2;Parent=OR008_000052-T1;
scaffold_1	funannotate	exon	161509	161535	.	-	.	ID=OR008_000052-T1.exon3;Parent=OR008_000052-T1;
scaffold_1	funannotate	CDS	161834	161902	.	-	0	ID=OR008_000052-T1.cds;Parent=OR008_000052-T1;
scaffold_1	funannotate	CDS	161676	161771	.	-	0	ID=OR008_000052-T1.cds;Parent=OR008_000052-T1;
scaffold_1	funannotate	CDS	161509	161535	.	-	0	ID=OR008_000052-T1.cds;Parent=OR008_000052-T1;
scaffold_1	funannotate	gene	162441	166194	.	+	.	ID=OR008_000053;
scaffold_1	funannotate	mRNA	162441	166194	.	+	.	ID=OR008_000053-T1;Parent=OR008_000053;product=hypothetical protein;
scaffold_1	funannotate	exon	162441	162570	.	+	.	ID=OR008_000053-T1.exon1;Parent=OR008_000053-T1;
scaffold_1	funannotate	exon	162632	166194	.	+	.	ID=OR008_000053-T1.exon2;Parent=OR008_000053-T1;
scaffold_1	funannotate	CDS	162441	162570	.	+	0	ID=OR008_000053-T1.cds;Parent=OR008_000053-T1;
scaffold_1	funannotate	CDS	162632	166194	.	+	2	ID=OR008_000053-T1.cds;Parent=OR008_000053-T1;
scaffold_1	funannotate	gene	167314	172735	.	+	.	ID=OR008_000054;
scaffold_1	funannotate	mRNA	167314	172735	.	+	.	ID=OR008_000054-T1;Parent=OR008_000054;product=hypothetical protein;
scaffold_1	funannotate	exon	167314	167652	.	+	.	ID=OR008_000054-T1.exon1;Parent=OR008_000054-T1;
scaffold_1	funannotate	exon	167794	170628	.	+	.	ID=OR008_000054-T1.exon2;Parent=OR008_000054-T1;
scaffold_1	funannotate	exon	170735	171289	.	+	.	ID=OR008_000054-T1.exon3;Parent=OR008_000054-T1;
scaffold_1	funannotate	exon	171430	171676	.	+	.	ID=OR008_000054-T1.exon4;Parent=OR008_000054-T1;
scaffold_1	funannotate	exon	171771	172021	.	+	.	ID=OR008_000054-T1.exon5;Parent=OR008_000054-T1;
scaffold_1	funannotate	exon	172164	172392	.	+	.	ID=OR008_000054-T1.exon6;Parent=OR008_000054-T1;
scaffold_1	funannotate	exon	172494	172735	.	+	.	ID=OR008_000054-T1.exon7;Parent=OR008_000054-T1;
scaffold_1	funannotate	CDS	167314	167652	.	+	0	ID=OR008_000054-T1.cds;Parent=OR008_000054-T1;
scaffold_1	funannotate	CDS	167794	170628	.	+	0	ID=OR008_000054-T1.cds;Parent=OR008_000054-T1;
scaffold_1	funannotate	CDS	170735	171289	.	+	0	ID=OR008_000054-T1.cds;Parent=OR008_000054-T1;
scaffold_1	funannotate	CDS	171430	171676	.	+	0	ID=OR008_000054-T1.cds;Parent=OR008_000054-T1;
scaffold_1	funannotate	CDS	171771	172021	.	+	2	ID=OR008_000054-T1.cds;Parent=OR008_000054-T1;
scaffold_1	funannotate	CDS	172164	172392	.	+	0	ID=OR008_000054-T1.cds;Parent=OR008_000054-T1;
scaffold_1	funannotate	CDS	172494	172735	.	+	2	ID=OR008_000054-T1.cds;Parent=OR008_000054-T1;
scaffold_1	funannotate	gene	173818	176115	.	+	.	ID=OR008_000055;
scaffold_1	funannotate	mRNA	173818	176115	.	+	.	ID=OR008_000055-T1;Parent=OR008_000055;product=hypothetical protein;
scaffold_1	funannotate	exon	173818	175968	.	+	.	ID=OR008_000055-T1.exon1;Parent=OR008_000055-T1;
scaffold_1	funannotate	exon	176041	176115	.	+	.	ID=OR008_000055-T1.exon2;Parent=OR008_000055-T1;
scaffold_1	funannotate	CDS	173818	175968	.	+	0	ID=OR008_000055-T1.cds;Parent=OR008_000055-T1;
scaffold_1	funannotate	CDS	176041	176115	.	+	0	ID=OR008_000055-T1.cds;Parent=OR008_000055-T1;
scaffold_1	funannotate	gene	176516	178604	.	+	.	ID=OR008_000056;
scaffold_1	funannotate	mRNA	176516	178604	.	+	.	ID=OR008_000056-T1;Parent=OR008_000056;product=hypothetical protein;
scaffold_1	funannotate	exon	176516	177178	.	+	.	ID=OR008_000056-T1.exon1;Parent=OR008_000056-T1;
scaffold_1	funannotate	exon	177270	178604	.	+	.	ID=OR008_000056-T1.exon2;Parent=OR008_000056-T1;
scaffold_1	funannotate	CDS	176516	177178	.	+	0	ID=OR008_000056-T1.cds;Parent=OR008_000056-T1;
scaffold_1	funannotate	CDS	177270	178604	.	+	0	ID=OR008_000056-T1.cds;Parent=OR008_000056-T1;
scaffold_1	funannotate	gene	179603	180655	.	+	.	ID=OR008_000057;
scaffold_1	funannotate	mRNA	179603	180655	.	+	.	ID=OR008_000057-T1;Parent=OR008_000057;product=hypothetical protein;
scaffold_1	funannotate	exon	179603	179639	.	+	.	ID=OR008_000057-T1.exon1;Parent=OR008_000057-T1;
scaffold_1	funannotate	exon	179795	179946	.	+	.	ID=OR008_000057-T1.exon2;Parent=OR008_000057-T1;
scaffold_1	funannotate	exon	180020	180145	.	+	.	ID=OR008_000057-T1.exon3;Parent=OR008_000057-T1;
scaffold_1	funannotate	exon	180230	180655	.	+	.	ID=OR008_000057-T1.exon4;Parent=OR008_000057-T1;
scaffold_1	funannotate	CDS	179603	179639	.	+	0	ID=OR008_000057-T1.cds;Parent=OR008_000057-T1;
scaffold_1	funannotate	CDS	179795	179946	.	+	2	ID=OR008_000057-T1.cds;Parent=OR008_000057-T1;
scaffold_1	funannotate	CDS	180020	180145	.	+	0	ID=OR008_000057-T1.cds;Parent=OR008_000057-T1;
scaffold_1	funannotate	CDS	180230	180655	.	+	0	ID=OR008_000057-T1.cds;Parent=OR008_000057-T1;
scaffold_1	funannotate	gene	182773	184737	.	+	.	ID=OR008_000058;
scaffold_1	funannotate	mRNA	182773	184737	.	+	.	ID=OR008_000058-T1;Parent=OR008_000058;product=hypothetical protein;
scaffold_1	funannotate	exon	182773	184737	.	+	.	ID=OR008_000058-T1.exon1;Parent=OR008_000058-T1;
scaffold_1	funannotate	CDS	182773	184737	.	+	0	ID=OR008_000058-T1.cds;Parent=OR008_000058-T1;
scaffold_1	funannotate	gene	185501	186340	.	-	.	ID=OR008_000059;
scaffold_1	funannotate	mRNA	185501	186340	.	-	.	ID=OR008_000059-T1;Parent=OR008_000059;product=hypothetical protein;
scaffold_1	funannotate	exon	185501	186340	.	-	.	ID=OR008_000059-T1.exon1;Parent=OR008_000059-T1;
scaffold_1	funannotate	CDS	185501	186340	.	-	0	ID=OR008_000059-T1.cds;Parent=OR008_000059-T1;
scaffold_1	funannotate	gene	187371	190082	.	+	.	ID=OR008_000060;
scaffold_1	funannotate	mRNA	187371	190082	.	+	.	ID=OR008_000060-T1;Parent=OR008_000060;product=hypothetical protein;
scaffold_1	funannotate	exon	187371	187466	.	+	.	ID=OR008_000060-T1.exon1;Parent=OR008_000060-T1;
scaffold_1	funannotate	exon	187548	190082	.	+	.	ID=OR008_000060-T1.exon2;Parent=OR008_000060-T1;
scaffold_1	funannotate	CDS	187371	187466	.	+	0	ID=OR008_000060-T1.cds;Parent=OR008_000060-T1;
scaffold_1	funannotate	CDS	187548	190082	.	+	0	ID=OR008_000060-T1.cds;Parent=OR008_000060-T1;
scaffold_1	funannotate	gene	191701	193340	.	+	.	ID=OR008_000061;
scaffold_1	funannotate	mRNA	191701	193340	.	+	.	ID=OR008_000061-T1;Parent=OR008_000061;product=hypothetical protein;
scaffold_1	funannotate	exon	191701	192584	.	+	.	ID=OR008_000061-T1.exon1;Parent=OR008_000061-T1;
scaffold_1	funannotate	exon	192644	193340	.	+	.	ID=OR008_000061-T1.exon2;Parent=OR008_000061-T1;
scaffold_1	funannotate	CDS	191701	192584	.	+	0	ID=OR008_000061-T1.cds;Parent=OR008_000061-T1;
scaffold_1	funannotate	CDS	192644	193340	.	+	1	ID=OR008_000061-T1.cds;Parent=OR008_000061-T1;
scaffold_1	funannotate	gene	195721	197454	.	+	.	ID=OR008_000062;
scaffold_1	funannotate	mRNA	195721	197454	.	+	.	ID=OR008_000062-T1;Parent=OR008_000062;product=hypothetical protein;
scaffold_1	funannotate	exon	195721	195908	.	+	.	ID=OR008_000062-T1.exon1;Parent=OR008_000062-T1;
scaffold_1	funannotate	exon	195999	196109	.	+	.	ID=OR008_000062-T1.exon2;Parent=OR008_000062-T1;
scaffold_1	funannotate	exon	196252	196656	.	+	.	ID=OR008_000062-T1.exon3;Parent=OR008_000062-T1;
scaffold_1	funannotate	exon	196926	197454	.	+	.	ID=OR008_000062-T1.exon4;Parent=OR008_000062-T1;
scaffold_1	funannotate	CDS	195721	195908	.	+	0	ID=OR008_000062-T1.cds;Parent=OR008_000062-T1;
scaffold_1	funannotate	CDS	195999	196109	.	+	1	ID=OR008_000062-T1.cds;Parent=OR008_000062-T1;
scaffold_1	funannotate	CDS	196252	196656	.	+	1	ID=OR008_000062-T1.cds;Parent=OR008_000062-T1;
scaffold_1	funannotate	CDS	196926	197454	.	+	1	ID=OR008_000062-T1.cds;Parent=OR008_000062-T1;
scaffold_1	funannotate	gene	198946	199027	.	-	.	ID=OR008_000063;
scaffold_1	funannotate	tRNA	198946	199027	.	-	.	ID=OR008_000063-T1;Parent=OR008_000063;product=tRNA-Asp;
scaffold_1	funannotate	exon	198946	199027	.	-	.	ID=OR008_000063-T1.exon1;Parent=OR008_000063-T1;
scaffold_1	funannotate	gene	200023	201376	.	+	.	ID=OR008_000064;
scaffold_1	funannotate	mRNA	200023	201376	.	+	.	ID=OR008_000064-T1;Parent=OR008_000064;product=hypothetical protein;
scaffold_1	funannotate	exon	200023	200207	.	+	.	ID=OR008_000064-T1.exon1;Parent=OR008_000064-T1;
scaffold_1	funannotate	exon	200743	201376	.	+	.	ID=OR008_000064-T1.exon2;Parent=OR008_000064-T1;
scaffold_1	funannotate	CDS	200023	200207	.	+	0	ID=OR008_000064-T1.cds;Parent=OR008_000064-T1;
scaffold_1	funannotate	CDS	200743	201376	.	+	1	ID=OR008_000064-T1.cds;Parent=OR008_000064-T1;
scaffold_1	funannotate	gene	201667	204173	.	-	.	ID=OR008_000065;
scaffold_1	funannotate	mRNA	201667	204173	.	-	.	ID=OR008_000065-T1;Parent=OR008_000065;product=hypothetical protein;
scaffold_1	funannotate	exon	204065	204173	.	-	.	ID=OR008_000065-T1.exon1;Parent=OR008_000065-T1;
scaffold_1	funannotate	exon	201667	203978	.	-	.	ID=OR008_000065-T1.exon2;Parent=OR008_000065-T1;
scaffold_1	funannotate	CDS	204065	204173	.	-	0	ID=OR008_000065-T1.cds;Parent=OR008_000065-T1;
scaffold_1	funannotate	CDS	201667	203978	.	-	2	ID=OR008_000065-T1.cds;Parent=OR008_000065-T1;
scaffold_1	funannotate	gene	204639	206703	.	+	.	ID=OR008_000066;
scaffold_1	funannotate	mRNA	204639	206703	.	+	.	ID=OR008_000066-T1;Parent=OR008_000066;product=hypothetical protein;
scaffold_1	funannotate	exon	204639	205133	.	+	.	ID=OR008_000066-T1.exon1;Parent=OR008_000066-T1;
scaffold_1	funannotate	exon	205187	205396	.	+	.	ID=OR008_000066-T1.exon2;Parent=OR008_000066-T1;
scaffold_1	funannotate	exon	205450	205569	.	+	.	ID=OR008_000066-T1.exon3;Parent=OR008_000066-T1;
scaffold_1	funannotate	exon	205623	205671	.	+	.	ID=OR008_000066-T1.exon4;Parent=OR008_000066-T1;
scaffold_1	funannotate	exon	205848	205953	.	+	.	ID=OR008_000066-T1.exon5;Parent=OR008_000066-T1;
scaffold_1	funannotate	exon	206028	206703	.	+	.	ID=OR008_000066-T1.exon6;Parent=OR008_000066-T1;
scaffold_1	funannotate	CDS	204639	205133	.	+	0	ID=OR008_000066-T1.cds;Parent=OR008_000066-T1;
scaffold_1	funannotate	CDS	205187	205396	.	+	0	ID=OR008_000066-T1.cds;Parent=OR008_000066-T1;
scaffold_1	funannotate	CDS	205450	205569	.	+	0	ID=OR008_000066-T1.cds;Parent=OR008_000066-T1;
scaffold_1	funannotate	CDS	205623	205671	.	+	0	ID=OR008_000066-T1.cds;Parent=OR008_000066-T1;
scaffold_1	funannotate	CDS	205848	205953	.	+	2	ID=OR008_000066-T1.cds;Parent=OR008_000066-T1;
scaffold_1	funannotate	CDS	206028	206703	.	+	1	ID=OR008_000066-T1.cds;Parent=OR008_000066-T1;
scaffold_1	funannotate	gene	207524	210397	.	+	.	ID=OR008_000067;
scaffold_1	funannotate	mRNA	207524	210397	.	+	.	ID=OR008_000067-T1;Parent=OR008_000067;product=hypothetical protein;
scaffold_1	funannotate	exon	207524	207618	.	+	.	ID=OR008_000067-T1.exon1;Parent=OR008_000067-T1;
scaffold_1	funannotate	exon	207717	208145	.	+	.	ID=OR008_000067-T1.exon2;Parent=OR008_000067-T1;
scaffold_1	funannotate	exon	208206	209956	.	+	.	ID=OR008_000067-T1.exon3;Parent=OR008_000067-T1;
scaffold_1	funannotate	exon	210075	210397	.	+	.	ID=OR008_000067-T1.exon4;Parent=OR008_000067-T1;
scaffold_1	funannotate	CDS	207524	207618	.	+	0	ID=OR008_000067-T1.cds;Parent=OR008_000067-T1;
scaffold_1	funannotate	CDS	207717	208145	.	+	1	ID=OR008_000067-T1.cds;Parent=OR008_000067-T1;
scaffold_1	funannotate	CDS	208206	209956	.	+	1	ID=OR008_000067-T1.cds;Parent=OR008_000067-T1;
scaffold_1	funannotate	CDS	210075	210397	.	+	2	ID=OR008_000067-T1.cds;Parent=OR008_000067-T1;
scaffold_1	funannotate	gene	211129	212400	.	-	.	ID=OR008_000068;
scaffold_1	funannotate	mRNA	211129	212400	.	-	.	ID=OR008_000068-T1;Parent=OR008_000068;product=hypothetical protein;
scaffold_1	funannotate	exon	211129	212400	.	-	.	ID=OR008_000068-T1.exon1;Parent=OR008_000068-T1;
scaffold_1	funannotate	CDS	211129	212400	.	-	0	ID=OR008_000068-T1.cds;Parent=OR008_000068-T1;
scaffold_1	funannotate	gene	213075	215425	.	+	.	ID=OR008_000069;
scaffold_1	funannotate	mRNA	213075	215425	.	+	.	ID=OR008_000069-T1;Parent=OR008_000069;product=hypothetical protein;
scaffold_1	funannotate	exon	213075	213160	.	+	.	ID=OR008_000069-T1.exon1;Parent=OR008_000069-T1;
scaffold_1	funannotate	exon	213230	213390	.	+	.	ID=OR008_000069-T1.exon2;Parent=OR008_000069-T1;
scaffold_1	funannotate	exon	213454	215181	.	+	.	ID=OR008_000069-T1.exon3;Parent=OR008_000069-T1;
scaffold_1	funannotate	exon	215325	215425	.	+	.	ID=OR008_000069-T1.exon4;Parent=OR008_000069-T1;
scaffold_1	funannotate	CDS	213075	213160	.	+	0	ID=OR008_000069-T1.cds;Parent=OR008_000069-T1;
scaffold_1	funannotate	CDS	213230	213390	.	+	1	ID=OR008_000069-T1.cds;Parent=OR008_000069-T1;
scaffold_1	funannotate	CDS	213454	215181	.	+	2	ID=OR008_000069-T1.cds;Parent=OR008_000069-T1;
scaffold_1	funannotate	CDS	215325	215425	.	+	2	ID=OR008_000069-T1.cds;Parent=OR008_000069-T1;
scaffold_1	funannotate	gene	216505	218217	.	-	.	ID=OR008_000070;
scaffold_1	funannotate	mRNA	216505	218217	.	-	.	ID=OR008_000070-T1;Parent=OR008_000070;product=hypothetical protein;
scaffold_1	funannotate	exon	217360	218217	.	-	.	ID=OR008_000070-T1.exon1;Parent=OR008_000070-T1;
scaffold_1	funannotate	exon	217029	217276	.	-	.	ID=OR008_000070-T1.exon2;Parent=OR008_000070-T1;
scaffold_1	funannotate	exon	216505	216895	.	-	.	ID=OR008_000070-T1.exon3;Parent=OR008_000070-T1;
scaffold_1	funannotate	CDS	217360	218217	.	-	0	ID=OR008_000070-T1.cds;Parent=OR008_000070-T1;
scaffold_1	funannotate	CDS	217029	217276	.	-	0	ID=OR008_000070-T1.cds;Parent=OR008_000070-T1;
scaffold_1	funannotate	CDS	216505	216895	.	-	1	ID=OR008_000070-T1.cds;Parent=OR008_000070-T1;
scaffold_1	funannotate	gene	218586	221100	.	+	.	ID=OR008_000071;
scaffold_1	funannotate	mRNA	218586	221100	.	+	.	ID=OR008_000071-T1;Parent=OR008_000071;product=hypothetical protein;
scaffold_1	funannotate	exon	218586	219048	.	+	.	ID=OR008_000071-T1.exon1;Parent=OR008_000071-T1;
scaffold_1	funannotate	exon	219134	221100	.	+	.	ID=OR008_000071-T1.exon2;Parent=OR008_000071-T1;
scaffold_1	funannotate	CDS	218586	219048	.	+	0	ID=OR008_000071-T1.cds;Parent=OR008_000071-T1;
scaffold_1	funannotate	CDS	219134	221100	.	+	2	ID=OR008_000071-T1.cds;Parent=OR008_000071-T1;
scaffold_1	funannotate	gene	223587	226395	.	-	.	ID=OR008_000072;
scaffold_1	funannotate	mRNA	223587	226395	.	-	.	ID=OR008_000072-T1;Parent=OR008_000072;product=hypothetical protein;
scaffold_1	funannotate	exon	224997	226395	.	-	.	ID=OR008_000072-T1.exon1;Parent=OR008_000072-T1;
scaffold_1	funannotate	exon	224262	224937	.	-	.	ID=OR008_000072-T1.exon2;Parent=OR008_000072-T1;
scaffold_1	funannotate	exon	223587	224208	.	-	.	ID=OR008_000072-T1.exon3;Parent=OR008_000072-T1;
scaffold_1	funannotate	CDS	224997	226395	.	-	0	ID=OR008_000072-T1.cds;Parent=OR008_000072-T1;
scaffold_1	funannotate	CDS	224262	224937	.	-	2	ID=OR008_000072-T1.cds;Parent=OR008_000072-T1;
scaffold_1	funannotate	CDS	223587	224208	.	-	1	ID=OR008_000072-T1.cds;Parent=OR008_000072-T1;
scaffold_1	funannotate	gene	233974	234990	.	-	.	ID=OR008_000073;
scaffold_1	funannotate	mRNA	233974	234990	.	-	.	ID=OR008_000073-T1;Parent=OR008_000073;product=hypothetical protein;
scaffold_1	funannotate	exon	234202	234990	.	-	.	ID=OR008_000073-T1.exon1;Parent=OR008_000073-T1;
scaffold_1	funannotate	exon	233974	234132	.	-	.	ID=OR008_000073-T1.exon2;Parent=OR008_000073-T1;
scaffold_1	funannotate	CDS	234202	234990	.	-	0	ID=OR008_000073-T1.cds;Parent=OR008_000073-T1;
scaffold_1	funannotate	CDS	233974	234132	.	-	0	ID=OR008_000073-T1.cds;Parent=OR008_000073-T1;
scaffold_1	funannotate	gene	236053	236762	.	+	.	ID=OR008_000074;
scaffold_1	funannotate	mRNA	236053	236762	.	+	.	ID=OR008_000074-T1;Parent=OR008_000074;product=hypothetical protein;
scaffold_1	funannotate	exon	236053	236132	.	+	.	ID=OR008_000074-T1.exon1;Parent=OR008_000074-T1;
scaffold_1	funannotate	exon	236213	236762	.	+	.	ID=OR008_000074-T1.exon2;Parent=OR008_000074-T1;
scaffold_1	funannotate	CDS	236053	236132	.	+	0	ID=OR008_000074-T1.cds;Parent=OR008_000074-T1;
scaffold_1	funannotate	CDS	236213	236762	.	+	1	ID=OR008_000074-T1.cds;Parent=OR008_000074-T1;
scaffold_1	funannotate	gene	237627	239000	.	-	.	ID=OR008_000075;
scaffold_1	funannotate	mRNA	237627	239000	.	-	.	ID=OR008_000075-T1;Parent=OR008_000075;product=hypothetical protein;
scaffold_1	funannotate	exon	237627	239000	.	-	.	ID=OR008_000075-T1.exon1;Parent=OR008_000075-T1;
scaffold_1	funannotate	CDS	237627	239000	.	-	0	ID=OR008_000075-T1.cds;Parent=OR008_000075-T1;
scaffold_1	funannotate	gene	242930	243790	.	-	.	ID=OR008_000076;
scaffold_1	funannotate	mRNA	242930	243790	.	-	.	ID=OR008_000076-T1;Parent=OR008_000076;product=hypothetical protein;
scaffold_1	funannotate	exon	242930	243790	.	-	.	ID=OR008_000076-T1.exon1;Parent=OR008_000076-T1;
scaffold_1	funannotate	CDS	242930	243790	.	-	0	ID=OR008_000076-T1.cds;Parent=OR008_000076-T1;
scaffold_1	funannotate	gene	244404	245899	.	+	.	ID=OR008_000077;
scaffold_1	funannotate	mRNA	244404	245899	.	+	.	ID=OR008_000077-T1;Parent=OR008_000077;product=hypothetical protein;
scaffold_1	funannotate	exon	244404	245333	.	+	.	ID=OR008_000077-T1.exon1;Parent=OR008_000077-T1;
scaffold_1	funannotate	exon	245468	245899	.	+	.	ID=OR008_000077-T1.exon2;Parent=OR008_000077-T1;
scaffold_1	funannotate	CDS	244404	245333	.	+	0	ID=OR008_000077-T1.cds;Parent=OR008_000077-T1;
scaffold_1	funannotate	CDS	245468	245899	.	+	0	ID=OR008_000077-T1.cds;Parent=OR008_000077-T1;
scaffold_1	funannotate	gene	246325	247163	.	-	.	ID=OR008_000078;
scaffold_1	funannotate	mRNA	246325	247163	.	-	.	ID=OR008_000078-T1;Parent=OR008_000078;product=hypothetical protein;
scaffold_1	funannotate	exon	246820	247163	.	-	.	ID=OR008_000078-T1.exon1;Parent=OR008_000078-T1;
scaffold_1	funannotate	exon	246325	246694	.	-	.	ID=OR008_000078-T1.exon2;Parent=OR008_000078-T1;
scaffold_1	funannotate	CDS	246820	247163	.	-	0	ID=OR008_000078-T1.cds;Parent=OR008_000078-T1;
scaffold_1	funannotate	CDS	246325	246694	.	-	1	ID=OR008_000078-T1.cds;Parent=OR008_000078-T1;
scaffold_1	funannotate	gene	248126	249097	.	-	.	ID=OR008_000079;
scaffold_1	funannotate	mRNA	248126	249097	.	-	.	ID=OR008_000079-T1;Parent=OR008_000079;product=hypothetical protein;
scaffold_1	funannotate	exon	248662	249097	.	-	.	ID=OR008_000079-T1.exon1;Parent=OR008_000079-T1;
scaffold_1	funannotate	exon	248126	248562	.	-	.	ID=OR008_000079-T1.exon2;Parent=OR008_000079-T1;
scaffold_1	funannotate	CDS	248662	249097	.	-	0	ID=OR008_000079-T1.cds;Parent=OR008_000079-T1;
scaffold_1	funannotate	CDS	248126	248562	.	-	2	ID=OR008_000079-T1.cds;Parent=OR008_000079-T1;
scaffold_1	funannotate	gene	250290	250717	.	+	.	ID=OR008_000080;
scaffold_1	funannotate	mRNA	250290	250717	.	+	.	ID=OR008_000080-T1;Parent=OR008_000080;product=hypothetical protein;
scaffold_1	funannotate	exon	250290	250448	.	+	.	ID=OR008_000080-T1.exon1;Parent=OR008_000080-T1;
scaffold_1	funannotate	exon	250583	250717	.	+	.	ID=OR008_000080-T1.exon2;Parent=OR008_000080-T1;
scaffold_1	funannotate	CDS	250290	250448	.	+	0	ID=OR008_000080-T1.cds;Parent=OR008_000080-T1;
scaffold_1	funannotate	CDS	250583	250717	.	+	0	ID=OR008_000080-T1.cds;Parent=OR008_000080-T1;
scaffold_1	funannotate	gene	251923	254789	.	-	.	ID=OR008_000081;
scaffold_1	funannotate	mRNA	251923	254789	.	-	.	ID=OR008_000081-T1;Parent=OR008_000081;product=hypothetical protein;
scaffold_1	funannotate	exon	254301	254789	.	-	.	ID=OR008_000081-T1.exon1;Parent=OR008_000081-T1;
scaffold_1	funannotate	exon	253864	254221	.	-	.	ID=OR008_000081-T1.exon2;Parent=OR008_000081-T1;
scaffold_1	funannotate	exon	253681	253804	.	-	.	ID=OR008_000081-T1.exon3;Parent=OR008_000081-T1;
scaffold_1	funannotate	exon	252879	253626	.	-	.	ID=OR008_000081-T1.exon4;Parent=OR008_000081-T1;
scaffold_1	funannotate	exon	252631	252812	.	-	.	ID=OR008_000081-T1.exon5;Parent=OR008_000081-T1;
scaffold_1	funannotate	exon	251923	252511	.	-	.	ID=OR008_000081-T1.exon6;Parent=OR008_000081-T1;
scaffold_1	funannotate	CDS	254301	254789	.	-	0	ID=OR008_000081-T1.cds;Parent=OR008_000081-T1;
scaffold_1	funannotate	CDS	253864	254221	.	-	0	ID=OR008_000081-T1.cds;Parent=OR008_000081-T1;
scaffold_1	funannotate	CDS	253681	253804	.	-	2	ID=OR008_000081-T1.cds;Parent=OR008_000081-T1;
scaffold_1	funannotate	CDS	252879	253626	.	-	1	ID=OR008_000081-T1.cds;Parent=OR008_000081-T1;
scaffold_1	funannotate	CDS	252631	252812	.	-	0	ID=OR008_000081-T1.cds;Parent=OR008_000081-T1;
scaffold_1	funannotate	CDS	251923	252511	.	-	1	ID=OR008_000081-T1.cds;Parent=OR008_000081-T1;
scaffold_1	funannotate	gene	255808	256756	.	+	.	ID=OR008_000082;
scaffold_1	funannotate	mRNA	255808	256756	.	+	.	ID=OR008_000082-T1;Parent=OR008_000082;product=hypothetical protein;
scaffold_1	funannotate	exon	255808	255983	.	+	.	ID=OR008_000082-T1.exon1;Parent=OR008_000082-T1;
scaffold_1	funannotate	exon	256052	256198	.	+	.	ID=OR008_000082-T1.exon2;Parent=OR008_000082-T1;
scaffold_1	funannotate	exon	256246	256756	.	+	.	ID=OR008_000082-T1.exon3;Parent=OR008_000082-T1;
scaffold_1	funannotate	CDS	255808	255983	.	+	0	ID=OR008_000082-T1.cds;Parent=OR008_000082-T1;
scaffold_1	funannotate	CDS	256052	256198	.	+	1	ID=OR008_000082-T1.cds;Parent=OR008_000082-T1;
scaffold_1	funannotate	CDS	256246	256756	.	+	1	ID=OR008_000082-T1.cds;Parent=OR008_000082-T1;
scaffold_1	funannotate	gene	257495	258449	.	+	.	ID=OR008_000083;
scaffold_1	funannotate	mRNA	257495	258449	.	+	.	ID=OR008_000083-T1;Parent=OR008_000083;product=hypothetical protein;
scaffold_1	funannotate	exon	257495	257581	.	+	.	ID=OR008_000083-T1.exon1;Parent=OR008_000083-T1;
scaffold_1	funannotate	exon	257841	257997	.	+	.	ID=OR008_000083-T1.exon2;Parent=OR008_000083-T1;
scaffold_1	funannotate	exon	258082	258449	.	+	.	ID=OR008_000083-T1.exon3;Parent=OR008_000083-T1;
scaffold_1	funannotate	CDS	257495	257581	.	+	0	ID=OR008_000083-T1.cds;Parent=OR008_000083-T1;
scaffold_1	funannotate	CDS	257841	257997	.	+	0	ID=OR008_000083-T1.cds;Parent=OR008_000083-T1;
scaffold_1	funannotate	CDS	258082	258449	.	+	2	ID=OR008_000083-T1.cds;Parent=OR008_000083-T1;
scaffold_1	funannotate	gene	265004	269779	.	-	.	ID=OR008_000084;
scaffold_1	funannotate	mRNA	265004	269779	.	-	.	ID=OR008_000084-T1;Parent=OR008_000084;product=hypothetical protein;
scaffold_1	funannotate	exon	269558	269779	.	-	.	ID=OR008_000084-T1.exon1;Parent=OR008_000084-T1;
scaffold_1	funannotate	exon	268717	269171	.	-	.	ID=OR008_000084-T1.exon2;Parent=OR008_000084-T1;
scaffold_1	funannotate	exon	267745	267937	.	-	.	ID=OR008_000084-T1.exon3;Parent=OR008_000084-T1;
scaffold_1	funannotate	exon	266349	267225	.	-	.	ID=OR008_000084-T1.exon4;Parent=OR008_000084-T1;
scaffold_1	funannotate	exon	265004	266289	.	-	.	ID=OR008_000084-T1.exon5;Parent=OR008_000084-T1;
scaffold_1	funannotate	CDS	269558	269779	.	-	0	ID=OR008_000084-T1.cds;Parent=OR008_000084-T1;
scaffold_1	funannotate	CDS	268717	269171	.	-	0	ID=OR008_000084-T1.cds;Parent=OR008_000084-T1;
scaffold_1	funannotate	CDS	267745	267937	.	-	1	ID=OR008_000084-T1.cds;Parent=OR008_000084-T1;
scaffold_1	funannotate	CDS	266349	267225	.	-	0	ID=OR008_000084-T1.cds;Parent=OR008_000084-T1;
scaffold_1	funannotate	CDS	265004	266289	.	-	2	ID=OR008_000084-T1.cds;Parent=OR008_000084-T1;
scaffold_1	funannotate	gene	275255	278893	.	+	.	ID=OR008_000085;
scaffold_1	funannotate	mRNA	275255	278893	.	+	.	ID=OR008_000085-T1;Parent=OR008_000085;product=hypothetical protein;
scaffold_1	funannotate	exon	275255	275381	.	+	.	ID=OR008_000085-T1.exon1;Parent=OR008_000085-T1;
scaffold_1	funannotate	exon	275452	275464	.	+	.	ID=OR008_000085-T1.exon2;Parent=OR008_000085-T1;
scaffold_1	funannotate	exon	275581	278893	.	+	.	ID=OR008_000085-T1.exon3;Parent=OR008_000085-T1;
scaffold_1	funannotate	CDS	275255	275381	.	+	0	ID=OR008_000085-T1.cds;Parent=OR008_000085-T1;
scaffold_1	funannotate	CDS	275452	275464	.	+	2	ID=OR008_000085-T1.cds;Parent=OR008_000085-T1;
scaffold_1	funannotate	CDS	275581	278893	.	+	1	ID=OR008_000085-T1.cds;Parent=OR008_000085-T1;
scaffold_1	funannotate	gene	279441	281405	.	-	.	ID=OR008_000086;
scaffold_1	funannotate	mRNA	279441	281405	.	-	.	ID=OR008_000086-T1;Parent=OR008_000086;product=hypothetical protein;
scaffold_1	funannotate	exon	279441	281405	.	-	.	ID=OR008_000086-T1.exon1;Parent=OR008_000086-T1;
scaffold_1	funannotate	CDS	279441	281405	.	-	0	ID=OR008_000086-T1.cds;Parent=OR008_000086-T1;
scaffold_1	funannotate	gene	283284	284803	.	+	.	ID=OR008_000087;
scaffold_1	funannotate	mRNA	283284	284803	.	+	.	ID=OR008_000087-T1;Parent=OR008_000087;product=hypothetical protein;
scaffold_1	funannotate	exon	283284	283512	.	+	.	ID=OR008_000087-T1.exon1;Parent=OR008_000087-T1;
scaffold_1	funannotate	exon	283574	283757	.	+	.	ID=OR008_000087-T1.exon2;Parent=OR008_000087-T1;
scaffold_1	funannotate	exon	283816	284803	.	+	.	ID=OR008_000087-T1.exon3;Parent=OR008_000087-T1;
scaffold_1	funannotate	CDS	283284	283512	.	+	0	ID=OR008_000087-T1.cds;Parent=OR008_000087-T1;
scaffold_1	funannotate	CDS	283574	283757	.	+	2	ID=OR008_000087-T1.cds;Parent=OR008_000087-T1;
scaffold_1	funannotate	CDS	283816	284803	.	+	1	ID=OR008_000087-T1.cds;Parent=OR008_000087-T1;
scaffold_1	funannotate	gene	285805	288143	.	+	.	ID=OR008_000088;
scaffold_1	funannotate	mRNA	285805	288143	.	+	.	ID=OR008_000088-T1;Parent=OR008_000088;product=hypothetical protein;
scaffold_1	funannotate	exon	285805	286067	.	+	.	ID=OR008_000088-T1.exon1;Parent=OR008_000088-T1;
scaffold_1	funannotate	exon	286126	286163	.	+	.	ID=OR008_000088-T1.exon2;Parent=OR008_000088-T1;
scaffold_1	funannotate	exon	286240	287081	.	+	.	ID=OR008_000088-T1.exon3;Parent=OR008_000088-T1;
scaffold_1	funannotate	exon	287140	287178	.	+	.	ID=OR008_000088-T1.exon4;Parent=OR008_000088-T1;
scaffold_1	funannotate	exon	287247	287304	.	+	.	ID=OR008_000088-T1.exon5;Parent=OR008_000088-T1;
scaffold_1	funannotate	exon	287366	287739	.	+	.	ID=OR008_000088-T1.exon6;Parent=OR008_000088-T1;
scaffold_1	funannotate	exon	287803	287850	.	+	.	ID=OR008_000088-T1.exon7;Parent=OR008_000088-T1;
scaffold_1	funannotate	exon	287919	288143	.	+	.	ID=OR008_000088-T1.exon8;Parent=OR008_000088-T1;
scaffold_1	funannotate	CDS	285805	286067	.	+	0	ID=OR008_000088-T1.cds;Parent=OR008_000088-T1;
scaffold_1	funannotate	CDS	286126	286163	.	+	1	ID=OR008_000088-T1.cds;Parent=OR008_000088-T1;
scaffold_1	funannotate	CDS	286240	287081	.	+	2	ID=OR008_000088-T1.cds;Parent=OR008_000088-T1;
scaffold_1	funannotate	CDS	287140	287178	.	+	0	ID=OR008_000088-T1.cds;Parent=OR008_000088-T1;
scaffold_1	funannotate	CDS	287247	287304	.	+	0	ID=OR008_000088-T1.cds;Parent=OR008_000088-T1;
scaffold_1	funannotate	CDS	287366	287739	.	+	2	ID=OR008_000088-T1.cds;Parent=OR008_000088-T1;
scaffold_1	funannotate	CDS	287803	287850	.	+	0	ID=OR008_000088-T1.cds;Parent=OR008_000088-T1;
scaffold_1	funannotate	CDS	287919	288143	.	+	0	ID=OR008_000088-T1.cds;Parent=OR008_000088-T1;
scaffold_1	funannotate	gene	289052	290918	.	+	.	ID=OR008_000089;
scaffold_1	funannotate	mRNA	289052	290918	.	+	.	ID=OR008_000089-T1;Parent=OR008_000089;product=hypothetical protein;
scaffold_1	funannotate	exon	289052	289286	.	+	.	ID=OR008_000089-T1.exon1;Parent=OR008_000089-T1;
scaffold_1	funannotate	exon	289398	289723	.	+	.	ID=OR008_000089-T1.exon2;Parent=OR008_000089-T1;
scaffold_1	funannotate	exon	289846	290193	.	+	.	ID=OR008_000089-T1.exon3;Parent=OR008_000089-T1;
scaffold_1	funannotate	exon	290247	290445	.	+	.	ID=OR008_000089-T1.exon4;Parent=OR008_000089-T1;
scaffold_1	funannotate	exon	290512	290918	.	+	.	ID=OR008_000089-T1.exon5;Parent=OR008_000089-T1;
scaffold_1	funannotate	CDS	289052	289286	.	+	0	ID=OR008_000089-T1.cds;Parent=OR008_000089-T1;
scaffold_1	funannotate	CDS	289398	289723	.	+	2	ID=OR008_000089-T1.cds;Parent=OR008_000089-T1;
scaffold_1	funannotate	CDS	289846	290193	.	+	0	ID=OR008_000089-T1.cds;Parent=OR008_000089-T1;
scaffold_1	funannotate	CDS	290247	290445	.	+	0	ID=OR008_000089-T1.cds;Parent=OR008_000089-T1;
scaffold_1	funannotate	CDS	290512	290918	.	+	2	ID=OR008_000089-T1.cds;Parent=OR008_000089-T1;
scaffold_1	funannotate	gene	291120	292642	.	-	.	ID=OR008_000090;
scaffold_1	funannotate	mRNA	291120	292642	.	-	.	ID=OR008_000090-T1;Parent=OR008_000090;product=hypothetical protein;
scaffold_1	funannotate	exon	292205	292642	.	-	.	ID=OR008_000090-T1.exon1;Parent=OR008_000090-T1;
scaffold_1	funannotate	exon	291820	292135	.	-	.	ID=OR008_000090-T1.exon2;Parent=OR008_000090-T1;
scaffold_1	funannotate	exon	291530	291755	.	-	.	ID=OR008_000090-T1.exon3;Parent=OR008_000090-T1;
scaffold_1	funannotate	exon	291120	291432	.	-	.	ID=OR008_000090-T1.exon4;Parent=OR008_000090-T1;
scaffold_1	funannotate	CDS	292205	292642	.	-	0	ID=OR008_000090-T1.cds;Parent=OR008_000090-T1;
scaffold_1	funannotate	CDS	291820	292135	.	-	0	ID=OR008_000090-T1.cds;Parent=OR008_000090-T1;
scaffold_1	funannotate	CDS	291530	291755	.	-	2	ID=OR008_000090-T1.cds;Parent=OR008_000090-T1;
scaffold_1	funannotate	CDS	291120	291432	.	-	1	ID=OR008_000090-T1.cds;Parent=OR008_000090-T1;
scaffold_1	funannotate	gene	294889	297737	.	-	.	ID=OR008_000091;
scaffold_1	funannotate	mRNA	294889	297737	.	-	.	ID=OR008_000091-T1;Parent=OR008_000091;product=hypothetical protein;
scaffold_1	funannotate	exon	296720	297737	.	-	.	ID=OR008_000091-T1.exon1;Parent=OR008_000091-T1;
scaffold_1	funannotate	exon	295827	296649	.	-	.	ID=OR008_000091-T1.exon2;Parent=OR008_000091-T1;
scaffold_1	funannotate	exon	295471	295774	.	-	.	ID=OR008_000091-T1.exon3;Parent=OR008_000091-T1;
scaffold_1	funannotate	exon	294889	295401	.	-	.	ID=OR008_000091-T1.exon4;Parent=OR008_000091-T1;
scaffold_1	funannotate	CDS	296720	297737	.	-	0	ID=OR008_000091-T1.cds;Parent=OR008_000091-T1;
scaffold_1	funannotate	CDS	295827	296649	.	-	2	ID=OR008_000091-T1.cds;Parent=OR008_000091-T1;
scaffold_1	funannotate	CDS	295471	295774	.	-	1	ID=OR008_000091-T1.cds;Parent=OR008_000091-T1;
scaffold_1	funannotate	CDS	294889	295401	.	-	0	ID=OR008_000091-T1.cds;Parent=OR008_000091-T1;
scaffold_1	funannotate	gene	298487	299086	.	+	.	ID=OR008_000092;
scaffold_1	funannotate	mRNA	298487	299086	.	+	.	ID=OR008_000092-T1;Parent=OR008_000092;product=hypothetical protein;
scaffold_1	funannotate	exon	298487	298622	.	+	.	ID=OR008_000092-T1.exon1;Parent=OR008_000092-T1;
scaffold_1	funannotate	exon	298776	299086	.	+	.	ID=OR008_000092-T1.exon2;Parent=OR008_000092-T1;
scaffold_1	funannotate	CDS	298487	298622	.	+	0	ID=OR008_000092-T1.cds;Parent=OR008_000092-T1;
scaffold_1	funannotate	CDS	298776	299086	.	+	2	ID=OR008_000092-T1.cds;Parent=OR008_000092-T1;
scaffold_1	funannotate	gene	299594	300676	.	-	.	ID=OR008_000093;
scaffold_1	funannotate	mRNA	299594	300676	.	-	.	ID=OR008_000093-T1;Parent=OR008_000093;product=hypothetical protein;
scaffold_1	funannotate	exon	300374	300676	.	-	.	ID=OR008_000093-T1.exon1;Parent=OR008_000093-T1;
scaffold_1	funannotate	exon	300174	300312	.	-	.	ID=OR008_000093-T1.exon2;Parent=OR008_000093-T1;
scaffold_1	funannotate	exon	299703	300058	.	-	.	ID=OR008_000093-T1.exon3;Parent=OR008_000093-T1;
scaffold_1	funannotate	exon	299594	299647	.	-	.	ID=OR008_000093-T1.exon4;Parent=OR008_000093-T1;
scaffold_1	funannotate	CDS	300374	300676	.	-	0	ID=OR008_000093-T1.cds;Parent=OR008_000093-T1;
scaffold_1	funannotate	CDS	300174	300312	.	-	0	ID=OR008_000093-T1.cds;Parent=OR008_000093-T1;
scaffold_1	funannotate	CDS	299703	300058	.	-	2	ID=OR008_000093-T1.cds;Parent=OR008_000093-T1;
scaffold_1	funannotate	CDS	299594	299647	.	-	0	ID=OR008_000093-T1.cds;Parent=OR008_000093-T1;
scaffold_1	funannotate	gene	301563	302804	.	-	.	ID=OR008_000094;
scaffold_1	funannotate	mRNA	301563	302804	.	-	.	ID=OR008_000094-T1;Parent=OR008_000094;product=hypothetical protein;
scaffold_1	funannotate	exon	301563	302804	.	-	.	ID=OR008_000094-T1.exon1;Parent=OR008_000094-T1;
scaffold_1	funannotate	CDS	301563	302804	.	-	0	ID=OR008_000094-T1.cds;Parent=OR008_000094-T1;
scaffold_1	funannotate	gene	303746	304607	.	-	.	ID=OR008_000095;
scaffold_1	funannotate	mRNA	303746	304607	.	-	.	ID=OR008_000095-T1;Parent=OR008_000095;product=hypothetical protein;
scaffold_1	funannotate	exon	304170	304607	.	-	.	ID=OR008_000095-T1.exon1;Parent=OR008_000095-T1;
scaffold_1	funannotate	exon	303746	304111	.	-	.	ID=OR008_000095-T1.exon2;Parent=OR008_000095-T1;
scaffold_1	funannotate	CDS	304170	304607	.	-	0	ID=OR008_000095-T1.cds;Parent=OR008_000095-T1;
scaffold_1	funannotate	CDS	303746	304111	.	-	0	ID=OR008_000095-T1.cds;Parent=OR008_000095-T1;
scaffold_1	funannotate	gene	307123	307900	.	-	.	ID=OR008_000096;
scaffold_1	funannotate	mRNA	307123	307900	.	-	.	ID=OR008_000096-T1;Parent=OR008_000096;product=hypothetical protein;
scaffold_1	funannotate	exon	307823	307900	.	-	.	ID=OR008_000096-T1.exon1;Parent=OR008_000096-T1;
scaffold_1	funannotate	exon	307123	307752	.	-	.	ID=OR008_000096-T1.exon2;Parent=OR008_000096-T1;
scaffold_1	funannotate	CDS	307823	307900	.	-	0	ID=OR008_000096-T1.cds;Parent=OR008_000096-T1;
scaffold_1	funannotate	CDS	307123	307752	.	-	0	ID=OR008_000096-T1.cds;Parent=OR008_000096-T1;
scaffold_1	funannotate	gene	308682	310082	.	+	.	ID=OR008_000097;
scaffold_1	funannotate	mRNA	308682	310082	.	+	.	ID=OR008_000097-T1;Parent=OR008_000097;product=hypothetical protein;
scaffold_1	funannotate	exon	308682	308762	.	+	.	ID=OR008_000097-T1.exon1;Parent=OR008_000097-T1;
scaffold_1	funannotate	exon	308846	309643	.	+	.	ID=OR008_000097-T1.exon2;Parent=OR008_000097-T1;
scaffold_1	funannotate	exon	309750	310082	.	+	.	ID=OR008_000097-T1.exon3;Parent=OR008_000097-T1;
scaffold_1	funannotate	CDS	308682	308762	.	+	0	ID=OR008_000097-T1.cds;Parent=OR008_000097-T1;
scaffold_1	funannotate	CDS	308846	309643	.	+	0	ID=OR008_000097-T1.cds;Parent=OR008_000097-T1;
scaffold_1	funannotate	CDS	309750	310082	.	+	0	ID=OR008_000097-T1.cds;Parent=OR008_000097-T1;
scaffold_1	funannotate	gene	312836	313487	.	+	.	ID=OR008_000098;
scaffold_1	funannotate	mRNA	312836	313487	.	+	.	ID=OR008_000098-T1;Parent=OR008_000098;product=hypothetical protein;
scaffold_1	funannotate	exon	312836	313020	.	+	.	ID=OR008_000098-T1.exon1;Parent=OR008_000098-T1;
scaffold_1	funannotate	exon	313081	313348	.	+	.	ID=OR008_000098-T1.exon2;Parent=OR008_000098-T1;
scaffold_1	funannotate	exon	313398	313487	.	+	.	ID=OR008_000098-T1.exon3;Parent=OR008_000098-T1;
scaffold_1	funannotate	CDS	312836	313020	.	+	0	ID=OR008_000098-T1.cds;Parent=OR008_000098-T1;
scaffold_1	funannotate	CDS	313081	313348	.	+	1	ID=OR008_000098-T1.cds;Parent=OR008_000098-T1;
scaffold_1	funannotate	CDS	313398	313487	.	+	0	ID=OR008_000098-T1.cds;Parent=OR008_000098-T1;
scaffold_1	funannotate	gene	314446	316185	.	-	.	ID=OR008_000099;
scaffold_1	funannotate	mRNA	314446	316185	.	-	.	ID=OR008_000099-T1;Parent=OR008_000099;product=hypothetical protein;
scaffold_1	funannotate	exon	314446	316185	.	-	.	ID=OR008_000099-T1.exon1;Parent=OR008_000099-T1;
scaffold_1	funannotate	CDS	314446	316185	.	-	0	ID=OR008_000099-T1.cds;Parent=OR008_000099-T1;
scaffold_1	funannotate	gene	316745	318185	.	-	.	ID=OR008_000100;
scaffold_1	funannotate	mRNA	316745	318185	.	-	.	ID=OR008_000100-T1;Parent=OR008_000100;product=hypothetical protein;
scaffold_1	funannotate	exon	317985	318185	.	-	.	ID=OR008_000100-T1.exon1;Parent=OR008_000100-T1;
scaffold_1	funannotate	exon	317842	317914	.	-	.	ID=OR008_000100-T1.exon2;Parent=OR008_000100-T1;
scaffold_1	funannotate	exon	317207	317769	.	-	.	ID=OR008_000100-T1.exon3;Parent=OR008_000100-T1;
scaffold_1	funannotate	exon	316745	317104	.	-	.	ID=OR008_000100-T1.exon4;Parent=OR008_000100-T1;
scaffold_1	funannotate	CDS	317985	318185	.	-	0	ID=OR008_000100-T1.cds;Parent=OR008_000100-T1;
scaffold_1	funannotate	CDS	317842	317914	.	-	0	ID=OR008_000100-T1.cds;Parent=OR008_000100-T1;
scaffold_1	funannotate	CDS	317207	317769	.	-	2	ID=OR008_000100-T1.cds;Parent=OR008_000100-T1;
scaffold_1	funannotate	CDS	316745	317104	.	-	0	ID=OR008_000100-T1.cds;Parent=OR008_000100-T1;
scaffold_1	funannotate	gene	321504	322857	.	+	.	ID=OR008_000101;
scaffold_1	funannotate	mRNA	321504	322857	.	+	.	ID=OR008_000101-T1;Parent=OR008_000101;product=hypothetical protein;
scaffold_1	funannotate	exon	321504	321678	.	+	.	ID=OR008_000101-T1.exon1;Parent=OR008_000101-T1;
scaffold_1	funannotate	exon	321740	322857	.	+	.	ID=OR008_000101-T1.exon2;Parent=OR008_000101-T1;
scaffold_1	funannotate	CDS	321504	321678	.	+	0	ID=OR008_000101-T1.cds;Parent=OR008_000101-T1;
scaffold_1	funannotate	CDS	321740	322857	.	+	2	ID=OR008_000101-T1.cds;Parent=OR008_000101-T1;
scaffold_1	funannotate	gene	324353	325003	.	+	.	ID=OR008_000102;
scaffold_1	funannotate	mRNA	324353	325003	.	+	.	ID=OR008_000102-T1;Parent=OR008_000102;product=hypothetical protein;
scaffold_1	funannotate	exon	324353	324837	.	+	.	ID=OR008_000102-T1.exon1;Parent=OR008_000102-T1;
scaffold_1	funannotate	exon	324892	325003	.	+	.	ID=OR008_000102-T1.exon2;Parent=OR008_000102-T1;
scaffold_1	funannotate	CDS	324353	324837	.	+	0	ID=OR008_000102-T1.cds;Parent=OR008_000102-T1;
scaffold_1	funannotate	CDS	324892	325003	.	+	1	ID=OR008_000102-T1.cds;Parent=OR008_000102-T1;
scaffold_1	funannotate	gene	325879	326955	.	-	.	ID=OR008_000103;
scaffold_1	funannotate	mRNA	325879	326955	.	-	.	ID=OR008_000103-T1;Parent=OR008_000103;product=hypothetical protein;
scaffold_1	funannotate	exon	326607	326955	.	-	.	ID=OR008_000103-T1.exon1;Parent=OR008_000103-T1;
scaffold_1	funannotate	exon	326328	326548	.	-	.	ID=OR008_000103-T1.exon2;Parent=OR008_000103-T1;
scaffold_1	funannotate	exon	326031	326278	.	-	.	ID=OR008_000103-T1.exon3;Parent=OR008_000103-T1;
scaffold_1	funannotate	exon	325879	325933	.	-	.	ID=OR008_000103-T1.exon4;Parent=OR008_000103-T1;
scaffold_1	funannotate	CDS	326607	326955	.	-	0	ID=OR008_000103-T1.cds;Parent=OR008_000103-T1;
scaffold_1	funannotate	CDS	326328	326548	.	-	2	ID=OR008_000103-T1.cds;Parent=OR008_000103-T1;
scaffold_1	funannotate	CDS	326031	326278	.	-	0	ID=OR008_000103-T1.cds;Parent=OR008_000103-T1;
scaffold_1	funannotate	CDS	325879	325933	.	-	1	ID=OR008_000103-T1.cds;Parent=OR008_000103-T1;
scaffold_1	funannotate	gene	327949	328860	.	+	.	ID=OR008_000104;
scaffold_1	funannotate	mRNA	327949	328860	.	+	.	ID=OR008_000104-T1;Parent=OR008_000104;product=hypothetical protein;
scaffold_1	funannotate	exon	327949	328860	.	+	.	ID=OR008_000104-T1.exon1;Parent=OR008_000104-T1;
scaffold_1	funannotate	CDS	327949	328860	.	+	0	ID=OR008_000104-T1.cds;Parent=OR008_000104-T1;
scaffold_1	funannotate	gene	331970	334825	.	+	.	ID=OR008_000105;
scaffold_1	funannotate	mRNA	331970	334825	.	+	.	ID=OR008_000105-T1;Parent=OR008_000105;product=hypothetical protein;
scaffold_1	funannotate	exon	331970	332372	.	+	.	ID=OR008_000105-T1.exon1;Parent=OR008_000105-T1;
scaffold_1	funannotate	exon	332429	334486	.	+	.	ID=OR008_000105-T1.exon2;Parent=OR008_000105-T1;
scaffold_1	funannotate	exon	334680	334825	.	+	.	ID=OR008_000105-T1.exon3;Parent=OR008_000105-T1;
scaffold_1	funannotate	CDS	331970	332372	.	+	0	ID=OR008_000105-T1.cds;Parent=OR008_000105-T1;
scaffold_1	funannotate	CDS	332429	334486	.	+	2	ID=OR008_000105-T1.cds;Parent=OR008_000105-T1;
scaffold_1	funannotate	CDS	334680	334825	.	+	2	ID=OR008_000105-T1.cds;Parent=OR008_000105-T1;
scaffold_1	funannotate	gene	335553	337133	.	-	.	ID=OR008_000106;
scaffold_1	funannotate	mRNA	335553	337133	.	-	.	ID=OR008_000106-T1;Parent=OR008_000106;product=hypothetical protein;
scaffold_1	funannotate	exon	335553	337133	.	-	.	ID=OR008_000106-T1.exon1;Parent=OR008_000106-T1;
scaffold_1	funannotate	CDS	335553	337133	.	-	0	ID=OR008_000106-T1.cds;Parent=OR008_000106-T1;
scaffold_1	funannotate	gene	338050	339062	.	-	.	ID=OR008_000107;
scaffold_1	funannotate	mRNA	338050	339062	.	-	.	ID=OR008_000107-T1;Parent=OR008_000107;product=hypothetical protein;
scaffold_1	funannotate	exon	338756	339062	.	-	.	ID=OR008_000107-T1.exon1;Parent=OR008_000107-T1;
scaffold_1	funannotate	exon	338050	338666	.	-	.	ID=OR008_000107-T1.exon2;Parent=OR008_000107-T1;
scaffold_1	funannotate	CDS	338756	339062	.	-	0	ID=OR008_000107-T1.cds;Parent=OR008_000107-T1;
scaffold_1	funannotate	CDS	338050	338666	.	-	2	ID=OR008_000107-T1.cds;Parent=OR008_000107-T1;
scaffold_1	funannotate	gene	340779	341738	.	+	.	ID=OR008_000108;
scaffold_1	funannotate	mRNA	340779	341738	.	+	.	ID=OR008_000108-T1;Parent=OR008_000108;product=hypothetical protein;
scaffold_1	funannotate	exon	340779	341012	.	+	.	ID=OR008_000108-T1.exon1;Parent=OR008_000108-T1;
scaffold_1	funannotate	exon	341095	341142	.	+	.	ID=OR008_000108-T1.exon2;Parent=OR008_000108-T1;
scaffold_1	funannotate	exon	341214	341441	.	+	.	ID=OR008_000108-T1.exon3;Parent=OR008_000108-T1;
scaffold_1	funannotate	exon	341541	341738	.	+	.	ID=OR008_000108-T1.exon4;Parent=OR008_000108-T1;
scaffold_1	funannotate	CDS	340779	341012	.	+	0	ID=OR008_000108-T1.cds;Parent=OR008_000108-T1;
scaffold_1	funannotate	CDS	341095	341142	.	+	0	ID=OR008_000108-T1.cds;Parent=OR008_000108-T1;
scaffold_1	funannotate	CDS	341214	341441	.	+	0	ID=OR008_000108-T1.cds;Parent=OR008_000108-T1;
scaffold_1	funannotate	CDS	341541	341738	.	+	0	ID=OR008_000108-T1.cds;Parent=OR008_000108-T1;
scaffold_1	funannotate	gene	344077	347452	.	-	.	ID=OR008_000109;
scaffold_1	funannotate	mRNA	344077	347452	.	-	.	ID=OR008_000109-T1;Parent=OR008_000109;product=hypothetical protein;
scaffold_1	funannotate	exon	346768	347452	.	-	.	ID=OR008_000109-T1.exon1;Parent=OR008_000109-T1;
scaffold_1	funannotate	exon	345297	346695	.	-	.	ID=OR008_000109-T1.exon2;Parent=OR008_000109-T1;
scaffold_1	funannotate	exon	344077	345235	.	-	.	ID=OR008_000109-T1.exon3;Parent=OR008_000109-T1;
scaffold_1	funannotate	CDS	346768	347452	.	-	0	ID=OR008_000109-T1.cds;Parent=OR008_000109-T1;
scaffold_1	funannotate	CDS	345297	346695	.	-	2	ID=OR008_000109-T1.cds;Parent=OR008_000109-T1;
scaffold_1	funannotate	CDS	344077	345235	.	-	1	ID=OR008_000109-T1.cds;Parent=OR008_000109-T1;
scaffold_1	funannotate	gene	351749	353514	.	-	.	ID=OR008_000110;
scaffold_1	funannotate	mRNA	351749	353514	.	-	.	ID=OR008_000110-T1;Parent=OR008_000110;product=hypothetical protein;
scaffold_1	funannotate	exon	353302	353514	.	-	.	ID=OR008_000110-T1.exon1;Parent=OR008_000110-T1;
scaffold_1	funannotate	exon	353179	353221	.	-	.	ID=OR008_000110-T1.exon2;Parent=OR008_000110-T1;
scaffold_1	funannotate	exon	353008	353099	.	-	.	ID=OR008_000110-T1.exon3;Parent=OR008_000110-T1;
scaffold_1	funannotate	exon	351749	352942	.	-	.	ID=OR008_000110-T1.exon4;Parent=OR008_000110-T1;
scaffold_1	funannotate	CDS	353302	353514	.	-	0	ID=OR008_000110-T1.cds;Parent=OR008_000110-T1;
scaffold_1	funannotate	CDS	353179	353221	.	-	0	ID=OR008_000110-T1.cds;Parent=OR008_000110-T1;
scaffold_1	funannotate	CDS	353008	353099	.	-	2	ID=OR008_000110-T1.cds;Parent=OR008_000110-T1;
scaffold_1	funannotate	CDS	351749	352942	.	-	0	ID=OR008_000110-T1.cds;Parent=OR008_000110-T1;
scaffold_1	funannotate	gene	354286	356229	.	+	.	ID=OR008_000111;
scaffold_1	funannotate	mRNA	354286	356229	.	+	.	ID=OR008_000111-T1;Parent=OR008_000111;product=hypothetical protein;
scaffold_1	funannotate	exon	354286	354375	.	+	.	ID=OR008_000111-T1.exon1;Parent=OR008_000111-T1;
scaffold_1	funannotate	exon	354435	354880	.	+	.	ID=OR008_000111-T1.exon2;Parent=OR008_000111-T1;
scaffold_1	funannotate	exon	354933	356229	.	+	.	ID=OR008_000111-T1.exon3;Parent=OR008_000111-T1;
scaffold_1	funannotate	CDS	354286	354375	.	+	0	ID=OR008_000111-T1.cds;Parent=OR008_000111-T1;
scaffold_1	funannotate	CDS	354435	354880	.	+	0	ID=OR008_000111-T1.cds;Parent=OR008_000111-T1;
scaffold_1	funannotate	CDS	354933	356229	.	+	1	ID=OR008_000111-T1.cds;Parent=OR008_000111-T1;
scaffold_1	funannotate	gene	357182	359791	.	-	.	ID=OR008_000112;
scaffold_1	funannotate	mRNA	357182	359791	.	-	.	ID=OR008_000112-T1;Parent=OR008_000112;product=hypothetical protein;
scaffold_1	funannotate	exon	359173	359791	.	-	.	ID=OR008_000112-T1.exon1;Parent=OR008_000112-T1;
scaffold_1	funannotate	exon	358060	359116	.	-	.	ID=OR008_000112-T1.exon2;Parent=OR008_000112-T1;
scaffold_1	funannotate	exon	357182	357932	.	-	.	ID=OR008_000112-T1.exon3;Parent=OR008_000112-T1;
scaffold_1	funannotate	CDS	359173	359791	.	-	0	ID=OR008_000112-T1.cds;Parent=OR008_000112-T1;
scaffold_1	funannotate	CDS	358060	359116	.	-	2	ID=OR008_000112-T1.cds;Parent=OR008_000112-T1;
scaffold_1	funannotate	CDS	357182	357932	.	-	1	ID=OR008_000112-T1.cds;Parent=OR008_000112-T1;
scaffold_1	funannotate	gene	363094	364251	.	+	.	ID=OR008_000113;
scaffold_1	funannotate	mRNA	363094	364251	.	+	.	ID=OR008_000113-T1;Parent=OR008_000113;product=hypothetical protein;
scaffold_1	funannotate	exon	363094	364251	.	+	.	ID=OR008_000113-T1.exon1;Parent=OR008_000113-T1;
scaffold_1	funannotate	CDS	363094	364251	.	+	0	ID=OR008_000113-T1.cds;Parent=OR008_000113-T1;
scaffold_1	funannotate	gene	384621	386145	.	-	.	ID=OR008_000114;
scaffold_1	funannotate	mRNA	384621	386145	.	-	.	ID=OR008_000114-T1;Parent=OR008_000114;product=hypothetical protein;
scaffold_1	funannotate	exon	385951	386145	.	-	.	ID=OR008_000114-T1.exon1;Parent=OR008_000114-T1;
scaffold_1	funannotate	exon	385318	385847	.	-	.	ID=OR008_000114-T1.exon2;Parent=OR008_000114-T1;
scaffold_1	funannotate	exon	384621	385239	.	-	.	ID=OR008_000114-T1.exon3;Parent=OR008_000114-T1;
scaffold_1	funannotate	CDS	385951	386145	.	-	0	ID=OR008_000114-T1.cds;Parent=OR008_000114-T1;
scaffold_1	funannotate	CDS	385318	385847	.	-	0	ID=OR008_000114-T1.cds;Parent=OR008_000114-T1;
scaffold_1	funannotate	CDS	384621	385239	.	-	1	ID=OR008_000114-T1.cds;Parent=OR008_000114-T1;
scaffold_1	funannotate	gene	387149	387903	.	-	.	ID=OR008_000115;
scaffold_1	funannotate	mRNA	387149	387903	.	-	.	ID=OR008_000115-T1;Parent=OR008_000115;product=hypothetical protein;
scaffold_1	funannotate	exon	387673	387903	.	-	.	ID=OR008_000115-T1.exon1;Parent=OR008_000115-T1;
scaffold_1	funannotate	exon	387399	387570	.	-	.	ID=OR008_000115-T1.exon2;Parent=OR008_000115-T1;
scaffold_1	funannotate	exon	387149	387312	.	-	.	ID=OR008_000115-T1.exon3;Parent=OR008_000115-T1;
scaffold_1	funannotate	CDS	387673	387903	.	-	0	ID=OR008_000115-T1.cds;Parent=OR008_000115-T1;
scaffold_1	funannotate	CDS	387399	387570	.	-	0	ID=OR008_000115-T1.cds;Parent=OR008_000115-T1;
scaffold_1	funannotate	CDS	387149	387312	.	-	2	ID=OR008_000115-T1.cds;Parent=OR008_000115-T1;
scaffold_1	funannotate	gene	414653	415753	.	-	.	ID=OR008_000116;
scaffold_1	funannotate	mRNA	414653	415753	.	-	.	ID=OR008_000116-T1;Parent=OR008_000116;product=hypothetical protein;
scaffold_1	funannotate	exon	415167	415753	.	-	.	ID=OR008_000116-T1.exon1;Parent=OR008_000116-T1;
scaffold_1	funannotate	exon	414846	415115	.	-	.	ID=OR008_000116-T1.exon2;Parent=OR008_000116-T1;
scaffold_1	funannotate	exon	414653	414782	.	-	.	ID=OR008_000116-T1.exon3;Parent=OR008_000116-T1;
scaffold_1	funannotate	CDS	415167	415753	.	-	0	ID=OR008_000116-T1.cds;Parent=OR008_000116-T1;
scaffold_1	funannotate	CDS	414846	415115	.	-	1	ID=OR008_000116-T1.cds;Parent=OR008_000116-T1;
scaffold_1	funannotate	CDS	414653	414782	.	-	1	ID=OR008_000116-T1.cds;Parent=OR008_000116-T1;
scaffold_1	funannotate	gene	416414	417963	.	+	.	ID=OR008_000117;
scaffold_1	funannotate	mRNA	416414	417963	.	+	.	ID=OR008_000117-T1;Parent=OR008_000117;product=hypothetical protein;
scaffold_1	funannotate	exon	416414	416795	.	+	.	ID=OR008_000117-T1.exon1;Parent=OR008_000117-T1;
scaffold_1	funannotate	exon	416867	417439	.	+	.	ID=OR008_000117-T1.exon2;Parent=OR008_000117-T1;
scaffold_1	funannotate	exon	417488	417963	.	+	.	ID=OR008_000117-T1.exon3;Parent=OR008_000117-T1;
scaffold_1	funannotate	CDS	416414	416795	.	+	0	ID=OR008_000117-T1.cds;Parent=OR008_000117-T1;
scaffold_1	funannotate	CDS	416867	417439	.	+	2	ID=OR008_000117-T1.cds;Parent=OR008_000117-T1;
scaffold_1	funannotate	CDS	417488	417963	.	+	2	ID=OR008_000117-T1.cds;Parent=OR008_000117-T1;
scaffold_1	funannotate	gene	418460	419441	.	-	.	ID=OR008_000118;
scaffold_1	funannotate	mRNA	418460	419441	.	-	.	ID=OR008_000118-T1;Parent=OR008_000118;product=hypothetical protein;
scaffold_1	funannotate	exon	418787	419441	.	-	.	ID=OR008_000118-T1.exon1;Parent=OR008_000118-T1;
scaffold_1	funannotate	exon	418460	418719	.	-	.	ID=OR008_000118-T1.exon2;Parent=OR008_000118-T1;
scaffold_1	funannotate	CDS	418787	419441	.	-	0	ID=OR008_000118-T1.cds;Parent=OR008_000118-T1;
scaffold_1	funannotate	CDS	418460	418719	.	-	2	ID=OR008_000118-T1.cds;Parent=OR008_000118-T1;
scaffold_1	funannotate	gene	422095	423847	.	+	.	ID=OR008_000119;
scaffold_1	funannotate	mRNA	422095	423847	.	+	.	ID=OR008_000119-T1;Parent=OR008_000119;product=hypothetical protein;
scaffold_1	funannotate	exon	422095	422373	.	+	.	ID=OR008_000119-T1.exon1;Parent=OR008_000119-T1;
scaffold_1	funannotate	exon	422442	422655	.	+	.	ID=OR008_000119-T1.exon2;Parent=OR008_000119-T1;
scaffold_1	funannotate	exon	422737	423514	.	+	.	ID=OR008_000119-T1.exon3;Parent=OR008_000119-T1;
scaffold_1	funannotate	exon	423586	423847	.	+	.	ID=OR008_000119-T1.exon4;Parent=OR008_000119-T1;
scaffold_1	funannotate	CDS	422095	422373	.	+	0	ID=OR008_000119-T1.cds;Parent=OR008_000119-T1;
scaffold_1	funannotate	CDS	422442	422655	.	+	0	ID=OR008_000119-T1.cds;Parent=OR008_000119-T1;
scaffold_1	funannotate	CDS	422737	423514	.	+	2	ID=OR008_000119-T1.cds;Parent=OR008_000119-T1;
scaffold_1	funannotate	CDS	423586	423847	.	+	1	ID=OR008_000119-T1.cds;Parent=OR008_000119-T1;
scaffold_1	funannotate	gene	424639	425749	.	-	.	ID=OR008_000120;
scaffold_1	funannotate	mRNA	424639	425749	.	-	.	ID=OR008_000120-T1;Parent=OR008_000120;product=hypothetical protein;
scaffold_1	funannotate	exon	425479	425749	.	-	.	ID=OR008_000120-T1.exon1;Parent=OR008_000120-T1;
scaffold_1	funannotate	exon	425083	425307	.	-	.	ID=OR008_000120-T1.exon2;Parent=OR008_000120-T1;
scaffold_1	funannotate	exon	424903	425004	.	-	.	ID=OR008_000120-T1.exon3;Parent=OR008_000120-T1;
scaffold_1	funannotate	exon	424639	424835	.	-	.	ID=OR008_000120-T1.exon4;Parent=OR008_000120-T1;
scaffold_1	funannotate	CDS	425479	425749	.	-	0	ID=OR008_000120-T1.cds;Parent=OR008_000120-T1;
scaffold_1	funannotate	CDS	425083	425307	.	-	2	ID=OR008_000120-T1.cds;Parent=OR008_000120-T1;
scaffold_1	funannotate	CDS	424903	425004	.	-	2	ID=OR008_000120-T1.cds;Parent=OR008_000120-T1;
scaffold_1	funannotate	CDS	424639	424835	.	-	2	ID=OR008_000120-T1.cds;Parent=OR008_000120-T1;
scaffold_1	funannotate	gene	426834	427693	.	-	.	ID=OR008_000121;
scaffold_1	funannotate	mRNA	426834	427693	.	-	.	ID=OR008_000121-T1;Parent=OR008_000121;product=hypothetical protein;
scaffold_1	funannotate	exon	427528	427693	.	-	.	ID=OR008_000121-T1.exon1;Parent=OR008_000121-T1;
scaffold_1	funannotate	exon	427397	427469	.	-	.	ID=OR008_000121-T1.exon2;Parent=OR008_000121-T1;
scaffold_1	funannotate	exon	427195	427337	.	-	.	ID=OR008_000121-T1.exon3;Parent=OR008_000121-T1;
scaffold_1	funannotate	exon	426961	427097	.	-	.	ID=OR008_000121-T1.exon4;Parent=OR008_000121-T1;
scaffold_1	funannotate	exon	426834	426881	.	-	.	ID=OR008_000121-T1.exon5;Parent=OR008_000121-T1;
scaffold_1	funannotate	CDS	427528	427693	.	-	0	ID=OR008_000121-T1.cds;Parent=OR008_000121-T1;
scaffold_1	funannotate	CDS	427397	427469	.	-	2	ID=OR008_000121-T1.cds;Parent=OR008_000121-T1;
scaffold_1	funannotate	CDS	427195	427337	.	-	1	ID=OR008_000121-T1.cds;Parent=OR008_000121-T1;
scaffold_1	funannotate	CDS	426961	427097	.	-	2	ID=OR008_000121-T1.cds;Parent=OR008_000121-T1;
scaffold_1	funannotate	CDS	426834	426881	.	-	0	ID=OR008_000121-T1.cds;Parent=OR008_000121-T1;
scaffold_1	funannotate	gene	427829	428205	.	-	.	ID=OR008_000122;
scaffold_1	funannotate	mRNA	427829	428205	.	-	.	ID=OR008_000122-T1;Parent=OR008_000122;product=hypothetical protein;
scaffold_1	funannotate	exon	428165	428205	.	-	.	ID=OR008_000122-T1.exon1;Parent=OR008_000122-T1;
scaffold_1	funannotate	exon	428058	428110	.	-	.	ID=OR008_000122-T1.exon2;Parent=OR008_000122-T1;
scaffold_1	funannotate	exon	427829	428001	.	-	.	ID=OR008_000122-T1.exon3;Parent=OR008_000122-T1;
scaffold_1	funannotate	CDS	428165	428205	.	-	0	ID=OR008_000122-T1.cds;Parent=OR008_000122-T1;
scaffold_1	funannotate	CDS	428058	428110	.	-	1	ID=OR008_000122-T1.cds;Parent=OR008_000122-T1;
scaffold_1	funannotate	CDS	427829	428001	.	-	2	ID=OR008_000122-T1.cds;Parent=OR008_000122-T1;
scaffold_1	funannotate	gene	429297	436832	.	+	.	ID=OR008_000123;
scaffold_1	funannotate	mRNA	429297	436832	.	+	.	ID=OR008_000123-T1;Parent=OR008_000123;product=hypothetical protein;
scaffold_1	funannotate	exon	429297	429372	.	+	.	ID=OR008_000123-T1.exon1;Parent=OR008_000123-T1;
scaffold_1	funannotate	exon	429429	429653	.	+	.	ID=OR008_000123-T1.exon2;Parent=OR008_000123-T1;
scaffold_1	funannotate	exon	429710	429875	.	+	.	ID=OR008_000123-T1.exon3;Parent=OR008_000123-T1;
scaffold_1	funannotate	exon	429937	430020	.	+	.	ID=OR008_000123-T1.exon4;Parent=OR008_000123-T1;
scaffold_1	funannotate	exon	430075	430383	.	+	.	ID=OR008_000123-T1.exon5;Parent=OR008_000123-T1;
scaffold_1	funannotate	exon	430443	430879	.	+	.	ID=OR008_000123-T1.exon6;Parent=OR008_000123-T1;
scaffold_1	funannotate	exon	430959	435037	.	+	.	ID=OR008_000123-T1.exon7;Parent=OR008_000123-T1;
scaffold_1	funannotate	exon	435111	436832	.	+	.	ID=OR008_000123-T1.exon8;Parent=OR008_000123-T1;
scaffold_1	funannotate	CDS	429297	429372	.	+	0	ID=OR008_000123-T1.cds;Parent=OR008_000123-T1;
scaffold_1	funannotate	CDS	429429	429653	.	+	2	ID=OR008_000123-T1.cds;Parent=OR008_000123-T1;
scaffold_1	funannotate	CDS	429710	429875	.	+	2	ID=OR008_000123-T1.cds;Parent=OR008_000123-T1;
scaffold_1	funannotate	CDS	429937	430020	.	+	1	ID=OR008_000123-T1.cds;Parent=OR008_000123-T1;
scaffold_1	funannotate	CDS	430075	430383	.	+	1	ID=OR008_000123-T1.cds;Parent=OR008_000123-T1;
scaffold_1	funannotate	CDS	430443	430879	.	+	1	ID=OR008_000123-T1.cds;Parent=OR008_000123-T1;
scaffold_1	funannotate	CDS	430959	435037	.	+	2	ID=OR008_000123-T1.cds;Parent=OR008_000123-T1;
scaffold_1	funannotate	CDS	435111	436832	.	+	0	ID=OR008_000123-T1.cds;Parent=OR008_000123-T1;
scaffold_1	funannotate	gene	438061	439218	.	+	.	ID=OR008_000124;
scaffold_1	funannotate	mRNA	438061	439218	.	+	.	ID=OR008_000124-T1;Parent=OR008_000124;product=hypothetical protein;
scaffold_1	funannotate	exon	438061	438207	.	+	.	ID=OR008_000124-T1.exon1;Parent=OR008_000124-T1;
scaffold_1	funannotate	exon	438286	439218	.	+	.	ID=OR008_000124-T1.exon2;Parent=OR008_000124-T1;
scaffold_1	funannotate	CDS	438061	438207	.	+	0	ID=OR008_000124-T1.cds;Parent=OR008_000124-T1;
scaffold_1	funannotate	CDS	438286	439218	.	+	0	ID=OR008_000124-T1.cds;Parent=OR008_000124-T1;
scaffold_1	funannotate	gene	441595	443825	.	-	.	ID=OR008_000125;
scaffold_1	funannotate	mRNA	441595	443825	.	-	.	ID=OR008_000125-T1;Parent=OR008_000125;product=hypothetical protein;
scaffold_1	funannotate	exon	443621	443825	.	-	.	ID=OR008_000125-T1.exon1;Parent=OR008_000125-T1;
scaffold_1	funannotate	exon	443254	443489	.	-	.	ID=OR008_000125-T1.exon2;Parent=OR008_000125-T1;
scaffold_1	funannotate	exon	443070	443091	.	-	.	ID=OR008_000125-T1.exon3;Parent=OR008_000125-T1;
scaffold_1	funannotate	exon	442954	443006	.	-	.	ID=OR008_000125-T1.exon4;Parent=OR008_000125-T1;
scaffold_1	funannotate	exon	442732	442896	.	-	.	ID=OR008_000125-T1.exon5;Parent=OR008_000125-T1;
scaffold_1	funannotate	exon	442467	442675	.	-	.	ID=OR008_000125-T1.exon6;Parent=OR008_000125-T1;
scaffold_1	funannotate	exon	441979	442404	.	-	.	ID=OR008_000125-T1.exon7;Parent=OR008_000125-T1;
scaffold_1	funannotate	exon	441715	441919	.	-	.	ID=OR008_000125-T1.exon8;Parent=OR008_000125-T1;
scaffold_1	funannotate	exon	441595	441618	.	-	.	ID=OR008_000125-T1.exon9;Parent=OR008_000125-T1;
scaffold_1	funannotate	CDS	443621	443825	.	-	0	ID=OR008_000125-T1.cds;Parent=OR008_000125-T1;
scaffold_1	funannotate	CDS	443254	443489	.	-	2	ID=OR008_000125-T1.cds;Parent=OR008_000125-T1;
scaffold_1	funannotate	CDS	443070	443091	.	-	0	ID=OR008_000125-T1.cds;Parent=OR008_000125-T1;
scaffold_1	funannotate	CDS	442954	443006	.	-	2	ID=OR008_000125-T1.cds;Parent=OR008_000125-T1;
scaffold_1	funannotate	CDS	442732	442896	.	-	0	ID=OR008_000125-T1.cds;Parent=OR008_000125-T1;
scaffold_1	funannotate	CDS	442467	442675	.	-	0	ID=OR008_000125-T1.cds;Parent=OR008_000125-T1;
scaffold_1	funannotate	CDS	441979	442404	.	-	1	ID=OR008_000125-T1.cds;Parent=OR008_000125-T1;
scaffold_1	funannotate	CDS	441715	441919	.	-	1	ID=OR008_000125-T1.cds;Parent=OR008_000125-T1;
scaffold_1	funannotate	CDS	441595	441618	.	-	0	ID=OR008_000125-T1.cds;Parent=OR008_000125-T1;
scaffold_1	funannotate	gene	444684	445713	.	+	.	ID=OR008_000126;
scaffold_1	funannotate	mRNA	444684	445713	.	+	.	ID=OR008_000126-T1;Parent=OR008_000126;product=hypothetical protein;
scaffold_1	funannotate	exon	444684	445468	.	+	.	ID=OR008_000126-T1.exon1;Parent=OR008_000126-T1;
scaffold_1	funannotate	exon	445533	445713	.	+	.	ID=OR008_000126-T1.exon2;Parent=OR008_000126-T1;
scaffold_1	funannotate	CDS	444684	445468	.	+	0	ID=OR008_000126-T1.cds;Parent=OR008_000126-T1;
scaffold_1	funannotate	CDS	445533	445713	.	+	1	ID=OR008_000126-T1.cds;Parent=OR008_000126-T1;
scaffold_1	funannotate	gene	446069	447318	.	-	.	ID=OR008_000127;
scaffold_1	funannotate	mRNA	446069	447318	.	-	.	ID=OR008_000127-T1;Parent=OR008_000127;product=hypothetical protein;
scaffold_1	funannotate	exon	446989	447318	.	-	.	ID=OR008_000127-T1.exon1;Parent=OR008_000127-T1;
scaffold_1	funannotate	exon	446203	446908	.	-	.	ID=OR008_000127-T1.exon2;Parent=OR008_000127-T1;
scaffold_1	funannotate	exon	446069	446112	.	-	.	ID=OR008_000127-T1.exon3;Parent=OR008_000127-T1;
scaffold_1	funannotate	CDS	446989	447318	.	-	0	ID=OR008_000127-T1.cds;Parent=OR008_000127-T1;
scaffold_1	funannotate	CDS	446203	446908	.	-	0	ID=OR008_000127-T1.cds;Parent=OR008_000127-T1;
scaffold_1	funannotate	CDS	446069	446112	.	-	2	ID=OR008_000127-T1.cds;Parent=OR008_000127-T1;
scaffold_1	funannotate	gene	448299	450132	.	+	.	ID=OR008_000128;
scaffold_1	funannotate	mRNA	448299	450132	.	+	.	ID=OR008_000128-T1;Parent=OR008_000128;product=hypothetical protein;
scaffold_1	funannotate	exon	448299	449067	.	+	.	ID=OR008_000128-T1.exon1;Parent=OR008_000128-T1;
scaffold_1	funannotate	exon	449180	450132	.	+	.	ID=OR008_000128-T1.exon2;Parent=OR008_000128-T1;
scaffold_1	funannotate	CDS	448299	449067	.	+	0	ID=OR008_000128-T1.cds;Parent=OR008_000128-T1;
scaffold_1	funannotate	CDS	449180	450132	.	+	2	ID=OR008_000128-T1.cds;Parent=OR008_000128-T1;
scaffold_1	funannotate	gene	450329	451093	.	+	.	ID=OR008_000129;
scaffold_1	funannotate	mRNA	450329	451093	.	+	.	ID=OR008_000129-T1;Parent=OR008_000129;product=hypothetical protein;
scaffold_1	funannotate	exon	450329	451093	.	+	.	ID=OR008_000129-T1.exon1;Parent=OR008_000129-T1;
scaffold_1	funannotate	CDS	450329	451093	.	+	0	ID=OR008_000129-T1.cds;Parent=OR008_000129-T1;
scaffold_1	funannotate	gene	458271	460550	.	+	.	ID=OR008_000130;
scaffold_1	funannotate	mRNA	458271	460550	.	+	.	ID=OR008_000130-T1;Parent=OR008_000130;product=hypothetical protein;
scaffold_1	funannotate	exon	458271	458649	.	+	.	ID=OR008_000130-T1.exon1;Parent=OR008_000130-T1;
scaffold_1	funannotate	exon	458725	458744	.	+	.	ID=OR008_000130-T1.exon2;Parent=OR008_000130-T1;
scaffold_1	funannotate	exon	458837	459198	.	+	.	ID=OR008_000130-T1.exon3;Parent=OR008_000130-T1;
scaffold_1	funannotate	exon	459264	459342	.	+	.	ID=OR008_000130-T1.exon4;Parent=OR008_000130-T1;
scaffold_1	funannotate	exon	459557	459937	.	+	.	ID=OR008_000130-T1.exon5;Parent=OR008_000130-T1;
scaffold_1	funannotate	exon	460009	460075	.	+	.	ID=OR008_000130-T1.exon6;Parent=OR008_000130-T1;
scaffold_1	funannotate	exon	460136	460168	.	+	.	ID=OR008_000130-T1.exon7;Parent=OR008_000130-T1;
scaffold_1	funannotate	exon	460224	460302	.	+	.	ID=OR008_000130-T1.exon8;Parent=OR008_000130-T1;
scaffold_1	funannotate	exon	460400	460550	.	+	.	ID=OR008_000130-T1.exon9;Parent=OR008_000130-T1;
scaffold_1	funannotate	CDS	458271	458649	.	+	0	ID=OR008_000130-T1.cds;Parent=OR008_000130-T1;
scaffold_1	funannotate	CDS	458725	458744	.	+	2	ID=OR008_000130-T1.cds;Parent=OR008_000130-T1;
scaffold_1	funannotate	CDS	458837	459198	.	+	0	ID=OR008_000130-T1.cds;Parent=OR008_000130-T1;
scaffold_1	funannotate	CDS	459264	459342	.	+	1	ID=OR008_000130-T1.cds;Parent=OR008_000130-T1;
scaffold_1	funannotate	CDS	459557	459937	.	+	0	ID=OR008_000130-T1.cds;Parent=OR008_000130-T1;
scaffold_1	funannotate	CDS	460009	460075	.	+	0	ID=OR008_000130-T1.cds;Parent=OR008_000130-T1;
scaffold_1	funannotate	CDS	460136	460168	.	+	2	ID=OR008_000130-T1.cds;Parent=OR008_000130-T1;
scaffold_1	funannotate	CDS	460224	460302	.	+	2	ID=OR008_000130-T1.cds;Parent=OR008_000130-T1;
scaffold_1	funannotate	CDS	460400	460550	.	+	1	ID=OR008_000130-T1.cds;Parent=OR008_000130-T1;
scaffold_1	funannotate	gene	461131	461463	.	+	.	ID=OR008_000131;
scaffold_1	funannotate	mRNA	461131	461463	.	+	.	ID=OR008_000131-T1;Parent=OR008_000131;product=hypothetical protein;
scaffold_1	funannotate	exon	461131	461463	.	+	.	ID=OR008_000131-T1.exon1;Parent=OR008_000131-T1;
scaffold_1	funannotate	CDS	461131	461463	.	+	0	ID=OR008_000131-T1.cds;Parent=OR008_000131-T1;
scaffold_1	funannotate	gene	462447	463487	.	+	.	ID=OR008_000132;
scaffold_1	funannotate	mRNA	462447	463487	.	+	.	ID=OR008_000132-T1;Parent=OR008_000132;product=hypothetical protein;
scaffold_1	funannotate	exon	462447	463487	.	+	.	ID=OR008_000132-T1.exon1;Parent=OR008_000132-T1;
scaffold_1	funannotate	CDS	462447	463487	.	+	0	ID=OR008_000132-T1.cds;Parent=OR008_000132-T1;
scaffold_1	funannotate	gene	464818	466885	.	-	.	ID=OR008_000133;
scaffold_1	funannotate	mRNA	464818	466885	.	-	.	ID=OR008_000133-T1;Parent=OR008_000133;product=hypothetical protein;
scaffold_1	funannotate	exon	465070	466885	.	-	.	ID=OR008_000133-T1.exon1;Parent=OR008_000133-T1;
scaffold_1	funannotate	exon	464818	464984	.	-	.	ID=OR008_000133-T1.exon2;Parent=OR008_000133-T1;
scaffold_1	funannotate	CDS	465070	466885	.	-	0	ID=OR008_000133-T1.cds;Parent=OR008_000133-T1;
scaffold_1	funannotate	CDS	464818	464984	.	-	2	ID=OR008_000133-T1.cds;Parent=OR008_000133-T1;
scaffold_1	funannotate	gene	469388	471513	.	+	.	ID=OR008_000134;
scaffold_1	funannotate	mRNA	469388	471513	.	+	.	ID=OR008_000134-T1;Parent=OR008_000134;product=hypothetical protein;
scaffold_1	funannotate	exon	469388	469631	.	+	.	ID=OR008_000134-T1.exon1;Parent=OR008_000134-T1;
scaffold_1	funannotate	exon	469717	470536	.	+	.	ID=OR008_000134-T1.exon2;Parent=OR008_000134-T1;
scaffold_1	funannotate	exon	470637	471513	.	+	.	ID=OR008_000134-T1.exon3;Parent=OR008_000134-T1;
scaffold_1	funannotate	CDS	469388	469631	.	+	0	ID=OR008_000134-T1.cds;Parent=OR008_000134-T1;
scaffold_1	funannotate	CDS	469717	470536	.	+	2	ID=OR008_000134-T1.cds;Parent=OR008_000134-T1;
scaffold_1	funannotate	CDS	470637	471513	.	+	1	ID=OR008_000134-T1.cds;Parent=OR008_000134-T1;
scaffold_1	funannotate	gene	471978	473009	.	-	.	ID=OR008_000135;
scaffold_1	funannotate	mRNA	471978	473009	.	-	.	ID=OR008_000135-T1;Parent=OR008_000135;product=hypothetical protein;
scaffold_1	funannotate	exon	472870	473009	.	-	.	ID=OR008_000135-T1.exon1;Parent=OR008_000135-T1;
scaffold_1	funannotate	exon	472651	472756	.	-	.	ID=OR008_000135-T1.exon2;Parent=OR008_000135-T1;
scaffold_1	funannotate	exon	471978	472562	.	-	.	ID=OR008_000135-T1.exon3;Parent=OR008_000135-T1;
scaffold_1	funannotate	CDS	472870	473009	.	-	0	ID=OR008_000135-T1.cds;Parent=OR008_000135-T1;
scaffold_1	funannotate	CDS	472651	472756	.	-	1	ID=OR008_000135-T1.cds;Parent=OR008_000135-T1;
scaffold_1	funannotate	CDS	471978	472562	.	-	0	ID=OR008_000135-T1.cds;Parent=OR008_000135-T1;
scaffold_1	funannotate	gene	474229	475330	.	-	.	ID=OR008_000136;
scaffold_1	funannotate	mRNA	474229	475330	.	-	.	ID=OR008_000136-T1;Parent=OR008_000136;product=hypothetical protein;
scaffold_1	funannotate	exon	475144	475330	.	-	.	ID=OR008_000136-T1.exon1;Parent=OR008_000136-T1;
scaffold_1	funannotate	exon	474383	475070	.	-	.	ID=OR008_000136-T1.exon2;Parent=OR008_000136-T1;
scaffold_1	funannotate	exon	474229	474322	.	-	.	ID=OR008_000136-T1.exon3;Parent=OR008_000136-T1;
scaffold_1	funannotate	CDS	475144	475330	.	-	0	ID=OR008_000136-T1.cds;Parent=OR008_000136-T1;
scaffold_1	funannotate	CDS	474383	475070	.	-	2	ID=OR008_000136-T1.cds;Parent=OR008_000136-T1;
scaffold_1	funannotate	CDS	474229	474322	.	-	1	ID=OR008_000136-T1.cds;Parent=OR008_000136-T1;
scaffold_1	funannotate	gene	476320	476529	.	-	.	ID=OR008_000137;
scaffold_1	funannotate	mRNA	476320	476529	.	-	.	ID=OR008_000137-T1;Parent=OR008_000137;product=hypothetical protein;
scaffold_1	funannotate	exon	476320	476529	.	-	.	ID=OR008_000137-T1.exon1;Parent=OR008_000137-T1;
scaffold_1	funannotate	CDS	476320	476529	.	-	0	ID=OR008_000137-T1.cds;Parent=OR008_000137-T1;
scaffold_1	funannotate	gene	477361	478216	.	+	.	ID=OR008_000138;
scaffold_1	funannotate	mRNA	477361	478216	.	+	.	ID=OR008_000138-T1;Parent=OR008_000138;product=hypothetical protein;
scaffold_1	funannotate	exon	477361	477792	.	+	.	ID=OR008_000138-T1.exon1;Parent=OR008_000138-T1;
scaffold_1	funannotate	exon	477869	478216	.	+	.	ID=OR008_000138-T1.exon2;Parent=OR008_000138-T1;
scaffold_1	funannotate	CDS	477361	477792	.	+	0	ID=OR008_000138-T1.cds;Parent=OR008_000138-T1;
scaffold_1	funannotate	CDS	477869	478216	.	+	0	ID=OR008_000138-T1.cds;Parent=OR008_000138-T1;
scaffold_1	funannotate	gene	480330	487851	.	-	.	ID=OR008_000139;
scaffold_1	funannotate	mRNA	480330	487851	.	-	.	ID=OR008_000139-T1;Parent=OR008_000139;product=hypothetical protein;
scaffold_1	funannotate	exon	487458	487851	.	-	.	ID=OR008_000139-T1.exon1;Parent=OR008_000139-T1;
scaffold_1	funannotate	exon	487289	487406	.	-	.	ID=OR008_000139-T1.exon2;Parent=OR008_000139-T1;
scaffold_1	funannotate	exon	482482	486955	.	-	.	ID=OR008_000139-T1.exon3;Parent=OR008_000139-T1;
scaffold_1	funannotate	exon	481242	482426	.	-	.	ID=OR008_000139-T1.exon4;Parent=OR008_000139-T1;
scaffold_1	funannotate	exon	480330	481190	.	-	.	ID=OR008_000139-T1.exon5;Parent=OR008_000139-T1;
scaffold_1	funannotate	CDS	487458	487851	.	-	0	ID=OR008_000139-T1.cds;Parent=OR008_000139-T1;
scaffold_1	funannotate	CDS	487289	487406	.	-	2	ID=OR008_000139-T1.cds;Parent=OR008_000139-T1;
scaffold_1	funannotate	CDS	482482	486955	.	-	1	ID=OR008_000139-T1.cds;Parent=OR008_000139-T1;
scaffold_1	funannotate	CDS	481242	482426	.	-	0	ID=OR008_000139-T1.cds;Parent=OR008_000139-T1;
scaffold_1	funannotate	CDS	480330	481190	.	-	0	ID=OR008_000139-T1.cds;Parent=OR008_000139-T1;
scaffold_1	funannotate	gene	489099	489944	.	+	.	ID=OR008_000140;
scaffold_1	funannotate	mRNA	489099	489944	.	+	.	ID=OR008_000140-T1;Parent=OR008_000140;product=hypothetical protein;
scaffold_1	funannotate	exon	489099	489944	.	+	.	ID=OR008_000140-T1.exon1;Parent=OR008_000140-T1;
scaffold_1	funannotate	CDS	489099	489944	.	+	0	ID=OR008_000140-T1.cds;Parent=OR008_000140-T1;
scaffold_1	funannotate	gene	490460	492310	.	-	.	ID=OR008_000141;
scaffold_1	funannotate	mRNA	490460	492310	.	-	.	ID=OR008_000141-T1;Parent=OR008_000141;product=hypothetical protein;
scaffold_1	funannotate	exon	491681	492310	.	-	.	ID=OR008_000141-T1.exon1;Parent=OR008_000141-T1;
scaffold_1	funannotate	exon	491017	491485	.	-	.	ID=OR008_000141-T1.exon2;Parent=OR008_000141-T1;
scaffold_1	funannotate	exon	490460	490905	.	-	.	ID=OR008_000141-T1.exon3;Parent=OR008_000141-T1;
scaffold_1	funannotate	CDS	491681	492310	.	-	0	ID=OR008_000141-T1.cds;Parent=OR008_000141-T1;
scaffold_1	funannotate	CDS	491017	491485	.	-	0	ID=OR008_000141-T1.cds;Parent=OR008_000141-T1;
scaffold_1	funannotate	CDS	490460	490905	.	-	2	ID=OR008_000141-T1.cds;Parent=OR008_000141-T1;
scaffold_1	funannotate	gene	492888	494195	.	+	.	ID=OR008_000142;
scaffold_1	funannotate	mRNA	492888	494195	.	+	.	ID=OR008_000142-T1;Parent=OR008_000142;product=hypothetical protein;
scaffold_1	funannotate	exon	492888	492975	.	+	.	ID=OR008_000142-T1.exon1;Parent=OR008_000142-T1;
scaffold_1	funannotate	exon	493081	494195	.	+	.	ID=OR008_000142-T1.exon2;Parent=OR008_000142-T1;
scaffold_1	funannotate	CDS	492888	492975	.	+	0	ID=OR008_000142-T1.cds;Parent=OR008_000142-T1;
scaffold_1	funannotate	CDS	493081	494195	.	+	2	ID=OR008_000142-T1.cds;Parent=OR008_000142-T1;
scaffold_1	funannotate	gene	494759	495796	.	-	.	ID=OR008_000143;
scaffold_1	funannotate	mRNA	494759	495796	.	-	.	ID=OR008_000143-T1;Parent=OR008_000143;product=hypothetical protein;
scaffold_1	funannotate	exon	494759	495796	.	-	.	ID=OR008_000143-T1.exon1;Parent=OR008_000143-T1;
scaffold_1	funannotate	CDS	494759	495796	.	-	0	ID=OR008_000143-T1.cds;Parent=OR008_000143-T1;
scaffold_1	funannotate	gene	497575	497915	.	-	.	ID=OR008_000144;
scaffold_1	funannotate	mRNA	497575	497915	.	-	.	ID=OR008_000144-T1;Parent=OR008_000144;product=hypothetical protein;
scaffold_1	funannotate	exon	497766	497915	.	-	.	ID=OR008_000144-T1.exon1;Parent=OR008_000144-T1;
scaffold_1	funannotate	exon	497575	497715	.	-	.	ID=OR008_000144-T1.exon2;Parent=OR008_000144-T1;
scaffold_1	funannotate	CDS	497766	497915	.	-	0	ID=OR008_000144-T1.cds;Parent=OR008_000144-T1;
scaffold_1	funannotate	CDS	497575	497715	.	-	0	ID=OR008_000144-T1.cds;Parent=OR008_000144-T1;
scaffold_1	funannotate	gene	501679	509055	.	-	.	ID=OR008_000145;
scaffold_1	funannotate	mRNA	501679	509055	.	-	.	ID=OR008_000145-T1;Parent=OR008_000145;product=hypothetical protein;
scaffold_1	funannotate	exon	501679	509055	.	-	.	ID=OR008_000145-T1.exon1;Parent=OR008_000145-T1;
scaffold_1	funannotate	CDS	501679	509055	.	-	0	ID=OR008_000145-T1.cds;Parent=OR008_000145-T1;
scaffold_1	funannotate	gene	510510	513321	.	+	.	ID=OR008_000146;
scaffold_1	funannotate	mRNA	510510	513321	.	+	.	ID=OR008_000146-T1;Parent=OR008_000146;product=hypothetical protein;
scaffold_1	funannotate	exon	510510	510922	.	+	.	ID=OR008_000146-T1.exon1;Parent=OR008_000146-T1;
scaffold_1	funannotate	exon	510994	512820	.	+	.	ID=OR008_000146-T1.exon2;Parent=OR008_000146-T1;
scaffold_1	funannotate	exon	513240	513321	.	+	.	ID=OR008_000146-T1.exon3;Parent=OR008_000146-T1;
scaffold_1	funannotate	CDS	510510	510922	.	+	0	ID=OR008_000146-T1.cds;Parent=OR008_000146-T1;
scaffold_1	funannotate	CDS	510994	512820	.	+	1	ID=OR008_000146-T1.cds;Parent=OR008_000146-T1;
scaffold_1	funannotate	CDS	513240	513321	.	+	1	ID=OR008_000146-T1.cds;Parent=OR008_000146-T1;
scaffold_1	funannotate	gene	514631	515476	.	+	.	ID=OR008_000147;
scaffold_1	funannotate	mRNA	514631	515476	.	+	.	ID=OR008_000147-T1;Parent=OR008_000147;product=hypothetical protein;
scaffold_1	funannotate	exon	514631	515476	.	+	.	ID=OR008_000147-T1.exon1;Parent=OR008_000147-T1;
scaffold_1	funannotate	CDS	514631	515476	.	+	0	ID=OR008_000147-T1.cds;Parent=OR008_000147-T1;
scaffold_1	funannotate	gene	515928	517521	.	-	.	ID=OR008_000148;
scaffold_1	funannotate	mRNA	515928	517521	.	-	.	ID=OR008_000148-T1;Parent=OR008_000148;product=hypothetical protein;
scaffold_1	funannotate	exon	517468	517521	.	-	.	ID=OR008_000148-T1.exon1;Parent=OR008_000148-T1;
scaffold_1	funannotate	exon	517251	517349	.	-	.	ID=OR008_000148-T1.exon2;Parent=OR008_000148-T1;
scaffold_1	funannotate	exon	516039	517188	.	-	.	ID=OR008_000148-T1.exon3;Parent=OR008_000148-T1;
scaffold_1	funannotate	exon	515928	515971	.	-	.	ID=OR008_000148-T1.exon4;Parent=OR008_000148-T1;
scaffold_1	funannotate	CDS	517468	517521	.	-	0	ID=OR008_000148-T1.cds;Parent=OR008_000148-T1;
scaffold_1	funannotate	CDS	517251	517349	.	-	0	ID=OR008_000148-T1.cds;Parent=OR008_000148-T1;
scaffold_1	funannotate	CDS	516039	517188	.	-	0	ID=OR008_000148-T1.cds;Parent=OR008_000148-T1;
scaffold_1	funannotate	CDS	515928	515971	.	-	2	ID=OR008_000148-T1.cds;Parent=OR008_000148-T1;
scaffold_1	funannotate	gene	518890	519849	.	+	.	ID=OR008_000149;
scaffold_1	funannotate	mRNA	518890	519849	.	+	.	ID=OR008_000149-T1;Parent=OR008_000149;product=hypothetical protein;
scaffold_1	funannotate	exon	518890	519849	.	+	.	ID=OR008_000149-T1.exon1;Parent=OR008_000149-T1;
scaffold_1	funannotate	CDS	518890	519849	.	+	0	ID=OR008_000149-T1.cds;Parent=OR008_000149-T1;
scaffold_1	funannotate	gene	521075	523275	.	-	.	ID=OR008_000150;
scaffold_1	funannotate	mRNA	521075	523275	.	-	.	ID=OR008_000150-T1;Parent=OR008_000150;product=hypothetical protein;
scaffold_1	funannotate	exon	523271	523275	.	-	.	ID=OR008_000150-T1.exon1;Parent=OR008_000150-T1;
scaffold_1	funannotate	exon	522687	523115	.	-	.	ID=OR008_000150-T1.exon2;Parent=OR008_000150-T1;
scaffold_1	funannotate	exon	522525	522623	.	-	.	ID=OR008_000150-T1.exon3;Parent=OR008_000150-T1;
scaffold_1	funannotate	exon	522403	522470	.	-	.	ID=OR008_000150-T1.exon4;Parent=OR008_000150-T1;
scaffold_1	funannotate	exon	521926	522342	.	-	.	ID=OR008_000150-T1.exon5;Parent=OR008_000150-T1;
scaffold_1	funannotate	exon	521075	521871	.	-	.	ID=OR008_000150-T1.exon6;Parent=OR008_000150-T1;
scaffold_1	funannotate	CDS	523271	523275	.	-	0	ID=OR008_000150-T1.cds;Parent=OR008_000150-T1;
scaffold_1	funannotate	CDS	522687	523115	.	-	1	ID=OR008_000150-T1.cds;Parent=OR008_000150-T1;
scaffold_1	funannotate	CDS	522525	522623	.	-	1	ID=OR008_000150-T1.cds;Parent=OR008_000150-T1;
scaffold_1	funannotate	CDS	522403	522470	.	-	1	ID=OR008_000150-T1.cds;Parent=OR008_000150-T1;
scaffold_1	funannotate	CDS	521926	522342	.	-	2	ID=OR008_000150-T1.cds;Parent=OR008_000150-T1;
scaffold_1	funannotate	CDS	521075	521871	.	-	2	ID=OR008_000150-T1.cds;Parent=OR008_000150-T1;
scaffold_1	funannotate	gene	526442	527156	.	-	.	ID=OR008_000151;
scaffold_1	funannotate	mRNA	526442	527156	.	-	.	ID=OR008_000151-T1;Parent=OR008_000151;product=hypothetical protein;
scaffold_1	funannotate	exon	527001	527156	.	-	.	ID=OR008_000151-T1.exon1;Parent=OR008_000151-T1;
scaffold_1	funannotate	exon	526442	526633	.	-	.	ID=OR008_000151-T1.exon2;Parent=OR008_000151-T1;
scaffold_1	funannotate	CDS	527001	527156	.	-	0	ID=OR008_000151-T1.cds;Parent=OR008_000151-T1;
scaffold_1	funannotate	CDS	526442	526633	.	-	0	ID=OR008_000151-T1.cds;Parent=OR008_000151-T1;
scaffold_1	funannotate	gene	534449	536258	.	+	.	ID=OR008_000152;
scaffold_1	funannotate	mRNA	534449	536258	.	+	.	ID=OR008_000152-T1;Parent=OR008_000152;product=hypothetical protein;
scaffold_1	funannotate	exon	534449	535213	.	+	.	ID=OR008_000152-T1.exon1;Parent=OR008_000152-T1;
scaffold_1	funannotate	exon	535263	536258	.	+	.	ID=OR008_000152-T1.exon2;Parent=OR008_000152-T1;
scaffold_1	funannotate	CDS	534449	535213	.	+	0	ID=OR008_000152-T1.cds;Parent=OR008_000152-T1;
scaffold_1	funannotate	CDS	535263	536258	.	+	0	ID=OR008_000152-T1.cds;Parent=OR008_000152-T1;
scaffold_1	funannotate	gene	538258	538819	.	+	.	ID=OR008_000153;
scaffold_1	funannotate	mRNA	538258	538819	.	+	.	ID=OR008_000153-T1;Parent=OR008_000153;product=hypothetical protein;
scaffold_1	funannotate	exon	538258	538743	.	+	.	ID=OR008_000153-T1.exon1;Parent=OR008_000153-T1;
scaffold_1	funannotate	exon	538811	538819	.	+	.	ID=OR008_000153-T1.exon2;Parent=OR008_000153-T1;
scaffold_1	funannotate	CDS	538258	538743	.	+	0	ID=OR008_000153-T1.cds;Parent=OR008_000153-T1;
scaffold_1	funannotate	CDS	538811	538819	.	+	0	ID=OR008_000153-T1.cds;Parent=OR008_000153-T1;
scaffold_1	funannotate	gene	540051	541967	.	+	.	ID=OR008_000154;
scaffold_1	funannotate	mRNA	540051	541967	.	+	.	ID=OR008_000154-T1;Parent=OR008_000154;product=hypothetical protein;
scaffold_1	funannotate	exon	540051	540260	.	+	.	ID=OR008_000154-T1.exon1;Parent=OR008_000154-T1;
scaffold_1	funannotate	exon	540321	541967	.	+	.	ID=OR008_000154-T1.exon2;Parent=OR008_000154-T1;
scaffold_1	funannotate	CDS	540051	540260	.	+	0	ID=OR008_000154-T1.cds;Parent=OR008_000154-T1;
scaffold_1	funannotate	CDS	540321	541967	.	+	0	ID=OR008_000154-T1.cds;Parent=OR008_000154-T1;
scaffold_1	funannotate	gene	542293	543415	.	-	.	ID=OR008_000155;
scaffold_1	funannotate	mRNA	542293	543415	.	-	.	ID=OR008_000155-T1;Parent=OR008_000155;product=hypothetical protein;
scaffold_1	funannotate	exon	543301	543415	.	-	.	ID=OR008_000155-T1.exon1;Parent=OR008_000155-T1;
scaffold_1	funannotate	exon	542998	543225	.	-	.	ID=OR008_000155-T1.exon2;Parent=OR008_000155-T1;
scaffold_1	funannotate	exon	542798	542926	.	-	.	ID=OR008_000155-T1.exon3;Parent=OR008_000155-T1;
scaffold_1	funannotate	exon	542293	542741	.	-	.	ID=OR008_000155-T1.exon4;Parent=OR008_000155-T1;
scaffold_1	funannotate	CDS	543301	543415	.	-	0	ID=OR008_000155-T1.cds;Parent=OR008_000155-T1;
scaffold_1	funannotate	CDS	542998	543225	.	-	2	ID=OR008_000155-T1.cds;Parent=OR008_000155-T1;
scaffold_1	funannotate	CDS	542798	542926	.	-	2	ID=OR008_000155-T1.cds;Parent=OR008_000155-T1;
scaffold_1	funannotate	CDS	542293	542741	.	-	2	ID=OR008_000155-T1.cds;Parent=OR008_000155-T1;
scaffold_1	funannotate	gene	544034	544405	.	-	.	ID=OR008_000156;
scaffold_1	funannotate	mRNA	544034	544405	.	-	.	ID=OR008_000156-T1;Parent=OR008_000156;product=hypothetical protein;
scaffold_1	funannotate	exon	544034	544405	.	-	.	ID=OR008_000156-T1.exon1;Parent=OR008_000156-T1;
scaffold_1	funannotate	CDS	544034	544405	.	-	0	ID=OR008_000156-T1.cds;Parent=OR008_000156-T1;
scaffold_1	funannotate	gene	546429	550500	.	-	.	ID=OR008_000157;
scaffold_1	funannotate	mRNA	546429	550500	.	-	.	ID=OR008_000157-T1;Parent=OR008_000157;product=hypothetical protein;
scaffold_1	funannotate	exon	550219	550500	.	-	.	ID=OR008_000157-T1.exon1;Parent=OR008_000157-T1;
scaffold_1	funannotate	exon	549617	550138	.	-	.	ID=OR008_000157-T1.exon2;Parent=OR008_000157-T1;
scaffold_1	funannotate	exon	549222	549561	.	-	.	ID=OR008_000157-T1.exon3;Parent=OR008_000157-T1;
scaffold_1	funannotate	exon	548129	549171	.	-	.	ID=OR008_000157-T1.exon4;Parent=OR008_000157-T1;
scaffold_1	funannotate	exon	547886	548074	.	-	.	ID=OR008_000157-T1.exon5;Parent=OR008_000157-T1;
scaffold_1	funannotate	exon	546429	547823	.	-	.	ID=OR008_000157-T1.exon6;Parent=OR008_000157-T1;
scaffold_1	funannotate	CDS	550219	550500	.	-	0	ID=OR008_000157-T1.cds;Parent=OR008_000157-T1;
scaffold_1	funannotate	CDS	549617	550138	.	-	0	ID=OR008_000157-T1.cds;Parent=OR008_000157-T1;
scaffold_1	funannotate	CDS	549222	549561	.	-	0	ID=OR008_000157-T1.cds;Parent=OR008_000157-T1;
scaffold_1	funannotate	CDS	548129	549171	.	-	2	ID=OR008_000157-T1.cds;Parent=OR008_000157-T1;
scaffold_1	funannotate	CDS	547886	548074	.	-	0	ID=OR008_000157-T1.cds;Parent=OR008_000157-T1;
scaffold_1	funannotate	CDS	546429	547823	.	-	0	ID=OR008_000157-T1.cds;Parent=OR008_000157-T1;
scaffold_1	funannotate	gene	553687	555372	.	-	.	ID=OR008_000158;
scaffold_1	funannotate	mRNA	553687	555372	.	-	.	ID=OR008_000158-T1;Parent=OR008_000158;product=hypothetical protein;
scaffold_1	funannotate	exon	553687	555372	.	-	.	ID=OR008_000158-T1.exon1;Parent=OR008_000158-T1;
scaffold_1	funannotate	CDS	553687	555372	.	-	0	ID=OR008_000158-T1.cds;Parent=OR008_000158-T1;
scaffold_1	funannotate	gene	557689	560350	.	+	.	ID=OR008_000159;
scaffold_1	funannotate	mRNA	557689	560350	.	+	.	ID=OR008_000159-T1;Parent=OR008_000159;product=hypothetical protein;
scaffold_1	funannotate	exon	557689	557796	.	+	.	ID=OR008_000159-T1.exon1;Parent=OR008_000159-T1;
scaffold_1	funannotate	exon	557897	560350	.	+	.	ID=OR008_000159-T1.exon2;Parent=OR008_000159-T1;
scaffold_1	funannotate	CDS	557689	557796	.	+	0	ID=OR008_000159-T1.cds;Parent=OR008_000159-T1;
scaffold_1	funannotate	CDS	557897	560350	.	+	0	ID=OR008_000159-T1.cds;Parent=OR008_000159-T1;
scaffold_1	funannotate	gene	560964	562508	.	-	.	ID=OR008_000160;
scaffold_1	funannotate	mRNA	560964	562508	.	-	.	ID=OR008_000160-T1;Parent=OR008_000160;product=hypothetical protein;
scaffold_1	funannotate	exon	562466	562508	.	-	.	ID=OR008_000160-T1.exon1;Parent=OR008_000160-T1;
scaffold_1	funannotate	exon	560964	562354	.	-	.	ID=OR008_000160-T1.exon2;Parent=OR008_000160-T1;
scaffold_1	funannotate	CDS	562466	562508	.	-	0	ID=OR008_000160-T1.cds;Parent=OR008_000160-T1;
scaffold_1	funannotate	CDS	560964	562354	.	-	2	ID=OR008_000160-T1.cds;Parent=OR008_000160-T1;
scaffold_1	funannotate	gene	565751	567673	.	+	.	ID=OR008_000161;
scaffold_1	funannotate	mRNA	565751	567673	.	+	.	ID=OR008_000161-T1;Parent=OR008_000161;product=hypothetical protein;
scaffold_1	funannotate	exon	565751	566107	.	+	.	ID=OR008_000161-T1.exon1;Parent=OR008_000161-T1;
scaffold_1	funannotate	exon	566250	566311	.	+	.	ID=OR008_000161-T1.exon2;Parent=OR008_000161-T1;
scaffold_1	funannotate	exon	566420	566681	.	+	.	ID=OR008_000161-T1.exon3;Parent=OR008_000161-T1;
scaffold_1	funannotate	exon	566747	567673	.	+	.	ID=OR008_000161-T1.exon4;Parent=OR008_000161-T1;
scaffold_1	funannotate	CDS	565751	566107	.	+	0	ID=OR008_000161-T1.cds;Parent=OR008_000161-T1;
scaffold_1	funannotate	CDS	566250	566311	.	+	0	ID=OR008_000161-T1.cds;Parent=OR008_000161-T1;
scaffold_1	funannotate	CDS	566420	566681	.	+	1	ID=OR008_000161-T1.cds;Parent=OR008_000161-T1;
scaffold_1	funannotate	CDS	566747	567673	.	+	0	ID=OR008_000161-T1.cds;Parent=OR008_000161-T1;
scaffold_1	funannotate	gene	568483	569781	.	+	.	ID=OR008_000162;
scaffold_1	funannotate	mRNA	568483	569781	.	+	.	ID=OR008_000162-T1;Parent=OR008_000162;product=hypothetical protein;
scaffold_1	funannotate	exon	568483	568978	.	+	.	ID=OR008_000162-T1.exon1;Parent=OR008_000162-T1;
scaffold_1	funannotate	exon	569172	569483	.	+	.	ID=OR008_000162-T1.exon2;Parent=OR008_000162-T1;
scaffold_1	funannotate	exon	569615	569781	.	+	.	ID=OR008_000162-T1.exon3;Parent=OR008_000162-T1;
scaffold_1	funannotate	CDS	568483	568978	.	+	0	ID=OR008_000162-T1.cds;Parent=OR008_000162-T1;
scaffold_1	funannotate	CDS	569172	569483	.	+	2	ID=OR008_000162-T1.cds;Parent=OR008_000162-T1;
scaffold_1	funannotate	CDS	569615	569781	.	+	2	ID=OR008_000162-T1.cds;Parent=OR008_000162-T1;
scaffold_1	funannotate	gene	570537	571728	.	-	.	ID=OR008_000163;
scaffold_1	funannotate	mRNA	570537	571728	.	-	.	ID=OR008_000163-T1;Parent=OR008_000163;product=hypothetical protein;
scaffold_1	funannotate	exon	571575	571728	.	-	.	ID=OR008_000163-T1.exon1;Parent=OR008_000163-T1;
scaffold_1	funannotate	exon	570537	571483	.	-	.	ID=OR008_000163-T1.exon2;Parent=OR008_000163-T1;
scaffold_1	funannotate	CDS	571575	571728	.	-	0	ID=OR008_000163-T1.cds;Parent=OR008_000163-T1;
scaffold_1	funannotate	CDS	570537	571483	.	-	2	ID=OR008_000163-T1.cds;Parent=OR008_000163-T1;
scaffold_1	funannotate	gene	572162	574512	.	+	.	ID=OR008_000164;
scaffold_1	funannotate	mRNA	572162	574512	.	+	.	ID=OR008_000164-T1;Parent=OR008_000164;product=hypothetical protein;
scaffold_1	funannotate	exon	572162	572657	.	+	.	ID=OR008_000164-T1.exon1;Parent=OR008_000164-T1;
scaffold_1	funannotate	exon	572714	574512	.	+	.	ID=OR008_000164-T1.exon2;Parent=OR008_000164-T1;
scaffold_1	funannotate	CDS	572162	572657	.	+	0	ID=OR008_000164-T1.cds;Parent=OR008_000164-T1;
scaffold_1	funannotate	CDS	572714	574512	.	+	2	ID=OR008_000164-T1.cds;Parent=OR008_000164-T1;
scaffold_1	funannotate	gene	575029	576451	.	+	.	ID=OR008_000165;
scaffold_1	funannotate	mRNA	575029	576451	.	+	.	ID=OR008_000165-T1;Parent=OR008_000165;product=hypothetical protein;
scaffold_1	funannotate	exon	575029	575099	.	+	.	ID=OR008_000165-T1.exon1;Parent=OR008_000165-T1;
scaffold_1	funannotate	exon	575239	576451	.	+	.	ID=OR008_000165-T1.exon2;Parent=OR008_000165-T1;
scaffold_1	funannotate	CDS	575029	575099	.	+	0	ID=OR008_000165-T1.cds;Parent=OR008_000165-T1;
scaffold_1	funannotate	CDS	575239	576451	.	+	1	ID=OR008_000165-T1.cds;Parent=OR008_000165-T1;
scaffold_1	funannotate	gene	584272	587825	.	+	.	ID=OR008_000166;
scaffold_1	funannotate	mRNA	584272	587825	.	+	.	ID=OR008_000166-T1;Parent=OR008_000166;product=hypothetical protein;
scaffold_1	funannotate	exon	584272	584974	.	+	.	ID=OR008_000166-T1.exon1;Parent=OR008_000166-T1;
scaffold_1	funannotate	exon	585017	587311	.	+	.	ID=OR008_000166-T1.exon2;Parent=OR008_000166-T1;
scaffold_1	funannotate	exon	587374	587825	.	+	.	ID=OR008_000166-T1.exon3;Parent=OR008_000166-T1;
scaffold_1	funannotate	CDS	584272	584974	.	+	0	ID=OR008_000166-T1.cds;Parent=OR008_000166-T1;
scaffold_1	funannotate	CDS	585017	587311	.	+	2	ID=OR008_000166-T1.cds;Parent=OR008_000166-T1;
scaffold_1	funannotate	CDS	587374	587825	.	+	2	ID=OR008_000166-T1.cds;Parent=OR008_000166-T1;
scaffold_1	funannotate	gene	589449	590233	.	-	.	ID=OR008_000167;
scaffold_1	funannotate	mRNA	589449	590233	.	-	.	ID=OR008_000167-T1;Parent=OR008_000167;product=hypothetical protein;
scaffold_1	funannotate	exon	589984	590233	.	-	.	ID=OR008_000167-T1.exon1;Parent=OR008_000167-T1;
scaffold_1	funannotate	exon	589449	589846	.	-	.	ID=OR008_000167-T1.exon2;Parent=OR008_000167-T1;
scaffold_1	funannotate	CDS	589984	590233	.	-	0	ID=OR008_000167-T1.cds;Parent=OR008_000167-T1;
scaffold_1	funannotate	CDS	589449	589846	.	-	2	ID=OR008_000167-T1.cds;Parent=OR008_000167-T1;
scaffold_1	funannotate	gene	591314	591967	.	-	.	ID=OR008_000168;
scaffold_1	funannotate	mRNA	591314	591967	.	-	.	ID=OR008_000168-T1;Parent=OR008_000168;product=hypothetical protein;
scaffold_1	funannotate	exon	591314	591967	.	-	.	ID=OR008_000168-T1.exon1;Parent=OR008_000168-T1;
scaffold_1	funannotate	CDS	591314	591967	.	-	0	ID=OR008_000168-T1.cds;Parent=OR008_000168-T1;
scaffold_1	funannotate	gene	592446	593275	.	-	.	ID=OR008_000169;
scaffold_1	funannotate	mRNA	592446	593275	.	-	.	ID=OR008_000169-T1;Parent=OR008_000169;product=hypothetical protein;
scaffold_1	funannotate	exon	593268	593275	.	-	.	ID=OR008_000169-T1.exon1;Parent=OR008_000169-T1;
scaffold_1	funannotate	exon	592446	592803	.	-	.	ID=OR008_000169-T1.exon2;Parent=OR008_000169-T1;
scaffold_1	funannotate	CDS	593268	593275	.	-	0	ID=OR008_000169-T1.cds;Parent=OR008_000169-T1;
scaffold_1	funannotate	CDS	592446	592803	.	-	1	ID=OR008_000169-T1.cds;Parent=OR008_000169-T1;
scaffold_1	funannotate	gene	595284	595431	.	+	.	ID=OR008_000170;
scaffold_1	funannotate	tRNA	595284	595431	.	+	.	ID=OR008_000170-T1;Parent=OR008_000170;product=tRNA-Ala;
scaffold_1	funannotate	exon	595284	595431	.	+	.	ID=OR008_000170-T1.exon1;Parent=OR008_000170-T1;
scaffold_1	funannotate	gene	597281	598708	.	+	.	ID=OR008_000171;
scaffold_1	funannotate	mRNA	597281	598708	.	+	.	ID=OR008_000171-T1;Parent=OR008_000171;product=hypothetical protein;
scaffold_1	funannotate	exon	597281	597394	.	+	.	ID=OR008_000171-T1.exon1;Parent=OR008_000171-T1;
scaffold_1	funannotate	exon	597854	597900	.	+	.	ID=OR008_000171-T1.exon2;Parent=OR008_000171-T1;
scaffold_1	funannotate	exon	598138	598708	.	+	.	ID=OR008_000171-T1.exon3;Parent=OR008_000171-T1;
scaffold_1	funannotate	CDS	597281	597394	.	+	0	ID=OR008_000171-T1.cds;Parent=OR008_000171-T1;
scaffold_1	funannotate	CDS	597854	597900	.	+	0	ID=OR008_000171-T1.cds;Parent=OR008_000171-T1;
scaffold_1	funannotate	CDS	598138	598708	.	+	1	ID=OR008_000171-T1.cds;Parent=OR008_000171-T1;
scaffold_1	funannotate	gene	600032	601602	.	-	.	ID=OR008_000172;
scaffold_1	funannotate	mRNA	600032	601602	.	-	.	ID=OR008_000172-T1;Parent=OR008_000172;product=hypothetical protein;
scaffold_1	funannotate	exon	601595	601602	.	-	.	ID=OR008_000172-T1.exon1;Parent=OR008_000172-T1;
scaffold_1	funannotate	exon	600032	601325	.	-	.	ID=OR008_000172-T1.exon2;Parent=OR008_000172-T1;
scaffold_1	funannotate	CDS	601595	601602	.	-	0	ID=OR008_000172-T1.cds;Parent=OR008_000172-T1;
scaffold_1	funannotate	CDS	600032	601325	.	-	1	ID=OR008_000172-T1.cds;Parent=OR008_000172-T1;
scaffold_1	funannotate	gene	607088	609738	.	-	.	ID=OR008_000173;
scaffold_1	funannotate	mRNA	607088	609738	.	-	.	ID=OR008_000173-T1;Parent=OR008_000173;product=hypothetical protein;
scaffold_1	funannotate	exon	607888	609738	.	-	.	ID=OR008_000173-T1.exon1;Parent=OR008_000173-T1;
scaffold_1	funannotate	exon	607088	607855	.	-	.	ID=OR008_000173-T1.exon2;Parent=OR008_000173-T1;
scaffold_1	funannotate	CDS	607888	609738	.	-	0	ID=OR008_000173-T1.cds;Parent=OR008_000173-T1;
scaffold_1	funannotate	CDS	607088	607855	.	-	0	ID=OR008_000173-T1.cds;Parent=OR008_000173-T1;
scaffold_1	funannotate	gene	610301	611599	.	+	.	ID=OR008_000174;
scaffold_1	funannotate	mRNA	610301	611599	.	+	.	ID=OR008_000174-T1;Parent=OR008_000174;product=hypothetical protein;
scaffold_1	funannotate	exon	610301	610341	.	+	.	ID=OR008_000174-T1.exon1;Parent=OR008_000174-T1;
scaffold_1	funannotate	exon	610402	610567	.	+	.	ID=OR008_000174-T1.exon2;Parent=OR008_000174-T1;
scaffold_1	funannotate	exon	610631	611599	.	+	.	ID=OR008_000174-T1.exon3;Parent=OR008_000174-T1;
scaffold_1	funannotate	CDS	610301	610341	.	+	0	ID=OR008_000174-T1.cds;Parent=OR008_000174-T1;
scaffold_1	funannotate	CDS	610402	610567	.	+	1	ID=OR008_000174-T1.cds;Parent=OR008_000174-T1;
scaffold_1	funannotate	CDS	610631	611599	.	+	0	ID=OR008_000174-T1.cds;Parent=OR008_000174-T1;
scaffold_1	funannotate	gene	611934	612788	.	-	.	ID=OR008_000175;
scaffold_1	funannotate	mRNA	611934	612788	.	-	.	ID=OR008_000175-T1;Parent=OR008_000175;product=hypothetical protein;
scaffold_1	funannotate	exon	611934	612788	.	-	.	ID=OR008_000175-T1.exon1;Parent=OR008_000175-T1;
scaffold_1	funannotate	CDS	611934	612788	.	-	0	ID=OR008_000175-T1.cds;Parent=OR008_000175-T1;
scaffold_1	funannotate	gene	612946	613394	.	-	.	ID=OR008_000176;
scaffold_1	funannotate	mRNA	612946	613394	.	-	.	ID=OR008_000176-T1;Parent=OR008_000176;product=hypothetical protein;
scaffold_1	funannotate	exon	613392	613394	.	-	.	ID=OR008_000176-T1.exon1;Parent=OR008_000176-T1;
scaffold_1	funannotate	exon	612946	613311	.	-	.	ID=OR008_000176-T1.exon2;Parent=OR008_000176-T1;
scaffold_1	funannotate	CDS	613392	613394	.	-	0	ID=OR008_000176-T1.cds;Parent=OR008_000176-T1;
scaffold_1	funannotate	CDS	612946	613311	.	-	0	ID=OR008_000176-T1.cds;Parent=OR008_000176-T1;
scaffold_1	funannotate	gene	616173	618052	.	+	.	ID=OR008_000177;
scaffold_1	funannotate	mRNA	616173	618052	.	+	.	ID=OR008_000177-T1;Parent=OR008_000177;product=hypothetical protein;
scaffold_1	funannotate	exon	616173	616586	.	+	.	ID=OR008_000177-T1.exon1;Parent=OR008_000177-T1;
scaffold_1	funannotate	exon	616670	618052	.	+	.	ID=OR008_000177-T1.exon2;Parent=OR008_000177-T1;
scaffold_1	funannotate	CDS	616173	616586	.	+	0	ID=OR008_000177-T1.cds;Parent=OR008_000177-T1;
scaffold_1	funannotate	CDS	616670	618052	.	+	0	ID=OR008_000177-T1.cds;Parent=OR008_000177-T1;
scaffold_1	funannotate	gene	619536	620469	.	-	.	ID=OR008_000178;
scaffold_1	funannotate	mRNA	619536	620469	.	-	.	ID=OR008_000178-T1;Parent=OR008_000178;product=hypothetical protein;
scaffold_1	funannotate	exon	620431	620469	.	-	.	ID=OR008_000178-T1.exon1;Parent=OR008_000178-T1;
scaffold_1	funannotate	exon	620148	620254	.	-	.	ID=OR008_000178-T1.exon2;Parent=OR008_000178-T1;
scaffold_1	funannotate	exon	619536	620064	.	-	.	ID=OR008_000178-T1.exon3;Parent=OR008_000178-T1;
scaffold_1	funannotate	CDS	620431	620469	.	-	0	ID=OR008_000178-T1.cds;Parent=OR008_000178-T1;
scaffold_1	funannotate	CDS	620148	620254	.	-	0	ID=OR008_000178-T1.cds;Parent=OR008_000178-T1;
scaffold_1	funannotate	CDS	619536	620064	.	-	1	ID=OR008_000178-T1.cds;Parent=OR008_000178-T1;
scaffold_1	funannotate	gene	620952	621714	.	-	.	ID=OR008_000179;
scaffold_1	funannotate	mRNA	620952	621714	.	-	.	ID=OR008_000179-T1;Parent=OR008_000179;product=hypothetical protein;
scaffold_1	funannotate	exon	621276	621714	.	-	.	ID=OR008_000179-T1.exon1;Parent=OR008_000179-T1;
scaffold_1	funannotate	exon	620952	621202	.	-	.	ID=OR008_000179-T1.exon2;Parent=OR008_000179-T1;
scaffold_1	funannotate	CDS	621276	621714	.	-	0	ID=OR008_000179-T1.cds;Parent=OR008_000179-T1;
scaffold_1	funannotate	CDS	620952	621202	.	-	2	ID=OR008_000179-T1.cds;Parent=OR008_000179-T1;
scaffold_1	funannotate	gene	622284	623477	.	+	.	ID=OR008_000180;
scaffold_1	funannotate	mRNA	622284	623477	.	+	.	ID=OR008_000180-T1;Parent=OR008_000180;product=hypothetical protein;
scaffold_1	funannotate	exon	622284	623477	.	+	.	ID=OR008_000180-T1.exon1;Parent=OR008_000180-T1;
scaffold_1	funannotate	CDS	622284	623477	.	+	0	ID=OR008_000180-T1.cds;Parent=OR008_000180-T1;
scaffold_1	funannotate	gene	623606	624484	.	-	.	ID=OR008_000181;
scaffold_1	funannotate	mRNA	623606	624484	.	-	.	ID=OR008_000181-T1;Parent=OR008_000181;product=hypothetical protein;
scaffold_1	funannotate	exon	624277	624484	.	-	.	ID=OR008_000181-T1.exon1;Parent=OR008_000181-T1;
scaffold_1	funannotate	exon	623606	624183	.	-	.	ID=OR008_000181-T1.exon2;Parent=OR008_000181-T1;
scaffold_1	funannotate	CDS	624277	624484	.	-	0	ID=OR008_000181-T1.cds;Parent=OR008_000181-T1;
scaffold_1	funannotate	CDS	623606	624183	.	-	2	ID=OR008_000181-T1.cds;Parent=OR008_000181-T1;
scaffold_1	funannotate	gene	634925	636508	.	-	.	ID=OR008_000182;
scaffold_1	funannotate	mRNA	634925	636508	.	-	.	ID=OR008_000182-T1;Parent=OR008_000182;product=hypothetical protein;
scaffold_1	funannotate	exon	636137	636508	.	-	.	ID=OR008_000182-T1.exon1;Parent=OR008_000182-T1;
scaffold_1	funannotate	exon	634925	636082	.	-	.	ID=OR008_000182-T1.exon2;Parent=OR008_000182-T1;
scaffold_1	funannotate	CDS	636137	636508	.	-	0	ID=OR008_000182-T1.cds;Parent=OR008_000182-T1;
scaffold_1	funannotate	CDS	634925	636082	.	-	0	ID=OR008_000182-T1.cds;Parent=OR008_000182-T1;
scaffold_1	funannotate	gene	637921	638813	.	+	.	ID=OR008_000183;
scaffold_1	funannotate	mRNA	637921	638813	.	+	.	ID=OR008_000183-T1;Parent=OR008_000183;product=hypothetical protein;
scaffold_1	funannotate	exon	637921	638005	.	+	.	ID=OR008_000183-T1.exon1;Parent=OR008_000183-T1;
scaffold_1	funannotate	exon	638272	638813	.	+	.	ID=OR008_000183-T1.exon2;Parent=OR008_000183-T1;
scaffold_1	funannotate	CDS	637921	638005	.	+	0	ID=OR008_000183-T1.cds;Parent=OR008_000183-T1;
scaffold_1	funannotate	CDS	638272	638813	.	+	2	ID=OR008_000183-T1.cds;Parent=OR008_000183-T1;
scaffold_1	funannotate	gene	641737	643873	.	-	.	ID=OR008_000184;
scaffold_1	funannotate	mRNA	641737	643873	.	-	.	ID=OR008_000184-T1;Parent=OR008_000184;product=hypothetical protein;
scaffold_1	funannotate	exon	643219	643873	.	-	.	ID=OR008_000184-T1.exon1;Parent=OR008_000184-T1;
scaffold_1	funannotate	exon	642574	643155	.	-	.	ID=OR008_000184-T1.exon2;Parent=OR008_000184-T1;
scaffold_1	funannotate	exon	642428	642465	.	-	.	ID=OR008_000184-T1.exon3;Parent=OR008_000184-T1;
scaffold_1	funannotate	exon	642236	642371	.	-	.	ID=OR008_000184-T1.exon4;Parent=OR008_000184-T1;
scaffold_1	funannotate	exon	641737	642185	.	-	.	ID=OR008_000184-T1.exon5;Parent=OR008_000184-T1;
scaffold_1	funannotate	CDS	643219	643873	.	-	0	ID=OR008_000184-T1.cds;Parent=OR008_000184-T1;
scaffold_1	funannotate	CDS	642574	643155	.	-	2	ID=OR008_000184-T1.cds;Parent=OR008_000184-T1;
scaffold_1	funannotate	CDS	642428	642465	.	-	2	ID=OR008_000184-T1.cds;Parent=OR008_000184-T1;
scaffold_1	funannotate	CDS	642236	642371	.	-	0	ID=OR008_000184-T1.cds;Parent=OR008_000184-T1;
scaffold_1	funannotate	CDS	641737	642185	.	-	2	ID=OR008_000184-T1.cds;Parent=OR008_000184-T1;
scaffold_1	funannotate	gene	645091	646327	.	+	.	ID=OR008_000185;
scaffold_1	funannotate	mRNA	645091	646327	.	+	.	ID=OR008_000185-T1;Parent=OR008_000185;product=hypothetical protein;
scaffold_1	funannotate	exon	645091	646004	.	+	.	ID=OR008_000185-T1.exon1;Parent=OR008_000185-T1;
scaffold_1	funannotate	exon	646071	646150	.	+	.	ID=OR008_000185-T1.exon2;Parent=OR008_000185-T1;
scaffold_1	funannotate	exon	646209	646327	.	+	.	ID=OR008_000185-T1.exon3;Parent=OR008_000185-T1;
scaffold_1	funannotate	CDS	645091	646004	.	+	0	ID=OR008_000185-T1.cds;Parent=OR008_000185-T1;
scaffold_1	funannotate	CDS	646071	646150	.	+	1	ID=OR008_000185-T1.cds;Parent=OR008_000185-T1;
scaffold_1	funannotate	CDS	646209	646327	.	+	2	ID=OR008_000185-T1.cds;Parent=OR008_000185-T1;
scaffold_1	funannotate	gene	646900	648018	.	-	.	ID=OR008_000186;
scaffold_1	funannotate	mRNA	646900	648018	.	-	.	ID=OR008_000186-T1;Parent=OR008_000186;product=hypothetical protein;
scaffold_1	funannotate	exon	646900	648018	.	-	.	ID=OR008_000186-T1.exon1;Parent=OR008_000186-T1;
scaffold_1	funannotate	CDS	646900	648018	.	-	0	ID=OR008_000186-T1.cds;Parent=OR008_000186-T1;
scaffold_1	funannotate	gene	648880	650442	.	-	.	ID=OR008_000187;
scaffold_1	funannotate	mRNA	648880	650442	.	-	.	ID=OR008_000187-T1;Parent=OR008_000187;product=hypothetical protein;
scaffold_1	funannotate	exon	650188	650442	.	-	.	ID=OR008_000187-T1.exon1;Parent=OR008_000187-T1;
scaffold_1	funannotate	exon	648880	650130	.	-	.	ID=OR008_000187-T1.exon2;Parent=OR008_000187-T1;
scaffold_1	funannotate	CDS	650188	650442	.	-	0	ID=OR008_000187-T1.cds;Parent=OR008_000187-T1;
scaffold_1	funannotate	CDS	648880	650130	.	-	0	ID=OR008_000187-T1.cds;Parent=OR008_000187-T1;
scaffold_1	funannotate	gene	651249	652947	.	+	.	ID=OR008_000188;
scaffold_1	funannotate	mRNA	651249	652947	.	+	.	ID=OR008_000188-T1;Parent=OR008_000188;product=hypothetical protein;
scaffold_1	funannotate	exon	651249	651449	.	+	.	ID=OR008_000188-T1.exon1;Parent=OR008_000188-T1;
scaffold_1	funannotate	exon	651511	652947	.	+	.	ID=OR008_000188-T1.exon2;Parent=OR008_000188-T1;
scaffold_1	funannotate	CDS	651249	651449	.	+	0	ID=OR008_000188-T1.cds;Parent=OR008_000188-T1;
scaffold_1	funannotate	CDS	651511	652947	.	+	0	ID=OR008_000188-T1.cds;Parent=OR008_000188-T1;
scaffold_1	funannotate	gene	653946	655115	.	-	.	ID=OR008_000189;
scaffold_1	funannotate	mRNA	653946	655115	.	-	.	ID=OR008_000189-T1;Parent=OR008_000189;product=hypothetical protein;
scaffold_1	funannotate	exon	653946	655115	.	-	.	ID=OR008_000189-T1.exon1;Parent=OR008_000189-T1;
scaffold_1	funannotate	CDS	653946	655115	.	-	0	ID=OR008_000189-T1.cds;Parent=OR008_000189-T1;
scaffold_1	funannotate	gene	656653	657450	.	-	.	ID=OR008_000190;
scaffold_1	funannotate	mRNA	656653	657450	.	-	.	ID=OR008_000190-T1;Parent=OR008_000190;product=hypothetical protein;
scaffold_1	funannotate	exon	656653	657450	.	-	.	ID=OR008_000190-T1.exon1;Parent=OR008_000190-T1;
scaffold_1	funannotate	CDS	656653	657450	.	-	0	ID=OR008_000190-T1.cds;Parent=OR008_000190-T1;
scaffold_1	funannotate	gene	659069	659938	.	-	.	ID=OR008_000191;
scaffold_1	funannotate	mRNA	659069	659938	.	-	.	ID=OR008_000191-T1;Parent=OR008_000191;product=hypothetical protein;
scaffold_1	funannotate	exon	659069	659938	.	-	.	ID=OR008_000191-T1.exon1;Parent=OR008_000191-T1;
scaffold_1	funannotate	CDS	659069	659938	.	-	0	ID=OR008_000191-T1.cds;Parent=OR008_000191-T1;
scaffold_1	funannotate	gene	666580	668290	.	+	.	ID=OR008_000192;
scaffold_1	funannotate	mRNA	666580	668290	.	+	.	ID=OR008_000192-T1;Parent=OR008_000192;product=hypothetical protein;
scaffold_1	funannotate	exon	666580	667912	.	+	.	ID=OR008_000192-T1.exon1;Parent=OR008_000192-T1;
scaffold_1	funannotate	exon	667968	668290	.	+	.	ID=OR008_000192-T1.exon2;Parent=OR008_000192-T1;
scaffold_1	funannotate	CDS	666580	667912	.	+	0	ID=OR008_000192-T1.cds;Parent=OR008_000192-T1;
scaffold_1	funannotate	CDS	667968	668290	.	+	2	ID=OR008_000192-T1.cds;Parent=OR008_000192-T1;
scaffold_1	funannotate	gene	669774	670590	.	-	.	ID=OR008_000193;
scaffold_1	funannotate	mRNA	669774	670590	.	-	.	ID=OR008_000193-T1;Parent=OR008_000193;product=hypothetical protein;
scaffold_1	funannotate	exon	670443	670590	.	-	.	ID=OR008_000193-T1.exon1;Parent=OR008_000193-T1;
scaffold_1	funannotate	exon	669774	670387	.	-	.	ID=OR008_000193-T1.exon2;Parent=OR008_000193-T1;
scaffold_1	funannotate	CDS	670443	670590	.	-	0	ID=OR008_000193-T1.cds;Parent=OR008_000193-T1;
scaffold_1	funannotate	CDS	669774	670387	.	-	2	ID=OR008_000193-T1.cds;Parent=OR008_000193-T1;
scaffold_1	funannotate	gene	672122	672967	.	+	.	ID=OR008_000194;
scaffold_1	funannotate	mRNA	672122	672967	.	+	.	ID=OR008_000194-T1;Parent=OR008_000194;product=hypothetical protein;
scaffold_1	funannotate	exon	672122	672967	.	+	.	ID=OR008_000194-T1.exon1;Parent=OR008_000194-T1;
scaffold_1	funannotate	CDS	672122	672967	.	+	0	ID=OR008_000194-T1.cds;Parent=OR008_000194-T1;
scaffold_1	funannotate	gene	674263	676255	.	-	.	ID=OR008_000195;
scaffold_1	funannotate	mRNA	674263	676255	.	-	.	ID=OR008_000195-T1;Parent=OR008_000195;product=hypothetical protein;
scaffold_1	funannotate	exon	676251	676255	.	-	.	ID=OR008_000195-T1.exon1;Parent=OR008_000195-T1;
scaffold_1	funannotate	exon	674263	676027	.	-	.	ID=OR008_000195-T1.exon2;Parent=OR008_000195-T1;
scaffold_1	funannotate	CDS	676251	676255	.	-	0	ID=OR008_000195-T1.cds;Parent=OR008_000195-T1;
scaffold_1	funannotate	CDS	674263	676027	.	-	1	ID=OR008_000195-T1.cds;Parent=OR008_000195-T1;
scaffold_1	funannotate	gene	678008	679106	.	-	.	ID=OR008_000196;
scaffold_1	funannotate	mRNA	678008	679106	.	-	.	ID=OR008_000196-T1;Parent=OR008_000196;product=hypothetical protein;
scaffold_1	funannotate	exon	679100	679106	.	-	.	ID=OR008_000196-T1.exon1;Parent=OR008_000196-T1;
scaffold_1	funannotate	exon	678008	679050	.	-	.	ID=OR008_000196-T1.exon2;Parent=OR008_000196-T1;
scaffold_1	funannotate	CDS	679100	679106	.	-	0	ID=OR008_000196-T1.cds;Parent=OR008_000196-T1;
scaffold_1	funannotate	CDS	678008	679050	.	-	2	ID=OR008_000196-T1.cds;Parent=OR008_000196-T1;
scaffold_1	funannotate	gene	684329	684676	.	+	.	ID=OR008_000197;
scaffold_1	funannotate	mRNA	684329	684676	.	+	.	ID=OR008_000197-T1;Parent=OR008_000197;product=hypothetical protein;
scaffold_1	funannotate	exon	684329	684443	.	+	.	ID=OR008_000197-T1.exon1;Parent=OR008_000197-T1;
scaffold_1	funannotate	exon	684531	684676	.	+	.	ID=OR008_000197-T1.exon2;Parent=OR008_000197-T1;
scaffold_1	funannotate	CDS	684329	684443	.	+	0	ID=OR008_000197-T1.cds;Parent=OR008_000197-T1;
scaffold_1	funannotate	CDS	684531	684676	.	+	2	ID=OR008_000197-T1.cds;Parent=OR008_000197-T1;
scaffold_1	funannotate	gene	686387	687517	.	+	.	ID=OR008_000198;
scaffold_1	funannotate	mRNA	686387	687517	.	+	.	ID=OR008_000198-T1;Parent=OR008_000198;product=hypothetical protein;
scaffold_1	funannotate	exon	686387	686520	.	+	.	ID=OR008_000198-T1.exon1;Parent=OR008_000198-T1;
scaffold_1	funannotate	exon	686629	687517	.	+	.	ID=OR008_000198-T1.exon2;Parent=OR008_000198-T1;
scaffold_1	funannotate	CDS	686387	686520	.	+	0	ID=OR008_000198-T1.cds;Parent=OR008_000198-T1;
scaffold_1	funannotate	CDS	686629	687517	.	+	1	ID=OR008_000198-T1.cds;Parent=OR008_000198-T1;
scaffold_2	funannotate	gene	237	1312	.	-	.	ID=OR008_000199;
scaffold_2	funannotate	mRNA	237	1312	.	-	.	ID=OR008_000199-T1;Parent=OR008_000199;product=hypothetical protein;
scaffold_2	funannotate	exon	1240	1312	.	-	.	ID=OR008_000199-T1.exon1;Parent=OR008_000199-T1;
scaffold_2	funannotate	exon	953	1183	.	-	.	ID=OR008_000199-T1.exon2;Parent=OR008_000199-T1;
scaffold_2	funannotate	exon	638	805	.	-	.	ID=OR008_000199-T1.exon3;Parent=OR008_000199-T1;
scaffold_2	funannotate	exon	473	592	.	-	.	ID=OR008_000199-T1.exon4;Parent=OR008_000199-T1;
scaffold_2	funannotate	exon	237	401	.	-	.	ID=OR008_000199-T1.exon5;Parent=OR008_000199-T1;
scaffold_2	funannotate	CDS	1240	1312	.	-	0	ID=OR008_000199-T1.cds;Parent=OR008_000199-T1;
scaffold_2	funannotate	CDS	953	1183	.	-	2	ID=OR008_000199-T1.cds;Parent=OR008_000199-T1;
scaffold_2	funannotate	CDS	638	805	.	-	2	ID=OR008_000199-T1.cds;Parent=OR008_000199-T1;
scaffold_2	funannotate	CDS	473	592	.	-	2	ID=OR008_000199-T1.cds;Parent=OR008_000199-T1;
scaffold_2	funannotate	CDS	237	401	.	-	2	ID=OR008_000199-T1.cds;Parent=OR008_000199-T1;
scaffold_2	funannotate	gene	3368	4438	.	-	.	ID=OR008_000200;
scaffold_2	funannotate	mRNA	3368	4438	.	-	.	ID=OR008_000200-T1;Parent=OR008_000200;product=hypothetical protein;
scaffold_2	funannotate	exon	4277	4438	.	-	.	ID=OR008_000200-T1.exon1;Parent=OR008_000200-T1;
scaffold_2	funannotate	exon	3678	4217	.	-	.	ID=OR008_000200-T1.exon2;Parent=OR008_000200-T1;
scaffold_2	funannotate	exon	3368	3598	.	-	.	ID=OR008_000200-T1.exon3;Parent=OR008_000200-T1;
scaffold_2	funannotate	CDS	4277	4438	.	-	0	ID=OR008_000200-T1.cds;Parent=OR008_000200-T1;
scaffold_2	funannotate	CDS	3678	4217	.	-	0	ID=OR008_000200-T1.cds;Parent=OR008_000200-T1;
scaffold_2	funannotate	CDS	3368	3598	.	-	0	ID=OR008_000200-T1.cds;Parent=OR008_000200-T1;
scaffold_2	funannotate	gene	5542	8228	.	+	.	ID=OR008_000201;
scaffold_2	funannotate	mRNA	5542	8228	.	+	.	ID=OR008_000201-T1;Parent=OR008_000201;product=hypothetical protein;
scaffold_2	funannotate	exon	5542	5606	.	+	.	ID=OR008_000201-T1.exon1;Parent=OR008_000201-T1;
scaffold_2	funannotate	exon	5678	5796	.	+	.	ID=OR008_000201-T1.exon2;Parent=OR008_000201-T1;
scaffold_2	funannotate	exon	5868	6587	.	+	.	ID=OR008_000201-T1.exon3;Parent=OR008_000201-T1;
scaffold_2	funannotate	exon	6641	7728	.	+	.	ID=OR008_000201-T1.exon4;Parent=OR008_000201-T1;
scaffold_2	funannotate	exon	7815	8228	.	+	.	ID=OR008_000201-T1.exon5;Parent=OR008_000201-T1;
scaffold_2	funannotate	CDS	5542	5606	.	+	0	ID=OR008_000201-T1.cds;Parent=OR008_000201-T1;
scaffold_2	funannotate	CDS	5678	5796	.	+	1	ID=OR008_000201-T1.cds;Parent=OR008_000201-T1;
scaffold_2	funannotate	CDS	5868	6587	.	+	2	ID=OR008_000201-T1.cds;Parent=OR008_000201-T1;
scaffold_2	funannotate	CDS	6641	7728	.	+	2	ID=OR008_000201-T1.cds;Parent=OR008_000201-T1;
scaffold_2	funannotate	CDS	7815	8228	.	+	0	ID=OR008_000201-T1.cds;Parent=OR008_000201-T1;
scaffold_2	funannotate	gene	14954	16207	.	+	.	ID=OR008_000202;
scaffold_2	funannotate	mRNA	14954	16207	.	+	.	ID=OR008_000202-T1;Parent=OR008_000202;product=hypothetical protein;
scaffold_2	funannotate	exon	14954	15349	.	+	.	ID=OR008_000202-T1.exon1;Parent=OR008_000202-T1;
scaffold_2	funannotate	exon	15408	15504	.	+	.	ID=OR008_000202-T1.exon2;Parent=OR008_000202-T1;
scaffold_2	funannotate	exon	15656	15807	.	+	.	ID=OR008_000202-T1.exon3;Parent=OR008_000202-T1;
scaffold_2	funannotate	exon	15920	16207	.	+	.	ID=OR008_000202-T1.exon4;Parent=OR008_000202-T1;
scaffold_2	funannotate	CDS	14954	15349	.	+	0	ID=OR008_000202-T1.cds;Parent=OR008_000202-T1;
scaffold_2	funannotate	CDS	15408	15504	.	+	0	ID=OR008_000202-T1.cds;Parent=OR008_000202-T1;
scaffold_2	funannotate	CDS	15656	15807	.	+	2	ID=OR008_000202-T1.cds;Parent=OR008_000202-T1;
scaffold_2	funannotate	CDS	15920	16207	.	+	0	ID=OR008_000202-T1.cds;Parent=OR008_000202-T1;
scaffold_2	funannotate	gene	16709	18348	.	-	.	ID=OR008_000203;
scaffold_2	funannotate	mRNA	16709	18348	.	-	.	ID=OR008_000203-T1;Parent=OR008_000203;product=hypothetical protein;
scaffold_2	funannotate	exon	17972	18348	.	-	.	ID=OR008_000203-T1.exon1;Parent=OR008_000203-T1;
scaffold_2	funannotate	exon	17479	17896	.	-	.	ID=OR008_000203-T1.exon2;Parent=OR008_000203-T1;
scaffold_2	funannotate	exon	16977	17348	.	-	.	ID=OR008_000203-T1.exon3;Parent=OR008_000203-T1;
scaffold_2	funannotate	exon	16709	16891	.	-	.	ID=OR008_000203-T1.exon4;Parent=OR008_000203-T1;
scaffold_2	funannotate	CDS	17972	18348	.	-	0	ID=OR008_000203-T1.cds;Parent=OR008_000203-T1;
scaffold_2	funannotate	CDS	17479	17896	.	-	1	ID=OR008_000203-T1.cds;Parent=OR008_000203-T1;
scaffold_2	funannotate	CDS	16977	17348	.	-	0	ID=OR008_000203-T1.cds;Parent=OR008_000203-T1;
scaffold_2	funannotate	CDS	16709	16891	.	-	0	ID=OR008_000203-T1.cds;Parent=OR008_000203-T1;
scaffold_2	funannotate	gene	19000	21609	.	+	.	ID=OR008_000204;
scaffold_2	funannotate	mRNA	19000	21609	.	+	.	ID=OR008_000204-T1;Parent=OR008_000204;product=hypothetical protein;
scaffold_2	funannotate	exon	19000	19148	.	+	.	ID=OR008_000204-T1.exon1;Parent=OR008_000204-T1;
scaffold_2	funannotate	exon	19214	19359	.	+	.	ID=OR008_000204-T1.exon2;Parent=OR008_000204-T1;
scaffold_2	funannotate	exon	19418	20919	.	+	.	ID=OR008_000204-T1.exon3;Parent=OR008_000204-T1;
scaffold_2	funannotate	exon	20986	21174	.	+	.	ID=OR008_000204-T1.exon4;Parent=OR008_000204-T1;
scaffold_2	funannotate	exon	21277	21609	.	+	.	ID=OR008_000204-T1.exon5;Parent=OR008_000204-T1;
scaffold_2	funannotate	CDS	19000	19148	.	+	0	ID=OR008_000204-T1.cds;Parent=OR008_000204-T1;
scaffold_2	funannotate	CDS	19214	19359	.	+	1	ID=OR008_000204-T1.cds;Parent=OR008_000204-T1;
scaffold_2	funannotate	CDS	19418	20919	.	+	2	ID=OR008_000204-T1.cds;Parent=OR008_000204-T1;
scaffold_2	funannotate	CDS	20986	21174	.	+	0	ID=OR008_000204-T1.cds;Parent=OR008_000204-T1;
scaffold_2	funannotate	CDS	21277	21609	.	+	0	ID=OR008_000204-T1.cds;Parent=OR008_000204-T1;
scaffold_2	funannotate	gene	22216	23139	.	-	.	ID=OR008_000205;
scaffold_2	funannotate	mRNA	22216	23139	.	-	.	ID=OR008_000205-T1;Parent=OR008_000205;product=hypothetical protein;
scaffold_2	funannotate	exon	22216	23139	.	-	.	ID=OR008_000205-T1.exon1;Parent=OR008_000205-T1;
scaffold_2	funannotate	CDS	22216	23139	.	-	0	ID=OR008_000205-T1.cds;Parent=OR008_000205-T1;
scaffold_2	funannotate	gene	23672	25222	.	-	.	ID=OR008_000206;
scaffold_2	funannotate	mRNA	23672	25222	.	-	.	ID=OR008_000206-T1;Parent=OR008_000206;product=hypothetical protein;
scaffold_2	funannotate	exon	23672	25222	.	-	.	ID=OR008_000206-T1.exon1;Parent=OR008_000206-T1;
scaffold_2	funannotate	CDS	23672	25222	.	-	0	ID=OR008_000206-T1.cds;Parent=OR008_000206-T1;
scaffold_2	funannotate	gene	25894	30344	.	+	.	ID=OR008_000207;
scaffold_2	funannotate	mRNA	25894	30344	.	+	.	ID=OR008_000207-T1;Parent=OR008_000207;product=hypothetical protein;
scaffold_2	funannotate	exon	25894	25968	.	+	.	ID=OR008_000207-T1.exon1;Parent=OR008_000207-T1;
scaffold_2	funannotate	exon	26252	27777	.	+	.	ID=OR008_000207-T1.exon2;Parent=OR008_000207-T1;
scaffold_2	funannotate	exon	27853	29408	.	+	.	ID=OR008_000207-T1.exon3;Parent=OR008_000207-T1;
scaffold_2	funannotate	exon	29470	30344	.	+	.	ID=OR008_000207-T1.exon4;Parent=OR008_000207-T1;
scaffold_2	funannotate	CDS	25894	25968	.	+	0	ID=OR008_000207-T1.cds;Parent=OR008_000207-T1;
scaffold_2	funannotate	CDS	26252	27777	.	+	0	ID=OR008_000207-T1.cds;Parent=OR008_000207-T1;
scaffold_2	funannotate	CDS	27853	29408	.	+	1	ID=OR008_000207-T1.cds;Parent=OR008_000207-T1;
scaffold_2	funannotate	CDS	29470	30344	.	+	2	ID=OR008_000207-T1.cds;Parent=OR008_000207-T1;
scaffold_2	funannotate	gene	31021	33194	.	+	.	ID=OR008_000208;
scaffold_2	funannotate	mRNA	31021	33194	.	+	.	ID=OR008_000208-T1;Parent=OR008_000208;product=hypothetical protein;
scaffold_2	funannotate	exon	31021	31085	.	+	.	ID=OR008_000208-T1.exon1;Parent=OR008_000208-T1;
scaffold_2	funannotate	exon	31163	33194	.	+	.	ID=OR008_000208-T1.exon2;Parent=OR008_000208-T1;
scaffold_2	funannotate	CDS	31021	31085	.	+	0	ID=OR008_000208-T1.cds;Parent=OR008_000208-T1;
scaffold_2	funannotate	CDS	31163	33194	.	+	1	ID=OR008_000208-T1.cds;Parent=OR008_000208-T1;
scaffold_2	funannotate	gene	34508	35873	.	+	.	ID=OR008_000209;
scaffold_2	funannotate	mRNA	34508	35873	.	+	.	ID=OR008_000209-T1;Parent=OR008_000209;product=hypothetical protein;
scaffold_2	funannotate	exon	34508	34680	.	+	.	ID=OR008_000209-T1.exon1;Parent=OR008_000209-T1;
scaffold_2	funannotate	exon	34743	35018	.	+	.	ID=OR008_000209-T1.exon2;Parent=OR008_000209-T1;
scaffold_2	funannotate	exon	35072	35873	.	+	.	ID=OR008_000209-T1.exon3;Parent=OR008_000209-T1;
scaffold_2	funannotate	CDS	34508	34680	.	+	0	ID=OR008_000209-T1.cds;Parent=OR008_000209-T1;
scaffold_2	funannotate	CDS	34743	35018	.	+	1	ID=OR008_000209-T1.cds;Parent=OR008_000209-T1;
scaffold_2	funannotate	CDS	35072	35873	.	+	1	ID=OR008_000209-T1.cds;Parent=OR008_000209-T1;
scaffold_2	funannotate	gene	41407	42764	.	+	.	ID=OR008_000210;
scaffold_2	funannotate	mRNA	41407	42764	.	+	.	ID=OR008_000210-T1;Parent=OR008_000210;product=hypothetical protein;
scaffold_2	funannotate	exon	41407	41516	.	+	.	ID=OR008_000210-T1.exon1;Parent=OR008_000210-T1;
scaffold_2	funannotate	exon	41579	42764	.	+	.	ID=OR008_000210-T1.exon2;Parent=OR008_000210-T1;
scaffold_2	funannotate	CDS	41407	41516	.	+	0	ID=OR008_000210-T1.cds;Parent=OR008_000210-T1;
scaffold_2	funannotate	CDS	41579	42764	.	+	1	ID=OR008_000210-T1.cds;Parent=OR008_000210-T1;
scaffold_2	funannotate	gene	45151	47034	.	+	.	ID=OR008_000211;
scaffold_2	funannotate	mRNA	45151	47034	.	+	.	ID=OR008_000211-T1;Parent=OR008_000211;product=hypothetical protein;
scaffold_2	funannotate	exon	45151	45186	.	+	.	ID=OR008_000211-T1.exon1;Parent=OR008_000211-T1;
scaffold_2	funannotate	exon	45316	46561	.	+	.	ID=OR008_000211-T1.exon2;Parent=OR008_000211-T1;
scaffold_2	funannotate	exon	46646	47034	.	+	.	ID=OR008_000211-T1.exon3;Parent=OR008_000211-T1;
scaffold_2	funannotate	CDS	45151	45186	.	+	0	ID=OR008_000211-T1.cds;Parent=OR008_000211-T1;
scaffold_2	funannotate	CDS	45316	46561	.	+	0	ID=OR008_000211-T1.cds;Parent=OR008_000211-T1;
scaffold_2	funannotate	CDS	46646	47034	.	+	2	ID=OR008_000211-T1.cds;Parent=OR008_000211-T1;
scaffold_2	funannotate	gene	53121	55169	.	+	.	ID=OR008_000212;
scaffold_2	funannotate	mRNA	53121	55169	.	+	.	ID=OR008_000212-T1;Parent=OR008_000212;product=hypothetical protein;
scaffold_2	funannotate	exon	53121	53776	.	+	.	ID=OR008_000212-T1.exon1;Parent=OR008_000212-T1;
scaffold_2	funannotate	exon	53850	54904	.	+	.	ID=OR008_000212-T1.exon2;Parent=OR008_000212-T1;
scaffold_2	funannotate	exon	54965	54970	.	+	.	ID=OR008_000212-T1.exon3;Parent=OR008_000212-T1;
scaffold_2	funannotate	exon	55126	55169	.	+	.	ID=OR008_000212-T1.exon4;Parent=OR008_000212-T1;
scaffold_2	funannotate	CDS	53121	53776	.	+	0	ID=OR008_000212-T1.cds;Parent=OR008_000212-T1;
scaffold_2	funannotate	CDS	53850	54904	.	+	1	ID=OR008_000212-T1.cds;Parent=OR008_000212-T1;
scaffold_2	funannotate	CDS	54965	54970	.	+	2	ID=OR008_000212-T1.cds;Parent=OR008_000212-T1;
scaffold_2	funannotate	CDS	55126	55169	.	+	2	ID=OR008_000212-T1.cds;Parent=OR008_000212-T1;
scaffold_2	funannotate	gene	58442	59509	.	+	.	ID=OR008_000213;
scaffold_2	funannotate	mRNA	58442	59509	.	+	.	ID=OR008_000213-T1;Parent=OR008_000213;product=hypothetical protein;
scaffold_2	funannotate	exon	58442	59509	.	+	.	ID=OR008_000213-T1.exon1;Parent=OR008_000213-T1;
scaffold_2	funannotate	CDS	58442	59509	.	+	0	ID=OR008_000213-T1.cds;Parent=OR008_000213-T1;
scaffold_2	funannotate	gene	60354	61317	.	-	.	ID=OR008_000214;
scaffold_2	funannotate	mRNA	60354	61317	.	-	.	ID=OR008_000214-T1;Parent=OR008_000214;product=hypothetical protein;
scaffold_2	funannotate	exon	61020	61317	.	-	.	ID=OR008_000214-T1.exon1;Parent=OR008_000214-T1;
scaffold_2	funannotate	exon	60677	60921	.	-	.	ID=OR008_000214-T1.exon2;Parent=OR008_000214-T1;
scaffold_2	funannotate	exon	60354	60590	.	-	.	ID=OR008_000214-T1.exon3;Parent=OR008_000214-T1;
scaffold_2	funannotate	CDS	61020	61317	.	-	0	ID=OR008_000214-T1.cds;Parent=OR008_000214-T1;
scaffold_2	funannotate	CDS	60677	60921	.	-	2	ID=OR008_000214-T1.cds;Parent=OR008_000214-T1;
scaffold_2	funannotate	CDS	60354	60590	.	-	0	ID=OR008_000214-T1.cds;Parent=OR008_000214-T1;
scaffold_2	funannotate	gene	62662	64393	.	-	.	ID=OR008_000215;
scaffold_2	funannotate	mRNA	62662	64393	.	-	.	ID=OR008_000215-T1;Parent=OR008_000215;product=hypothetical protein;
scaffold_2	funannotate	exon	63964	64393	.	-	.	ID=OR008_000215-T1.exon1;Parent=OR008_000215-T1;
scaffold_2	funannotate	exon	63633	63904	.	-	.	ID=OR008_000215-T1.exon2;Parent=OR008_000215-T1;
scaffold_2	funannotate	exon	63456	63571	.	-	.	ID=OR008_000215-T1.exon3;Parent=OR008_000215-T1;
scaffold_2	funannotate	exon	62662	63397	.	-	.	ID=OR008_000215-T1.exon4;Parent=OR008_000215-T1;
scaffold_2	funannotate	CDS	63964	64393	.	-	0	ID=OR008_000215-T1.cds;Parent=OR008_000215-T1;
scaffold_2	funannotate	CDS	63633	63904	.	-	2	ID=OR008_000215-T1.cds;Parent=OR008_000215-T1;
scaffold_2	funannotate	CDS	63456	63571	.	-	0	ID=OR008_000215-T1.cds;Parent=OR008_000215-T1;
scaffold_2	funannotate	CDS	62662	63397	.	-	1	ID=OR008_000215-T1.cds;Parent=OR008_000215-T1;
scaffold_2	funannotate	gene	65711	69322	.	-	.	ID=OR008_000216;
scaffold_2	funannotate	mRNA	65711	69322	.	-	.	ID=OR008_000216-T1;Parent=OR008_000216;product=hypothetical protein;
scaffold_2	funannotate	exon	65711	69322	.	-	.	ID=OR008_000216-T1.exon1;Parent=OR008_000216-T1;
scaffold_2	funannotate	CDS	65711	69322	.	-	0	ID=OR008_000216-T1.cds;Parent=OR008_000216-T1;
scaffold_2	funannotate	gene	82223	83808	.	-	.	ID=OR008_000217;
scaffold_2	funannotate	mRNA	82223	83808	.	-	.	ID=OR008_000217-T1;Parent=OR008_000217;product=hypothetical protein;
scaffold_2	funannotate	exon	82897	83808	.	-	.	ID=OR008_000217-T1.exon1;Parent=OR008_000217-T1;
scaffold_2	funannotate	exon	82223	82705	.	-	.	ID=OR008_000217-T1.exon2;Parent=OR008_000217-T1;
scaffold_2	funannotate	CDS	82897	83808	.	-	0	ID=OR008_000217-T1.cds;Parent=OR008_000217-T1;
scaffold_2	funannotate	CDS	82223	82705	.	-	0	ID=OR008_000217-T1.cds;Parent=OR008_000217-T1;
scaffold_2	funannotate	gene	86294	87359	.	+	.	ID=OR008_000218;
scaffold_2	funannotate	mRNA	86294	87359	.	+	.	ID=OR008_000218-T1;Parent=OR008_000218;product=hypothetical protein;
scaffold_2	funannotate	exon	86294	86308	.	+	.	ID=OR008_000218-T1.exon1;Parent=OR008_000218-T1;
scaffold_2	funannotate	exon	86367	87359	.	+	.	ID=OR008_000218-T1.exon2;Parent=OR008_000218-T1;
scaffold_2	funannotate	CDS	86294	86308	.	+	0	ID=OR008_000218-T1.cds;Parent=OR008_000218-T1;
scaffold_2	funannotate	CDS	86367	87359	.	+	0	ID=OR008_000218-T1.cds;Parent=OR008_000218-T1;
scaffold_2	funannotate	gene	88096	93741	.	+	.	ID=OR008_000219;
scaffold_2	funannotate	mRNA	88096	93741	.	+	.	ID=OR008_000219-T1;Parent=OR008_000219;product=hypothetical protein;
scaffold_2	funannotate	exon	88096	93741	.	+	.	ID=OR008_000219-T1.exon1;Parent=OR008_000219-T1;
scaffold_2	funannotate	CDS	88096	93741	.	+	0	ID=OR008_000219-T1.cds;Parent=OR008_000219-T1;
scaffold_2	funannotate	gene	94893	96245	.	-	.	ID=OR008_000220;
scaffold_2	funannotate	mRNA	94893	96245	.	-	.	ID=OR008_000220-T1;Parent=OR008_000220;product=hypothetical protein;
scaffold_2	funannotate	exon	96033	96245	.	-	.	ID=OR008_000220-T1.exon1;Parent=OR008_000220-T1;
scaffold_2	funannotate	exon	94893	95915	.	-	.	ID=OR008_000220-T1.exon2;Parent=OR008_000220-T1;
scaffold_2	funannotate	CDS	96033	96245	.	-	0	ID=OR008_000220-T1.cds;Parent=OR008_000220-T1;
scaffold_2	funannotate	CDS	94893	95915	.	-	0	ID=OR008_000220-T1.cds;Parent=OR008_000220-T1;
scaffold_2	funannotate	gene	97191	97752	.	-	.	ID=OR008_000221;
scaffold_2	funannotate	mRNA	97191	97752	.	-	.	ID=OR008_000221-T1;Parent=OR008_000221;product=hypothetical protein;
scaffold_2	funannotate	exon	97692	97752	.	-	.	ID=OR008_000221-T1.exon1;Parent=OR008_000221-T1;
scaffold_2	funannotate	exon	97191	97630	.	-	.	ID=OR008_000221-T1.exon2;Parent=OR008_000221-T1;
scaffold_2	funannotate	CDS	97692	97752	.	-	0	ID=OR008_000221-T1.cds;Parent=OR008_000221-T1;
scaffold_2	funannotate	CDS	97191	97630	.	-	2	ID=OR008_000221-T1.cds;Parent=OR008_000221-T1;
scaffold_2	funannotate	gene	98738	99733	.	-	.	ID=OR008_000222;
scaffold_2	funannotate	mRNA	98738	99733	.	-	.	ID=OR008_000222-T1;Parent=OR008_000222;product=hypothetical protein;
scaffold_2	funannotate	exon	98738	99733	.	-	.	ID=OR008_000222-T1.exon1;Parent=OR008_000222-T1;
scaffold_2	funannotate	CDS	98738	99733	.	-	0	ID=OR008_000222-T1.cds;Parent=OR008_000222-T1;
scaffold_2	funannotate	gene	101450	102718	.	+	.	ID=OR008_000223;
scaffold_2	funannotate	mRNA	101450	102718	.	+	.	ID=OR008_000223-T1;Parent=OR008_000223;product=hypothetical protein;
scaffold_2	funannotate	exon	101450	101612	.	+	.	ID=OR008_000223-T1.exon1;Parent=OR008_000223-T1;
scaffold_2	funannotate	exon	101763	102718	.	+	.	ID=OR008_000223-T1.exon2;Parent=OR008_000223-T1;
scaffold_2	funannotate	CDS	101450	101612	.	+	0	ID=OR008_000223-T1.cds;Parent=OR008_000223-T1;
scaffold_2	funannotate	CDS	101763	102718	.	+	2	ID=OR008_000223-T1.cds;Parent=OR008_000223-T1;
scaffold_2	funannotate	gene	103168	104808	.	-	.	ID=OR008_000224;
scaffold_2	funannotate	mRNA	103168	104808	.	-	.	ID=OR008_000224-T1;Parent=OR008_000224;product=hypothetical protein;
scaffold_2	funannotate	exon	103168	104808	.	-	.	ID=OR008_000224-T1.exon1;Parent=OR008_000224-T1;
scaffold_2	funannotate	CDS	103168	104808	.	-	0	ID=OR008_000224-T1.cds;Parent=OR008_000224-T1;
scaffold_2	funannotate	gene	105767	106863	.	-	.	ID=OR008_000225;
scaffold_2	funannotate	mRNA	105767	106863	.	-	.	ID=OR008_000225-T1;Parent=OR008_000225;product=hypothetical protein;
scaffold_2	funannotate	exon	106472	106863	.	-	.	ID=OR008_000225-T1.exon1;Parent=OR008_000225-T1;
scaffold_2	funannotate	exon	106091	106388	.	-	.	ID=OR008_000225-T1.exon2;Parent=OR008_000225-T1;
scaffold_2	funannotate	exon	105767	106027	.	-	.	ID=OR008_000225-T1.exon3;Parent=OR008_000225-T1;
scaffold_2	funannotate	CDS	106472	106863	.	-	0	ID=OR008_000225-T1.cds;Parent=OR008_000225-T1;
scaffold_2	funannotate	CDS	106091	106388	.	-	1	ID=OR008_000225-T1.cds;Parent=OR008_000225-T1;
scaffold_2	funannotate	CDS	105767	106027	.	-	0	ID=OR008_000225-T1.cds;Parent=OR008_000225-T1;
scaffold_2	funannotate	gene	109257	109557	.	-	.	ID=OR008_000226;
scaffold_2	funannotate	mRNA	109257	109557	.	-	.	ID=OR008_000226-T1;Parent=OR008_000226;product=hypothetical protein;
scaffold_2	funannotate	exon	109475	109557	.	-	.	ID=OR008_000226-T1.exon1;Parent=OR008_000226-T1;
scaffold_2	funannotate	exon	109257	109419	.	-	.	ID=OR008_000226-T1.exon2;Parent=OR008_000226-T1;
scaffold_2	funannotate	CDS	109475	109557	.	-	0	ID=OR008_000226-T1.cds;Parent=OR008_000226-T1;
scaffold_2	funannotate	CDS	109257	109419	.	-	1	ID=OR008_000226-T1.cds;Parent=OR008_000226-T1;
scaffold_2	funannotate	gene	122299	125208	.	-	.	ID=OR008_000227;
scaffold_2	funannotate	mRNA	122299	125208	.	-	.	ID=OR008_000227-T1;Parent=OR008_000227;product=hypothetical protein;
scaffold_2	funannotate	exon	124076	125208	.	-	.	ID=OR008_000227-T1.exon1;Parent=OR008_000227-T1;
scaffold_2	funannotate	exon	123466	124022	.	-	.	ID=OR008_000227-T1.exon2;Parent=OR008_000227-T1;
scaffold_2	funannotate	exon	122299	123401	.	-	.	ID=OR008_000227-T1.exon3;Parent=OR008_000227-T1;
scaffold_2	funannotate	CDS	124076	125208	.	-	0	ID=OR008_000227-T1.cds;Parent=OR008_000227-T1;
scaffold_2	funannotate	CDS	123466	124022	.	-	1	ID=OR008_000227-T1.cds;Parent=OR008_000227-T1;
scaffold_2	funannotate	CDS	122299	123401	.	-	2	ID=OR008_000227-T1.cds;Parent=OR008_000227-T1;
scaffold_2	funannotate	gene	125276	125775	.	-	.	ID=OR008_000228;
scaffold_2	funannotate	mRNA	125276	125775	.	-	.	ID=OR008_000228-T1;Parent=OR008_000228;product=hypothetical protein;
scaffold_2	funannotate	exon	125640	125775	.	-	.	ID=OR008_000228-T1.exon1;Parent=OR008_000228-T1;
scaffold_2	funannotate	exon	125276	125583	.	-	.	ID=OR008_000228-T1.exon2;Parent=OR008_000228-T1;
scaffold_2	funannotate	CDS	125640	125775	.	-	0	ID=OR008_000228-T1.cds;Parent=OR008_000228-T1;
scaffold_2	funannotate	CDS	125276	125583	.	-	2	ID=OR008_000228-T1.cds;Parent=OR008_000228-T1;
scaffold_2	funannotate	gene	127565	128014	.	+	.	ID=OR008_000229;
scaffold_2	funannotate	mRNA	127565	128014	.	+	.	ID=OR008_000229-T1;Parent=OR008_000229;product=hypothetical protein;
scaffold_2	funannotate	exon	127565	127627	.	+	.	ID=OR008_000229-T1.exon1;Parent=OR008_000229-T1;
scaffold_2	funannotate	exon	127823	128014	.	+	.	ID=OR008_000229-T1.exon2;Parent=OR008_000229-T1;
scaffold_2	funannotate	CDS	127565	127627	.	+	0	ID=OR008_000229-T1.cds;Parent=OR008_000229-T1;
scaffold_2	funannotate	CDS	127823	128014	.	+	0	ID=OR008_000229-T1.cds;Parent=OR008_000229-T1;
scaffold_2	funannotate	gene	128702	131020	.	-	.	ID=OR008_000230;
scaffold_2	funannotate	mRNA	128702	131020	.	-	.	ID=OR008_000230-T1;Parent=OR008_000230;product=hypothetical protein;
scaffold_2	funannotate	exon	130280	131020	.	-	.	ID=OR008_000230-T1.exon1;Parent=OR008_000230-T1;
scaffold_2	funannotate	exon	129097	130202	.	-	.	ID=OR008_000230-T1.exon2;Parent=OR008_000230-T1;
scaffold_2	funannotate	exon	128702	128978	.	-	.	ID=OR008_000230-T1.exon3;Parent=OR008_000230-T1;
scaffold_2	funannotate	CDS	130280	131020	.	-	0	ID=OR008_000230-T1.cds;Parent=OR008_000230-T1;
scaffold_2	funannotate	CDS	129097	130202	.	-	0	ID=OR008_000230-T1.cds;Parent=OR008_000230-T1;
scaffold_2	funannotate	CDS	128702	128978	.	-	1	ID=OR008_000230-T1.cds;Parent=OR008_000230-T1;
scaffold_2	funannotate	gene	132245	132968	.	-	.	ID=OR008_000231;
scaffold_2	funannotate	mRNA	132245	132968	.	-	.	ID=OR008_000231-T1;Parent=OR008_000231;product=hypothetical protein;
scaffold_2	funannotate	exon	132791	132968	.	-	.	ID=OR008_000231-T1.exon1;Parent=OR008_000231-T1;
scaffold_2	funannotate	exon	132366	132599	.	-	.	ID=OR008_000231-T1.exon2;Parent=OR008_000231-T1;
scaffold_2	funannotate	exon	132245	132273	.	-	.	ID=OR008_000231-T1.exon3;Parent=OR008_000231-T1;
scaffold_2	funannotate	CDS	132791	132968	.	-	0	ID=OR008_000231-T1.cds;Parent=OR008_000231-T1;
scaffold_2	funannotate	CDS	132366	132599	.	-	2	ID=OR008_000231-T1.cds;Parent=OR008_000231-T1;
scaffold_2	funannotate	CDS	132245	132273	.	-	2	ID=OR008_000231-T1.cds;Parent=OR008_000231-T1;
scaffold_2	funannotate	gene	137282	138892	.	+	.	ID=OR008_000232;
scaffold_2	funannotate	mRNA	137282	138892	.	+	.	ID=OR008_000232-T1;Parent=OR008_000232;product=hypothetical protein;
scaffold_2	funannotate	exon	137282	137426	.	+	.	ID=OR008_000232-T1.exon1;Parent=OR008_000232-T1;
scaffold_2	funannotate	exon	137487	137629	.	+	.	ID=OR008_000232-T1.exon2;Parent=OR008_000232-T1;
scaffold_2	funannotate	exon	137711	137825	.	+	.	ID=OR008_000232-T1.exon3;Parent=OR008_000232-T1;
scaffold_2	funannotate	exon	137875	138774	.	+	.	ID=OR008_000232-T1.exon4;Parent=OR008_000232-T1;
scaffold_2	funannotate	exon	138831	138892	.	+	.	ID=OR008_000232-T1.exon5;Parent=OR008_000232-T1;
scaffold_2	funannotate	CDS	137282	137426	.	+	0	ID=OR008_000232-T1.cds;Parent=OR008_000232-T1;
scaffold_2	funannotate	CDS	137487	137629	.	+	2	ID=OR008_000232-T1.cds;Parent=OR008_000232-T1;
scaffold_2	funannotate	CDS	137711	137825	.	+	0	ID=OR008_000232-T1.cds;Parent=OR008_000232-T1;
scaffold_2	funannotate	CDS	137875	138774	.	+	2	ID=OR008_000232-T1.cds;Parent=OR008_000232-T1;
scaffold_2	funannotate	CDS	138831	138892	.	+	2	ID=OR008_000232-T1.cds;Parent=OR008_000232-T1;
scaffold_2	funannotate	gene	139436	141880	.	-	.	ID=OR008_000233;
scaffold_2	funannotate	mRNA	139436	141880	.	-	.	ID=OR008_000233-T1;Parent=OR008_000233;product=hypothetical protein;
scaffold_2	funannotate	exon	141288	141880	.	-	.	ID=OR008_000233-T1.exon1;Parent=OR008_000233-T1;
scaffold_2	funannotate	exon	141161	141194	.	-	.	ID=OR008_000233-T1.exon2;Parent=OR008_000233-T1;
scaffold_2	funannotate	exon	140645	141019	.	-	.	ID=OR008_000233-T1.exon3;Parent=OR008_000233-T1;
scaffold_2	funannotate	exon	139436	140542	.	-	.	ID=OR008_000233-T1.exon4;Parent=OR008_000233-T1;
scaffold_2	funannotate	CDS	141288	141880	.	-	0	ID=OR008_000233-T1.cds;Parent=OR008_000233-T1;
scaffold_2	funannotate	CDS	141161	141194	.	-	1	ID=OR008_000233-T1.cds;Parent=OR008_000233-T1;
scaffold_2	funannotate	CDS	140645	141019	.	-	0	ID=OR008_000233-T1.cds;Parent=OR008_000233-T1;
scaffold_2	funannotate	CDS	139436	140542	.	-	0	ID=OR008_000233-T1.cds;Parent=OR008_000233-T1;
scaffold_2	funannotate	gene	143130	144327	.	-	.	ID=OR008_000234;
scaffold_2	funannotate	mRNA	143130	144327	.	-	.	ID=OR008_000234-T1;Parent=OR008_000234;product=hypothetical protein;
scaffold_2	funannotate	exon	144180	144327	.	-	.	ID=OR008_000234-T1.exon1;Parent=OR008_000234-T1;
scaffold_2	funannotate	exon	143130	144109	.	-	.	ID=OR008_000234-T1.exon2;Parent=OR008_000234-T1;
scaffold_2	funannotate	CDS	144180	144327	.	-	0	ID=OR008_000234-T1.cds;Parent=OR008_000234-T1;
scaffold_2	funannotate	CDS	143130	144109	.	-	2	ID=OR008_000234-T1.cds;Parent=OR008_000234-T1;
scaffold_2	funannotate	gene	145072	145549	.	+	.	ID=OR008_000235;
scaffold_2	funannotate	mRNA	145072	145549	.	+	.	ID=OR008_000235-T1;Parent=OR008_000235;product=hypothetical protein;
scaffold_2	funannotate	exon	145072	145277	.	+	.	ID=OR008_000235-T1.exon1;Parent=OR008_000235-T1;
scaffold_2	funannotate	exon	145387	145549	.	+	.	ID=OR008_000235-T1.exon2;Parent=OR008_000235-T1;
scaffold_2	funannotate	CDS	145072	145277	.	+	0	ID=OR008_000235-T1.cds;Parent=OR008_000235-T1;
scaffold_2	funannotate	CDS	145387	145549	.	+	1	ID=OR008_000235-T1.cds;Parent=OR008_000235-T1;
scaffold_2	funannotate	gene	146235	148013	.	-	.	ID=OR008_000236;
scaffold_2	funannotate	mRNA	146235	148013	.	-	.	ID=OR008_000236-T1;Parent=OR008_000236;product=hypothetical protein;
scaffold_2	funannotate	exon	146235	148013	.	-	.	ID=OR008_000236-T1.exon1;Parent=OR008_000236-T1;
scaffold_2	funannotate	CDS	146235	148013	.	-	0	ID=OR008_000236-T1.cds;Parent=OR008_000236-T1;
scaffold_2	funannotate	gene	148976	151221	.	+	.	ID=OR008_000237;
scaffold_2	funannotate	mRNA	148976	151221	.	+	.	ID=OR008_000237-T1;Parent=OR008_000237;product=hypothetical protein;
scaffold_2	funannotate	exon	148976	149212	.	+	.	ID=OR008_000237-T1.exon1;Parent=OR008_000237-T1;
scaffold_2	funannotate	exon	149279	149364	.	+	.	ID=OR008_000237-T1.exon2;Parent=OR008_000237-T1;
scaffold_2	funannotate	exon	149427	150010	.	+	.	ID=OR008_000237-T1.exon3;Parent=OR008_000237-T1;
scaffold_2	funannotate	exon	150069	150206	.	+	.	ID=OR008_000237-T1.exon4;Parent=OR008_000237-T1;
scaffold_2	funannotate	exon	150263	151221	.	+	.	ID=OR008_000237-T1.exon5;Parent=OR008_000237-T1;
scaffold_2	funannotate	CDS	148976	149212	.	+	0	ID=OR008_000237-T1.cds;Parent=OR008_000237-T1;
scaffold_2	funannotate	CDS	149279	149364	.	+	0	ID=OR008_000237-T1.cds;Parent=OR008_000237-T1;
scaffold_2	funannotate	CDS	149427	150010	.	+	1	ID=OR008_000237-T1.cds;Parent=OR008_000237-T1;
scaffold_2	funannotate	CDS	150069	150206	.	+	2	ID=OR008_000237-T1.cds;Parent=OR008_000237-T1;
scaffold_2	funannotate	CDS	150263	151221	.	+	2	ID=OR008_000237-T1.cds;Parent=OR008_000237-T1;
scaffold_2	funannotate	gene	152418	152978	.	-	.	ID=OR008_000238;
scaffold_2	funannotate	mRNA	152418	152978	.	-	.	ID=OR008_000238-T1;Parent=OR008_000238;product=hypothetical protein;
scaffold_2	funannotate	exon	152418	152978	.	-	.	ID=OR008_000238-T1.exon1;Parent=OR008_000238-T1;
scaffold_2	funannotate	CDS	152418	152978	.	-	0	ID=OR008_000238-T1.cds;Parent=OR008_000238-T1;
scaffold_2	funannotate	gene	155172	157173	.	-	.	ID=OR008_000239;
scaffold_2	funannotate	mRNA	155172	157173	.	-	.	ID=OR008_000239-T1;Parent=OR008_000239;product=hypothetical protein;
scaffold_2	funannotate	exon	156614	157173	.	-	.	ID=OR008_000239-T1.exon1;Parent=OR008_000239-T1;
scaffold_2	funannotate	exon	156026	156497	.	-	.	ID=OR008_000239-T1.exon2;Parent=OR008_000239-T1;
scaffold_2	funannotate	exon	155668	155915	.	-	.	ID=OR008_000239-T1.exon3;Parent=OR008_000239-T1;
scaffold_2	funannotate	exon	155172	155607	.	-	.	ID=OR008_000239-T1.exon4;Parent=OR008_000239-T1;
scaffold_2	funannotate	CDS	156614	157173	.	-	0	ID=OR008_000239-T1.cds;Parent=OR008_000239-T1;
scaffold_2	funannotate	CDS	156026	156497	.	-	1	ID=OR008_000239-T1.cds;Parent=OR008_000239-T1;
scaffold_2	funannotate	CDS	155668	155915	.	-	0	ID=OR008_000239-T1.cds;Parent=OR008_000239-T1;
scaffold_2	funannotate	CDS	155172	155607	.	-	1	ID=OR008_000239-T1.cds;Parent=OR008_000239-T1;
scaffold_2	funannotate	gene	158611	159063	.	-	.	ID=OR008_000240;
scaffold_2	funannotate	mRNA	158611	159063	.	-	.	ID=OR008_000240-T1;Parent=OR008_000240;product=hypothetical protein;
scaffold_2	funannotate	exon	158847	159063	.	-	.	ID=OR008_000240-T1.exon1;Parent=OR008_000240-T1;
scaffold_2	funannotate	exon	158611	158753	.	-	.	ID=OR008_000240-T1.exon2;Parent=OR008_000240-T1;
scaffold_2	funannotate	CDS	158847	159063	.	-	0	ID=OR008_000240-T1.cds;Parent=OR008_000240-T1;
scaffold_2	funannotate	CDS	158611	158753	.	-	2	ID=OR008_000240-T1.cds;Parent=OR008_000240-T1;
scaffold_2	funannotate	gene	162147	163995	.	-	.	ID=OR008_000241;
scaffold_2	funannotate	mRNA	162147	163995	.	-	.	ID=OR008_000241-T1;Parent=OR008_000241;product=hypothetical protein;
scaffold_2	funannotate	exon	163765	163995	.	-	.	ID=OR008_000241-T1.exon1;Parent=OR008_000241-T1;
scaffold_2	funannotate	exon	163548	163691	.	-	.	ID=OR008_000241-T1.exon2;Parent=OR008_000241-T1;
scaffold_2	funannotate	exon	162147	163478	.	-	.	ID=OR008_000241-T1.exon3;Parent=OR008_000241-T1;
scaffold_2	funannotate	CDS	163765	163995	.	-	0	ID=OR008_000241-T1.cds;Parent=OR008_000241-T1;
scaffold_2	funannotate	CDS	163548	163691	.	-	0	ID=OR008_000241-T1.cds;Parent=OR008_000241-T1;
scaffold_2	funannotate	CDS	162147	163478	.	-	0	ID=OR008_000241-T1.cds;Parent=OR008_000241-T1;
scaffold_2	funannotate	gene	164686	165893	.	+	.	ID=OR008_000242;
scaffold_2	funannotate	mRNA	164686	165893	.	+	.	ID=OR008_000242-T1;Parent=OR008_000242;product=hypothetical protein;
scaffold_2	funannotate	exon	164686	164913	.	+	.	ID=OR008_000242-T1.exon1;Parent=OR008_000242-T1;
scaffold_2	funannotate	exon	164973	165135	.	+	.	ID=OR008_000242-T1.exon2;Parent=OR008_000242-T1;
scaffold_2	funannotate	exon	165193	165893	.	+	.	ID=OR008_000242-T1.exon3;Parent=OR008_000242-T1;
scaffold_2	funannotate	CDS	164686	164913	.	+	0	ID=OR008_000242-T1.cds;Parent=OR008_000242-T1;
scaffold_2	funannotate	CDS	164973	165135	.	+	0	ID=OR008_000242-T1.cds;Parent=OR008_000242-T1;
scaffold_2	funannotate	CDS	165193	165893	.	+	2	ID=OR008_000242-T1.cds;Parent=OR008_000242-T1;
scaffold_2	funannotate	gene	165966	167715	.	-	.	ID=OR008_000243;
scaffold_2	funannotate	mRNA	165966	167715	.	-	.	ID=OR008_000243-T1;Parent=OR008_000243;product=hypothetical protein;
scaffold_2	funannotate	exon	167372	167715	.	-	.	ID=OR008_000243-T1.exon1;Parent=OR008_000243-T1;
scaffold_2	funannotate	exon	165966	167298	.	-	.	ID=OR008_000243-T1.exon2;Parent=OR008_000243-T1;
scaffold_2	funannotate	CDS	167372	167715	.	-	0	ID=OR008_000243-T1.cds;Parent=OR008_000243-T1;
scaffold_2	funannotate	CDS	165966	167298	.	-	1	ID=OR008_000243-T1.cds;Parent=OR008_000243-T1;
scaffold_2	funannotate	gene	168386	169346	.	-	.	ID=OR008_000244;
scaffold_2	funannotate	mRNA	168386	169346	.	-	.	ID=OR008_000244-T1;Parent=OR008_000244;product=hypothetical protein;
scaffold_2	funannotate	exon	168870	169346	.	-	.	ID=OR008_000244-T1.exon1;Parent=OR008_000244-T1;
scaffold_2	funannotate	exon	168386	168664	.	-	.	ID=OR008_000244-T1.exon2;Parent=OR008_000244-T1;
scaffold_2	funannotate	CDS	168870	169346	.	-	0	ID=OR008_000244-T1.cds;Parent=OR008_000244-T1;
scaffold_2	funannotate	CDS	168386	168664	.	-	0	ID=OR008_000244-T1.cds;Parent=OR008_000244-T1;
scaffold_2	funannotate	gene	172748	175080	.	+	.	ID=OR008_000245;
scaffold_2	funannotate	mRNA	172748	175080	.	+	.	ID=OR008_000245-T1;Parent=OR008_000245;product=hypothetical protein;
scaffold_2	funannotate	exon	172748	173524	.	+	.	ID=OR008_000245-T1.exon1;Parent=OR008_000245-T1;
scaffold_2	funannotate	exon	173575	175080	.	+	.	ID=OR008_000245-T1.exon2;Parent=OR008_000245-T1;
scaffold_2	funannotate	CDS	172748	173524	.	+	0	ID=OR008_000245-T1.cds;Parent=OR008_000245-T1;
scaffold_2	funannotate	CDS	173575	175080	.	+	0	ID=OR008_000245-T1.cds;Parent=OR008_000245-T1;
scaffold_2	funannotate	gene	177127	178065	.	-	.	ID=OR008_000246;
scaffold_2	funannotate	mRNA	177127	178065	.	-	.	ID=OR008_000246-T1;Parent=OR008_000246;product=hypothetical protein;
scaffold_2	funannotate	exon	177559	178065	.	-	.	ID=OR008_000246-T1.exon1;Parent=OR008_000246-T1;
scaffold_2	funannotate	exon	177127	177492	.	-	.	ID=OR008_000246-T1.exon2;Parent=OR008_000246-T1;
scaffold_2	funannotate	CDS	177559	178065	.	-	0	ID=OR008_000246-T1.cds;Parent=OR008_000246-T1;
scaffold_2	funannotate	CDS	177127	177492	.	-	0	ID=OR008_000246-T1.cds;Parent=OR008_000246-T1;
scaffold_2	funannotate	gene	179769	180746	.	-	.	ID=OR008_000247;
scaffold_2	funannotate	mRNA	179769	180746	.	-	.	ID=OR008_000247-T1;Parent=OR008_000247;product=hypothetical protein;
scaffold_2	funannotate	exon	180459	180746	.	-	.	ID=OR008_000247-T1.exon1;Parent=OR008_000247-T1;
scaffold_2	funannotate	exon	179769	180386	.	-	.	ID=OR008_000247-T1.exon2;Parent=OR008_000247-T1;
scaffold_2	funannotate	CDS	180459	180746	.	-	0	ID=OR008_000247-T1.cds;Parent=OR008_000247-T1;
scaffold_2	funannotate	CDS	179769	180386	.	-	0	ID=OR008_000247-T1.cds;Parent=OR008_000247-T1;
scaffold_2	funannotate	gene	181909	184259	.	-	.	ID=OR008_000248;
scaffold_2	funannotate	mRNA	181909	184259	.	-	.	ID=OR008_000248-T1;Parent=OR008_000248;product=hypothetical protein;
scaffold_2	funannotate	exon	183994	184259	.	-	.	ID=OR008_000248-T1.exon1;Parent=OR008_000248-T1;
scaffold_2	funannotate	exon	183899	183909	.	-	.	ID=OR008_000248-T1.exon2;Parent=OR008_000248-T1;
scaffold_2	funannotate	exon	183694	183849	.	-	.	ID=OR008_000248-T1.exon3;Parent=OR008_000248-T1;
scaffold_2	funannotate	exon	183249	183633	.	-	.	ID=OR008_000248-T1.exon4;Parent=OR008_000248-T1;
scaffold_2	funannotate	exon	183100	183184	.	-	.	ID=OR008_000248-T1.exon5;Parent=OR008_000248-T1;
scaffold_2	funannotate	exon	183001	183039	.	-	.	ID=OR008_000248-T1.exon6;Parent=OR008_000248-T1;
scaffold_2	funannotate	exon	182490	182937	.	-	.	ID=OR008_000248-T1.exon7;Parent=OR008_000248-T1;
scaffold_2	funannotate	exon	181909	182330	.	-	.	ID=OR008_000248-T1.exon8;Parent=OR008_000248-T1;
scaffold_2	funannotate	CDS	183994	184259	.	-	0	ID=OR008_000248-T1.cds;Parent=OR008_000248-T1;
scaffold_2	funannotate	CDS	183899	183909	.	-	1	ID=OR008_000248-T1.cds;Parent=OR008_000248-T1;
scaffold_2	funannotate	CDS	183694	183849	.	-	2	ID=OR008_000248-T1.cds;Parent=OR008_000248-T1;
scaffold_2	funannotate	CDS	183249	183633	.	-	2	ID=OR008_000248-T1.cds;Parent=OR008_000248-T1;
scaffold_2	funannotate	CDS	183100	183184	.	-	1	ID=OR008_000248-T1.cds;Parent=OR008_000248-T1;
scaffold_2	funannotate	CDS	183001	183039	.	-	0	ID=OR008_000248-T1.cds;Parent=OR008_000248-T1;
scaffold_2	funannotate	CDS	182490	182937	.	-	0	ID=OR008_000248-T1.cds;Parent=OR008_000248-T1;
scaffold_2	funannotate	CDS	181909	182330	.	-	2	ID=OR008_000248-T1.cds;Parent=OR008_000248-T1;
scaffold_2	funannotate	gene	185097	186851	.	-	.	ID=OR008_000249;
scaffold_2	funannotate	mRNA	185097	186851	.	-	.	ID=OR008_000249-T1;Parent=OR008_000249;product=hypothetical protein;
scaffold_2	funannotate	exon	186831	186851	.	-	.	ID=OR008_000249-T1.exon1;Parent=OR008_000249-T1;
scaffold_2	funannotate	exon	186276	186772	.	-	.	ID=OR008_000249-T1.exon2;Parent=OR008_000249-T1;
scaffold_2	funannotate	exon	185922	186217	.	-	.	ID=OR008_000249-T1.exon3;Parent=OR008_000249-T1;
scaffold_2	funannotate	exon	185097	185872	.	-	.	ID=OR008_000249-T1.exon4;Parent=OR008_000249-T1;
scaffold_2	funannotate	CDS	186831	186851	.	-	0	ID=OR008_000249-T1.cds;Parent=OR008_000249-T1;
scaffold_2	funannotate	CDS	186276	186772	.	-	0	ID=OR008_000249-T1.cds;Parent=OR008_000249-T1;
scaffold_2	funannotate	CDS	185922	186217	.	-	1	ID=OR008_000249-T1.cds;Parent=OR008_000249-T1;
scaffold_2	funannotate	CDS	185097	185872	.	-	2	ID=OR008_000249-T1.cds;Parent=OR008_000249-T1;
scaffold_2	funannotate	gene	189209	191444	.	+	.	ID=OR008_000250;
scaffold_2	funannotate	mRNA	189209	191444	.	+	.	ID=OR008_000250-T1;Parent=OR008_000250;product=hypothetical protein;
scaffold_2	funannotate	exon	189209	189273	.	+	.	ID=OR008_000250-T1.exon1;Parent=OR008_000250-T1;
scaffold_2	funannotate	exon	189980	190007	.	+	.	ID=OR008_000250-T1.exon2;Parent=OR008_000250-T1;
scaffold_2	funannotate	exon	190080	190625	.	+	.	ID=OR008_000250-T1.exon3;Parent=OR008_000250-T1;
scaffold_2	funannotate	exon	190683	190788	.	+	.	ID=OR008_000250-T1.exon4;Parent=OR008_000250-T1;
scaffold_2	funannotate	exon	190858	191001	.	+	.	ID=OR008_000250-T1.exon5;Parent=OR008_000250-T1;
scaffold_2	funannotate	exon	191065	191444	.	+	.	ID=OR008_000250-T1.exon6;Parent=OR008_000250-T1;
scaffold_2	funannotate	CDS	189209	189273	.	+	0	ID=OR008_000250-T1.cds;Parent=OR008_000250-T1;
scaffold_2	funannotate	CDS	189980	190007	.	+	1	ID=OR008_000250-T1.cds;Parent=OR008_000250-T1;
scaffold_2	funannotate	CDS	190080	190625	.	+	0	ID=OR008_000250-T1.cds;Parent=OR008_000250-T1;
scaffold_2	funannotate	CDS	190683	190788	.	+	0	ID=OR008_000250-T1.cds;Parent=OR008_000250-T1;
scaffold_2	funannotate	CDS	190858	191001	.	+	2	ID=OR008_000250-T1.cds;Parent=OR008_000250-T1;
scaffold_2	funannotate	CDS	191065	191444	.	+	2	ID=OR008_000250-T1.cds;Parent=OR008_000250-T1;
scaffold_2	funannotate	gene	192479	193573	.	-	.	ID=OR008_000251;
scaffold_2	funannotate	mRNA	192479	193573	.	-	.	ID=OR008_000251-T1;Parent=OR008_000251;product=hypothetical protein;
scaffold_2	funannotate	exon	193163	193573	.	-	.	ID=OR008_000251-T1.exon1;Parent=OR008_000251-T1;
scaffold_2	funannotate	exon	192571	193117	.	-	.	ID=OR008_000251-T1.exon2;Parent=OR008_000251-T1;
scaffold_2	funannotate	exon	192479	192516	.	-	.	ID=OR008_000251-T1.exon3;Parent=OR008_000251-T1;
scaffold_2	funannotate	CDS	193163	193573	.	-	0	ID=OR008_000251-T1.cds;Parent=OR008_000251-T1;
scaffold_2	funannotate	CDS	192571	193117	.	-	0	ID=OR008_000251-T1.cds;Parent=OR008_000251-T1;
scaffold_2	funannotate	CDS	192479	192516	.	-	2	ID=OR008_000251-T1.cds;Parent=OR008_000251-T1;
scaffold_2	funannotate	gene	195563	196084	.	-	.	ID=OR008_000252;
scaffold_2	funannotate	mRNA	195563	196084	.	-	.	ID=OR008_000252-T1;Parent=OR008_000252;product=hypothetical protein;
scaffold_2	funannotate	exon	195563	196084	.	-	.	ID=OR008_000252-T1.exon1;Parent=OR008_000252-T1;
scaffold_2	funannotate	CDS	195563	196084	.	-	0	ID=OR008_000252-T1.cds;Parent=OR008_000252-T1;
scaffold_2	funannotate	gene	198315	200009	.	+	.	ID=OR008_000253;
scaffold_2	funannotate	mRNA	198315	200009	.	+	.	ID=OR008_000253-T1;Parent=OR008_000253;product=hypothetical protein;
scaffold_2	funannotate	exon	198315	198569	.	+	.	ID=OR008_000253-T1.exon1;Parent=OR008_000253-T1;
scaffold_2	funannotate	exon	198634	198971	.	+	.	ID=OR008_000253-T1.exon2;Parent=OR008_000253-T1;
scaffold_2	funannotate	exon	199046	200009	.	+	.	ID=OR008_000253-T1.exon3;Parent=OR008_000253-T1;
scaffold_2	funannotate	CDS	198315	198569	.	+	0	ID=OR008_000253-T1.cds;Parent=OR008_000253-T1;
scaffold_2	funannotate	CDS	198634	198971	.	+	0	ID=OR008_000253-T1.cds;Parent=OR008_000253-T1;
scaffold_2	funannotate	CDS	199046	200009	.	+	1	ID=OR008_000253-T1.cds;Parent=OR008_000253-T1;
scaffold_2	funannotate	gene	200261	201442	.	-	.	ID=OR008_000254;
scaffold_2	funannotate	mRNA	200261	201442	.	-	.	ID=OR008_000254-T1;Parent=OR008_000254;product=hypothetical protein;
scaffold_2	funannotate	exon	200261	201442	.	-	.	ID=OR008_000254-T1.exon1;Parent=OR008_000254-T1;
scaffold_2	funannotate	CDS	200261	201442	.	-	0	ID=OR008_000254-T1.cds;Parent=OR008_000254-T1;
scaffold_2	funannotate	gene	202239	204251	.	+	.	ID=OR008_000255;
scaffold_2	funannotate	mRNA	202239	204251	.	+	.	ID=OR008_000255-T1;Parent=OR008_000255;product=hypothetical protein;
scaffold_2	funannotate	exon	202239	204108	.	+	.	ID=OR008_000255-T1.exon1;Parent=OR008_000255-T1;
scaffold_2	funannotate	exon	204184	204251	.	+	.	ID=OR008_000255-T1.exon2;Parent=OR008_000255-T1;
scaffold_2	funannotate	CDS	202239	204108	.	+	0	ID=OR008_000255-T1.cds;Parent=OR008_000255-T1;
scaffold_2	funannotate	CDS	204184	204251	.	+	2	ID=OR008_000255-T1.cds;Parent=OR008_000255-T1;
scaffold_2	funannotate	gene	214145	216011	.	+	.	ID=OR008_000256;
scaffold_2	funannotate	mRNA	214145	216011	.	+	.	ID=OR008_000256-T1;Parent=OR008_000256;product=hypothetical protein;
scaffold_2	funannotate	exon	214145	214398	.	+	.	ID=OR008_000256-T1.exon1;Parent=OR008_000256-T1;
scaffold_2	funannotate	exon	214472	214903	.	+	.	ID=OR008_000256-T1.exon2;Parent=OR008_000256-T1;
scaffold_2	funannotate	exon	214967	216011	.	+	.	ID=OR008_000256-T1.exon3;Parent=OR008_000256-T1;
scaffold_2	funannotate	CDS	214145	214398	.	+	0	ID=OR008_000256-T1.cds;Parent=OR008_000256-T1;
scaffold_2	funannotate	CDS	214472	214903	.	+	1	ID=OR008_000256-T1.cds;Parent=OR008_000256-T1;
scaffold_2	funannotate	CDS	214967	216011	.	+	1	ID=OR008_000256-T1.cds;Parent=OR008_000256-T1;
scaffold_2	funannotate	gene	216266	218752	.	-	.	ID=OR008_000257;
scaffold_2	funannotate	mRNA	216266	218752	.	-	.	ID=OR008_000257-T1;Parent=OR008_000257;product=hypothetical protein;
scaffold_2	funannotate	exon	218379	218752	.	-	.	ID=OR008_000257-T1.exon1;Parent=OR008_000257-T1;
scaffold_2	funannotate	exon	217566	218272	.	-	.	ID=OR008_000257-T1.exon2;Parent=OR008_000257-T1;
scaffold_2	funannotate	exon	217265	217470	.	-	.	ID=OR008_000257-T1.exon3;Parent=OR008_000257-T1;
scaffold_2	funannotate	exon	216266	217132	.	-	.	ID=OR008_000257-T1.exon4;Parent=OR008_000257-T1;
scaffold_2	funannotate	CDS	218379	218752	.	-	0	ID=OR008_000257-T1.cds;Parent=OR008_000257-T1;
scaffold_2	funannotate	CDS	217566	218272	.	-	1	ID=OR008_000257-T1.cds;Parent=OR008_000257-T1;
scaffold_2	funannotate	CDS	217265	217470	.	-	2	ID=OR008_000257-T1.cds;Parent=OR008_000257-T1;
scaffold_2	funannotate	CDS	216266	217132	.	-	0	ID=OR008_000257-T1.cds;Parent=OR008_000257-T1;
scaffold_2	funannotate	gene	224024	225732	.	-	.	ID=OR008_000258;
scaffold_2	funannotate	mRNA	224024	225732	.	-	.	ID=OR008_000258-T1;Parent=OR008_000258;product=hypothetical protein;
scaffold_2	funannotate	exon	225355	225732	.	-	.	ID=OR008_000258-T1.exon1;Parent=OR008_000258-T1;
scaffold_2	funannotate	exon	224774	225296	.	-	.	ID=OR008_000258-T1.exon2;Parent=OR008_000258-T1;
scaffold_2	funannotate	exon	224024	224631	.	-	.	ID=OR008_000258-T1.exon3;Parent=OR008_000258-T1;
scaffold_2	funannotate	CDS	225355	225732	.	-	0	ID=OR008_000258-T1.cds;Parent=OR008_000258-T1;
scaffold_2	funannotate	CDS	224774	225296	.	-	0	ID=OR008_000258-T1.cds;Parent=OR008_000258-T1;
scaffold_2	funannotate	CDS	224024	224631	.	-	2	ID=OR008_000258-T1.cds;Parent=OR008_000258-T1;
scaffold_2	funannotate	gene	228267	229897	.	-	.	ID=OR008_000259;
scaffold_2	funannotate	mRNA	228267	229897	.	-	.	ID=OR008_000259-T1;Parent=OR008_000259;product=hypothetical protein;
scaffold_2	funannotate	exon	229893	229897	.	-	.	ID=OR008_000259-T1.exon1;Parent=OR008_000259-T1;
scaffold_2	funannotate	exon	228267	229653	.	-	.	ID=OR008_000259-T1.exon2;Parent=OR008_000259-T1;
scaffold_2	funannotate	CDS	229893	229897	.	-	0	ID=OR008_000259-T1.cds;Parent=OR008_000259-T1;
scaffold_2	funannotate	CDS	228267	229653	.	-	1	ID=OR008_000259-T1.cds;Parent=OR008_000259-T1;
scaffold_2	funannotate	gene	230417	230952	.	+	.	ID=OR008_000260;
scaffold_2	funannotate	mRNA	230417	230952	.	+	.	ID=OR008_000260-T1;Parent=OR008_000260;product=hypothetical protein;
scaffold_2	funannotate	exon	230417	230432	.	+	.	ID=OR008_000260-T1.exon1;Parent=OR008_000260-T1;
scaffold_2	funannotate	exon	230519	230952	.	+	.	ID=OR008_000260-T1.exon2;Parent=OR008_000260-T1;
scaffold_2	funannotate	CDS	230417	230432	.	+	0	ID=OR008_000260-T1.cds;Parent=OR008_000260-T1;
scaffold_2	funannotate	CDS	230519	230952	.	+	2	ID=OR008_000260-T1.cds;Parent=OR008_000260-T1;
scaffold_2	funannotate	gene	231550	233442	.	-	.	ID=OR008_000261;
scaffold_2	funannotate	mRNA	231550	233442	.	-	.	ID=OR008_000261-T1;Parent=OR008_000261;product=hypothetical protein;
scaffold_2	funannotate	exon	232875	233442	.	-	.	ID=OR008_000261-T1.exon1;Parent=OR008_000261-T1;
scaffold_2	funannotate	exon	231550	232775	.	-	.	ID=OR008_000261-T1.exon2;Parent=OR008_000261-T1;
scaffold_2	funannotate	CDS	232875	233442	.	-	0	ID=OR008_000261-T1.cds;Parent=OR008_000261-T1;
scaffold_2	funannotate	CDS	231550	232775	.	-	2	ID=OR008_000261-T1.cds;Parent=OR008_000261-T1;
scaffold_2	funannotate	gene	235860	236631	.	-	.	ID=OR008_000262;
scaffold_2	funannotate	mRNA	235860	236631	.	-	.	ID=OR008_000262-T1;Parent=OR008_000262;product=hypothetical protein;
scaffold_2	funannotate	exon	236342	236631	.	-	.	ID=OR008_000262-T1.exon1;Parent=OR008_000262-T1;
scaffold_2	funannotate	exon	235860	236235	.	-	.	ID=OR008_000262-T1.exon2;Parent=OR008_000262-T1;
scaffold_2	funannotate	CDS	236342	236631	.	-	0	ID=OR008_000262-T1.cds;Parent=OR008_000262-T1;
scaffold_2	funannotate	CDS	235860	236235	.	-	1	ID=OR008_000262-T1.cds;Parent=OR008_000262-T1;
scaffold_2	funannotate	gene	238865	242286	.	+	.	ID=OR008_000263;
scaffold_2	funannotate	mRNA	238865	242286	.	+	.	ID=OR008_000263-T1;Parent=OR008_000263;product=hypothetical protein;
scaffold_2	funannotate	exon	238865	239140	.	+	.	ID=OR008_000263-T1.exon1;Parent=OR008_000263-T1;
scaffold_2	funannotate	exon	239201	239471	.	+	.	ID=OR008_000263-T1.exon2;Parent=OR008_000263-T1;
scaffold_2	funannotate	exon	239597	239661	.	+	.	ID=OR008_000263-T1.exon3;Parent=OR008_000263-T1;
scaffold_2	funannotate	exon	239764	242286	.	+	.	ID=OR008_000263-T1.exon4;Parent=OR008_000263-T1;
scaffold_2	funannotate	CDS	238865	239140	.	+	0	ID=OR008_000263-T1.cds;Parent=OR008_000263-T1;
scaffold_2	funannotate	CDS	239201	239471	.	+	0	ID=OR008_000263-T1.cds;Parent=OR008_000263-T1;
scaffold_2	funannotate	CDS	239597	239661	.	+	2	ID=OR008_000263-T1.cds;Parent=OR008_000263-T1;
scaffold_2	funannotate	CDS	239764	242286	.	+	0	ID=OR008_000263-T1.cds;Parent=OR008_000263-T1;
scaffold_2	funannotate	gene	244347	245760	.	+	.	ID=OR008_000264;
scaffold_2	funannotate	mRNA	244347	245760	.	+	.	ID=OR008_000264-T1;Parent=OR008_000264;product=hypothetical protein;
scaffold_2	funannotate	exon	244347	244904	.	+	.	ID=OR008_000264-T1.exon1;Parent=OR008_000264-T1;
scaffold_2	funannotate	exon	244985	245106	.	+	.	ID=OR008_000264-T1.exon2;Parent=OR008_000264-T1;
scaffold_2	funannotate	exon	245187	245760	.	+	.	ID=OR008_000264-T1.exon3;Parent=OR008_000264-T1;
scaffold_2	funannotate	CDS	244347	244904	.	+	0	ID=OR008_000264-T1.cds;Parent=OR008_000264-T1;
scaffold_2	funannotate	CDS	244985	245106	.	+	0	ID=OR008_000264-T1.cds;Parent=OR008_000264-T1;
scaffold_2	funannotate	CDS	245187	245760	.	+	1	ID=OR008_000264-T1.cds;Parent=OR008_000264-T1;
scaffold_2	funannotate	gene	247171	248843	.	+	.	ID=OR008_000265;
scaffold_2	funannotate	mRNA	247171	248843	.	+	.	ID=OR008_000265-T1;Parent=OR008_000265;product=hypothetical protein;
scaffold_2	funannotate	exon	247171	247332	.	+	.	ID=OR008_000265-T1.exon1;Parent=OR008_000265-T1;
scaffold_2	funannotate	exon	247404	247620	.	+	.	ID=OR008_000265-T1.exon2;Parent=OR008_000265-T1;
scaffold_2	funannotate	exon	247676	248064	.	+	.	ID=OR008_000265-T1.exon3;Parent=OR008_000265-T1;
scaffold_2	funannotate	exon	248125	248501	.	+	.	ID=OR008_000265-T1.exon4;Parent=OR008_000265-T1;
scaffold_2	funannotate	exon	248579	248843	.	+	.	ID=OR008_000265-T1.exon5;Parent=OR008_000265-T1;
scaffold_2	funannotate	CDS	247171	247332	.	+	0	ID=OR008_000265-T1.cds;Parent=OR008_000265-T1;
scaffold_2	funannotate	CDS	247404	247620	.	+	0	ID=OR008_000265-T1.cds;Parent=OR008_000265-T1;
scaffold_2	funannotate	CDS	247676	248064	.	+	2	ID=OR008_000265-T1.cds;Parent=OR008_000265-T1;
scaffold_2	funannotate	CDS	248125	248501	.	+	0	ID=OR008_000265-T1.cds;Parent=OR008_000265-T1;
scaffold_2	funannotate	CDS	248579	248843	.	+	1	ID=OR008_000265-T1.cds;Parent=OR008_000265-T1;
scaffold_2	funannotate	gene	250208	251883	.	-	.	ID=OR008_000266;
scaffold_2	funannotate	mRNA	250208	251883	.	-	.	ID=OR008_000266-T1;Parent=OR008_000266;product=hypothetical protein;
scaffold_2	funannotate	exon	251702	251883	.	-	.	ID=OR008_000266-T1.exon1;Parent=OR008_000266-T1;
scaffold_2	funannotate	exon	251194	251637	.	-	.	ID=OR008_000266-T1.exon2;Parent=OR008_000266-T1;
scaffold_2	funannotate	exon	250208	251126	.	-	.	ID=OR008_000266-T1.exon3;Parent=OR008_000266-T1;
scaffold_2	funannotate	CDS	251702	251883	.	-	0	ID=OR008_000266-T1.cds;Parent=OR008_000266-T1;
scaffold_2	funannotate	CDS	251194	251637	.	-	1	ID=OR008_000266-T1.cds;Parent=OR008_000266-T1;
scaffold_2	funannotate	CDS	250208	251126	.	-	1	ID=OR008_000266-T1.cds;Parent=OR008_000266-T1;
scaffold_2	funannotate	gene	253773	254399	.	+	.	ID=OR008_000267;
scaffold_2	funannotate	mRNA	253773	254399	.	+	.	ID=OR008_000267-T1;Parent=OR008_000267;product=hypothetical protein;
scaffold_2	funannotate	exon	253773	254399	.	+	.	ID=OR008_000267-T1.exon1;Parent=OR008_000267-T1;
scaffold_2	funannotate	CDS	253773	254399	.	+	0	ID=OR008_000267-T1.cds;Parent=OR008_000267-T1;
scaffold_2	funannotate	gene	255334	256432	.	-	.	ID=OR008_000268;
scaffold_2	funannotate	mRNA	255334	256432	.	-	.	ID=OR008_000268-T1;Parent=OR008_000268;product=hypothetical protein;
scaffold_2	funannotate	exon	256426	256432	.	-	.	ID=OR008_000268-T1.exon1;Parent=OR008_000268-T1;
scaffold_2	funannotate	exon	255334	256397	.	-	.	ID=OR008_000268-T1.exon2;Parent=OR008_000268-T1;
scaffold_2	funannotate	CDS	256426	256432	.	-	0	ID=OR008_000268-T1.cds;Parent=OR008_000268-T1;
[truncated: 110,951 more rows]
