# Supplementary material for: Population genomics of the grapevine pathogen Eutypa lata reveals evidence for population expansion and intraspecific differences in secondary metabolite gene clusters
Source: PLoS Genet. 2022 Apr 1;18(4):e1010153. doi: 10.1371/journal.pgen.1010153 (PMC9007359; doi:10.1371/journal.pgen.1010153)
Supplement: S1 Data — (ZIP) [file pgen.1010153.s010.zip › Eutypa_lata_OR019.gff3]

##gff-version 3
scaffold_1	funannotate	gene	185	3649	.	+	.	ID=OR019_000001;
scaffold_1	funannotate	mRNA	185	3649	.	+	.	ID=OR019_000001-T1;Parent=OR019_000001;product=hypothetical protein;
scaffold_1	funannotate	exon	185	2718	.	+	.	ID=OR019_000001-T1.exon1;Parent=OR019_000001-T1;
scaffold_1	funannotate	exon	2779	2952	.	+	.	ID=OR019_000001-T1.exon2;Parent=OR019_000001-T1;
scaffold_1	funannotate	exon	3011	3649	.	+	.	ID=OR019_000001-T1.exon3;Parent=OR019_000001-T1;
scaffold_1	funannotate	CDS	185	2718	.	+	2	ID=OR019_000001-T1.cds;Parent=OR019_000001-T1;
scaffold_1	funannotate	CDS	2779	2952	.	+	0	ID=OR019_000001-T1.cds;Parent=OR019_000001-T1;
scaffold_1	funannotate	CDS	3011	3649	.	+	0	ID=OR019_000001-T1.cds;Parent=OR019_000001-T1;
scaffold_1	funannotate	gene	4042	5128	.	-	.	ID=OR019_000002;
scaffold_1	funannotate	mRNA	4042	5128	.	-	.	ID=OR019_000002-T1;Parent=OR019_000002;product=hypothetical protein;
scaffold_1	funannotate	exon	4961	5128	.	-	.	ID=OR019_000002-T1.exon1;Parent=OR019_000002-T1;
scaffold_1	funannotate	exon	4530	4902	.	-	.	ID=OR019_000002-T1.exon2;Parent=OR019_000002-T1;
scaffold_1	funannotate	exon	4042	4472	.	-	.	ID=OR019_000002-T1.exon3;Parent=OR019_000002-T1;
scaffold_1	funannotate	CDS	4961	5128	.	-	0	ID=OR019_000002-T1.cds;Parent=OR019_000002-T1;
scaffold_1	funannotate	CDS	4530	4902	.	-	0	ID=OR019_000002-T1.cds;Parent=OR019_000002-T1;
scaffold_1	funannotate	CDS	4042	4472	.	-	2	ID=OR019_000002-T1.cds;Parent=OR019_000002-T1;
scaffold_1	funannotate	gene	7178	8891	.	-	.	ID=OR019_000003;
scaffold_1	funannotate	mRNA	7178	8891	.	-	.	ID=OR019_000003-T1;Parent=OR019_000003;product=hypothetical protein;
scaffold_1	funannotate	exon	7712	8891	.	-	.	ID=OR019_000003-T1.exon1;Parent=OR019_000003-T1;
scaffold_1	funannotate	exon	7429	7595	.	-	.	ID=OR019_000003-T1.exon2;Parent=OR019_000003-T1;
scaffold_1	funannotate	exon	7178	7318	.	-	.	ID=OR019_000003-T1.exon3;Parent=OR019_000003-T1;
scaffold_1	funannotate	CDS	7712	8891	.	-	0	ID=OR019_000003-T1.cds;Parent=OR019_000003-T1;
scaffold_1	funannotate	CDS	7429	7595	.	-	2	ID=OR019_000003-T1.cds;Parent=OR019_000003-T1;
scaffold_1	funannotate	CDS	7178	7318	.	-	0	ID=OR019_000003-T1.cds;Parent=OR019_000003-T1;
scaffold_1	funannotate	gene	10102	11819	.	-	.	ID=OR019_000004;
scaffold_1	funannotate	mRNA	10102	11819	.	-	.	ID=OR019_000004-T1;Parent=OR019_000004;product=hypothetical protein;
scaffold_1	funannotate	exon	11742	11819	.	-	.	ID=OR019_000004-T1.exon1;Parent=OR019_000004-T1;
scaffold_1	funannotate	exon	10905	11684	.	-	.	ID=OR019_000004-T1.exon2;Parent=OR019_000004-T1;
scaffold_1	funannotate	exon	10540	10854	.	-	.	ID=OR019_000004-T1.exon3;Parent=OR019_000004-T1;
scaffold_1	funannotate	exon	10314	10480	.	-	.	ID=OR019_000004-T1.exon4;Parent=OR019_000004-T1;
scaffold_1	funannotate	exon	10102	10261	.	-	.	ID=OR019_000004-T1.exon5;Parent=OR019_000004-T1;
scaffold_1	funannotate	CDS	11742	11819	.	-	0	ID=OR019_000004-T1.cds;Parent=OR019_000004-T1;
scaffold_1	funannotate	CDS	10905	11684	.	-	0	ID=OR019_000004-T1.cds;Parent=OR019_000004-T1;
scaffold_1	funannotate	CDS	10540	10854	.	-	0	ID=OR019_000004-T1.cds;Parent=OR019_000004-T1;
scaffold_1	funannotate	CDS	10314	10480	.	-	0	ID=OR019_000004-T1.cds;Parent=OR019_000004-T1;
scaffold_1	funannotate	CDS	10102	10261	.	-	1	ID=OR019_000004-T1.cds;Parent=OR019_000004-T1;
scaffold_1	funannotate	gene	14162	15239	.	-	.	ID=OR019_000005;
scaffold_1	funannotate	mRNA	14162	15239	.	-	.	ID=OR019_000005-T1;Parent=OR019_000005;product=hypothetical protein;
scaffold_1	funannotate	exon	15135	15239	.	-	.	ID=OR019_000005-T1.exon1;Parent=OR019_000005-T1;
scaffold_1	funannotate	exon	14835	15067	.	-	.	ID=OR019_000005-T1.exon2;Parent=OR019_000005-T1;
scaffold_1	funannotate	exon	14162	14765	.	-	.	ID=OR019_000005-T1.exon3;Parent=OR019_000005-T1;
scaffold_1	funannotate	CDS	15135	15239	.	-	0	ID=OR019_000005-T1.cds;Parent=OR019_000005-T1;
scaffold_1	funannotate	CDS	14835	15067	.	-	0	ID=OR019_000005-T1.cds;Parent=OR019_000005-T1;
scaffold_1	funannotate	CDS	14162	14765	.	-	1	ID=OR019_000005-T1.cds;Parent=OR019_000005-T1;
scaffold_1	funannotate	gene	16110	18486	.	-	.	ID=OR019_000006;
scaffold_1	funannotate	mRNA	16110	18486	.	-	.	ID=OR019_000006-T1;Parent=OR019_000006;product=hypothetical protein;
scaffold_1	funannotate	exon	18248	18486	.	-	.	ID=OR019_000006-T1.exon1;Parent=OR019_000006-T1;
scaffold_1	funannotate	exon	17699	18167	.	-	.	ID=OR019_000006-T1.exon2;Parent=OR019_000006-T1;
scaffold_1	funannotate	exon	16833	17642	.	-	.	ID=OR019_000006-T1.exon3;Parent=OR019_000006-T1;
scaffold_1	funannotate	exon	16110	16784	.	-	.	ID=OR019_000006-T1.exon4;Parent=OR019_000006-T1;
scaffold_1	funannotate	CDS	18248	18486	.	-	0	ID=OR019_000006-T1.cds;Parent=OR019_000006-T1;
scaffold_1	funannotate	CDS	17699	18167	.	-	1	ID=OR019_000006-T1.cds;Parent=OR019_000006-T1;
scaffold_1	funannotate	CDS	16833	17642	.	-	0	ID=OR019_000006-T1.cds;Parent=OR019_000006-T1;
scaffold_1	funannotate	CDS	16110	16784	.	-	0	ID=OR019_000006-T1.cds;Parent=OR019_000006-T1;
scaffold_1	funannotate	gene	18915	20478	.	+	.	ID=OR019_000007;
scaffold_1	funannotate	mRNA	18915	20478	.	+	.	ID=OR019_000007-T1;Parent=OR019_000007;product=hypothetical protein;
scaffold_1	funannotate	exon	18915	19084	.	+	.	ID=OR019_000007-T1.exon1;Parent=OR019_000007-T1;
scaffold_1	funannotate	exon	19143	20478	.	+	.	ID=OR019_000007-T1.exon2;Parent=OR019_000007-T1;
scaffold_1	funannotate	CDS	18915	19084	.	+	0	ID=OR019_000007-T1.cds;Parent=OR019_000007-T1;
scaffold_1	funannotate	CDS	19143	20478	.	+	1	ID=OR019_000007-T1.cds;Parent=OR019_000007-T1;
scaffold_1	funannotate	gene	21292	22650	.	+	.	ID=OR019_000008;
scaffold_1	funannotate	mRNA	21292	22650	.	+	.	ID=OR019_000008-T1;Parent=OR019_000008;product=hypothetical protein;
scaffold_1	funannotate	exon	21292	21843	.	+	.	ID=OR019_000008-T1.exon1;Parent=OR019_000008-T1;
scaffold_1	funannotate	exon	21988	22650	.	+	.	ID=OR019_000008-T1.exon2;Parent=OR019_000008-T1;
scaffold_1	funannotate	CDS	21292	21843	.	+	0	ID=OR019_000008-T1.cds;Parent=OR019_000008-T1;
scaffold_1	funannotate	CDS	21988	22650	.	+	0	ID=OR019_000008-T1.cds;Parent=OR019_000008-T1;
scaffold_1	funannotate	gene	26432	27486	.	-	.	ID=OR019_000009;
scaffold_1	funannotate	mRNA	26432	27486	.	-	.	ID=OR019_000009-T1;Parent=OR019_000009;product=hypothetical protein;
scaffold_1	funannotate	exon	27124	27486	.	-	.	ID=OR019_000009-T1.exon1;Parent=OR019_000009-T1;
scaffold_1	funannotate	exon	26999	27069	.	-	.	ID=OR019_000009-T1.exon2;Parent=OR019_000009-T1;
scaffold_1	funannotate	exon	26661	26943	.	-	.	ID=OR019_000009-T1.exon3;Parent=OR019_000009-T1;
scaffold_1	funannotate	exon	26432	26605	.	-	.	ID=OR019_000009-T1.exon4;Parent=OR019_000009-T1;
scaffold_1	funannotate	CDS	27124	27486	.	-	0	ID=OR019_000009-T1.cds;Parent=OR019_000009-T1;
scaffold_1	funannotate	CDS	26999	27069	.	-	0	ID=OR019_000009-T1.cds;Parent=OR019_000009-T1;
scaffold_1	funannotate	CDS	26661	26943	.	-	1	ID=OR019_000009-T1.cds;Parent=OR019_000009-T1;
scaffold_1	funannotate	CDS	26432	26605	.	-	0	ID=OR019_000009-T1.cds;Parent=OR019_000009-T1;
scaffold_1	funannotate	gene	29689	30999	.	+	.	ID=OR019_000010;
scaffold_1	funannotate	mRNA	29689	30999	.	+	.	ID=OR019_000010-T1;Parent=OR019_000010;product=hypothetical protein;
scaffold_1	funannotate	exon	29689	29856	.	+	.	ID=OR019_000010-T1.exon1;Parent=OR019_000010-T1;
scaffold_1	funannotate	exon	29929	30407	.	+	.	ID=OR019_000010-T1.exon2;Parent=OR019_000010-T1;
scaffold_1	funannotate	exon	30480	30999	.	+	.	ID=OR019_000010-T1.exon3;Parent=OR019_000010-T1;
scaffold_1	funannotate	CDS	29689	29856	.	+	0	ID=OR019_000010-T1.cds;Parent=OR019_000010-T1;
scaffold_1	funannotate	CDS	29929	30407	.	+	0	ID=OR019_000010-T1.cds;Parent=OR019_000010-T1;
scaffold_1	funannotate	CDS	30480	30999	.	+	1	ID=OR019_000010-T1.cds;Parent=OR019_000010-T1;
scaffold_1	funannotate	gene	34368	36205	.	-	.	ID=OR019_000011;
scaffold_1	funannotate	mRNA	34368	36205	.	-	.	ID=OR019_000011-T1;Parent=OR019_000011;product=hypothetical protein;
scaffold_1	funannotate	exon	36124	36205	.	-	.	ID=OR019_000011-T1.exon1;Parent=OR019_000011-T1;
scaffold_1	funannotate	exon	35550	36056	.	-	.	ID=OR019_000011-T1.exon2;Parent=OR019_000011-T1;
scaffold_1	funannotate	exon	35281	35498	.	-	.	ID=OR019_000011-T1.exon3;Parent=OR019_000011-T1;
scaffold_1	funannotate	exon	35005	35226	.	-	.	ID=OR019_000011-T1.exon4;Parent=OR019_000011-T1;
scaffold_1	funannotate	exon	34889	34945	.	-	.	ID=OR019_000011-T1.exon5;Parent=OR019_000011-T1;
scaffold_1	funannotate	exon	34562	34835	.	-	.	ID=OR019_000011-T1.exon6;Parent=OR019_000011-T1;
scaffold_1	funannotate	exon	34368	34501	.	-	.	ID=OR019_000011-T1.exon7;Parent=OR019_000011-T1;
scaffold_1	funannotate	CDS	36124	36205	.	-	0	ID=OR019_000011-T1.cds;Parent=OR019_000011-T1;
scaffold_1	funannotate	CDS	35550	36056	.	-	2	ID=OR019_000011-T1.cds;Parent=OR019_000011-T1;
scaffold_1	funannotate	CDS	35281	35498	.	-	2	ID=OR019_000011-T1.cds;Parent=OR019_000011-T1;
scaffold_1	funannotate	CDS	35005	35226	.	-	0	ID=OR019_000011-T1.cds;Parent=OR019_000011-T1;
scaffold_1	funannotate	CDS	34889	34945	.	-	0	ID=OR019_000011-T1.cds;Parent=OR019_000011-T1;
scaffold_1	funannotate	CDS	34562	34835	.	-	0	ID=OR019_000011-T1.cds;Parent=OR019_000011-T1;
scaffold_1	funannotate	CDS	34368	34501	.	-	2	ID=OR019_000011-T1.cds;Parent=OR019_000011-T1;
scaffold_1	funannotate	gene	37558	38400	.	+	.	ID=OR019_000012;
scaffold_1	funannotate	mRNA	37558	38400	.	+	.	ID=OR019_000012-T1;Parent=OR019_000012;product=hypothetical protein;
scaffold_1	funannotate	exon	37558	37951	.	+	.	ID=OR019_000012-T1.exon1;Parent=OR019_000012-T1;
scaffold_1	funannotate	exon	38033	38400	.	+	.	ID=OR019_000012-T1.exon2;Parent=OR019_000012-T1;
scaffold_1	funannotate	CDS	37558	37951	.	+	0	ID=OR019_000012-T1.cds;Parent=OR019_000012-T1;
scaffold_1	funannotate	CDS	38033	38400	.	+	2	ID=OR019_000012-T1.cds;Parent=OR019_000012-T1;
scaffold_1	funannotate	gene	38641	39708	.	-	.	ID=OR019_000013;
scaffold_1	funannotate	mRNA	38641	39708	.	-	.	ID=OR019_000013-T1;Parent=OR019_000013;product=hypothetical protein;
scaffold_1	funannotate	exon	38641	39708	.	-	.	ID=OR019_000013-T1.exon1;Parent=OR019_000013-T1;
scaffold_1	funannotate	CDS	38641	39708	.	-	0	ID=OR019_000013-T1.cds;Parent=OR019_000013-T1;
scaffold_1	funannotate	gene	40798	42599	.	+	.	ID=OR019_000014;
scaffold_1	funannotate	mRNA	40798	42599	.	+	.	ID=OR019_000014-T1;Parent=OR019_000014;product=hypothetical protein;
scaffold_1	funannotate	exon	40798	41515	.	+	.	ID=OR019_000014-T1.exon1;Parent=OR019_000014-T1;
scaffold_1	funannotate	exon	41635	42599	.	+	.	ID=OR019_000014-T1.exon2;Parent=OR019_000014-T1;
scaffold_1	funannotate	CDS	40798	41515	.	+	0	ID=OR019_000014-T1.cds;Parent=OR019_000014-T1;
scaffold_1	funannotate	CDS	41635	42599	.	+	2	ID=OR019_000014-T1.cds;Parent=OR019_000014-T1;
scaffold_1	funannotate	gene	45060	48326	.	+	.	ID=OR019_000015;
scaffold_1	funannotate	mRNA	45060	48326	.	+	.	ID=OR019_000015-T1;Parent=OR019_000015;product=hypothetical protein;
scaffold_1	funannotate	exon	45060	48326	.	+	.	ID=OR019_000015-T1.exon1;Parent=OR019_000015-T1;
scaffold_1	funannotate	CDS	45060	48326	.	+	0	ID=OR019_000015-T1.cds;Parent=OR019_000015-T1;
scaffold_1	funannotate	gene	49837	50162	.	-	.	ID=OR019_000016;
scaffold_1	funannotate	mRNA	49837	50162	.	-	.	ID=OR019_000016-T1;Parent=OR019_000016;product=hypothetical protein;
scaffold_1	funannotate	exon	50062	50162	.	-	.	ID=OR019_000016-T1.exon1;Parent=OR019_000016-T1;
scaffold_1	funannotate	exon	49837	50023	.	-	.	ID=OR019_000016-T1.exon2;Parent=OR019_000016-T1;
scaffold_1	funannotate	CDS	50062	50162	.	-	0	ID=OR019_000016-T1.cds;Parent=OR019_000016-T1;
scaffold_1	funannotate	CDS	49837	50023	.	-	1	ID=OR019_000016-T1.cds;Parent=OR019_000016-T1;
scaffold_1	funannotate	gene	51345	52405	.	+	.	ID=OR019_000017;
scaffold_1	funannotate	mRNA	51345	52405	.	+	.	ID=OR019_000017-T1;Parent=OR019_000017;product=hypothetical protein;
scaffold_1	funannotate	exon	51345	51389	.	+	.	ID=OR019_000017-T1.exon1;Parent=OR019_000017-T1;
scaffold_1	funannotate	exon	51572	52405	.	+	.	ID=OR019_000017-T1.exon2;Parent=OR019_000017-T1;
scaffold_1	funannotate	CDS	51345	51389	.	+	0	ID=OR019_000017-T1.cds;Parent=OR019_000017-T1;
scaffold_1	funannotate	CDS	51572	52405	.	+	0	ID=OR019_000017-T1.cds;Parent=OR019_000017-T1;
scaffold_1	funannotate	gene	53248	56484	.	+	.	ID=OR019_000018;
scaffold_1	funannotate	mRNA	53248	56484	.	+	.	ID=OR019_000018-T1;Parent=OR019_000018;product=hypothetical protein;
scaffold_1	funannotate	exon	53248	56484	.	+	.	ID=OR019_000018-T1.exon1;Parent=OR019_000018-T1;
scaffold_1	funannotate	CDS	53248	56484	.	+	0	ID=OR019_000018-T1.cds;Parent=OR019_000018-T1;
scaffold_1	funannotate	gene	58219	58644	.	+	.	ID=OR019_000019;
scaffold_1	funannotate	mRNA	58219	58644	.	+	.	ID=OR019_000019-T1;Parent=OR019_000019;product=hypothetical protein;
scaffold_1	funannotate	exon	58219	58288	.	+	.	ID=OR019_000019-T1.exon1;Parent=OR019_000019-T1;
scaffold_1	funannotate	exon	58370	58644	.	+	.	ID=OR019_000019-T1.exon2;Parent=OR019_000019-T1;
scaffold_1	funannotate	CDS	58219	58288	.	+	0	ID=OR019_000019-T1.cds;Parent=OR019_000019-T1;
scaffold_1	funannotate	CDS	58370	58644	.	+	2	ID=OR019_000019-T1.cds;Parent=OR019_000019-T1;
scaffold_1	funannotate	gene	60479	62161	.	+	.	ID=OR019_000020;
scaffold_1	funannotate	mRNA	60479	62161	.	+	.	ID=OR019_000020-T1;Parent=OR019_000020;product=hypothetical protein;
scaffold_1	funannotate	exon	60479	61832	.	+	.	ID=OR019_000020-T1.exon1;Parent=OR019_000020-T1;
scaffold_1	funannotate	exon	61911	62161	.	+	.	ID=OR019_000020-T1.exon2;Parent=OR019_000020-T1;
scaffold_1	funannotate	CDS	60479	61832	.	+	0	ID=OR019_000020-T1.cds;Parent=OR019_000020-T1;
scaffold_1	funannotate	CDS	61911	62161	.	+	2	ID=OR019_000020-T1.cds;Parent=OR019_000020-T1;
scaffold_1	funannotate	gene	63399	65940	.	+	.	ID=OR019_000021;
scaffold_1	funannotate	mRNA	63399	65940	.	+	.	ID=OR019_000021-T1;Parent=OR019_000021;product=hypothetical protein;
scaffold_1	funannotate	exon	63399	64822	.	+	.	ID=OR019_000021-T1.exon1;Parent=OR019_000021-T1;
scaffold_1	funannotate	exon	64947	65940	.	+	.	ID=OR019_000021-T1.exon2;Parent=OR019_000021-T1;
scaffold_1	funannotate	CDS	63399	64822	.	+	0	ID=OR019_000021-T1.cds;Parent=OR019_000021-T1;
scaffold_1	funannotate	CDS	64947	65940	.	+	1	ID=OR019_000021-T1.cds;Parent=OR019_000021-T1;
scaffold_1	funannotate	gene	67343	67442	.	+	.	ID=OR019_000022;
scaffold_1	funannotate	tRNA	67343	67442	.	+	.	ID=OR019_000022-T1;Parent=OR019_000022;product=tRNA-Ser;
scaffold_1	funannotate	exon	67343	67442	.	+	.	ID=OR019_000022-T1.exon1;Parent=OR019_000022-T1;
scaffold_1	funannotate	gene	68825	70305	.	+	.	ID=OR019_000023;
scaffold_1	funannotate	mRNA	68825	70305	.	+	.	ID=OR019_000023-T1;Parent=OR019_000023;product=hypothetical protein;
scaffold_1	funannotate	exon	68825	68974	.	+	.	ID=OR019_000023-T1.exon1;Parent=OR019_000023-T1;
scaffold_1	funannotate	exon	69142	70305	.	+	.	ID=OR019_000023-T1.exon2;Parent=OR019_000023-T1;
scaffold_1	funannotate	CDS	68825	68974	.	+	0	ID=OR019_000023-T1.cds;Parent=OR019_000023-T1;
scaffold_1	funannotate	CDS	69142	70305	.	+	0	ID=OR019_000023-T1.cds;Parent=OR019_000023-T1;
scaffold_1	funannotate	gene	71247	73974	.	-	.	ID=OR019_000024;
scaffold_1	funannotate	mRNA	71247	73974	.	-	.	ID=OR019_000024-T1;Parent=OR019_000024;product=hypothetical protein;
scaffold_1	funannotate	exon	73843	73974	.	-	.	ID=OR019_000024-T1.exon1;Parent=OR019_000024-T1;
scaffold_1	funannotate	exon	73455	73781	.	-	.	ID=OR019_000024-T1.exon2;Parent=OR019_000024-T1;
scaffold_1	funannotate	exon	73085	73396	.	-	.	ID=OR019_000024-T1.exon3;Parent=OR019_000024-T1;
scaffold_1	funannotate	exon	71247	73031	.	-	.	ID=OR019_000024-T1.exon4;Parent=OR019_000024-T1;
scaffold_1	funannotate	CDS	73843	73974	.	-	0	ID=OR019_000024-T1.cds;Parent=OR019_000024-T1;
scaffold_1	funannotate	CDS	73455	73781	.	-	0	ID=OR019_000024-T1.cds;Parent=OR019_000024-T1;
scaffold_1	funannotate	CDS	73085	73396	.	-	0	ID=OR019_000024-T1.cds;Parent=OR019_000024-T1;
scaffold_1	funannotate	CDS	71247	73031	.	-	0	ID=OR019_000024-T1.cds;Parent=OR019_000024-T1;
scaffold_1	funannotate	gene	75123	76816	.	+	.	ID=OR019_000025;
scaffold_1	funannotate	mRNA	75123	76816	.	+	.	ID=OR019_000025-T1;Parent=OR019_000025;product=hypothetical protein;
scaffold_1	funannotate	exon	75123	75211	.	+	.	ID=OR019_000025-T1.exon1;Parent=OR019_000025-T1;
scaffold_1	funannotate	exon	75535	76816	.	+	.	ID=OR019_000025-T1.exon2;Parent=OR019_000025-T1;
scaffold_1	funannotate	CDS	75123	75211	.	+	0	ID=OR019_000025-T1.cds;Parent=OR019_000025-T1;
scaffold_1	funannotate	CDS	75535	76816	.	+	1	ID=OR019_000025-T1.cds;Parent=OR019_000025-T1;
scaffold_1	funannotate	gene	77099	79015	.	-	.	ID=OR019_000026;
scaffold_1	funannotate	mRNA	77099	79015	.	-	.	ID=OR019_000026-T1;Parent=OR019_000026;product=hypothetical protein;
scaffold_1	funannotate	exon	77099	79015	.	-	.	ID=OR019_000026-T1.exon1;Parent=OR019_000026-T1;
scaffold_1	funannotate	CDS	77099	79015	.	-	0	ID=OR019_000026-T1.cds;Parent=OR019_000026-T1;
scaffold_1	funannotate	gene	79360	79748	.	+	.	ID=OR019_000027;
scaffold_1	funannotate	mRNA	79360	79748	.	+	.	ID=OR019_000027-T1;Parent=OR019_000027;product=hypothetical protein;
scaffold_1	funannotate	exon	79360	79664	.	+	.	ID=OR019_000027-T1.exon1;Parent=OR019_000027-T1;
scaffold_1	funannotate	exon	79712	79748	.	+	.	ID=OR019_000027-T1.exon2;Parent=OR019_000027-T1;
scaffold_1	funannotate	CDS	79360	79664	.	+	0	ID=OR019_000027-T1.cds;Parent=OR019_000027-T1;
scaffold_1	funannotate	CDS	79712	79748	.	+	1	ID=OR019_000027-T1.cds;Parent=OR019_000027-T1;
scaffold_1	funannotate	gene	80976	81076	.	-	.	ID=OR019_000028;
scaffold_1	funannotate	tRNA	80976	81076	.	-	.	ID=OR019_000028-T1;Parent=OR019_000028;product=tRNA-Thr;
scaffold_1	funannotate	exon	80976	81076	.	-	.	ID=OR019_000028-T1.exon1;Parent=OR019_000028-T1;
scaffold_1	funannotate	gene	81746	82852	.	-	.	ID=OR019_000029;
scaffold_1	funannotate	mRNA	81746	82852	.	-	.	ID=OR019_000029-T1;Parent=OR019_000029;product=hypothetical protein;
scaffold_1	funannotate	exon	82547	82852	.	-	.	ID=OR019_000029-T1.exon1;Parent=OR019_000029-T1;
scaffold_1	funannotate	exon	81832	82484	.	-	.	ID=OR019_000029-T1.exon2;Parent=OR019_000029-T1;
scaffold_1	funannotate	exon	81746	81764	.	-	.	ID=OR019_000029-T1.exon3;Parent=OR019_000029-T1;
scaffold_1	funannotate	CDS	82547	82852	.	-	0	ID=OR019_000029-T1.cds;Parent=OR019_000029-T1;
scaffold_1	funannotate	CDS	81832	82484	.	-	0	ID=OR019_000029-T1.cds;Parent=OR019_000029-T1;
scaffold_1	funannotate	CDS	81746	81764	.	-	1	ID=OR019_000029-T1.cds;Parent=OR019_000029-T1;
scaffold_1	funannotate	gene	87401	91104	.	+	.	ID=OR019_000030;
scaffold_1	funannotate	mRNA	87401	91104	.	+	.	ID=OR019_000030-T1;Parent=OR019_000030;product=hypothetical protein;
scaffold_1	funannotate	exon	87401	87671	.	+	.	ID=OR019_000030-T1.exon1;Parent=OR019_000030-T1;
scaffold_1	funannotate	exon	87755	91104	.	+	.	ID=OR019_000030-T1.exon2;Parent=OR019_000030-T1;
scaffold_1	funannotate	CDS	87401	87671	.	+	0	ID=OR019_000030-T1.cds;Parent=OR019_000030-T1;
scaffold_1	funannotate	CDS	87755	91104	.	+	2	ID=OR019_000030-T1.cds;Parent=OR019_000030-T1;
scaffold_1	funannotate	gene	92137	94392	.	-	.	ID=OR019_000031;
scaffold_1	funannotate	mRNA	92137	94392	.	-	.	ID=OR019_000031-T1;Parent=OR019_000031;product=hypothetical protein;
scaffold_1	funannotate	exon	94056	94392	.	-	.	ID=OR019_000031-T1.exon1;Parent=OR019_000031-T1;
scaffold_1	funannotate	exon	93592	93742	.	-	.	ID=OR019_000031-T1.exon2;Parent=OR019_000031-T1;
scaffold_1	funannotate	exon	93423	93462	.	-	.	ID=OR019_000031-T1.exon3;Parent=OR019_000031-T1;
scaffold_1	funannotate	exon	92847	93113	.	-	.	ID=OR019_000031-T1.exon4;Parent=OR019_000031-T1;
scaffold_1	funannotate	exon	92137	92763	.	-	.	ID=OR019_000031-T1.exon5;Parent=OR019_000031-T1;
scaffold_1	funannotate	CDS	94056	94392	.	-	0	ID=OR019_000031-T1.cds;Parent=OR019_000031-T1;
scaffold_1	funannotate	CDS	93592	93742	.	-	2	ID=OR019_000031-T1.cds;Parent=OR019_000031-T1;
scaffold_1	funannotate	CDS	93423	93462	.	-	1	ID=OR019_000031-T1.cds;Parent=OR019_000031-T1;
scaffold_1	funannotate	CDS	92847	93113	.	-	0	ID=OR019_000031-T1.cds;Parent=OR019_000031-T1;
scaffold_1	funannotate	CDS	92137	92763	.	-	0	ID=OR019_000031-T1.cds;Parent=OR019_000031-T1;
scaffold_1	funannotate	gene	96111	99872	.	+	.	ID=OR019_000032;
scaffold_1	funannotate	mRNA	96111	99872	.	+	.	ID=OR019_000032-T1;Parent=OR019_000032;product=hypothetical protein;
scaffold_1	funannotate	exon	96111	96392	.	+	.	ID=OR019_000032-T1.exon1;Parent=OR019_000032-T1;
scaffold_1	funannotate	exon	96461	97054	.	+	.	ID=OR019_000032-T1.exon2;Parent=OR019_000032-T1;
scaffold_1	funannotate	exon	97123	98160	.	+	.	ID=OR019_000032-T1.exon3;Parent=OR019_000032-T1;
scaffold_1	funannotate	exon	98244	99872	.	+	.	ID=OR019_000032-T1.exon4;Parent=OR019_000032-T1;
scaffold_1	funannotate	CDS	96111	96392	.	+	0	ID=OR019_000032-T1.cds;Parent=OR019_000032-T1;
scaffold_1	funannotate	CDS	96461	97054	.	+	0	ID=OR019_000032-T1.cds;Parent=OR019_000032-T1;
scaffold_1	funannotate	CDS	97123	98160	.	+	0	ID=OR019_000032-T1.cds;Parent=OR019_000032-T1;
scaffold_1	funannotate	CDS	98244	99872	.	+	0	ID=OR019_000032-T1.cds;Parent=OR019_000032-T1;
scaffold_1	funannotate	gene	100300	100987	.	-	.	ID=OR019_000033;
scaffold_1	funannotate	mRNA	100300	100987	.	-	.	ID=OR019_000033-T1;Parent=OR019_000033;product=hypothetical protein;
scaffold_1	funannotate	exon	100757	100987	.	-	.	ID=OR019_000033-T1.exon1;Parent=OR019_000033-T1;
scaffold_1	funannotate	exon	100300	100653	.	-	.	ID=OR019_000033-T1.exon2;Parent=OR019_000033-T1;
scaffold_1	funannotate	CDS	100757	100987	.	-	0	ID=OR019_000033-T1.cds;Parent=OR019_000033-T1;
scaffold_1	funannotate	CDS	100300	100653	.	-	0	ID=OR019_000033-T1.cds;Parent=OR019_000033-T1;
scaffold_1	funannotate	gene	106306	108353	.	+	.	ID=OR019_000034;
scaffold_1	funannotate	mRNA	106306	108353	.	+	.	ID=OR019_000034-T1;Parent=OR019_000034;product=hypothetical protein;
scaffold_1	funannotate	exon	106306	106592	.	+	.	ID=OR019_000034-T1.exon1;Parent=OR019_000034-T1;
scaffold_1	funannotate	exon	106692	107077	.	+	.	ID=OR019_000034-T1.exon2;Parent=OR019_000034-T1;
scaffold_1	funannotate	exon	107150	107768	.	+	.	ID=OR019_000034-T1.exon3;Parent=OR019_000034-T1;
scaffold_1	funannotate	exon	107846	108057	.	+	.	ID=OR019_000034-T1.exon4;Parent=OR019_000034-T1;
scaffold_1	funannotate	exon	108181	108353	.	+	.	ID=OR019_000034-T1.exon5;Parent=OR019_000034-T1;
scaffold_1	funannotate	CDS	106306	106592	.	+	0	ID=OR019_000034-T1.cds;Parent=OR019_000034-T1;
scaffold_1	funannotate	CDS	106692	107077	.	+	1	ID=OR019_000034-T1.cds;Parent=OR019_000034-T1;
scaffold_1	funannotate	CDS	107150	107768	.	+	2	ID=OR019_000034-T1.cds;Parent=OR019_000034-T1;
scaffold_1	funannotate	CDS	107846	108057	.	+	1	ID=OR019_000034-T1.cds;Parent=OR019_000034-T1;
scaffold_1	funannotate	CDS	108181	108353	.	+	2	ID=OR019_000034-T1.cds;Parent=OR019_000034-T1;
scaffold_1	funannotate	gene	109918	111482	.	-	.	ID=OR019_000035;
scaffold_1	funannotate	mRNA	109918	111482	.	-	.	ID=OR019_000035-T1;Parent=OR019_000035;product=hypothetical protein;
scaffold_1	funannotate	exon	110946	111482	.	-	.	ID=OR019_000035-T1.exon1;Parent=OR019_000035-T1;
scaffold_1	funannotate	exon	110395	110893	.	-	.	ID=OR019_000035-T1.exon2;Parent=OR019_000035-T1;
scaffold_1	funannotate	exon	109918	110339	.	-	.	ID=OR019_000035-T1.exon3;Parent=OR019_000035-T1;
scaffold_1	funannotate	CDS	110946	111482	.	-	0	ID=OR019_000035-T1.cds;Parent=OR019_000035-T1;
scaffold_1	funannotate	CDS	110395	110893	.	-	0	ID=OR019_000035-T1.cds;Parent=OR019_000035-T1;
scaffold_1	funannotate	CDS	109918	110339	.	-	2	ID=OR019_000035-T1.cds;Parent=OR019_000035-T1;
scaffold_1	funannotate	gene	111909	112784	.	-	.	ID=OR019_000036;
scaffold_1	funannotate	mRNA	111909	112784	.	-	.	ID=OR019_000036-T1;Parent=OR019_000036;product=hypothetical protein;
scaffold_1	funannotate	exon	111909	112784	.	-	.	ID=OR019_000036-T1.exon1;Parent=OR019_000036-T1;
scaffold_1	funannotate	CDS	111909	112784	.	-	0	ID=OR019_000036-T1.cds;Parent=OR019_000036-T1;
scaffold_1	funannotate	gene	113284	114742	.	+	.	ID=OR019_000037;
scaffold_1	funannotate	mRNA	113284	114742	.	+	.	ID=OR019_000037-T1;Parent=OR019_000037;product=hypothetical protein;
scaffold_1	funannotate	exon	113284	114126	.	+	.	ID=OR019_000037-T1.exon1;Parent=OR019_000037-T1;
scaffold_1	funannotate	exon	114260	114742	.	+	.	ID=OR019_000037-T1.exon2;Parent=OR019_000037-T1;
scaffold_1	funannotate	CDS	113284	114126	.	+	0	ID=OR019_000037-T1.cds;Parent=OR019_000037-T1;
scaffold_1	funannotate	CDS	114260	114742	.	+	0	ID=OR019_000037-T1.cds;Parent=OR019_000037-T1;
scaffold_1	funannotate	gene	114837	117273	.	-	.	ID=OR019_000038;
scaffold_1	funannotate	mRNA	114837	117273	.	-	.	ID=OR019_000038-T1;Parent=OR019_000038;product=hypothetical protein;
scaffold_1	funannotate	exon	116870	117273	.	-	.	ID=OR019_000038-T1.exon1;Parent=OR019_000038-T1;
scaffold_1	funannotate	exon	116531	116656	.	-	.	ID=OR019_000038-T1.exon2;Parent=OR019_000038-T1;
scaffold_1	funannotate	exon	116212	116412	.	-	.	ID=OR019_000038-T1.exon3;Parent=OR019_000038-T1;
scaffold_1	funannotate	exon	115375	116026	.	-	.	ID=OR019_000038-T1.exon4;Parent=OR019_000038-T1;
scaffold_1	funannotate	exon	114837	115262	.	-	.	ID=OR019_000038-T1.exon5;Parent=OR019_000038-T1;
scaffold_1	funannotate	CDS	116870	117273	.	-	0	ID=OR019_000038-T1.cds;Parent=OR019_000038-T1;
scaffold_1	funannotate	CDS	116531	116656	.	-	1	ID=OR019_000038-T1.cds;Parent=OR019_000038-T1;
scaffold_1	funannotate	CDS	116212	116412	.	-	1	ID=OR019_000038-T1.cds;Parent=OR019_000038-T1;
scaffold_1	funannotate	CDS	115375	116026	.	-	1	ID=OR019_000038-T1.cds;Parent=OR019_000038-T1;
scaffold_1	funannotate	CDS	114837	115262	.	-	0	ID=OR019_000038-T1.cds;Parent=OR019_000038-T1;
scaffold_1	funannotate	gene	118369	123366	.	-	.	ID=OR019_000039;
scaffold_1	funannotate	mRNA	118369	123366	.	-	.	ID=OR019_000039-T1;Parent=OR019_000039;product=hypothetical protein;
scaffold_1	funannotate	exon	123129	123366	.	-	.	ID=OR019_000039-T1.exon1;Parent=OR019_000039-T1;
scaffold_1	funannotate	exon	120848	122658	.	-	.	ID=OR019_000039-T1.exon2;Parent=OR019_000039-T1;
scaffold_1	funannotate	exon	118369	120786	.	-	.	ID=OR019_000039-T1.exon3;Parent=OR019_000039-T1;
scaffold_1	funannotate	CDS	123129	123366	.	-	0	ID=OR019_000039-T1.cds;Parent=OR019_000039-T1;
scaffold_1	funannotate	CDS	120848	122658	.	-	2	ID=OR019_000039-T1.cds;Parent=OR019_000039-T1;
scaffold_1	funannotate	CDS	118369	120786	.	-	0	ID=OR019_000039-T1.cds;Parent=OR019_000039-T1;
scaffold_1	funannotate	gene	124460	126070	.	-	.	ID=OR019_000040;
scaffold_1	funannotate	mRNA	124460	126070	.	-	.	ID=OR019_000040-T1;Parent=OR019_000040;product=hypothetical protein;
scaffold_1	funannotate	exon	125987	126070	.	-	.	ID=OR019_000040-T1.exon1;Parent=OR019_000040-T1;
scaffold_1	funannotate	exon	125552	125890	.	-	.	ID=OR019_000040-T1.exon2;Parent=OR019_000040-T1;
scaffold_1	funannotate	exon	124805	125482	.	-	.	ID=OR019_000040-T1.exon3;Parent=OR019_000040-T1;
scaffold_1	funannotate	exon	124460	124732	.	-	.	ID=OR019_000040-T1.exon4;Parent=OR019_000040-T1;
scaffold_1	funannotate	CDS	125987	126070	.	-	0	ID=OR019_000040-T1.cds;Parent=OR019_000040-T1;
scaffold_1	funannotate	CDS	125552	125890	.	-	0	ID=OR019_000040-T1.cds;Parent=OR019_000040-T1;
scaffold_1	funannotate	CDS	124805	125482	.	-	0	ID=OR019_000040-T1.cds;Parent=OR019_000040-T1;
scaffold_1	funannotate	CDS	124460	124732	.	-	0	ID=OR019_000040-T1.cds;Parent=OR019_000040-T1;
scaffold_1	funannotate	gene	128946	132311	.	-	.	ID=OR019_000041;
scaffold_1	funannotate	mRNA	128946	132311	.	-	.	ID=OR019_000041-T1;Parent=OR019_000041;product=hypothetical protein;
scaffold_1	funannotate	exon	128946	132311	.	-	.	ID=OR019_000041-T1.exon1;Parent=OR019_000041-T1;
scaffold_1	funannotate	CDS	128946	132311	.	-	0	ID=OR019_000041-T1.cds;Parent=OR019_000041-T1;
scaffold_1	funannotate	gene	138420	139820	.	-	.	ID=OR019_000042;
scaffold_1	funannotate	mRNA	138420	139820	.	-	.	ID=OR019_000042-T1;Parent=OR019_000042;product=hypothetical protein;
scaffold_1	funannotate	exon	139523	139820	.	-	.	ID=OR019_000042-T1.exon1;Parent=OR019_000042-T1;
scaffold_1	funannotate	exon	138872	139463	.	-	.	ID=OR019_000042-T1.exon2;Parent=OR019_000042-T1;
scaffold_1	funannotate	exon	138420	138822	.	-	.	ID=OR019_000042-T1.exon3;Parent=OR019_000042-T1;
scaffold_1	funannotate	CDS	139523	139820	.	-	0	ID=OR019_000042-T1.cds;Parent=OR019_000042-T1;
scaffold_1	funannotate	CDS	138872	139463	.	-	2	ID=OR019_000042-T1.cds;Parent=OR019_000042-T1;
scaffold_1	funannotate	CDS	138420	138822	.	-	1	ID=OR019_000042-T1.cds;Parent=OR019_000042-T1;
scaffold_1	funannotate	gene	143070	145112	.	+	.	ID=OR019_000043;
scaffold_1	funannotate	mRNA	143070	145112	.	+	.	ID=OR019_000043-T1;Parent=OR019_000043;product=hypothetical protein;
scaffold_1	funannotate	exon	143070	145112	.	+	.	ID=OR019_000043-T1.exon1;Parent=OR019_000043-T1;
scaffold_1	funannotate	CDS	143070	145112	.	+	0	ID=OR019_000043-T1.cds;Parent=OR019_000043-T1;
scaffold_1	funannotate	gene	147547	147744	.	+	.	ID=OR019_000044;
scaffold_1	funannotate	mRNA	147547	147744	.	+	.	ID=OR019_000044-T1;Parent=OR019_000044;product=hypothetical protein;
scaffold_1	funannotate	exon	147547	147744	.	+	.	ID=OR019_000044-T1.exon1;Parent=OR019_000044-T1;
scaffold_1	funannotate	CDS	147547	147744	.	+	0	ID=OR019_000044-T1.cds;Parent=OR019_000044-T1;
scaffold_1	funannotate	gene	148943	149920	.	-	.	ID=OR019_000045;
scaffold_1	funannotate	mRNA	148943	149920	.	-	.	ID=OR019_000045-T1;Parent=OR019_000045;product=hypothetical protein;
scaffold_1	funannotate	exon	148943	149920	.	-	.	ID=OR019_000045-T1.exon1;Parent=OR019_000045-T1;
scaffold_1	funannotate	CDS	148943	149920	.	-	0	ID=OR019_000045-T1.cds;Parent=OR019_000045-T1;
scaffold_1	funannotate	gene	151434	152371	.	-	.	ID=OR019_000046;
scaffold_1	funannotate	mRNA	151434	152371	.	-	.	ID=OR019_000046-T1;Parent=OR019_000046;product=hypothetical protein;
scaffold_1	funannotate	exon	152058	152371	.	-	.	ID=OR019_000046-T1.exon1;Parent=OR019_000046-T1;
scaffold_1	funannotate	exon	151874	151958	.	-	.	ID=OR019_000046-T1.exon2;Parent=OR019_000046-T1;
scaffold_1	funannotate	exon	151664	151824	.	-	.	ID=OR019_000046-T1.exon3;Parent=OR019_000046-T1;
scaffold_1	funannotate	exon	151434	151599	.	-	.	ID=OR019_000046-T1.exon4;Parent=OR019_000046-T1;
scaffold_1	funannotate	CDS	152058	152371	.	-	0	ID=OR019_000046-T1.cds;Parent=OR019_000046-T1;
scaffold_1	funannotate	CDS	151874	151958	.	-	1	ID=OR019_000046-T1.cds;Parent=OR019_000046-T1;
scaffold_1	funannotate	CDS	151664	151824	.	-	0	ID=OR019_000046-T1.cds;Parent=OR019_000046-T1;
scaffold_1	funannotate	CDS	151434	151599	.	-	1	ID=OR019_000046-T1.cds;Parent=OR019_000046-T1;
scaffold_1	funannotate	gene	154183	155268	.	+	.	ID=OR019_000047;
scaffold_1	funannotate	mRNA	154183	155268	.	+	.	ID=OR019_000047-T1;Parent=OR019_000047;product=hypothetical protein;
scaffold_1	funannotate	exon	154183	154459	.	+	.	ID=OR019_000047-T1.exon1;Parent=OR019_000047-T1;
scaffold_1	funannotate	exon	154521	154806	.	+	.	ID=OR019_000047-T1.exon2;Parent=OR019_000047-T1;
scaffold_1	funannotate	exon	154863	155268	.	+	.	ID=OR019_000047-T1.exon3;Parent=OR019_000047-T1;
scaffold_1	funannotate	CDS	154183	154459	.	+	0	ID=OR019_000047-T1.cds;Parent=OR019_000047-T1;
scaffold_1	funannotate	CDS	154521	154806	.	+	2	ID=OR019_000047-T1.cds;Parent=OR019_000047-T1;
scaffold_1	funannotate	CDS	154863	155268	.	+	1	ID=OR019_000047-T1.cds;Parent=OR019_000047-T1;
scaffold_1	funannotate	gene	156501	158146	.	-	.	ID=OR019_000048;
scaffold_1	funannotate	mRNA	156501	158146	.	-	.	ID=OR019_000048-T1;Parent=OR019_000048;product=hypothetical protein;
scaffold_1	funannotate	exon	158108	158146	.	-	.	ID=OR019_000048-T1.exon1;Parent=OR019_000048-T1;
scaffold_1	funannotate	exon	156945	158021	.	-	.	ID=OR019_000048-T1.exon2;Parent=OR019_000048-T1;
scaffold_1	funannotate	exon	156501	156860	.	-	.	ID=OR019_000048-T1.exon3;Parent=OR019_000048-T1;
scaffold_1	funannotate	CDS	158108	158146	.	-	0	ID=OR019_000048-T1.cds;Parent=OR019_000048-T1;
scaffold_1	funannotate	CDS	156945	158021	.	-	0	ID=OR019_000048-T1.cds;Parent=OR019_000048-T1;
scaffold_1	funannotate	CDS	156501	156860	.	-	0	ID=OR019_000048-T1.cds;Parent=OR019_000048-T1;
scaffold_1	funannotate	gene	162131	164450	.	-	.	ID=OR019_000049;
scaffold_1	funannotate	mRNA	162131	164450	.	-	.	ID=OR019_000049-T1;Parent=OR019_000049;product=hypothetical protein;
scaffold_1	funannotate	exon	164284	164450	.	-	.	ID=OR019_000049-T1.exon1;Parent=OR019_000049-T1;
scaffold_1	funannotate	exon	163333	164185	.	-	.	ID=OR019_000049-T1.exon2;Parent=OR019_000049-T1;
scaffold_1	funannotate	exon	163218	163278	.	-	.	ID=OR019_000049-T1.exon3;Parent=OR019_000049-T1;
scaffold_1	funannotate	exon	163026	163164	.	-	.	ID=OR019_000049-T1.exon4;Parent=OR019_000049-T1;
scaffold_1	funannotate	exon	162894	162954	.	-	.	ID=OR019_000049-T1.exon5;Parent=OR019_000049-T1;
scaffold_1	funannotate	exon	162131	162814	.	-	.	ID=OR019_000049-T1.exon6;Parent=OR019_000049-T1;
scaffold_1	funannotate	CDS	164284	164450	.	-	0	ID=OR019_000049-T1.cds;Parent=OR019_000049-T1;
scaffold_1	funannotate	CDS	163333	164185	.	-	1	ID=OR019_000049-T1.cds;Parent=OR019_000049-T1;
scaffold_1	funannotate	CDS	163218	163278	.	-	0	ID=OR019_000049-T1.cds;Parent=OR019_000049-T1;
scaffold_1	funannotate	CDS	163026	163164	.	-	2	ID=OR019_000049-T1.cds;Parent=OR019_000049-T1;
scaffold_1	funannotate	CDS	162894	162954	.	-	1	ID=OR019_000049-T1.cds;Parent=OR019_000049-T1;
scaffold_1	funannotate	CDS	162131	162814	.	-	0	ID=OR019_000049-T1.cds;Parent=OR019_000049-T1;
scaffold_1	funannotate	gene	164851	165309	.	-	.	ID=OR019_000050;
scaffold_1	funannotate	mRNA	164851	165309	.	-	.	ID=OR019_000050-T1;Parent=OR019_000050;product=hypothetical protein;
scaffold_1	funannotate	exon	164851	165309	.	-	.	ID=OR019_000050-T1.exon1;Parent=OR019_000050-T1;
scaffold_1	funannotate	CDS	164851	165309	.	-	0	ID=OR019_000050-T1.cds;Parent=OR019_000050-T1;
scaffold_1	funannotate	gene	165754	166773	.	+	.	ID=OR019_000051;
scaffold_1	funannotate	mRNA	165754	166773	.	+	.	ID=OR019_000051-T1;Parent=OR019_000051;product=hypothetical protein;
scaffold_1	funannotate	exon	165754	166773	.	+	.	ID=OR019_000051-T1.exon1;Parent=OR019_000051-T1;
scaffold_1	funannotate	CDS	165754	166773	.	+	0	ID=OR019_000051-T1.cds;Parent=OR019_000051-T1;
scaffold_1	funannotate	gene	166881	168624	.	-	.	ID=OR019_000052;
scaffold_1	funannotate	mRNA	166881	168624	.	-	.	ID=OR019_000052-T1;Parent=OR019_000052;product=hypothetical protein;
scaffold_1	funannotate	exon	168593	168624	.	-	.	ID=OR019_000052-T1.exon1;Parent=OR019_000052-T1;
scaffold_1	funannotate	exon	166881	168540	.	-	.	ID=OR019_000052-T1.exon2;Parent=OR019_000052-T1;
scaffold_1	funannotate	CDS	168593	168624	.	-	0	ID=OR019_000052-T1.cds;Parent=OR019_000052-T1;
scaffold_1	funannotate	CDS	166881	168540	.	-	1	ID=OR019_000052-T1.cds;Parent=OR019_000052-T1;
scaffold_1	funannotate	gene	168976	170172	.	-	.	ID=OR019_000053;
scaffold_1	funannotate	mRNA	168976	170172	.	-	.	ID=OR019_000053-T1;Parent=OR019_000053;product=hypothetical protein;
scaffold_1	funannotate	exon	170119	170172	.	-	.	ID=OR019_000053-T1.exon1;Parent=OR019_000053-T1;
scaffold_1	funannotate	exon	169898	170013	.	-	.	ID=OR019_000053-T1.exon2;Parent=OR019_000053-T1;
scaffold_1	funannotate	exon	169358	169821	.	-	.	ID=OR019_000053-T1.exon3;Parent=OR019_000053-T1;
scaffold_1	funannotate	exon	169132	169268	.	-	.	ID=OR019_000053-T1.exon4;Parent=OR019_000053-T1;
scaffold_1	funannotate	exon	169052	169064	.	-	.	ID=OR019_000053-T1.exon5;Parent=OR019_000053-T1;
scaffold_1	funannotate	exon	168976	168995	.	-	.	ID=OR019_000053-T1.exon6;Parent=OR019_000053-T1;
scaffold_1	funannotate	CDS	170119	170172	.	-	0	ID=OR019_000053-T1.cds;Parent=OR019_000053-T1;
scaffold_1	funannotate	CDS	169898	170013	.	-	0	ID=OR019_000053-T1.cds;Parent=OR019_000053-T1;
scaffold_1	funannotate	CDS	169358	169821	.	-	1	ID=OR019_000053-T1.cds;Parent=OR019_000053-T1;
scaffold_1	funannotate	CDS	169132	169268	.	-	2	ID=OR019_000053-T1.cds;Parent=OR019_000053-T1;
scaffold_1	funannotate	CDS	169052	169064	.	-	0	ID=OR019_000053-T1.cds;Parent=OR019_000053-T1;
scaffold_1	funannotate	CDS	168976	168995	.	-	2	ID=OR019_000053-T1.cds;Parent=OR019_000053-T1;
scaffold_1	funannotate	gene	170766	172594	.	-	.	ID=OR019_000054;
scaffold_1	funannotate	mRNA	170766	172594	.	-	.	ID=OR019_000054-T1;Parent=OR019_000054;product=hypothetical protein;
scaffold_1	funannotate	exon	172472	172594	.	-	.	ID=OR019_000054-T1.exon1;Parent=OR019_000054-T1;
scaffold_1	funannotate	exon	171216	172374	.	-	.	ID=OR019_000054-T1.exon2;Parent=OR019_000054-T1;
scaffold_1	funannotate	exon	170766	171142	.	-	.	ID=OR019_000054-T1.exon3;Parent=OR019_000054-T1;
scaffold_1	funannotate	CDS	172472	172594	.	-	0	ID=OR019_000054-T1.cds;Parent=OR019_000054-T1;
scaffold_1	funannotate	CDS	171216	172374	.	-	0	ID=OR019_000054-T1.cds;Parent=OR019_000054-T1;
scaffold_1	funannotate	CDS	170766	171142	.	-	2	ID=OR019_000054-T1.cds;Parent=OR019_000054-T1;
scaffold_1	funannotate	gene	173034	173965	.	+	.	ID=OR019_000055;
scaffold_1	funannotate	mRNA	173034	173965	.	+	.	ID=OR019_000055-T1;Parent=OR019_000055;product=hypothetical protein;
scaffold_1	funannotate	exon	173034	173519	.	+	.	ID=OR019_000055-T1.exon1;Parent=OR019_000055-T1;
scaffold_1	funannotate	exon	173571	173678	.	+	.	ID=OR019_000055-T1.exon2;Parent=OR019_000055-T1;
scaffold_1	funannotate	exon	173730	173810	.	+	.	ID=OR019_000055-T1.exon3;Parent=OR019_000055-T1;
scaffold_1	funannotate	exon	173879	173965	.	+	.	ID=OR019_000055-T1.exon4;Parent=OR019_000055-T1;
scaffold_1	funannotate	CDS	173034	173519	.	+	0	ID=OR019_000055-T1.cds;Parent=OR019_000055-T1;
scaffold_1	funannotate	CDS	173571	173678	.	+	0	ID=OR019_000055-T1.cds;Parent=OR019_000055-T1;
scaffold_1	funannotate	CDS	173730	173810	.	+	0	ID=OR019_000055-T1.cds;Parent=OR019_000055-T1;
scaffold_1	funannotate	CDS	173879	173965	.	+	0	ID=OR019_000055-T1.cds;Parent=OR019_000055-T1;
scaffold_1	funannotate	gene	174361	176033	.	-	.	ID=OR019_000056;
scaffold_1	funannotate	mRNA	174361	176033	.	-	.	ID=OR019_000056-T1;Parent=OR019_000056;product=hypothetical protein;
scaffold_1	funannotate	exon	175929	176033	.	-	.	ID=OR019_000056-T1.exon1;Parent=OR019_000056-T1;
scaffold_1	funannotate	exon	174783	175870	.	-	.	ID=OR019_000056-T1.exon2;Parent=OR019_000056-T1;
scaffold_1	funannotate	exon	174647	174727	.	-	.	ID=OR019_000056-T1.exon3;Parent=OR019_000056-T1;
scaffold_1	funannotate	exon	174361	174589	.	-	.	ID=OR019_000056-T1.exon4;Parent=OR019_000056-T1;
scaffold_1	funannotate	CDS	175929	176033	.	-	0	ID=OR019_000056-T1.cds;Parent=OR019_000056-T1;
scaffold_1	funannotate	CDS	174783	175870	.	-	0	ID=OR019_000056-T1.cds;Parent=OR019_000056-T1;
scaffold_1	funannotate	CDS	174647	174727	.	-	1	ID=OR019_000056-T1.cds;Parent=OR019_000056-T1;
scaffold_1	funannotate	CDS	174361	174589	.	-	1	ID=OR019_000056-T1.cds;Parent=OR019_000056-T1;
scaffold_1	funannotate	gene	176766	178135	.	+	.	ID=OR019_000057;
scaffold_1	funannotate	mRNA	176766	178135	.	+	.	ID=OR019_000057-T1;Parent=OR019_000057;product=hypothetical protein;
scaffold_1	funannotate	exon	176766	177830	.	+	.	ID=OR019_000057-T1.exon1;Parent=OR019_000057-T1;
scaffold_1	funannotate	exon	177890	178135	.	+	.	ID=OR019_000057-T1.exon2;Parent=OR019_000057-T1;
scaffold_1	funannotate	CDS	176766	177830	.	+	0	ID=OR019_000057-T1.cds;Parent=OR019_000057-T1;
scaffold_1	funannotate	CDS	177890	178135	.	+	0	ID=OR019_000057-T1.cds;Parent=OR019_000057-T1;
scaffold_1	funannotate	gene	178718	180007	.	-	.	ID=OR019_000058;
scaffold_1	funannotate	mRNA	178718	180007	.	-	.	ID=OR019_000058-T1;Parent=OR019_000058;product=hypothetical protein;
scaffold_1	funannotate	exon	178718	180007	.	-	.	ID=OR019_000058-T1.exon1;Parent=OR019_000058-T1;
scaffold_1	funannotate	CDS	178718	180007	.	-	0	ID=OR019_000058-T1.cds;Parent=OR019_000058-T1;
scaffold_1	funannotate	gene	181469	183150	.	-	.	ID=OR019_000059;
scaffold_1	funannotate	mRNA	181469	183150	.	-	.	ID=OR019_000059-T1;Parent=OR019_000059;product=hypothetical protein;
scaffold_1	funannotate	exon	183031	183150	.	-	.	ID=OR019_000059-T1.exon1;Parent=OR019_000059-T1;
scaffold_1	funannotate	exon	181469	182956	.	-	.	ID=OR019_000059-T1.exon2;Parent=OR019_000059-T1;
scaffold_1	funannotate	CDS	183031	183150	.	-	0	ID=OR019_000059-T1.cds;Parent=OR019_000059-T1;
scaffold_1	funannotate	CDS	181469	182956	.	-	0	ID=OR019_000059-T1.cds;Parent=OR019_000059-T1;
scaffold_1	funannotate	gene	185696	186988	.	+	.	ID=OR019_000060;
scaffold_1	funannotate	mRNA	185696	186988	.	+	.	ID=OR019_000060-T1;Parent=OR019_000060;product=hypothetical protein;
scaffold_1	funannotate	exon	185696	186988	.	+	.	ID=OR019_000060-T1.exon1;Parent=OR019_000060-T1;
scaffold_1	funannotate	CDS	185696	186988	.	+	0	ID=OR019_000060-T1.cds;Parent=OR019_000060-T1;
scaffold_1	funannotate	gene	188757	190972	.	+	.	ID=OR019_000061;
scaffold_1	funannotate	mRNA	188757	190972	.	+	.	ID=OR019_000061-T1;Parent=OR019_000061;product=hypothetical protein;
scaffold_1	funannotate	exon	188757	190323	.	+	.	ID=OR019_000061-T1.exon1;Parent=OR019_000061-T1;
scaffold_1	funannotate	exon	190426	190838	.	+	.	ID=OR019_000061-T1.exon2;Parent=OR019_000061-T1;
scaffold_1	funannotate	exon	190874	190972	.	+	.	ID=OR019_000061-T1.exon3;Parent=OR019_000061-T1;
scaffold_1	funannotate	CDS	188757	190323	.	+	0	ID=OR019_000061-T1.cds;Parent=OR019_000061-T1;
scaffold_1	funannotate	CDS	190426	190838	.	+	2	ID=OR019_000061-T1.cds;Parent=OR019_000061-T1;
scaffold_1	funannotate	CDS	190874	190972	.	+	0	ID=OR019_000061-T1.cds;Parent=OR019_000061-T1;
scaffold_1	funannotate	gene	193290	193933	.	+	.	ID=OR019_000062;
scaffold_1	funannotate	mRNA	193290	193933	.	+	.	ID=OR019_000062-T1;Parent=OR019_000062;product=hypothetical protein;
scaffold_1	funannotate	exon	193290	193332	.	+	.	ID=OR019_000062-T1.exon1;Parent=OR019_000062-T1;
scaffold_1	funannotate	exon	193389	193933	.	+	.	ID=OR019_000062-T1.exon2;Parent=OR019_000062-T1;
scaffold_1	funannotate	CDS	193290	193332	.	+	0	ID=OR019_000062-T1.cds;Parent=OR019_000062-T1;
scaffold_1	funannotate	CDS	193389	193933	.	+	2	ID=OR019_000062-T1.cds;Parent=OR019_000062-T1;
scaffold_1	funannotate	gene	194980	195456	.	+	.	ID=OR019_000063;
scaffold_1	funannotate	mRNA	194980	195456	.	+	.	ID=OR019_000063-T1;Parent=OR019_000063;product=hypothetical protein;
scaffold_1	funannotate	exon	194980	195456	.	+	.	ID=OR019_000063-T1.exon1;Parent=OR019_000063-T1;
scaffold_1	funannotate	CDS	194980	195456	.	+	0	ID=OR019_000063-T1.cds;Parent=OR019_000063-T1;
scaffold_1	funannotate	gene	196908	203001	.	-	.	ID=OR019_000064;
scaffold_1	funannotate	mRNA	196908	203001	.	-	.	ID=OR019_000064-T1;Parent=OR019_000064;product=hypothetical protein;
scaffold_1	funannotate	exon	202544	203001	.	-	.	ID=OR019_000064-T1.exon1;Parent=OR019_000064-T1;
scaffold_1	funannotate	exon	197065	202447	.	-	.	ID=OR019_000064-T1.exon2;Parent=OR019_000064-T1;
scaffold_1	funannotate	exon	196908	196970	.	-	.	ID=OR019_000064-T1.exon3;Parent=OR019_000064-T1;
scaffold_1	funannotate	CDS	202544	203001	.	-	0	ID=OR019_000064-T1.cds;Parent=OR019_000064-T1;
scaffold_1	funannotate	CDS	197065	202447	.	-	1	ID=OR019_000064-T1.cds;Parent=OR019_000064-T1;
scaffold_1	funannotate	CDS	196908	196970	.	-	0	ID=OR019_000064-T1.cds;Parent=OR019_000064-T1;
scaffold_1	funannotate	gene	205575	207339	.	-	.	ID=OR019_000065;
scaffold_1	funannotate	mRNA	205575	207339	.	-	.	ID=OR019_000065-T1;Parent=OR019_000065;product=hypothetical protein;
scaffold_1	funannotate	exon	207058	207339	.	-	.	ID=OR019_000065-T1.exon1;Parent=OR019_000065-T1;
scaffold_1	funannotate	exon	206489	206890	.	-	.	ID=OR019_000065-T1.exon2;Parent=OR019_000065-T1;
scaffold_1	funannotate	exon	206018	206401	.	-	.	ID=OR019_000065-T1.exon3;Parent=OR019_000065-T1;
scaffold_1	funannotate	exon	205575	205916	.	-	.	ID=OR019_000065-T1.exon4;Parent=OR019_000065-T1;
scaffold_1	funannotate	CDS	207058	207339	.	-	0	ID=OR019_000065-T1.cds;Parent=OR019_000065-T1;
scaffold_1	funannotate	CDS	206489	206890	.	-	0	ID=OR019_000065-T1.cds;Parent=OR019_000065-T1;
scaffold_1	funannotate	CDS	206018	206401	.	-	0	ID=OR019_000065-T1.cds;Parent=OR019_000065-T1;
scaffold_1	funannotate	CDS	205575	205916	.	-	0	ID=OR019_000065-T1.cds;Parent=OR019_000065-T1;
scaffold_1	funannotate	gene	208864	209874	.	+	.	ID=OR019_000066;
scaffold_1	funannotate	mRNA	208864	209874	.	+	.	ID=OR019_000066-T1;Parent=OR019_000066;product=hypothetical protein;
scaffold_1	funannotate	exon	208864	209268	.	+	.	ID=OR019_000066-T1.exon1;Parent=OR019_000066-T1;
scaffold_1	funannotate	exon	209359	209690	.	+	.	ID=OR019_000066-T1.exon2;Parent=OR019_000066-T1;
scaffold_1	funannotate	exon	209769	209874	.	+	.	ID=OR019_000066-T1.exon3;Parent=OR019_000066-T1;
scaffold_1	funannotate	CDS	208864	209268	.	+	0	ID=OR019_000066-T1.cds;Parent=OR019_000066-T1;
scaffold_1	funannotate	CDS	209359	209690	.	+	0	ID=OR019_000066-T1.cds;Parent=OR019_000066-T1;
scaffold_1	funannotate	CDS	209769	209874	.	+	1	ID=OR019_000066-T1.cds;Parent=OR019_000066-T1;
scaffold_1	funannotate	gene	213252	213983	.	-	.	ID=OR019_000067;
scaffold_1	funannotate	mRNA	213252	213983	.	-	.	ID=OR019_000067-T1;Parent=OR019_000067;product=hypothetical protein;
scaffold_1	funannotate	exon	213252	213983	.	-	.	ID=OR019_000067-T1.exon1;Parent=OR019_000067-T1;
scaffold_1	funannotate	CDS	213252	213983	.	-	0	ID=OR019_000067-T1.cds;Parent=OR019_000067-T1;
scaffold_1	funannotate	gene	215218	216666	.	-	.	ID=OR019_000068;
scaffold_1	funannotate	mRNA	215218	216666	.	-	.	ID=OR019_000068-T1;Parent=OR019_000068;product=hypothetical protein;
scaffold_1	funannotate	exon	215218	216666	.	-	.	ID=OR019_000068-T1.exon1;Parent=OR019_000068-T1;
scaffold_1	funannotate	CDS	215218	216666	.	-	0	ID=OR019_000068-T1.cds;Parent=OR019_000068-T1;
scaffold_1	funannotate	gene	217714	219162	.	+	.	ID=OR019_000069;
scaffold_1	funannotate	mRNA	217714	219162	.	+	.	ID=OR019_000069-T1;Parent=OR019_000069;product=hypothetical protein;
scaffold_1	funannotate	exon	217714	219162	.	+	.	ID=OR019_000069-T1.exon1;Parent=OR019_000069-T1;
scaffold_1	funannotate	CDS	217714	219162	.	+	0	ID=OR019_000069-T1.cds;Parent=OR019_000069-T1;
scaffold_1	funannotate	gene	219744	220613	.	-	.	ID=OR019_000070;
scaffold_1	funannotate	mRNA	219744	220613	.	-	.	ID=OR019_000070-T1;Parent=OR019_000070;product=hypothetical protein;
scaffold_1	funannotate	exon	220554	220613	.	-	.	ID=OR019_000070-T1.exon1;Parent=OR019_000070-T1;
scaffold_1	funannotate	exon	219744	220490	.	-	.	ID=OR019_000070-T1.exon2;Parent=OR019_000070-T1;
scaffold_1	funannotate	CDS	220554	220613	.	-	0	ID=OR019_000070-T1.cds;Parent=OR019_000070-T1;
scaffold_1	funannotate	CDS	219744	220490	.	-	0	ID=OR019_000070-T1.cds;Parent=OR019_000070-T1;
scaffold_1	funannotate	gene	222987	224479	.	+	.	ID=OR019_000071;
scaffold_1	funannotate	mRNA	222987	224479	.	+	.	ID=OR019_000071-T1;Parent=OR019_000071;product=hypothetical protein;
scaffold_1	funannotate	exon	222987	223086	.	+	.	ID=OR019_000071-T1.exon1;Parent=OR019_000071-T1;
scaffold_1	funannotate	exon	223148	223240	.	+	.	ID=OR019_000071-T1.exon2;Parent=OR019_000071-T1;
scaffold_1	funannotate	exon	223369	223956	.	+	.	ID=OR019_000071-T1.exon3;Parent=OR019_000071-T1;
scaffold_1	funannotate	exon	224019	224479	.	+	.	ID=OR019_000071-T1.exon4;Parent=OR019_000071-T1;
scaffold_1	funannotate	CDS	222987	223086	.	+	0	ID=OR019_000071-T1.cds;Parent=OR019_000071-T1;
scaffold_1	funannotate	CDS	223148	223240	.	+	2	ID=OR019_000071-T1.cds;Parent=OR019_000071-T1;
scaffold_1	funannotate	CDS	223369	223956	.	+	2	ID=OR019_000071-T1.cds;Parent=OR019_000071-T1;
scaffold_1	funannotate	CDS	224019	224479	.	+	2	ID=OR019_000071-T1.cds;Parent=OR019_000071-T1;
scaffold_1	funannotate	gene	224921	226734	.	-	.	ID=OR019_000072;
scaffold_1	funannotate	mRNA	224921	226734	.	-	.	ID=OR019_000072-T1;Parent=OR019_000072;product=hypothetical protein;
scaffold_1	funannotate	exon	225998	226734	.	-	.	ID=OR019_000072-T1.exon1;Parent=OR019_000072-T1;
scaffold_1	funannotate	exon	224921	225128	.	-	.	ID=OR019_000072-T1.exon2;Parent=OR019_000072-T1;
scaffold_1	funannotate	CDS	225998	226734	.	-	0	ID=OR019_000072-T1.cds;Parent=OR019_000072-T1;
scaffold_1	funannotate	CDS	224921	225128	.	-	1	ID=OR019_000072-T1.cds;Parent=OR019_000072-T1;
scaffold_1	funannotate	gene	228344	228849	.	-	.	ID=OR019_000073;
scaffold_1	funannotate	mRNA	228344	228849	.	-	.	ID=OR019_000073-T1;Parent=OR019_000073;product=hypothetical protein;
scaffold_1	funannotate	exon	228460	228849	.	-	.	ID=OR019_000073-T1.exon1;Parent=OR019_000073-T1;
scaffold_1	funannotate	exon	228344	228397	.	-	.	ID=OR019_000073-T1.exon2;Parent=OR019_000073-T1;
scaffold_1	funannotate	CDS	228460	228849	.	-	0	ID=OR019_000073-T1.cds;Parent=OR019_000073-T1;
scaffold_1	funannotate	CDS	228344	228397	.	-	0	ID=OR019_000073-T1.cds;Parent=OR019_000073-T1;
scaffold_1	funannotate	gene	229851	231059	.	-	.	ID=OR019_000074;
scaffold_1	funannotate	mRNA	229851	231059	.	-	.	ID=OR019_000074-T1;Parent=OR019_000074;product=hypothetical protein;
scaffold_1	funannotate	exon	230937	231059	.	-	.	ID=OR019_000074-T1.exon1;Parent=OR019_000074-T1;
scaffold_1	funannotate	exon	230836	230870	.	-	.	ID=OR019_000074-T1.exon2;Parent=OR019_000074-T1;
scaffold_1	funannotate	exon	230650	230716	.	-	.	ID=OR019_000074-T1.exon3;Parent=OR019_000074-T1;
scaffold_1	funannotate	exon	230366	230573	.	-	.	ID=OR019_000074-T1.exon4;Parent=OR019_000074-T1;
scaffold_1	funannotate	exon	229851	230149	.	-	.	ID=OR019_000074-T1.exon5;Parent=OR019_000074-T1;
scaffold_1	funannotate	CDS	230937	231059	.	-	0	ID=OR019_000074-T1.cds;Parent=OR019_000074-T1;
scaffold_1	funannotate	CDS	230836	230870	.	-	0	ID=OR019_000074-T1.cds;Parent=OR019_000074-T1;
scaffold_1	funannotate	CDS	230650	230716	.	-	1	ID=OR019_000074-T1.cds;Parent=OR019_000074-T1;
scaffold_1	funannotate	CDS	230366	230573	.	-	0	ID=OR019_000074-T1.cds;Parent=OR019_000074-T1;
scaffold_1	funannotate	CDS	229851	230149	.	-	2	ID=OR019_000074-T1.cds;Parent=OR019_000074-T1;
scaffold_1	funannotate	gene	232714	234754	.	-	.	ID=OR019_000075;
scaffold_1	funannotate	mRNA	232714	234754	.	-	.	ID=OR019_000075-T1;Parent=OR019_000075;product=hypothetical protein;
scaffold_1	funannotate	exon	234705	234754	.	-	.	ID=OR019_000075-T1.exon1;Parent=OR019_000075-T1;
scaffold_1	funannotate	exon	232714	234487	.	-	.	ID=OR019_000075-T1.exon2;Parent=OR019_000075-T1;
scaffold_1	funannotate	CDS	234705	234754	.	-	0	ID=OR019_000075-T1.cds;Parent=OR019_000075-T1;
scaffold_1	funannotate	CDS	232714	234487	.	-	1	ID=OR019_000075-T1.cds;Parent=OR019_000075-T1;
scaffold_1	funannotate	gene	236942	239110	.	-	.	ID=OR019_000076;
scaffold_1	funannotate	mRNA	236942	239110	.	-	.	ID=OR019_000076-T1;Parent=OR019_000076;product=hypothetical protein;
scaffold_1	funannotate	exon	238725	239110	.	-	.	ID=OR019_000076-T1.exon1;Parent=OR019_000076-T1;
scaffold_1	funannotate	exon	238244	238644	.	-	.	ID=OR019_000076-T1.exon2;Parent=OR019_000076-T1;
scaffold_1	funannotate	exon	236942	238170	.	-	.	ID=OR019_000076-T1.exon3;Parent=OR019_000076-T1;
scaffold_1	funannotate	CDS	238725	239110	.	-	0	ID=OR019_000076-T1.cds;Parent=OR019_000076-T1;
scaffold_1	funannotate	CDS	238244	238644	.	-	1	ID=OR019_000076-T1.cds;Parent=OR019_000076-T1;
scaffold_1	funannotate	CDS	236942	238170	.	-	2	ID=OR019_000076-T1.cds;Parent=OR019_000076-T1;
scaffold_1	funannotate	gene	239712	240723	.	+	.	ID=OR019_000077;
scaffold_1	funannotate	mRNA	239712	240723	.	+	.	ID=OR019_000077-T1;Parent=OR019_000077;product=hypothetical protein;
scaffold_1	funannotate	exon	239712	239739	.	+	.	ID=OR019_000077-T1.exon1;Parent=OR019_000077-T1;
scaffold_1	funannotate	exon	239858	240723	.	+	.	ID=OR019_000077-T1.exon2;Parent=OR019_000077-T1;
scaffold_1	funannotate	CDS	239712	239739	.	+	0	ID=OR019_000077-T1.cds;Parent=OR019_000077-T1;
scaffold_1	funannotate	CDS	239858	240723	.	+	2	ID=OR019_000077-T1.cds;Parent=OR019_000077-T1;
scaffold_1	funannotate	gene	241965	243563	.	-	.	ID=OR019_000078;
scaffold_1	funannotate	mRNA	241965	243563	.	-	.	ID=OR019_000078-T1;Parent=OR019_000078;product=hypothetical protein;
scaffold_1	funannotate	exon	241965	243563	.	-	.	ID=OR019_000078-T1.exon1;Parent=OR019_000078-T1;
scaffold_1	funannotate	CDS	241965	243563	.	-	0	ID=OR019_000078-T1.cds;Parent=OR019_000078-T1;
scaffold_1	funannotate	gene	246191	251993	.	+	.	ID=OR019_000079;
scaffold_1	funannotate	mRNA	246191	251993	.	+	.	ID=OR019_000079-T1;Parent=OR019_000079;product=hypothetical protein;
scaffold_1	funannotate	exon	246191	246511	.	+	.	ID=OR019_000079-T1.exon1;Parent=OR019_000079-T1;
scaffold_1	funannotate	exon	246585	247311	.	+	.	ID=OR019_000079-T1.exon2;Parent=OR019_000079-T1;
scaffold_1	funannotate	exon	247369	247623	.	+	.	ID=OR019_000079-T1.exon3;Parent=OR019_000079-T1;
scaffold_1	funannotate	exon	247687	249079	.	+	.	ID=OR019_000079-T1.exon4;Parent=OR019_000079-T1;
scaffold_1	funannotate	exon	249131	249341	.	+	.	ID=OR019_000079-T1.exon5;Parent=OR019_000079-T1;
scaffold_1	funannotate	exon	249399	249875	.	+	.	ID=OR019_000079-T1.exon6;Parent=OR019_000079-T1;
scaffold_1	funannotate	exon	249940	250341	.	+	.	ID=OR019_000079-T1.exon7;Parent=OR019_000079-T1;
scaffold_1	funannotate	exon	250539	251892	.	+	.	ID=OR019_000079-T1.exon8;Parent=OR019_000079-T1;
scaffold_1	funannotate	exon	251968	251993	.	+	.	ID=OR019_000079-T1.exon9;Parent=OR019_000079-T1;
scaffold_1	funannotate	CDS	246191	246511	.	+	0	ID=OR019_000079-T1.cds;Parent=OR019_000079-T1;
scaffold_1	funannotate	CDS	246585	247311	.	+	0	ID=OR019_000079-T1.cds;Parent=OR019_000079-T1;
scaffold_1	funannotate	CDS	247369	247623	.	+	2	ID=OR019_000079-T1.cds;Parent=OR019_000079-T1;
scaffold_1	funannotate	CDS	247687	249079	.	+	2	ID=OR019_000079-T1.cds;Parent=OR019_000079-T1;
scaffold_1	funannotate	CDS	249131	249341	.	+	1	ID=OR019_000079-T1.cds;Parent=OR019_000079-T1;
scaffold_1	funannotate	CDS	249399	249875	.	+	0	ID=OR019_000079-T1.cds;Parent=OR019_000079-T1;
scaffold_1	funannotate	CDS	249940	250341	.	+	0	ID=OR019_000079-T1.cds;Parent=OR019_000079-T1;
scaffold_1	funannotate	CDS	250539	251892	.	+	0	ID=OR019_000079-T1.cds;Parent=OR019_000079-T1;
scaffold_1	funannotate	CDS	251968	251993	.	+	2	ID=OR019_000079-T1.cds;Parent=OR019_000079-T1;
scaffold_1	funannotate	gene	252841	253457	.	-	.	ID=OR019_000080;
scaffold_1	funannotate	mRNA	252841	253457	.	-	.	ID=OR019_000080-T1;Parent=OR019_000080;product=hypothetical protein;
scaffold_1	funannotate	exon	253301	253457	.	-	.	ID=OR019_000080-T1.exon1;Parent=OR019_000080-T1;
scaffold_1	funannotate	exon	252841	253124	.	-	.	ID=OR019_000080-T1.exon2;Parent=OR019_000080-T1;
scaffold_1	funannotate	CDS	253301	253457	.	-	0	ID=OR019_000080-T1.cds;Parent=OR019_000080-T1;
scaffold_1	funannotate	CDS	252841	253124	.	-	2	ID=OR019_000080-T1.cds;Parent=OR019_000080-T1;
scaffold_1	funannotate	gene	255902	261550	.	-	.	ID=OR019_000081;
scaffold_1	funannotate	mRNA	255902	261550	.	-	.	ID=OR019_000081-T1;Parent=OR019_000081;product=hypothetical protein;
scaffold_1	funannotate	exon	261473	261550	.	-	.	ID=OR019_000081-T1.exon1;Parent=OR019_000081-T1;
scaffold_1	funannotate	exon	261346	261412	.	-	.	ID=OR019_000081-T1.exon2;Parent=OR019_000081-T1;
scaffold_1	funannotate	exon	260884	261264	.	-	.	ID=OR019_000081-T1.exon3;Parent=OR019_000081-T1;
scaffold_1	funannotate	exon	258220	260825	.	-	.	ID=OR019_000081-T1.exon4;Parent=OR019_000081-T1;
scaffold_1	funannotate	exon	257949	258162	.	-	.	ID=OR019_000081-T1.exon5;Parent=OR019_000081-T1;
scaffold_1	funannotate	exon	255902	257889	.	-	.	ID=OR019_000081-T1.exon6;Parent=OR019_000081-T1;
scaffold_1	funannotate	CDS	261473	261550	.	-	0	ID=OR019_000081-T1.cds;Parent=OR019_000081-T1;
scaffold_1	funannotate	CDS	261346	261412	.	-	0	ID=OR019_000081-T1.cds;Parent=OR019_000081-T1;
scaffold_1	funannotate	CDS	260884	261264	.	-	2	ID=OR019_000081-T1.cds;Parent=OR019_000081-T1;
scaffold_1	funannotate	CDS	258220	260825	.	-	2	ID=OR019_000081-T1.cds;Parent=OR019_000081-T1;
scaffold_1	funannotate	CDS	257949	258162	.	-	0	ID=OR019_000081-T1.cds;Parent=OR019_000081-T1;
scaffold_1	funannotate	CDS	255902	257889	.	-	2	ID=OR019_000081-T1.cds;Parent=OR019_000081-T1;
scaffold_1	funannotate	gene	262532	263225	.	+	.	ID=OR019_000082;
scaffold_1	funannotate	mRNA	262532	263225	.	+	.	ID=OR019_000082-T1;Parent=OR019_000082;product=hypothetical protein;
scaffold_1	funannotate	exon	262532	262601	.	+	.	ID=OR019_000082-T1.exon1;Parent=OR019_000082-T1;
scaffold_1	funannotate	exon	262699	262778	.	+	.	ID=OR019_000082-T1.exon2;Parent=OR019_000082-T1;
scaffold_1	funannotate	exon	262864	263069	.	+	.	ID=OR019_000082-T1.exon3;Parent=OR019_000082-T1;
scaffold_1	funannotate	exon	263156	263225	.	+	.	ID=OR019_000082-T1.exon4;Parent=OR019_000082-T1;
scaffold_1	funannotate	CDS	262532	262601	.	+	0	ID=OR019_000082-T1.cds;Parent=OR019_000082-T1;
scaffold_1	funannotate	CDS	262699	262778	.	+	2	ID=OR019_000082-T1.cds;Parent=OR019_000082-T1;
scaffold_1	funannotate	CDS	262864	263069	.	+	0	ID=OR019_000082-T1.cds;Parent=OR019_000082-T1;
scaffold_1	funannotate	CDS	263156	263225	.	+	1	ID=OR019_000082-T1.cds;Parent=OR019_000082-T1;
scaffold_1	funannotate	gene	263802	265260	.	+	.	ID=OR019_000083;
scaffold_1	funannotate	mRNA	263802	265260	.	+	.	ID=OR019_000083-T1;Parent=OR019_000083;product=hypothetical protein;
scaffold_1	funannotate	exon	263802	263874	.	+	.	ID=OR019_000083-T1.exon1;Parent=OR019_000083-T1;
scaffold_1	funannotate	exon	264014	265260	.	+	.	ID=OR019_000083-T1.exon2;Parent=OR019_000083-T1;
scaffold_1	funannotate	CDS	263802	263874	.	+	0	ID=OR019_000083-T1.cds;Parent=OR019_000083-T1;
scaffold_1	funannotate	CDS	264014	265260	.	+	2	ID=OR019_000083-T1.cds;Parent=OR019_000083-T1;
scaffold_1	funannotate	gene	265828	268487	.	-	.	ID=OR019_000084;
scaffold_1	funannotate	mRNA	265828	268487	.	-	.	ID=OR019_000084-T1;Parent=OR019_000084;product=hypothetical protein;
scaffold_1	funannotate	exon	267801	268487	.	-	.	ID=OR019_000084-T1.exon1;Parent=OR019_000084-T1;
scaffold_1	funannotate	exon	266026	267625	.	-	.	ID=OR019_000084-T1.exon2;Parent=OR019_000084-T1;
scaffold_1	funannotate	exon	265828	265928	.	-	.	ID=OR019_000084-T1.exon3;Parent=OR019_000084-T1;
scaffold_1	funannotate	CDS	267801	268487	.	-	0	ID=OR019_000084-T1.cds;Parent=OR019_000084-T1;
scaffold_1	funannotate	CDS	266026	267625	.	-	0	ID=OR019_000084-T1.cds;Parent=OR019_000084-T1;
scaffold_1	funannotate	CDS	265828	265928	.	-	2	ID=OR019_000084-T1.cds;Parent=OR019_000084-T1;
scaffold_1	funannotate	gene	272955	274393	.	-	.	ID=OR019_000085;
scaffold_1	funannotate	mRNA	272955	274393	.	-	.	ID=OR019_000085-T1;Parent=OR019_000085;product=hypothetical protein;
scaffold_1	funannotate	exon	273813	274393	.	-	.	ID=OR019_000085-T1.exon1;Parent=OR019_000085-T1;
scaffold_1	funannotate	exon	272955	273717	.	-	.	ID=OR019_000085-T1.exon2;Parent=OR019_000085-T1;
scaffold_1	funannotate	CDS	273813	274393	.	-	0	ID=OR019_000085-T1.cds;Parent=OR019_000085-T1;
scaffold_1	funannotate	CDS	272955	273717	.	-	1	ID=OR019_000085-T1.cds;Parent=OR019_000085-T1;
scaffold_1	funannotate	gene	278102	278569	.	-	.	ID=OR019_000086;
scaffold_1	funannotate	mRNA	278102	278569	.	-	.	ID=OR019_000086-T1;Parent=OR019_000086;product=hypothetical protein;
scaffold_1	funannotate	exon	278102	278569	.	-	.	ID=OR019_000086-T1.exon1;Parent=OR019_000086-T1;
scaffold_1	funannotate	CDS	278102	278569	.	-	0	ID=OR019_000086-T1.cds;Parent=OR019_000086-T1;
scaffold_1	funannotate	gene	279302	280435	.	-	.	ID=OR019_000087;
scaffold_1	funannotate	mRNA	279302	280435	.	-	.	ID=OR019_000087-T1;Parent=OR019_000087;product=hypothetical protein;
scaffold_1	funannotate	exon	279302	280435	.	-	.	ID=OR019_000087-T1.exon1;Parent=OR019_000087-T1;
scaffold_1	funannotate	CDS	279302	280435	.	-	0	ID=OR019_000087-T1.cds;Parent=OR019_000087-T1;
scaffold_1	funannotate	gene	281010	282368	.	-	.	ID=OR019_000088;
scaffold_1	funannotate	mRNA	281010	282368	.	-	.	ID=OR019_000088-T1;Parent=OR019_000088;product=hypothetical protein;
scaffold_1	funannotate	exon	281010	282368	.	-	.	ID=OR019_000088-T1.exon1;Parent=OR019_000088-T1;
scaffold_1	funannotate	CDS	281010	282368	.	-	0	ID=OR019_000088-T1.cds;Parent=OR019_000088-T1;
scaffold_1	funannotate	gene	287929	289478	.	-	.	ID=OR019_000089;
scaffold_1	funannotate	mRNA	287929	289478	.	-	.	ID=OR019_000089-T1;Parent=OR019_000089;product=hypothetical protein;
scaffold_1	funannotate	exon	289293	289478	.	-	.	ID=OR019_000089-T1.exon1;Parent=OR019_000089-T1;
scaffold_1	funannotate	exon	288717	289198	.	-	.	ID=OR019_000089-T1.exon2;Parent=OR019_000089-T1;
scaffold_1	funannotate	exon	288582	288652	.	-	.	ID=OR019_000089-T1.exon3;Parent=OR019_000089-T1;
scaffold_1	funannotate	exon	288489	288513	.	-	.	ID=OR019_000089-T1.exon4;Parent=OR019_000089-T1;
scaffold_1	funannotate	exon	287929	288421	.	-	.	ID=OR019_000089-T1.exon5;Parent=OR019_000089-T1;
scaffold_1	funannotate	CDS	289293	289478	.	-	0	ID=OR019_000089-T1.cds;Parent=OR019_000089-T1;
scaffold_1	funannotate	CDS	288717	289198	.	-	0	ID=OR019_000089-T1.cds;Parent=OR019_000089-T1;
scaffold_1	funannotate	CDS	288582	288652	.	-	1	ID=OR019_000089-T1.cds;Parent=OR019_000089-T1;
scaffold_1	funannotate	CDS	288489	288513	.	-	2	ID=OR019_000089-T1.cds;Parent=OR019_000089-T1;
scaffold_1	funannotate	CDS	287929	288421	.	-	1	ID=OR019_000089-T1.cds;Parent=OR019_000089-T1;
scaffold_1	funannotate	gene	292124	292585	.	+	.	ID=OR019_000090;
scaffold_1	funannotate	mRNA	292124	292585	.	+	.	ID=OR019_000090-T1;Parent=OR019_000090;product=hypothetical protein;
scaffold_1	funannotate	exon	292124	292585	.	+	.	ID=OR019_000090-T1.exon1;Parent=OR019_000090-T1;
scaffold_1	funannotate	CDS	292124	292585	.	+	0	ID=OR019_000090-T1.cds;Parent=OR019_000090-T1;
scaffold_1	funannotate	gene	293404	293898	.	+	.	ID=OR019_000091;
scaffold_1	funannotate	mRNA	293404	293898	.	+	.	ID=OR019_000091-T1;Parent=OR019_000091;product=hypothetical protein;
scaffold_1	funannotate	exon	293404	293898	.	+	.	ID=OR019_000091-T1.exon1;Parent=OR019_000091-T1;
scaffold_1	funannotate	CDS	293404	293898	.	+	0	ID=OR019_000091-T1.cds;Parent=OR019_000091-T1;
scaffold_1	funannotate	gene	295116	296349	.	-	.	ID=OR019_000092;
scaffold_1	funannotate	mRNA	295116	296349	.	-	.	ID=OR019_000092-T1;Parent=OR019_000092;product=hypothetical protein;
scaffold_1	funannotate	exon	296180	296349	.	-	.	ID=OR019_000092-T1.exon1;Parent=OR019_000092-T1;
scaffold_1	funannotate	exon	295961	296091	.	-	.	ID=OR019_000092-T1.exon2;Parent=OR019_000092-T1;
scaffold_1	funannotate	exon	295769	295898	.	-	.	ID=OR019_000092-T1.exon3;Parent=OR019_000092-T1;
scaffold_1	funannotate	exon	295506	295703	.	-	.	ID=OR019_000092-T1.exon4;Parent=OR019_000092-T1;
scaffold_1	funannotate	exon	295316	295440	.	-	.	ID=OR019_000092-T1.exon5;Parent=OR019_000092-T1;
scaffold_1	funannotate	exon	295116	295267	.	-	.	ID=OR019_000092-T1.exon6;Parent=OR019_000092-T1;
scaffold_1	funannotate	CDS	296180	296349	.	-	0	ID=OR019_000092-T1.cds;Parent=OR019_000092-T1;
scaffold_1	funannotate	CDS	295961	296091	.	-	1	ID=OR019_000092-T1.cds;Parent=OR019_000092-T1;
scaffold_1	funannotate	CDS	295769	295898	.	-	2	ID=OR019_000092-T1.cds;Parent=OR019_000092-T1;
scaffold_1	funannotate	CDS	295506	295703	.	-	1	ID=OR019_000092-T1.cds;Parent=OR019_000092-T1;
scaffold_1	funannotate	CDS	295316	295440	.	-	1	ID=OR019_000092-T1.cds;Parent=OR019_000092-T1;
scaffold_1	funannotate	CDS	295116	295267	.	-	2	ID=OR019_000092-T1.cds;Parent=OR019_000092-T1;
scaffold_1	funannotate	gene	297192	297946	.	-	.	ID=OR019_000093;
scaffold_1	funannotate	mRNA	297192	297946	.	-	.	ID=OR019_000093-T1;Parent=OR019_000093;product=hypothetical protein;
scaffold_1	funannotate	exon	297754	297946	.	-	.	ID=OR019_000093-T1.exon1;Parent=OR019_000093-T1;
scaffold_1	funannotate	exon	297192	297682	.	-	.	ID=OR019_000093-T1.exon2;Parent=OR019_000093-T1;
scaffold_1	funannotate	CDS	297754	297946	.	-	0	ID=OR019_000093-T1.cds;Parent=OR019_000093-T1;
scaffold_1	funannotate	CDS	297192	297682	.	-	2	ID=OR019_000093-T1.cds;Parent=OR019_000093-T1;
scaffold_1	funannotate	gene	298467	300560	.	+	.	ID=OR019_000094;
scaffold_1	funannotate	mRNA	298467	300560	.	+	.	ID=OR019_000094-T1;Parent=OR019_000094;product=hypothetical protein;
scaffold_1	funannotate	exon	298467	300560	.	+	.	ID=OR019_000094-T1.exon1;Parent=OR019_000094-T1;
scaffold_1	funannotate	CDS	298467	300560	.	+	0	ID=OR019_000094-T1.cds;Parent=OR019_000094-T1;
scaffold_1	funannotate	gene	301383	303261	.	+	.	ID=OR019_000095;
scaffold_1	funannotate	mRNA	301383	303261	.	+	.	ID=OR019_000095-T1;Parent=OR019_000095;product=hypothetical protein;
scaffold_1	funannotate	exon	301383	301504	.	+	.	ID=OR019_000095-T1.exon1;Parent=OR019_000095-T1;
scaffold_1	funannotate	exon	301584	301785	.	+	.	ID=OR019_000095-T1.exon2;Parent=OR019_000095-T1;
scaffold_1	funannotate	exon	301867	302033	.	+	.	ID=OR019_000095-T1.exon3;Parent=OR019_000095-T1;
scaffold_1	funannotate	exon	302131	302524	.	+	.	ID=OR019_000095-T1.exon4;Parent=OR019_000095-T1;
scaffold_1	funannotate	exon	302596	302862	.	+	.	ID=OR019_000095-T1.exon5;Parent=OR019_000095-T1;
scaffold_1	funannotate	exon	302932	303261	.	+	.	ID=OR019_000095-T1.exon6;Parent=OR019_000095-T1;
scaffold_1	funannotate	CDS	301383	301504	.	+	0	ID=OR019_000095-T1.cds;Parent=OR019_000095-T1;
scaffold_1	funannotate	CDS	301584	301785	.	+	1	ID=OR019_000095-T1.cds;Parent=OR019_000095-T1;
scaffold_1	funannotate	CDS	301867	302033	.	+	0	ID=OR019_000095-T1.cds;Parent=OR019_000095-T1;
scaffold_1	funannotate	CDS	302131	302524	.	+	1	ID=OR019_000095-T1.cds;Parent=OR019_000095-T1;
scaffold_1	funannotate	CDS	302596	302862	.	+	0	ID=OR019_000095-T1.cds;Parent=OR019_000095-T1;
scaffold_1	funannotate	CDS	302932	303261	.	+	0	ID=OR019_000095-T1.cds;Parent=OR019_000095-T1;
scaffold_1	funannotate	gene	303636	304310	.	-	.	ID=OR019_000096;
scaffold_1	funannotate	mRNA	303636	304310	.	-	.	ID=OR019_000096-T1;Parent=OR019_000096;product=hypothetical protein;
scaffold_1	funannotate	exon	303636	304310	.	-	.	ID=OR019_000096-T1.exon1;Parent=OR019_000096-T1;
scaffold_1	funannotate	CDS	303636	304310	.	-	0	ID=OR019_000096-T1.cds;Parent=OR019_000096-T1;
scaffold_1	funannotate	gene	305260	307286	.	-	.	ID=OR019_000097;
scaffold_1	funannotate	mRNA	305260	307286	.	-	.	ID=OR019_000097-T1;Parent=OR019_000097;product=hypothetical protein;
scaffold_1	funannotate	exon	306618	307286	.	-	.	ID=OR019_000097-T1.exon1;Parent=OR019_000097-T1;
scaffold_1	funannotate	exon	306097	306557	.	-	.	ID=OR019_000097-T1.exon2;Parent=OR019_000097-T1;
scaffold_1	funannotate	exon	305949	306015	.	-	.	ID=OR019_000097-T1.exon3;Parent=OR019_000097-T1;
scaffold_1	funannotate	exon	305260	305877	.	-	.	ID=OR019_000097-T1.exon4;Parent=OR019_000097-T1;
scaffold_1	funannotate	CDS	306618	307286	.	-	0	ID=OR019_000097-T1.cds;Parent=OR019_000097-T1;
scaffold_1	funannotate	CDS	306097	306557	.	-	0	ID=OR019_000097-T1.cds;Parent=OR019_000097-T1;
scaffold_1	funannotate	CDS	305949	306015	.	-	1	ID=OR019_000097-T1.cds;Parent=OR019_000097-T1;
scaffold_1	funannotate	CDS	305260	305877	.	-	0	ID=OR019_000097-T1.cds;Parent=OR019_000097-T1;
scaffold_1	funannotate	gene	309316	311699	.	+	.	ID=OR019_000098;
scaffold_1	funannotate	mRNA	309316	311699	.	+	.	ID=OR019_000098-T1;Parent=OR019_000098;product=hypothetical protein;
scaffold_1	funannotate	exon	309316	310843	.	+	.	ID=OR019_000098-T1.exon1;Parent=OR019_000098-T1;
scaffold_1	funannotate	exon	311005	311699	.	+	.	ID=OR019_000098-T1.exon2;Parent=OR019_000098-T1;
scaffold_1	funannotate	CDS	309316	310843	.	+	0	ID=OR019_000098-T1.cds;Parent=OR019_000098-T1;
scaffold_1	funannotate	CDS	311005	311699	.	+	2	ID=OR019_000098-T1.cds;Parent=OR019_000098-T1;
scaffold_1	funannotate	gene	319387	320694	.	-	.	ID=OR019_000099;
scaffold_1	funannotate	mRNA	319387	320694	.	-	.	ID=OR019_000099-T1;Parent=OR019_000099;product=hypothetical protein;
scaffold_1	funannotate	exon	320565	320694	.	-	.	ID=OR019_000099-T1.exon1;Parent=OR019_000099-T1;
scaffold_1	funannotate	exon	319945	320514	.	-	.	ID=OR019_000099-T1.exon2;Parent=OR019_000099-T1;
scaffold_1	funannotate	exon	319387	319865	.	-	.	ID=OR019_000099-T1.exon3;Parent=OR019_000099-T1;
scaffold_1	funannotate	CDS	320565	320694	.	-	0	ID=OR019_000099-T1.cds;Parent=OR019_000099-T1;
scaffold_1	funannotate	CDS	319945	320514	.	-	2	ID=OR019_000099-T1.cds;Parent=OR019_000099-T1;
scaffold_1	funannotate	CDS	319387	319865	.	-	2	ID=OR019_000099-T1.cds;Parent=OR019_000099-T1;
scaffold_1	funannotate	gene	321656	322746	.	+	.	ID=OR019_000100;
scaffold_1	funannotate	mRNA	321656	322746	.	+	.	ID=OR019_000100-T1;Parent=OR019_000100;product=hypothetical protein;
scaffold_1	funannotate	exon	321656	321713	.	+	.	ID=OR019_000100-T1.exon1;Parent=OR019_000100-T1;
scaffold_1	funannotate	exon	321770	322746	.	+	.	ID=OR019_000100-T1.exon2;Parent=OR019_000100-T1;
scaffold_1	funannotate	CDS	321656	321713	.	+	0	ID=OR019_000100-T1.cds;Parent=OR019_000100-T1;
scaffold_1	funannotate	CDS	321770	322746	.	+	2	ID=OR019_000100-T1.cds;Parent=OR019_000100-T1;
scaffold_1	funannotate	gene	323000	324866	.	-	.	ID=OR019_000101;
scaffold_1	funannotate	mRNA	323000	324866	.	-	.	ID=OR019_000101-T1;Parent=OR019_000101;product=hypothetical protein;
scaffold_1	funannotate	exon	324857	324866	.	-	.	ID=OR019_000101-T1.exon1;Parent=OR019_000101-T1;
scaffold_1	funannotate	exon	324744	324807	.	-	.	ID=OR019_000101-T1.exon2;Parent=OR019_000101-T1;
scaffold_1	funannotate	exon	324320	324696	.	-	.	ID=OR019_000101-T1.exon3;Parent=OR019_000101-T1;
scaffold_1	funannotate	exon	324000	324272	.	-	.	ID=OR019_000101-T1.exon4;Parent=OR019_000101-T1;
scaffold_1	funannotate	exon	323505	323876	.	-	.	ID=OR019_000101-T1.exon5;Parent=OR019_000101-T1;
scaffold_1	funannotate	exon	323000	323436	.	-	.	ID=OR019_000101-T1.exon6;Parent=OR019_000101-T1;
scaffold_1	funannotate	CDS	324857	324866	.	-	0	ID=OR019_000101-T1.cds;Parent=OR019_000101-T1;
scaffold_1	funannotate	CDS	324744	324807	.	-	2	ID=OR019_000101-T1.cds;Parent=OR019_000101-T1;
scaffold_1	funannotate	CDS	324320	324696	.	-	1	ID=OR019_000101-T1.cds;Parent=OR019_000101-T1;
scaffold_1	funannotate	CDS	324000	324272	.	-	2	ID=OR019_000101-T1.cds;Parent=OR019_000101-T1;
scaffold_1	funannotate	CDS	323505	323876	.	-	2	ID=OR019_000101-T1.cds;Parent=OR019_000101-T1;
scaffold_1	funannotate	CDS	323000	323436	.	-	2	ID=OR019_000101-T1.cds;Parent=OR019_000101-T1;
scaffold_1	funannotate	gene	329699	332076	.	+	.	ID=OR019_000102;
scaffold_1	funannotate	mRNA	329699	332076	.	+	.	ID=OR019_000102-T1;Parent=OR019_000102;product=hypothetical protein;
scaffold_1	funannotate	exon	329699	329937	.	+	.	ID=OR019_000102-T1.exon1;Parent=OR019_000102-T1;
scaffold_1	funannotate	exon	330012	332076	.	+	.	ID=OR019_000102-T1.exon2;Parent=OR019_000102-T1;
scaffold_1	funannotate	CDS	329699	329937	.	+	0	ID=OR019_000102-T1.cds;Parent=OR019_000102-T1;
scaffold_1	funannotate	CDS	330012	332076	.	+	1	ID=OR019_000102-T1.cds;Parent=OR019_000102-T1;
scaffold_1	funannotate	gene	333096	334337	.	-	.	ID=OR019_000103;
scaffold_1	funannotate	mRNA	333096	334337	.	-	.	ID=OR019_000103-T1;Parent=OR019_000103;product=hypothetical protein;
scaffold_1	funannotate	exon	334176	334337	.	-	.	ID=OR019_000103-T1.exon1;Parent=OR019_000103-T1;
scaffold_1	funannotate	exon	333258	334078	.	-	.	ID=OR019_000103-T1.exon2;Parent=OR019_000103-T1;
scaffold_1	funannotate	exon	333096	333189	.	-	.	ID=OR019_000103-T1.exon3;Parent=OR019_000103-T1;
scaffold_1	funannotate	CDS	334176	334337	.	-	0	ID=OR019_000103-T1.cds;Parent=OR019_000103-T1;
scaffold_1	funannotate	CDS	333258	334078	.	-	0	ID=OR019_000103-T1.cds;Parent=OR019_000103-T1;
scaffold_1	funannotate	CDS	333096	333189	.	-	1	ID=OR019_000103-T1.cds;Parent=OR019_000103-T1;
scaffold_1	funannotate	gene	334735	335997	.	+	.	ID=OR019_000104;
scaffold_1	funannotate	mRNA	334735	335997	.	+	.	ID=OR019_000104-T1;Parent=OR019_000104;product=hypothetical protein;
scaffold_1	funannotate	exon	334735	335997	.	+	.	ID=OR019_000104-T1.exon1;Parent=OR019_000104-T1;
scaffold_1	funannotate	CDS	334735	335997	.	+	0	ID=OR019_000104-T1.cds;Parent=OR019_000104-T1;
scaffold_1	funannotate	gene	336196	337287	.	-	.	ID=OR019_000105;
scaffold_1	funannotate	mRNA	336196	337287	.	-	.	ID=OR019_000105-T1;Parent=OR019_000105;product=hypothetical protein;
scaffold_1	funannotate	exon	337173	337287	.	-	.	ID=OR019_000105-T1.exon1;Parent=OR019_000105-T1;
scaffold_1	funannotate	exon	337033	337114	.	-	.	ID=OR019_000105-T1.exon2;Parent=OR019_000105-T1;
scaffold_1	funannotate	exon	336883	336960	.	-	.	ID=OR019_000105-T1.exon3;Parent=OR019_000105-T1;
scaffold_1	funannotate	exon	336196	336793	.	-	.	ID=OR019_000105-T1.exon4;Parent=OR019_000105-T1;
scaffold_1	funannotate	CDS	337173	337287	.	-	0	ID=OR019_000105-T1.cds;Parent=OR019_000105-T1;
scaffold_1	funannotate	CDS	337033	337114	.	-	2	ID=OR019_000105-T1.cds;Parent=OR019_000105-T1;
scaffold_1	funannotate	CDS	336883	336960	.	-	1	ID=OR019_000105-T1.cds;Parent=OR019_000105-T1;
scaffold_1	funannotate	CDS	336196	336793	.	-	1	ID=OR019_000105-T1.cds;Parent=OR019_000105-T1;
scaffold_1	funannotate	gene	346292	347169	.	+	.	ID=OR019_000106;
scaffold_1	funannotate	mRNA	346292	347169	.	+	.	ID=OR019_000106-T1;Parent=OR019_000106;product=hypothetical protein;
scaffold_1	funannotate	exon	346292	346530	.	+	.	ID=OR019_000106-T1.exon1;Parent=OR019_000106-T1;
scaffold_1	funannotate	exon	346611	347169	.	+	.	ID=OR019_000106-T1.exon2;Parent=OR019_000106-T1;
scaffold_1	funannotate	CDS	346292	346530	.	+	0	ID=OR019_000106-T1.cds;Parent=OR019_000106-T1;
scaffold_1	funannotate	CDS	346611	347169	.	+	1	ID=OR019_000106-T1.cds;Parent=OR019_000106-T1;
scaffold_1	funannotate	gene	358427	359443	.	-	.	ID=OR019_000107;
scaffold_1	funannotate	mRNA	358427	359443	.	-	.	ID=OR019_000107-T1;Parent=OR019_000107;product=hypothetical protein;
scaffold_1	funannotate	exon	359382	359443	.	-	.	ID=OR019_000107-T1.exon1;Parent=OR019_000107-T1;
scaffold_1	funannotate	exon	358866	359316	.	-	.	ID=OR019_000107-T1.exon2;Parent=OR019_000107-T1;
scaffold_1	funannotate	exon	358471	358794	.	-	.	ID=OR019_000107-T1.exon3;Parent=OR019_000107-T1;
scaffold_1	funannotate	exon	358427	358435	.	-	.	ID=OR019_000107-T1.exon4;Parent=OR019_000107-T1;
scaffold_1	funannotate	CDS	359382	359443	.	-	0	ID=OR019_000107-T1.cds;Parent=OR019_000107-T1;
scaffold_1	funannotate	CDS	358866	359316	.	-	1	ID=OR019_000107-T1.cds;Parent=OR019_000107-T1;
scaffold_1	funannotate	CDS	358471	358794	.	-	0	ID=OR019_000107-T1.cds;Parent=OR019_000107-T1;
scaffold_1	funannotate	CDS	358427	358435	.	-	0	ID=OR019_000107-T1.cds;Parent=OR019_000107-T1;
scaffold_1	funannotate	gene	360543	366012	.	+	.	ID=OR019_000108;
scaffold_1	funannotate	mRNA	360543	366012	.	+	.	ID=OR019_000108-T1;Parent=OR019_000108;product=hypothetical protein;
scaffold_1	funannotate	exon	360543	360647	.	+	.	ID=OR019_000108-T1.exon1;Parent=OR019_000108-T1;
scaffold_1	funannotate	exon	360700	366012	.	+	.	ID=OR019_000108-T1.exon2;Parent=OR019_000108-T1;
scaffold_1	funannotate	CDS	360543	360647	.	+	0	ID=OR019_000108-T1.cds;Parent=OR019_000108-T1;
scaffold_1	funannotate	CDS	360700	366012	.	+	0	ID=OR019_000108-T1.cds;Parent=OR019_000108-T1;
scaffold_1	funannotate	gene	366925	368094	.	+	.	ID=OR019_000109;
scaffold_1	funannotate	mRNA	366925	368094	.	+	.	ID=OR019_000109-T1;Parent=OR019_000109;product=hypothetical protein;
scaffold_1	funannotate	exon	366925	367177	.	+	.	ID=OR019_000109-T1.exon1;Parent=OR019_000109-T1;
scaffold_1	funannotate	exon	367239	367718	.	+	.	ID=OR019_000109-T1.exon2;Parent=OR019_000109-T1;
scaffold_1	funannotate	exon	367799	368094	.	+	.	ID=OR019_000109-T1.exon3;Parent=OR019_000109-T1;
scaffold_1	funannotate	CDS	366925	367177	.	+	0	ID=OR019_000109-T1.cds;Parent=OR019_000109-T1;
scaffold_1	funannotate	CDS	367239	367718	.	+	2	ID=OR019_000109-T1.cds;Parent=OR019_000109-T1;
scaffold_1	funannotate	CDS	367799	368094	.	+	2	ID=OR019_000109-T1.cds;Parent=OR019_000109-T1;
scaffold_1	funannotate	gene	368919	370742	.	+	.	ID=OR019_000110;
scaffold_1	funannotate	mRNA	368919	370742	.	+	.	ID=OR019_000110-T1;Parent=OR019_000110;product=hypothetical protein;
scaffold_1	funannotate	exon	368919	369600	.	+	.	ID=OR019_000110-T1.exon1;Parent=OR019_000110-T1;
scaffold_1	funannotate	exon	369655	370742	.	+	.	ID=OR019_000110-T1.exon2;Parent=OR019_000110-T1;
scaffold_1	funannotate	CDS	368919	369600	.	+	0	ID=OR019_000110-T1.cds;Parent=OR019_000110-T1;
scaffold_1	funannotate	CDS	369655	370742	.	+	2	ID=OR019_000110-T1.cds;Parent=OR019_000110-T1;
scaffold_1	funannotate	gene	372878	373986	.	+	.	ID=OR019_000111;
scaffold_1	funannotate	mRNA	372878	373986	.	+	.	ID=OR019_000111-T1;Parent=OR019_000111;product=hypothetical protein;
scaffold_1	funannotate	exon	372878	373147	.	+	.	ID=OR019_000111-T1.exon1;Parent=OR019_000111-T1;
scaffold_1	funannotate	exon	373229	373819	.	+	.	ID=OR019_000111-T1.exon2;Parent=OR019_000111-T1;
scaffold_1	funannotate	exon	373882	373986	.	+	.	ID=OR019_000111-T1.exon3;Parent=OR019_000111-T1;
scaffold_1	funannotate	CDS	372878	373147	.	+	0	ID=OR019_000111-T1.cds;Parent=OR019_000111-T1;
scaffold_1	funannotate	CDS	373229	373819	.	+	0	ID=OR019_000111-T1.cds;Parent=OR019_000111-T1;
scaffold_1	funannotate	CDS	373882	373986	.	+	0	ID=OR019_000111-T1.cds;Parent=OR019_000111-T1;
scaffold_1	funannotate	gene	385985	387607	.	+	.	ID=OR019_000112;
scaffold_1	funannotate	mRNA	385985	387607	.	+	.	ID=OR019_000112-T1;Parent=OR019_000112;product=hypothetical protein;
scaffold_1	funannotate	exon	385985	386088	.	+	.	ID=OR019_000112-T1.exon1;Parent=OR019_000112-T1;
scaffold_1	funannotate	exon	386161	387607	.	+	.	ID=OR019_000112-T1.exon2;Parent=OR019_000112-T1;
scaffold_1	funannotate	CDS	385985	386088	.	+	0	ID=OR019_000112-T1.cds;Parent=OR019_000112-T1;
scaffold_1	funannotate	CDS	386161	387607	.	+	1	ID=OR019_000112-T1.cds;Parent=OR019_000112-T1;
scaffold_1	funannotate	gene	394850	395140	.	+	.	ID=OR019_000113;
scaffold_1	funannotate	mRNA	394850	395140	.	+	.	ID=OR019_000113-T1;Parent=OR019_000113;product=hypothetical protein;
scaffold_1	funannotate	exon	394850	395140	.	+	.	ID=OR019_000113-T1.exon1;Parent=OR019_000113-T1;
scaffold_1	funannotate	CDS	394850	395140	.	+	0	ID=OR019_000113-T1.cds;Parent=OR019_000113-T1;
scaffold_1	funannotate	gene	396120	397532	.	-	.	ID=OR019_000114;
scaffold_1	funannotate	mRNA	396120	397532	.	-	.	ID=OR019_000114-T1;Parent=OR019_000114;product=hypothetical protein;
scaffold_1	funannotate	exon	397380	397532	.	-	.	ID=OR019_000114-T1.exon1;Parent=OR019_000114-T1;
scaffold_1	funannotate	exon	397213	397322	.	-	.	ID=OR019_000114-T1.exon2;Parent=OR019_000114-T1;
scaffold_1	funannotate	exon	397008	397158	.	-	.	ID=OR019_000114-T1.exon3;Parent=OR019_000114-T1;
scaffold_1	funannotate	exon	396754	396926	.	-	.	ID=OR019_000114-T1.exon4;Parent=OR019_000114-T1;
scaffold_1	funannotate	exon	396470	396688	.	-	.	ID=OR019_000114-T1.exon5;Parent=OR019_000114-T1;
scaffold_1	funannotate	exon	396210	396379	.	-	.	ID=OR019_000114-T1.exon6;Parent=OR019_000114-T1;
scaffold_1	funannotate	exon	396120	396160	.	-	.	ID=OR019_000114-T1.exon7;Parent=OR019_000114-T1;
scaffold_1	funannotate	CDS	397380	397532	.	-	0	ID=OR019_000114-T1.cds;Parent=OR019_000114-T1;
scaffold_1	funannotate	CDS	397213	397322	.	-	0	ID=OR019_000114-T1.cds;Parent=OR019_000114-T1;
scaffold_1	funannotate	CDS	397008	397158	.	-	1	ID=OR019_000114-T1.cds;Parent=OR019_000114-T1;
scaffold_1	funannotate	CDS	396754	396926	.	-	0	ID=OR019_000114-T1.cds;Parent=OR019_000114-T1;
scaffold_1	funannotate	CDS	396470	396688	.	-	1	ID=OR019_000114-T1.cds;Parent=OR019_000114-T1;
scaffold_1	funannotate	CDS	396210	396379	.	-	1	ID=OR019_000114-T1.cds;Parent=OR019_000114-T1;
scaffold_1	funannotate	CDS	396120	396160	.	-	2	ID=OR019_000114-T1.cds;Parent=OR019_000114-T1;
scaffold_1	funannotate	gene	398652	399356	.	+	.	ID=OR019_000115;
scaffold_1	funannotate	mRNA	398652	399356	.	+	.	ID=OR019_000115-T1;Parent=OR019_000115;product=hypothetical protein;
scaffold_1	funannotate	exon	398652	399356	.	+	.	ID=OR019_000115-T1.exon1;Parent=OR019_000115-T1;
scaffold_1	funannotate	CDS	398652	399356	.	+	0	ID=OR019_000115-T1.cds;Parent=OR019_000115-T1;
scaffold_1	funannotate	gene	400343	401958	.	+	.	ID=OR019_000116;
scaffold_1	funannotate	mRNA	400343	401958	.	+	.	ID=OR019_000116-T1;Parent=OR019_000116;product=hypothetical protein;
scaffold_1	funannotate	exon	400343	400489	.	+	.	ID=OR019_000116-T1.exon1;Parent=OR019_000116-T1;
scaffold_1	funannotate	exon	400621	401958	.	+	.	ID=OR019_000116-T1.exon2;Parent=OR019_000116-T1;
scaffold_1	funannotate	CDS	400343	400489	.	+	0	ID=OR019_000116-T1.cds;Parent=OR019_000116-T1;
scaffold_1	funannotate	CDS	400621	401958	.	+	0	ID=OR019_000116-T1.cds;Parent=OR019_000116-T1;
scaffold_1	funannotate	gene	402545	403266	.	-	.	ID=OR019_000117;
scaffold_1	funannotate	mRNA	402545	403266	.	-	.	ID=OR019_000117-T1;Parent=OR019_000117;product=hypothetical protein;
scaffold_1	funannotate	exon	403198	403266	.	-	.	ID=OR019_000117-T1.exon1;Parent=OR019_000117-T1;
scaffold_1	funannotate	exon	402889	403076	.	-	.	ID=OR019_000117-T1.exon2;Parent=OR019_000117-T1;
scaffold_1	funannotate	exon	402652	402817	.	-	.	ID=OR019_000117-T1.exon3;Parent=OR019_000117-T1;
scaffold_1	funannotate	exon	402545	402580	.	-	.	ID=OR019_000117-T1.exon4;Parent=OR019_000117-T1;
scaffold_1	funannotate	CDS	403198	403266	.	-	0	ID=OR019_000117-T1.cds;Parent=OR019_000117-T1;
scaffold_1	funannotate	CDS	402889	403076	.	-	0	ID=OR019_000117-T1.cds;Parent=OR019_000117-T1;
scaffold_1	funannotate	CDS	402652	402817	.	-	1	ID=OR019_000117-T1.cds;Parent=OR019_000117-T1;
scaffold_1	funannotate	CDS	402545	402580	.	-	0	ID=OR019_000117-T1.cds;Parent=OR019_000117-T1;
scaffold_1	funannotate	gene	423634	426185	.	+	.	ID=OR019_000118;
scaffold_1	funannotate	mRNA	423634	426185	.	+	.	ID=OR019_000118-T1;Parent=OR019_000118;product=hypothetical protein;
scaffold_1	funannotate	exon	423634	424389	.	+	.	ID=OR019_000118-T1.exon1;Parent=OR019_000118-T1;
scaffold_1	funannotate	exon	424443	426185	.	+	.	ID=OR019_000118-T1.exon2;Parent=OR019_000118-T1;
scaffold_1	funannotate	CDS	423634	424389	.	+	0	ID=OR019_000118-T1.cds;Parent=OR019_000118-T1;
scaffold_1	funannotate	CDS	424443	426185	.	+	0	ID=OR019_000118-T1.cds;Parent=OR019_000118-T1;
scaffold_1	funannotate	gene	431315	432912	.	-	.	ID=OR019_000119;
scaffold_1	funannotate	mRNA	431315	432912	.	-	.	ID=OR019_000119-T1;Parent=OR019_000119;product=hypothetical protein;
scaffold_1	funannotate	exon	432746	432912	.	-	.	ID=OR019_000119-T1.exon1;Parent=OR019_000119-T1;
scaffold_1	funannotate	exon	432163	432533	.	-	.	ID=OR019_000119-T1.exon2;Parent=OR019_000119-T1;
scaffold_1	funannotate	exon	431761	432111	.	-	.	ID=OR019_000119-T1.exon3;Parent=OR019_000119-T1;
scaffold_1	funannotate	exon	431315	431589	.	-	.	ID=OR019_000119-T1.exon4;Parent=OR019_000119-T1;
scaffold_1	funannotate	CDS	432746	432912	.	-	0	ID=OR019_000119-T1.cds;Parent=OR019_000119-T1;
scaffold_1	funannotate	CDS	432163	432533	.	-	1	ID=OR019_000119-T1.cds;Parent=OR019_000119-T1;
scaffold_1	funannotate	CDS	431761	432111	.	-	2	ID=OR019_000119-T1.cds;Parent=OR019_000119-T1;
scaffold_1	funannotate	CDS	431315	431589	.	-	2	ID=OR019_000119-T1.cds;Parent=OR019_000119-T1;
scaffold_1	funannotate	gene	434416	435198	.	+	.	ID=OR019_000120;
scaffold_1	funannotate	mRNA	434416	435198	.	+	.	ID=OR019_000120-T1;Parent=OR019_000120;product=hypothetical protein;
scaffold_1	funannotate	exon	434416	434576	.	+	.	ID=OR019_000120-T1.exon1;Parent=OR019_000120-T1;
scaffold_1	funannotate	exon	434913	435198	.	+	.	ID=OR019_000120-T1.exon2;Parent=OR019_000120-T1;
scaffold_1	funannotate	CDS	434416	434576	.	+	0	ID=OR019_000120-T1.cds;Parent=OR019_000120-T1;
scaffold_1	funannotate	CDS	434913	435198	.	+	1	ID=OR019_000120-T1.cds;Parent=OR019_000120-T1;
scaffold_1	funannotate	gene	435445	436149	.	+	.	ID=OR019_000121;
scaffold_1	funannotate	mRNA	435445	436149	.	+	.	ID=OR019_000121-T1;Parent=OR019_000121;product=hypothetical protein;
scaffold_1	funannotate	exon	435445	435448	.	+	.	ID=OR019_000121-T1.exon1;Parent=OR019_000121-T1;
scaffold_1	funannotate	exon	435534	435962	.	+	.	ID=OR019_000121-T1.exon2;Parent=OR019_000121-T1;
scaffold_1	funannotate	exon	436037	436149	.	+	.	ID=OR019_000121-T1.exon3;Parent=OR019_000121-T1;
scaffold_1	funannotate	CDS	435445	435448	.	+	0	ID=OR019_000121-T1.cds;Parent=OR019_000121-T1;
scaffold_1	funannotate	CDS	435534	435962	.	+	2	ID=OR019_000121-T1.cds;Parent=OR019_000121-T1;
scaffold_1	funannotate	CDS	436037	436149	.	+	2	ID=OR019_000121-T1.cds;Parent=OR019_000121-T1;
scaffold_1	funannotate	gene	438045	439841	.	-	.	ID=OR019_000122;
scaffold_1	funannotate	mRNA	438045	439841	.	-	.	ID=OR019_000122-T1;Parent=OR019_000122;product=hypothetical protein;
scaffold_1	funannotate	exon	438045	439841	.	-	.	ID=OR019_000122-T1.exon1;Parent=OR019_000122-T1;
scaffold_1	funannotate	CDS	438045	439841	.	-	0	ID=OR019_000122-T1.cds;Parent=OR019_000122-T1;
scaffold_1	funannotate	gene	441985	443016	.	+	.	ID=OR019_000123;
scaffold_1	funannotate	mRNA	441985	443016	.	+	.	ID=OR019_000123-T1;Parent=OR019_000123;product=hypothetical protein;
scaffold_1	funannotate	exon	441985	442953	.	+	.	ID=OR019_000123-T1.exon1;Parent=OR019_000123-T1;
scaffold_1	funannotate	exon	442996	443016	.	+	.	ID=OR019_000123-T1.exon2;Parent=OR019_000123-T1;
scaffold_1	funannotate	CDS	441985	442953	.	+	0	ID=OR019_000123-T1.cds;Parent=OR019_000123-T1;
scaffold_1	funannotate	CDS	442996	443016	.	+	0	ID=OR019_000123-T1.cds;Parent=OR019_000123-T1;
scaffold_1	funannotate	gene	443584	444528	.	-	.	ID=OR019_000124;
scaffold_1	funannotate	mRNA	443584	444528	.	-	.	ID=OR019_000124-T1;Parent=OR019_000124;product=hypothetical protein;
scaffold_1	funannotate	exon	443584	444528	.	-	.	ID=OR019_000124-T1.exon1;Parent=OR019_000124-T1;
scaffold_1	funannotate	CDS	443584	444528	.	-	0	ID=OR019_000124-T1.cds;Parent=OR019_000124-T1;
scaffold_1	funannotate	gene	446464	447033	.	-	.	ID=OR019_000125;
scaffold_1	funannotate	mRNA	446464	447033	.	-	.	ID=OR019_000125-T1;Parent=OR019_000125;product=hypothetical protein;
scaffold_1	funannotate	exon	446464	447033	.	-	.	ID=OR019_000125-T1.exon1;Parent=OR019_000125-T1;
scaffold_1	funannotate	CDS	446464	447033	.	-	0	ID=OR019_000125-T1.cds;Parent=OR019_000125-T1;
scaffold_1	funannotate	gene	450946	453284	.	+	.	ID=OR019_000126;
scaffold_1	funannotate	mRNA	450946	453284	.	+	.	ID=OR019_000126-T1;Parent=OR019_000126;product=hypothetical protein;
scaffold_1	funannotate	exon	450946	451297	.	+	.	ID=OR019_000126-T1.exon1;Parent=OR019_000126-T1;
scaffold_1	funannotate	exon	451357	453284	.	+	.	ID=OR019_000126-T1.exon2;Parent=OR019_000126-T1;
scaffold_1	funannotate	CDS	450946	451297	.	+	0	ID=OR019_000126-T1.cds;Parent=OR019_000126-T1;
scaffold_1	funannotate	CDS	451357	453284	.	+	2	ID=OR019_000126-T1.cds;Parent=OR019_000126-T1;
scaffold_1	funannotate	gene	453429	455857	.	-	.	ID=OR019_000127;
scaffold_1	funannotate	mRNA	453429	455857	.	-	.	ID=OR019_000127-T1;Parent=OR019_000127;product=hypothetical protein;
scaffold_1	funannotate	exon	454715	455857	.	-	.	ID=OR019_000127-T1.exon1;Parent=OR019_000127-T1;
scaffold_1	funannotate	exon	454334	454654	.	-	.	ID=OR019_000127-T1.exon2;Parent=OR019_000127-T1;
scaffold_1	funannotate	exon	453429	454280	.	-	.	ID=OR019_000127-T1.exon3;Parent=OR019_000127-T1;
scaffold_1	funannotate	CDS	454715	455857	.	-	0	ID=OR019_000127-T1.cds;Parent=OR019_000127-T1;
scaffold_1	funannotate	CDS	454334	454654	.	-	0	ID=OR019_000127-T1.cds;Parent=OR019_000127-T1;
scaffold_1	funannotate	CDS	453429	454280	.	-	0	ID=OR019_000127-T1.cds;Parent=OR019_000127-T1;
scaffold_1	funannotate	gene	455888	461855	.	-	.	ID=OR019_000128;
scaffold_1	funannotate	mRNA	455888	461855	.	-	.	ID=OR019_000128-T1;Parent=OR019_000128;product=hypothetical protein;
scaffold_1	funannotate	exon	461532	461855	.	-	.	ID=OR019_000128-T1.exon1;Parent=OR019_000128-T1;
scaffold_1	funannotate	exon	461340	461484	.	-	.	ID=OR019_000128-T1.exon2;Parent=OR019_000128-T1;
scaffold_1	funannotate	exon	461012	461280	.	-	.	ID=OR019_000128-T1.exon3;Parent=OR019_000128-T1;
scaffold_1	funannotate	exon	460521	460954	.	-	.	ID=OR019_000128-T1.exon4;Parent=OR019_000128-T1;
scaffold_1	funannotate	exon	460286	460442	.	-	.	ID=OR019_000128-T1.exon5;Parent=OR019_000128-T1;
scaffold_1	funannotate	exon	459590	460187	.	-	.	ID=OR019_000128-T1.exon6;Parent=OR019_000128-T1;
scaffold_1	funannotate	exon	459356	459515	.	-	.	ID=OR019_000128-T1.exon7;Parent=OR019_000128-T1;
scaffold_1	funannotate	exon	458157	459295	.	-	.	ID=OR019_000128-T1.exon8;Parent=OR019_000128-T1;
scaffold_1	funannotate	exon	455888	458112	.	-	.	ID=OR019_000128-T1.exon9;Parent=OR019_000128-T1;
scaffold_1	funannotate	CDS	461532	461855	.	-	0	ID=OR019_000128-T1.cds;Parent=OR019_000128-T1;
scaffold_1	funannotate	CDS	461340	461484	.	-	0	ID=OR019_000128-T1.cds;Parent=OR019_000128-T1;
scaffold_1	funannotate	CDS	461012	461280	.	-	2	ID=OR019_000128-T1.cds;Parent=OR019_000128-T1;
scaffold_1	funannotate	CDS	460521	460954	.	-	0	ID=OR019_000128-T1.cds;Parent=OR019_000128-T1;
scaffold_1	funannotate	CDS	460286	460442	.	-	1	ID=OR019_000128-T1.cds;Parent=OR019_000128-T1;
scaffold_1	funannotate	CDS	459590	460187	.	-	0	ID=OR019_000128-T1.cds;Parent=OR019_000128-T1;
scaffold_1	funannotate	CDS	459356	459515	.	-	2	ID=OR019_000128-T1.cds;Parent=OR019_000128-T1;
scaffold_1	funannotate	CDS	458157	459295	.	-	1	ID=OR019_000128-T1.cds;Parent=OR019_000128-T1;
scaffold_1	funannotate	CDS	455888	458112	.	-	2	ID=OR019_000128-T1.cds;Parent=OR019_000128-T1;
scaffold_1	funannotate	gene	466248	466661	.	-	.	ID=OR019_000129;
scaffold_1	funannotate	mRNA	466248	466661	.	-	.	ID=OR019_000129-T1;Parent=OR019_000129;product=hypothetical protein;
scaffold_1	funannotate	exon	466547	466661	.	-	.	ID=OR019_000129-T1.exon1;Parent=OR019_000129-T1;
scaffold_1	funannotate	exon	466248	466369	.	-	.	ID=OR019_000129-T1.exon2;Parent=OR019_000129-T1;
scaffold_1	funannotate	CDS	466547	466661	.	-	0	ID=OR019_000129-T1.cds;Parent=OR019_000129-T1;
scaffold_1	funannotate	CDS	466248	466369	.	-	2	ID=OR019_000129-T1.cds;Parent=OR019_000129-T1;
scaffold_1	funannotate	gene	468238	469028	.	-	.	ID=OR019_000130;
scaffold_1	funannotate	mRNA	468238	469028	.	-	.	ID=OR019_000130-T1;Parent=OR019_000130;product=hypothetical protein;
scaffold_1	funannotate	exon	468874	469028	.	-	.	ID=OR019_000130-T1.exon1;Parent=OR019_000130-T1;
scaffold_1	funannotate	exon	468238	468655	.	-	.	ID=OR019_000130-T1.exon2;Parent=OR019_000130-T1;
scaffold_1	funannotate	CDS	468874	469028	.	-	0	ID=OR019_000130-T1.cds;Parent=OR019_000130-T1;
scaffold_1	funannotate	CDS	468238	468655	.	-	1	ID=OR019_000130-T1.cds;Parent=OR019_000130-T1;
scaffold_1	funannotate	gene	469772	471163	.	+	.	ID=OR019_000131;
scaffold_1	funannotate	mRNA	469772	471163	.	+	.	ID=OR019_000131-T1;Parent=OR019_000131;product=hypothetical protein;
scaffold_1	funannotate	exon	469772	471163	.	+	.	ID=OR019_000131-T1.exon1;Parent=OR019_000131-T1;
scaffold_1	funannotate	CDS	469772	471163	.	+	0	ID=OR019_000131-T1.cds;Parent=OR019_000131-T1;
scaffold_1	funannotate	gene	475595	476811	.	+	.	ID=OR019_000132;
scaffold_1	funannotate	mRNA	475595	476811	.	+	.	ID=OR019_000132-T1;Parent=OR019_000132;product=hypothetical protein;
scaffold_1	funannotate	exon	475595	476710	.	+	.	ID=OR019_000132-T1.exon1;Parent=OR019_000132-T1;
scaffold_1	funannotate	exon	476803	476811	.	+	.	ID=OR019_000132-T1.exon2;Parent=OR019_000132-T1;
scaffold_1	funannotate	CDS	475595	476710	.	+	0	ID=OR019_000132-T1.cds;Parent=OR019_000132-T1;
scaffold_1	funannotate	CDS	476803	476811	.	+	0	ID=OR019_000132-T1.cds;Parent=OR019_000132-T1;
scaffold_1	funannotate	gene	477197	484365	.	-	.	ID=OR019_000133;
scaffold_1	funannotate	mRNA	477197	484365	.	-	.	ID=OR019_000133-T1;Parent=OR019_000133;product=hypothetical protein;
scaffold_1	funannotate	exon	484247	484365	.	-	.	ID=OR019_000133-T1.exon1;Parent=OR019_000133-T1;
scaffold_1	funannotate	exon	483397	484186	.	-	.	ID=OR019_000133-T1.exon2;Parent=OR019_000133-T1;
scaffold_1	funannotate	exon	482497	483345	.	-	.	ID=OR019_000133-T1.exon3;Parent=OR019_000133-T1;
scaffold_1	funannotate	exon	481325	482460	.	-	.	ID=OR019_000133-T1.exon4;Parent=OR019_000133-T1;
scaffold_1	funannotate	exon	480650	481273	.	-	.	ID=OR019_000133-T1.exon5;Parent=OR019_000133-T1;
scaffold_1	funannotate	exon	480148	480536	.	-	.	ID=OR019_000133-T1.exon6;Parent=OR019_000133-T1;
scaffold_1	funannotate	exon	479761	480089	.	-	.	ID=OR019_000133-T1.exon7;Parent=OR019_000133-T1;
scaffold_1	funannotate	exon	479398	479697	.	-	.	ID=OR019_000133-T1.exon8;Parent=OR019_000133-T1;
scaffold_1	funannotate	exon	477197	479284	.	-	.	ID=OR019_000133-T1.exon9;Parent=OR019_000133-T1;
scaffold_1	funannotate	CDS	484247	484365	.	-	0	ID=OR019_000133-T1.cds;Parent=OR019_000133-T1;
scaffold_1	funannotate	CDS	483397	484186	.	-	1	ID=OR019_000133-T1.cds;Parent=OR019_000133-T1;
scaffold_1	funannotate	CDS	482497	483345	.	-	0	ID=OR019_000133-T1.cds;Parent=OR019_000133-T1;
scaffold_1	funannotate	CDS	481325	482460	.	-	0	ID=OR019_000133-T1.cds;Parent=OR019_000133-T1;
scaffold_1	funannotate	CDS	480650	481273	.	-	1	ID=OR019_000133-T1.cds;Parent=OR019_000133-T1;
scaffold_1	funannotate	CDS	480148	480536	.	-	1	ID=OR019_000133-T1.cds;Parent=OR019_000133-T1;
scaffold_1	funannotate	CDS	479761	480089	.	-	2	ID=OR019_000133-T1.cds;Parent=OR019_000133-T1;
scaffold_1	funannotate	CDS	479398	479697	.	-	0	ID=OR019_000133-T1.cds;Parent=OR019_000133-T1;
scaffold_1	funannotate	CDS	477197	479284	.	-	0	ID=OR019_000133-T1.cds;Parent=OR019_000133-T1;
scaffold_1	funannotate	gene	500798	501862	.	-	.	ID=OR019_000134;
scaffold_1	funannotate	mRNA	500798	501862	.	-	.	ID=OR019_000134-T1;Parent=OR019_000134;product=hypothetical protein;
scaffold_1	funannotate	exon	500798	501862	.	-	.	ID=OR019_000134-T1.exon1;Parent=OR019_000134-T1;
scaffold_1	funannotate	CDS	500798	501862	.	-	0	ID=OR019_000134-T1.cds;Parent=OR019_000134-T1;
scaffold_1	funannotate	gene	505641	507951	.	+	.	ID=OR019_000135;
scaffold_1	funannotate	mRNA	505641	507951	.	+	.	ID=OR019_000135-T1;Parent=OR019_000135;product=hypothetical protein;
scaffold_1	funannotate	exon	505641	505782	.	+	.	ID=OR019_000135-T1.exon1;Parent=OR019_000135-T1;
scaffold_1	funannotate	exon	505940	507951	.	+	.	ID=OR019_000135-T1.exon2;Parent=OR019_000135-T1;
scaffold_1	funannotate	CDS	505641	505782	.	+	0	ID=OR019_000135-T1.cds;Parent=OR019_000135-T1;
scaffold_1	funannotate	CDS	505940	507951	.	+	2	ID=OR019_000135-T1.cds;Parent=OR019_000135-T1;
scaffold_1	funannotate	gene	508621	509481	.	-	.	ID=OR019_000136;
scaffold_1	funannotate	mRNA	508621	509481	.	-	.	ID=OR019_000136-T1;Parent=OR019_000136;product=hypothetical protein;
scaffold_1	funannotate	exon	509372	509481	.	-	.	ID=OR019_000136-T1.exon1;Parent=OR019_000136-T1;
scaffold_1	funannotate	exon	509071	509195	.	-	.	ID=OR019_000136-T1.exon2;Parent=OR019_000136-T1;
scaffold_1	funannotate	exon	508621	508925	.	-	.	ID=OR019_000136-T1.exon3;Parent=OR019_000136-T1;
scaffold_1	funannotate	CDS	509372	509481	.	-	0	ID=OR019_000136-T1.cds;Parent=OR019_000136-T1;
scaffold_1	funannotate	CDS	509071	509195	.	-	1	ID=OR019_000136-T1.cds;Parent=OR019_000136-T1;
scaffold_1	funannotate	CDS	508621	508925	.	-	2	ID=OR019_000136-T1.cds;Parent=OR019_000136-T1;
scaffold_1	funannotate	gene	510937	512517	.	+	.	ID=OR019_000137;
scaffold_1	funannotate	mRNA	510937	512517	.	+	.	ID=OR019_000137-T1;Parent=OR019_000137;product=hypothetical protein;
scaffold_1	funannotate	exon	510937	512517	.	+	.	ID=OR019_000137-T1.exon1;Parent=OR019_000137-T1;
scaffold_1	funannotate	CDS	510937	512517	.	+	0	ID=OR019_000137-T1.cds;Parent=OR019_000137-T1;
scaffold_1	funannotate	gene	514102	516356	.	-	.	ID=OR019_000138;
scaffold_1	funannotate	mRNA	514102	516356	.	-	.	ID=OR019_000138-T1;Parent=OR019_000138;product=hypothetical protein;
scaffold_1	funannotate	exon	516311	516356	.	-	.	ID=OR019_000138-T1.exon1;Parent=OR019_000138-T1;
scaffold_1	funannotate	exon	516149	516251	.	-	.	ID=OR019_000138-T1.exon2;Parent=OR019_000138-T1;
scaffold_1	funannotate	exon	515600	516091	.	-	.	ID=OR019_000138-T1.exon3;Parent=OR019_000138-T1;
scaffold_1	funannotate	exon	515500	515545	.	-	.	ID=OR019_000138-T1.exon4;Parent=OR019_000138-T1;
scaffold_1	funannotate	exon	515056	515438	.	-	.	ID=OR019_000138-T1.exon5;Parent=OR019_000138-T1;
scaffold_1	funannotate	exon	514102	514990	.	-	.	ID=OR019_000138-T1.exon6;Parent=OR019_000138-T1;
scaffold_1	funannotate	CDS	516311	516356	.	-	0	ID=OR019_000138-T1.cds;Parent=OR019_000138-T1;
scaffold_1	funannotate	CDS	516149	516251	.	-	2	ID=OR019_000138-T1.cds;Parent=OR019_000138-T1;
scaffold_1	funannotate	CDS	515600	516091	.	-	1	ID=OR019_000138-T1.cds;Parent=OR019_000138-T1;
scaffold_1	funannotate	CDS	515500	515545	.	-	1	ID=OR019_000138-T1.cds;Parent=OR019_000138-T1;
scaffold_1	funannotate	CDS	515056	515438	.	-	0	ID=OR019_000138-T1.cds;Parent=OR019_000138-T1;
scaffold_1	funannotate	CDS	514102	514990	.	-	1	ID=OR019_000138-T1.cds;Parent=OR019_000138-T1;
scaffold_1	funannotate	gene	517918	518766	.	+	.	ID=OR019_000139;
scaffold_1	funannotate	mRNA	517918	518766	.	+	.	ID=OR019_000139-T1;Parent=OR019_000139;product=hypothetical protein;
scaffold_1	funannotate	exon	517918	518766	.	+	.	ID=OR019_000139-T1.exon1;Parent=OR019_000139-T1;
scaffold_1	funannotate	CDS	517918	518766	.	+	0	ID=OR019_000139-T1.cds;Parent=OR019_000139-T1;
scaffold_1	funannotate	gene	519658	521112	.	-	.	ID=OR019_000140;
scaffold_1	funannotate	mRNA	519658	521112	.	-	.	ID=OR019_000140-T1;Parent=OR019_000140;product=hypothetical protein;
scaffold_1	funannotate	exon	520927	521112	.	-	.	ID=OR019_000140-T1.exon1;Parent=OR019_000140-T1;
scaffold_1	funannotate	exon	520734	520860	.	-	.	ID=OR019_000140-T1.exon2;Parent=OR019_000140-T1;
scaffold_1	funannotate	exon	520560	520677	.	-	.	ID=OR019_000140-T1.exon3;Parent=OR019_000140-T1;
scaffold_1	funannotate	exon	520021	520478	.	-	.	ID=OR019_000140-T1.exon4;Parent=OR019_000140-T1;
scaffold_1	funannotate	exon	519658	519968	.	-	.	ID=OR019_000140-T1.exon5;Parent=OR019_000140-T1;
scaffold_1	funannotate	CDS	520927	521112	.	-	0	ID=OR019_000140-T1.cds;Parent=OR019_000140-T1;
scaffold_1	funannotate	CDS	520734	520860	.	-	0	ID=OR019_000140-T1.cds;Parent=OR019_000140-T1;
scaffold_1	funannotate	CDS	520560	520677	.	-	2	ID=OR019_000140-T1.cds;Parent=OR019_000140-T1;
scaffold_1	funannotate	CDS	520021	520478	.	-	1	ID=OR019_000140-T1.cds;Parent=OR019_000140-T1;
scaffold_1	funannotate	CDS	519658	519968	.	-	2	ID=OR019_000140-T1.cds;Parent=OR019_000140-T1;
scaffold_1	funannotate	gene	522503	523674	.	+	.	ID=OR019_000141;
scaffold_1	funannotate	mRNA	522503	523674	.	+	.	ID=OR019_000141-T1;Parent=OR019_000141;product=hypothetical protein;
scaffold_1	funannotate	exon	522503	522601	.	+	.	ID=OR019_000141-T1.exon1;Parent=OR019_000141-T1;
scaffold_1	funannotate	exon	522840	522985	.	+	.	ID=OR019_000141-T1.exon2;Parent=OR019_000141-T1;
scaffold_1	funannotate	exon	523066	523471	.	+	.	ID=OR019_000141-T1.exon3;Parent=OR019_000141-T1;
scaffold_1	funannotate	exon	523510	523674	.	+	.	ID=OR019_000141-T1.exon4;Parent=OR019_000141-T1;
scaffold_1	funannotate	CDS	522503	522601	.	+	0	ID=OR019_000141-T1.cds;Parent=OR019_000141-T1;
scaffold_1	funannotate	CDS	522840	522985	.	+	0	ID=OR019_000141-T1.cds;Parent=OR019_000141-T1;
scaffold_1	funannotate	CDS	523066	523471	.	+	1	ID=OR019_000141-T1.cds;Parent=OR019_000141-T1;
scaffold_1	funannotate	CDS	523510	523674	.	+	0	ID=OR019_000141-T1.cds;Parent=OR019_000141-T1;
scaffold_1	funannotate	gene	531641	533065	.	-	.	ID=OR019_000142;
scaffold_1	funannotate	mRNA	531641	533065	.	-	.	ID=OR019_000142-T1;Parent=OR019_000142;product=hypothetical protein;
scaffold_1	funannotate	exon	532850	533065	.	-	.	ID=OR019_000142-T1.exon1;Parent=OR019_000142-T1;
scaffold_1	funannotate	exon	532675	532782	.	-	.	ID=OR019_000142-T1.exon2;Parent=OR019_000142-T1;
scaffold_1	funannotate	exon	532220	532605	.	-	.	ID=OR019_000142-T1.exon3;Parent=OR019_000142-T1;
scaffold_1	funannotate	exon	531641	532136	.	-	.	ID=OR019_000142-T1.exon4;Parent=OR019_000142-T1;
scaffold_1	funannotate	CDS	532850	533065	.	-	0	ID=OR019_000142-T1.cds;Parent=OR019_000142-T1;
scaffold_1	funannotate	CDS	532675	532782	.	-	0	ID=OR019_000142-T1.cds;Parent=OR019_000142-T1;
scaffold_1	funannotate	CDS	532220	532605	.	-	0	ID=OR019_000142-T1.cds;Parent=OR019_000142-T1;
scaffold_1	funannotate	CDS	531641	532136	.	-	1	ID=OR019_000142-T1.cds;Parent=OR019_000142-T1;
scaffold_1	funannotate	gene	534924	536781	.	+	.	ID=OR019_000143;
scaffold_1	funannotate	mRNA	534924	536781	.	+	.	ID=OR019_000143-T1;Parent=OR019_000143;product=hypothetical protein;
scaffold_1	funannotate	exon	534924	535880	.	+	.	ID=OR019_000143-T1.exon1;Parent=OR019_000143-T1;
scaffold_1	funannotate	exon	536254	536781	.	+	.	ID=OR019_000143-T1.exon2;Parent=OR019_000143-T1;
scaffold_1	funannotate	CDS	534924	535880	.	+	0	ID=OR019_000143-T1.cds;Parent=OR019_000143-T1;
scaffold_1	funannotate	CDS	536254	536781	.	+	0	ID=OR019_000143-T1.cds;Parent=OR019_000143-T1;
scaffold_1	funannotate	gene	537086	537559	.	-	.	ID=OR019_000144;
scaffold_1	funannotate	mRNA	537086	537559	.	-	.	ID=OR019_000144-T1;Parent=OR019_000144;product=hypothetical protein;
scaffold_1	funannotate	exon	537086	537559	.	-	.	ID=OR019_000144-T1.exon1;Parent=OR019_000144-T1;
scaffold_1	funannotate	CDS	537086	537559	.	-	0	ID=OR019_000144-T1.cds;Parent=OR019_000144-T1;
scaffold_1	funannotate	gene	538768	539816	.	+	.	ID=OR019_000145;
scaffold_1	funannotate	mRNA	538768	539816	.	+	.	ID=OR019_000145-T1;Parent=OR019_000145;product=hypothetical protein;
scaffold_1	funannotate	exon	538768	538809	.	+	.	ID=OR019_000145-T1.exon1;Parent=OR019_000145-T1;
scaffold_1	funannotate	exon	538928	539021	.	+	.	ID=OR019_000145-T1.exon2;Parent=OR019_000145-T1;
scaffold_1	funannotate	exon	539161	539816	.	+	.	ID=OR019_000145-T1.exon3;Parent=OR019_000145-T1;
scaffold_1	funannotate	CDS	538768	538809	.	+	0	ID=OR019_000145-T1.cds;Parent=OR019_000145-T1;
scaffold_1	funannotate	CDS	538928	539021	.	+	0	ID=OR019_000145-T1.cds;Parent=OR019_000145-T1;
scaffold_1	funannotate	CDS	539161	539816	.	+	2	ID=OR019_000145-T1.cds;Parent=OR019_000145-T1;
scaffold_1	funannotate	gene	541639	550289	.	+	.	ID=OR019_000146;
scaffold_1	funannotate	mRNA	541639	550289	.	+	.	ID=OR019_000146-T1;Parent=OR019_000146;product=hypothetical protein;
scaffold_1	funannotate	exon	541639	541851	.	+	.	ID=OR019_000146-T1.exon1;Parent=OR019_000146-T1;
scaffold_1	funannotate	exon	541940	542084	.	+	.	ID=OR019_000146-T1.exon2;Parent=OR019_000146-T1;
scaffold_1	funannotate	exon	542174	542445	.	+	.	ID=OR019_000146-T1.exon3;Parent=OR019_000146-T1;
scaffold_1	funannotate	exon	542558	542900	.	+	.	ID=OR019_000146-T1.exon4;Parent=OR019_000146-T1;
scaffold_1	funannotate	exon	542959	543049	.	+	.	ID=OR019_000146-T1.exon5;Parent=OR019_000146-T1;
scaffold_1	funannotate	exon	543112	543182	.	+	.	ID=OR019_000146-T1.exon6;Parent=OR019_000146-T1;
scaffold_1	funannotate	exon	543265	543350	.	+	.	ID=OR019_000146-T1.exon7;Parent=OR019_000146-T1;
scaffold_1	funannotate	exon	543424	544280	.	+	.	ID=OR019_000146-T1.exon8;Parent=OR019_000146-T1;
scaffold_1	funannotate	exon	544374	545376	.	+	.	ID=OR019_000146-T1.exon9;Parent=OR019_000146-T1;
scaffold_1	funannotate	exon	545461	549015	.	+	.	ID=OR019_000146-T1.exon10;Parent=OR019_000146-T1;
scaffold_1	funannotate	exon	549096	550289	.	+	.	ID=OR019_000146-T1.exon11;Parent=OR019_000146-T1;
scaffold_1	funannotate	CDS	541639	541851	.	+	0	ID=OR019_000146-T1.cds;Parent=OR019_000146-T1;
scaffold_1	funannotate	CDS	541940	542084	.	+	0	ID=OR019_000146-T1.cds;Parent=OR019_000146-T1;
scaffold_1	funannotate	CDS	542174	542445	.	+	2	ID=OR019_000146-T1.cds;Parent=OR019_000146-T1;
scaffold_1	funannotate	CDS	542558	542900	.	+	0	ID=OR019_000146-T1.cds;Parent=OR019_000146-T1;
scaffold_1	funannotate	CDS	542959	543049	.	+	2	ID=OR019_000146-T1.cds;Parent=OR019_000146-T1;
scaffold_1	funannotate	CDS	543112	543182	.	+	1	ID=OR019_000146-T1.cds;Parent=OR019_000146-T1;
scaffold_1	funannotate	CDS	543265	543350	.	+	2	ID=OR019_000146-T1.cds;Parent=OR019_000146-T1;
scaffold_1	funannotate	CDS	543424	544280	.	+	0	ID=OR019_000146-T1.cds;Parent=OR019_000146-T1;
scaffold_1	funannotate	CDS	544374	545376	.	+	1	ID=OR019_000146-T1.cds;Parent=OR019_000146-T1;
scaffold_1	funannotate	CDS	545461	549015	.	+	0	ID=OR019_000146-T1.cds;Parent=OR019_000146-T1;
scaffold_1	funannotate	CDS	549096	550289	.	+	0	ID=OR019_000146-T1.cds;Parent=OR019_000146-T1;
scaffold_1	funannotate	gene	550725	552330	.	-	.	ID=OR019_000147;
scaffold_1	funannotate	mRNA	550725	552330	.	-	.	ID=OR019_000147-T1;Parent=OR019_000147;product=hypothetical protein;
scaffold_1	funannotate	exon	552288	552330	.	-	.	ID=OR019_000147-T1.exon1;Parent=OR019_000147-T1;
scaffold_1	funannotate	exon	551949	552224	.	-	.	ID=OR019_000147-T1.exon2;Parent=OR019_000147-T1;
scaffold_1	funannotate	exon	551471	551735	.	-	.	ID=OR019_000147-T1.exon3;Parent=OR019_000147-T1;
scaffold_1	funannotate	exon	550725	551409	.	-	.	ID=OR019_000147-T1.exon4;Parent=OR019_000147-T1;
scaffold_1	funannotate	CDS	552288	552330	.	-	0	ID=OR019_000147-T1.cds;Parent=OR019_000147-T1;
scaffold_1	funannotate	CDS	551949	552224	.	-	2	ID=OR019_000147-T1.cds;Parent=OR019_000147-T1;
scaffold_1	funannotate	CDS	551471	551735	.	-	2	ID=OR019_000147-T1.cds;Parent=OR019_000147-T1;
scaffold_1	funannotate	CDS	550725	551409	.	-	1	ID=OR019_000147-T1.cds;Parent=OR019_000147-T1;
scaffold_1	funannotate	gene	552925	554013	.	+	.	ID=OR019_000148;
scaffold_1	funannotate	mRNA	552925	554013	.	+	.	ID=OR019_000148-T1;Parent=OR019_000148;product=hypothetical protein;
scaffold_1	funannotate	exon	552925	553835	.	+	.	ID=OR019_000148-T1.exon1;Parent=OR019_000148-T1;
scaffold_1	funannotate	exon	553893	554013	.	+	.	ID=OR019_000148-T1.exon2;Parent=OR019_000148-T1;
scaffold_1	funannotate	CDS	552925	553835	.	+	0	ID=OR019_000148-T1.cds;Parent=OR019_000148-T1;
scaffold_1	funannotate	CDS	553893	554013	.	+	1	ID=OR019_000148-T1.cds;Parent=OR019_000148-T1;
scaffold_1	funannotate	gene	554419	554955	.	-	.	ID=OR019_000149;
scaffold_1	funannotate	mRNA	554419	554955	.	-	.	ID=OR019_000149-T1;Parent=OR019_000149;product=hypothetical protein;
scaffold_1	funannotate	exon	554419	554955	.	-	.	ID=OR019_000149-T1.exon1;Parent=OR019_000149-T1;
scaffold_1	funannotate	CDS	554419	554955	.	-	0	ID=OR019_000149-T1.cds;Parent=OR019_000149-T1;
scaffold_1	funannotate	gene	555964	558942	.	+	.	ID=OR019_000150;
scaffold_1	funannotate	mRNA	555964	558942	.	+	.	ID=OR019_000150-T1;Parent=OR019_000150;product=hypothetical protein;
scaffold_1	funannotate	exon	555964	556780	.	+	.	ID=OR019_000150-T1.exon1;Parent=OR019_000150-T1;
scaffold_1	funannotate	exon	556847	557784	.	+	.	ID=OR019_000150-T1.exon2;Parent=OR019_000150-T1;
scaffold_1	funannotate	exon	557837	557851	.	+	.	ID=OR019_000150-T1.exon3;Parent=OR019_000150-T1;
scaffold_1	funannotate	exon	557909	558020	.	+	.	ID=OR019_000150-T1.exon4;Parent=OR019_000150-T1;
scaffold_1	funannotate	exon	558164	558202	.	+	.	ID=OR019_000150-T1.exon5;Parent=OR019_000150-T1;
scaffold_1	funannotate	exon	558253	558281	.	+	.	ID=OR019_000150-T1.exon6;Parent=OR019_000150-T1;
scaffold_1	funannotate	exon	558336	558518	.	+	.	ID=OR019_000150-T1.exon7;Parent=OR019_000150-T1;
scaffold_1	funannotate	exon	558700	558942	.	+	.	ID=OR019_000150-T1.exon8;Parent=OR019_000150-T1;
scaffold_1	funannotate	CDS	555964	556780	.	+	0	ID=OR019_000150-T1.cds;Parent=OR019_000150-T1;
scaffold_1	funannotate	CDS	556847	557784	.	+	2	ID=OR019_000150-T1.cds;Parent=OR019_000150-T1;
scaffold_1	funannotate	CDS	557837	557851	.	+	0	ID=OR019_000150-T1.cds;Parent=OR019_000150-T1;
scaffold_1	funannotate	CDS	557909	558020	.	+	0	ID=OR019_000150-T1.cds;Parent=OR019_000150-T1;
scaffold_1	funannotate	CDS	558164	558202	.	+	2	ID=OR019_000150-T1.cds;Parent=OR019_000150-T1;
scaffold_1	funannotate	CDS	558253	558281	.	+	2	ID=OR019_000150-T1.cds;Parent=OR019_000150-T1;
scaffold_1	funannotate	CDS	558336	558518	.	+	0	ID=OR019_000150-T1.cds;Parent=OR019_000150-T1;
scaffold_1	funannotate	CDS	558700	558942	.	+	0	ID=OR019_000150-T1.cds;Parent=OR019_000150-T1;
scaffold_1	funannotate	gene	559068	560596	.	+	.	ID=OR019_000151;
scaffold_1	funannotate	mRNA	559068	560596	.	+	.	ID=OR019_000151-T1;Parent=OR019_000151;product=hypothetical protein;
scaffold_1	funannotate	exon	559068	559253	.	+	.	ID=OR019_000151-T1.exon1;Parent=OR019_000151-T1;
scaffold_1	funannotate	exon	559312	559782	.	+	.	ID=OR019_000151-T1.exon2;Parent=OR019_000151-T1;
scaffold_1	funannotate	exon	559868	560596	.	+	.	ID=OR019_000151-T1.exon3;Parent=OR019_000151-T1;
scaffold_1	funannotate	CDS	559068	559253	.	+	0	ID=OR019_000151-T1.cds;Parent=OR019_000151-T1;
scaffold_1	funannotate	CDS	559312	559782	.	+	0	ID=OR019_000151-T1.cds;Parent=OR019_000151-T1;
scaffold_1	funannotate	CDS	559868	560596	.	+	0	ID=OR019_000151-T1.cds;Parent=OR019_000151-T1;
scaffold_1	funannotate	gene	561008	563485	.	+	.	ID=OR019_000152;
scaffold_1	funannotate	mRNA	561008	563485	.	+	.	ID=OR019_000152-T1;Parent=OR019_000152;product=hypothetical protein;
scaffold_1	funannotate	exon	561008	561214	.	+	.	ID=OR019_000152-T1.exon1;Parent=OR019_000152-T1;
scaffold_1	funannotate	exon	561506	561596	.	+	.	ID=OR019_000152-T1.exon2;Parent=OR019_000152-T1;
scaffold_1	funannotate	exon	561654	561682	.	+	.	ID=OR019_000152-T1.exon3;Parent=OR019_000152-T1;
scaffold_1	funannotate	exon	561742	561840	.	+	.	ID=OR019_000152-T1.exon4;Parent=OR019_000152-T1;
scaffold_1	funannotate	exon	561919	562585	.	+	.	ID=OR019_000152-T1.exon5;Parent=OR019_000152-T1;
scaffold_1	funannotate	exon	562645	562786	.	+	.	ID=OR019_000152-T1.exon6;Parent=OR019_000152-T1;
scaffold_1	funannotate	exon	562838	562934	.	+	.	ID=OR019_000152-T1.exon7;Parent=OR019_000152-T1;
scaffold_1	funannotate	exon	562988	563204	.	+	.	ID=OR019_000152-T1.exon8;Parent=OR019_000152-T1;
scaffold_1	funannotate	exon	563286	563485	.	+	.	ID=OR019_000152-T1.exon9;Parent=OR019_000152-T1;
scaffold_1	funannotate	CDS	561008	561214	.	+	0	ID=OR019_000152-T1.cds;Parent=OR019_000152-T1;
scaffold_1	funannotate	CDS	561506	561596	.	+	0	ID=OR019_000152-T1.cds;Parent=OR019_000152-T1;
scaffold_1	funannotate	CDS	561654	561682	.	+	2	ID=OR019_000152-T1.cds;Parent=OR019_000152-T1;
scaffold_1	funannotate	CDS	561742	561840	.	+	0	ID=OR019_000152-T1.cds;Parent=OR019_000152-T1;
scaffold_1	funannotate	CDS	561919	562585	.	+	0	ID=OR019_000152-T1.cds;Parent=OR019_000152-T1;
scaffold_1	funannotate	CDS	562645	562786	.	+	2	ID=OR019_000152-T1.cds;Parent=OR019_000152-T1;
scaffold_1	funannotate	CDS	562838	562934	.	+	1	ID=OR019_000152-T1.cds;Parent=OR019_000152-T1;
scaffold_1	funannotate	CDS	562988	563204	.	+	0	ID=OR019_000152-T1.cds;Parent=OR019_000152-T1;
scaffold_1	funannotate	CDS	563286	563485	.	+	2	ID=OR019_000152-T1.cds;Parent=OR019_000152-T1;
scaffold_1	funannotate	gene	564776	567926	.	+	.	ID=OR019_000153;
scaffold_1	funannotate	mRNA	564776	567926	.	+	.	ID=OR019_000153-T1;Parent=OR019_000153;product=hypothetical protein;
scaffold_1	funannotate	exon	564776	565084	.	+	.	ID=OR019_000153-T1.exon1;Parent=OR019_000153-T1;
scaffold_1	funannotate	exon	565153	565999	.	+	.	ID=OR019_000153-T1.exon2;Parent=OR019_000153-T1;
scaffold_1	funannotate	exon	566065	566189	.	+	.	ID=OR019_000153-T1.exon3;Parent=OR019_000153-T1;
scaffold_1	funannotate	exon	566263	566311	.	+	.	ID=OR019_000153-T1.exon4;Parent=OR019_000153-T1;
scaffold_1	funannotate	exon	566374	566868	.	+	.	ID=OR019_000153-T1.exon5;Parent=OR019_000153-T1;
scaffold_1	funannotate	exon	566947	567337	.	+	.	ID=OR019_000153-T1.exon6;Parent=OR019_000153-T1;
scaffold_1	funannotate	exon	567399	567780	.	+	.	ID=OR019_000153-T1.exon7;Parent=OR019_000153-T1;
scaffold_1	funannotate	exon	567837	567926	.	+	.	ID=OR019_000153-T1.exon8;Parent=OR019_000153-T1;
scaffold_1	funannotate	CDS	564776	565084	.	+	0	ID=OR019_000153-T1.cds;Parent=OR019_000153-T1;
scaffold_1	funannotate	CDS	565153	565999	.	+	0	ID=OR019_000153-T1.cds;Parent=OR019_000153-T1;
scaffold_1	funannotate	CDS	566065	566189	.	+	2	ID=OR019_000153-T1.cds;Parent=OR019_000153-T1;
scaffold_1	funannotate	CDS	566263	566311	.	+	0	ID=OR019_000153-T1.cds;Parent=OR019_000153-T1;
scaffold_1	funannotate	CDS	566374	566868	.	+	2	ID=OR019_000153-T1.cds;Parent=OR019_000153-T1;
scaffold_1	funannotate	CDS	566947	567337	.	+	2	ID=OR019_000153-T1.cds;Parent=OR019_000153-T1;
scaffold_1	funannotate	CDS	567399	567780	.	+	1	ID=OR019_000153-T1.cds;Parent=OR019_000153-T1;
scaffold_1	funannotate	CDS	567837	567926	.	+	0	ID=OR019_000153-T1.cds;Parent=OR019_000153-T1;
scaffold_1	funannotate	gene	569463	569772	.	+	.	ID=OR019_000154;
scaffold_1	funannotate	mRNA	569463	569772	.	+	.	ID=OR019_000154-T1;Parent=OR019_000154;product=hypothetical protein;
scaffold_1	funannotate	exon	569463	569600	.	+	.	ID=OR019_000154-T1.exon1;Parent=OR019_000154-T1;
scaffold_1	funannotate	exon	569662	569686	.	+	.	ID=OR019_000154-T1.exon2;Parent=OR019_000154-T1;
scaffold_1	funannotate	exon	569738	569772	.	+	.	ID=OR019_000154-T1.exon3;Parent=OR019_000154-T1;
scaffold_1	funannotate	CDS	569463	569600	.	+	0	ID=OR019_000154-T1.cds;Parent=OR019_000154-T1;
scaffold_1	funannotate	CDS	569662	569686	.	+	0	ID=OR019_000154-T1.cds;Parent=OR019_000154-T1;
scaffold_1	funannotate	CDS	569738	569772	.	+	2	ID=OR019_000154-T1.cds;Parent=OR019_000154-T1;
scaffold_1	funannotate	gene	570605	572149	.	-	.	ID=OR019_000155;
scaffold_1	funannotate	mRNA	570605	572149	.	-	.	ID=OR019_000155-T1;Parent=OR019_000155;product=hypothetical protein;
scaffold_1	funannotate	exon	571030	572149	.	-	.	ID=OR019_000155-T1.exon1;Parent=OR019_000155-T1;
scaffold_1	funannotate	exon	570605	570978	.	-	.	ID=OR019_000155-T1.exon2;Parent=OR019_000155-T1;
scaffold_1	funannotate	CDS	571030	572149	.	-	0	ID=OR019_000155-T1.cds;Parent=OR019_000155-T1;
scaffold_1	funannotate	CDS	570605	570978	.	-	2	ID=OR019_000155-T1.cds;Parent=OR019_000155-T1;
scaffold_1	funannotate	gene	577715	579555	.	+	.	ID=OR019_000156;
scaffold_1	funannotate	mRNA	577715	579555	.	+	.	ID=OR019_000156-T1;Parent=OR019_000156;product=hypothetical protein;
scaffold_1	funannotate	exon	577715	577899	.	+	.	ID=OR019_000156-T1.exon1;Parent=OR019_000156-T1;
scaffold_1	funannotate	exon	577956	579555	.	+	.	ID=OR019_000156-T1.exon2;Parent=OR019_000156-T1;
scaffold_1	funannotate	CDS	577715	577899	.	+	0	ID=OR019_000156-T1.cds;Parent=OR019_000156-T1;
scaffold_1	funannotate	CDS	577956	579555	.	+	1	ID=OR019_000156-T1.cds;Parent=OR019_000156-T1;
scaffold_1	funannotate	gene	581392	582322	.	+	.	ID=OR019_000157;
scaffold_1	funannotate	mRNA	581392	582322	.	+	.	ID=OR019_000157-T1;Parent=OR019_000157;product=hypothetical protein;
scaffold_1	funannotate	exon	581392	581638	.	+	.	ID=OR019_000157-T1.exon1;Parent=OR019_000157-T1;
scaffold_1	funannotate	exon	581736	581812	.	+	.	ID=OR019_000157-T1.exon2;Parent=OR019_000157-T1;
scaffold_1	funannotate	exon	581849	582322	.	+	.	ID=OR019_000157-T1.exon3;Parent=OR019_000157-T1;
scaffold_1	funannotate	CDS	581392	581638	.	+	0	ID=OR019_000157-T1.cds;Parent=OR019_000157-T1;
scaffold_1	funannotate	CDS	581736	581812	.	+	2	ID=OR019_000157-T1.cds;Parent=OR019_000157-T1;
scaffold_1	funannotate	CDS	581849	582322	.	+	0	ID=OR019_000157-T1.cds;Parent=OR019_000157-T1;
scaffold_1	funannotate	gene	582465	584260	.	-	.	ID=OR019_000158;
scaffold_1	funannotate	mRNA	582465	584260	.	-	.	ID=OR019_000158-T1;Parent=OR019_000158;product=hypothetical protein;
scaffold_1	funannotate	exon	584190	584260	.	-	.	ID=OR019_000158-T1.exon1;Parent=OR019_000158-T1;
scaffold_1	funannotate	exon	582465	583926	.	-	.	ID=OR019_000158-T1.exon2;Parent=OR019_000158-T1;
scaffold_1	funannotate	CDS	584190	584260	.	-	0	ID=OR019_000158-T1.cds;Parent=OR019_000158-T1;
scaffold_1	funannotate	CDS	582465	583926	.	-	1	ID=OR019_000158-T1.cds;Parent=OR019_000158-T1;
scaffold_1	funannotate	gene	584751	587354	.	-	.	ID=OR019_000159;
scaffold_1	funannotate	mRNA	584751	587354	.	-	.	ID=OR019_000159-T1;Parent=OR019_000159;product=hypothetical protein;
scaffold_1	funannotate	exon	584751	587354	.	-	.	ID=OR019_000159-T1.exon1;Parent=OR019_000159-T1;
scaffold_1	funannotate	CDS	584751	587354	.	-	0	ID=OR019_000159-T1.cds;Parent=OR019_000159-T1;
scaffold_1	funannotate	gene	589248	589731	.	-	.	ID=OR019_000160;
scaffold_1	funannotate	mRNA	589248	589731	.	-	.	ID=OR019_000160-T1;Parent=OR019_000160;product=hypothetical protein;
scaffold_1	funannotate	exon	589678	589731	.	-	.	ID=OR019_000160-T1.exon1;Parent=OR019_000160-T1;
scaffold_1	funannotate	exon	589457	589615	.	-	.	ID=OR019_000160-T1.exon2;Parent=OR019_000160-T1;
scaffold_1	funannotate	exon	589248	589388	.	-	.	ID=OR019_000160-T1.exon3;Parent=OR019_000160-T1;
scaffold_1	funannotate	CDS	589678	589731	.	-	0	ID=OR019_000160-T1.cds;Parent=OR019_000160-T1;
scaffold_1	funannotate	CDS	589457	589615	.	-	0	ID=OR019_000160-T1.cds;Parent=OR019_000160-T1;
scaffold_1	funannotate	CDS	589248	589388	.	-	0	ID=OR019_000160-T1.cds;Parent=OR019_000160-T1;
scaffold_1	funannotate	gene	591831	592408	.	-	.	ID=OR019_000161;
scaffold_1	funannotate	mRNA	591831	592408	.	-	.	ID=OR019_000161-T1;Parent=OR019_000161;product=hypothetical protein;
scaffold_1	funannotate	exon	592369	592408	.	-	.	ID=OR019_000161-T1.exon1;Parent=OR019_000161-T1;
scaffold_1	funannotate	exon	591831	592183	.	-	.	ID=OR019_000161-T1.exon2;Parent=OR019_000161-T1;
scaffold_1	funannotate	CDS	592369	592408	.	-	0	ID=OR019_000161-T1.cds;Parent=OR019_000161-T1;
scaffold_1	funannotate	CDS	591831	592183	.	-	2	ID=OR019_000161-T1.cds;Parent=OR019_000161-T1;
scaffold_1	funannotate	gene	592861	594131	.	+	.	ID=OR019_000162;
scaffold_1	funannotate	mRNA	592861	594131	.	+	.	ID=OR019_000162-T1;Parent=OR019_000162;product=hypothetical protein;
scaffold_1	funannotate	exon	592861	593120	.	+	.	ID=OR019_000162-T1.exon1;Parent=OR019_000162-T1;
scaffold_1	funannotate	exon	593180	594131	.	+	.	ID=OR019_000162-T1.exon2;Parent=OR019_000162-T1;
scaffold_1	funannotate	CDS	592861	593120	.	+	0	ID=OR019_000162-T1.cds;Parent=OR019_000162-T1;
scaffold_1	funannotate	CDS	593180	594131	.	+	1	ID=OR019_000162-T1.cds;Parent=OR019_000162-T1;
scaffold_1	funannotate	gene	594537	596440	.	-	.	ID=OR019_000163;
scaffold_1	funannotate	mRNA	594537	596440	.	-	.	ID=OR019_000163-T1;Parent=OR019_000163;product=hypothetical protein;
scaffold_1	funannotate	exon	596378	596440	.	-	.	ID=OR019_000163-T1.exon1;Parent=OR019_000163-T1;
scaffold_1	funannotate	exon	596030	596307	.	-	.	ID=OR019_000163-T1.exon2;Parent=OR019_000163-T1;
scaffold_1	funannotate	exon	595368	595881	.	-	.	ID=OR019_000163-T1.exon3;Parent=OR019_000163-T1;
scaffold_1	funannotate	exon	594773	595248	.	-	.	ID=OR019_000163-T1.exon4;Parent=OR019_000163-T1;
scaffold_1	funannotate	exon	594537	594696	.	-	.	ID=OR019_000163-T1.exon5;Parent=OR019_000163-T1;
scaffold_1	funannotate	CDS	596378	596440	.	-	0	ID=OR019_000163-T1.cds;Parent=OR019_000163-T1;
scaffold_1	funannotate	CDS	596030	596307	.	-	0	ID=OR019_000163-T1.cds;Parent=OR019_000163-T1;
scaffold_1	funannotate	CDS	595368	595881	.	-	1	ID=OR019_000163-T1.cds;Parent=OR019_000163-T1;
scaffold_1	funannotate	CDS	594773	595248	.	-	0	ID=OR019_000163-T1.cds;Parent=OR019_000163-T1;
scaffold_1	funannotate	CDS	594537	594696	.	-	1	ID=OR019_000163-T1.cds;Parent=OR019_000163-T1;
scaffold_1	funannotate	gene	597742	598810	.	-	.	ID=OR019_000164;
scaffold_1	funannotate	mRNA	597742	598810	.	-	.	ID=OR019_000164-T1;Parent=OR019_000164;product=hypothetical protein;
scaffold_1	funannotate	exon	598192	598810	.	-	.	ID=OR019_000164-T1.exon1;Parent=OR019_000164-T1;
scaffold_1	funannotate	exon	597742	598109	.	-	.	ID=OR019_000164-T1.exon2;Parent=OR019_000164-T1;
scaffold_1	funannotate	CDS	598192	598810	.	-	0	ID=OR019_000164-T1.cds;Parent=OR019_000164-T1;
scaffold_1	funannotate	CDS	597742	598109	.	-	2	ID=OR019_000164-T1.cds;Parent=OR019_000164-T1;
scaffold_1	funannotate	gene	601301	602215	.	+	.	ID=OR019_000165;
scaffold_1	funannotate	mRNA	601301	602215	.	+	.	ID=OR019_000165-T1;Parent=OR019_000165;product=hypothetical protein;
scaffold_1	funannotate	exon	601301	602215	.	+	.	ID=OR019_000165-T1.exon1;Parent=OR019_000165-T1;
scaffold_1	funannotate	CDS	601301	602215	.	+	0	ID=OR019_000165-T1.cds;Parent=OR019_000165-T1;
scaffold_1	funannotate	gene	602617	604188	.	-	.	ID=OR019_000166;
scaffold_1	funannotate	mRNA	602617	604188	.	-	.	ID=OR019_000166-T1;Parent=OR019_000166;product=hypothetical protein;
scaffold_1	funannotate	exon	602617	604188	.	-	.	ID=OR019_000166-T1.exon1;Parent=OR019_000166-T1;
scaffold_1	funannotate	CDS	602617	604188	.	-	0	ID=OR019_000166-T1.cds;Parent=OR019_000166-T1;
scaffold_1	funannotate	gene	605201	612405	.	+	.	ID=OR019_000167;
scaffold_1	funannotate	mRNA	605201	612405	.	+	.	ID=OR019_000167-T1;Parent=OR019_000167;product=hypothetical protein;
scaffold_1	funannotate	exon	605201	606096	.	+	.	ID=OR019_000167-T1.exon1;Parent=OR019_000167-T1;
scaffold_1	funannotate	exon	606195	606678	.	+	.	ID=OR019_000167-T1.exon2;Parent=OR019_000167-T1;
scaffold_1	funannotate	exon	606742	607348	.	+	.	ID=OR019_000167-T1.exon3;Parent=OR019_000167-T1;
scaffold_1	funannotate	exon	607421	611088	.	+	.	ID=OR019_000167-T1.exon4;Parent=OR019_000167-T1;
scaffold_1	funannotate	exon	611178	611495	.	+	.	ID=OR019_000167-T1.exon5;Parent=OR019_000167-T1;
scaffold_1	funannotate	exon	611560	612405	.	+	.	ID=OR019_000167-T1.exon6;Parent=OR019_000167-T1;
scaffold_1	funannotate	CDS	605201	606096	.	+	0	ID=OR019_000167-T1.cds;Parent=OR019_000167-T1;
scaffold_1	funannotate	CDS	606195	606678	.	+	1	ID=OR019_000167-T1.cds;Parent=OR019_000167-T1;
scaffold_1	funannotate	CDS	606742	607348	.	+	0	ID=OR019_000167-T1.cds;Parent=OR019_000167-T1;
scaffold_1	funannotate	CDS	607421	611088	.	+	2	ID=OR019_000167-T1.cds;Parent=OR019_000167-T1;
scaffold_1	funannotate	CDS	611178	611495	.	+	0	ID=OR019_000167-T1.cds;Parent=OR019_000167-T1;
scaffold_1	funannotate	CDS	611560	612405	.	+	0	ID=OR019_000167-T1.cds;Parent=OR019_000167-T1;
scaffold_1	funannotate	gene	612915	614222	.	-	.	ID=OR019_000168;
scaffold_1	funannotate	mRNA	612915	614222	.	-	.	ID=OR019_000168-T1;Parent=OR019_000168;product=hypothetical protein;
scaffold_1	funannotate	exon	612915	614222	.	-	.	ID=OR019_000168-T1.exon1;Parent=OR019_000168-T1;
scaffold_1	funannotate	CDS	612915	614222	.	-	0	ID=OR019_000168-T1.cds;Parent=OR019_000168-T1;
scaffold_1	funannotate	gene	614763	615644	.	-	.	ID=OR019_000169;
scaffold_1	funannotate	mRNA	614763	615644	.	-	.	ID=OR019_000169-T1;Parent=OR019_000169;product=hypothetical protein;
scaffold_1	funannotate	exon	615596	615644	.	-	.	ID=OR019_000169-T1.exon1;Parent=OR019_000169-T1;
scaffold_1	funannotate	exon	614763	615463	.	-	.	ID=OR019_000169-T1.exon2;Parent=OR019_000169-T1;
scaffold_1	funannotate	CDS	615596	615644	.	-	0	ID=OR019_000169-T1.cds;Parent=OR019_000169-T1;
scaffold_1	funannotate	CDS	614763	615463	.	-	2	ID=OR019_000169-T1.cds;Parent=OR019_000169-T1;
scaffold_1	funannotate	gene	616234	617466	.	+	.	ID=OR019_000170;
scaffold_1	funannotate	mRNA	616234	617466	.	+	.	ID=OR019_000170-T1;Parent=OR019_000170;product=hypothetical protein;
scaffold_1	funannotate	exon	616234	617466	.	+	.	ID=OR019_000170-T1.exon1;Parent=OR019_000170-T1;
scaffold_1	funannotate	CDS	616234	617466	.	+	0	ID=OR019_000170-T1.cds;Parent=OR019_000170-T1;
scaffold_1	funannotate	gene	618546	619501	.	+	.	ID=OR019_000171;
scaffold_1	funannotate	mRNA	618546	619501	.	+	.	ID=OR019_000171-T1;Parent=OR019_000171;product=hypothetical protein;
scaffold_1	funannotate	exon	618546	618595	.	+	.	ID=OR019_000171-T1.exon1;Parent=OR019_000171-T1;
scaffold_1	funannotate	exon	618646	618991	.	+	.	ID=OR019_000171-T1.exon2;Parent=OR019_000171-T1;
scaffold_1	funannotate	exon	619037	619501	.	+	.	ID=OR019_000171-T1.exon3;Parent=OR019_000171-T1;
scaffold_1	funannotate	CDS	618546	618595	.	+	0	ID=OR019_000171-T1.cds;Parent=OR019_000171-T1;
scaffold_1	funannotate	CDS	618646	618991	.	+	1	ID=OR019_000171-T1.cds;Parent=OR019_000171-T1;
scaffold_1	funannotate	CDS	619037	619501	.	+	0	ID=OR019_000171-T1.cds;Parent=OR019_000171-T1;
scaffold_1	funannotate	gene	619774	621163	.	-	.	ID=OR019_000172;
scaffold_1	funannotate	mRNA	619774	621163	.	-	.	ID=OR019_000172-T1;Parent=OR019_000172;product=hypothetical protein;
scaffold_1	funannotate	exon	621079	621163	.	-	.	ID=OR019_000172-T1.exon1;Parent=OR019_000172-T1;
scaffold_1	funannotate	exon	620701	620977	.	-	.	ID=OR019_000172-T1.exon2;Parent=OR019_000172-T1;
scaffold_1	funannotate	exon	620514	620635	.	-	.	ID=OR019_000172-T1.exon3;Parent=OR019_000172-T1;
scaffold_1	funannotate	exon	619774	620456	.	-	.	ID=OR019_000172-T1.exon4;Parent=OR019_000172-T1;
scaffold_1	funannotate	CDS	621079	621163	.	-	0	ID=OR019_000172-T1.cds;Parent=OR019_000172-T1;
scaffold_1	funannotate	CDS	620701	620977	.	-	2	ID=OR019_000172-T1.cds;Parent=OR019_000172-T1;
scaffold_1	funannotate	CDS	620514	620635	.	-	1	ID=OR019_000172-T1.cds;Parent=OR019_000172-T1;
scaffold_1	funannotate	CDS	619774	620456	.	-	2	ID=OR019_000172-T1.cds;Parent=OR019_000172-T1;
scaffold_1	funannotate	gene	624706	625917	.	+	.	ID=OR019_000173;
scaffold_1	funannotate	mRNA	624706	625917	.	+	.	ID=OR019_000173-T1;Parent=OR019_000173;product=hypothetical protein;
scaffold_1	funannotate	exon	624706	625709	.	+	.	ID=OR019_000173-T1.exon1;Parent=OR019_000173-T1;
scaffold_1	funannotate	exon	625770	625917	.	+	.	ID=OR019_000173-T1.exon2;Parent=OR019_000173-T1;
scaffold_1	funannotate	CDS	624706	625709	.	+	0	ID=OR019_000173-T1.cds;Parent=OR019_000173-T1;
scaffold_1	funannotate	CDS	625770	625917	.	+	1	ID=OR019_000173-T1.cds;Parent=OR019_000173-T1;
scaffold_1	funannotate	gene	628021	629207	.	+	.	ID=OR019_000174;
scaffold_1	funannotate	mRNA	628021	629207	.	+	.	ID=OR019_000174-T1;Parent=OR019_000174;product=hypothetical protein;
scaffold_1	funannotate	exon	628021	628113	.	+	.	ID=OR019_000174-T1.exon1;Parent=OR019_000174-T1;
scaffold_1	funannotate	exon	628182	629207	.	+	.	ID=OR019_000174-T1.exon2;Parent=OR019_000174-T1;
scaffold_1	funannotate	CDS	628021	628113	.	+	0	ID=OR019_000174-T1.cds;Parent=OR019_000174-T1;
scaffold_1	funannotate	CDS	628182	629207	.	+	0	ID=OR019_000174-T1.cds;Parent=OR019_000174-T1;
scaffold_1	funannotate	gene	633199	634126	.	-	.	ID=OR019_000175;
scaffold_1	funannotate	mRNA	633199	634126	.	-	.	ID=OR019_000175-T1;Parent=OR019_000175;product=hypothetical protein;
scaffold_1	funannotate	exon	633793	634126	.	-	.	ID=OR019_000175-T1.exon1;Parent=OR019_000175-T1;
scaffold_1	funannotate	exon	633199	633704	.	-	.	ID=OR019_000175-T1.exon2;Parent=OR019_000175-T1;
scaffold_1	funannotate	CDS	633793	634126	.	-	0	ID=OR019_000175-T1.cds;Parent=OR019_000175-T1;
scaffold_1	funannotate	CDS	633199	633704	.	-	2	ID=OR019_000175-T1.cds;Parent=OR019_000175-T1;
scaffold_1	funannotate	gene	638925	640027	.	+	.	ID=OR019_000176;
scaffold_1	funannotate	mRNA	638925	640027	.	+	.	ID=OR019_000176-T1;Parent=OR019_000176;product=hypothetical protein;
scaffold_1	funannotate	exon	638925	639116	.	+	.	ID=OR019_000176-T1.exon1;Parent=OR019_000176-T1;
scaffold_1	funannotate	exon	639794	640027	.	+	.	ID=OR019_000176-T1.exon2;Parent=OR019_000176-T1;
scaffold_1	funannotate	CDS	638925	639116	.	+	0	ID=OR019_000176-T1.cds;Parent=OR019_000176-T1;
scaffold_1	funannotate	CDS	639794	640027	.	+	0	ID=OR019_000176-T1.cds;Parent=OR019_000176-T1;
scaffold_1	funannotate	gene	644409	646305	.	+	.	ID=OR019_000177;
scaffold_1	funannotate	mRNA	644409	646305	.	+	.	ID=OR019_000177-T1;Parent=OR019_000177;product=hypothetical protein;
scaffold_1	funannotate	exon	644409	646101	.	+	.	ID=OR019_000177-T1.exon1;Parent=OR019_000177-T1;
scaffold_1	funannotate	exon	646166	646305	.	+	.	ID=OR019_000177-T1.exon2;Parent=OR019_000177-T1;
scaffold_1	funannotate	CDS	644409	646101	.	+	0	ID=OR019_000177-T1.cds;Parent=OR019_000177-T1;
scaffold_1	funannotate	CDS	646166	646305	.	+	2	ID=OR019_000177-T1.cds;Parent=OR019_000177-T1;
scaffold_1	funannotate	gene	646577	647468	.	-	.	ID=OR019_000178;
scaffold_1	funannotate	mRNA	646577	647468	.	-	.	ID=OR019_000178-T1;Parent=OR019_000178;product=hypothetical protein;
scaffold_1	funannotate	exon	647179	647468	.	-	.	ID=OR019_000178-T1.exon1;Parent=OR019_000178-T1;
scaffold_1	funannotate	exon	647060	647115	.	-	.	ID=OR019_000178-T1.exon2;Parent=OR019_000178-T1;
scaffold_1	funannotate	exon	646577	646902	.	-	.	ID=OR019_000178-T1.exon3;Parent=OR019_000178-T1;
scaffold_1	funannotate	CDS	647179	647468	.	-	0	ID=OR019_000178-T1.cds;Parent=OR019_000178-T1;
scaffold_1	funannotate	CDS	647060	647115	.	-	1	ID=OR019_000178-T1.cds;Parent=OR019_000178-T1;
scaffold_1	funannotate	CDS	646577	646902	.	-	2	ID=OR019_000178-T1.cds;Parent=OR019_000178-T1;
scaffold_1	funannotate	gene	648843	649307	.	+	.	ID=OR019_000179;
scaffold_1	funannotate	mRNA	648843	649307	.	+	.	ID=OR019_000179-T1;Parent=OR019_000179;product=hypothetical protein;
scaffold_1	funannotate	exon	648843	649307	.	+	.	ID=OR019_000179-T1.exon1;Parent=OR019_000179-T1;
scaffold_1	funannotate	CDS	648843	649307	.	+	0	ID=OR019_000179-T1.cds;Parent=OR019_000179-T1;
scaffold_1	funannotate	gene	650061	650867	.	-	.	ID=OR019_000180;
scaffold_1	funannotate	mRNA	650061	650867	.	-	.	ID=OR019_000180-T1;Parent=OR019_000180;product=hypothetical protein;
scaffold_1	funannotate	exon	650061	650867	.	-	.	ID=OR019_000180-T1.exon1;Parent=OR019_000180-T1;
scaffold_1	funannotate	CDS	650061	650867	.	-	0	ID=OR019_000180-T1.cds;Parent=OR019_000180-T1;
scaffold_1	funannotate	gene	654488	655504	.	+	.	ID=OR019_000181;
scaffold_1	funannotate	mRNA	654488	655504	.	+	.	ID=OR019_000181-T1;Parent=OR019_000181;product=hypothetical protein;
scaffold_1	funannotate	exon	654488	655504	.	+	.	ID=OR019_000181-T1.exon1;Parent=OR019_000181-T1;
scaffold_1	funannotate	CDS	654488	655504	.	+	0	ID=OR019_000181-T1.cds;Parent=OR019_000181-T1;
scaffold_1	funannotate	gene	657758	658512	.	-	.	ID=OR019_000182;
scaffold_1	funannotate	mRNA	657758	658512	.	-	.	ID=OR019_000182-T1;Parent=OR019_000182;product=hypothetical protein;
scaffold_1	funannotate	exon	658314	658512	.	-	.	ID=OR019_000182-T1.exon1;Parent=OR019_000182-T1;
scaffold_1	funannotate	exon	657758	658113	.	-	.	ID=OR019_000182-T1.exon2;Parent=OR019_000182-T1;
scaffold_1	funannotate	CDS	658314	658512	.	-	0	ID=OR019_000182-T1.cds;Parent=OR019_000182-T1;
scaffold_1	funannotate	CDS	657758	658113	.	-	2	ID=OR019_000182-T1.cds;Parent=OR019_000182-T1;
scaffold_1	funannotate	gene	659608	660207	.	-	.	ID=OR019_000183;
scaffold_1	funannotate	mRNA	659608	660207	.	-	.	ID=OR019_000183-T1;Parent=OR019_000183;product=hypothetical protein;
scaffold_1	funannotate	exon	659608	660207	.	-	.	ID=OR019_000183-T1.exon1;Parent=OR019_000183-T1;
scaffold_1	funannotate	CDS	659608	660207	.	-	0	ID=OR019_000183-T1.cds;Parent=OR019_000183-T1;
scaffold_1	funannotate	gene	661683	663479	.	+	.	ID=OR019_000184;
scaffold_1	funannotate	mRNA	661683	663479	.	+	.	ID=OR019_000184-T1;Parent=OR019_000184;product=hypothetical protein;
scaffold_1	funannotate	exon	661683	661784	.	+	.	ID=OR019_000184-T1.exon1;Parent=OR019_000184-T1;
scaffold_1	funannotate	exon	662027	662224	.	+	.	ID=OR019_000184-T1.exon2;Parent=OR019_000184-T1;
scaffold_1	funannotate	exon	662298	662483	.	+	.	ID=OR019_000184-T1.exon3;Parent=OR019_000184-T1;
scaffold_1	funannotate	exon	662553	662725	.	+	.	ID=OR019_000184-T1.exon4;Parent=OR019_000184-T1;
scaffold_1	funannotate	exon	662816	663161	.	+	.	ID=OR019_000184-T1.exon5;Parent=OR019_000184-T1;
scaffold_1	funannotate	exon	663285	663479	.	+	.	ID=OR019_000184-T1.exon6;Parent=OR019_000184-T1;
scaffold_1	funannotate	CDS	661683	661784	.	+	0	ID=OR019_000184-T1.cds;Parent=OR019_000184-T1;
scaffold_1	funannotate	CDS	662027	662224	.	+	0	ID=OR019_000184-T1.cds;Parent=OR019_000184-T1;
scaffold_1	funannotate	CDS	662298	662483	.	+	0	ID=OR019_000184-T1.cds;Parent=OR019_000184-T1;
scaffold_1	funannotate	CDS	662553	662725	.	+	0	ID=OR019_000184-T1.cds;Parent=OR019_000184-T1;
scaffold_1	funannotate	CDS	662816	663161	.	+	1	ID=OR019_000184-T1.cds;Parent=OR019_000184-T1;
scaffold_1	funannotate	CDS	663285	663479	.	+	0	ID=OR019_000184-T1.cds;Parent=OR019_000184-T1;
scaffold_1	funannotate	gene	664869	665444	.	-	.	ID=OR019_000185;
scaffold_1	funannotate	mRNA	664869	665444	.	-	.	ID=OR019_000185-T1;Parent=OR019_000185;product=hypothetical protein;
scaffold_1	funannotate	exon	664869	665444	.	-	.	ID=OR019_000185-T1.exon1;Parent=OR019_000185-T1;
scaffold_1	funannotate	CDS	664869	665444	.	-	0	ID=OR019_000185-T1.cds;Parent=OR019_000185-T1;
scaffold_1	funannotate	gene	670235	671262	.	+	.	ID=OR019_000186;
scaffold_1	funannotate	mRNA	670235	671262	.	+	.	ID=OR019_000186-T1;Parent=OR019_000186;product=hypothetical protein;
scaffold_1	funannotate	exon	670235	670506	.	+	.	ID=OR019_000186-T1.exon1;Parent=OR019_000186-T1;
scaffold_1	funannotate	exon	670533	671262	.	+	.	ID=OR019_000186-T1.exon2;Parent=OR019_000186-T1;
scaffold_1	funannotate	CDS	670235	670506	.	+	0	ID=OR019_000186-T1.cds;Parent=OR019_000186-T1;
scaffold_1	funannotate	CDS	670533	671262	.	+	1	ID=OR019_000186-T1.cds;Parent=OR019_000186-T1;
scaffold_1	funannotate	gene	671430	672139	.	+	.	ID=OR019_000187;
scaffold_1	funannotate	mRNA	671430	672139	.	+	.	ID=OR019_000187-T1;Parent=OR019_000187;product=hypothetical protein;
scaffold_1	funannotate	exon	671430	671571	.	+	.	ID=OR019_000187-T1.exon1;Parent=OR019_000187-T1;
scaffold_1	funannotate	exon	671637	672139	.	+	.	ID=OR019_000187-T1.exon2;Parent=OR019_000187-T1;
scaffold_1	funannotate	CDS	671430	671571	.	+	0	ID=OR019_000187-T1.cds;Parent=OR019_000187-T1;
scaffold_1	funannotate	CDS	671637	672139	.	+	2	ID=OR019_000187-T1.cds;Parent=OR019_000187-T1;
scaffold_1	funannotate	gene	672821	673879	.	-	.	ID=OR019_000188;
scaffold_1	funannotate	mRNA	672821	673879	.	-	.	ID=OR019_000188-T1;Parent=OR019_000188;product=hypothetical protein;
scaffold_1	funannotate	exon	672821	673879	.	-	.	ID=OR019_000188-T1.exon1;Parent=OR019_000188-T1;
scaffold_1	funannotate	CDS	672821	673879	.	-	0	ID=OR019_000188-T1.cds;Parent=OR019_000188-T1;
scaffold_1	funannotate	gene	678014	678826	.	+	.	ID=OR019_000189;
scaffold_1	funannotate	mRNA	678014	678826	.	+	.	ID=OR019_000189-T1;Parent=OR019_000189;product=hypothetical protein;
scaffold_1	funannotate	exon	678014	678826	.	+	.	ID=OR019_000189-T1.exon1;Parent=OR019_000189-T1;
scaffold_1	funannotate	CDS	678014	678826	.	+	0	ID=OR019_000189-T1.cds;Parent=OR019_000189-T1;
scaffold_1	funannotate	gene	680276	681415	.	+	.	ID=OR019_000190;
scaffold_1	funannotate	mRNA	680276	681415	.	+	.	ID=OR019_000190-T1;Parent=OR019_000190;product=hypothetical protein;
scaffold_1	funannotate	exon	680276	681415	.	+	.	ID=OR019_000190-T1.exon1;Parent=OR019_000190-T1;
scaffold_1	funannotate	CDS	680276	681415	.	+	0	ID=OR019_000190-T1.cds;Parent=OR019_000190-T1;
scaffold_1	funannotate	gene	681929	683545	.	-	.	ID=OR019_000191;
scaffold_1	funannotate	mRNA	681929	683545	.	-	.	ID=OR019_000191-T1;Parent=OR019_000191;product=hypothetical protein;
scaffold_1	funannotate	exon	681929	683545	.	-	.	ID=OR019_000191-T1.exon1;Parent=OR019_000191-T1;
scaffold_1	funannotate	CDS	681929	683545	.	-	0	ID=OR019_000191-T1.cds;Parent=OR019_000191-T1;
scaffold_1	funannotate	gene	686777	687959	.	-	.	ID=OR019_000192;
scaffold_1	funannotate	mRNA	686777	687959	.	-	.	ID=OR019_000192-T1;Parent=OR019_000192;product=hypothetical protein;
scaffold_1	funannotate	exon	687849	687959	.	-	.	ID=OR019_000192-T1.exon1;Parent=OR019_000192-T1;
scaffold_1	funannotate	exon	687529	687813	.	-	.	ID=OR019_000192-T1.exon2;Parent=OR019_000192-T1;
scaffold_1	funannotate	exon	687143	687469	.	-	.	ID=OR019_000192-T1.exon3;Parent=OR019_000192-T1;
scaffold_1	funannotate	exon	686777	687079	.	-	.	ID=OR019_000192-T1.exon4;Parent=OR019_000192-T1;
scaffold_1	funannotate	CDS	687849	687959	.	-	0	ID=OR019_000192-T1.cds;Parent=OR019_000192-T1;
scaffold_1	funannotate	CDS	687529	687813	.	-	0	ID=OR019_000192-T1.cds;Parent=OR019_000192-T1;
scaffold_1	funannotate	CDS	687143	687469	.	-	0	ID=OR019_000192-T1.cds;Parent=OR019_000192-T1;
scaffold_1	funannotate	CDS	686777	687079	.	-	0	ID=OR019_000192-T1.cds;Parent=OR019_000192-T1;
scaffold_1	funannotate	gene	691311	692835	.	-	.	ID=OR019_000193;
scaffold_1	funannotate	mRNA	691311	692835	.	-	.	ID=OR019_000193-T1;Parent=OR019_000193;product=hypothetical protein;
scaffold_1	funannotate	exon	692678	692835	.	-	.	ID=OR019_000193-T1.exon1;Parent=OR019_000193-T1;
scaffold_1	funannotate	exon	692218	692535	.	-	.	ID=OR019_000193-T1.exon2;Parent=OR019_000193-T1;
scaffold_1	funannotate	exon	691311	692142	.	-	.	ID=OR019_000193-T1.exon3;Parent=OR019_000193-T1;
scaffold_1	funannotate	CDS	692678	692835	.	-	0	ID=OR019_000193-T1.cds;Parent=OR019_000193-T1;
scaffold_1	funannotate	CDS	692218	692535	.	-	1	ID=OR019_000193-T1.cds;Parent=OR019_000193-T1;
scaffold_1	funannotate	CDS	691311	692142	.	-	1	ID=OR019_000193-T1.cds;Parent=OR019_000193-T1;
scaffold_1	funannotate	gene	693560	694447	.	-	.	ID=OR019_000194;
scaffold_1	funannotate	mRNA	693560	694447	.	-	.	ID=OR019_000194-T1;Parent=OR019_000194;product=hypothetical protein;
scaffold_1	funannotate	exon	693560	694447	.	-	.	ID=OR019_000194-T1.exon1;Parent=OR019_000194-T1;
scaffold_1	funannotate	CDS	693560	694447	.	-	0	ID=OR019_000194-T1.cds;Parent=OR019_000194-T1;
scaffold_1	funannotate	gene	695772	695954	.	+	.	ID=OR019_000195;
scaffold_1	funannotate	mRNA	695772	695954	.	+	.	ID=OR019_000195-T1;Parent=OR019_000195;product=hypothetical protein;
scaffold_1	funannotate	exon	695772	695954	.	+	.	ID=OR019_000195-T1.exon1;Parent=OR019_000195-T1;
scaffold_1	funannotate	CDS	695772	695954	.	+	0	ID=OR019_000195-T1.cds;Parent=OR019_000195-T1;
scaffold_1	funannotate	gene	706237	707283	.	-	.	ID=OR019_000196;
scaffold_1	funannotate	mRNA	706237	707283	.	-	.	ID=OR019_000196-T1;Parent=OR019_000196;product=hypothetical protein;
scaffold_1	funannotate	exon	706237	707283	.	-	.	ID=OR019_000196-T1.exon1;Parent=OR019_000196-T1;
scaffold_1	funannotate	CDS	706237	707283	.	-	0	ID=OR019_000196-T1.cds;Parent=OR019_000196-T1;
scaffold_1	funannotate	gene	707545	707847	.	-	.	ID=OR019_000197;
scaffold_1	funannotate	mRNA	707545	707847	.	-	.	ID=OR019_000197-T1;Parent=OR019_000197;product=hypothetical protein;
scaffold_1	funannotate	exon	707644	707847	.	-	.	ID=OR019_000197-T1.exon1;Parent=OR019_000197-T1;
scaffold_1	funannotate	exon	707545	707553	.	-	.	ID=OR019_000197-T1.exon2;Parent=OR019_000197-T1;
scaffold_1	funannotate	CDS	707644	707847	.	-	0	ID=OR019_000197-T1.cds;Parent=OR019_000197-T1;
scaffold_1	funannotate	CDS	707545	707553	.	-	0	ID=OR019_000197-T1.cds;Parent=OR019_000197-T1;
scaffold_1	funannotate	gene	708915	709473	.	+	.	ID=OR019_000198;
scaffold_1	funannotate	mRNA	708915	709473	.	+	.	ID=OR019_000198-T1;Parent=OR019_000198;product=hypothetical protein;
scaffold_1	funannotate	exon	708915	709082	.	+	.	ID=OR019_000198-T1.exon1;Parent=OR019_000198-T1;
scaffold_1	funannotate	exon	709135	709473	.	+	.	ID=OR019_000198-T1.exon2;Parent=OR019_000198-T1;
scaffold_1	funannotate	CDS	708915	709082	.	+	0	ID=OR019_000198-T1.cds;Parent=OR019_000198-T1;
scaffold_1	funannotate	CDS	709135	709473	.	+	0	ID=OR019_000198-T1.cds;Parent=OR019_000198-T1;
scaffold_1	funannotate	gene	709910	710007	.	-	.	ID=OR019_000199;
scaffold_1	funannotate	tRNA	709910	710007	.	-	.	ID=OR019_000199-T1;Parent=OR019_000199;product=tRNA-Thr;
scaffold_1	funannotate	exon	709910	710007	.	-	.	ID=OR019_000199-T1.exon1;Parent=OR019_000199-T1;
scaffold_1	funannotate	gene	712141	712245	.	+	.	ID=OR019_000200;
scaffold_1	funannotate	tRNA	712141	712245	.	+	.	ID=OR019_000200-T1;Parent=OR019_000200;product=tRNA-Pro;
scaffold_1	funannotate	exon	712141	712245	.	+	.	ID=OR019_000200-T1.exon1;Parent=OR019_000200-T1;
scaffold_1	funannotate	gene	712620	714233	.	-	.	ID=OR019_000201;
scaffold_1	funannotate	mRNA	712620	714233	.	-	.	ID=OR019_000201-T1;Parent=OR019_000201;product=hypothetical protein;
scaffold_1	funannotate	exon	712620	714233	.	-	.	ID=OR019_000201-T1.exon1;Parent=OR019_000201-T1;
scaffold_1	funannotate	CDS	712620	714233	.	-	0	ID=OR019_000201-T1.cds;Parent=OR019_000201-T1;
scaffold_1	funannotate	gene	715762	719037	.	-	.	ID=OR019_000202;
scaffold_1	funannotate	mRNA	715762	719037	.	-	.	ID=OR019_000202-T1;Parent=OR019_000202;product=hypothetical protein;
scaffold_1	funannotate	exon	718651	719037	.	-	.	ID=OR019_000202-T1.exon1;Parent=OR019_000202-T1;
scaffold_1	funannotate	exon	715948	718593	.	-	.	ID=OR019_000202-T1.exon2;Parent=OR019_000202-T1;
scaffold_1	funannotate	exon	715762	715878	.	-	.	ID=OR019_000202-T1.exon3;Parent=OR019_000202-T1;
scaffold_1	funannotate	CDS	718651	719037	.	-	0	ID=OR019_000202-T1.cds;Parent=OR019_000202-T1;
scaffold_1	funannotate	CDS	715948	718593	.	-	0	ID=OR019_000202-T1.cds;Parent=OR019_000202-T1;
scaffold_1	funannotate	CDS	715762	715878	.	-	0	ID=OR019_000202-T1.cds;Parent=OR019_000202-T1;
scaffold_1	funannotate	gene	725181	726922	.	+	.	ID=OR019_000203;
scaffold_1	funannotate	mRNA	725181	726922	.	+	.	ID=OR019_000203-T1;Parent=OR019_000203;product=hypothetical protein;
scaffold_1	funannotate	exon	725181	725439	.	+	.	ID=OR019_000203-T1.exon1;Parent=OR019_000203-T1;
scaffold_1	funannotate	exon	725487	726922	.	+	.	ID=OR019_000203-T1.exon2;Parent=OR019_000203-T1;
scaffold_1	funannotate	CDS	725181	725439	.	+	0	ID=OR019_000203-T1.cds;Parent=OR019_000203-T1;
scaffold_1	funannotate	CDS	725487	726922	.	+	2	ID=OR019_000203-T1.cds;Parent=OR019_000203-T1;
scaffold_1	funannotate	gene	731443	734289	.	+	.	ID=OR019_000204;
scaffold_1	funannotate	mRNA	731443	734289	.	+	.	ID=OR019_000204-T1;Parent=OR019_000204;product=hypothetical protein;
scaffold_1	funannotate	exon	731443	734289	.	+	.	ID=OR019_000204-T1.exon1;Parent=OR019_000204-T1;
scaffold_1	funannotate	CDS	731443	734289	.	+	0	ID=OR019_000204-T1.cds;Parent=OR019_000204-T1;
scaffold_1	funannotate	gene	735356	736297	.	+	.	ID=OR019_000205;
scaffold_1	funannotate	mRNA	735356	736297	.	+	.	ID=OR019_000205-T1;Parent=OR019_000205;product=hypothetical protein;
scaffold_1	funannotate	exon	735356	736297	.	+	.	ID=OR019_000205-T1.exon1;Parent=OR019_000205-T1;
scaffold_1	funannotate	CDS	735356	736297	.	+	0	ID=OR019_000205-T1.cds;Parent=OR019_000205-T1;
scaffold_1	funannotate	gene	737847	738944	.	+	.	ID=OR019_000206;
scaffold_1	funannotate	mRNA	737847	738944	.	+	.	ID=OR019_000206-T1;Parent=OR019_000206;product=hypothetical protein;
scaffold_1	funannotate	exon	737847	738116	.	+	.	ID=OR019_000206-T1.exon1;Parent=OR019_000206-T1;
scaffold_1	funannotate	exon	738246	738944	.	+	.	ID=OR019_000206-T1.exon2;Parent=OR019_000206-T1;
scaffold_1	funannotate	CDS	737847	738116	.	+	0	ID=OR019_000206-T1.cds;Parent=OR019_000206-T1;
scaffold_1	funannotate	CDS	738246	738944	.	+	0	ID=OR019_000206-T1.cds;Parent=OR019_000206-T1;
scaffold_1	funannotate	gene	739758	741652	.	+	.	ID=OR019_000207;
scaffold_1	funannotate	mRNA	739758	741652	.	+	.	ID=OR019_000207-T1;Parent=OR019_000207;product=hypothetical protein;
scaffold_1	funannotate	exon	739758	740534	.	+	.	ID=OR019_000207-T1.exon1;Parent=OR019_000207-T1;
scaffold_1	funannotate	exon	740605	740989	.	+	.	ID=OR019_000207-T1.exon2;Parent=OR019_000207-T1;
scaffold_1	funannotate	exon	741128	741420	.	+	.	ID=OR019_000207-T1.exon3;Parent=OR019_000207-T1;
scaffold_1	funannotate	exon	741488	741652	.	+	.	ID=OR019_000207-T1.exon4;Parent=OR019_000207-T1;
scaffold_1	funannotate	CDS	739758	740534	.	+	0	ID=OR019_000207-T1.cds;Parent=OR019_000207-T1;
scaffold_1	funannotate	CDS	740605	740989	.	+	0	ID=OR019_000207-T1.cds;Parent=OR019_000207-T1;
scaffold_1	funannotate	CDS	741128	741420	.	+	2	ID=OR019_000207-T1.cds;Parent=OR019_000207-T1;
scaffold_1	funannotate	CDS	741488	741652	.	+	0	ID=OR019_000207-T1.cds;Parent=OR019_000207-T1;
scaffold_1	funannotate	gene	742845	743687	.	+	.	ID=OR019_000208;
scaffold_1	funannotate	mRNA	742845	743687	.	+	.	ID=OR019_000208-T1;Parent=OR019_000208;product=hypothetical protein;
scaffold_1	funannotate	exon	742845	743687	.	+	.	ID=OR019_000208-T1.exon1;Parent=OR019_000208-T1;
scaffold_1	funannotate	CDS	742845	743687	.	+	0	ID=OR019_000208-T1.cds;Parent=OR019_000208-T1;
scaffold_1	funannotate	gene	744111	745706	.	-	.	ID=OR019_000209;
scaffold_1	funannotate	mRNA	744111	745706	.	-	.	ID=OR019_000209-T1;Parent=OR019_000209;product=hypothetical protein;
scaffold_1	funannotate	exon	745676	745706	.	-	.	ID=OR019_000209-T1.exon1;Parent=OR019_000209-T1;
scaffold_1	funannotate	exon	744111	745609	.	-	.	ID=OR019_000209-T1.exon2;Parent=OR019_000209-T1;
scaffold_1	funannotate	CDS	745676	745706	.	-	0	ID=OR019_000209-T1.cds;Parent=OR019_000209-T1;
scaffold_1	funannotate	CDS	744111	745609	.	-	2	ID=OR019_000209-T1.cds;Parent=OR019_000209-T1;
scaffold_1	funannotate	gene	746531	748198	.	-	.	ID=OR019_000210;
scaffold_1	funannotate	mRNA	746531	748198	.	-	.	ID=OR019_000210-T1;Parent=OR019_000210;product=hypothetical protein;
scaffold_1	funannotate	exon	746531	748198	.	-	.	ID=OR019_000210-T1.exon1;Parent=OR019_000210-T1;
scaffold_1	funannotate	CDS	746531	748198	.	-	0	ID=OR019_000210-T1.cds;Parent=OR019_000210-T1;
scaffold_1	funannotate	gene	748849	752824	.	+	.	ID=OR019_000211;
scaffold_1	funannotate	mRNA	748849	752824	.	+	.	ID=OR019_000211-T1;Parent=OR019_000211;product=hypothetical protein;
scaffold_1	funannotate	exon	748849	750038	.	+	.	ID=OR019_000211-T1.exon1;Parent=OR019_000211-T1;
scaffold_1	funannotate	exon	750244	752824	.	+	.	ID=OR019_000211-T1.exon2;Parent=OR019_000211-T1;
scaffold_1	funannotate	CDS	748849	750038	.	+	0	ID=OR019_000211-T1.cds;Parent=OR019_000211-T1;
scaffold_1	funannotate	CDS	750244	752824	.	+	1	ID=OR019_000211-T1.cds;Parent=OR019_000211-T1;
scaffold_1	funannotate	gene	754226	755266	.	-	.	ID=OR019_000212;
scaffold_1	funannotate	mRNA	754226	755266	.	-	.	ID=OR019_000212-T1;Parent=OR019_000212;product=hypothetical protein;
scaffold_1	funannotate	exon	754226	755266	.	-	.	ID=OR019_000212-T1.exon1;Parent=OR019_000212-T1;
scaffold_1	funannotate	CDS	754226	755266	.	-	0	ID=OR019_000212-T1.cds;Parent=OR019_000212-T1;
scaffold_1	funannotate	gene	756316	757100	.	-	.	ID=OR019_000213;
scaffold_1	funannotate	mRNA	756316	757100	.	-	.	ID=OR019_000213-T1;Parent=OR019_000213;product=hypothetical protein;
scaffold_1	funannotate	exon	757078	757100	.	-	.	ID=OR019_000213-T1.exon1;Parent=OR019_000213-T1;
scaffold_1	funannotate	exon	756316	757021	.	-	.	ID=OR019_000213-T1.exon2;Parent=OR019_000213-T1;
scaffold_1	funannotate	CDS	757078	757100	.	-	0	ID=OR019_000213-T1.cds;Parent=OR019_000213-T1;
scaffold_1	funannotate	CDS	756316	757021	.	-	1	ID=OR019_000213-T1.cds;Parent=OR019_000213-T1;
scaffold_1	funannotate	gene	758536	759525	.	-	.	ID=OR019_000214;
scaffold_1	funannotate	mRNA	758536	759525	.	-	.	ID=OR019_000214-T1;Parent=OR019_000214;product=hypothetical protein;
scaffold_1	funannotate	exon	758536	759525	.	-	.	ID=OR019_000214-T1.exon1;Parent=OR019_000214-T1;
scaffold_1	funannotate	CDS	758536	759525	.	-	0	ID=OR019_000214-T1.cds;Parent=OR019_000214-T1;
scaffold_1	funannotate	gene	764083	766150	.	-	.	ID=OR019_000215;
scaffold_1	funannotate	mRNA	764083	766150	.	-	.	ID=OR019_000215-T1;Parent=OR019_000215;product=hypothetical protein;
scaffold_1	funannotate	exon	765556	766150	.	-	.	ID=OR019_000215-T1.exon1;Parent=OR019_000215-T1;
scaffold_1	funannotate	exon	765401	765487	.	-	.	ID=OR019_000215-T1.exon2;Parent=OR019_000215-T1;
scaffold_1	funannotate	exon	765192	765343	.	-	.	ID=OR019_000215-T1.exon3;Parent=OR019_000215-T1;
scaffold_1	funannotate	exon	764644	765132	.	-	.	ID=OR019_000215-T1.exon4;Parent=OR019_000215-T1;
scaffold_1	funannotate	exon	764083	764580	.	-	.	ID=OR019_000215-T1.exon5;Parent=OR019_000215-T1;
scaffold_1	funannotate	CDS	765556	766150	.	-	0	ID=OR019_000215-T1.cds;Parent=OR019_000215-T1;
scaffold_1	funannotate	CDS	765401	765487	.	-	2	ID=OR019_000215-T1.cds;Parent=OR019_000215-T1;
scaffold_1	funannotate	CDS	765192	765343	.	-	2	ID=OR019_000215-T1.cds;Parent=OR019_000215-T1;
scaffold_1	funannotate	CDS	764644	765132	.	-	0	ID=OR019_000215-T1.cds;Parent=OR019_000215-T1;
scaffold_1	funannotate	CDS	764083	764580	.	-	0	ID=OR019_000215-T1.cds;Parent=OR019_000215-T1;
scaffold_1	funannotate	gene	768868	769879	.	-	.	ID=OR019_000216;
scaffold_1	funannotate	mRNA	768868	769879	.	-	.	ID=OR019_000216-T1;Parent=OR019_000216;product=hypothetical protein;
scaffold_1	funannotate	exon	769686	769879	.	-	.	ID=OR019_000216-T1.exon1;Parent=OR019_000216-T1;
scaffold_1	funannotate	exon	769554	769659	.	-	.	ID=OR019_000216-T1.exon2;Parent=OR019_000216-T1;
scaffold_1	funannotate	exon	769323	769528	.	-	.	ID=OR019_000216-T1.exon3;Parent=OR019_000216-T1;
scaffold_1	funannotate	exon	768868	769216	.	-	.	ID=OR019_000216-T1.exon4;Parent=OR019_000216-T1;
scaffold_1	funannotate	CDS	769686	769879	.	-	0	ID=OR019_000216-T1.cds;Parent=OR019_000216-T1;
scaffold_1	funannotate	CDS	769554	769659	.	-	1	ID=OR019_000216-T1.cds;Parent=OR019_000216-T1;
scaffold_1	funannotate	CDS	769323	769528	.	-	0	ID=OR019_000216-T1.cds;Parent=OR019_000216-T1;
scaffold_1	funannotate	CDS	768868	769216	.	-	1	ID=OR019_000216-T1.cds;Parent=OR019_000216-T1;
scaffold_1	funannotate	gene	772299	773837	.	-	.	ID=OR019_000217;
scaffold_1	funannotate	mRNA	772299	773837	.	-	.	ID=OR019_000217-T1;Parent=OR019_000217;product=hypothetical protein;
scaffold_1	funannotate	exon	773076	773837	.	-	.	ID=OR019_000217-T1.exon1;Parent=OR019_000217-T1;
scaffold_1	funannotate	exon	772524	772994	.	-	.	ID=OR019_000217-T1.exon2;Parent=OR019_000217-T1;
scaffold_1	funannotate	exon	772299	772463	.	-	.	ID=OR019_000217-T1.exon3;Parent=OR019_000217-T1;
scaffold_1	funannotate	CDS	773076	773837	.	-	0	ID=OR019_000217-T1.cds;Parent=OR019_000217-T1;
scaffold_1	funannotate	CDS	772524	772994	.	-	0	ID=OR019_000217-T1.cds;Parent=OR019_000217-T1;
scaffold_1	funannotate	CDS	772299	772463	.	-	0	ID=OR019_000217-T1.cds;Parent=OR019_000217-T1;
scaffold_1	funannotate	gene	776534	777316	.	-	.	ID=OR019_000218;
scaffold_1	funannotate	mRNA	776534	777316	.	-	.	ID=OR019_000218-T1;Parent=OR019_000218;product=hypothetical protein;
scaffold_1	funannotate	exon	776969	777316	.	-	.	ID=OR019_000218-T1.exon1;Parent=OR019_000218-T1;
scaffold_1	funannotate	exon	776534	776884	.	-	.	ID=OR019_000218-T1.exon2;Parent=OR019_000218-T1;
scaffold_1	funannotate	CDS	776969	777316	.	-	0	ID=OR019_000218-T1.cds;Parent=OR019_000218-T1;
scaffold_1	funannotate	CDS	776534	776884	.	-	0	ID=OR019_000218-T1.cds;Parent=OR019_000218-T1;
scaffold_1	funannotate	gene	779436	780559	.	-	.	ID=OR019_000219;
scaffold_1	funannotate	mRNA	779436	780559	.	-	.	ID=OR019_000219-T1;Parent=OR019_000219;product=hypothetical protein;
scaffold_1	funannotate	exon	780555	780559	.	-	.	ID=OR019_000219-T1.exon1;Parent=OR019_000219-T1;
scaffold_1	funannotate	exon	780084	780493	.	-	.	ID=OR019_000219-T1.exon2;Parent=OR019_000219-T1;
scaffold_1	funannotate	exon	779436	780019	.	-	.	ID=OR019_000219-T1.exon3;Parent=OR019_000219-T1;
scaffold_1	funannotate	CDS	780555	780559	.	-	0	ID=OR019_000219-T1.cds;Parent=OR019_000219-T1;
scaffold_1	funannotate	CDS	780084	780493	.	-	1	ID=OR019_000219-T1.cds;Parent=OR019_000219-T1;
scaffold_1	funannotate	CDS	779436	780019	.	-	2	ID=OR019_000219-T1.cds;Parent=OR019_000219-T1;
scaffold_1	funannotate	gene	783241	784384	.	+	.	ID=OR019_000220;
scaffold_1	funannotate	mRNA	783241	784384	.	+	.	ID=OR019_000220-T1;Parent=OR019_000220;product=hypothetical protein;
scaffold_1	funannotate	exon	783241	783637	.	+	.	ID=OR019_000220-T1.exon1;Parent=OR019_000220-T1;
scaffold_1	funannotate	exon	783831	784384	.	+	.	ID=OR019_000220-T1.exon2;Parent=OR019_000220-T1;
scaffold_1	funannotate	CDS	783241	783637	.	+	0	ID=OR019_000220-T1.cds;Parent=OR019_000220-T1;
scaffold_1	funannotate	CDS	783831	784384	.	+	2	ID=OR019_000220-T1.cds;Parent=OR019_000220-T1;
scaffold_1	funannotate	gene	785902	786450	.	+	.	ID=OR019_000221;
scaffold_1	funannotate	mRNA	785902	786450	.	+	.	ID=OR019_000221-T1;Parent=OR019_000221;product=hypothetical protein;
scaffold_1	funannotate	exon	785902	786450	.	+	.	ID=OR019_000221-T1.exon1;Parent=OR019_000221-T1;
scaffold_1	funannotate	CDS	785902	786450	.	+	0	ID=OR019_000221-T1.cds;Parent=OR019_000221-T1;
scaffold_1	funannotate	gene	786862	787716	.	-	.	ID=OR019_000222;
scaffold_1	funannotate	mRNA	786862	787716	.	-	.	ID=OR019_000222-T1;Parent=OR019_000222;product=hypothetical protein;
scaffold_1	funannotate	exon	786862	787716	.	-	.	ID=OR019_000222-T1.exon1;Parent=OR019_000222-T1;
scaffold_1	funannotate	CDS	786862	787716	.	-	0	ID=OR019_000222-T1.cds;Parent=OR019_000222-T1;
scaffold_1	funannotate	gene	788106	789544	.	-	.	ID=OR019_000223;
scaffold_1	funannotate	mRNA	788106	789544	.	-	.	ID=OR019_000223-T1;Parent=OR019_000223;product=hypothetical protein;
scaffold_1	funannotate	exon	789374	789544	.	-	.	ID=OR019_000223-T1.exon1;Parent=OR019_000223-T1;
scaffold_1	funannotate	exon	789036	789323	.	-	.	ID=OR019_000223-T1.exon2;Parent=OR019_000223-T1;
scaffold_1	funannotate	exon	788196	788976	.	-	.	ID=OR019_000223-T1.exon3;Parent=OR019_000223-T1;
scaffold_1	funannotate	exon	788106	788125	.	-	.	ID=OR019_000223-T1.exon4;Parent=OR019_000223-T1;
scaffold_1	funannotate	CDS	789374	789544	.	-	0	ID=OR019_000223-T1.cds;Parent=OR019_000223-T1;
scaffold_1	funannotate	CDS	789036	789323	.	-	0	ID=OR019_000223-T1.cds;Parent=OR019_000223-T1;
scaffold_1	funannotate	CDS	788196	788976	.	-	0	ID=OR019_000223-T1.cds;Parent=OR019_000223-T1;
scaffold_1	funannotate	CDS	788106	788125	.	-	2	ID=OR019_000223-T1.cds;Parent=OR019_000223-T1;
scaffold_1	funannotate	gene	792321	793527	.	-	.	ID=OR019_000224;
scaffold_1	funannotate	mRNA	792321	793527	.	-	.	ID=OR019_000224-T1;Parent=OR019_000224;product=hypothetical protein;
scaffold_1	funannotate	exon	793140	793527	.	-	.	ID=OR019_000224-T1.exon1;Parent=OR019_000224-T1;
scaffold_1	funannotate	exon	792321	793036	.	-	.	ID=OR019_000224-T1.exon2;Parent=OR019_000224-T1;
scaffold_1	funannotate	CDS	793140	793527	.	-	0	ID=OR019_000224-T1.cds;Parent=OR019_000224-T1;
scaffold_1	funannotate	CDS	792321	793036	.	-	2	ID=OR019_000224-T1.cds;Parent=OR019_000224-T1;
scaffold_1	funannotate	gene	799763	800791	.	-	.	ID=OR019_000225;
scaffold_1	funannotate	mRNA	799763	800791	.	-	.	ID=OR019_000225-T1;Parent=OR019_000225;product=hypothetical protein;
scaffold_1	funannotate	exon	799763	800791	.	-	.	ID=OR019_000225-T1.exon1;Parent=OR019_000225-T1;
scaffold_1	funannotate	CDS	799763	800791	.	-	0	ID=OR019_000225-T1.cds;Parent=OR019_000225-T1;
scaffold_1	funannotate	gene	811323	812285	.	+	.	ID=OR019_000226;
scaffold_1	funannotate	mRNA	811323	812285	.	+	.	ID=OR019_000226-T1;Parent=OR019_000226;product=hypothetical protein;
scaffold_1	funannotate	exon	811323	811711	.	+	.	ID=OR019_000226-T1.exon1;Parent=OR019_000226-T1;
scaffold_1	funannotate	exon	811796	812285	.	+	.	ID=OR019_000226-T1.exon2;Parent=OR019_000226-T1;
scaffold_1	funannotate	CDS	811323	811711	.	+	0	ID=OR019_000226-T1.cds;Parent=OR019_000226-T1;
scaffold_1	funannotate	CDS	811796	812285	.	+	1	ID=OR019_000226-T1.cds;Parent=OR019_000226-T1;
scaffold_1	funannotate	gene	813319	814038	.	-	.	ID=OR019_000227;
scaffold_1	funannotate	mRNA	813319	814038	.	-	.	ID=OR019_000227-T1;Parent=OR019_000227;product=hypothetical protein;
scaffold_1	funannotate	exon	813905	814038	.	-	.	ID=OR019_000227-T1.exon1;Parent=OR019_000227-T1;
scaffold_1	funannotate	exon	813319	813637	.	-	.	ID=OR019_000227-T1.exon2;Parent=OR019_000227-T1;
scaffold_1	funannotate	CDS	813905	814038	.	-	0	ID=OR019_000227-T1.cds;Parent=OR019_000227-T1;
scaffold_1	funannotate	CDS	813319	813637	.	-	1	ID=OR019_000227-T1.cds;Parent=OR019_000227-T1;
scaffold_2	funannotate	gene	22	234	.	+	.	ID=OR019_000228;
scaffold_2	funannotate	mRNA	22	234	.	+	.	ID=OR019_000228-T1;Parent=OR019_000228;product=hypothetical protein;
scaffold_2	funannotate	exon	22	234	.	+	.	ID=OR019_000228-T1.exon1;Parent=OR019_000228-T1;
scaffold_2	funannotate	CDS	22	234	.	+	0	ID=OR019_000228-T1.cds;Parent=OR019_000228-T1;
scaffold_2	funannotate	gene	2181	5182	.	+	.	ID=OR019_000229;
scaffold_2	funannotate	mRNA	2181	5182	.	+	.	ID=OR019_000229-T1;Parent=OR019_000229;product=hypothetical protein;
scaffold_2	funannotate	exon	2181	2201	.	+	.	ID=OR019_000229-T1.exon1;Parent=OR019_000229-T1;
scaffold_2	funannotate	exon	2327	2413	.	+	.	ID=OR019_000229-T1.exon2;Parent=OR019_000229-T1;
scaffold_2	funannotate	exon	2489	3768	.	+	.	ID=OR019_000229-T1.exon3;Parent=OR019_000229-T1;
scaffold_2	funannotate	exon	3841	4732	.	+	.	ID=OR019_000229-T1.exon4;Parent=OR019_000229-T1;
scaffold_2	funannotate	exon	4862	5182	.	+	.	ID=OR019_000229-T1.exon5;Parent=OR019_000229-T1;
scaffold_2	funannotate	CDS	2181	2201	.	+	0	ID=OR019_000229-T1.cds;Parent=OR019_000229-T1;
scaffold_2	funannotate	CDS	2327	2413	.	+	0	ID=OR019_000229-T1.cds;Parent=OR019_000229-T1;
scaffold_2	funannotate	CDS	2489	3768	.	+	0	ID=OR019_000229-T1.cds;Parent=OR019_000229-T1;
scaffold_2	funannotate	CDS	3841	4732	.	+	1	ID=OR019_000229-T1.cds;Parent=OR019_000229-T1;
scaffold_2	funannotate	CDS	4862	5182	.	+	0	ID=OR019_000229-T1.cds;Parent=OR019_000229-T1;
scaffold_2	funannotate	gene	7076	8616	.	-	.	ID=OR019_000230;
scaffold_2	funannotate	mRNA	7076	8616	.	-	.	ID=OR019_000230-T1;Parent=OR019_000230;product=hypothetical protein;
scaffold_2	funannotate	exon	8422	8616	.	-	.	ID=OR019_000230-T1.exon1;Parent=OR019_000230-T1;
scaffold_2	funannotate	exon	7572	7949	.	-	.	ID=OR019_000230-T1.exon2;Parent=OR019_000230-T1;
scaffold_2	funannotate	exon	7076	7519	.	-	.	ID=OR019_000230-T1.exon3;Parent=OR019_000230-T1;
scaffold_2	funannotate	CDS	8422	8616	.	-	0	ID=OR019_000230-T1.cds;Parent=OR019_000230-T1;
scaffold_2	funannotate	CDS	7572	7949	.	-	0	ID=OR019_000230-T1.cds;Parent=OR019_000230-T1;
scaffold_2	funannotate	CDS	7076	7519	.	-	0	ID=OR019_000230-T1.cds;Parent=OR019_000230-T1;
scaffold_2	funannotate	gene	12741	13563	.	-	.	ID=OR019_000231;
scaffold_2	funannotate	mRNA	12741	13563	.	-	.	ID=OR019_000231-T1;Parent=OR019_000231;product=hypothetical protein;
scaffold_2	funannotate	exon	13000	13563	.	-	.	ID=OR019_000231-T1.exon1;Parent=OR019_000231-T1;
scaffold_2	funannotate	exon	12741	12890	.	-	.	ID=OR019_000231-T1.exon2;Parent=OR019_000231-T1;
scaffold_2	funannotate	CDS	13000	13563	.	-	0	ID=OR019_000231-T1.cds;Parent=OR019_000231-T1;
scaffold_2	funannotate	CDS	12741	12890	.	-	0	ID=OR019_000231-T1.cds;Parent=OR019_000231-T1;
scaffold_2	funannotate	gene	15330	18143	.	+	.	ID=OR019_000232;
scaffold_2	funannotate	mRNA	15330	18143	.	+	.	ID=OR019_000232-T1;Parent=OR019_000232;product=hypothetical protein;
scaffold_2	funannotate	exon	15330	15453	.	+	.	ID=OR019_000232-T1.exon1;Parent=OR019_000232-T1;
scaffold_2	funannotate	exon	15525	16082	.	+	.	ID=OR019_000232-T1.exon2;Parent=OR019_000232-T1;
scaffold_2	funannotate	exon	16161	16340	.	+	.	ID=OR019_000232-T1.exon3;Parent=OR019_000232-T1;
scaffold_2	funannotate	exon	16423	18143	.	+	.	ID=OR019_000232-T1.exon4;Parent=OR019_000232-T1;
scaffold_2	funannotate	CDS	15330	15453	.	+	0	ID=OR019_000232-T1.cds;Parent=OR019_000232-T1;
scaffold_2	funannotate	CDS	15525	16082	.	+	2	ID=OR019_000232-T1.cds;Parent=OR019_000232-T1;
scaffold_2	funannotate	CDS	16161	16340	.	+	2	ID=OR019_000232-T1.cds;Parent=OR019_000232-T1;
scaffold_2	funannotate	CDS	16423	18143	.	+	2	ID=OR019_000232-T1.cds;Parent=OR019_000232-T1;
scaffold_2	funannotate	gene	19120	20256	.	-	.	ID=OR019_000233;
scaffold_2	funannotate	mRNA	19120	20256	.	-	.	ID=OR019_000233-T1;Parent=OR019_000233;product=hypothetical protein;
scaffold_2	funannotate	exon	19528	20256	.	-	.	ID=OR019_000233-T1.exon1;Parent=OR019_000233-T1;
scaffold_2	funannotate	exon	19120	19389	.	-	.	ID=OR019_000233-T1.exon2;Parent=OR019_000233-T1;
scaffold_2	funannotate	CDS	19528	20256	.	-	0	ID=OR019_000233-T1.cds;Parent=OR019_000233-T1;
scaffold_2	funannotate	CDS	19120	19389	.	-	0	ID=OR019_000233-T1.cds;Parent=OR019_000233-T1;
scaffold_2	funannotate	gene	22385	23299	.	-	.	ID=OR019_000234;
scaffold_2	funannotate	mRNA	22385	23299	.	-	.	ID=OR019_000234-T1;Parent=OR019_000234;product=hypothetical protein;
scaffold_2	funannotate	exon	22385	23299	.	-	.	ID=OR019_000234-T1.exon1;Parent=OR019_000234-T1;
scaffold_2	funannotate	CDS	22385	23299	.	-	0	ID=OR019_000234-T1.cds;Parent=OR019_000234-T1;
scaffold_2	funannotate	gene	29579	31473	.	-	.	ID=OR019_000235;
scaffold_2	funannotate	mRNA	29579	31473	.	-	.	ID=OR019_000235-T1;Parent=OR019_000235;product=hypothetical protein;
scaffold_2	funannotate	exon	31189	31473	.	-	.	ID=OR019_000235-T1.exon1;Parent=OR019_000235-T1;
scaffold_2	funannotate	exon	31102	31118	.	-	.	ID=OR019_000235-T1.exon2;Parent=OR019_000235-T1;
scaffold_2	funannotate	exon	30098	30879	.	-	.	ID=OR019_000235-T1.exon3;Parent=OR019_000235-T1;
scaffold_2	funannotate	exon	29895	30031	.	-	.	ID=OR019_000235-T1.exon4;Parent=OR019_000235-T1;
scaffold_2	funannotate	exon	29579	29788	.	-	.	ID=OR019_000235-T1.exon5;Parent=OR019_000235-T1;
scaffold_2	funannotate	CDS	31189	31473	.	-	0	ID=OR019_000235-T1.cds;Parent=OR019_000235-T1;
scaffold_2	funannotate	CDS	31102	31118	.	-	0	ID=OR019_000235-T1.cds;Parent=OR019_000235-T1;
scaffold_2	funannotate	CDS	30098	30879	.	-	1	ID=OR019_000235-T1.cds;Parent=OR019_000235-T1;
scaffold_2	funannotate	CDS	29895	30031	.	-	2	ID=OR019_000235-T1.cds;Parent=OR019_000235-T1;
scaffold_2	funannotate	CDS	29579	29788	.	-	0	ID=OR019_000235-T1.cds;Parent=OR019_000235-T1;
scaffold_2	funannotate	gene	33440	33884	.	+	.	ID=OR019_000236;
scaffold_2	funannotate	mRNA	33440	33884	.	+	.	ID=OR019_000236-T1;Parent=OR019_000236;product=hypothetical protein;
scaffold_2	funannotate	exon	33440	33637	.	+	.	ID=OR019_000236-T1.exon1;Parent=OR019_000236-T1;
scaffold_2	funannotate	exon	33693	33884	.	+	.	ID=OR019_000236-T1.exon2;Parent=OR019_000236-T1;
scaffold_2	funannotate	CDS	33440	33637	.	+	0	ID=OR019_000236-T1.cds;Parent=OR019_000236-T1;
scaffold_2	funannotate	CDS	33693	33884	.	+	0	ID=OR019_000236-T1.cds;Parent=OR019_000236-T1;
scaffold_2	funannotate	gene	34809	35549	.	+	.	ID=OR019_000237;
scaffold_2	funannotate	mRNA	34809	35549	.	+	.	ID=OR019_000237-T1;Parent=OR019_000237;product=hypothetical protein;
scaffold_2	funannotate	exon	34809	35549	.	+	.	ID=OR019_000237-T1.exon1;Parent=OR019_000237-T1;
scaffold_2	funannotate	CDS	34809	35549	.	+	0	ID=OR019_000237-T1.cds;Parent=OR019_000237-T1;
scaffold_2	funannotate	gene	36563	37876	.	+	.	ID=OR019_000238;
scaffold_2	funannotate	mRNA	36563	37876	.	+	.	ID=OR019_000238-T1;Parent=OR019_000238;product=hypothetical protein;
scaffold_2	funannotate	exon	36563	37876	.	+	.	ID=OR019_000238-T1.exon1;Parent=OR019_000238-T1;
scaffold_2	funannotate	CDS	36563	37876	.	+	0	ID=OR019_000238-T1.cds;Parent=OR019_000238-T1;
scaffold_2	funannotate	gene	37960	39811	.	-	.	ID=OR019_000239;
scaffold_2	funannotate	mRNA	37960	39811	.	-	.	ID=OR019_000239-T1;Parent=OR019_000239;product=hypothetical protein;
scaffold_2	funannotate	exon	39598	39811	.	-	.	ID=OR019_000239-T1.exon1;Parent=OR019_000239-T1;
scaffold_2	funannotate	exon	39256	39329	.	-	.	ID=OR019_000239-T1.exon2;Parent=OR019_000239-T1;
scaffold_2	funannotate	exon	38755	39134	.	-	.	ID=OR019_000239-T1.exon3;Parent=OR019_000239-T1;
scaffold_2	funannotate	exon	38628	38691	.	-	.	ID=OR019_000239-T1.exon4;Parent=OR019_000239-T1;
scaffold_2	funannotate	exon	38448	38479	.	-	.	ID=OR019_000239-T1.exon5;Parent=OR019_000239-T1;
scaffold_2	funannotate	exon	37960	38386	.	-	.	ID=OR019_000239-T1.exon6;Parent=OR019_000239-T1;
scaffold_2	funannotate	CDS	39598	39811	.	-	0	ID=OR019_000239-T1.cds;Parent=OR019_000239-T1;
scaffold_2	funannotate	CDS	39256	39329	.	-	2	ID=OR019_000239-T1.cds;Parent=OR019_000239-T1;
scaffold_2	funannotate	CDS	38755	39134	.	-	0	ID=OR019_000239-T1.cds;Parent=OR019_000239-T1;
scaffold_2	funannotate	CDS	38628	38691	.	-	1	ID=OR019_000239-T1.cds;Parent=OR019_000239-T1;
scaffold_2	funannotate	CDS	38448	38479	.	-	0	ID=OR019_000239-T1.cds;Parent=OR019_000239-T1;
scaffold_2	funannotate	CDS	37960	38386	.	-	1	ID=OR019_000239-T1.cds;Parent=OR019_000239-T1;
scaffold_2	funannotate	gene	42937	43740	.	+	.	ID=OR019_000240;
scaffold_2	funannotate	mRNA	42937	43740	.	+	.	ID=OR019_000240-T1;Parent=OR019_000240;product=hypothetical protein;
scaffold_2	funannotate	exon	42937	43740	.	+	.	ID=OR019_000240-T1.exon1;Parent=OR019_000240-T1;
scaffold_2	funannotate	CDS	42937	43740	.	+	0	ID=OR019_000240-T1.cds;Parent=OR019_000240-T1;
scaffold_2	funannotate	gene	44956	45748	.	+	.	ID=OR019_000241;
scaffold_2	funannotate	mRNA	44956	45748	.	+	.	ID=OR019_000241-T1;Parent=OR019_000241;product=hypothetical protein;
scaffold_2	funannotate	exon	44956	45106	.	+	.	ID=OR019_000241-T1.exon1;Parent=OR019_000241-T1;
scaffold_2	funannotate	exon	45186	45364	.	+	.	ID=OR019_000241-T1.exon2;Parent=OR019_000241-T1;
scaffold_2	funannotate	exon	45432	45534	.	+	.	ID=OR019_000241-T1.exon3;Parent=OR019_000241-T1;
scaffold_2	funannotate	exon	45609	45748	.	+	.	ID=OR019_000241-T1.exon4;Parent=OR019_000241-T1;
scaffold_2	funannotate	CDS	44956	45106	.	+	0	ID=OR019_000241-T1.cds;Parent=OR019_000241-T1;
scaffold_2	funannotate	CDS	45186	45364	.	+	2	ID=OR019_000241-T1.cds;Parent=OR019_000241-T1;
scaffold_2	funannotate	CDS	45432	45534	.	+	0	ID=OR019_000241-T1.cds;Parent=OR019_000241-T1;
scaffold_2	funannotate	CDS	45609	45748	.	+	2	ID=OR019_000241-T1.cds;Parent=OR019_000241-T1;
scaffold_2	funannotate	gene	46273	47815	.	-	.	ID=OR019_000242;
scaffold_2	funannotate	mRNA	46273	47815	.	-	.	ID=OR019_000242-T1;Parent=OR019_000242;product=hypothetical protein;
scaffold_2	funannotate	exon	47339	47815	.	-	.	ID=OR019_000242-T1.exon1;Parent=OR019_000242-T1;
scaffold_2	funannotate	exon	46754	47035	.	-	.	ID=OR019_000242-T1.exon2;Parent=OR019_000242-T1;
scaffold_2	funannotate	exon	46273	46689	.	-	.	ID=OR019_000242-T1.exon3;Parent=OR019_000242-T1;
scaffold_2	funannotate	CDS	47339	47815	.	-	0	ID=OR019_000242-T1.cds;Parent=OR019_000242-T1;
scaffold_2	funannotate	CDS	46754	47035	.	-	0	ID=OR019_000242-T1.cds;Parent=OR019_000242-T1;
scaffold_2	funannotate	CDS	46273	46689	.	-	0	ID=OR019_000242-T1.cds;Parent=OR019_000242-T1;
scaffold_2	funannotate	gene	50552	52915	.	-	.	ID=OR019_000243;
scaffold_2	funannotate	mRNA	50552	52915	.	-	.	ID=OR019_000243-T1;Parent=OR019_000243;product=hypothetical protein;
scaffold_2	funannotate	exon	52667	52915	.	-	.	ID=OR019_000243-T1.exon1;Parent=OR019_000243-T1;
scaffold_2	funannotate	exon	50552	52570	.	-	.	ID=OR019_000243-T1.exon2;Parent=OR019_000243-T1;
scaffold_2	funannotate	CDS	52667	52915	.	-	0	ID=OR019_000243-T1.cds;Parent=OR019_000243-T1;
scaffold_2	funannotate	CDS	50552	52570	.	-	0	ID=OR019_000243-T1.cds;Parent=OR019_000243-T1;
scaffold_2	funannotate	gene	53982	54810	.	-	.	ID=OR019_000244;
scaffold_2	funannotate	mRNA	53982	54810	.	-	.	ID=OR019_000244-T1;Parent=OR019_000244;product=hypothetical protein;
scaffold_2	funannotate	exon	54624	54810	.	-	.	ID=OR019_000244-T1.exon1;Parent=OR019_000244-T1;
scaffold_2	funannotate	exon	54505	54562	.	-	.	ID=OR019_000244-T1.exon2;Parent=OR019_000244-T1;
scaffold_2	funannotate	exon	54263	54336	.	-	.	ID=OR019_000244-T1.exon3;Parent=OR019_000244-T1;
scaffold_2	funannotate	exon	53982	54187	.	-	.	ID=OR019_000244-T1.exon4;Parent=OR019_000244-T1;
scaffold_2	funannotate	CDS	54624	54810	.	-	0	ID=OR019_000244-T1.cds;Parent=OR019_000244-T1;
scaffold_2	funannotate	CDS	54505	54562	.	-	2	ID=OR019_000244-T1.cds;Parent=OR019_000244-T1;
scaffold_2	funannotate	CDS	54263	54336	.	-	1	ID=OR019_000244-T1.cds;Parent=OR019_000244-T1;
scaffold_2	funannotate	CDS	53982	54187	.	-	2	ID=OR019_000244-T1.cds;Parent=OR019_000244-T1;
scaffold_2	funannotate	gene	56352	57824	.	+	.	ID=OR019_000245;
scaffold_2	funannotate	mRNA	56352	57824	.	+	.	ID=OR019_000245-T1;Parent=OR019_000245;product=hypothetical protein;
scaffold_2	funannotate	exon	56352	56479	.	+	.	ID=OR019_000245-T1.exon1;Parent=OR019_000245-T1;
scaffold_2	funannotate	exon	56598	56937	.	+	.	ID=OR019_000245-T1.exon2;Parent=OR019_000245-T1;
scaffold_2	funannotate	exon	56994	57824	.	+	.	ID=OR019_000245-T1.exon3;Parent=OR019_000245-T1;
scaffold_2	funannotate	CDS	56352	56479	.	+	0	ID=OR019_000245-T1.cds;Parent=OR019_000245-T1;
scaffold_2	funannotate	CDS	56598	56937	.	+	1	ID=OR019_000245-T1.cds;Parent=OR019_000245-T1;
scaffold_2	funannotate	CDS	56994	57824	.	+	0	ID=OR019_000245-T1.cds;Parent=OR019_000245-T1;
scaffold_2	funannotate	gene	61357	62387	.	-	.	ID=OR019_000246;
scaffold_2	funannotate	mRNA	61357	62387	.	-	.	ID=OR019_000246-T1;Parent=OR019_000246;product=hypothetical protein;
scaffold_2	funannotate	exon	62056	62387	.	-	.	ID=OR019_000246-T1.exon1;Parent=OR019_000246-T1;
scaffold_2	funannotate	exon	61357	61606	.	-	.	ID=OR019_000246-T1.exon2;Parent=OR019_000246-T1;
scaffold_2	funannotate	CDS	62056	62387	.	-	0	ID=OR019_000246-T1.cds;Parent=OR019_000246-T1;
scaffold_2	funannotate	CDS	61357	61606	.	-	1	ID=OR019_000246-T1.cds;Parent=OR019_000246-T1;
scaffold_2	funannotate	gene	63412	65436	.	-	.	ID=OR019_000247;
scaffold_2	funannotate	mRNA	63412	65436	.	-	.	ID=OR019_000247-T1;Parent=OR019_000247;product=hypothetical protein;
scaffold_2	funannotate	exon	65227	65436	.	-	.	ID=OR019_000247-T1.exon1;Parent=OR019_000247-T1;
scaffold_2	funannotate	exon	65068	65131	.	-	.	ID=OR019_000247-T1.exon2;Parent=OR019_000247-T1;
scaffold_2	funannotate	exon	64166	64902	.	-	.	ID=OR019_000247-T1.exon3;Parent=OR019_000247-T1;
scaffold_2	funannotate	exon	63896	64102	.	-	.	ID=OR019_000247-T1.exon4;Parent=OR019_000247-T1;
scaffold_2	funannotate	exon	63412	63729	.	-	.	ID=OR019_000247-T1.exon5;Parent=OR019_000247-T1;
scaffold_2	funannotate	CDS	65227	65436	.	-	0	ID=OR019_000247-T1.cds;Parent=OR019_000247-T1;
scaffold_2	funannotate	CDS	65068	65131	.	-	0	ID=OR019_000247-T1.cds;Parent=OR019_000247-T1;
scaffold_2	funannotate	CDS	64166	64902	.	-	2	ID=OR019_000247-T1.cds;Parent=OR019_000247-T1;
scaffold_2	funannotate	CDS	63896	64102	.	-	0	ID=OR019_000247-T1.cds;Parent=OR019_000247-T1;
scaffold_2	funannotate	CDS	63412	63729	.	-	0	ID=OR019_000247-T1.cds;Parent=OR019_000247-T1;
scaffold_2	funannotate	gene	67274	69452	.	-	.	ID=OR019_000248;
scaffold_2	funannotate	mRNA	67274	69452	.	-	.	ID=OR019_000248-T1;Parent=OR019_000248;product=hypothetical protein;
scaffold_2	funannotate	exon	69360	69452	.	-	.	ID=OR019_000248-T1.exon1;Parent=OR019_000248-T1;
scaffold_2	funannotate	exon	69193	69255	.	-	.	ID=OR019_000248-T1.exon2;Parent=OR019_000248-T1;
scaffold_2	funannotate	exon	67274	69097	.	-	.	ID=OR019_000248-T1.exon3;Parent=OR019_000248-T1;
scaffold_2	funannotate	CDS	69360	69452	.	-	0	ID=OR019_000248-T1.cds;Parent=OR019_000248-T1;
scaffold_2	funannotate	CDS	69193	69255	.	-	0	ID=OR019_000248-T1.cds;Parent=OR019_000248-T1;
scaffold_2	funannotate	CDS	67274	69097	.	-	0	ID=OR019_000248-T1.cds;Parent=OR019_000248-T1;
scaffold_2	funannotate	gene	70027	71258	.	-	.	ID=OR019_000249;
scaffold_2	funannotate	mRNA	70027	71258	.	-	.	ID=OR019_000249-T1;Parent=OR019_000249;product=hypothetical protein;
scaffold_2	funannotate	exon	70844	71258	.	-	.	ID=OR019_000249-T1.exon1;Parent=OR019_000249-T1;
scaffold_2	funannotate	exon	70027	70790	.	-	.	ID=OR019_000249-T1.exon2;Parent=OR019_000249-T1;
scaffold_2	funannotate	CDS	70844	71258	.	-	0	ID=OR019_000249-T1.cds;Parent=OR019_000249-T1;
scaffold_2	funannotate	CDS	70027	70790	.	-	2	ID=OR019_000249-T1.cds;Parent=OR019_000249-T1;
scaffold_2	funannotate	gene	71938	72460	.	-	.	ID=OR019_000250;
scaffold_2	funannotate	mRNA	71938	72460	.	-	.	ID=OR019_000250-T1;Parent=OR019_000250;product=hypothetical protein;
scaffold_2	funannotate	exon	72334	72460	.	-	.	ID=OR019_000250-T1.exon1;Parent=OR019_000250-T1;
scaffold_2	funannotate	exon	72180	72235	.	-	.	ID=OR019_000250-T1.exon2;Parent=OR019_000250-T1;
scaffold_2	funannotate	exon	71938	72105	.	-	.	ID=OR019_000250-T1.exon3;Parent=OR019_000250-T1;
scaffold_2	funannotate	CDS	72334	72460	.	-	0	ID=OR019_000250-T1.cds;Parent=OR019_000250-T1;
scaffold_2	funannotate	CDS	72180	72235	.	-	2	ID=OR019_000250-T1.cds;Parent=OR019_000250-T1;
scaffold_2	funannotate	CDS	71938	72105	.	-	0	ID=OR019_000250-T1.cds;Parent=OR019_000250-T1;
scaffold_2	funannotate	gene	74545	75940	.	+	.	ID=OR019_000251;
scaffold_2	funannotate	mRNA	74545	75940	.	+	.	ID=OR019_000251-T1;Parent=OR019_000251;product=hypothetical protein;
scaffold_2	funannotate	exon	74545	74798	.	+	.	ID=OR019_000251-T1.exon1;Parent=OR019_000251-T1;
scaffold_2	funannotate	exon	74866	75940	.	+	.	ID=OR019_000251-T1.exon2;Parent=OR019_000251-T1;
scaffold_2	funannotate	CDS	74545	74798	.	+	0	ID=OR019_000251-T1.cds;Parent=OR019_000251-T1;
scaffold_2	funannotate	CDS	74866	75940	.	+	1	ID=OR019_000251-T1.cds;Parent=OR019_000251-T1;
scaffold_2	funannotate	gene	76365	78016	.	-	.	ID=OR019_000252;
scaffold_2	funannotate	mRNA	76365	78016	.	-	.	ID=OR019_000252-T1;Parent=OR019_000252;product=hypothetical protein;
scaffold_2	funannotate	exon	77992	78016	.	-	.	ID=OR019_000252-T1.exon1;Parent=OR019_000252-T1;
scaffold_2	funannotate	exon	77441	77941	.	-	.	ID=OR019_000252-T1.exon2;Parent=OR019_000252-T1;
scaffold_2	funannotate	exon	76985	77387	.	-	.	ID=OR019_000252-T1.exon3;Parent=OR019_000252-T1;
scaffold_2	funannotate	exon	76365	76899	.	-	.	ID=OR019_000252-T1.exon4;Parent=OR019_000252-T1;
scaffold_2	funannotate	CDS	77992	78016	.	-	0	ID=OR019_000252-T1.cds;Parent=OR019_000252-T1;
scaffold_2	funannotate	CDS	77441	77941	.	-	2	ID=OR019_000252-T1.cds;Parent=OR019_000252-T1;
scaffold_2	funannotate	CDS	76985	77387	.	-	2	ID=OR019_000252-T1.cds;Parent=OR019_000252-T1;
scaffold_2	funannotate	CDS	76365	76899	.	-	1	ID=OR019_000252-T1.cds;Parent=OR019_000252-T1;
scaffold_2	funannotate	gene	78370	80050	.	-	.	ID=OR019_000253;
scaffold_2	funannotate	mRNA	78370	80050	.	-	.	ID=OR019_000253-T1;Parent=OR019_000253;product=hypothetical protein;
scaffold_2	funannotate	exon	79751	80050	.	-	.	ID=OR019_000253-T1.exon1;Parent=OR019_000253-T1;
scaffold_2	funannotate	exon	79469	79621	.	-	.	ID=OR019_000253-T1.exon2;Parent=OR019_000253-T1;
scaffold_2	funannotate	exon	78370	79416	.	-	.	ID=OR019_000253-T1.exon3;Parent=OR019_000253-T1;
scaffold_2	funannotate	CDS	79751	80050	.	-	0	ID=OR019_000253-T1.cds;Parent=OR019_000253-T1;
scaffold_2	funannotate	CDS	79469	79621	.	-	0	ID=OR019_000253-T1.cds;Parent=OR019_000253-T1;
scaffold_2	funannotate	CDS	78370	79416	.	-	0	ID=OR019_000253-T1.cds;Parent=OR019_000253-T1;
scaffold_2	funannotate	gene	81192	82778	.	+	.	ID=OR019_000254;
scaffold_2	funannotate	mRNA	81192	82778	.	+	.	ID=OR019_000254-T1;Parent=OR019_000254;product=hypothetical protein;
scaffold_2	funannotate	exon	81192	82778	.	+	.	ID=OR019_000254-T1.exon1;Parent=OR019_000254-T1;
scaffold_2	funannotate	CDS	81192	82778	.	+	0	ID=OR019_000254-T1.cds;Parent=OR019_000254-T1;
scaffold_2	funannotate	gene	83343	84985	.	-	.	ID=OR019_000255;
scaffold_2	funannotate	mRNA	83343	84985	.	-	.	ID=OR019_000255-T1;Parent=OR019_000255;product=hypothetical protein;
scaffold_2	funannotate	exon	84934	84985	.	-	.	ID=OR019_000255-T1.exon1;Parent=OR019_000255-T1;
scaffold_2	funannotate	exon	83343	84868	.	-	.	ID=OR019_000255-T1.exon2;Parent=OR019_000255-T1;
scaffold_2	funannotate	CDS	84934	84985	.	-	0	ID=OR019_000255-T1.cds;Parent=OR019_000255-T1;
scaffold_2	funannotate	CDS	83343	84868	.	-	2	ID=OR019_000255-T1.cds;Parent=OR019_000255-T1;
scaffold_2	funannotate	gene	85952	89695	.	+	.	ID=OR019_000256;
scaffold_2	funannotate	mRNA	85952	89695	.	+	.	ID=OR019_000256-T1;Parent=OR019_000256;product=hypothetical protein;
scaffold_2	funannotate	exon	85952	86446	.	+	.	ID=OR019_000256-T1.exon1;Parent=OR019_000256-T1;
scaffold_2	funannotate	exon	86501	88657	.	+	.	ID=OR019_000256-T1.exon2;Parent=OR019_000256-T1;
scaffold_2	funannotate	exon	88706	89695	.	+	.	ID=OR019_000256-T1.exon3;Parent=OR019_000256-T1;
scaffold_2	funannotate	CDS	85952	86446	.	+	0	ID=OR019_000256-T1.cds;Parent=OR019_000256-T1;
scaffold_2	funannotate	CDS	86501	88657	.	+	0	ID=OR019_000256-T1.cds;Parent=OR019_000256-T1;
scaffold_2	funannotate	CDS	88706	89695	.	+	0	ID=OR019_000256-T1.cds;Parent=OR019_000256-T1;
scaffold_2	funannotate	gene	91662	93264	.	+	.	ID=OR019_000257;
scaffold_2	funannotate	mRNA	91662	93264	.	+	.	ID=OR019_000257-T1;Parent=OR019_000257;product=hypothetical protein;
scaffold_2	funannotate	exon	91662	91820	.	+	.	ID=OR019_000257-T1.exon1;Parent=OR019_000257-T1;
scaffold_2	funannotate	exon	91989	92952	.	+	.	ID=OR019_000257-T1.exon2;Parent=OR019_000257-T1;
scaffold_2	funannotate	exon	93044	93264	.	+	.	ID=OR019_000257-T1.exon3;Parent=OR019_000257-T1;
scaffold_2	funannotate	CDS	91662	91820	.	+	0	ID=OR019_000257-T1.cds;Parent=OR019_000257-T1;
scaffold_2	funannotate	CDS	91989	92952	.	+	0	ID=OR019_000257-T1.cds;Parent=OR019_000257-T1;
scaffold_2	funannotate	CDS	93044	93264	.	+	2	ID=OR019_000257-T1.cds;Parent=OR019_000257-T1;
scaffold_2	funannotate	gene	93663	96813	.	-	.	ID=OR019_000258;
scaffold_2	funannotate	mRNA	93663	96813	.	-	.	ID=OR019_000258-T1;Parent=OR019_000258;product=hypothetical protein;
scaffold_2	funannotate	exon	96764	96813	.	-	.	ID=OR019_000258-T1.exon1;Parent=OR019_000258-T1;
scaffold_2	funannotate	exon	94312	96690	.	-	.	ID=OR019_000258-T1.exon2;Parent=OR019_000258-T1;
scaffold_2	funannotate	exon	93663	94173	.	-	.	ID=OR019_000258-T1.exon3;Parent=OR019_000258-T1;
scaffold_2	funannotate	CDS	96764	96813	.	-	0	ID=OR019_000258-T1.cds;Parent=OR019_000258-T1;
scaffold_2	funannotate	CDS	94312	96690	.	-	1	ID=OR019_000258-T1.cds;Parent=OR019_000258-T1;
scaffold_2	funannotate	CDS	93663	94173	.	-	1	ID=OR019_000258-T1.cds;Parent=OR019_000258-T1;
scaffold_2	funannotate	gene	97259	98747	.	+	.	ID=OR019_000259;
scaffold_2	funannotate	mRNA	97259	98747	.	+	.	ID=OR019_000259-T1;Parent=OR019_000259;product=hypothetical protein;
scaffold_2	funannotate	exon	97259	97493	.	+	.	ID=OR019_000259-T1.exon1;Parent=OR019_000259-T1;
scaffold_2	funannotate	exon	97909	98747	.	+	.	ID=OR019_000259-T1.exon2;Parent=OR019_000259-T1;
scaffold_2	funannotate	CDS	97259	97493	.	+	0	ID=OR019_000259-T1.cds;Parent=OR019_000259-T1;
scaffold_2	funannotate	CDS	97909	98747	.	+	2	ID=OR019_000259-T1.cds;Parent=OR019_000259-T1;
scaffold_2	funannotate	gene	112638	113987	.	+	.	ID=OR019_000260;
scaffold_2	funannotate	mRNA	112638	113987	.	+	.	ID=OR019_000260-T1;Parent=OR019_000260;product=hypothetical protein;
scaffold_2	funannotate	exon	112638	112788	.	+	.	ID=OR019_000260-T1.exon1;Parent=OR019_000260-T1;
scaffold_2	funannotate	exon	112855	113987	.	+	.	ID=OR019_000260-T1.exon2;Parent=OR019_000260-T1;
scaffold_2	funannotate	CDS	112638	112788	.	+	0	ID=OR019_000260-T1.cds;Parent=OR019_000260-T1;
scaffold_2	funannotate	CDS	112855	113987	.	+	2	ID=OR019_000260-T1.cds;Parent=OR019_000260-T1;
scaffold_2	funannotate	gene	114806	115576	.	-	.	ID=OR019_000261;
scaffold_2	funannotate	mRNA	114806	115576	.	-	.	ID=OR019_000261-T1;Parent=OR019_000261;product=hypothetical protein;
scaffold_2	funannotate	exon	114806	115576	.	-	.	ID=OR019_000261-T1.exon1;Parent=OR019_000261-T1;
scaffold_2	funannotate	CDS	114806	115576	.	-	0	ID=OR019_000261-T1.cds;Parent=OR019_000261-T1;
scaffold_2	funannotate	gene	116532	117377	.	-	.	ID=OR019_000262;
scaffold_2	funannotate	mRNA	116532	117377	.	-	.	ID=OR019_000262-T1;Parent=OR019_000262;product=hypothetical protein;
scaffold_2	funannotate	exon	116532	117377	.	-	.	ID=OR019_000262-T1.exon1;Parent=OR019_000262-T1;
scaffold_2	funannotate	CDS	116532	117377	.	-	0	ID=OR019_000262-T1.cds;Parent=OR019_000262-T1;
scaffold_2	funannotate	gene	119411	121267	.	+	.	ID=OR019_000263;
scaffold_2	funannotate	mRNA	119411	121267	.	+	.	ID=OR019_000263-T1;Parent=OR019_000263;product=hypothetical protein;
scaffold_2	funannotate	exon	119411	120893	.	+	.	ID=OR019_000263-T1.exon1;Parent=OR019_000263-T1;
scaffold_2	funannotate	exon	120999	121267	.	+	.	ID=OR019_000263-T1.exon2;Parent=OR019_000263-T1;
scaffold_2	funannotate	CDS	119411	120893	.	+	0	ID=OR019_000263-T1.cds;Parent=OR019_000263-T1;
scaffold_2	funannotate	CDS	120999	121267	.	+	2	ID=OR019_000263-T1.cds;Parent=OR019_000263-T1;
scaffold_2	funannotate	gene	122280	123860	.	-	.	ID=OR019_000264;
scaffold_2	funannotate	mRNA	122280	123860	.	-	.	ID=OR019_000264-T1;Parent=OR019_000264;product=hypothetical protein;
scaffold_2	funannotate	exon	123241	123860	.	-	.	ID=OR019_000264-T1.exon1;Parent=OR019_000264-T1;
scaffold_2	funannotate	exon	122748	123169	.	-	.	ID=OR019_000264-T1.exon2;Parent=OR019_000264-T1;
scaffold_2	funannotate	exon	122280	122686	.	-	.	ID=OR019_000264-T1.exon3;Parent=OR019_000264-T1;
scaffold_2	funannotate	CDS	123241	123860	.	-	0	ID=OR019_000264-T1.cds;Parent=OR019_000264-T1;
scaffold_2	funannotate	CDS	122748	123169	.	-	1	ID=OR019_000264-T1.cds;Parent=OR019_000264-T1;
scaffold_2	funannotate	CDS	122280	122686	.	-	2	ID=OR019_000264-T1.cds;Parent=OR019_000264-T1;
scaffold_2	funannotate	gene	126826	128586	.	+	.	ID=OR019_000265;
scaffold_2	funannotate	mRNA	126826	128586	.	+	.	ID=OR019_000265-T1;Parent=OR019_000265;product=hypothetical protein;
scaffold_2	funannotate	exon	126826	126926	.	+	.	ID=OR019_000265-T1.exon1;Parent=OR019_000265-T1;
scaffold_2	funannotate	exon	126942	127038	.	+	.	ID=OR019_000265-T1.exon2;Parent=OR019_000265-T1;
scaffold_2	funannotate	exon	127108	128181	.	+	.	ID=OR019_000265-T1.exon3;Parent=OR019_000265-T1;
scaffold_2	funannotate	exon	128299	128586	.	+	.	ID=OR019_000265-T1.exon4;Parent=OR019_000265-T1;
scaffold_2	funannotate	CDS	126826	126926	.	+	0	ID=OR019_000265-T1.cds;Parent=OR019_000265-T1;
scaffold_2	funannotate	CDS	126942	127038	.	+	1	ID=OR019_000265-T1.cds;Parent=OR019_000265-T1;
scaffold_2	funannotate	CDS	127108	128181	.	+	0	ID=OR019_000265-T1.cds;Parent=OR019_000265-T1;
scaffold_2	funannotate	CDS	128299	128586	.	+	0	ID=OR019_000265-T1.cds;Parent=OR019_000265-T1;
scaffold_2	funannotate	gene	129001	130305	.	-	.	ID=OR019_000266;
scaffold_2	funannotate	mRNA	129001	130305	.	-	.	ID=OR019_000266-T1;Parent=OR019_000266;product=hypothetical protein;
scaffold_2	funannotate	exon	129001	130305	.	-	.	ID=OR019_000266-T1.exon1;Parent=OR019_000266-T1;
scaffold_2	funannotate	CDS	129001	130305	.	-	0	ID=OR019_000266-T1.cds;Parent=OR019_000266-T1;
scaffold_2	funannotate	gene	132987	133873	.	-	.	ID=OR019_000267;
scaffold_2	funannotate	mRNA	132987	133873	.	-	.	ID=OR019_000267-T1;Parent=OR019_000267;product=hypothetical protein;
scaffold_2	funannotate	exon	133206	133873	.	-	.	ID=OR019_000267-T1.exon1;Parent=OR019_000267-T1;
scaffold_2	funannotate	exon	132987	133056	.	-	.	ID=OR019_000267-T1.exon2;Parent=OR019_000267-T1;
scaffold_2	funannotate	CDS	133206	133873	.	-	0	ID=OR019_000267-T1.cds;Parent=OR019_000267-T1;
scaffold_2	funannotate	CDS	132987	133056	.	-	1	ID=OR019_000267-T1.cds;Parent=OR019_000267-T1;
scaffold_2	funannotate	gene	134023	134692	.	-	.	ID=OR019_000268;
scaffold_2	funannotate	mRNA	134023	134692	.	-	.	ID=OR019_000268-T1;Parent=OR019_000268;product=hypothetical protein;
scaffold_2	funannotate	exon	134394	134692	.	-	.	ID=OR019_000268-T1.exon1;Parent=OR019_000268-T1;
scaffold_2	funannotate	exon	134023	134164	.	-	.	ID=OR019_000268-T1.exon2;Parent=OR019_000268-T1;
scaffold_2	funannotate	CDS	134394	134692	.	-	0	ID=OR019_000268-T1.cds;Parent=OR019_000268-T1;
scaffold_2	funannotate	CDS	134023	134164	.	-	1	ID=OR019_000268-T1.cds;Parent=OR019_000268-T1;
scaffold_2	funannotate	gene	138678	139851	.	-	.	ID=OR019_000269;
scaffold_2	funannotate	mRNA	138678	139851	.	-	.	ID=OR019_000269-T1;Parent=OR019_000269;product=hypothetical protein;
scaffold_2	funannotate	exon	139838	139851	.	-	.	ID=OR019_000269-T1.exon1;Parent=OR019_000269-T1;
scaffold_2	funannotate	exon	139634	139752	.	-	.	ID=OR019_000269-T1.exon2;Parent=OR019_000269-T1;
scaffold_2	funannotate	exon	138807	139580	.	-	.	ID=OR019_000269-T1.exon3;Parent=OR019_000269-T1;
scaffold_2	funannotate	exon	138678	138751	.	-	.	ID=OR019_000269-T1.exon4;Parent=OR019_000269-T1;
scaffold_2	funannotate	CDS	139838	139851	.	-	0	ID=OR019_000269-T1.cds;Parent=OR019_000269-T1;
scaffold_2	funannotate	CDS	139634	139752	.	-	1	ID=OR019_000269-T1.cds;Parent=OR019_000269-T1;
scaffold_2	funannotate	CDS	138807	139580	.	-	2	ID=OR019_000269-T1.cds;Parent=OR019_000269-T1;
scaffold_2	funannotate	CDS	138678	138751	.	-	2	ID=OR019_000269-T1.cds;Parent=OR019_000269-T1;
scaffold_2	funannotate	gene	141727	142785	.	-	.	ID=OR019_000270;
scaffold_2	funannotate	mRNA	141727	142785	.	-	.	ID=OR019_000270-T1;Parent=OR019_000270;product=hypothetical protein;
scaffold_2	funannotate	exon	142625	142785	.	-	.	ID=OR019_000270-T1.exon1;Parent=OR019_000270-T1;
scaffold_2	funannotate	exon	141727	142546	.	-	.	ID=OR019_000270-T1.exon2;Parent=OR019_000270-T1;
scaffold_2	funannotate	CDS	142625	142785	.	-	0	ID=OR019_000270-T1.cds;Parent=OR019_000270-T1;
scaffold_2	funannotate	CDS	141727	142546	.	-	1	ID=OR019_000270-T1.cds;Parent=OR019_000270-T1;
scaffold_2	funannotate	gene	144866	145624	.	-	.	ID=OR019_000271;
scaffold_2	funannotate	mRNA	144866	145624	.	-	.	ID=OR019_000271-T1;Parent=OR019_000271;product=hypothetical protein;
scaffold_2	funannotate	exon	144866	145624	.	-	.	ID=OR019_000271-T1.exon1;Parent=OR019_000271-T1;
scaffold_2	funannotate	CDS	144866	145624	.	-	0	ID=OR019_000271-T1.cds;Parent=OR019_000271-T1;
scaffold_2	funannotate	gene	146889	148159	.	-	.	ID=OR019_000272;
scaffold_2	funannotate	mRNA	146889	148159	.	-	.	ID=OR019_000272-T1;Parent=OR019_000272;product=hypothetical protein;
scaffold_2	funannotate	exon	147771	148159	.	-	.	ID=OR019_000272-T1.exon1;Parent=OR019_000272-T1;
scaffold_2	funannotate	exon	147387	147594	.	-	.	ID=OR019_000272-T1.exon2;Parent=OR019_000272-T1;
scaffold_2	funannotate	exon	146889	147302	.	-	.	ID=OR019_000272-T1.exon3;Parent=OR019_000272-T1;
scaffold_2	funannotate	CDS	147771	148159	.	-	0	ID=OR019_000272-T1.cds;Parent=OR019_000272-T1;
scaffold_2	funannotate	CDS	147387	147594	.	-	1	ID=OR019_000272-T1.cds;Parent=OR019_000272-T1;
scaffold_2	funannotate	CDS	146889	147302	.	-	0	ID=OR019_000272-T1.cds;Parent=OR019_000272-T1;
scaffold_2	funannotate	gene	151082	152624	.	+	.	ID=OR019_000273;
scaffold_2	funannotate	mRNA	151082	152624	.	+	.	ID=OR019_000273-T1;Parent=OR019_000273;product=hypothetical protein;
scaffold_2	funannotate	exon	151082	151402	.	+	.	ID=OR019_000273-T1.exon1;Parent=OR019_000273-T1;
scaffold_2	funannotate	exon	151462	151675	.	+	.	ID=OR019_000273-T1.exon2;Parent=OR019_000273-T1;
scaffold_2	funannotate	exon	151754	151879	.	+	.	ID=OR019_000273-T1.exon3;Parent=OR019_000273-T1;
scaffold_2	funannotate	exon	151940	152051	.	+	.	ID=OR019_000273-T1.exon4;Parent=OR019_000273-T1;
scaffold_2	funannotate	exon	152171	152219	.	+	.	ID=OR019_000273-T1.exon5;Parent=OR019_000273-T1;
scaffold_2	funannotate	exon	152286	152624	.	+	.	ID=OR019_000273-T1.exon6;Parent=OR019_000273-T1;
scaffold_2	funannotate	CDS	151082	151402	.	+	0	ID=OR019_000273-T1.cds;Parent=OR019_000273-T1;
scaffold_2	funannotate	CDS	151462	151675	.	+	0	ID=OR019_000273-T1.cds;Parent=OR019_000273-T1;
scaffold_2	funannotate	CDS	151754	151879	.	+	2	ID=OR019_000273-T1.cds;Parent=OR019_000273-T1;
scaffold_2	funannotate	CDS	151940	152051	.	+	2	ID=OR019_000273-T1.cds;Parent=OR019_000273-T1;
scaffold_2	funannotate	CDS	152171	152219	.	+	1	ID=OR019_000273-T1.cds;Parent=OR019_000273-T1;
scaffold_2	funannotate	CDS	152286	152624	.	+	0	ID=OR019_000273-T1.cds;Parent=OR019_000273-T1;
scaffold_2	funannotate	gene	153276	154557	.	+	.	ID=OR019_000274;
scaffold_2	funannotate	mRNA	153276	154557	.	+	.	ID=OR019_000274-T1;Parent=OR019_000274;product=hypothetical protein;
scaffold_2	funannotate	exon	153276	153525	.	+	.	ID=OR019_000274-T1.exon1;Parent=OR019_000274-T1;
scaffold_2	funannotate	exon	153601	154212	.	+	.	ID=OR019_000274-T1.exon2;Parent=OR019_000274-T1;
scaffold_2	funannotate	exon	154298	154557	.	+	.	ID=OR019_000274-T1.exon3;Parent=OR019_000274-T1;
scaffold_2	funannotate	CDS	153276	153525	.	+	0	ID=OR019_000274-T1.cds;Parent=OR019_000274-T1;
scaffold_2	funannotate	CDS	153601	154212	.	+	2	ID=OR019_000274-T1.cds;Parent=OR019_000274-T1;
scaffold_2	funannotate	CDS	154298	154557	.	+	2	ID=OR019_000274-T1.cds;Parent=OR019_000274-T1;
scaffold_2	funannotate	gene	156488	157703	.	+	.	ID=OR019_000275;
scaffold_2	funannotate	mRNA	156488	157703	.	+	.	ID=OR019_000275-T1;Parent=OR019_000275;product=hypothetical protein;
scaffold_2	funannotate	exon	156488	156604	.	+	.	ID=OR019_000275-T1.exon1;Parent=OR019_000275-T1;
scaffold_2	funannotate	exon	157227	157703	.	+	.	ID=OR019_000275-T1.exon2;Parent=OR019_000275-T1;
scaffold_2	funannotate	CDS	156488	156604	.	+	0	ID=OR019_000275-T1.cds;Parent=OR019_000275-T1;
scaffold_2	funannotate	CDS	157227	157703	.	+	0	ID=OR019_000275-T1.cds;Parent=OR019_000275-T1;
scaffold_2	funannotate	gene	159657	162359	.	-	.	ID=OR019_000276;
scaffold_2	funannotate	mRNA	159657	162359	.	-	.	ID=OR019_000276-T1;Parent=OR019_000276;product=hypothetical protein;
scaffold_2	funannotate	exon	159953	162359	.	-	.	ID=OR019_000276-T1.exon1;Parent=OR019_000276-T1;
scaffold_2	funannotate	exon	159657	159853	.	-	.	ID=OR019_000276-T1.exon2;Parent=OR019_000276-T1;
scaffold_2	funannotate	CDS	159953	162359	.	-	0	ID=OR019_000276-T1.cds;Parent=OR019_000276-T1;
scaffold_2	funannotate	CDS	159657	159853	.	-	2	ID=OR019_000276-T1.cds;Parent=OR019_000276-T1;
scaffold_2	funannotate	gene	163114	164070	.	+	.	ID=OR019_000277;
scaffold_2	funannotate	mRNA	163114	164070	.	+	.	ID=OR019_000277-T1;Parent=OR019_000277;product=hypothetical protein;
scaffold_2	funannotate	exon	163114	164070	.	+	.	ID=OR019_000277-T1.exon1;Parent=OR019_000277-T1;
scaffold_2	funannotate	CDS	163114	164070	.	+	0	ID=OR019_000277-T1.cds;Parent=OR019_000277-T1;
scaffold_2	funannotate	gene	165240	167579	.	-	.	ID=OR019_000278;
scaffold_2	funannotate	mRNA	165240	167579	.	-	.	ID=OR019_000278-T1;Parent=OR019_000278;product=hypothetical protein;
scaffold_2	funannotate	exon	165240	167579	.	-	.	ID=OR019_000278-T1.exon1;Parent=OR019_000278-T1;
scaffold_2	funannotate	CDS	165240	167579	.	-	0	ID=OR019_000278-T1.cds;Parent=OR019_000278-T1;
scaffold_2	funannotate	gene	170515	174218	.	+	.	ID=OR019_000279;
scaffold_2	funannotate	mRNA	170515	174218	.	+	.	ID=OR019_000279-T1;Parent=OR019_000279;product=hypothetical protein;
scaffold_2	funannotate	exon	170515	170795	.	+	.	ID=OR019_000279-T1.exon1;Parent=OR019_000279-T1;
[truncated: 113,816 more rows]
