# Supplementary material for: Population genomics of the grapevine pathogen Eutypa lata reveals evidence for population expansion and intraspecific differences in secondary metabolite gene clusters
Source: PLoS Genet. 2022 Apr 1;18(4):e1010153. doi: 10.1371/journal.pgen.1010153 (PMC9007359; doi:10.1371/journal.pgen.1010153)
Supplement: S1 Data — (ZIP) [file pgen.1010153.s010.zip › Eutypa_lata_OR022.gff3]

##gff-version 3
scaffold_1	funannotate	gene	664	1560	.	-	.	ID=OR022_000001;
scaffold_1	funannotate	mRNA	664	1560	.	-	.	ID=OR022_000001-T1;Parent=OR022_000001;product=hypothetical protein;
scaffold_1	funannotate	exon	664	1560	.	-	.	ID=OR022_000001-T1.exon1;Parent=OR022_000001-T1;
scaffold_1	funannotate	CDS	664	1560	.	-	0	ID=OR022_000001-T1.cds;Parent=OR022_000001-T1;
scaffold_1	funannotate	gene	2527	5179	.	+	.	ID=OR022_000002;
scaffold_1	funannotate	mRNA	2527	5179	.	+	.	ID=OR022_000002-T1;Parent=OR022_000002;product=hypothetical protein;
scaffold_1	funannotate	exon	2527	2553	.	+	.	ID=OR022_000002-T1.exon1;Parent=OR022_000002-T1;
scaffold_1	funannotate	exon	2615	5179	.	+	.	ID=OR022_000002-T1.exon2;Parent=OR022_000002-T1;
scaffold_1	funannotate	CDS	2527	2553	.	+	0	ID=OR022_000002-T1.cds;Parent=OR022_000002-T1;
scaffold_1	funannotate	CDS	2615	5179	.	+	0	ID=OR022_000002-T1.cds;Parent=OR022_000002-T1;
scaffold_1	funannotate	gene	6001	7986	.	-	.	ID=OR022_000003;
scaffold_1	funannotate	mRNA	6001	7986	.	-	.	ID=OR022_000003-T1;Parent=OR022_000003;product=hypothetical protein;
scaffold_1	funannotate	exon	6001	7986	.	-	.	ID=OR022_000003-T1.exon1;Parent=OR022_000003-T1;
scaffold_1	funannotate	CDS	6001	7986	.	-	0	ID=OR022_000003-T1.cds;Parent=OR022_000003-T1;
scaffold_1	funannotate	gene	10334	11167	.	+	.	ID=OR022_000004;
scaffold_1	funannotate	mRNA	10334	11167	.	+	.	ID=OR022_000004-T1;Parent=OR022_000004;product=hypothetical protein;
scaffold_1	funannotate	exon	10334	10503	.	+	.	ID=OR022_000004-T1.exon1;Parent=OR022_000004-T1;
scaffold_1	funannotate	exon	10615	11167	.	+	.	ID=OR022_000004-T1.exon2;Parent=OR022_000004-T1;
scaffold_1	funannotate	CDS	10334	10503	.	+	0	ID=OR022_000004-T1.cds;Parent=OR022_000004-T1;
scaffold_1	funannotate	CDS	10615	11167	.	+	1	ID=OR022_000004-T1.cds;Parent=OR022_000004-T1;
scaffold_1	funannotate	gene	15303	17307	.	-	.	ID=OR022_000005;
scaffold_1	funannotate	mRNA	15303	17307	.	-	.	ID=OR022_000005-T1;Parent=OR022_000005;product=hypothetical protein;
scaffold_1	funannotate	exon	17161	17307	.	-	.	ID=OR022_000005-T1.exon1;Parent=OR022_000005-T1;
scaffold_1	funannotate	exon	15901	17043	.	-	.	ID=OR022_000005-T1.exon2;Parent=OR022_000005-T1;
scaffold_1	funannotate	exon	15682	15845	.	-	.	ID=OR022_000005-T1.exon3;Parent=OR022_000005-T1;
scaffold_1	funannotate	exon	15303	15618	.	-	.	ID=OR022_000005-T1.exon4;Parent=OR022_000005-T1;
scaffold_1	funannotate	CDS	17161	17307	.	-	0	ID=OR022_000005-T1.cds;Parent=OR022_000005-T1;
scaffold_1	funannotate	CDS	15901	17043	.	-	0	ID=OR022_000005-T1.cds;Parent=OR022_000005-T1;
scaffold_1	funannotate	CDS	15682	15845	.	-	0	ID=OR022_000005-T1.cds;Parent=OR022_000005-T1;
scaffold_1	funannotate	CDS	15303	15618	.	-	1	ID=OR022_000005-T1.cds;Parent=OR022_000005-T1;
scaffold_1	funannotate	gene	18207	19160	.	+	.	ID=OR022_000006;
scaffold_1	funannotate	mRNA	18207	19160	.	+	.	ID=OR022_000006-T1;Parent=OR022_000006;product=hypothetical protein;
scaffold_1	funannotate	exon	18207	18305	.	+	.	ID=OR022_000006-T1.exon1;Parent=OR022_000006-T1;
scaffold_1	funannotate	exon	18422	18504	.	+	.	ID=OR022_000006-T1.exon2;Parent=OR022_000006-T1;
scaffold_1	funannotate	exon	18635	19160	.	+	.	ID=OR022_000006-T1.exon3;Parent=OR022_000006-T1;
scaffold_1	funannotate	CDS	18207	18305	.	+	0	ID=OR022_000006-T1.cds;Parent=OR022_000006-T1;
scaffold_1	funannotate	CDS	18422	18504	.	+	0	ID=OR022_000006-T1.cds;Parent=OR022_000006-T1;
scaffold_1	funannotate	CDS	18635	19160	.	+	1	ID=OR022_000006-T1.cds;Parent=OR022_000006-T1;
scaffold_1	funannotate	gene	21422	23057	.	-	.	ID=OR022_000007;
scaffold_1	funannotate	mRNA	21422	23057	.	-	.	ID=OR022_000007-T1;Parent=OR022_000007;product=hypothetical protein;
scaffold_1	funannotate	exon	22717	23057	.	-	.	ID=OR022_000007-T1.exon1;Parent=OR022_000007-T1;
scaffold_1	funannotate	exon	21422	22592	.	-	.	ID=OR022_000007-T1.exon2;Parent=OR022_000007-T1;
scaffold_1	funannotate	CDS	22717	23057	.	-	0	ID=OR022_000007-T1.cds;Parent=OR022_000007-T1;
scaffold_1	funannotate	CDS	21422	22592	.	-	1	ID=OR022_000007-T1.cds;Parent=OR022_000007-T1;
scaffold_1	funannotate	gene	28498	32429	.	-	.	ID=OR022_000008;
scaffold_1	funannotate	mRNA	28498	32429	.	-	.	ID=OR022_000008-T1;Parent=OR022_000008;product=hypothetical protein;
scaffold_1	funannotate	exon	32271	32429	.	-	.	ID=OR022_000008-T1.exon1;Parent=OR022_000008-T1;
scaffold_1	funannotate	exon	29391	32209	.	-	.	ID=OR022_000008-T1.exon2;Parent=OR022_000008-T1;
scaffold_1	funannotate	exon	28498	29329	.	-	.	ID=OR022_000008-T1.exon3;Parent=OR022_000008-T1;
scaffold_1	funannotate	CDS	32271	32429	.	-	0	ID=OR022_000008-T1.cds;Parent=OR022_000008-T1;
scaffold_1	funannotate	CDS	29391	32209	.	-	0	ID=OR022_000008-T1.cds;Parent=OR022_000008-T1;
scaffold_1	funannotate	CDS	28498	29329	.	-	1	ID=OR022_000008-T1.cds;Parent=OR022_000008-T1;
scaffold_1	funannotate	gene	34699	35986	.	-	.	ID=OR022_000009;
scaffold_1	funannotate	mRNA	34699	35986	.	-	.	ID=OR022_000009-T1;Parent=OR022_000009;product=hypothetical protein;
scaffold_1	funannotate	exon	35423	35986	.	-	.	ID=OR022_000009-T1.exon1;Parent=OR022_000009-T1;
scaffold_1	funannotate	exon	34699	35319	.	-	.	ID=OR022_000009-T1.exon2;Parent=OR022_000009-T1;
scaffold_1	funannotate	CDS	35423	35986	.	-	0	ID=OR022_000009-T1.cds;Parent=OR022_000009-T1;
scaffold_1	funannotate	CDS	34699	35319	.	-	0	ID=OR022_000009-T1.cds;Parent=OR022_000009-T1;
scaffold_1	funannotate	gene	38825	41422	.	+	.	ID=OR022_000010;
scaffold_1	funannotate	mRNA	38825	41422	.	+	.	ID=OR022_000010-T1;Parent=OR022_000010;product=hypothetical protein;
scaffold_1	funannotate	exon	38825	39057	.	+	.	ID=OR022_000010-T1.exon1;Parent=OR022_000010-T1;
scaffold_1	funannotate	exon	39114	39506	.	+	.	ID=OR022_000010-T1.exon2;Parent=OR022_000010-T1;
scaffold_1	funannotate	exon	39745	39776	.	+	.	ID=OR022_000010-T1.exon3;Parent=OR022_000010-T1;
scaffold_1	funannotate	exon	40021	40046	.	+	.	ID=OR022_000010-T1.exon4;Parent=OR022_000010-T1;
scaffold_1	funannotate	exon	40107	40145	.	+	.	ID=OR022_000010-T1.exon5;Parent=OR022_000010-T1;
scaffold_1	funannotate	exon	40235	41142	.	+	.	ID=OR022_000010-T1.exon6;Parent=OR022_000010-T1;
scaffold_1	funannotate	exon	41215	41422	.	+	.	ID=OR022_000010-T1.exon7;Parent=OR022_000010-T1;
scaffold_1	funannotate	CDS	38825	39057	.	+	0	ID=OR022_000010-T1.cds;Parent=OR022_000010-T1;
scaffold_1	funannotate	CDS	39114	39506	.	+	1	ID=OR022_000010-T1.cds;Parent=OR022_000010-T1;
scaffold_1	funannotate	CDS	39745	39776	.	+	1	ID=OR022_000010-T1.cds;Parent=OR022_000010-T1;
scaffold_1	funannotate	CDS	40021	40046	.	+	2	ID=OR022_000010-T1.cds;Parent=OR022_000010-T1;
scaffold_1	funannotate	CDS	40107	40145	.	+	0	ID=OR022_000010-T1.cds;Parent=OR022_000010-T1;
scaffold_1	funannotate	CDS	40235	41142	.	+	0	ID=OR022_000010-T1.cds;Parent=OR022_000010-T1;
scaffold_1	funannotate	CDS	41215	41422	.	+	1	ID=OR022_000010-T1.cds;Parent=OR022_000010-T1;
scaffold_1	funannotate	gene	42883	44437	.	+	.	ID=OR022_000011;
scaffold_1	funannotate	mRNA	42883	44437	.	+	.	ID=OR022_000011-T1;Parent=OR022_000011;product=hypothetical protein;
scaffold_1	funannotate	exon	42883	42897	.	+	.	ID=OR022_000011-T1.exon1;Parent=OR022_000011-T1;
scaffold_1	funannotate	exon	43051	43641	.	+	.	ID=OR022_000011-T1.exon2;Parent=OR022_000011-T1;
scaffold_1	funannotate	exon	43823	44437	.	+	.	ID=OR022_000011-T1.exon3;Parent=OR022_000011-T1;
scaffold_1	funannotate	CDS	42883	42897	.	+	0	ID=OR022_000011-T1.cds;Parent=OR022_000011-T1;
scaffold_1	funannotate	CDS	43051	43641	.	+	0	ID=OR022_000011-T1.cds;Parent=OR022_000011-T1;
scaffold_1	funannotate	CDS	43823	44437	.	+	0	ID=OR022_000011-T1.cds;Parent=OR022_000011-T1;
scaffold_1	funannotate	gene	58432	63434	.	-	.	ID=OR022_000012;
scaffold_1	funannotate	mRNA	58432	63434	.	-	.	ID=OR022_000012-T1;Parent=OR022_000012;product=hypothetical protein;
scaffold_1	funannotate	exon	62396	63434	.	-	.	ID=OR022_000012-T1.exon1;Parent=OR022_000012-T1;
scaffold_1	funannotate	exon	59290	62336	.	-	.	ID=OR022_000012-T1.exon2;Parent=OR022_000012-T1;
scaffold_1	funannotate	exon	58791	59236	.	-	.	ID=OR022_000012-T1.exon3;Parent=OR022_000012-T1;
scaffold_1	funannotate	exon	58432	58696	.	-	.	ID=OR022_000012-T1.exon4;Parent=OR022_000012-T1;
scaffold_1	funannotate	CDS	62396	63434	.	-	0	ID=OR022_000012-T1.cds;Parent=OR022_000012-T1;
scaffold_1	funannotate	CDS	59290	62336	.	-	2	ID=OR022_000012-T1.cds;Parent=OR022_000012-T1;
scaffold_1	funannotate	CDS	58791	59236	.	-	0	ID=OR022_000012-T1.cds;Parent=OR022_000012-T1;
scaffold_1	funannotate	CDS	58432	58696	.	-	1	ID=OR022_000012-T1.cds;Parent=OR022_000012-T1;
scaffold_1	funannotate	gene	65085	68329	.	+	.	ID=OR022_000013;
scaffold_1	funannotate	mRNA	65085	68329	.	+	.	ID=OR022_000013-T1;Parent=OR022_000013;product=hypothetical protein;
scaffold_1	funannotate	exon	65085	65195	.	+	.	ID=OR022_000013-T1.exon1;Parent=OR022_000013-T1;
scaffold_1	funannotate	exon	65251	67930	.	+	.	ID=OR022_000013-T1.exon2;Parent=OR022_000013-T1;
scaffold_1	funannotate	exon	67986	68329	.	+	.	ID=OR022_000013-T1.exon3;Parent=OR022_000013-T1;
scaffold_1	funannotate	CDS	65085	65195	.	+	0	ID=OR022_000013-T1.cds;Parent=OR022_000013-T1;
scaffold_1	funannotate	CDS	65251	67930	.	+	0	ID=OR022_000013-T1.cds;Parent=OR022_000013-T1;
scaffold_1	funannotate	CDS	67986	68329	.	+	2	ID=OR022_000013-T1.cds;Parent=OR022_000013-T1;
scaffold_1	funannotate	gene	69298	71363	.	+	.	ID=OR022_000014;
scaffold_1	funannotate	mRNA	69298	71363	.	+	.	ID=OR022_000014-T1;Parent=OR022_000014;product=hypothetical protein;
scaffold_1	funannotate	exon	69298	69668	.	+	.	ID=OR022_000014-T1.exon1;Parent=OR022_000014-T1;
scaffold_1	funannotate	exon	69788	70306	.	+	.	ID=OR022_000014-T1.exon2;Parent=OR022_000014-T1;
scaffold_1	funannotate	exon	70373	70523	.	+	.	ID=OR022_000014-T1.exon3;Parent=OR022_000014-T1;
scaffold_1	funannotate	exon	70578	70628	.	+	.	ID=OR022_000014-T1.exon4;Parent=OR022_000014-T1;
scaffold_1	funannotate	exon	70707	70988	.	+	.	ID=OR022_000014-T1.exon5;Parent=OR022_000014-T1;
scaffold_1	funannotate	exon	71055	71363	.	+	.	ID=OR022_000014-T1.exon6;Parent=OR022_000014-T1;
scaffold_1	funannotate	CDS	69298	69668	.	+	0	ID=OR022_000014-T1.cds;Parent=OR022_000014-T1;
scaffold_1	funannotate	CDS	69788	70306	.	+	1	ID=OR022_000014-T1.cds;Parent=OR022_000014-T1;
scaffold_1	funannotate	CDS	70373	70523	.	+	1	ID=OR022_000014-T1.cds;Parent=OR022_000014-T1;
scaffold_1	funannotate	CDS	70578	70628	.	+	0	ID=OR022_000014-T1.cds;Parent=OR022_000014-T1;
scaffold_1	funannotate	CDS	70707	70988	.	+	0	ID=OR022_000014-T1.cds;Parent=OR022_000014-T1;
scaffold_1	funannotate	CDS	71055	71363	.	+	0	ID=OR022_000014-T1.cds;Parent=OR022_000014-T1;
scaffold_1	funannotate	gene	71897	72886	.	+	.	ID=OR022_000015;
scaffold_1	funannotate	mRNA	71897	72886	.	+	.	ID=OR022_000015-T1;Parent=OR022_000015;product=hypothetical protein;
scaffold_1	funannotate	exon	71897	71926	.	+	.	ID=OR022_000015-T1.exon1;Parent=OR022_000015-T1;
scaffold_1	funannotate	exon	72042	72179	.	+	.	ID=OR022_000015-T1.exon2;Parent=OR022_000015-T1;
scaffold_1	funannotate	exon	72232	72297	.	+	.	ID=OR022_000015-T1.exon3;Parent=OR022_000015-T1;
scaffold_1	funannotate	exon	72347	72697	.	+	.	ID=OR022_000015-T1.exon4;Parent=OR022_000015-T1;
scaffold_1	funannotate	exon	72752	72886	.	+	.	ID=OR022_000015-T1.exon5;Parent=OR022_000015-T1;
scaffold_1	funannotate	CDS	71897	71926	.	+	0	ID=OR022_000015-T1.cds;Parent=OR022_000015-T1;
scaffold_1	funannotate	CDS	72042	72179	.	+	0	ID=OR022_000015-T1.cds;Parent=OR022_000015-T1;
scaffold_1	funannotate	CDS	72232	72297	.	+	0	ID=OR022_000015-T1.cds;Parent=OR022_000015-T1;
scaffold_1	funannotate	CDS	72347	72697	.	+	0	ID=OR022_000015-T1.cds;Parent=OR022_000015-T1;
scaffold_1	funannotate	CDS	72752	72886	.	+	0	ID=OR022_000015-T1.cds;Parent=OR022_000015-T1;
scaffold_1	funannotate	gene	73937	75508	.	+	.	ID=OR022_000016;
scaffold_1	funannotate	mRNA	73937	75508	.	+	.	ID=OR022_000016-T1;Parent=OR022_000016;product=hypothetical protein;
scaffold_1	funannotate	exon	73937	75508	.	+	.	ID=OR022_000016-T1.exon1;Parent=OR022_000016-T1;
scaffold_1	funannotate	CDS	73937	75508	.	+	0	ID=OR022_000016-T1.cds;Parent=OR022_000016-T1;
scaffold_1	funannotate	gene	75850	77184	.	-	.	ID=OR022_000017;
scaffold_1	funannotate	mRNA	75850	77184	.	-	.	ID=OR022_000017-T1;Parent=OR022_000017;product=hypothetical protein;
scaffold_1	funannotate	exon	76848	77184	.	-	.	ID=OR022_000017-T1.exon1;Parent=OR022_000017-T1;
scaffold_1	funannotate	exon	76413	76670	.	-	.	ID=OR022_000017-T1.exon2;Parent=OR022_000017-T1;
scaffold_1	funannotate	exon	75850	76190	.	-	.	ID=OR022_000017-T1.exon3;Parent=OR022_000017-T1;
scaffold_1	funannotate	CDS	76848	77184	.	-	0	ID=OR022_000017-T1.cds;Parent=OR022_000017-T1;
scaffold_1	funannotate	CDS	76413	76670	.	-	2	ID=OR022_000017-T1.cds;Parent=OR022_000017-T1;
scaffold_1	funannotate	CDS	75850	76190	.	-	2	ID=OR022_000017-T1.cds;Parent=OR022_000017-T1;
scaffold_1	funannotate	gene	78170	79828	.	+	.	ID=OR022_000018;
scaffold_1	funannotate	mRNA	78170	79828	.	+	.	ID=OR022_000018-T1;Parent=OR022_000018;product=hypothetical protein;
scaffold_1	funannotate	exon	78170	79741	.	+	.	ID=OR022_000018-T1.exon1;Parent=OR022_000018-T1;
scaffold_1	funannotate	exon	79784	79828	.	+	.	ID=OR022_000018-T1.exon2;Parent=OR022_000018-T1;
scaffold_1	funannotate	CDS	78170	79741	.	+	0	ID=OR022_000018-T1.cds;Parent=OR022_000018-T1;
scaffold_1	funannotate	CDS	79784	79828	.	+	0	ID=OR022_000018-T1.cds;Parent=OR022_000018-T1;
scaffold_1	funannotate	gene	81733	82386	.	-	.	ID=OR022_000019;
scaffold_1	funannotate	mRNA	81733	82386	.	-	.	ID=OR022_000019-T1;Parent=OR022_000019;product=hypothetical protein;
scaffold_1	funannotate	exon	81733	82386	.	-	.	ID=OR022_000019-T1.exon1;Parent=OR022_000019-T1;
scaffold_1	funannotate	CDS	81733	82386	.	-	0	ID=OR022_000019-T1.cds;Parent=OR022_000019-T1;
scaffold_1	funannotate	gene	83109	84806	.	-	.	ID=OR022_000020;
scaffold_1	funannotate	mRNA	83109	84806	.	-	.	ID=OR022_000020-T1;Parent=OR022_000020;product=hypothetical protein;
scaffold_1	funannotate	exon	84503	84806	.	-	.	ID=OR022_000020-T1.exon1;Parent=OR022_000020-T1;
scaffold_1	funannotate	exon	83109	84406	.	-	.	ID=OR022_000020-T1.exon2;Parent=OR022_000020-T1;
scaffold_1	funannotate	CDS	84503	84806	.	-	0	ID=OR022_000020-T1.cds;Parent=OR022_000020-T1;
scaffold_1	funannotate	CDS	83109	84406	.	-	2	ID=OR022_000020-T1.cds;Parent=OR022_000020-T1;
scaffold_1	funannotate	gene	85586	87705	.	+	.	ID=OR022_000021;
scaffold_1	funannotate	mRNA	85586	87705	.	+	.	ID=OR022_000021-T1;Parent=OR022_000021;product=hypothetical protein;
scaffold_1	funannotate	exon	85586	85863	.	+	.	ID=OR022_000021-T1.exon1;Parent=OR022_000021-T1;
scaffold_1	funannotate	exon	85957	86238	.	+	.	ID=OR022_000021-T1.exon2;Parent=OR022_000021-T1;
scaffold_1	funannotate	exon	86318	86562	.	+	.	ID=OR022_000021-T1.exon3;Parent=OR022_000021-T1;
scaffold_1	funannotate	exon	86620	86756	.	+	.	ID=OR022_000021-T1.exon4;Parent=OR022_000021-T1;
scaffold_1	funannotate	exon	86812	87192	.	+	.	ID=OR022_000021-T1.exon5;Parent=OR022_000021-T1;
scaffold_1	funannotate	exon	87259	87705	.	+	.	ID=OR022_000021-T1.exon6;Parent=OR022_000021-T1;
scaffold_1	funannotate	CDS	85586	85863	.	+	0	ID=OR022_000021-T1.cds;Parent=OR022_000021-T1;
scaffold_1	funannotate	CDS	85957	86238	.	+	1	ID=OR022_000021-T1.cds;Parent=OR022_000021-T1;
scaffold_1	funannotate	CDS	86318	86562	.	+	1	ID=OR022_000021-T1.cds;Parent=OR022_000021-T1;
scaffold_1	funannotate	CDS	86620	86756	.	+	2	ID=OR022_000021-T1.cds;Parent=OR022_000021-T1;
scaffold_1	funannotate	CDS	86812	87192	.	+	0	ID=OR022_000021-T1.cds;Parent=OR022_000021-T1;
scaffold_1	funannotate	CDS	87259	87705	.	+	0	ID=OR022_000021-T1.cds;Parent=OR022_000021-T1;
scaffold_1	funannotate	gene	89361	90442	.	-	.	ID=OR022_000022;
scaffold_1	funannotate	mRNA	89361	90442	.	-	.	ID=OR022_000022-T1;Parent=OR022_000022;product=hypothetical protein;
scaffold_1	funannotate	exon	89975	90442	.	-	.	ID=OR022_000022-T1.exon1;Parent=OR022_000022-T1;
scaffold_1	funannotate	exon	89624	89856	.	-	.	ID=OR022_000022-T1.exon2;Parent=OR022_000022-T1;
scaffold_1	funannotate	exon	89361	89556	.	-	.	ID=OR022_000022-T1.exon3;Parent=OR022_000022-T1;
scaffold_1	funannotate	CDS	89975	90442	.	-	0	ID=OR022_000022-T1.cds;Parent=OR022_000022-T1;
scaffold_1	funannotate	CDS	89624	89856	.	-	0	ID=OR022_000022-T1.cds;Parent=OR022_000022-T1;
scaffold_1	funannotate	CDS	89361	89556	.	-	1	ID=OR022_000022-T1.cds;Parent=OR022_000022-T1;
scaffold_1	funannotate	gene	91212	91946	.	+	.	ID=OR022_000023;
scaffold_1	funannotate	mRNA	91212	91946	.	+	.	ID=OR022_000023-T1;Parent=OR022_000023;product=hypothetical protein;
scaffold_1	funannotate	exon	91212	91282	.	+	.	ID=OR022_000023-T1.exon1;Parent=OR022_000023-T1;
scaffold_1	funannotate	exon	91496	91946	.	+	.	ID=OR022_000023-T1.exon2;Parent=OR022_000023-T1;
scaffold_1	funannotate	CDS	91212	91282	.	+	0	ID=OR022_000023-T1.cds;Parent=OR022_000023-T1;
scaffold_1	funannotate	CDS	91496	91946	.	+	1	ID=OR022_000023-T1.cds;Parent=OR022_000023-T1;
scaffold_1	funannotate	gene	92809	95317	.	+	.	ID=OR022_000024;
scaffold_1	funannotate	mRNA	92809	95317	.	+	.	ID=OR022_000024-T1;Parent=OR022_000024;product=hypothetical protein;
scaffold_1	funannotate	exon	92809	93888	.	+	.	ID=OR022_000024-T1.exon1;Parent=OR022_000024-T1;
scaffold_1	funannotate	exon	93954	94110	.	+	.	ID=OR022_000024-T1.exon2;Parent=OR022_000024-T1;
scaffold_1	funannotate	exon	94174	94354	.	+	.	ID=OR022_000024-T1.exon3;Parent=OR022_000024-T1;
scaffold_1	funannotate	exon	94419	94589	.	+	.	ID=OR022_000024-T1.exon4;Parent=OR022_000024-T1;
scaffold_1	funannotate	exon	94642	95317	.	+	.	ID=OR022_000024-T1.exon5;Parent=OR022_000024-T1;
scaffold_1	funannotate	CDS	92809	93888	.	+	0	ID=OR022_000024-T1.cds;Parent=OR022_000024-T1;
scaffold_1	funannotate	CDS	93954	94110	.	+	0	ID=OR022_000024-T1.cds;Parent=OR022_000024-T1;
scaffold_1	funannotate	CDS	94174	94354	.	+	2	ID=OR022_000024-T1.cds;Parent=OR022_000024-T1;
scaffold_1	funannotate	CDS	94419	94589	.	+	1	ID=OR022_000024-T1.cds;Parent=OR022_000024-T1;
scaffold_1	funannotate	CDS	94642	95317	.	+	1	ID=OR022_000024-T1.cds;Parent=OR022_000024-T1;
scaffold_1	funannotate	gene	95919	96024	.	-	.	ID=OR022_000025;
scaffold_1	funannotate	tRNA	95919	96024	.	-	.	ID=OR022_000025-T1;Parent=OR022_000025;product=tRNA-Pro;
scaffold_1	funannotate	exon	95919	96024	.	-	.	ID=OR022_000025-T1.exon1;Parent=OR022_000025-T1;
scaffold_1	funannotate	gene	100563	102674	.	+	.	ID=OR022_000026;
scaffold_1	funannotate	mRNA	100563	102674	.	+	.	ID=OR022_000026-T1;Parent=OR022_000026;product=hypothetical protein;
scaffold_1	funannotate	exon	100563	102674	.	+	.	ID=OR022_000026-T1.exon1;Parent=OR022_000026-T1;
scaffold_1	funannotate	CDS	100563	102674	.	+	0	ID=OR022_000026-T1.cds;Parent=OR022_000026-T1;
scaffold_1	funannotate	gene	103359	106522	.	-	.	ID=OR022_000027;
scaffold_1	funannotate	mRNA	103359	106522	.	-	.	ID=OR022_000027-T1;Parent=OR022_000027;product=hypothetical protein;
scaffold_1	funannotate	exon	106364	106522	.	-	.	ID=OR022_000027-T1.exon1;Parent=OR022_000027-T1;
scaffold_1	funannotate	exon	105067	106290	.	-	.	ID=OR022_000027-T1.exon2;Parent=OR022_000027-T1;
scaffold_1	funannotate	exon	104576	105004	.	-	.	ID=OR022_000027-T1.exon3;Parent=OR022_000027-T1;
scaffold_1	funannotate	exon	103787	104406	.	-	.	ID=OR022_000027-T1.exon4;Parent=OR022_000027-T1;
scaffold_1	funannotate	exon	103359	103638	.	-	.	ID=OR022_000027-T1.exon5;Parent=OR022_000027-T1;
scaffold_1	funannotate	CDS	106364	106522	.	-	0	ID=OR022_000027-T1.cds;Parent=OR022_000027-T1;
scaffold_1	funannotate	CDS	105067	106290	.	-	0	ID=OR022_000027-T1.cds;Parent=OR022_000027-T1;
scaffold_1	funannotate	CDS	104576	105004	.	-	0	ID=OR022_000027-T1.cds;Parent=OR022_000027-T1;
scaffold_1	funannotate	CDS	103787	104406	.	-	0	ID=OR022_000027-T1.cds;Parent=OR022_000027-T1;
scaffold_1	funannotate	CDS	103359	103638	.	-	1	ID=OR022_000027-T1.cds;Parent=OR022_000027-T1;
scaffold_1	funannotate	gene	111602	113242	.	-	.	ID=OR022_000028;
scaffold_1	funannotate	mRNA	111602	113242	.	-	.	ID=OR022_000028-T1;Parent=OR022_000028;product=hypothetical protein;
scaffold_1	funannotate	exon	112958	113242	.	-	.	ID=OR022_000028-T1.exon1;Parent=OR022_000028-T1;
scaffold_1	funannotate	exon	111602	112894	.	-	.	ID=OR022_000028-T1.exon2;Parent=OR022_000028-T1;
scaffold_1	funannotate	CDS	112958	113242	.	-	0	ID=OR022_000028-T1.cds;Parent=OR022_000028-T1;
scaffold_1	funannotate	CDS	111602	112894	.	-	0	ID=OR022_000028-T1.cds;Parent=OR022_000028-T1;
scaffold_1	funannotate	gene	117714	118739	.	+	.	ID=OR022_000029;
scaffold_1	funannotate	mRNA	117714	118739	.	+	.	ID=OR022_000029-T1;Parent=OR022_000029;product=hypothetical protein;
scaffold_1	funannotate	exon	117714	118739	.	+	.	ID=OR022_000029-T1.exon1;Parent=OR022_000029-T1;
scaffold_1	funannotate	CDS	117714	118739	.	+	0	ID=OR022_000029-T1.cds;Parent=OR022_000029-T1;
scaffold_1	funannotate	gene	120045	121045	.	-	.	ID=OR022_000030;
scaffold_1	funannotate	mRNA	120045	121045	.	-	.	ID=OR022_000030-T1;Parent=OR022_000030;product=hypothetical protein;
scaffold_1	funannotate	exon	121004	121045	.	-	.	ID=OR022_000030-T1.exon1;Parent=OR022_000030-T1;
scaffold_1	funannotate	exon	120679	120947	.	-	.	ID=OR022_000030-T1.exon2;Parent=OR022_000030-T1;
scaffold_1	funannotate	exon	120297	120613	.	-	.	ID=OR022_000030-T1.exon3;Parent=OR022_000030-T1;
scaffold_1	funannotate	exon	120045	120235	.	-	.	ID=OR022_000030-T1.exon4;Parent=OR022_000030-T1;
scaffold_1	funannotate	CDS	121004	121045	.	-	0	ID=OR022_000030-T1.cds;Parent=OR022_000030-T1;
scaffold_1	funannotate	CDS	120679	120947	.	-	0	ID=OR022_000030-T1.cds;Parent=OR022_000030-T1;
scaffold_1	funannotate	CDS	120297	120613	.	-	1	ID=OR022_000030-T1.cds;Parent=OR022_000030-T1;
scaffold_1	funannotate	CDS	120045	120235	.	-	2	ID=OR022_000030-T1.cds;Parent=OR022_000030-T1;
scaffold_1	funannotate	gene	121801	122895	.	-	.	ID=OR022_000031;
scaffold_1	funannotate	mRNA	121801	122895	.	-	.	ID=OR022_000031-T1;Parent=OR022_000031;product=hypothetical protein;
scaffold_1	funannotate	exon	122160	122895	.	-	.	ID=OR022_000031-T1.exon1;Parent=OR022_000031-T1;
scaffold_1	funannotate	exon	121801	122096	.	-	.	ID=OR022_000031-T1.exon2;Parent=OR022_000031-T1;
scaffold_1	funannotate	CDS	122160	122895	.	-	0	ID=OR022_000031-T1.cds;Parent=OR022_000031-T1;
scaffold_1	funannotate	CDS	121801	122096	.	-	2	ID=OR022_000031-T1.cds;Parent=OR022_000031-T1;
scaffold_1	funannotate	gene	123776	124661	.	-	.	ID=OR022_000032;
scaffold_1	funannotate	mRNA	123776	124661	.	-	.	ID=OR022_000032-T1;Parent=OR022_000032;product=hypothetical protein;
scaffold_1	funannotate	exon	124494	124661	.	-	.	ID=OR022_000032-T1.exon1;Parent=OR022_000032-T1;
scaffold_1	funannotate	exon	124267	124373	.	-	.	ID=OR022_000032-T1.exon2;Parent=OR022_000032-T1;
scaffold_1	funannotate	exon	123901	124188	.	-	.	ID=OR022_000032-T1.exon3;Parent=OR022_000032-T1;
scaffold_1	funannotate	exon	123776	123815	.	-	.	ID=OR022_000032-T1.exon4;Parent=OR022_000032-T1;
scaffold_1	funannotate	CDS	124494	124661	.	-	0	ID=OR022_000032-T1.cds;Parent=OR022_000032-T1;
scaffold_1	funannotate	CDS	124267	124373	.	-	0	ID=OR022_000032-T1.cds;Parent=OR022_000032-T1;
scaffold_1	funannotate	CDS	123901	124188	.	-	1	ID=OR022_000032-T1.cds;Parent=OR022_000032-T1;
scaffold_1	funannotate	CDS	123776	123815	.	-	1	ID=OR022_000032-T1.cds;Parent=OR022_000032-T1;
scaffold_1	funannotate	gene	126015	127398	.	-	.	ID=OR022_000033;
scaffold_1	funannotate	mRNA	126015	127398	.	-	.	ID=OR022_000033-T1;Parent=OR022_000033;product=hypothetical protein;
scaffold_1	funannotate	exon	127258	127398	.	-	.	ID=OR022_000033-T1.exon1;Parent=OR022_000033-T1;
scaffold_1	funannotate	exon	126396	127201	.	-	.	ID=OR022_000033-T1.exon2;Parent=OR022_000033-T1;
scaffold_1	funannotate	exon	126015	126336	.	-	.	ID=OR022_000033-T1.exon3;Parent=OR022_000033-T1;
scaffold_1	funannotate	CDS	127258	127398	.	-	0	ID=OR022_000033-T1.cds;Parent=OR022_000033-T1;
scaffold_1	funannotate	CDS	126396	127201	.	-	0	ID=OR022_000033-T1.cds;Parent=OR022_000033-T1;
scaffold_1	funannotate	CDS	126015	126336	.	-	1	ID=OR022_000033-T1.cds;Parent=OR022_000033-T1;
scaffold_1	funannotate	gene	129031	130411	.	-	.	ID=OR022_000034;
scaffold_1	funannotate	mRNA	129031	130411	.	-	.	ID=OR022_000034-T1;Parent=OR022_000034;product=hypothetical protein;
scaffold_1	funannotate	exon	130276	130411	.	-	.	ID=OR022_000034-T1.exon1;Parent=OR022_000034-T1;
scaffold_1	funannotate	exon	129675	130192	.	-	.	ID=OR022_000034-T1.exon2;Parent=OR022_000034-T1;
scaffold_1	funannotate	exon	129031	129615	.	-	.	ID=OR022_000034-T1.exon3;Parent=OR022_000034-T1;
scaffold_1	funannotate	CDS	130276	130411	.	-	0	ID=OR022_000034-T1.cds;Parent=OR022_000034-T1;
scaffold_1	funannotate	CDS	129675	130192	.	-	2	ID=OR022_000034-T1.cds;Parent=OR022_000034-T1;
scaffold_1	funannotate	CDS	129031	129615	.	-	0	ID=OR022_000034-T1.cds;Parent=OR022_000034-T1;
scaffold_1	funannotate	gene	132121	134031	.	-	.	ID=OR022_000035;
scaffold_1	funannotate	mRNA	132121	134031	.	-	.	ID=OR022_000035-T1;Parent=OR022_000035;product=hypothetical protein;
scaffold_1	funannotate	exon	132121	134031	.	-	.	ID=OR022_000035-T1.exon1;Parent=OR022_000035-T1;
scaffold_1	funannotate	CDS	132121	134031	.	-	0	ID=OR022_000035-T1.cds;Parent=OR022_000035-T1;
scaffold_1	funannotate	gene	135557	137113	.	-	.	ID=OR022_000036;
scaffold_1	funannotate	mRNA	135557	137113	.	-	.	ID=OR022_000036-T1;Parent=OR022_000036;product=hypothetical protein;
scaffold_1	funannotate	exon	137024	137113	.	-	.	ID=OR022_000036-T1.exon1;Parent=OR022_000036-T1;
scaffold_1	funannotate	exon	135778	136968	.	-	.	ID=OR022_000036-T1.exon2;Parent=OR022_000036-T1;
scaffold_1	funannotate	exon	135557	135709	.	-	.	ID=OR022_000036-T1.exon3;Parent=OR022_000036-T1;
scaffold_1	funannotate	CDS	137024	137113	.	-	0	ID=OR022_000036-T1.cds;Parent=OR022_000036-T1;
scaffold_1	funannotate	CDS	135778	136968	.	-	0	ID=OR022_000036-T1.cds;Parent=OR022_000036-T1;
scaffold_1	funannotate	CDS	135557	135709	.	-	0	ID=OR022_000036-T1.cds;Parent=OR022_000036-T1;
scaffold_1	funannotate	gene	138064	139185	.	+	.	ID=OR022_000037;
scaffold_1	funannotate	mRNA	138064	139185	.	+	.	ID=OR022_000037-T1;Parent=OR022_000037;product=hypothetical protein;
scaffold_1	funannotate	exon	138064	139185	.	+	.	ID=OR022_000037-T1.exon1;Parent=OR022_000037-T1;
scaffold_1	funannotate	CDS	138064	139185	.	+	0	ID=OR022_000037-T1.cds;Parent=OR022_000037-T1;
scaffold_1	funannotate	gene	142557	144760	.	+	.	ID=OR022_000038;
scaffold_1	funannotate	mRNA	142557	144760	.	+	.	ID=OR022_000038-T1;Parent=OR022_000038;product=hypothetical protein;
scaffold_1	funannotate	exon	142557	142925	.	+	.	ID=OR022_000038-T1.exon1;Parent=OR022_000038-T1;
scaffold_1	funannotate	exon	142984	143204	.	+	.	ID=OR022_000038-T1.exon2;Parent=OR022_000038-T1;
scaffold_1	funannotate	exon	143300	143612	.	+	.	ID=OR022_000038-T1.exon3;Parent=OR022_000038-T1;
scaffold_1	funannotate	exon	143781	144387	.	+	.	ID=OR022_000038-T1.exon4;Parent=OR022_000038-T1;
scaffold_1	funannotate	exon	144447	144760	.	+	.	ID=OR022_000038-T1.exon5;Parent=OR022_000038-T1;
scaffold_1	funannotate	CDS	142557	142925	.	+	0	ID=OR022_000038-T1.cds;Parent=OR022_000038-T1;
scaffold_1	funannotate	CDS	142984	143204	.	+	0	ID=OR022_000038-T1.cds;Parent=OR022_000038-T1;
scaffold_1	funannotate	CDS	143300	143612	.	+	1	ID=OR022_000038-T1.cds;Parent=OR022_000038-T1;
scaffold_1	funannotate	CDS	143781	144387	.	+	0	ID=OR022_000038-T1.cds;Parent=OR022_000038-T1;
scaffold_1	funannotate	CDS	144447	144760	.	+	2	ID=OR022_000038-T1.cds;Parent=OR022_000038-T1;
scaffold_1	funannotate	gene	146170	146892	.	-	.	ID=OR022_000039;
scaffold_1	funannotate	mRNA	146170	146892	.	-	.	ID=OR022_000039-T1;Parent=OR022_000039;product=hypothetical protein;
scaffold_1	funannotate	exon	146768	146892	.	-	.	ID=OR022_000039-T1.exon1;Parent=OR022_000039-T1;
scaffold_1	funannotate	exon	146646	146710	.	-	.	ID=OR022_000039-T1.exon2;Parent=OR022_000039-T1;
scaffold_1	funannotate	exon	146531	146597	.	-	.	ID=OR022_000039-T1.exon3;Parent=OR022_000039-T1;
scaffold_1	funannotate	exon	146448	146468	.	-	.	ID=OR022_000039-T1.exon4;Parent=OR022_000039-T1;
scaffold_1	funannotate	exon	146271	146312	.	-	.	ID=OR022_000039-T1.exon5;Parent=OR022_000039-T1;
scaffold_1	funannotate	exon	146170	146197	.	-	.	ID=OR022_000039-T1.exon6;Parent=OR022_000039-T1;
scaffold_1	funannotate	CDS	146768	146892	.	-	0	ID=OR022_000039-T1.cds;Parent=OR022_000039-T1;
scaffold_1	funannotate	CDS	146646	146710	.	-	1	ID=OR022_000039-T1.cds;Parent=OR022_000039-T1;
scaffold_1	funannotate	CDS	146531	146597	.	-	2	ID=OR022_000039-T1.cds;Parent=OR022_000039-T1;
scaffold_1	funannotate	CDS	146448	146468	.	-	1	ID=OR022_000039-T1.cds;Parent=OR022_000039-T1;
scaffold_1	funannotate	CDS	146271	146312	.	-	1	ID=OR022_000039-T1.cds;Parent=OR022_000039-T1;
scaffold_1	funannotate	CDS	146170	146197	.	-	1	ID=OR022_000039-T1.cds;Parent=OR022_000039-T1;
scaffold_1	funannotate	gene	155627	158392	.	+	.	ID=OR022_000040;
scaffold_1	funannotate	mRNA	155627	158392	.	+	.	ID=OR022_000040-T1;Parent=OR022_000040;product=hypothetical protein;
scaffold_1	funannotate	exon	155627	158392	.	+	.	ID=OR022_000040-T1.exon1;Parent=OR022_000040-T1;
scaffold_1	funannotate	CDS	155627	158392	.	+	0	ID=OR022_000040-T1.cds;Parent=OR022_000040-T1;
scaffold_1	funannotate	gene	159556	161645	.	+	.	ID=OR022_000041;
scaffold_1	funannotate	mRNA	159556	161645	.	+	.	ID=OR022_000041-T1;Parent=OR022_000041;product=hypothetical protein;
scaffold_1	funannotate	exon	159556	159988	.	+	.	ID=OR022_000041-T1.exon1;Parent=OR022_000041-T1;
scaffold_1	funannotate	exon	160120	160467	.	+	.	ID=OR022_000041-T1.exon2;Parent=OR022_000041-T1;
scaffold_1	funannotate	exon	160558	161645	.	+	.	ID=OR022_000041-T1.exon3;Parent=OR022_000041-T1;
scaffold_1	funannotate	CDS	159556	159988	.	+	0	ID=OR022_000041-T1.cds;Parent=OR022_000041-T1;
scaffold_1	funannotate	CDS	160120	160467	.	+	2	ID=OR022_000041-T1.cds;Parent=OR022_000041-T1;
scaffold_1	funannotate	CDS	160558	161645	.	+	2	ID=OR022_000041-T1.cds;Parent=OR022_000041-T1;
scaffold_1	funannotate	gene	162627	166187	.	+	.	ID=OR022_000042;
scaffold_1	funannotate	mRNA	162627	166187	.	+	.	ID=OR022_000042-T1;Parent=OR022_000042;product=hypothetical protein;
scaffold_1	funannotate	exon	162627	163038	.	+	.	ID=OR022_000042-T1.exon1;Parent=OR022_000042-T1;
scaffold_1	funannotate	exon	163096	166187	.	+	.	ID=OR022_000042-T1.exon2;Parent=OR022_000042-T1;
scaffold_1	funannotate	CDS	162627	163038	.	+	0	ID=OR022_000042-T1.cds;Parent=OR022_000042-T1;
scaffold_1	funannotate	CDS	163096	166187	.	+	2	ID=OR022_000042-T1.cds;Parent=OR022_000042-T1;
scaffold_1	funannotate	gene	167759	170326	.	-	.	ID=OR022_000043;
scaffold_1	funannotate	mRNA	167759	170326	.	-	.	ID=OR022_000043-T1;Parent=OR022_000043;product=hypothetical protein;
scaffold_1	funannotate	exon	170158	170326	.	-	.	ID=OR022_000043-T1.exon1;Parent=OR022_000043-T1;
scaffold_1	funannotate	exon	169690	170043	.	-	.	ID=OR022_000043-T1.exon2;Parent=OR022_000043-T1;
scaffold_1	funannotate	exon	167759	169635	.	-	.	ID=OR022_000043-T1.exon3;Parent=OR022_000043-T1;
scaffold_1	funannotate	CDS	170158	170326	.	-	0	ID=OR022_000043-T1.cds;Parent=OR022_000043-T1;
scaffold_1	funannotate	CDS	169690	170043	.	-	2	ID=OR022_000043-T1.cds;Parent=OR022_000043-T1;
scaffold_1	funannotate	CDS	167759	169635	.	-	2	ID=OR022_000043-T1.cds;Parent=OR022_000043-T1;
scaffold_1	funannotate	gene	178996	181896	.	-	.	ID=OR022_000044;
scaffold_1	funannotate	mRNA	178996	181896	.	-	.	ID=OR022_000044-T1;Parent=OR022_000044;product=hypothetical protein;
scaffold_1	funannotate	exon	181732	181896	.	-	.	ID=OR022_000044-T1.exon1;Parent=OR022_000044-T1;
scaffold_1	funannotate	exon	181197	181372	.	-	.	ID=OR022_000044-T1.exon2;Parent=OR022_000044-T1;
scaffold_1	funannotate	exon	180989	181087	.	-	.	ID=OR022_000044-T1.exon3;Parent=OR022_000044-T1;
scaffold_1	funannotate	exon	178996	180769	.	-	.	ID=OR022_000044-T1.exon4;Parent=OR022_000044-T1;
scaffold_1	funannotate	CDS	181732	181896	.	-	0	ID=OR022_000044-T1.cds;Parent=OR022_000044-T1;
scaffold_1	funannotate	CDS	181197	181372	.	-	0	ID=OR022_000044-T1.cds;Parent=OR022_000044-T1;
scaffold_1	funannotate	CDS	180989	181087	.	-	1	ID=OR022_000044-T1.cds;Parent=OR022_000044-T1;
scaffold_1	funannotate	CDS	178996	180769	.	-	1	ID=OR022_000044-T1.cds;Parent=OR022_000044-T1;
scaffold_1	funannotate	gene	185454	187021	.	+	.	ID=OR022_000045;
scaffold_1	funannotate	mRNA	185454	187021	.	+	.	ID=OR022_000045-T1;Parent=OR022_000045;product=hypothetical protein;
scaffold_1	funannotate	exon	185454	185653	.	+	.	ID=OR022_000045-T1.exon1;Parent=OR022_000045-T1;
scaffold_1	funannotate	exon	186043	186337	.	+	.	ID=OR022_000045-T1.exon2;Parent=OR022_000045-T1;
scaffold_1	funannotate	exon	186415	186648	.	+	.	ID=OR022_000045-T1.exon3;Parent=OR022_000045-T1;
scaffold_1	funannotate	exon	186707	187021	.	+	.	ID=OR022_000045-T1.exon4;Parent=OR022_000045-T1;
scaffold_1	funannotate	CDS	185454	185653	.	+	0	ID=OR022_000045-T1.cds;Parent=OR022_000045-T1;
scaffold_1	funannotate	CDS	186043	186337	.	+	1	ID=OR022_000045-T1.cds;Parent=OR022_000045-T1;
scaffold_1	funannotate	CDS	186415	186648	.	+	0	ID=OR022_000045-T1.cds;Parent=OR022_000045-T1;
scaffold_1	funannotate	CDS	186707	187021	.	+	0	ID=OR022_000045-T1.cds;Parent=OR022_000045-T1;
scaffold_1	funannotate	gene	188032	189745	.	+	.	ID=OR022_000046;
scaffold_1	funannotate	mRNA	188032	189745	.	+	.	ID=OR022_000046-T1;Parent=OR022_000046;product=hypothetical protein;
scaffold_1	funannotate	exon	188032	188079	.	+	.	ID=OR022_000046-T1.exon1;Parent=OR022_000046-T1;
scaffold_1	funannotate	exon	188251	189102	.	+	.	ID=OR022_000046-T1.exon2;Parent=OR022_000046-T1;
scaffold_1	funannotate	exon	189389	189745	.	+	.	ID=OR022_000046-T1.exon3;Parent=OR022_000046-T1;
scaffold_1	funannotate	CDS	188032	188079	.	+	0	ID=OR022_000046-T1.cds;Parent=OR022_000046-T1;
scaffold_1	funannotate	CDS	188251	189102	.	+	0	ID=OR022_000046-T1.cds;Parent=OR022_000046-T1;
scaffold_1	funannotate	CDS	189389	189745	.	+	0	ID=OR022_000046-T1.cds;Parent=OR022_000046-T1;
scaffold_1	funannotate	gene	190825	191927	.	+	.	ID=OR022_000047;
scaffold_1	funannotate	mRNA	190825	191927	.	+	.	ID=OR022_000047-T1;Parent=OR022_000047;product=hypothetical protein;
scaffold_1	funannotate	exon	190825	190875	.	+	.	ID=OR022_000047-T1.exon1;Parent=OR022_000047-T1;
scaffold_1	funannotate	exon	191019	191670	.	+	.	ID=OR022_000047-T1.exon2;Parent=OR022_000047-T1;
scaffold_1	funannotate	exon	191845	191927	.	+	.	ID=OR022_000047-T1.exon3;Parent=OR022_000047-T1;
scaffold_1	funannotate	CDS	190825	190875	.	+	0	ID=OR022_000047-T1.cds;Parent=OR022_000047-T1;
scaffold_1	funannotate	CDS	191019	191670	.	+	0	ID=OR022_000047-T1.cds;Parent=OR022_000047-T1;
scaffold_1	funannotate	CDS	191845	191927	.	+	2	ID=OR022_000047-T1.cds;Parent=OR022_000047-T1;
scaffold_1	funannotate	gene	193396	194835	.	+	.	ID=OR022_000048;
scaffold_1	funannotate	mRNA	193396	194835	.	+	.	ID=OR022_000048-T1;Parent=OR022_000048;product=hypothetical protein;
scaffold_1	funannotate	exon	193396	193599	.	+	.	ID=OR022_000048-T1.exon1;Parent=OR022_000048-T1;
scaffold_1	funannotate	exon	193654	194835	.	+	.	ID=OR022_000048-T1.exon2;Parent=OR022_000048-T1;
scaffold_1	funannotate	CDS	193396	193599	.	+	0	ID=OR022_000048-T1.cds;Parent=OR022_000048-T1;
scaffold_1	funannotate	CDS	193654	194835	.	+	0	ID=OR022_000048-T1.cds;Parent=OR022_000048-T1;
scaffold_1	funannotate	gene	195713	197104	.	+	.	ID=OR022_000049;
scaffold_1	funannotate	mRNA	195713	197104	.	+	.	ID=OR022_000049-T1;Parent=OR022_000049;product=hypothetical protein;
scaffold_1	funannotate	exon	195713	195925	.	+	.	ID=OR022_000049-T1.exon1;Parent=OR022_000049-T1;
scaffold_1	funannotate	exon	195944	196590	.	+	.	ID=OR022_000049-T1.exon2;Parent=OR022_000049-T1;
scaffold_1	funannotate	exon	196732	197104	.	+	.	ID=OR022_000049-T1.exon3;Parent=OR022_000049-T1;
scaffold_1	funannotate	CDS	195713	195925	.	+	0	ID=OR022_000049-T1.cds;Parent=OR022_000049-T1;
scaffold_1	funannotate	CDS	195944	196590	.	+	0	ID=OR022_000049-T1.cds;Parent=OR022_000049-T1;
scaffold_1	funannotate	CDS	196732	197104	.	+	1	ID=OR022_000049-T1.cds;Parent=OR022_000049-T1;
scaffold_1	funannotate	gene	198451	199923	.	+	.	ID=OR022_000050;
scaffold_1	funannotate	mRNA	198451	199923	.	+	.	ID=OR022_000050-T1;Parent=OR022_000050;product=hypothetical protein;
scaffold_1	funannotate	exon	198451	198657	.	+	.	ID=OR022_000050-T1.exon1;Parent=OR022_000050-T1;
scaffold_1	funannotate	exon	198899	199037	.	+	.	ID=OR022_000050-T1.exon2;Parent=OR022_000050-T1;
scaffold_1	funannotate	exon	199197	199567	.	+	.	ID=OR022_000050-T1.exon3;Parent=OR022_000050-T1;
scaffold_1	funannotate	exon	199810	199923	.	+	.	ID=OR022_000050-T1.exon4;Parent=OR022_000050-T1;
scaffold_1	funannotate	CDS	198451	198657	.	+	0	ID=OR022_000050-T1.cds;Parent=OR022_000050-T1;
scaffold_1	funannotate	CDS	198899	199037	.	+	0	ID=OR022_000050-T1.cds;Parent=OR022_000050-T1;
scaffold_1	funannotate	CDS	199197	199567	.	+	2	ID=OR022_000050-T1.cds;Parent=OR022_000050-T1;
scaffold_1	funannotate	CDS	199810	199923	.	+	0	ID=OR022_000050-T1.cds;Parent=OR022_000050-T1;
scaffold_1	funannotate	gene	200716	202578	.	-	.	ID=OR022_000051;
scaffold_1	funannotate	mRNA	200716	202578	.	-	.	ID=OR022_000051-T1;Parent=OR022_000051;product=hypothetical protein;
scaffold_1	funannotate	exon	200716	202578	.	-	.	ID=OR022_000051-T1.exon1;Parent=OR022_000051-T1;
scaffold_1	funannotate	CDS	200716	202578	.	-	0	ID=OR022_000051-T1.cds;Parent=OR022_000051-T1;
scaffold_1	funannotate	gene	204029	205458	.	+	.	ID=OR022_000052;
scaffold_1	funannotate	mRNA	204029	205458	.	+	.	ID=OR022_000052-T1;Parent=OR022_000052;product=hypothetical protein;
scaffold_1	funannotate	exon	204029	204782	.	+	.	ID=OR022_000052-T1.exon1;Parent=OR022_000052-T1;
scaffold_1	funannotate	exon	204833	205458	.	+	.	ID=OR022_000052-T1.exon2;Parent=OR022_000052-T1;
scaffold_1	funannotate	CDS	204029	204782	.	+	0	ID=OR022_000052-T1.cds;Parent=OR022_000052-T1;
scaffold_1	funannotate	CDS	204833	205458	.	+	2	ID=OR022_000052-T1.cds;Parent=OR022_000052-T1;
scaffold_1	funannotate	gene	208573	210368	.	+	.	ID=OR022_000053;
scaffold_1	funannotate	mRNA	208573	210368	.	+	.	ID=OR022_000053-T1;Parent=OR022_000053;product=hypothetical protein;
scaffold_1	funannotate	exon	208573	208886	.	+	.	ID=OR022_000053-T1.exon1;Parent=OR022_000053-T1;
scaffold_1	funannotate	exon	208937	209499	.	+	.	ID=OR022_000053-T1.exon2;Parent=OR022_000053-T1;
scaffold_1	funannotate	exon	209551	210368	.	+	.	ID=OR022_000053-T1.exon3;Parent=OR022_000053-T1;
scaffold_1	funannotate	CDS	208573	208886	.	+	0	ID=OR022_000053-T1.cds;Parent=OR022_000053-T1;
scaffold_1	funannotate	CDS	208937	209499	.	+	1	ID=OR022_000053-T1.cds;Parent=OR022_000053-T1;
scaffold_1	funannotate	CDS	209551	210368	.	+	2	ID=OR022_000053-T1.cds;Parent=OR022_000053-T1;
scaffold_1	funannotate	gene	211819	212458	.	-	.	ID=OR022_000054;
scaffold_1	funannotate	mRNA	211819	212458	.	-	.	ID=OR022_000054-T1;Parent=OR022_000054;product=hypothetical protein;
scaffold_1	funannotate	exon	212439	212458	.	-	.	ID=OR022_000054-T1.exon1;Parent=OR022_000054-T1;
scaffold_1	funannotate	exon	212241	212312	.	-	.	ID=OR022_000054-T1.exon2;Parent=OR022_000054-T1;
scaffold_1	funannotate	exon	211819	212119	.	-	.	ID=OR022_000054-T1.exon3;Parent=OR022_000054-T1;
scaffold_1	funannotate	CDS	212439	212458	.	-	0	ID=OR022_000054-T1.cds;Parent=OR022_000054-T1;
scaffold_1	funannotate	CDS	212241	212312	.	-	1	ID=OR022_000054-T1.cds;Parent=OR022_000054-T1;
scaffold_1	funannotate	CDS	211819	212119	.	-	1	ID=OR022_000054-T1.cds;Parent=OR022_000054-T1;
scaffold_1	funannotate	gene	214896	217118	.	+	.	ID=OR022_000055;
scaffold_1	funannotate	mRNA	214896	217118	.	+	.	ID=OR022_000055-T1;Parent=OR022_000055;product=hypothetical protein;
scaffold_1	funannotate	exon	214896	215779	.	+	.	ID=OR022_000055-T1.exon1;Parent=OR022_000055-T1;
scaffold_1	funannotate	exon	216020	217118	.	+	.	ID=OR022_000055-T1.exon2;Parent=OR022_000055-T1;
scaffold_1	funannotate	CDS	214896	215779	.	+	0	ID=OR022_000055-T1.cds;Parent=OR022_000055-T1;
scaffold_1	funannotate	CDS	216020	217118	.	+	1	ID=OR022_000055-T1.cds;Parent=OR022_000055-T1;
scaffold_1	funannotate	gene	218113	219519	.	-	.	ID=OR022_000056;
scaffold_1	funannotate	mRNA	218113	219519	.	-	.	ID=OR022_000056-T1;Parent=OR022_000056;product=hypothetical protein;
scaffold_1	funannotate	exon	219361	219519	.	-	.	ID=OR022_000056-T1.exon1;Parent=OR022_000056-T1;
scaffold_1	funannotate	exon	219201	219242	.	-	.	ID=OR022_000056-T1.exon2;Parent=OR022_000056-T1;
scaffold_1	funannotate	exon	219044	219149	.	-	.	ID=OR022_000056-T1.exon3;Parent=OR022_000056-T1;
scaffold_1	funannotate	exon	218445	218978	.	-	.	ID=OR022_000056-T1.exon4;Parent=OR022_000056-T1;
scaffold_1	funannotate	exon	218313	218385	.	-	.	ID=OR022_000056-T1.exon5;Parent=OR022_000056-T1;
scaffold_1	funannotate	exon	218198	218247	.	-	.	ID=OR022_000056-T1.exon6;Parent=OR022_000056-T1;
scaffold_1	funannotate	exon	218113	218135	.	-	.	ID=OR022_000056-T1.exon7;Parent=OR022_000056-T1;
scaffold_1	funannotate	CDS	219361	219519	.	-	0	ID=OR022_000056-T1.cds;Parent=OR022_000056-T1;
scaffold_1	funannotate	CDS	219201	219242	.	-	0	ID=OR022_000056-T1.cds;Parent=OR022_000056-T1;
scaffold_1	funannotate	CDS	219044	219149	.	-	0	ID=OR022_000056-T1.cds;Parent=OR022_000056-T1;
scaffold_1	funannotate	CDS	218445	218978	.	-	2	ID=OR022_000056-T1.cds;Parent=OR022_000056-T1;
scaffold_1	funannotate	CDS	218313	218385	.	-	2	ID=OR022_000056-T1.cds;Parent=OR022_000056-T1;
scaffold_1	funannotate	CDS	218198	218247	.	-	1	ID=OR022_000056-T1.cds;Parent=OR022_000056-T1;
scaffold_1	funannotate	CDS	218113	218135	.	-	2	ID=OR022_000056-T1.cds;Parent=OR022_000056-T1;
scaffold_1	funannotate	gene	220662	222763	.	-	.	ID=OR022_000057;
scaffold_1	funannotate	mRNA	220662	222763	.	-	.	ID=OR022_000057-T1;Parent=OR022_000057;product=hypothetical protein;
scaffold_1	funannotate	exon	221073	222763	.	-	.	ID=OR022_000057-T1.exon1;Parent=OR022_000057-T1;
scaffold_1	funannotate	exon	220662	221019	.	-	.	ID=OR022_000057-T1.exon2;Parent=OR022_000057-T1;
scaffold_1	funannotate	CDS	221073	222763	.	-	0	ID=OR022_000057-T1.cds;Parent=OR022_000057-T1;
scaffold_1	funannotate	CDS	220662	221019	.	-	1	ID=OR022_000057-T1.cds;Parent=OR022_000057-T1;
scaffold_1	funannotate	gene	223566	224606	.	+	.	ID=OR022_000058;
scaffold_1	funannotate	mRNA	223566	224606	.	+	.	ID=OR022_000058-T1;Parent=OR022_000058;product=hypothetical protein;
scaffold_1	funannotate	exon	223566	223626	.	+	.	ID=OR022_000058-T1.exon1;Parent=OR022_000058-T1;
scaffold_1	funannotate	exon	223914	224159	.	+	.	ID=OR022_000058-T1.exon2;Parent=OR022_000058-T1;
scaffold_1	funannotate	exon	224318	224418	.	+	.	ID=OR022_000058-T1.exon3;Parent=OR022_000058-T1;
scaffold_1	funannotate	exon	224493	224606	.	+	.	ID=OR022_000058-T1.exon4;Parent=OR022_000058-T1;
scaffold_1	funannotate	CDS	223566	223626	.	+	0	ID=OR022_000058-T1.cds;Parent=OR022_000058-T1;
scaffold_1	funannotate	CDS	223914	224159	.	+	2	ID=OR022_000058-T1.cds;Parent=OR022_000058-T1;
scaffold_1	funannotate	CDS	224318	224418	.	+	2	ID=OR022_000058-T1.cds;Parent=OR022_000058-T1;
scaffold_1	funannotate	CDS	224493	224606	.	+	0	ID=OR022_000058-T1.cds;Parent=OR022_000058-T1;
scaffold_1	funannotate	gene	225278	227667	.	-	.	ID=OR022_000059;
scaffold_1	funannotate	mRNA	225278	227667	.	-	.	ID=OR022_000059-T1;Parent=OR022_000059;product=hypothetical protein;
scaffold_1	funannotate	exon	227616	227667	.	-	.	ID=OR022_000059-T1.exon1;Parent=OR022_000059-T1;
scaffold_1	funannotate	exon	225278	227559	.	-	.	ID=OR022_000059-T1.exon2;Parent=OR022_000059-T1;
scaffold_1	funannotate	CDS	227616	227667	.	-	0	ID=OR022_000059-T1.cds;Parent=OR022_000059-T1;
scaffold_1	funannotate	CDS	225278	227559	.	-	2	ID=OR022_000059-T1.cds;Parent=OR022_000059-T1;
scaffold_1	funannotate	gene	228161	229843	.	-	.	ID=OR022_000060;
scaffold_1	funannotate	mRNA	228161	229843	.	-	.	ID=OR022_000060-T1;Parent=OR022_000060;product=hypothetical protein;
scaffold_1	funannotate	exon	229586	229843	.	-	.	ID=OR022_000060-T1.exon1;Parent=OR022_000060-T1;
scaffold_1	funannotate	exon	228161	229516	.	-	.	ID=OR022_000060-T1.exon2;Parent=OR022_000060-T1;
scaffold_1	funannotate	CDS	229586	229843	.	-	0	ID=OR022_000060-T1.cds;Parent=OR022_000060-T1;
scaffold_1	funannotate	CDS	228161	229516	.	-	0	ID=OR022_000060-T1.cds;Parent=OR022_000060-T1;
scaffold_1	funannotate	gene	231682	244947	.	-	.	ID=OR022_000061;
scaffold_1	funannotate	mRNA	231682	244947	.	-	.	ID=OR022_000061-T1;Parent=OR022_000061;product=hypothetical protein;
scaffold_1	funannotate	exon	244644	244947	.	-	.	ID=OR022_000061-T1.exon1;Parent=OR022_000061-T1;
scaffold_1	funannotate	exon	232277	244581	.	-	.	ID=OR022_000061-T1.exon2;Parent=OR022_000061-T1;
scaffold_1	funannotate	exon	231682	232182	.	-	.	ID=OR022_000061-T1.exon3;Parent=OR022_000061-T1;
scaffold_1	funannotate	CDS	244644	244947	.	-	0	ID=OR022_000061-T1.cds;Parent=OR022_000061-T1;
scaffold_1	funannotate	CDS	232277	244581	.	-	2	ID=OR022_000061-T1.cds;Parent=OR022_000061-T1;
scaffold_1	funannotate	CDS	231682	232182	.	-	0	ID=OR022_000061-T1.cds;Parent=OR022_000061-T1;
scaffold_1	funannotate	gene	251611	252709	.	+	.	ID=OR022_000062;
scaffold_1	funannotate	mRNA	251611	252709	.	+	.	ID=OR022_000062-T1;Parent=OR022_000062;product=hypothetical protein;
scaffold_1	funannotate	exon	251611	252574	.	+	.	ID=OR022_000062-T1.exon1;Parent=OR022_000062-T1;
scaffold_1	funannotate	exon	252645	252709	.	+	.	ID=OR022_000062-T1.exon2;Parent=OR022_000062-T1;
scaffold_1	funannotate	CDS	251611	252574	.	+	0	ID=OR022_000062-T1.cds;Parent=OR022_000062-T1;
scaffold_1	funannotate	CDS	252645	252709	.	+	2	ID=OR022_000062-T1.cds;Parent=OR022_000062-T1;
scaffold_1	funannotate	gene	253538	257011	.	-	.	ID=OR022_000063;
scaffold_1	funannotate	mRNA	253538	257011	.	-	.	ID=OR022_000063-T1;Parent=OR022_000063;product=hypothetical protein;
scaffold_1	funannotate	exon	256830	257011	.	-	.	ID=OR022_000063-T1.exon1;Parent=OR022_000063-T1;
scaffold_1	funannotate	exon	255046	256778	.	-	.	ID=OR022_000063-T1.exon2;Parent=OR022_000063-T1;
scaffold_1	funannotate	exon	254716	254990	.	-	.	ID=OR022_000063-T1.exon3;Parent=OR022_000063-T1;
scaffold_1	funannotate	exon	253538	254566	.	-	.	ID=OR022_000063-T1.exon4;Parent=OR022_000063-T1;
scaffold_1	funannotate	CDS	256830	257011	.	-	0	ID=OR022_000063-T1.cds;Parent=OR022_000063-T1;
scaffold_1	funannotate	CDS	255046	256778	.	-	1	ID=OR022_000063-T1.cds;Parent=OR022_000063-T1;
scaffold_1	funannotate	CDS	254716	254990	.	-	2	ID=OR022_000063-T1.cds;Parent=OR022_000063-T1;
scaffold_1	funannotate	CDS	253538	254566	.	-	0	ID=OR022_000063-T1.cds;Parent=OR022_000063-T1;
scaffold_1	funannotate	gene	260813	262095	.	+	.	ID=OR022_000064;
scaffold_1	funannotate	mRNA	260813	262095	.	+	.	ID=OR022_000064-T1;Parent=OR022_000064;product=hypothetical protein;
scaffold_1	funannotate	exon	260813	260903	.	+	.	ID=OR022_000064-T1.exon1;Parent=OR022_000064-T1;
scaffold_1	funannotate	exon	261227	262095	.	+	.	ID=OR022_000064-T1.exon2;Parent=OR022_000064-T1;
scaffold_1	funannotate	CDS	260813	260903	.	+	0	ID=OR022_000064-T1.cds;Parent=OR022_000064-T1;
scaffold_1	funannotate	CDS	261227	262095	.	+	2	ID=OR022_000064-T1.cds;Parent=OR022_000064-T1;
scaffold_1	funannotate	gene	262399	263244	.	-	.	ID=OR022_000065;
scaffold_1	funannotate	mRNA	262399	263244	.	-	.	ID=OR022_000065-T1;Parent=OR022_000065;product=hypothetical protein;
scaffold_1	funannotate	exon	263176	263244	.	-	.	ID=OR022_000065-T1.exon1;Parent=OR022_000065-T1;
scaffold_1	funannotate	exon	263086	263102	.	-	.	ID=OR022_000065-T1.exon2;Parent=OR022_000065-T1;
scaffold_1	funannotate	exon	262991	263022	.	-	.	ID=OR022_000065-T1.exon3;Parent=OR022_000065-T1;
scaffold_1	funannotate	exon	262906	262921	.	-	.	ID=OR022_000065-T1.exon4;Parent=OR022_000065-T1;
scaffold_1	funannotate	exon	262694	262781	.	-	.	ID=OR022_000065-T1.exon5;Parent=OR022_000065-T1;
scaffold_1	funannotate	exon	262577	262639	.	-	.	ID=OR022_000065-T1.exon6;Parent=OR022_000065-T1;
scaffold_1	funannotate	exon	262399	262512	.	-	.	ID=OR022_000065-T1.exon7;Parent=OR022_000065-T1;
scaffold_1	funannotate	CDS	263176	263244	.	-	0	ID=OR022_000065-T1.cds;Parent=OR022_000065-T1;
scaffold_1	funannotate	CDS	263086	263102	.	-	0	ID=OR022_000065-T1.cds;Parent=OR022_000065-T1;
scaffold_1	funannotate	CDS	262991	263022	.	-	1	ID=OR022_000065-T1.cds;Parent=OR022_000065-T1;
scaffold_1	funannotate	CDS	262906	262921	.	-	2	ID=OR022_000065-T1.cds;Parent=OR022_000065-T1;
scaffold_1	funannotate	CDS	262694	262781	.	-	1	ID=OR022_000065-T1.cds;Parent=OR022_000065-T1;
scaffold_1	funannotate	CDS	262577	262639	.	-	0	ID=OR022_000065-T1.cds;Parent=OR022_000065-T1;
scaffold_1	funannotate	CDS	262399	262512	.	-	0	ID=OR022_000065-T1.cds;Parent=OR022_000065-T1;
scaffold_1	funannotate	gene	264290	265622	.	-	.	ID=OR022_000066;
scaffold_1	funannotate	mRNA	264290	265622	.	-	.	ID=OR022_000066-T1;Parent=OR022_000066;product=hypothetical protein;
scaffold_1	funannotate	exon	264798	265622	.	-	.	ID=OR022_000066-T1.exon1;Parent=OR022_000066-T1;
scaffold_1	funannotate	exon	264290	264682	.	-	.	ID=OR022_000066-T1.exon2;Parent=OR022_000066-T1;
scaffold_1	funannotate	CDS	264798	265622	.	-	0	ID=OR022_000066-T1.cds;Parent=OR022_000066-T1;
scaffold_1	funannotate	CDS	264290	264682	.	-	0	ID=OR022_000066-T1.cds;Parent=OR022_000066-T1;
scaffold_1	funannotate	gene	267383	268809	.	-	.	ID=OR022_000067;
scaffold_1	funannotate	mRNA	267383	268809	.	-	.	ID=OR022_000067-T1;Parent=OR022_000067;product=hypothetical protein;
scaffold_1	funannotate	exon	268787	268809	.	-	.	ID=OR022_000067-T1.exon1;Parent=OR022_000067-T1;
scaffold_1	funannotate	exon	268433	268648	.	-	.	ID=OR022_000067-T1.exon2;Parent=OR022_000067-T1;
scaffold_1	funannotate	exon	267549	268350	.	-	.	ID=OR022_000067-T1.exon3;Parent=OR022_000067-T1;
scaffold_1	funannotate	exon	267383	267493	.	-	.	ID=OR022_000067-T1.exon4;Parent=OR022_000067-T1;
scaffold_1	funannotate	CDS	268787	268809	.	-	0	ID=OR022_000067-T1.cds;Parent=OR022_000067-T1;
scaffold_1	funannotate	CDS	268433	268648	.	-	1	ID=OR022_000067-T1.cds;Parent=OR022_000067-T1;
scaffold_1	funannotate	CDS	267549	268350	.	-	1	ID=OR022_000067-T1.cds;Parent=OR022_000067-T1;
scaffold_1	funannotate	CDS	267383	267493	.	-	0	ID=OR022_000067-T1.cds;Parent=OR022_000067-T1;
scaffold_1	funannotate	gene	269370	269922	.	+	.	ID=OR022_000068;
scaffold_1	funannotate	mRNA	269370	269922	.	+	.	ID=OR022_000068-T1;Parent=OR022_000068;product=hypothetical protein;
scaffold_1	funannotate	exon	269370	269507	.	+	.	ID=OR022_000068-T1.exon1;Parent=OR022_000068-T1;
scaffold_1	funannotate	exon	269587	269922	.	+	.	ID=OR022_000068-T1.exon2;Parent=OR022_000068-T1;
scaffold_1	funannotate	CDS	269370	269507	.	+	0	ID=OR022_000068-T1.cds;Parent=OR022_000068-T1;
scaffold_1	funannotate	CDS	269587	269922	.	+	0	ID=OR022_000068-T1.cds;Parent=OR022_000068-T1;
scaffold_1	funannotate	gene	272485	275180	.	+	.	ID=OR022_000069;
scaffold_1	funannotate	mRNA	272485	275180	.	+	.	ID=OR022_000069-T1;Parent=OR022_000069;product=hypothetical protein;
scaffold_1	funannotate	exon	272485	272518	.	+	.	ID=OR022_000069-T1.exon1;Parent=OR022_000069-T1;
scaffold_1	funannotate	exon	272672	272958	.	+	.	ID=OR022_000069-T1.exon2;Parent=OR022_000069-T1;
scaffold_1	funannotate	exon	273210	274527	.	+	.	ID=OR022_000069-T1.exon3;Parent=OR022_000069-T1;
scaffold_1	funannotate	exon	274585	275180	.	+	.	ID=OR022_000069-T1.exon4;Parent=OR022_000069-T1;
scaffold_1	funannotate	CDS	272485	272518	.	+	0	ID=OR022_000069-T1.cds;Parent=OR022_000069-T1;
scaffold_1	funannotate	CDS	272672	272958	.	+	2	ID=OR022_000069-T1.cds;Parent=OR022_000069-T1;
scaffold_1	funannotate	CDS	273210	274527	.	+	0	ID=OR022_000069-T1.cds;Parent=OR022_000069-T1;
scaffold_1	funannotate	CDS	274585	275180	.	+	2	ID=OR022_000069-T1.cds;Parent=OR022_000069-T1;
scaffold_1	funannotate	gene	276170	276980	.	+	.	ID=OR022_000070;
scaffold_1	funannotate	mRNA	276170	276980	.	+	.	ID=OR022_000070-T1;Parent=OR022_000070;product=hypothetical protein;
scaffold_1	funannotate	exon	276170	276172	.	+	.	ID=OR022_000070-T1.exon1;Parent=OR022_000070-T1;
scaffold_1	funannotate	exon	276472	276702	.	+	.	ID=OR022_000070-T1.exon2;Parent=OR022_000070-T1;
scaffold_1	funannotate	exon	276793	276851	.	+	.	ID=OR022_000070-T1.exon3;Parent=OR022_000070-T1;
scaffold_1	funannotate	exon	276956	276980	.	+	.	ID=OR022_000070-T1.exon4;Parent=OR022_000070-T1;
scaffold_1	funannotate	CDS	276170	276172	.	+	0	ID=OR022_000070-T1.cds;Parent=OR022_000070-T1;
scaffold_1	funannotate	CDS	276472	276702	.	+	0	ID=OR022_000070-T1.cds;Parent=OR022_000070-T1;
scaffold_1	funannotate	CDS	276793	276851	.	+	0	ID=OR022_000070-T1.cds;Parent=OR022_000070-T1;
scaffold_1	funannotate	CDS	276956	276980	.	+	1	ID=OR022_000070-T1.cds;Parent=OR022_000070-T1;
scaffold_1	funannotate	gene	279051	280645	.	+	.	ID=OR022_000071;
scaffold_1	funannotate	mRNA	279051	280645	.	+	.	ID=OR022_000071-T1;Parent=OR022_000071;product=hypothetical protein;
scaffold_1	funannotate	exon	279051	279240	.	+	.	ID=OR022_000071-T1.exon1;Parent=OR022_000071-T1;
scaffold_1	funannotate	exon	279354	279466	.	+	.	ID=OR022_000071-T1.exon2;Parent=OR022_000071-T1;
scaffold_1	funannotate	exon	279551	280645	.	+	.	ID=OR022_000071-T1.exon3;Parent=OR022_000071-T1;
scaffold_1	funannotate	CDS	279051	279240	.	+	0	ID=OR022_000071-T1.cds;Parent=OR022_000071-T1;
scaffold_1	funannotate	CDS	279354	279466	.	+	2	ID=OR022_000071-T1.cds;Parent=OR022_000071-T1;
scaffold_1	funannotate	CDS	279551	280645	.	+	0	ID=OR022_000071-T1.cds;Parent=OR022_000071-T1;
scaffold_1	funannotate	gene	281074	282783	.	-	.	ID=OR022_000072;
scaffold_1	funannotate	mRNA	281074	282783	.	-	.	ID=OR022_000072-T1;Parent=OR022_000072;product=hypothetical protein;
scaffold_1	funannotate	exon	282547	282783	.	-	.	ID=OR022_000072-T1.exon1;Parent=OR022_000072-T1;
scaffold_1	funannotate	exon	282265	282493	.	-	.	ID=OR022_000072-T1.exon2;Parent=OR022_000072-T1;
scaffold_1	funannotate	exon	282071	282175	.	-	.	ID=OR022_000072-T1.exon3;Parent=OR022_000072-T1;
scaffold_1	funannotate	exon	281592	281991	.	-	.	ID=OR022_000072-T1.exon4;Parent=OR022_000072-T1;
scaffold_1	funannotate	exon	281474	281531	.	-	.	ID=OR022_000072-T1.exon5;Parent=OR022_000072-T1;
scaffold_1	funannotate	exon	281074	281421	.	-	.	ID=OR022_000072-T1.exon6;Parent=OR022_000072-T1;
scaffold_1	funannotate	CDS	282547	282783	.	-	0	ID=OR022_000072-T1.cds;Parent=OR022_000072-T1;
scaffold_1	funannotate	CDS	282265	282493	.	-	0	ID=OR022_000072-T1.cds;Parent=OR022_000072-T1;
scaffold_1	funannotate	CDS	282071	282175	.	-	2	ID=OR022_000072-T1.cds;Parent=OR022_000072-T1;
scaffold_1	funannotate	CDS	281592	281991	.	-	2	ID=OR022_000072-T1.cds;Parent=OR022_000072-T1;
scaffold_1	funannotate	CDS	281474	281531	.	-	1	ID=OR022_000072-T1.cds;Parent=OR022_000072-T1;
scaffold_1	funannotate	CDS	281074	281421	.	-	0	ID=OR022_000072-T1.cds;Parent=OR022_000072-T1;
scaffold_1	funannotate	gene	283813	284418	.	+	.	ID=OR022_000073;
scaffold_1	funannotate	mRNA	283813	284418	.	+	.	ID=OR022_000073-T1;Parent=OR022_000073;product=hypothetical protein;
scaffold_1	funannotate	exon	283813	283960	.	+	.	ID=OR022_000073-T1.exon1;Parent=OR022_000073-T1;
scaffold_1	funannotate	exon	284048	284418	.	+	.	ID=OR022_000073-T1.exon2;Parent=OR022_000073-T1;
scaffold_1	funannotate	CDS	283813	283960	.	+	0	ID=OR022_000073-T1.cds;Parent=OR022_000073-T1;
scaffold_1	funannotate	CDS	284048	284418	.	+	2	ID=OR022_000073-T1.cds;Parent=OR022_000073-T1;
scaffold_1	funannotate	gene	285948	286511	.	+	.	ID=OR022_000074;
scaffold_1	funannotate	mRNA	285948	286511	.	+	.	ID=OR022_000074-T1;Parent=OR022_000074;product=hypothetical protein;
scaffold_1	funannotate	exon	285948	286511	.	+	.	ID=OR022_000074-T1.exon1;Parent=OR022_000074-T1;
scaffold_1	funannotate	CDS	285948	286511	.	+	0	ID=OR022_000074-T1.cds;Parent=OR022_000074-T1;
scaffold_1	funannotate	gene	286949	290097	.	-	.	ID=OR022_000075;
scaffold_1	funannotate	mRNA	286949	290097	.	-	.	ID=OR022_000075-T1;Parent=OR022_000075;product=hypothetical protein;
scaffold_1	funannotate	exon	289216	290097	.	-	.	ID=OR022_000075-T1.exon1;Parent=OR022_000075-T1;
scaffold_1	funannotate	exon	288588	289162	.	-	.	ID=OR022_000075-T1.exon2;Parent=OR022_000075-T1;
scaffold_1	funannotate	exon	288203	288502	.	-	.	ID=OR022_000075-T1.exon3;Parent=OR022_000075-T1;
scaffold_1	funannotate	exon	288044	288148	.	-	.	ID=OR022_000075-T1.exon4;Parent=OR022_000075-T1;
scaffold_1	funannotate	exon	287268	287923	.	-	.	ID=OR022_000075-T1.exon5;Parent=OR022_000075-T1;
scaffold_1	funannotate	exon	286949	287211	.	-	.	ID=OR022_000075-T1.exon6;Parent=OR022_000075-T1;
scaffold_1	funannotate	CDS	289216	290097	.	-	0	ID=OR022_000075-T1.cds;Parent=OR022_000075-T1;
scaffold_1	funannotate	CDS	288588	289162	.	-	0	ID=OR022_000075-T1.cds;Parent=OR022_000075-T1;
scaffold_1	funannotate	CDS	288203	288502	.	-	1	ID=OR022_000075-T1.cds;Parent=OR022_000075-T1;
scaffold_1	funannotate	CDS	288044	288148	.	-	1	ID=OR022_000075-T1.cds;Parent=OR022_000075-T1;
scaffold_1	funannotate	CDS	287268	287923	.	-	1	ID=OR022_000075-T1.cds;Parent=OR022_000075-T1;
scaffold_1	funannotate	CDS	286949	287211	.	-	2	ID=OR022_000075-T1.cds;Parent=OR022_000075-T1;
scaffold_1	funannotate	gene	291669	292477	.	-	.	ID=OR022_000076;
scaffold_1	funannotate	mRNA	291669	292477	.	-	.	ID=OR022_000076-T1;Parent=OR022_000076;product=hypothetical protein;
scaffold_1	funannotate	exon	292205	292477	.	-	.	ID=OR022_000076-T1.exon1;Parent=OR022_000076-T1;
scaffold_1	funannotate	exon	291885	292134	.	-	.	ID=OR022_000076-T1.exon2;Parent=OR022_000076-T1;
scaffold_1	funannotate	exon	291669	291829	.	-	.	ID=OR022_000076-T1.exon3;Parent=OR022_000076-T1;
scaffold_1	funannotate	CDS	292205	292477	.	-	0	ID=OR022_000076-T1.cds;Parent=OR022_000076-T1;
scaffold_1	funannotate	CDS	291885	292134	.	-	0	ID=OR022_000076-T1.cds;Parent=OR022_000076-T1;
scaffold_1	funannotate	CDS	291669	291829	.	-	2	ID=OR022_000076-T1.cds;Parent=OR022_000076-T1;
scaffold_1	funannotate	gene	294345	295937	.	-	.	ID=OR022_000077;
scaffold_1	funannotate	mRNA	294345	295937	.	-	.	ID=OR022_000077-T1;Parent=OR022_000077;product=hypothetical protein;
scaffold_1	funannotate	exon	295782	295937	.	-	.	ID=OR022_000077-T1.exon1;Parent=OR022_000077-T1;
scaffold_1	funannotate	exon	294345	295712	.	-	.	ID=OR022_000077-T1.exon2;Parent=OR022_000077-T1;
scaffold_1	funannotate	CDS	295782	295937	.	-	0	ID=OR022_000077-T1.cds;Parent=OR022_000077-T1;
scaffold_1	funannotate	CDS	294345	295712	.	-	0	ID=OR022_000077-T1.cds;Parent=OR022_000077-T1;
scaffold_1	funannotate	gene	297820	298510	.	+	.	ID=OR022_000078;
scaffold_1	funannotate	mRNA	297820	298510	.	+	.	ID=OR022_000078-T1;Parent=OR022_000078;product=hypothetical protein;
scaffold_1	funannotate	exon	297820	298095	.	+	.	ID=OR022_000078-T1.exon1;Parent=OR022_000078-T1;
scaffold_1	funannotate	exon	298162	298394	.	+	.	ID=OR022_000078-T1.exon2;Parent=OR022_000078-T1;
scaffold_1	funannotate	exon	298450	298510	.	+	.	ID=OR022_000078-T1.exon3;Parent=OR022_000078-T1;
scaffold_1	funannotate	CDS	297820	298095	.	+	0	ID=OR022_000078-T1.cds;Parent=OR022_000078-T1;
scaffold_1	funannotate	CDS	298162	298394	.	+	0	ID=OR022_000078-T1.cds;Parent=OR022_000078-T1;
scaffold_1	funannotate	CDS	298450	298510	.	+	1	ID=OR022_000078-T1.cds;Parent=OR022_000078-T1;
scaffold_1	funannotate	gene	301021	302283	.	+	.	ID=OR022_000079;
scaffold_1	funannotate	mRNA	301021	302283	.	+	.	ID=OR022_000079-T1;Parent=OR022_000079;product=hypothetical protein;
scaffold_1	funannotate	exon	301021	302283	.	+	.	ID=OR022_000079-T1.exon1;Parent=OR022_000079-T1;
scaffold_1	funannotate	CDS	301021	302283	.	+	0	ID=OR022_000079-T1.cds;Parent=OR022_000079-T1;
scaffold_1	funannotate	gene	303601	304653	.	+	.	ID=OR022_000080;
scaffold_1	funannotate	mRNA	303601	304653	.	+	.	ID=OR022_000080-T1;Parent=OR022_000080;product=hypothetical protein;
scaffold_1	funannotate	exon	303601	304653	.	+	.	ID=OR022_000080-T1.exon1;Parent=OR022_000080-T1;
scaffold_1	funannotate	CDS	303601	304653	.	+	0	ID=OR022_000080-T1.cds;Parent=OR022_000080-T1;
scaffold_1	funannotate	gene	306004	306765	.	+	.	ID=OR022_000081;
scaffold_1	funannotate	mRNA	306004	306765	.	+	.	ID=OR022_000081-T1;Parent=OR022_000081;product=hypothetical protein;
scaffold_1	funannotate	exon	306004	306765	.	+	.	ID=OR022_000081-T1.exon1;Parent=OR022_000081-T1;
scaffold_1	funannotate	CDS	306004	306765	.	+	0	ID=OR022_000081-T1.cds;Parent=OR022_000081-T1;
scaffold_1	funannotate	gene	307338	308879	.	-	.	ID=OR022_000082;
scaffold_1	funannotate	mRNA	307338	308879	.	-	.	ID=OR022_000082-T1;Parent=OR022_000082;product=hypothetical protein;
scaffold_1	funannotate	exon	308799	308879	.	-	.	ID=OR022_000082-T1.exon1;Parent=OR022_000082-T1;
scaffold_1	funannotate	exon	308314	308649	.	-	.	ID=OR022_000082-T1.exon2;Parent=OR022_000082-T1;
scaffold_1	funannotate	exon	308079	308189	.	-	.	ID=OR022_000082-T1.exon3;Parent=OR022_000082-T1;
scaffold_1	funannotate	exon	307894	308013	.	-	.	ID=OR022_000082-T1.exon4;Parent=OR022_000082-T1;
scaffold_1	funannotate	exon	307731	307840	.	-	.	ID=OR022_000082-T1.exon5;Parent=OR022_000082-T1;
scaffold_1	funannotate	exon	307338	307662	.	-	.	ID=OR022_000082-T1.exon6;Parent=OR022_000082-T1;
scaffold_1	funannotate	CDS	308799	308879	.	-	0	ID=OR022_000082-T1.cds;Parent=OR022_000082-T1;
scaffold_1	funannotate	CDS	308314	308649	.	-	0	ID=OR022_000082-T1.cds;Parent=OR022_000082-T1;
scaffold_1	funannotate	CDS	308079	308189	.	-	0	ID=OR022_000082-T1.cds;Parent=OR022_000082-T1;
scaffold_1	funannotate	CDS	307894	308013	.	-	0	ID=OR022_000082-T1.cds;Parent=OR022_000082-T1;
scaffold_1	funannotate	CDS	307731	307840	.	-	0	ID=OR022_000082-T1.cds;Parent=OR022_000082-T1;
scaffold_1	funannotate	CDS	307338	307662	.	-	1	ID=OR022_000082-T1.cds;Parent=OR022_000082-T1;
scaffold_1	funannotate	gene	309599	310494	.	-	.	ID=OR022_000083;
scaffold_1	funannotate	mRNA	309599	310494	.	-	.	ID=OR022_000083-T1;Parent=OR022_000083;product=hypothetical protein;
scaffold_1	funannotate	exon	310197	310494	.	-	.	ID=OR022_000083-T1.exon1;Parent=OR022_000083-T1;
scaffold_1	funannotate	exon	309599	310116	.	-	.	ID=OR022_000083-T1.exon2;Parent=OR022_000083-T1;
scaffold_1	funannotate	CDS	310197	310494	.	-	0	ID=OR022_000083-T1.cds;Parent=OR022_000083-T1;
scaffold_1	funannotate	CDS	309599	310116	.	-	2	ID=OR022_000083-T1.cds;Parent=OR022_000083-T1;
scaffold_1	funannotate	gene	311866	312324	.	-	.	ID=OR022_000084;
scaffold_1	funannotate	mRNA	311866	312324	.	-	.	ID=OR022_000084-T1;Parent=OR022_000084;product=hypothetical protein;
scaffold_1	funannotate	exon	312091	312324	.	-	.	ID=OR022_000084-T1.exon1;Parent=OR022_000084-T1;
scaffold_1	funannotate	exon	311866	311964	.	-	.	ID=OR022_000084-T1.exon2;Parent=OR022_000084-T1;
scaffold_1	funannotate	CDS	312091	312324	.	-	0	ID=OR022_000084-T1.cds;Parent=OR022_000084-T1;
scaffold_1	funannotate	CDS	311866	311964	.	-	0	ID=OR022_000084-T1.cds;Parent=OR022_000084-T1;
scaffold_1	funannotate	gene	313427	315567	.	+	.	ID=OR022_000085;
scaffold_1	funannotate	mRNA	313427	315567	.	+	.	ID=OR022_000085-T1;Parent=OR022_000085;product=hypothetical protein;
scaffold_1	funannotate	exon	313427	313753	.	+	.	ID=OR022_000085-T1.exon1;Parent=OR022_000085-T1;
scaffold_1	funannotate	exon	313814	313958	.	+	.	ID=OR022_000085-T1.exon2;Parent=OR022_000085-T1;
scaffold_1	funannotate	exon	314063	315567	.	+	.	ID=OR022_000085-T1.exon3;Parent=OR022_000085-T1;
scaffold_1	funannotate	CDS	313427	313753	.	+	0	ID=OR022_000085-T1.cds;Parent=OR022_000085-T1;
scaffold_1	funannotate	CDS	313814	313958	.	+	0	ID=OR022_000085-T1.cds;Parent=OR022_000085-T1;
scaffold_1	funannotate	CDS	314063	315567	.	+	2	ID=OR022_000085-T1.cds;Parent=OR022_000085-T1;
scaffold_1	funannotate	gene	316380	317735	.	+	.	ID=OR022_000086;
scaffold_1	funannotate	mRNA	316380	317735	.	+	.	ID=OR022_000086-T1;Parent=OR022_000086;product=hypothetical protein;
scaffold_1	funannotate	exon	316380	316616	.	+	.	ID=OR022_000086-T1.exon1;Parent=OR022_000086-T1;
scaffold_1	funannotate	exon	316682	316916	.	+	.	ID=OR022_000086-T1.exon2;Parent=OR022_000086-T1;
scaffold_1	funannotate	exon	317002	317735	.	+	.	ID=OR022_000086-T1.exon3;Parent=OR022_000086-T1;
scaffold_1	funannotate	CDS	316380	316616	.	+	0	ID=OR022_000086-T1.cds;Parent=OR022_000086-T1;
scaffold_1	funannotate	CDS	316682	316916	.	+	0	ID=OR022_000086-T1.cds;Parent=OR022_000086-T1;
scaffold_1	funannotate	CDS	317002	317735	.	+	2	ID=OR022_000086-T1.cds;Parent=OR022_000086-T1;
scaffold_1	funannotate	gene	318221	319739	.	-	.	ID=OR022_000087;
scaffold_1	funannotate	mRNA	318221	319739	.	-	.	ID=OR022_000087-T1;Parent=OR022_000087;product=hypothetical protein;
scaffold_1	funannotate	exon	319623	319739	.	-	.	ID=OR022_000087-T1.exon1;Parent=OR022_000087-T1;
scaffold_1	funannotate	exon	318544	319392	.	-	.	ID=OR022_000087-T1.exon2;Parent=OR022_000087-T1;
scaffold_1	funannotate	exon	318221	318442	.	-	.	ID=OR022_000087-T1.exon3;Parent=OR022_000087-T1;
scaffold_1	funannotate	CDS	319623	319739	.	-	0	ID=OR022_000087-T1.cds;Parent=OR022_000087-T1;
scaffold_1	funannotate	CDS	318544	319392	.	-	0	ID=OR022_000087-T1.cds;Parent=OR022_000087-T1;
scaffold_1	funannotate	CDS	318221	318442	.	-	0	ID=OR022_000087-T1.cds;Parent=OR022_000087-T1;
scaffold_1	funannotate	gene	329364	329925	.	+	.	ID=OR022_000088;
scaffold_1	funannotate	mRNA	329364	329925	.	+	.	ID=OR022_000088-T1;Parent=OR022_000088;product=hypothetical protein;
scaffold_1	funannotate	exon	329364	329454	.	+	.	ID=OR022_000088-T1.exon1;Parent=OR022_000088-T1;
scaffold_1	funannotate	exon	329548	329615	.	+	.	ID=OR022_000088-T1.exon2;Parent=OR022_000088-T1;
scaffold_1	funannotate	exon	329776	329925	.	+	.	ID=OR022_000088-T1.exon3;Parent=OR022_000088-T1;
scaffold_1	funannotate	CDS	329364	329454	.	+	0	ID=OR022_000088-T1.cds;Parent=OR022_000088-T1;
scaffold_1	funannotate	CDS	329548	329615	.	+	2	ID=OR022_000088-T1.cds;Parent=OR022_000088-T1;
scaffold_1	funannotate	CDS	329776	329925	.	+	0	ID=OR022_000088-T1.cds;Parent=OR022_000088-T1;
scaffold_1	funannotate	gene	330346	332437	.	-	.	ID=OR022_000089;
scaffold_1	funannotate	mRNA	330346	332437	.	-	.	ID=OR022_000089-T1;Parent=OR022_000089;product=hypothetical protein;
scaffold_1	funannotate	exon	332063	332437	.	-	.	ID=OR022_000089-T1.exon1;Parent=OR022_000089-T1;
scaffold_1	funannotate	exon	330899	331775	.	-	.	ID=OR022_000089-T1.exon2;Parent=OR022_000089-T1;
scaffold_1	funannotate	exon	330346	330812	.	-	.	ID=OR022_000089-T1.exon3;Parent=OR022_000089-T1;
scaffold_1	funannotate	CDS	332063	332437	.	-	0	ID=OR022_000089-T1.cds;Parent=OR022_000089-T1;
scaffold_1	funannotate	CDS	330899	331775	.	-	0	ID=OR022_000089-T1.cds;Parent=OR022_000089-T1;
scaffold_1	funannotate	CDS	330346	330812	.	-	2	ID=OR022_000089-T1.cds;Parent=OR022_000089-T1;
scaffold_1	funannotate	gene	333943	336184	.	+	.	ID=OR022_000090;
scaffold_1	funannotate	mRNA	333943	336184	.	+	.	ID=OR022_000090-T1;Parent=OR022_000090;product=hypothetical protein;
scaffold_1	funannotate	exon	333943	334133	.	+	.	ID=OR022_000090-T1.exon1;Parent=OR022_000090-T1;
scaffold_1	funannotate	exon	334354	335788	.	+	.	ID=OR022_000090-T1.exon2;Parent=OR022_000090-T1;
scaffold_1	funannotate	exon	335843	336184	.	+	.	ID=OR022_000090-T1.exon3;Parent=OR022_000090-T1;
scaffold_1	funannotate	CDS	333943	334133	.	+	0	ID=OR022_000090-T1.cds;Parent=OR022_000090-T1;
scaffold_1	funannotate	CDS	334354	335788	.	+	1	ID=OR022_000090-T1.cds;Parent=OR022_000090-T1;
scaffold_1	funannotate	CDS	335843	336184	.	+	0	ID=OR022_000090-T1.cds;Parent=OR022_000090-T1;
scaffold_1	funannotate	gene	337681	341289	.	-	.	ID=OR022_000091;
scaffold_1	funannotate	mRNA	337681	341289	.	-	.	ID=OR022_000091-T1;Parent=OR022_000091;product=hypothetical protein;
scaffold_1	funannotate	exon	341022	341289	.	-	.	ID=OR022_000091-T1.exon1;Parent=OR022_000091-T1;
scaffold_1	funannotate	exon	340760	340933	.	-	.	ID=OR022_000091-T1.exon2;Parent=OR022_000091-T1;
scaffold_1	funannotate	exon	340683	340693	.	-	.	ID=OR022_000091-T1.exon3;Parent=OR022_000091-T1;
scaffold_1	funannotate	exon	340371	340626	.	-	.	ID=OR022_000091-T1.exon4;Parent=OR022_000091-T1;
scaffold_1	funannotate	exon	340286	340309	.	-	.	ID=OR022_000091-T1.exon5;Parent=OR022_000091-T1;
scaffold_1	funannotate	exon	340107	340226	.	-	.	ID=OR022_000091-T1.exon6;Parent=OR022_000091-T1;
scaffold_1	funannotate	exon	339954	340053	.	-	.	ID=OR022_000091-T1.exon7;Parent=OR022_000091-T1;
scaffold_1	funannotate	exon	339623	339880	.	-	.	ID=OR022_000091-T1.exon8;Parent=OR022_000091-T1;
scaffold_1	funannotate	exon	339466	339568	.	-	.	ID=OR022_000091-T1.exon9;Parent=OR022_000091-T1;
scaffold_1	funannotate	exon	337681	339375	.	-	.	ID=OR022_000091-T1.exon10;Parent=OR022_000091-T1;
scaffold_1	funannotate	CDS	341022	341289	.	-	0	ID=OR022_000091-T1.cds;Parent=OR022_000091-T1;
scaffold_1	funannotate	CDS	340760	340933	.	-	2	ID=OR022_000091-T1.cds;Parent=OR022_000091-T1;
scaffold_1	funannotate	CDS	340683	340693	.	-	2	ID=OR022_000091-T1.cds;Parent=OR022_000091-T1;
scaffold_1	funannotate	CDS	340371	340626	.	-	0	ID=OR022_000091-T1.cds;Parent=OR022_000091-T1;
scaffold_1	funannotate	CDS	340286	340309	.	-	2	ID=OR022_000091-T1.cds;Parent=OR022_000091-T1;
scaffold_1	funannotate	CDS	340107	340226	.	-	2	ID=OR022_000091-T1.cds;Parent=OR022_000091-T1;
scaffold_1	funannotate	CDS	339954	340053	.	-	2	ID=OR022_000091-T1.cds;Parent=OR022_000091-T1;
scaffold_1	funannotate	CDS	339623	339880	.	-	1	ID=OR022_000091-T1.cds;Parent=OR022_000091-T1;
scaffold_1	funannotate	CDS	339466	339568	.	-	1	ID=OR022_000091-T1.cds;Parent=OR022_000091-T1;
scaffold_1	funannotate	CDS	337681	339375	.	-	0	ID=OR022_000091-T1.cds;Parent=OR022_000091-T1;
scaffold_1	funannotate	gene	342399	344624	.	+	.	ID=OR022_000092;
scaffold_1	funannotate	mRNA	342399	344624	.	+	.	ID=OR022_000092-T1;Parent=OR022_000092;product=hypothetical protein;
scaffold_1	funannotate	exon	342399	344624	.	+	.	ID=OR022_000092-T1.exon1;Parent=OR022_000092-T1;
scaffold_1	funannotate	CDS	342399	344624	.	+	0	ID=OR022_000092-T1.cds;Parent=OR022_000092-T1;
scaffold_1	funannotate	gene	345517	346796	.	-	.	ID=OR022_000093;
scaffold_1	funannotate	mRNA	345517	346796	.	-	.	ID=OR022_000093-T1;Parent=OR022_000093;product=hypothetical protein;
scaffold_1	funannotate	exon	346787	346796	.	-	.	ID=OR022_000093-T1.exon1;Parent=OR022_000093-T1;
scaffold_1	funannotate	exon	346350	346706	.	-	.	ID=OR022_000093-T1.exon2;Parent=OR022_000093-T1;
scaffold_1	funannotate	exon	345517	346253	.	-	.	ID=OR022_000093-T1.exon3;Parent=OR022_000093-T1;
scaffold_1	funannotate	CDS	346787	346796	.	-	0	ID=OR022_000093-T1.cds;Parent=OR022_000093-T1;
scaffold_1	funannotate	CDS	346350	346706	.	-	2	ID=OR022_000093-T1.cds;Parent=OR022_000093-T1;
scaffold_1	funannotate	CDS	345517	346253	.	-	2	ID=OR022_000093-T1.cds;Parent=OR022_000093-T1;
scaffold_1	funannotate	gene	347372	348579	.	+	.	ID=OR022_000094;
scaffold_1	funannotate	mRNA	347372	348579	.	+	.	ID=OR022_000094-T1;Parent=OR022_000094;product=hypothetical protein;
scaffold_1	funannotate	exon	347372	347435	.	+	.	ID=OR022_000094-T1.exon1;Parent=OR022_000094-T1;
scaffold_1	funannotate	exon	347510	347835	.	+	.	ID=OR022_000094-T1.exon2;Parent=OR022_000094-T1;
scaffold_1	funannotate	exon	347905	348579	.	+	.	ID=OR022_000094-T1.exon3;Parent=OR022_000094-T1;
scaffold_1	funannotate	CDS	347372	347435	.	+	0	ID=OR022_000094-T1.cds;Parent=OR022_000094-T1;
scaffold_1	funannotate	CDS	347510	347835	.	+	2	ID=OR022_000094-T1.cds;Parent=OR022_000094-T1;
scaffold_1	funannotate	CDS	347905	348579	.	+	0	ID=OR022_000094-T1.cds;Parent=OR022_000094-T1;
scaffold_1	funannotate	gene	348593	349239	.	-	.	ID=OR022_000095;
scaffold_1	funannotate	mRNA	348593	349239	.	-	.	ID=OR022_000095-T1;Parent=OR022_000095;product=hypothetical protein;
scaffold_1	funannotate	exon	349029	349239	.	-	.	ID=OR022_000095-T1.exon1;Parent=OR022_000095-T1;
scaffold_1	funannotate	exon	348593	348960	.	-	.	ID=OR022_000095-T1.exon2;Parent=OR022_000095-T1;
scaffold_1	funannotate	CDS	349029	349239	.	-	0	ID=OR022_000095-T1.cds;Parent=OR022_000095-T1;
scaffold_1	funannotate	CDS	348593	348960	.	-	2	ID=OR022_000095-T1.cds;Parent=OR022_000095-T1;
scaffold_1	funannotate	gene	350083	352423	.	+	.	ID=OR022_000096;
scaffold_1	funannotate	mRNA	350083	352423	.	+	.	ID=OR022_000096-T1;Parent=OR022_000096;product=hypothetical protein;
scaffold_1	funannotate	exon	350083	350355	.	+	.	ID=OR022_000096-T1.exon1;Parent=OR022_000096-T1;
scaffold_1	funannotate	exon	350459	350537	.	+	.	ID=OR022_000096-T1.exon2;Parent=OR022_000096-T1;
scaffold_1	funannotate	exon	350601	352423	.	+	.	ID=OR022_000096-T1.exon3;Parent=OR022_000096-T1;
scaffold_1	funannotate	CDS	350083	350355	.	+	0	ID=OR022_000096-T1.cds;Parent=OR022_000096-T1;
scaffold_1	funannotate	CDS	350459	350537	.	+	0	ID=OR022_000096-T1.cds;Parent=OR022_000096-T1;
scaffold_1	funannotate	CDS	350601	352423	.	+	2	ID=OR022_000096-T1.cds;Parent=OR022_000096-T1;
scaffold_1	funannotate	gene	354550	355982	.	-	.	ID=OR022_000097;
scaffold_1	funannotate	mRNA	354550	355982	.	-	.	ID=OR022_000097-T1;Parent=OR022_000097;product=hypothetical protein;
scaffold_1	funannotate	exon	355483	355982	.	-	.	ID=OR022_000097-T1.exon1;Parent=OR022_000097-T1;
scaffold_1	funannotate	exon	354550	354835	.	-	.	ID=OR022_000097-T1.exon2;Parent=OR022_000097-T1;
scaffold_1	funannotate	CDS	355483	355982	.	-	0	ID=OR022_000097-T1.cds;Parent=OR022_000097-T1;
scaffold_1	funannotate	CDS	354550	354835	.	-	1	ID=OR022_000097-T1.cds;Parent=OR022_000097-T1;
scaffold_1	funannotate	gene	357066	358484	.	-	.	ID=OR022_000098;
scaffold_1	funannotate	mRNA	357066	358484	.	-	.	ID=OR022_000098-T1;Parent=OR022_000098;product=hypothetical protein;
scaffold_1	funannotate	exon	358186	358484	.	-	.	ID=OR022_000098-T1.exon1;Parent=OR022_000098-T1;
scaffold_1	funannotate	exon	357943	358039	.	-	.	ID=OR022_000098-T1.exon2;Parent=OR022_000098-T1;
scaffold_1	funannotate	exon	357066	357455	.	-	.	ID=OR022_000098-T1.exon3;Parent=OR022_000098-T1;
scaffold_1	funannotate	CDS	358186	358484	.	-	0	ID=OR022_000098-T1.cds;Parent=OR022_000098-T1;
scaffold_1	funannotate	CDS	357943	358039	.	-	1	ID=OR022_000098-T1.cds;Parent=OR022_000098-T1;
scaffold_1	funannotate	CDS	357066	357455	.	-	0	ID=OR022_000098-T1.cds;Parent=OR022_000098-T1;
scaffold_1	funannotate	gene	359146	361926	.	-	.	ID=OR022_000099;
scaffold_1	funannotate	mRNA	359146	361926	.	-	.	ID=OR022_000099-T1;Parent=OR022_000099;product=hypothetical protein;
scaffold_1	funannotate	exon	361726	361926	.	-	.	ID=OR022_000099-T1.exon1;Parent=OR022_000099-T1;
scaffold_1	funannotate	exon	361644	361659	.	-	.	ID=OR022_000099-T1.exon2;Parent=OR022_000099-T1;
scaffold_1	funannotate	exon	361215	361564	.	-	.	ID=OR022_000099-T1.exon3;Parent=OR022_000099-T1;
scaffold_1	funannotate	exon	359146	361158	.	-	.	ID=OR022_000099-T1.exon4;Parent=OR022_000099-T1;
scaffold_1	funannotate	CDS	361726	361926	.	-	0	ID=OR022_000099-T1.cds;Parent=OR022_000099-T1;
scaffold_1	funannotate	CDS	361644	361659	.	-	0	ID=OR022_000099-T1.cds;Parent=OR022_000099-T1;
scaffold_1	funannotate	CDS	361215	361564	.	-	2	ID=OR022_000099-T1.cds;Parent=OR022_000099-T1;
scaffold_1	funannotate	CDS	359146	361158	.	-	0	ID=OR022_000099-T1.cds;Parent=OR022_000099-T1;
scaffold_1	funannotate	gene	362756	363699	.	+	.	ID=OR022_000100;
scaffold_1	funannotate	mRNA	362756	363699	.	+	.	ID=OR022_000100-T1;Parent=OR022_000100;product=hypothetical protein;
scaffold_1	funannotate	exon	362756	362819	.	+	.	ID=OR022_000100-T1.exon1;Parent=OR022_000100-T1;
scaffold_1	funannotate	exon	362878	362963	.	+	.	ID=OR022_000100-T1.exon2;Parent=OR022_000100-T1;
scaffold_1	funannotate	exon	363071	363161	.	+	.	ID=OR022_000100-T1.exon3;Parent=OR022_000100-T1;
scaffold_1	funannotate	exon	363242	363699	.	+	.	ID=OR022_000100-T1.exon4;Parent=OR022_000100-T1;
scaffold_1	funannotate	CDS	362756	362819	.	+	0	ID=OR022_000100-T1.cds;Parent=OR022_000100-T1;
scaffold_1	funannotate	CDS	362878	362963	.	+	2	ID=OR022_000100-T1.cds;Parent=OR022_000100-T1;
scaffold_1	funannotate	CDS	363071	363161	.	+	0	ID=OR022_000100-T1.cds;Parent=OR022_000100-T1;
scaffold_1	funannotate	CDS	363242	363699	.	+	2	ID=OR022_000100-T1.cds;Parent=OR022_000100-T1;
scaffold_1	funannotate	gene	364024	365111	.	-	.	ID=OR022_000101;
scaffold_1	funannotate	mRNA	364024	365111	.	-	.	ID=OR022_000101-T1;Parent=OR022_000101;product=hypothetical protein;
scaffold_1	funannotate	exon	365033	365111	.	-	.	ID=OR022_000101-T1.exon1;Parent=OR022_000101-T1;
scaffold_1	funannotate	exon	364894	364934	.	-	.	ID=OR022_000101-T1.exon2;Parent=OR022_000101-T1;
scaffold_1	funannotate	exon	364511	364771	.	-	.	ID=OR022_000101-T1.exon3;Parent=OR022_000101-T1;
scaffold_1	funannotate	exon	364024	364410	.	-	.	ID=OR022_000101-T1.exon4;Parent=OR022_000101-T1;
scaffold_1	funannotate	CDS	365033	365111	.	-	0	ID=OR022_000101-T1.cds;Parent=OR022_000101-T1;
scaffold_1	funannotate	CDS	364894	364934	.	-	2	ID=OR022_000101-T1.cds;Parent=OR022_000101-T1;
scaffold_1	funannotate	CDS	364511	364771	.	-	0	ID=OR022_000101-T1.cds;Parent=OR022_000101-T1;
scaffold_1	funannotate	CDS	364024	364410	.	-	0	ID=OR022_000101-T1.cds;Parent=OR022_000101-T1;
scaffold_1	funannotate	gene	367867	369240	.	+	.	ID=OR022_000102;
scaffold_1	funannotate	mRNA	367867	369240	.	+	.	ID=OR022_000102-T1;Parent=OR022_000102;product=hypothetical protein;
scaffold_1	funannotate	exon	367867	369240	.	+	.	ID=OR022_000102-T1.exon1;Parent=OR022_000102-T1;
scaffold_1	funannotate	CDS	367867	369240	.	+	0	ID=OR022_000102-T1.cds;Parent=OR022_000102-T1;
scaffold_1	funannotate	gene	369817	370257	.	-	.	ID=OR022_000103;
scaffold_1	funannotate	mRNA	369817	370257	.	-	.	ID=OR022_000103-T1;Parent=OR022_000103;product=hypothetical protein;
scaffold_1	funannotate	exon	369817	370257	.	-	.	ID=OR022_000103-T1.exon1;Parent=OR022_000103-T1;
scaffold_1	funannotate	CDS	369817	370257	.	-	0	ID=OR022_000103-T1.cds;Parent=OR022_000103-T1;
scaffold_1	funannotate	gene	372256	373548	.	+	.	ID=OR022_000104;
scaffold_1	funannotate	mRNA	372256	373548	.	+	.	ID=OR022_000104-T1;Parent=OR022_000104;product=hypothetical protein;
scaffold_1	funannotate	exon	372256	373548	.	+	.	ID=OR022_000104-T1.exon1;Parent=OR022_000104-T1;
scaffold_1	funannotate	CDS	372256	373548	.	+	0	ID=OR022_000104-T1.cds;Parent=OR022_000104-T1;
scaffold_1	funannotate	gene	375204	376317	.	+	.	ID=OR022_000105;
scaffold_1	funannotate	mRNA	375204	376317	.	+	.	ID=OR022_000105-T1;Parent=OR022_000105;product=hypothetical protein;
scaffold_1	funannotate	exon	375204	376005	.	+	.	ID=OR022_000105-T1.exon1;Parent=OR022_000105-T1;
scaffold_1	funannotate	exon	376118	376317	.	+	.	ID=OR022_000105-T1.exon2;Parent=OR022_000105-T1;
scaffold_1	funannotate	CDS	375204	376005	.	+	0	ID=OR022_000105-T1.cds;Parent=OR022_000105-T1;
scaffold_1	funannotate	CDS	376118	376317	.	+	2	ID=OR022_000105-T1.cds;Parent=OR022_000105-T1;
scaffold_1	funannotate	gene	379313	381560	.	-	.	ID=OR022_000106;
scaffold_1	funannotate	mRNA	379313	381560	.	-	.	ID=OR022_000106-T1;Parent=OR022_000106;product=hypothetical protein;
scaffold_1	funannotate	exon	381192	381560	.	-	.	ID=OR022_000106-T1.exon1;Parent=OR022_000106-T1;
scaffold_1	funannotate	exon	379666	381128	.	-	.	ID=OR022_000106-T1.exon2;Parent=OR022_000106-T1;
scaffold_1	funannotate	exon	379313	379574	.	-	.	ID=OR022_000106-T1.exon3;Parent=OR022_000106-T1;
scaffold_1	funannotate	CDS	381192	381560	.	-	0	ID=OR022_000106-T1.cds;Parent=OR022_000106-T1;
scaffold_1	funannotate	CDS	379666	381128	.	-	0	ID=OR022_000106-T1.cds;Parent=OR022_000106-T1;
scaffold_1	funannotate	CDS	379313	379574	.	-	1	ID=OR022_000106-T1.cds;Parent=OR022_000106-T1;
scaffold_1	funannotate	gene	386918	388616	.	-	.	ID=OR022_000107;
scaffold_1	funannotate	mRNA	386918	388616	.	-	.	ID=OR022_000107-T1;Parent=OR022_000107;product=hypothetical protein;
scaffold_1	funannotate	exon	388045	388616	.	-	.	ID=OR022_000107-T1.exon1;Parent=OR022_000107-T1;
scaffold_1	funannotate	exon	387342	387837	.	-	.	ID=OR022_000107-T1.exon2;Parent=OR022_000107-T1;
scaffold_1	funannotate	exon	386918	387280	.	-	.	ID=OR022_000107-T1.exon3;Parent=OR022_000107-T1;
scaffold_1	funannotate	CDS	388045	388616	.	-	0	ID=OR022_000107-T1.cds;Parent=OR022_000107-T1;
scaffold_1	funannotate	CDS	387342	387837	.	-	1	ID=OR022_000107-T1.cds;Parent=OR022_000107-T1;
scaffold_1	funannotate	CDS	386918	387280	.	-	0	ID=OR022_000107-T1.cds;Parent=OR022_000107-T1;
scaffold_1	funannotate	gene	390167	390605	.	-	.	ID=OR022_000108;
scaffold_1	funannotate	mRNA	390167	390605	.	-	.	ID=OR022_000108-T1;Parent=OR022_000108;product=hypothetical protein;
scaffold_1	funannotate	exon	390603	390605	.	-	.	ID=OR022_000108-T1.exon1;Parent=OR022_000108-T1;
scaffold_1	funannotate	exon	390167	390412	.	-	.	ID=OR022_000108-T1.exon2;Parent=OR022_000108-T1;
scaffold_1	funannotate	CDS	390603	390605	.	-	0	ID=OR022_000108-T1.cds;Parent=OR022_000108-T1;
scaffold_1	funannotate	CDS	390167	390412	.	-	0	ID=OR022_000108-T1.cds;Parent=OR022_000108-T1;
scaffold_1	funannotate	gene	390732	391543	.	+	.	ID=OR022_000109;
scaffold_1	funannotate	mRNA	390732	391543	.	+	.	ID=OR022_000109-T1;Parent=OR022_000109;product=hypothetical protein;
scaffold_1	funannotate	exon	390732	390739	.	+	.	ID=OR022_000109-T1.exon1;Parent=OR022_000109-T1;
scaffold_1	funannotate	exon	390845	390888	.	+	.	ID=OR022_000109-T1.exon2;Parent=OR022_000109-T1;
scaffold_1	funannotate	exon	390978	391154	.	+	.	ID=OR022_000109-T1.exon3;Parent=OR022_000109-T1;
scaffold_1	funannotate	exon	391212	391543	.	+	.	ID=OR022_000109-T1.exon4;Parent=OR022_000109-T1;
scaffold_1	funannotate	CDS	390732	390739	.	+	0	ID=OR022_000109-T1.cds;Parent=OR022_000109-T1;
scaffold_1	funannotate	CDS	390845	390888	.	+	1	ID=OR022_000109-T1.cds;Parent=OR022_000109-T1;
scaffold_1	funannotate	CDS	390978	391154	.	+	2	ID=OR022_000109-T1.cds;Parent=OR022_000109-T1;
scaffold_1	funannotate	CDS	391212	391543	.	+	2	ID=OR022_000109-T1.cds;Parent=OR022_000109-T1;
scaffold_1	funannotate	gene	394525	395528	.	+	.	ID=OR022_000110;
scaffold_1	funannotate	mRNA	394525	395528	.	+	.	ID=OR022_000110-T1;Parent=OR022_000110;product=hypothetical protein;
scaffold_1	funannotate	exon	394525	394717	.	+	.	ID=OR022_000110-T1.exon1;Parent=OR022_000110-T1;
scaffold_1	funannotate	exon	394777	395528	.	+	.	ID=OR022_000110-T1.exon2;Parent=OR022_000110-T1;
scaffold_1	funannotate	CDS	394525	394717	.	+	0	ID=OR022_000110-T1.cds;Parent=OR022_000110-T1;
scaffold_1	funannotate	CDS	394777	395528	.	+	2	ID=OR022_000110-T1.cds;Parent=OR022_000110-T1;
scaffold_1	funannotate	gene	397538	398473	.	+	.	ID=OR022_000111;
scaffold_1	funannotate	mRNA	397538	398473	.	+	.	ID=OR022_000111-T1;Parent=OR022_000111;product=hypothetical protein;
scaffold_1	funannotate	exon	397538	397624	.	+	.	ID=OR022_000111-T1.exon1;Parent=OR022_000111-T1;
scaffold_1	funannotate	exon	397700	398473	.	+	.	ID=OR022_000111-T1.exon2;Parent=OR022_000111-T1;
scaffold_1	funannotate	CDS	397538	397624	.	+	0	ID=OR022_000111-T1.cds;Parent=OR022_000111-T1;
scaffold_1	funannotate	CDS	397700	398473	.	+	0	ID=OR022_000111-T1.cds;Parent=OR022_000111-T1;
scaffold_1	funannotate	gene	398730	399618	.	-	.	ID=OR022_000112;
scaffold_1	funannotate	mRNA	398730	399618	.	-	.	ID=OR022_000112-T1;Parent=OR022_000112;product=hypothetical protein;
scaffold_1	funannotate	exon	399548	399618	.	-	.	ID=OR022_000112-T1.exon1;Parent=OR022_000112-T1;
scaffold_1	funannotate	exon	398730	399450	.	-	.	ID=OR022_000112-T1.exon2;Parent=OR022_000112-T1;
scaffold_1	funannotate	CDS	399548	399618	.	-	0	ID=OR022_000112-T1.cds;Parent=OR022_000112-T1;
scaffold_1	funannotate	CDS	398730	399450	.	-	1	ID=OR022_000112-T1.cds;Parent=OR022_000112-T1;
scaffold_1	funannotate	gene	400952	402888	.	+	.	ID=OR022_000113;
scaffold_1	funannotate	mRNA	400952	402888	.	+	.	ID=OR022_000113-T1;Parent=OR022_000113;product=hypothetical protein;
scaffold_1	funannotate	exon	400952	401453	.	+	.	ID=OR022_000113-T1.exon1;Parent=OR022_000113-T1;
scaffold_1	funannotate	exon	401502	402529	.	+	.	ID=OR022_000113-T1.exon2;Parent=OR022_000113-T1;
scaffold_1	funannotate	exon	402613	402888	.	+	.	ID=OR022_000113-T1.exon3;Parent=OR022_000113-T1;
scaffold_1	funannotate	CDS	400952	401453	.	+	0	ID=OR022_000113-T1.cds;Parent=OR022_000113-T1;
scaffold_1	funannotate	CDS	401502	402529	.	+	2	ID=OR022_000113-T1.cds;Parent=OR022_000113-T1;
scaffold_1	funannotate	CDS	402613	402888	.	+	0	ID=OR022_000113-T1.cds;Parent=OR022_000113-T1;
scaffold_1	funannotate	gene	404776	406063	.	+	.	ID=OR022_000114;
scaffold_1	funannotate	mRNA	404776	406063	.	+	.	ID=OR022_000114-T1;Parent=OR022_000114;product=hypothetical protein;
scaffold_1	funannotate	exon	404776	405210	.	+	.	ID=OR022_000114-T1.exon1;Parent=OR022_000114-T1;
scaffold_1	funannotate	exon	405359	406063	.	+	.	ID=OR022_000114-T1.exon2;Parent=OR022_000114-T1;
scaffold_1	funannotate	CDS	404776	405210	.	+	0	ID=OR022_000114-T1.cds;Parent=OR022_000114-T1;
scaffold_1	funannotate	CDS	405359	406063	.	+	0	ID=OR022_000114-T1.cds;Parent=OR022_000114-T1;
scaffold_1	funannotate	gene	407564	408126	.	-	.	ID=OR022_000115;
scaffold_1	funannotate	mRNA	407564	408126	.	-	.	ID=OR022_000115-T1;Parent=OR022_000115;product=hypothetical protein;
scaffold_1	funannotate	exon	408083	408126	.	-	.	ID=OR022_000115-T1.exon1;Parent=OR022_000115-T1;
scaffold_1	funannotate	exon	407837	407984	.	-	.	ID=OR022_000115-T1.exon2;Parent=OR022_000115-T1;
scaffold_1	funannotate	exon	407564	407713	.	-	.	ID=OR022_000115-T1.exon3;Parent=OR022_000115-T1;
scaffold_1	funannotate	CDS	408083	408126	.	-	0	ID=OR022_000115-T1.cds;Parent=OR022_000115-T1;
scaffold_1	funannotate	CDS	407837	407984	.	-	1	ID=OR022_000115-T1.cds;Parent=OR022_000115-T1;
scaffold_1	funannotate	CDS	407564	407713	.	-	0	ID=OR022_000115-T1.cds;Parent=OR022_000115-T1;
scaffold_1	funannotate	gene	408622	411566	.	+	.	ID=OR022_000116;
scaffold_1	funannotate	mRNA	408622	411566	.	+	.	ID=OR022_000116-T1;Parent=OR022_000116;product=hypothetical protein;
scaffold_1	funannotate	exon	408622	409147	.	+	.	ID=OR022_000116-T1.exon1;Parent=OR022_000116-T1;
scaffold_1	funannotate	exon	409204	409520	.	+	.	ID=OR022_000116-T1.exon2;Parent=OR022_000116-T1;
scaffold_1	funannotate	exon	409570	410494	.	+	.	ID=OR022_000116-T1.exon3;Parent=OR022_000116-T1;
scaffold_1	funannotate	exon	410543	410969	.	+	.	ID=OR022_000116-T1.exon4;Parent=OR022_000116-T1;
scaffold_1	funannotate	exon	411044	411364	.	+	.	ID=OR022_000116-T1.exon5;Parent=OR022_000116-T1;
scaffold_1	funannotate	exon	411461	411566	.	+	.	ID=OR022_000116-T1.exon6;Parent=OR022_000116-T1;
scaffold_1	funannotate	CDS	408622	409147	.	+	0	ID=OR022_000116-T1.cds;Parent=OR022_000116-T1;
scaffold_1	funannotate	CDS	409204	409520	.	+	2	ID=OR022_000116-T1.cds;Parent=OR022_000116-T1;
scaffold_1	funannotate	CDS	409570	410494	.	+	0	ID=OR022_000116-T1.cds;Parent=OR022_000116-T1;
scaffold_1	funannotate	CDS	410543	410969	.	+	2	ID=OR022_000116-T1.cds;Parent=OR022_000116-T1;
scaffold_1	funannotate	CDS	411044	411364	.	+	1	ID=OR022_000116-T1.cds;Parent=OR022_000116-T1;
scaffold_1	funannotate	CDS	411461	411566	.	+	1	ID=OR022_000116-T1.cds;Parent=OR022_000116-T1;
scaffold_1	funannotate	gene	412163	413218	.	-	.	ID=OR022_000117;
scaffold_1	funannotate	mRNA	412163	413218	.	-	.	ID=OR022_000117-T1;Parent=OR022_000117;product=hypothetical protein;
scaffold_1	funannotate	exon	413105	413218	.	-	.	ID=OR022_000117-T1.exon1;Parent=OR022_000117-T1;
scaffold_1	funannotate	exon	412163	412912	.	-	.	ID=OR022_000117-T1.exon2;Parent=OR022_000117-T1;
scaffold_1	funannotate	CDS	413105	413218	.	-	0	ID=OR022_000117-T1.cds;Parent=OR022_000117-T1;
scaffold_1	funannotate	CDS	412163	412912	.	-	0	ID=OR022_000117-T1.cds;Parent=OR022_000117-T1;
scaffold_1	funannotate	gene	413712	414851	.	-	.	ID=OR022_000118;
scaffold_1	funannotate	mRNA	413712	414851	.	-	.	ID=OR022_000118-T1;Parent=OR022_000118;product=hypothetical protein;
scaffold_1	funannotate	exon	414810	414851	.	-	.	ID=OR022_000118-T1.exon1;Parent=OR022_000118-T1;
scaffold_1	funannotate	exon	414695	414754	.	-	.	ID=OR022_000118-T1.exon2;Parent=OR022_000118-T1;
scaffold_1	funannotate	exon	413712	414587	.	-	.	ID=OR022_000118-T1.exon3;Parent=OR022_000118-T1;
scaffold_1	funannotate	CDS	414810	414851	.	-	0	ID=OR022_000118-T1.cds;Parent=OR022_000118-T1;
scaffold_1	funannotate	CDS	414695	414754	.	-	0	ID=OR022_000118-T1.cds;Parent=OR022_000118-T1;
scaffold_1	funannotate	CDS	413712	414587	.	-	0	ID=OR022_000118-T1.cds;Parent=OR022_000118-T1;
scaffold_1	funannotate	gene	416995	417645	.	-	.	ID=OR022_000119;
scaffold_1	funannotate	mRNA	416995	417645	.	-	.	ID=OR022_000119-T1;Parent=OR022_000119;product=hypothetical protein;
scaffold_1	funannotate	exon	416995	417645	.	-	.	ID=OR022_000119-T1.exon1;Parent=OR022_000119-T1;
scaffold_1	funannotate	CDS	416995	417645	.	-	0	ID=OR022_000119-T1.cds;Parent=OR022_000119-T1;
scaffold_1	funannotate	gene	418577	419608	.	+	.	ID=OR022_000120;
scaffold_1	funannotate	mRNA	418577	419608	.	+	.	ID=OR022_000120-T1;Parent=OR022_000120;product=hypothetical protein;
scaffold_1	funannotate	exon	418577	418874	.	+	.	ID=OR022_000120-T1.exon1;Parent=OR022_000120-T1;
scaffold_1	funannotate	exon	418959	419054	.	+	.	ID=OR022_000120-T1.exon2;Parent=OR022_000120-T1;
scaffold_1	funannotate	exon	419124	419275	.	+	.	ID=OR022_000120-T1.exon3;Parent=OR022_000120-T1;
scaffold_1	funannotate	exon	419357	419608	.	+	.	ID=OR022_000120-T1.exon4;Parent=OR022_000120-T1;
scaffold_1	funannotate	CDS	418577	418874	.	+	0	ID=OR022_000120-T1.cds;Parent=OR022_000120-T1;
scaffold_1	funannotate	CDS	418959	419054	.	+	2	ID=OR022_000120-T1.cds;Parent=OR022_000120-T1;
scaffold_1	funannotate	CDS	419124	419275	.	+	2	ID=OR022_000120-T1.cds;Parent=OR022_000120-T1;
scaffold_1	funannotate	CDS	419357	419608	.	+	0	ID=OR022_000120-T1.cds;Parent=OR022_000120-T1;
scaffold_1	funannotate	gene	420966	425005	.	-	.	ID=OR022_000121;
scaffold_1	funannotate	mRNA	420966	425005	.	-	.	ID=OR022_000121-T1;Parent=OR022_000121;product=hypothetical protein;
scaffold_1	funannotate	exon	424959	425005	.	-	.	ID=OR022_000121-T1.exon1;Parent=OR022_000121-T1;
scaffold_1	funannotate	exon	420966	423915	.	-	.	ID=OR022_000121-T1.exon2;Parent=OR022_000121-T1;
scaffold_1	funannotate	CDS	424959	425005	.	-	0	ID=OR022_000121-T1.cds;Parent=OR022_000121-T1;
scaffold_1	funannotate	CDS	420966	423915	.	-	1	ID=OR022_000121-T1.cds;Parent=OR022_000121-T1;
scaffold_1	funannotate	gene	428323	430018	.	+	.	ID=OR022_000122;
scaffold_1	funannotate	mRNA	428323	430018	.	+	.	ID=OR022_000122-T1;Parent=OR022_000122;product=hypothetical protein;
scaffold_1	funannotate	exon	428323	428340	.	+	.	ID=OR022_000122-T1.exon1;Parent=OR022_000122-T1;
scaffold_1	funannotate	exon	428434	429118	.	+	.	ID=OR022_000122-T1.exon2;Parent=OR022_000122-T1;
scaffold_1	funannotate	exon	429177	430018	.	+	.	ID=OR022_000122-T1.exon3;Parent=OR022_000122-T1;
scaffold_1	funannotate	CDS	428323	428340	.	+	0	ID=OR022_000122-T1.cds;Parent=OR022_000122-T1;
scaffold_1	funannotate	CDS	428434	429118	.	+	0	ID=OR022_000122-T1.cds;Parent=OR022_000122-T1;
scaffold_1	funannotate	CDS	429177	430018	.	+	2	ID=OR022_000122-T1.cds;Parent=OR022_000122-T1;
scaffold_1	funannotate	gene	430957	433372	.	+	.	ID=OR022_000123;
scaffold_1	funannotate	mRNA	430957	433372	.	+	.	ID=OR022_000123-T1;Parent=OR022_000123;product=hypothetical protein;
scaffold_1	funannotate	exon	430957	431580	.	+	.	ID=OR022_000123-T1.exon1;Parent=OR022_000123-T1;
scaffold_1	funannotate	exon	431642	433372	.	+	.	ID=OR022_000123-T1.exon2;Parent=OR022_000123-T1;
scaffold_1	funannotate	CDS	430957	431580	.	+	0	ID=OR022_000123-T1.cds;Parent=OR022_000123-T1;
scaffold_1	funannotate	CDS	431642	433372	.	+	0	ID=OR022_000123-T1.cds;Parent=OR022_000123-T1;
scaffold_1	funannotate	gene	433711	434706	.	-	.	ID=OR022_000124;
scaffold_1	funannotate	mRNA	433711	434706	.	-	.	ID=OR022_000124-T1;Parent=OR022_000124;product=hypothetical protein;
scaffold_1	funannotate	exon	433711	434706	.	-	.	ID=OR022_000124-T1.exon1;Parent=OR022_000124-T1;
scaffold_1	funannotate	CDS	433711	434706	.	-	0	ID=OR022_000124-T1.cds;Parent=OR022_000124-T1;
scaffold_1	funannotate	gene	435205	436273	.	+	.	ID=OR022_000125;
scaffold_1	funannotate	mRNA	435205	436273	.	+	.	ID=OR022_000125-T1;Parent=OR022_000125;product=hypothetical protein;
scaffold_1	funannotate	exon	435205	435313	.	+	.	ID=OR022_000125-T1.exon1;Parent=OR022_000125-T1;
scaffold_1	funannotate	exon	435393	436273	.	+	.	ID=OR022_000125-T1.exon2;Parent=OR022_000125-T1;
scaffold_1	funannotate	CDS	435205	435313	.	+	0	ID=OR022_000125-T1.cds;Parent=OR022_000125-T1;
scaffold_1	funannotate	CDS	435393	436273	.	+	2	ID=OR022_000125-T1.cds;Parent=OR022_000125-T1;
scaffold_1	funannotate	gene	437111	437797	.	-	.	ID=OR022_000126;
scaffold_1	funannotate	mRNA	437111	437797	.	-	.	ID=OR022_000126-T1;Parent=OR022_000126;product=hypothetical protein;
scaffold_1	funannotate	exon	437111	437797	.	-	.	ID=OR022_000126-T1.exon1;Parent=OR022_000126-T1;
scaffold_1	funannotate	CDS	437111	437797	.	-	0	ID=OR022_000126-T1.cds;Parent=OR022_000126-T1;
scaffold_1	funannotate	gene	439830	441107	.	-	.	ID=OR022_000127;
scaffold_1	funannotate	mRNA	439830	441107	.	-	.	ID=OR022_000127-T1;Parent=OR022_000127;product=hypothetical protein;
scaffold_1	funannotate	exon	440784	441107	.	-	.	ID=OR022_000127-T1.exon1;Parent=OR022_000127-T1;
scaffold_1	funannotate	exon	439830	440543	.	-	.	ID=OR022_000127-T1.exon2;Parent=OR022_000127-T1;
scaffold_1	funannotate	CDS	440784	441107	.	-	0	ID=OR022_000127-T1.cds;Parent=OR022_000127-T1;
scaffold_1	funannotate	CDS	439830	440543	.	-	0	ID=OR022_000127-T1.cds;Parent=OR022_000127-T1;
scaffold_1	funannotate	gene	444337	445737	.	-	.	ID=OR022_000128;
scaffold_1	funannotate	mRNA	444337	445737	.	-	.	ID=OR022_000128-T1;Parent=OR022_000128;product=hypothetical protein;
scaffold_1	funannotate	exon	444605	445737	.	-	.	ID=OR022_000128-T1.exon1;Parent=OR022_000128-T1;
scaffold_1	funannotate	exon	444337	444550	.	-	.	ID=OR022_000128-T1.exon2;Parent=OR022_000128-T1;
scaffold_1	funannotate	CDS	444605	445737	.	-	0	ID=OR022_000128-T1.cds;Parent=OR022_000128-T1;
scaffold_1	funannotate	CDS	444337	444550	.	-	1	ID=OR022_000128-T1.cds;Parent=OR022_000128-T1;
scaffold_1	funannotate	gene	454650	458410	.	-	.	ID=OR022_000129;
scaffold_1	funannotate	mRNA	454650	458410	.	-	.	ID=OR022_000129-T1;Parent=OR022_000129;product=hypothetical protein;
scaffold_1	funannotate	exon	456661	458410	.	-	.	ID=OR022_000129-T1.exon1;Parent=OR022_000129-T1;
scaffold_1	funannotate	exon	456523	456597	.	-	.	ID=OR022_000129-T1.exon2;Parent=OR022_000129-T1;
scaffold_1	funannotate	exon	454650	456472	.	-	.	ID=OR022_000129-T1.exon3;Parent=OR022_000129-T1;
scaffold_1	funannotate	CDS	456661	458410	.	-	0	ID=OR022_000129-T1.cds;Parent=OR022_000129-T1;
scaffold_1	funannotate	CDS	456523	456597	.	-	2	ID=OR022_000129-T1.cds;Parent=OR022_000129-T1;
scaffold_1	funannotate	CDS	454650	456472	.	-	2	ID=OR022_000129-T1.cds;Parent=OR022_000129-T1;
scaffold_1	funannotate	gene	459563	460666	.	+	.	ID=OR022_000130;
scaffold_1	funannotate	mRNA	459563	460666	.	+	.	ID=OR022_000130-T1;Parent=OR022_000130;product=hypothetical protein;
scaffold_1	funannotate	exon	459563	460666	.	+	.	ID=OR022_000130-T1.exon1;Parent=OR022_000130-T1;
scaffold_1	funannotate	CDS	459563	460666	.	+	0	ID=OR022_000130-T1.cds;Parent=OR022_000130-T1;
scaffold_1	funannotate	gene	461423	462033	.	-	.	ID=OR022_000131;
scaffold_1	funannotate	mRNA	461423	462033	.	-	.	ID=OR022_000131-T1;Parent=OR022_000131;product=hypothetical protein;
scaffold_1	funannotate	exon	461887	462033	.	-	.	ID=OR022_000131-T1.exon1;Parent=OR022_000131-T1;
scaffold_1	funannotate	exon	461591	461791	.	-	.	ID=OR022_000131-T1.exon2;Parent=OR022_000131-T1;
scaffold_1	funannotate	exon	461423	461512	.	-	.	ID=OR022_000131-T1.exon3;Parent=OR022_000131-T1;
scaffold_1	funannotate	CDS	461887	462033	.	-	0	ID=OR022_000131-T1.cds;Parent=OR022_000131-T1;
scaffold_1	funannotate	CDS	461591	461791	.	-	0	ID=OR022_000131-T1.cds;Parent=OR022_000131-T1;
scaffold_1	funannotate	CDS	461423	461512	.	-	0	ID=OR022_000131-T1.cds;Parent=OR022_000131-T1;
scaffold_1	funannotate	gene	462733	464145	.	-	.	ID=OR022_000132;
scaffold_1	funannotate	mRNA	462733	464145	.	-	.	ID=OR022_000132-T1;Parent=OR022_000132;product=hypothetical protein;
scaffold_1	funannotate	exon	462733	464145	.	-	.	ID=OR022_000132-T1.exon1;Parent=OR022_000132-T1;
scaffold_1	funannotate	CDS	462733	464145	.	-	0	ID=OR022_000132-T1.cds;Parent=OR022_000132-T1;
scaffold_1	funannotate	gene	464813	465631	.	+	.	ID=OR022_000133;
scaffold_1	funannotate	mRNA	464813	465631	.	+	.	ID=OR022_000133-T1;Parent=OR022_000133;product=hypothetical protein;
scaffold_1	funannotate	exon	464813	465631	.	+	.	ID=OR022_000133-T1.exon1;Parent=OR022_000133-T1;
scaffold_1	funannotate	CDS	464813	465631	.	+	0	ID=OR022_000133-T1.cds;Parent=OR022_000133-T1;
scaffold_1	funannotate	gene	465915	467012	.	-	.	ID=OR022_000134;
scaffold_1	funannotate	mRNA	465915	467012	.	-	.	ID=OR022_000134-T1;Parent=OR022_000134;product=hypothetical protein;
scaffold_1	funannotate	exon	466461	467012	.	-	.	ID=OR022_000134-T1.exon1;Parent=OR022_000134-T1;
scaffold_1	funannotate	exon	465915	466298	.	-	.	ID=OR022_000134-T1.exon2;Parent=OR022_000134-T1;
scaffold_1	funannotate	CDS	466461	467012	.	-	0	ID=OR022_000134-T1.cds;Parent=OR022_000134-T1;
scaffold_1	funannotate	CDS	465915	466298	.	-	0	ID=OR022_000134-T1.cds;Parent=OR022_000134-T1;
scaffold_1	funannotate	gene	469681	471727	.	-	.	ID=OR022_000135;
scaffold_1	funannotate	mRNA	469681	471727	.	-	.	ID=OR022_000135-T1;Parent=OR022_000135;product=hypothetical protein;
scaffold_1	funannotate	exon	471682	471727	.	-	.	ID=OR022_000135-T1.exon1;Parent=OR022_000135-T1;
scaffold_1	funannotate	exon	471480	471504	.	-	.	ID=OR022_000135-T1.exon2;Parent=OR022_000135-T1;
scaffold_1	funannotate	exon	471328	471387	.	-	.	ID=OR022_000135-T1.exon3;Parent=OR022_000135-T1;
scaffold_1	funannotate	exon	471205	471232	.	-	.	ID=OR022_000135-T1.exon4;Parent=OR022_000135-T1;
scaffold_1	funannotate	exon	470783	471128	.	-	.	ID=OR022_000135-T1.exon5;Parent=OR022_000135-T1;
scaffold_1	funannotate	exon	470152	470694	.	-	.	ID=OR022_000135-T1.exon6;Parent=OR022_000135-T1;
scaffold_1	funannotate	exon	469942	470096	.	-	.	ID=OR022_000135-T1.exon7;Parent=OR022_000135-T1;
scaffold_1	funannotate	exon	469681	469872	.	-	.	ID=OR022_000135-T1.exon8;Parent=OR022_000135-T1;
scaffold_1	funannotate	CDS	471682	471727	.	-	0	ID=OR022_000135-T1.cds;Parent=OR022_000135-T1;
scaffold_1	funannotate	CDS	471480	471504	.	-	2	ID=OR022_000135-T1.cds;Parent=OR022_000135-T1;
scaffold_1	funannotate	CDS	471328	471387	.	-	1	ID=OR022_000135-T1.cds;Parent=OR022_000135-T1;
scaffold_1	funannotate	CDS	471205	471232	.	-	1	ID=OR022_000135-T1.cds;Parent=OR022_000135-T1;
scaffold_1	funannotate	CDS	470783	471128	.	-	0	ID=OR022_000135-T1.cds;Parent=OR022_000135-T1;
scaffold_1	funannotate	CDS	470152	470694	.	-	2	ID=OR022_000135-T1.cds;Parent=OR022_000135-T1;
scaffold_1	funannotate	CDS	469942	470096	.	-	2	ID=OR022_000135-T1.cds;Parent=OR022_000135-T1;
scaffold_1	funannotate	CDS	469681	469872	.	-	0	ID=OR022_000135-T1.cds;Parent=OR022_000135-T1;
scaffold_1	funannotate	gene	472473	473481	.	-	.	ID=OR022_000136;
scaffold_1	funannotate	mRNA	472473	473481	.	-	.	ID=OR022_000136-T1;Parent=OR022_000136;product=hypothetical protein;
scaffold_1	funannotate	exon	472912	473481	.	-	.	ID=OR022_000136-T1.exon1;Parent=OR022_000136-T1;
scaffold_1	funannotate	exon	472473	472802	.	-	.	ID=OR022_000136-T1.exon2;Parent=OR022_000136-T1;
scaffold_1	funannotate	CDS	472912	473481	.	-	0	ID=OR022_000136-T1.cds;Parent=OR022_000136-T1;
scaffold_1	funannotate	CDS	472473	472802	.	-	0	ID=OR022_000136-T1.cds;Parent=OR022_000136-T1;
scaffold_1	funannotate	gene	486785	489621	.	+	.	ID=OR022_000137;
scaffold_1	funannotate	mRNA	486785	489621	.	+	.	ID=OR022_000137-T1;Parent=OR022_000137;product=hypothetical protein;
scaffold_1	funannotate	exon	486785	487349	.	+	.	ID=OR022_000137-T1.exon1;Parent=OR022_000137-T1;
scaffold_1	funannotate	exon	487406	489621	.	+	.	ID=OR022_000137-T1.exon2;Parent=OR022_000137-T1;
scaffold_1	funannotate	CDS	486785	487349	.	+	0	ID=OR022_000137-T1.cds;Parent=OR022_000137-T1;
scaffold_1	funannotate	CDS	487406	489621	.	+	2	ID=OR022_000137-T1.cds;Parent=OR022_000137-T1;
scaffold_1	funannotate	gene	491209	491768	.	-	.	ID=OR022_000138;
scaffold_1	funannotate	mRNA	491209	491768	.	-	.	ID=OR022_000138-T1;Parent=OR022_000138;product=hypothetical protein;
scaffold_1	funannotate	exon	491755	491768	.	-	.	ID=OR022_000138-T1.exon1;Parent=OR022_000138-T1;
scaffold_1	funannotate	exon	491209	491500	.	-	.	ID=OR022_000138-T1.exon2;Parent=OR022_000138-T1;
scaffold_1	funannotate	CDS	491755	491768	.	-	0	ID=OR022_000138-T1.cds;Parent=OR022_000138-T1;
scaffold_1	funannotate	CDS	491209	491500	.	-	1	ID=OR022_000138-T1.cds;Parent=OR022_000138-T1;
scaffold_1	funannotate	gene	492509	494882	.	-	.	ID=OR022_000139;
scaffold_1	funannotate	mRNA	492509	494882	.	-	.	ID=OR022_000139-T1;Parent=OR022_000139;product=hypothetical protein;
scaffold_1	funannotate	exon	494430	494882	.	-	.	ID=OR022_000139-T1.exon1;Parent=OR022_000139-T1;
scaffold_1	funannotate	exon	494107	494277	.	-	.	ID=OR022_000139-T1.exon2;Parent=OR022_000139-T1;
scaffold_1	funannotate	exon	493989	494052	.	-	.	ID=OR022_000139-T1.exon3;Parent=OR022_000139-T1;
scaffold_1	funannotate	exon	493476	493861	.	-	.	ID=OR022_000139-T1.exon4;Parent=OR022_000139-T1;
scaffold_1	funannotate	exon	493068	493424	.	-	.	ID=OR022_000139-T1.exon5;Parent=OR022_000139-T1;
scaffold_1	funannotate	exon	492751	492955	.	-	.	ID=OR022_000139-T1.exon6;Parent=OR022_000139-T1;
scaffold_1	funannotate	exon	492509	492666	.	-	.	ID=OR022_000139-T1.exon7;Parent=OR022_000139-T1;
scaffold_1	funannotate	CDS	494430	494882	.	-	0	ID=OR022_000139-T1.cds;Parent=OR022_000139-T1;
scaffold_1	funannotate	CDS	494107	494277	.	-	0	ID=OR022_000139-T1.cds;Parent=OR022_000139-T1;
scaffold_1	funannotate	CDS	493989	494052	.	-	0	ID=OR022_000139-T1.cds;Parent=OR022_000139-T1;
scaffold_1	funannotate	CDS	493476	493861	.	-	2	ID=OR022_000139-T1.cds;Parent=OR022_000139-T1;
scaffold_1	funannotate	CDS	493068	493424	.	-	0	ID=OR022_000139-T1.cds;Parent=OR022_000139-T1;
scaffold_1	funannotate	CDS	492751	492955	.	-	0	ID=OR022_000139-T1.cds;Parent=OR022_000139-T1;
scaffold_1	funannotate	CDS	492509	492666	.	-	2	ID=OR022_000139-T1.cds;Parent=OR022_000139-T1;
scaffold_1	funannotate	gene	495581	496363	.	+	.	ID=OR022_000140;
scaffold_1	funannotate	mRNA	495581	496363	.	+	.	ID=OR022_000140-T1;Parent=OR022_000140;product=hypothetical protein;
scaffold_1	funannotate	exon	495581	496363	.	+	.	ID=OR022_000140-T1.exon1;Parent=OR022_000140-T1;
scaffold_1	funannotate	CDS	495581	496363	.	+	0	ID=OR022_000140-T1.cds;Parent=OR022_000140-T1;
scaffold_1	funannotate	gene	498969	499911	.	+	.	ID=OR022_000141;
scaffold_1	funannotate	mRNA	498969	499911	.	+	.	ID=OR022_000141-T1;Parent=OR022_000141;product=hypothetical protein;
scaffold_1	funannotate	exon	498969	499174	.	+	.	ID=OR022_000141-T1.exon1;Parent=OR022_000141-T1;
scaffold_1	funannotate	exon	499267	499280	.	+	.	ID=OR022_000141-T1.exon2;Parent=OR022_000141-T1;
scaffold_1	funannotate	exon	499359	499438	.	+	.	ID=OR022_000141-T1.exon3;Parent=OR022_000141-T1;
scaffold_1	funannotate	exon	499495	499577	.	+	.	ID=OR022_000141-T1.exon4;Parent=OR022_000141-T1;
scaffold_1	funannotate	exon	499642	499739	.	+	.	ID=OR022_000141-T1.exon5;Parent=OR022_000141-T1;
scaffold_1	funannotate	exon	499787	499911	.	+	.	ID=OR022_000141-T1.exon6;Parent=OR022_000141-T1;
scaffold_1	funannotate	CDS	498969	499174	.	+	0	ID=OR022_000141-T1.cds;Parent=OR022_000141-T1;
scaffold_1	funannotate	CDS	499267	499280	.	+	1	ID=OR022_000141-T1.cds;Parent=OR022_000141-T1;
scaffold_1	funannotate	CDS	499359	499438	.	+	2	ID=OR022_000141-T1.cds;Parent=OR022_000141-T1;
scaffold_1	funannotate	CDS	499495	499577	.	+	0	ID=OR022_000141-T1.cds;Parent=OR022_000141-T1;
scaffold_1	funannotate	CDS	499642	499739	.	+	1	ID=OR022_000141-T1.cds;Parent=OR022_000141-T1;
scaffold_1	funannotate	CDS	499787	499911	.	+	2	ID=OR022_000141-T1.cds;Parent=OR022_000141-T1;
scaffold_1	funannotate	gene	501411	502875	.	-	.	ID=OR022_000142;
scaffold_1	funannotate	mRNA	501411	502875	.	-	.	ID=OR022_000142-T1;Parent=OR022_000142;product=hypothetical protein;
scaffold_1	funannotate	exon	502626	502875	.	-	.	ID=OR022_000142-T1.exon1;Parent=OR022_000142-T1;
scaffold_1	funannotate	exon	502192	502268	.	-	.	ID=OR022_000142-T1.exon2;Parent=OR022_000142-T1;
scaffold_1	funannotate	exon	501967	502130	.	-	.	ID=OR022_000142-T1.exon3;Parent=OR022_000142-T1;
scaffold_1	funannotate	exon	501411	501915	.	-	.	ID=OR022_000142-T1.exon4;Parent=OR022_000142-T1;
scaffold_1	funannotate	CDS	502626	502875	.	-	0	ID=OR022_000142-T1.cds;Parent=OR022_000142-T1;
scaffold_1	funannotate	CDS	502192	502268	.	-	2	ID=OR022_000142-T1.cds;Parent=OR022_000142-T1;
scaffold_1	funannotate	CDS	501967	502130	.	-	0	ID=OR022_000142-T1.cds;Parent=OR022_000142-T1;
scaffold_1	funannotate	CDS	501411	501915	.	-	1	ID=OR022_000142-T1.cds;Parent=OR022_000142-T1;
scaffold_1	funannotate	gene	504781	507154	.	-	.	ID=OR022_000143;
scaffold_1	funannotate	mRNA	504781	507154	.	-	.	ID=OR022_000143-T1;Parent=OR022_000143;product=hypothetical protein;
scaffold_1	funannotate	exon	506385	507154	.	-	.	ID=OR022_000143-T1.exon1;Parent=OR022_000143-T1;
scaffold_1	funannotate	exon	506319	506326	.	-	.	ID=OR022_000143-T1.exon2;Parent=OR022_000143-T1;
scaffold_1	funannotate	exon	506109	506185	.	-	.	ID=OR022_000143-T1.exon3;Parent=OR022_000143-T1;
scaffold_1	funannotate	exon	504922	505998	.	-	.	ID=OR022_000143-T1.exon4;Parent=OR022_000143-T1;
scaffold_1	funannotate	exon	504781	504822	.	-	.	ID=OR022_000143-T1.exon5;Parent=OR022_000143-T1;
scaffold_1	funannotate	CDS	506385	507154	.	-	0	ID=OR022_000143-T1.cds;Parent=OR022_000143-T1;
scaffold_1	funannotate	CDS	506319	506326	.	-	1	ID=OR022_000143-T1.cds;Parent=OR022_000143-T1;
scaffold_1	funannotate	CDS	506109	506185	.	-	2	ID=OR022_000143-T1.cds;Parent=OR022_000143-T1;
scaffold_1	funannotate	CDS	504922	505998	.	-	0	ID=OR022_000143-T1.cds;Parent=OR022_000143-T1;
scaffold_1	funannotate	CDS	504781	504822	.	-	0	ID=OR022_000143-T1.cds;Parent=OR022_000143-T1;
scaffold_1	funannotate	gene	507792	508544	.	+	.	ID=OR022_000144;
scaffold_1	funannotate	mRNA	507792	508544	.	+	.	ID=OR022_000144-T1;Parent=OR022_000144;product=hypothetical protein;
scaffold_1	funannotate	exon	507792	508544	.	+	.	ID=OR022_000144-T1.exon1;Parent=OR022_000144-T1;
scaffold_1	funannotate	CDS	507792	508544	.	+	0	ID=OR022_000144-T1.cds;Parent=OR022_000144-T1;
scaffold_1	funannotate	gene	509430	510575	.	-	.	ID=OR022_000145;
scaffold_1	funannotate	mRNA	509430	510575	.	-	.	ID=OR022_000145-T1;Parent=OR022_000145;product=hypothetical protein;
scaffold_1	funannotate	exon	510291	510575	.	-	.	ID=OR022_000145-T1.exon1;Parent=OR022_000145-T1;
scaffold_1	funannotate	exon	509683	510099	.	-	.	ID=OR022_000145-T1.exon2;Parent=OR022_000145-T1;
scaffold_1	funannotate	exon	509534	509620	.	-	.	ID=OR022_000145-T1.exon3;Parent=OR022_000145-T1;
scaffold_1	funannotate	exon	509430	509468	.	-	.	ID=OR022_000145-T1.exon4;Parent=OR022_000145-T1;
scaffold_1	funannotate	CDS	510291	510575	.	-	0	ID=OR022_000145-T1.cds;Parent=OR022_000145-T1;
scaffold_1	funannotate	CDS	509683	510099	.	-	0	ID=OR022_000145-T1.cds;Parent=OR022_000145-T1;
scaffold_1	funannotate	CDS	509534	509620	.	-	0	ID=OR022_000145-T1.cds;Parent=OR022_000145-T1;
scaffold_1	funannotate	CDS	509430	509468	.	-	0	ID=OR022_000145-T1.cds;Parent=OR022_000145-T1;
scaffold_1	funannotate	gene	512239	512808	.	-	.	ID=OR022_000146;
scaffold_1	funannotate	mRNA	512239	512808	.	-	.	ID=OR022_000146-T1;Parent=OR022_000146;product=hypothetical protein;
scaffold_1	funannotate	exon	512558	512808	.	-	.	ID=OR022_000146-T1.exon1;Parent=OR022_000146-T1;
scaffold_1	funannotate	exon	512239	512515	.	-	.	ID=OR022_000146-T1.exon2;Parent=OR022_000146-T1;
scaffold_1	funannotate	CDS	512558	512808	.	-	0	ID=OR022_000146-T1.cds;Parent=OR022_000146-T1;
scaffold_1	funannotate	CDS	512239	512515	.	-	1	ID=OR022_000146-T1.cds;Parent=OR022_000146-T1;
scaffold_1	funannotate	gene	517516	517998	.	+	.	ID=OR022_000147;
scaffold_1	funannotate	mRNA	517516	517998	.	+	.	ID=OR022_000147-T1;Parent=OR022_000147;product=hypothetical protein;
scaffold_1	funannotate	exon	517516	517998	.	+	.	ID=OR022_000147-T1.exon1;Parent=OR022_000147-T1;
scaffold_1	funannotate	CDS	517516	517998	.	+	0	ID=OR022_000147-T1.cds;Parent=OR022_000147-T1;
scaffold_1	funannotate	gene	520047	521000	.	-	.	ID=OR022_000148;
scaffold_1	funannotate	mRNA	520047	521000	.	-	.	ID=OR022_000148-T1;Parent=OR022_000148;product=hypothetical protein;
scaffold_1	funannotate	exon	520480	521000	.	-	.	ID=OR022_000148-T1.exon1;Parent=OR022_000148-T1;
scaffold_1	funannotate	exon	520047	520302	.	-	.	ID=OR022_000148-T1.exon2;Parent=OR022_000148-T1;
scaffold_1	funannotate	CDS	520480	521000	.	-	0	ID=OR022_000148-T1.cds;Parent=OR022_000148-T1;
scaffold_1	funannotate	CDS	520047	520302	.	-	1	ID=OR022_000148-T1.cds;Parent=OR022_000148-T1;
scaffold_1	funannotate	gene	522088	523283	.	+	.	ID=OR022_000149;
scaffold_1	funannotate	mRNA	522088	523283	.	+	.	ID=OR022_000149-T1;Parent=OR022_000149;product=hypothetical protein;
scaffold_1	funannotate	exon	522088	522192	.	+	.	ID=OR022_000149-T1.exon1;Parent=OR022_000149-T1;
scaffold_1	funannotate	exon	522258	522487	.	+	.	ID=OR022_000149-T1.exon2;Parent=OR022_000149-T1;
scaffold_1	funannotate	exon	522596	522942	.	+	.	ID=OR022_000149-T1.exon3;Parent=OR022_000149-T1;
scaffold_1	funannotate	exon	523030	523283	.	+	.	ID=OR022_000149-T1.exon4;Parent=OR022_000149-T1;
scaffold_1	funannotate	CDS	522088	522192	.	+	0	ID=OR022_000149-T1.cds;Parent=OR022_000149-T1;
scaffold_1	funannotate	CDS	522258	522487	.	+	0	ID=OR022_000149-T1.cds;Parent=OR022_000149-T1;
scaffold_1	funannotate	CDS	522596	522942	.	+	1	ID=OR022_000149-T1.cds;Parent=OR022_000149-T1;
scaffold_1	funannotate	CDS	523030	523283	.	+	2	ID=OR022_000149-T1.cds;Parent=OR022_000149-T1;
scaffold_1	funannotate	gene	527402	528499	.	+	.	ID=OR022_000150;
scaffold_1	funannotate	mRNA	527402	528499	.	+	.	ID=OR022_000150-T1;Parent=OR022_000150;product=hypothetical protein;
scaffold_1	funannotate	exon	527402	528499	.	+	.	ID=OR022_000150-T1.exon1;Parent=OR022_000150-T1;
scaffold_1	funannotate	CDS	527402	528499	.	+	0	ID=OR022_000150-T1.cds;Parent=OR022_000150-T1;
scaffold_1	funannotate	gene	530084	531283	.	-	.	ID=OR022_000151;
scaffold_1	funannotate	mRNA	530084	531283	.	-	.	ID=OR022_000151-T1;Parent=OR022_000151;product=hypothetical protein;
scaffold_1	funannotate	exon	531179	531283	.	-	.	ID=OR022_000151-T1.exon1;Parent=OR022_000151-T1;
scaffold_1	funannotate	exon	530887	531116	.	-	.	ID=OR022_000151-T1.exon2;Parent=OR022_000151-T1;
scaffold_1	funannotate	exon	530452	530798	.	-	.	ID=OR022_000151-T1.exon3;Parent=OR022_000151-T1;
scaffold_1	funannotate	exon	530084	530337	.	-	.	ID=OR022_000151-T1.exon4;Parent=OR022_000151-T1;
scaffold_1	funannotate	CDS	531179	531283	.	-	0	ID=OR022_000151-T1.cds;Parent=OR022_000151-T1;
scaffold_1	funannotate	CDS	530887	531116	.	-	0	ID=OR022_000151-T1.cds;Parent=OR022_000151-T1;
scaffold_1	funannotate	CDS	530452	530798	.	-	1	ID=OR022_000151-T1.cds;Parent=OR022_000151-T1;
scaffold_1	funannotate	CDS	530084	530337	.	-	2	ID=OR022_000151-T1.cds;Parent=OR022_000151-T1;
scaffold_1	funannotate	gene	536909	540906	.	-	.	ID=OR022_000152;
scaffold_1	funannotate	mRNA	536909	540906	.	-	.	ID=OR022_000152-T1;Parent=OR022_000152;product=hypothetical protein;
scaffold_1	funannotate	exon	539635	540906	.	-	.	ID=OR022_000152-T1.exon1;Parent=OR022_000152-T1;
scaffold_1	funannotate	exon	539554	539568	.	-	.	ID=OR022_000152-T1.exon2;Parent=OR022_000152-T1;
scaffold_1	funannotate	exon	539016	539495	.	-	.	ID=OR022_000152-T1.exon3;Parent=OR022_000152-T1;
scaffold_1	funannotate	exon	538307	538951	.	-	.	ID=OR022_000152-T1.exon4;Parent=OR022_000152-T1;
scaffold_1	funannotate	exon	537909	538208	.	-	.	ID=OR022_000152-T1.exon5;Parent=OR022_000152-T1;
scaffold_1	funannotate	exon	536909	537802	.	-	.	ID=OR022_000152-T1.exon6;Parent=OR022_000152-T1;
scaffold_1	funannotate	CDS	539635	540906	.	-	0	ID=OR022_000152-T1.cds;Parent=OR022_000152-T1;
scaffold_1	funannotate	CDS	539554	539568	.	-	0	ID=OR022_000152-T1.cds;Parent=OR022_000152-T1;
scaffold_1	funannotate	CDS	539016	539495	.	-	0	ID=OR022_000152-T1.cds;Parent=OR022_000152-T1;
scaffold_1	funannotate	CDS	538307	538951	.	-	0	ID=OR022_000152-T1.cds;Parent=OR022_000152-T1;
scaffold_1	funannotate	CDS	537909	538208	.	-	0	ID=OR022_000152-T1.cds;Parent=OR022_000152-T1;
scaffold_1	funannotate	CDS	536909	537802	.	-	0	ID=OR022_000152-T1.cds;Parent=OR022_000152-T1;
scaffold_1	funannotate	gene	543344	546679	.	-	.	ID=OR022_000153;
scaffold_1	funannotate	mRNA	543344	546679	.	-	.	ID=OR022_000153-T1;Parent=OR022_000153;product=hypothetical protein;
scaffold_1	funannotate	exon	546176	546679	.	-	.	ID=OR022_000153-T1.exon1;Parent=OR022_000153-T1;
scaffold_1	funannotate	exon	545841	546113	.	-	.	ID=OR022_000153-T1.exon2;Parent=OR022_000153-T1;
scaffold_1	funannotate	exon	545318	545776	.	-	.	ID=OR022_000153-T1.exon3;Parent=OR022_000153-T1;
scaffold_1	funannotate	exon	544955	545267	.	-	.	ID=OR022_000153-T1.exon4;Parent=OR022_000153-T1;
scaffold_1	funannotate	exon	544663	544905	.	-	.	ID=OR022_000153-T1.exon5;Parent=OR022_000153-T1;
scaffold_1	funannotate	exon	544487	544608	.	-	.	ID=OR022_000153-T1.exon6;Parent=OR022_000153-T1;
scaffold_1	funannotate	exon	544232	544429	.	-	.	ID=OR022_000153-T1.exon7;Parent=OR022_000153-T1;
scaffold_1	funannotate	exon	543344	544165	.	-	.	ID=OR022_000153-T1.exon8;Parent=OR022_000153-T1;
scaffold_1	funannotate	CDS	546176	546679	.	-	0	ID=OR022_000153-T1.cds;Parent=OR022_000153-T1;
scaffold_1	funannotate	CDS	545841	546113	.	-	0	ID=OR022_000153-T1.cds;Parent=OR022_000153-T1;
scaffold_1	funannotate	CDS	545318	545776	.	-	0	ID=OR022_000153-T1.cds;Parent=OR022_000153-T1;
scaffold_1	funannotate	CDS	544955	545267	.	-	0	ID=OR022_000153-T1.cds;Parent=OR022_000153-T1;
scaffold_1	funannotate	CDS	544663	544905	.	-	2	ID=OR022_000153-T1.cds;Parent=OR022_000153-T1;
scaffold_1	funannotate	CDS	544487	544608	.	-	2	ID=OR022_000153-T1.cds;Parent=OR022_000153-T1;
scaffold_1	funannotate	CDS	544232	544429	.	-	0	ID=OR022_000153-T1.cds;Parent=OR022_000153-T1;
scaffold_1	funannotate	CDS	543344	544165	.	-	0	ID=OR022_000153-T1.cds;Parent=OR022_000153-T1;
scaffold_1	funannotate	gene	550389	553017	.	-	.	ID=OR022_000154;
scaffold_1	funannotate	mRNA	550389	553017	.	-	.	ID=OR022_000154-T1;Parent=OR022_000154;product=hypothetical protein;
scaffold_1	funannotate	exon	550779	553017	.	-	.	ID=OR022_000154-T1.exon1;Parent=OR022_000154-T1;
scaffold_1	funannotate	exon	550389	550726	.	-	.	ID=OR022_000154-T1.exon2;Parent=OR022_000154-T1;
scaffold_1	funannotate	CDS	550779	553017	.	-	0	ID=OR022_000154-T1.cds;Parent=OR022_000154-T1;
scaffold_1	funannotate	CDS	550389	550726	.	-	2	ID=OR022_000154-T1.cds;Parent=OR022_000154-T1;
scaffold_1	funannotate	gene	554174	554856	.	+	.	ID=OR022_000155;
scaffold_1	funannotate	mRNA	554174	554856	.	+	.	ID=OR022_000155-T1;Parent=OR022_000155;product=hypothetical protein;
scaffold_1	funannotate	exon	554174	554615	.	+	.	ID=OR022_000155-T1.exon1;Parent=OR022_000155-T1;
scaffold_1	funannotate	exon	554714	554856	.	+	.	ID=OR022_000155-T1.exon2;Parent=OR022_000155-T1;
scaffold_1	funannotate	CDS	554174	554615	.	+	0	ID=OR022_000155-T1.cds;Parent=OR022_000155-T1;
scaffold_1	funannotate	CDS	554714	554856	.	+	2	ID=OR022_000155-T1.cds;Parent=OR022_000155-T1;
scaffold_1	funannotate	gene	555074	555558	.	-	.	ID=OR022_000156;
scaffold_1	funannotate	mRNA	555074	555558	.	-	.	ID=OR022_000156-T1;Parent=OR022_000156;product=hypothetical protein;
scaffold_1	funannotate	exon	555402	555558	.	-	.	ID=OR022_000156-T1.exon1;Parent=OR022_000156-T1;
scaffold_1	funannotate	exon	555074	555333	.	-	.	ID=OR022_000156-T1.exon2;Parent=OR022_000156-T1;
scaffold_1	funannotate	CDS	555402	555558	.	-	0	ID=OR022_000156-T1.cds;Parent=OR022_000156-T1;
scaffold_1	funannotate	CDS	555074	555333	.	-	2	ID=OR022_000156-T1.cds;Parent=OR022_000156-T1;
scaffold_1	funannotate	gene	555931	556787	.	+	.	ID=OR022_000157;
scaffold_1	funannotate	mRNA	555931	556787	.	+	.	ID=OR022_000157-T1;Parent=OR022_000157;product=hypothetical protein;
scaffold_1	funannotate	exon	555931	555937	.	+	.	ID=OR022_000157-T1.exon1;Parent=OR022_000157-T1;
scaffold_1	funannotate	exon	556048	556787	.	+	.	ID=OR022_000157-T1.exon2;Parent=OR022_000157-T1;
scaffold_1	funannotate	CDS	555931	555937	.	+	0	ID=OR022_000157-T1.cds;Parent=OR022_000157-T1;
scaffold_1	funannotate	CDS	556048	556787	.	+	2	ID=OR022_000157-T1.cds;Parent=OR022_000157-T1;
scaffold_1	funannotate	gene	557605	558177	.	-	.	ID=OR022_000158;
scaffold_1	funannotate	mRNA	557605	558177	.	-	.	ID=OR022_000158-T1;Parent=OR022_000158;product=hypothetical protein;
scaffold_1	funannotate	exon	557605	558177	.	-	.	ID=OR022_000158-T1.exon1;Parent=OR022_000158-T1;
scaffold_1	funannotate	CDS	557605	558177	.	-	0	ID=OR022_000158-T1.cds;Parent=OR022_000158-T1;
scaffold_1	funannotate	gene	560312	561797	.	+	.	ID=OR022_000159;
scaffold_1	funannotate	mRNA	560312	561797	.	+	.	ID=OR022_000159-T1;Parent=OR022_000159;product=hypothetical protein;
scaffold_1	funannotate	exon	560312	560861	.	+	.	ID=OR022_000159-T1.exon1;Parent=OR022_000159-T1;
scaffold_1	funannotate	exon	561042	561413	.	+	.	ID=OR022_000159-T1.exon2;Parent=OR022_000159-T1;
scaffold_1	funannotate	exon	561505	561797	.	+	.	ID=OR022_000159-T1.exon3;Parent=OR022_000159-T1;
scaffold_1	funannotate	CDS	560312	560861	.	+	0	ID=OR022_000159-T1.cds;Parent=OR022_000159-T1;
scaffold_1	funannotate	CDS	561042	561413	.	+	2	ID=OR022_000159-T1.cds;Parent=OR022_000159-T1;
scaffold_1	funannotate	CDS	561505	561797	.	+	2	ID=OR022_000159-T1.cds;Parent=OR022_000159-T1;
scaffold_1	funannotate	gene	562158	563667	.	-	.	ID=OR022_000160;
scaffold_1	funannotate	mRNA	562158	563667	.	-	.	ID=OR022_000160-T1;Parent=OR022_000160;product=hypothetical protein;
scaffold_1	funannotate	exon	563599	563667	.	-	.	ID=OR022_000160-T1.exon1;Parent=OR022_000160-T1;
scaffold_1	funannotate	exon	563203	563453	.	-	.	ID=OR022_000160-T1.exon2;Parent=OR022_000160-T1;
scaffold_1	funannotate	exon	562158	563082	.	-	.	ID=OR022_000160-T1.exon3;Parent=OR022_000160-T1;
scaffold_1	funannotate	CDS	563599	563667	.	-	0	ID=OR022_000160-T1.cds;Parent=OR022_000160-T1;
scaffold_1	funannotate	CDS	563203	563453	.	-	0	ID=OR022_000160-T1.cds;Parent=OR022_000160-T1;
scaffold_1	funannotate	CDS	562158	563082	.	-	1	ID=OR022_000160-T1.cds;Parent=OR022_000160-T1;
scaffold_1	funannotate	gene	564989	565747	.	+	.	ID=OR022_000161;
scaffold_1	funannotate	mRNA	564989	565747	.	+	.	ID=OR022_000161-T1;Parent=OR022_000161;product=hypothetical protein;
scaffold_1	funannotate	exon	564989	565747	.	+	.	ID=OR022_000161-T1.exon1;Parent=OR022_000161-T1;
scaffold_1	funannotate	CDS	564989	565747	.	+	0	ID=OR022_000161-T1.cds;Parent=OR022_000161-T1;
scaffold_1	funannotate	gene	567472	567911	.	-	.	ID=OR022_000162;
scaffold_1	funannotate	mRNA	567472	567911	.	-	.	ID=OR022_000162-T1;Parent=OR022_000162;product=hypothetical protein;
scaffold_1	funannotate	exon	567869	567911	.	-	.	ID=OR022_000162-T1.exon1;Parent=OR022_000162-T1;
scaffold_1	funannotate	exon	567472	567803	.	-	.	ID=OR022_000162-T1.exon2;Parent=OR022_000162-T1;
scaffold_1	funannotate	CDS	567869	567911	.	-	0	ID=OR022_000162-T1.cds;Parent=OR022_000162-T1;
scaffold_1	funannotate	CDS	567472	567803	.	-	2	ID=OR022_000162-T1.cds;Parent=OR022_000162-T1;
scaffold_1	funannotate	gene	570116	571871	.	-	.	ID=OR022_000163;
scaffold_1	funannotate	mRNA	570116	571871	.	-	.	ID=OR022_000163-T1;Parent=OR022_000163;product=hypothetical protein;
scaffold_1	funannotate	exon	571597	571871	.	-	.	ID=OR022_000163-T1.exon1;Parent=OR022_000163-T1;
scaffold_1	funannotate	exon	571361	571522	.	-	.	ID=OR022_000163-T1.exon2;Parent=OR022_000163-T1;
scaffold_1	funannotate	exon	570116	571289	.	-	.	ID=OR022_000163-T1.exon3;Parent=OR022_000163-T1;
scaffold_1	funannotate	CDS	571597	571871	.	-	0	ID=OR022_000163-T1.cds;Parent=OR022_000163-T1;
scaffold_1	funannotate	CDS	571361	571522	.	-	1	ID=OR022_000163-T1.cds;Parent=OR022_000163-T1;
scaffold_1	funannotate	CDS	570116	571289	.	-	1	ID=OR022_000163-T1.cds;Parent=OR022_000163-T1;
scaffold_1	funannotate	gene	572429	573645	.	+	.	ID=OR022_000164;
scaffold_1	funannotate	mRNA	572429	573645	.	+	.	ID=OR022_000164-T1;Parent=OR022_000164;product=hypothetical protein;
scaffold_1	funannotate	exon	572429	572564	.	+	.	ID=OR022_000164-T1.exon1;Parent=OR022_000164-T1;
scaffold_1	funannotate	exon	572639	572833	.	+	.	ID=OR022_000164-T1.exon2;Parent=OR022_000164-T1;
scaffold_1	funannotate	exon	572900	573645	.	+	.	ID=OR022_000164-T1.exon3;Parent=OR022_000164-T1;
scaffold_1	funannotate	CDS	572429	572564	.	+	0	ID=OR022_000164-T1.cds;Parent=OR022_000164-T1;
scaffold_1	funannotate	CDS	572639	572833	.	+	2	ID=OR022_000164-T1.cds;Parent=OR022_000164-T1;
scaffold_1	funannotate	CDS	572900	573645	.	+	2	ID=OR022_000164-T1.cds;Parent=OR022_000164-T1;
scaffold_1	funannotate	gene	575342	576604	.	+	.	ID=OR022_000165;
scaffold_1	funannotate	mRNA	575342	576604	.	+	.	ID=OR022_000165-T1;Parent=OR022_000165;product=hypothetical protein;
scaffold_1	funannotate	exon	575342	575427	.	+	.	ID=OR022_000165-T1.exon1;Parent=OR022_000165-T1;
scaffold_1	funannotate	exon	575500	575865	.	+	.	ID=OR022_000165-T1.exon2;Parent=OR022_000165-T1;
scaffold_1	funannotate	exon	575924	576431	.	+	.	ID=OR022_000165-T1.exon3;Parent=OR022_000165-T1;
scaffold_1	funannotate	exon	576491	576604	.	+	.	ID=OR022_000165-T1.exon4;Parent=OR022_000165-T1;
scaffold_1	funannotate	CDS	575342	575427	.	+	0	ID=OR022_000165-T1.cds;Parent=OR022_000165-T1;
scaffold_1	funannotate	CDS	575500	575865	.	+	1	ID=OR022_000165-T1.cds;Parent=OR022_000165-T1;
scaffold_1	funannotate	CDS	575924	576431	.	+	1	ID=OR022_000165-T1.cds;Parent=OR022_000165-T1;
scaffold_1	funannotate	CDS	576491	576604	.	+	0	ID=OR022_000165-T1.cds;Parent=OR022_000165-T1;
scaffold_1	funannotate	gene	577810	578170	.	-	.	ID=OR022_000166;
scaffold_1	funannotate	mRNA	577810	578170	.	-	.	ID=OR022_000166-T1;Parent=OR022_000166;product=hypothetical protein;
scaffold_1	funannotate	exon	578087	578170	.	-	.	ID=OR022_000166-T1.exon1;Parent=OR022_000166-T1;
scaffold_1	funannotate	exon	577810	577962	.	-	.	ID=OR022_000166-T1.exon2;Parent=OR022_000166-T1;
scaffold_1	funannotate	CDS	578087	578170	.	-	0	ID=OR022_000166-T1.cds;Parent=OR022_000166-T1;
scaffold_1	funannotate	CDS	577810	577962	.	-	0	ID=OR022_000166-T1.cds;Parent=OR022_000166-T1;
scaffold_1	funannotate	gene	593426	594544	.	+	.	ID=OR022_000167;
scaffold_1	funannotate	mRNA	593426	594544	.	+	.	ID=OR022_000167-T1;Parent=OR022_000167;product=hypothetical protein;
scaffold_1	funannotate	exon	593426	593483	.	+	.	ID=OR022_000167-T1.exon1;Parent=OR022_000167-T1;
scaffold_1	funannotate	exon	593531	593963	.	+	.	ID=OR022_000167-T1.exon2;Parent=OR022_000167-T1;
scaffold_1	funannotate	exon	594023	594106	.	+	.	ID=OR022_000167-T1.exon3;Parent=OR022_000167-T1;
scaffold_1	funannotate	exon	594165	594423	.	+	.	ID=OR022_000167-T1.exon4;Parent=OR022_000167-T1;
scaffold_1	funannotate	exon	594479	594544	.	+	.	ID=OR022_000167-T1.exon5;Parent=OR022_000167-T1;
scaffold_1	funannotate	CDS	593426	593483	.	+	0	ID=OR022_000167-T1.cds;Parent=OR022_000167-T1;
scaffold_1	funannotate	CDS	593531	593963	.	+	2	ID=OR022_000167-T1.cds;Parent=OR022_000167-T1;
scaffold_1	funannotate	CDS	594023	594106	.	+	1	ID=OR022_000167-T1.cds;Parent=OR022_000167-T1;
scaffold_1	funannotate	CDS	594165	594423	.	+	1	ID=OR022_000167-T1.cds;Parent=OR022_000167-T1;
scaffold_1	funannotate	CDS	594479	594544	.	+	0	ID=OR022_000167-T1.cds;Parent=OR022_000167-T1;
scaffold_1	funannotate	gene	601129	603858	.	+	.	ID=OR022_000168;
scaffold_1	funannotate	mRNA	601129	603858	.	+	.	ID=OR022_000168-T1;Parent=OR022_000168;product=hypothetical protein;
scaffold_1	funannotate	exon	601129	603858	.	+	.	ID=OR022_000168-T1.exon1;Parent=OR022_000168-T1;
scaffold_1	funannotate	CDS	601129	603858	.	+	0	ID=OR022_000168-T1.cds;Parent=OR022_000168-T1;
scaffold_1	funannotate	gene	606280	606507	.	+	.	ID=OR022_000169;
scaffold_1	funannotate	mRNA	606280	606507	.	+	.	ID=OR022_000169-T1;Parent=OR022_000169;product=hypothetical protein;
scaffold_1	funannotate	exon	606280	606507	.	+	.	ID=OR022_000169-T1.exon1;Parent=OR022_000169-T1;
scaffold_1	funannotate	CDS	606280	606507	.	+	0	ID=OR022_000169-T1.cds;Parent=OR022_000169-T1;
scaffold_1	funannotate	gene	608222	612305	.	+	.	ID=OR022_000170;
scaffold_1	funannotate	mRNA	608222	612305	.	+	.	ID=OR022_000170-T1;Parent=OR022_000170;product=hypothetical protein;
scaffold_1	funannotate	exon	608222	608458	.	+	.	ID=OR022_000170-T1.exon1;Parent=OR022_000170-T1;
scaffold_1	funannotate	exon	608532	608635	.	+	.	ID=OR022_000170-T1.exon2;Parent=OR022_000170-T1;
scaffold_1	funannotate	exon	608693	608931	.	+	.	ID=OR022_000170-T1.exon3;Parent=OR022_000170-T1;
scaffold_1	funannotate	exon	608982	609096	.	+	.	ID=OR022_000170-T1.exon4;Parent=OR022_000170-T1;
scaffold_1	funannotate	exon	609169	609186	.	+	.	ID=OR022_000170-T1.exon5;Parent=OR022_000170-T1;
scaffold_1	funannotate	exon	609342	609631	.	+	.	ID=OR022_000170-T1.exon6;Parent=OR022_000170-T1;
scaffold_1	funannotate	exon	609949	610645	.	+	.	ID=OR022_000170-T1.exon7;Parent=OR022_000170-T1;
scaffold_1	funannotate	exon	610747	610822	.	+	.	ID=OR022_000170-T1.exon8;Parent=OR022_000170-T1;
scaffold_1	funannotate	exon	610901	611349	.	+	.	ID=OR022_000170-T1.exon9;Parent=OR022_000170-T1;
scaffold_1	funannotate	exon	611550	611878	.	+	.	ID=OR022_000170-T1.exon10;Parent=OR022_000170-T1;
scaffold_1	funannotate	exon	612019	612100	.	+	.	ID=OR022_000170-T1.exon11;Parent=OR022_000170-T1;
scaffold_1	funannotate	exon	612233	612305	.	+	.	ID=OR022_000170-T1.exon12;Parent=OR022_000170-T1;
scaffold_1	funannotate	CDS	608222	608458	.	+	0	ID=OR022_000170-T1.cds;Parent=OR022_000170-T1;
scaffold_1	funannotate	CDS	608532	608635	.	+	0	ID=OR022_000170-T1.cds;Parent=OR022_000170-T1;
scaffold_1	funannotate	CDS	608693	608931	.	+	1	ID=OR022_000170-T1.cds;Parent=OR022_000170-T1;
scaffold_1	funannotate	CDS	608982	609096	.	+	2	ID=OR022_000170-T1.cds;Parent=OR022_000170-T1;
scaffold_1	funannotate	CDS	609169	609186	.	+	1	ID=OR022_000170-T1.cds;Parent=OR022_000170-T1;
scaffold_1	funannotate	CDS	609342	609631	.	+	1	ID=OR022_000170-T1.cds;Parent=OR022_000170-T1;
scaffold_1	funannotate	CDS	609949	610645	.	+	2	ID=OR022_000170-T1.cds;Parent=OR022_000170-T1;
scaffold_1	funannotate	CDS	610747	610822	.	+	1	ID=OR022_000170-T1.cds;Parent=OR022_000170-T1;
scaffold_1	funannotate	CDS	610901	611349	.	+	0	ID=OR022_000170-T1.cds;Parent=OR022_000170-T1;
scaffold_1	funannotate	CDS	611550	611878	.	+	1	ID=OR022_000170-T1.cds;Parent=OR022_000170-T1;
scaffold_1	funannotate	CDS	612019	612100	.	+	2	ID=OR022_000170-T1.cds;Parent=OR022_000170-T1;
scaffold_1	funannotate	CDS	612233	612305	.	+	1	ID=OR022_000170-T1.cds;Parent=OR022_000170-T1;
scaffold_1	funannotate	gene	618019	618261	.	+	.	ID=OR022_000171;
scaffold_1	funannotate	mRNA	618019	618261	.	+	.	ID=OR022_000171-T1;Parent=OR022_000171;product=hypothetical protein;
scaffold_1	funannotate	exon	618019	618261	.	+	.	ID=OR022_000171-T1.exon1;Parent=OR022_000171-T1;
scaffold_1	funannotate	CDS	618019	618261	.	+	0	ID=OR022_000171-T1.cds;Parent=OR022_000171-T1;
scaffold_1	funannotate	gene	625906	627771	.	+	.	ID=OR022_000172;
scaffold_1	funannotate	mRNA	625906	627771	.	+	.	ID=OR022_000172-T1;Parent=OR022_000172;product=hypothetical protein;
scaffold_1	funannotate	exon	625906	626671	.	+	.	ID=OR022_000172-T1.exon1;Parent=OR022_000172-T1;
scaffold_1	funannotate	exon	626731	627105	.	+	.	ID=OR022_000172-T1.exon2;Parent=OR022_000172-T1;
scaffold_1	funannotate	exon	627157	627502	.	+	.	ID=OR022_000172-T1.exon3;Parent=OR022_000172-T1;
scaffold_1	funannotate	exon	627618	627771	.	+	.	ID=OR022_000172-T1.exon4;Parent=OR022_000172-T1;
scaffold_1	funannotate	CDS	625906	626671	.	+	0	ID=OR022_000172-T1.cds;Parent=OR022_000172-T1;
scaffold_1	funannotate	CDS	626731	627105	.	+	2	ID=OR022_000172-T1.cds;Parent=OR022_000172-T1;
scaffold_1	funannotate	CDS	627157	627502	.	+	2	ID=OR022_000172-T1.cds;Parent=OR022_000172-T1;
scaffold_1	funannotate	CDS	627618	627771	.	+	1	ID=OR022_000172-T1.cds;Parent=OR022_000172-T1;
scaffold_1	funannotate	gene	629776	631261	.	-	.	ID=OR022_000173;
scaffold_1	funannotate	mRNA	629776	631261	.	-	.	ID=OR022_000173-T1;Parent=OR022_000173;product=hypothetical protein;
scaffold_1	funannotate	exon	631163	631261	.	-	.	ID=OR022_000173-T1.exon1;Parent=OR022_000173-T1;
scaffold_1	funannotate	exon	629776	630975	.	-	.	ID=OR022_000173-T1.exon2;Parent=OR022_000173-T1;
scaffold_1	funannotate	CDS	631163	631261	.	-	0	ID=OR022_000173-T1.cds;Parent=OR022_000173-T1;
scaffold_1	funannotate	CDS	629776	630975	.	-	0	ID=OR022_000173-T1.cds;Parent=OR022_000173-T1;
scaffold_1	funannotate	gene	631930	634914	.	-	.	ID=OR022_000174;
scaffold_1	funannotate	mRNA	631930	634914	.	-	.	ID=OR022_000174-T1;Parent=OR022_000174;product=hypothetical protein;
scaffold_1	funannotate	exon	634898	634914	.	-	.	ID=OR022_000174-T1.exon1;Parent=OR022_000174-T1;
scaffold_1	funannotate	exon	631930	634840	.	-	.	ID=OR022_000174-T1.exon2;Parent=OR022_000174-T1;
scaffold_1	funannotate	CDS	634898	634914	.	-	0	ID=OR022_000174-T1.cds;Parent=OR022_000174-T1;
scaffold_1	funannotate	CDS	631930	634840	.	-	1	ID=OR022_000174-T1.cds;Parent=OR022_000174-T1;
scaffold_1	funannotate	gene	635366	636790	.	+	.	ID=OR022_000175;
scaffold_1	funannotate	mRNA	635366	636790	.	+	.	ID=OR022_000175-T1;Parent=OR022_000175;product=hypothetical protein;
scaffold_1	funannotate	exon	635366	635427	.	+	.	ID=OR022_000175-T1.exon1;Parent=OR022_000175-T1;
scaffold_1	funannotate	exon	635526	635767	.	+	.	ID=OR022_000175-T1.exon2;Parent=OR022_000175-T1;
scaffold_1	funannotate	exon	635924	636346	.	+	.	ID=OR022_000175-T1.exon3;Parent=OR022_000175-T1;
scaffold_1	funannotate	exon	636435	636535	.	+	.	ID=OR022_000175-T1.exon4;Parent=OR022_000175-T1;
scaffold_1	funannotate	exon	636603	636651	.	+	.	ID=OR022_000175-T1.exon5;Parent=OR022_000175-T1;
scaffold_1	funannotate	exon	636708	636790	.	+	.	ID=OR022_000175-T1.exon6;Parent=OR022_000175-T1;
scaffold_1	funannotate	CDS	635366	635427	.	+	0	ID=OR022_000175-T1.cds;Parent=OR022_000175-T1;
scaffold_1	funannotate	CDS	635526	635767	.	+	1	ID=OR022_000175-T1.cds;Parent=OR022_000175-T1;
scaffold_1	funannotate	CDS	635924	636346	.	+	2	ID=OR022_000175-T1.cds;Parent=OR022_000175-T1;
scaffold_1	funannotate	CDS	636435	636535	.	+	2	ID=OR022_000175-T1.cds;Parent=OR022_000175-T1;
scaffold_1	funannotate	CDS	636603	636651	.	+	0	ID=OR022_000175-T1.cds;Parent=OR022_000175-T1;
scaffold_1	funannotate	CDS	636708	636790	.	+	2	ID=OR022_000175-T1.cds;Parent=OR022_000175-T1;
scaffold_1	funannotate	gene	637327	638847	.	-	.	ID=OR022_000176;
scaffold_1	funannotate	mRNA	637327	638847	.	-	.	ID=OR022_000176-T1;Parent=OR022_000176;product=hypothetical protein;
scaffold_1	funannotate	exon	637327	638847	.	-	.	ID=OR022_000176-T1.exon1;Parent=OR022_000176-T1;
scaffold_1	funannotate	CDS	637327	638847	.	-	0	ID=OR022_000176-T1.cds;Parent=OR022_000176-T1;
scaffold_1	funannotate	gene	644166	644432	.	+	.	ID=OR022_000177;
scaffold_1	funannotate	mRNA	644166	644432	.	+	.	ID=OR022_000177-T1;Parent=OR022_000177;product=hypothetical protein;
scaffold_1	funannotate	exon	644166	644206	.	+	.	ID=OR022_000177-T1.exon1;Parent=OR022_000177-T1;
scaffold_1	funannotate	exon	644261	644432	.	+	.	ID=OR022_000177-T1.exon2;Parent=OR022_000177-T1;
scaffold_1	funannotate	CDS	644166	644206	.	+	0	ID=OR022_000177-T1.cds;Parent=OR022_000177-T1;
scaffold_1	funannotate	CDS	644261	644432	.	+	1	ID=OR022_000177-T1.cds;Parent=OR022_000177-T1;
scaffold_1	funannotate	gene	644735	646170	.	-	.	ID=OR022_000178;
scaffold_1	funannotate	mRNA	644735	646170	.	-	.	ID=OR022_000178-T1;Parent=OR022_000178;product=hypothetical protein;
scaffold_1	funannotate	exon	644905	646170	.	-	.	ID=OR022_000178-T1.exon1;Parent=OR022_000178-T1;
scaffold_1	funannotate	exon	644735	644845	.	-	.	ID=OR022_000178-T1.exon2;Parent=OR022_000178-T1;
scaffold_1	funannotate	CDS	644905	646170	.	-	0	ID=OR022_000178-T1.cds;Parent=OR022_000178-T1;
scaffold_1	funannotate	CDS	644735	644845	.	-	0	ID=OR022_000178-T1.cds;Parent=OR022_000178-T1;
scaffold_1	funannotate	gene	647171	648581	.	-	.	ID=OR022_000179;
scaffold_1	funannotate	mRNA	647171	648581	.	-	.	ID=OR022_000179-T1;Parent=OR022_000179;product=hypothetical protein;
scaffold_1	funannotate	exon	648531	648581	.	-	.	ID=OR022_000179-T1.exon1;Parent=OR022_000179-T1;
scaffold_1	funannotate	exon	648177	648405	.	-	.	ID=OR022_000179-T1.exon2;Parent=OR022_000179-T1;
scaffold_1	funannotate	exon	647750	648122	.	-	.	ID=OR022_000179-T1.exon3;Parent=OR022_000179-T1;
scaffold_1	funannotate	exon	647171	647699	.	-	.	ID=OR022_000179-T1.exon4;Parent=OR022_000179-T1;
scaffold_1	funannotate	CDS	648531	648581	.	-	0	ID=OR022_000179-T1.cds;Parent=OR022_000179-T1;
scaffold_1	funannotate	CDS	648177	648405	.	-	0	ID=OR022_000179-T1.cds;Parent=OR022_000179-T1;
scaffold_1	funannotate	CDS	647750	648122	.	-	2	ID=OR022_000179-T1.cds;Parent=OR022_000179-T1;
scaffold_1	funannotate	CDS	647171	647699	.	-	1	ID=OR022_000179-T1.cds;Parent=OR022_000179-T1;
scaffold_1	funannotate	gene	649340	650917	.	+	.	ID=OR022_000180;
scaffold_1	funannotate	mRNA	649340	650917	.	+	.	ID=OR022_000180-T1;Parent=OR022_000180;product=hypothetical protein;
scaffold_1	funannotate	exon	649340	650150	.	+	.	ID=OR022_000180-T1.exon1;Parent=OR022_000180-T1;
scaffold_1	funannotate	exon	650227	650643	.	+	.	ID=OR022_000180-T1.exon2;Parent=OR022_000180-T1;
scaffold_1	funannotate	exon	650706	650917	.	+	.	ID=OR022_000180-T1.exon3;Parent=OR022_000180-T1;
scaffold_1	funannotate	CDS	649340	650150	.	+	0	ID=OR022_000180-T1.cds;Parent=OR022_000180-T1;
scaffold_1	funannotate	CDS	650227	650643	.	+	2	ID=OR022_000180-T1.cds;Parent=OR022_000180-T1;
scaffold_1	funannotate	CDS	650706	650917	.	+	2	ID=OR022_000180-T1.cds;Parent=OR022_000180-T1;
scaffold_1	funannotate	gene	651367	652853	.	-	.	ID=OR022_000181;
scaffold_1	funannotate	mRNA	651367	652853	.	-	.	ID=OR022_000181-T1;Parent=OR022_000181;product=hypothetical protein;
scaffold_1	funannotate	exon	652367	652853	.	-	.	ID=OR022_000181-T1.exon1;Parent=OR022_000181-T1;
scaffold_1	funannotate	exon	651592	652308	.	-	.	ID=OR022_000181-T1.exon2;Parent=OR022_000181-T1;
scaffold_1	funannotate	exon	651367	651473	.	-	.	ID=OR022_000181-T1.exon3;Parent=OR022_000181-T1;
scaffold_1	funannotate	CDS	652367	652853	.	-	0	ID=OR022_000181-T1.cds;Parent=OR022_000181-T1;
scaffold_1	funannotate	CDS	651592	652308	.	-	2	ID=OR022_000181-T1.cds;Parent=OR022_000181-T1;
scaffold_1	funannotate	CDS	651367	651473	.	-	2	ID=OR022_000181-T1.cds;Parent=OR022_000181-T1;
scaffold_1	funannotate	gene	653199	654837	.	+	.	ID=OR022_000182;
scaffold_1	funannotate	mRNA	653199	654837	.	+	.	ID=OR022_000182-T1;Parent=OR022_000182;product=hypothetical protein;
scaffold_1	funannotate	exon	653199	653795	.	+	.	ID=OR022_000182-T1.exon1;Parent=OR022_000182-T1;
scaffold_1	funannotate	exon	654175	654837	.	+	.	ID=OR022_000182-T1.exon2;Parent=OR022_000182-T1;
scaffold_1	funannotate	CDS	653199	653795	.	+	0	ID=OR022_000182-T1.cds;Parent=OR022_000182-T1;
scaffold_1	funannotate	CDS	654175	654837	.	+	0	ID=OR022_000182-T1.cds;Parent=OR022_000182-T1;
scaffold_1	funannotate	gene	655930	656022	.	-	.	ID=OR022_000183;
scaffold_1	funannotate	tRNA	655930	656022	.	-	.	ID=OR022_000183-T1;Parent=OR022_000183;product=tRNA-Glu;
scaffold_1	funannotate	exon	655930	656022	.	-	.	ID=OR022_000183-T1.exon1;Parent=OR022_000183-T1;
scaffold_1	funannotate	gene	657173	657710	.	-	.	ID=OR022_000184;
scaffold_1	funannotate	mRNA	657173	657710	.	-	.	ID=OR022_000184-T1;Parent=OR022_000184;product=hypothetical protein;
scaffold_1	funannotate	exon	657343	657710	.	-	.	ID=OR022_000184-T1.exon1;Parent=OR022_000184-T1;
scaffold_1	funannotate	exon	657173	657248	.	-	.	ID=OR022_000184-T1.exon2;Parent=OR022_000184-T1;
scaffold_1	funannotate	CDS	657343	657710	.	-	0	ID=OR022_000184-T1.cds;Parent=OR022_000184-T1;
scaffold_1	funannotate	CDS	657173	657248	.	-	1	ID=OR022_000184-T1.cds;Parent=OR022_000184-T1;
scaffold_1	funannotate	gene	659648	660654	.	-	.	ID=OR022_000185;
scaffold_1	funannotate	mRNA	659648	660654	.	-	.	ID=OR022_000185-T1;Parent=OR022_000185;product=hypothetical protein;
scaffold_1	funannotate	exon	660609	660654	.	-	.	ID=OR022_000185-T1.exon1;Parent=OR022_000185-T1;
scaffold_1	funannotate	exon	660377	660424	.	-	.	ID=OR022_000185-T1.exon2;Parent=OR022_000185-T1;
scaffold_1	funannotate	exon	660051	660306	.	-	.	ID=OR022_000185-T1.exon3;Parent=OR022_000185-T1;
scaffold_1	funannotate	exon	659769	659946	.	-	.	ID=OR022_000185-T1.exon4;Parent=OR022_000185-T1;
scaffold_1	funannotate	exon	659648	659698	.	-	.	ID=OR022_000185-T1.exon5;Parent=OR022_000185-T1;
scaffold_1	funannotate	CDS	660609	660654	.	-	0	ID=OR022_000185-T1.cds;Parent=OR022_000185-T1;
scaffold_1	funannotate	CDS	660377	660424	.	-	2	ID=OR022_000185-T1.cds;Parent=OR022_000185-T1;
scaffold_1	funannotate	CDS	660051	660306	.	-	2	ID=OR022_000185-T1.cds;Parent=OR022_000185-T1;
scaffold_1	funannotate	CDS	659769	659946	.	-	1	ID=OR022_000185-T1.cds;Parent=OR022_000185-T1;
scaffold_1	funannotate	CDS	659648	659698	.	-	0	ID=OR022_000185-T1.cds;Parent=OR022_000185-T1;
scaffold_1	funannotate	gene	661346	661893	.	+	.	ID=OR022_000186;
scaffold_1	funannotate	mRNA	661346	661893	.	+	.	ID=OR022_000186-T1;Parent=OR022_000186;product=hypothetical protein;
scaffold_1	funannotate	exon	661346	661390	.	+	.	ID=OR022_000186-T1.exon1;Parent=OR022_000186-T1;
scaffold_1	funannotate	exon	661539	661710	.	+	.	ID=OR022_000186-T1.exon2;Parent=OR022_000186-T1;
scaffold_1	funannotate	exon	661766	661893	.	+	.	ID=OR022_000186-T1.exon3;Parent=OR022_000186-T1;
scaffold_1	funannotate	CDS	661346	661390	.	+	0	ID=OR022_000186-T1.cds;Parent=OR022_000186-T1;
scaffold_1	funannotate	CDS	661539	661710	.	+	0	ID=OR022_000186-T1.cds;Parent=OR022_000186-T1;
scaffold_1	funannotate	CDS	661766	661893	.	+	2	ID=OR022_000186-T1.cds;Parent=OR022_000186-T1;
scaffold_1	funannotate	gene	661944	662804	.	+	.	ID=OR022_000187;
scaffold_1	funannotate	mRNA	661944	662804	.	+	.	ID=OR022_000187-T1;Parent=OR022_000187;product=hypothetical protein;
scaffold_1	funannotate	exon	661944	662414	.	+	.	ID=OR022_000187-T1.exon1;Parent=OR022_000187-T1;
scaffold_1	funannotate	exon	662532	662804	.	+	.	ID=OR022_000187-T1.exon2;Parent=OR022_000187-T1;
scaffold_1	funannotate	CDS	661944	662414	.	+	0	ID=OR022_000187-T1.cds;Parent=OR022_000187-T1;
scaffold_1	funannotate	CDS	662532	662804	.	+	0	ID=OR022_000187-T1.cds;Parent=OR022_000187-T1;
scaffold_1	funannotate	gene	663669	667379	.	-	.	ID=OR022_000188;
scaffold_1	funannotate	mRNA	663669	667379	.	-	.	ID=OR022_000188-T1;Parent=OR022_000188;product=hypothetical protein;
scaffold_1	funannotate	exon	664718	667379	.	-	.	ID=OR022_000188-T1.exon1;Parent=OR022_000188-T1;
scaffold_1	funannotate	exon	663669	664660	.	-	.	ID=OR022_000188-T1.exon2;Parent=OR022_000188-T1;
scaffold_1	funannotate	CDS	664718	667379	.	-	0	ID=OR022_000188-T1.cds;Parent=OR022_000188-T1;
scaffold_1	funannotate	CDS	663669	664660	.	-	2	ID=OR022_000188-T1.cds;Parent=OR022_000188-T1;
scaffold_1	funannotate	gene	668148	669316	.	-	.	ID=OR022_000189;
scaffold_1	funannotate	mRNA	668148	669316	.	-	.	ID=OR022_000189-T1;Parent=OR022_000189;product=hypothetical protein;
scaffold_1	funannotate	exon	669230	669316	.	-	.	ID=OR022_000189-T1.exon1;Parent=OR022_000189-T1;
scaffold_1	funannotate	exon	669025	669172	.	-	.	ID=OR022_000189-T1.exon2;Parent=OR022_000189-T1;
scaffold_1	funannotate	exon	668148	668962	.	-	.	ID=OR022_000189-T1.exon3;Parent=OR022_000189-T1;
scaffold_1	funannotate	CDS	669230	669316	.	-	0	ID=OR022_000189-T1.cds;Parent=OR022_000189-T1;
scaffold_1	funannotate	CDS	669025	669172	.	-	0	ID=OR022_000189-T1.cds;Parent=OR022_000189-T1;
scaffold_1	funannotate	CDS	668148	668962	.	-	2	ID=OR022_000189-T1.cds;Parent=OR022_000189-T1;
scaffold_1	funannotate	gene	670569	671576	.	-	.	ID=OR022_000190;
scaffold_1	funannotate	mRNA	670569	671576	.	-	.	ID=OR022_000190-T1;Parent=OR022_000190;product=hypothetical protein;
scaffold_1	funannotate	exon	670569	671576	.	-	.	ID=OR022_000190-T1.exon1;Parent=OR022_000190-T1;
scaffold_1	funannotate	CDS	670569	671576	.	-	0	ID=OR022_000190-T1.cds;Parent=OR022_000190-T1;
scaffold_1	funannotate	gene	677769	681620	.	-	.	ID=OR022_000191;
scaffold_1	funannotate	mRNA	677769	681620	.	-	.	ID=OR022_000191-T1;Parent=OR022_000191;product=hypothetical protein;
scaffold_1	funannotate	exon	681560	681620	.	-	.	ID=OR022_000191-T1.exon1;Parent=OR022_000191-T1;
scaffold_1	funannotate	exon	681420	681490	.	-	.	ID=OR022_000191-T1.exon2;Parent=OR022_000191-T1;
scaffold_1	funannotate	exon	679026	681348	.	-	.	ID=OR022_000191-T1.exon3;Parent=OR022_000191-T1;
scaffold_1	funannotate	exon	678880	678946	.	-	.	ID=OR022_000191-T1.exon4;Parent=OR022_000191-T1;
scaffold_1	funannotate	exon	678562	678825	.	-	.	ID=OR022_000191-T1.exon5;Parent=OR022_000191-T1;
scaffold_1	funannotate	exon	678388	678486	.	-	.	ID=OR022_000191-T1.exon6;Parent=OR022_000191-T1;
scaffold_1	funannotate	exon	677769	678297	.	-	.	ID=OR022_000191-T1.exon7;Parent=OR022_000191-T1;
scaffold_1	funannotate	CDS	681560	681620	.	-	0	ID=OR022_000191-T1.cds;Parent=OR022_000191-T1;
scaffold_1	funannotate	CDS	681420	681490	.	-	2	ID=OR022_000191-T1.cds;Parent=OR022_000191-T1;
scaffold_1	funannotate	CDS	679026	681348	.	-	0	ID=OR022_000191-T1.cds;Parent=OR022_000191-T1;
scaffold_1	funannotate	CDS	678880	678946	.	-	2	ID=OR022_000191-T1.cds;Parent=OR022_000191-T1;
scaffold_1	funannotate	CDS	678562	678825	.	-	1	ID=OR022_000191-T1.cds;Parent=OR022_000191-T1;
scaffold_1	funannotate	CDS	678388	678486	.	-	1	ID=OR022_000191-T1.cds;Parent=OR022_000191-T1;
scaffold_1	funannotate	CDS	677769	678297	.	-	1	ID=OR022_000191-T1.cds;Parent=OR022_000191-T1;
scaffold_1	funannotate	gene	682570	682932	.	+	.	ID=OR022_000192;
scaffold_1	funannotate	mRNA	682570	682932	.	+	.	ID=OR022_000192-T1;Parent=OR022_000192;product=hypothetical protein;
scaffold_1	funannotate	exon	682570	682584	.	+	.	ID=OR022_000192-T1.exon1;Parent=OR022_000192-T1;
scaffold_1	funannotate	exon	682653	682762	.	+	.	ID=OR022_000192-T1.exon2;Parent=OR022_000192-T1;
scaffold_1	funannotate	exon	682842	682932	.	+	.	ID=OR022_000192-T1.exon3;Parent=OR022_000192-T1;
scaffold_1	funannotate	CDS	682570	682584	.	+	0	ID=OR022_000192-T1.cds;Parent=OR022_000192-T1;
scaffold_1	funannotate	CDS	682653	682762	.	+	0	ID=OR022_000192-T1.cds;Parent=OR022_000192-T1;
scaffold_1	funannotate	CDS	682842	682932	.	+	1	ID=OR022_000192-T1.cds;Parent=OR022_000192-T1;
scaffold_1	funannotate	gene	683602	685162	.	+	.	ID=OR022_000193;
scaffold_1	funannotate	mRNA	683602	685162	.	+	.	ID=OR022_000193-T1;Parent=OR022_000193;product=hypothetical protein;
scaffold_1	funannotate	exon	683602	683864	.	+	.	ID=OR022_000193-T1.exon1;Parent=OR022_000193-T1;
scaffold_1	funannotate	exon	683940	684228	.	+	.	ID=OR022_000193-T1.exon2;Parent=OR022_000193-T1;
scaffold_1	funannotate	exon	684314	685162	.	+	.	ID=OR022_000193-T1.exon3;Parent=OR022_000193-T1;
scaffold_1	funannotate	CDS	683602	683864	.	+	0	ID=OR022_000193-T1.cds;Parent=OR022_000193-T1;
scaffold_1	funannotate	CDS	683940	684228	.	+	1	ID=OR022_000193-T1.cds;Parent=OR022_000193-T1;
scaffold_1	funannotate	CDS	684314	685162	.	+	0	ID=OR022_000193-T1.cds;Parent=OR022_000193-T1;
scaffold_1	funannotate	gene	687347	692447	.	-	.	ID=OR022_000194;
scaffold_1	funannotate	mRNA	687347	692447	.	-	.	ID=OR022_000194-T1;Parent=OR022_000194;product=hypothetical protein;
scaffold_1	funannotate	exon	688816	692447	.	-	.	ID=OR022_000194-T1.exon1;Parent=OR022_000194-T1;
scaffold_1	funannotate	exon	687347	688760	.	-	.	ID=OR022_000194-T1.exon2;Parent=OR022_000194-T1;
scaffold_1	funannotate	CDS	688816	692447	.	-	0	ID=OR022_000194-T1.cds;Parent=OR022_000194-T1;
scaffold_1	funannotate	CDS	687347	688760	.	-	1	ID=OR022_000194-T1.cds;Parent=OR022_000194-T1;
scaffold_1	funannotate	gene	696197	701921	.	+	.	ID=OR022_000195;
scaffold_1	funannotate	mRNA	696197	701921	.	+	.	ID=OR022_000195-T1;Parent=OR022_000195;product=hypothetical protein;
scaffold_1	funannotate	exon	696197	696504	.	+	.	ID=OR022_000195-T1.exon1;Parent=OR022_000195-T1;
scaffold_1	funannotate	exon	696566	701829	.	+	.	ID=OR022_000195-T1.exon2;Parent=OR022_000195-T1;
scaffold_1	funannotate	exon	701890	701921	.	+	.	ID=OR022_000195-T1.exon3;Parent=OR022_000195-T1;
scaffold_1	funannotate	CDS	696197	696504	.	+	0	ID=OR022_000195-T1.cds;Parent=OR022_000195-T1;
scaffold_1	funannotate	CDS	696566	701829	.	+	1	ID=OR022_000195-T1.cds;Parent=OR022_000195-T1;
scaffold_1	funannotate	CDS	701890	701921	.	+	2	ID=OR022_000195-T1.cds;Parent=OR022_000195-T1;
scaffold_1	funannotate	gene	702550	705934	.	-	.	ID=OR022_000196;
scaffold_1	funannotate	mRNA	702550	705934	.	-	.	ID=OR022_000196-T1;Parent=OR022_000196;product=hypothetical protein;
scaffold_1	funannotate	exon	705314	705934	.	-	.	ID=OR022_000196-T1.exon1;Parent=OR022_000196-T1;
scaffold_1	funannotate	exon	704850	705239	.	-	.	ID=OR022_000196-T1.exon2;Parent=OR022_000196-T1;
scaffold_1	funannotate	exon	703837	704772	.	-	.	ID=OR022_000196-T1.exon3;Parent=OR022_000196-T1;
scaffold_1	funannotate	exon	702550	703656	.	-	.	ID=OR022_000196-T1.exon4;Parent=OR022_000196-T1;
scaffold_1	funannotate	CDS	705314	705934	.	-	0	ID=OR022_000196-T1.cds;Parent=OR022_000196-T1;
scaffold_1	funannotate	CDS	704850	705239	.	-	0	ID=OR022_000196-T1.cds;Parent=OR022_000196-T1;
scaffold_1	funannotate	CDS	703837	704772	.	-	0	ID=OR022_000196-T1.cds;Parent=OR022_000196-T1;
scaffold_1	funannotate	CDS	702550	703656	.	-	0	ID=OR022_000196-T1.cds;Parent=OR022_000196-T1;
scaffold_1	funannotate	gene	706783	707556	.	+	.	ID=OR022_000197;
scaffold_1	funannotate	mRNA	706783	707556	.	+	.	ID=OR022_000197-T1;Parent=OR022_000197;product=hypothetical protein;
scaffold_1	funannotate	exon	706783	707556	.	+	.	ID=OR022_000197-T1.exon1;Parent=OR022_000197-T1;
scaffold_1	funannotate	CDS	706783	707556	.	+	0	ID=OR022_000197-T1.cds;Parent=OR022_000197-T1;
scaffold_1	funannotate	gene	712197	712433	.	+	.	ID=OR022_000198;
scaffold_1	funannotate	mRNA	712197	712433	.	+	.	ID=OR022_000198-T1;Parent=OR022_000198;product=hypothetical protein;
scaffold_1	funannotate	exon	712197	712433	.	+	.	ID=OR022_000198-T1.exon1;Parent=OR022_000198-T1;
scaffold_1	funannotate	CDS	712197	712433	.	+	0	ID=OR022_000198-T1.cds;Parent=OR022_000198-T1;
scaffold_1	funannotate	gene	713255	715094	.	-	.	ID=OR022_000199;
scaffold_1	funannotate	mRNA	713255	715094	.	-	.	ID=OR022_000199-T1;Parent=OR022_000199;product=hypothetical protein;
scaffold_1	funannotate	exon	715004	715094	.	-	.	ID=OR022_000199-T1.exon1;Parent=OR022_000199-T1;
scaffold_1	funannotate	exon	714828	714934	.	-	.	ID=OR022_000199-T1.exon2;Parent=OR022_000199-T1;
scaffold_1	funannotate	exon	713488	714706	.	-	.	ID=OR022_000199-T1.exon3;Parent=OR022_000199-T1;
scaffold_1	funannotate	exon	713255	713382	.	-	.	ID=OR022_000199-T1.exon4;Parent=OR022_000199-T1;
scaffold_1	funannotate	CDS	715004	715094	.	-	0	ID=OR022_000199-T1.cds;Parent=OR022_000199-T1;
scaffold_1	funannotate	CDS	714828	714934	.	-	2	ID=OR022_000199-T1.cds;Parent=OR022_000199-T1;
scaffold_1	funannotate	CDS	713488	714706	.	-	0	ID=OR022_000199-T1.cds;Parent=OR022_000199-T1;
scaffold_1	funannotate	CDS	713255	713382	.	-	2	ID=OR022_000199-T1.cds;Parent=OR022_000199-T1;
scaffold_1	funannotate	gene	715428	718283	.	-	.	ID=OR022_000200;
scaffold_1	funannotate	mRNA	715428	718283	.	-	.	ID=OR022_000200-T1;Parent=OR022_000200;product=hypothetical protein;
scaffold_1	funannotate	exon	715428	718283	.	-	.	ID=OR022_000200-T1.exon1;Parent=OR022_000200-T1;
scaffold_1	funannotate	CDS	715428	718283	.	-	0	ID=OR022_000200-T1.cds;Parent=OR022_000200-T1;
scaffold_1	funannotate	gene	719078	720856	.	-	.	ID=OR022_000201;
scaffold_1	funannotate	mRNA	719078	720856	.	-	.	ID=OR022_000201-T1;Parent=OR022_000201;product=hypothetical protein;
scaffold_1	funannotate	exon	719695	720856	.	-	.	ID=OR022_000201-T1.exon1;Parent=OR022_000201-T1;
scaffold_1	funannotate	exon	719078	719499	.	-	.	ID=OR022_000201-T1.exon2;Parent=OR022_000201-T1;
scaffold_1	funannotate	CDS	719695	720856	.	-	0	ID=OR022_000201-T1.cds;Parent=OR022_000201-T1;
scaffold_1	funannotate	CDS	719078	719499	.	-	2	ID=OR022_000201-T1.cds;Parent=OR022_000201-T1;
scaffold_1	funannotate	gene	721455	722537	.	+	.	ID=OR022_000202;
scaffold_1	funannotate	mRNA	721455	722537	.	+	.	ID=OR022_000202-T1;Parent=OR022_000202;product=hypothetical protein;
scaffold_1	funannotate	exon	721455	722537	.	+	.	ID=OR022_000202-T1.exon1;Parent=OR022_000202-T1;
scaffold_1	funannotate	CDS	721455	722537	.	+	0	ID=OR022_000202-T1.cds;Parent=OR022_000202-T1;
scaffold_1	funannotate	gene	722701	723855	.	-	.	ID=OR022_000203;
scaffold_1	funannotate	mRNA	722701	723855	.	-	.	ID=OR022_000203-T1;Parent=OR022_000203;product=hypothetical protein;
scaffold_1	funannotate	exon	723302	723855	.	-	.	ID=OR022_000203-T1.exon1;Parent=OR022_000203-T1;
scaffold_1	funannotate	exon	722701	723235	.	-	.	ID=OR022_000203-T1.exon2;Parent=OR022_000203-T1;
scaffold_1	funannotate	CDS	723302	723855	.	-	0	ID=OR022_000203-T1.cds;Parent=OR022_000203-T1;
scaffold_1	funannotate	CDS	722701	723235	.	-	1	ID=OR022_000203-T1.cds;Parent=OR022_000203-T1;
scaffold_1	funannotate	gene	724693	726476	.	-	.	ID=OR022_000204;
scaffold_1	funannotate	mRNA	724693	726476	.	-	.	ID=OR022_000204-T1;Parent=OR022_000204;product=hypothetical protein;
scaffold_1	funannotate	exon	726300	726476	.	-	.	ID=OR022_000204-T1.exon1;Parent=OR022_000204-T1;
scaffold_1	funannotate	exon	726094	726234	.	-	.	ID=OR022_000204-T1.exon2;Parent=OR022_000204-T1;
scaffold_1	funannotate	exon	725945	726029	.	-	.	ID=OR022_000204-T1.exon3;Parent=OR022_000204-T1;
scaffold_1	funannotate	exon	725818	725886	.	-	.	ID=OR022_000204-T1.exon4;Parent=OR022_000204-T1;
scaffold_1	funannotate	exon	725159	725758	.	-	.	ID=OR022_000204-T1.exon5;Parent=OR022_000204-T1;
scaffold_1	funannotate	exon	724693	725108	.	-	.	ID=OR022_000204-T1.exon6;Parent=OR022_000204-T1;
scaffold_1	funannotate	CDS	726300	726476	.	-	0	ID=OR022_000204-T1.cds;Parent=OR022_000204-T1;
scaffold_1	funannotate	CDS	726094	726234	.	-	0	ID=OR022_000204-T1.cds;Parent=OR022_000204-T1;
scaffold_1	funannotate	CDS	725945	726029	.	-	0	ID=OR022_000204-T1.cds;Parent=OR022_000204-T1;
scaffold_1	funannotate	CDS	725818	725886	.	-	2	ID=OR022_000204-T1.cds;Parent=OR022_000204-T1;
scaffold_1	funannotate	CDS	725159	725758	.	-	2	ID=OR022_000204-T1.cds;Parent=OR022_000204-T1;
scaffold_1	funannotate	CDS	724693	725108	.	-	2	ID=OR022_000204-T1.cds;Parent=OR022_000204-T1;
scaffold_1	funannotate	gene	727169	728848	.	+	.	ID=OR022_000205;
scaffold_1	funannotate	mRNA	727169	728848	.	+	.	ID=OR022_000205-T1;Parent=OR022_000205;product=hypothetical protein;
scaffold_1	funannotate	exon	727169	728490	.	+	.	ID=OR022_000205-T1.exon1;Parent=OR022_000205-T1;
scaffold_1	funannotate	exon	728509	728848	.	+	.	ID=OR022_000205-T1.exon2;Parent=OR022_000205-T1;
scaffold_1	funannotate	CDS	727169	728490	.	+	0	ID=OR022_000205-T1.cds;Parent=OR022_000205-T1;
scaffold_1	funannotate	CDS	728509	728848	.	+	1	ID=OR022_000205-T1.cds;Parent=OR022_000205-T1;
scaffold_1	funannotate	gene	730404	730840	.	+	.	ID=OR022_000206;
scaffold_1	funannotate	mRNA	730404	730840	.	+	.	ID=OR022_000206-T1;Parent=OR022_000206;product=hypothetical protein;
scaffold_1	funannotate	exon	730404	730682	.	+	.	ID=OR022_000206-T1.exon1;Parent=OR022_000206-T1;
scaffold_1	funannotate	exon	730733	730840	.	+	.	ID=OR022_000206-T1.exon2;Parent=OR022_000206-T1;
scaffold_1	funannotate	CDS	730404	730682	.	+	0	ID=OR022_000206-T1.cds;Parent=OR022_000206-T1;
scaffold_1	funannotate	CDS	730733	730840	.	+	0	ID=OR022_000206-T1.cds;Parent=OR022_000206-T1;
scaffold_1	funannotate	gene	734418	738201	.	-	.	ID=OR022_000207;
scaffold_1	funannotate	mRNA	734418	738201	.	-	.	ID=OR022_000207-T1;Parent=OR022_000207;product=hypothetical protein;
scaffold_1	funannotate	exon	737882	738201	.	-	.	ID=OR022_000207-T1.exon1;Parent=OR022_000207-T1;
scaffold_1	funannotate	exon	737232	737710	.	-	.	ID=OR022_000207-T1.exon2;Parent=OR022_000207-T1;
scaffold_1	funannotate	exon	734418	737044	.	-	.	ID=OR022_000207-T1.exon3;Parent=OR022_000207-T1;
scaffold_1	funannotate	CDS	737882	738201	.	-	0	ID=OR022_000207-T1.cds;Parent=OR022_000207-T1;
scaffold_1	funannotate	CDS	737232	737710	.	-	1	ID=OR022_000207-T1.cds;Parent=OR022_000207-T1;
scaffold_1	funannotate	CDS	734418	737044	.	-	2	ID=OR022_000207-T1.cds;Parent=OR022_000207-T1;
scaffold_1	funannotate	gene	738754	739969	.	+	.	ID=OR022_000208;
scaffold_1	funannotate	mRNA	738754	739969	.	+	.	ID=OR022_000208-T1;Parent=OR022_000208;product=hypothetical protein;
scaffold_1	funannotate	exon	738754	739905	.	+	.	ID=OR022_000208-T1.exon1;Parent=OR022_000208-T1;
scaffold_1	funannotate	exon	739964	739969	.	+	.	ID=OR022_000208-T1.exon2;Parent=OR022_000208-T1;
scaffold_1	funannotate	CDS	738754	739905	.	+	0	ID=OR022_000208-T1.cds;Parent=OR022_000208-T1;
scaffold_1	funannotate	CDS	739964	739969	.	+	0	ID=OR022_000208-T1.cds;Parent=OR022_000208-T1;
scaffold_1	funannotate	gene	740418	741908	.	+	.	ID=OR022_000209;
scaffold_1	funannotate	mRNA	740418	741908	.	+	.	ID=OR022_000209-T1;Parent=OR022_000209;product=hypothetical protein;
scaffold_1	funannotate	exon	740418	741513	.	+	.	ID=OR022_000209-T1.exon1;Parent=OR022_000209-T1;
scaffold_1	funannotate	exon	741714	741786	.	+	.	ID=OR022_000209-T1.exon2;Parent=OR022_000209-T1;
scaffold_1	funannotate	exon	741872	741908	.	+	.	ID=OR022_000209-T1.exon3;Parent=OR022_000209-T1;
scaffold_1	funannotate	CDS	740418	741513	.	+	0	ID=OR022_000209-T1.cds;Parent=OR022_000209-T1;
scaffold_1	funannotate	CDS	741714	741786	.	+	2	ID=OR022_000209-T1.cds;Parent=OR022_000209-T1;
scaffold_1	funannotate	CDS	741872	741908	.	+	1	ID=OR022_000209-T1.cds;Parent=OR022_000209-T1;
scaffold_1	funannotate	gene	742474	745364	.	-	.	ID=OR022_000210;
scaffold_1	funannotate	mRNA	742474	745364	.	-	.	ID=OR022_000210-T1;Parent=OR022_000210;product=hypothetical protein;
scaffold_1	funannotate	exon	745183	745364	.	-	.	ID=OR022_000210-T1.exon1;Parent=OR022_000210-T1;
scaffold_1	funannotate	exon	744349	744973	.	-	.	ID=OR022_000210-T1.exon2;Parent=OR022_000210-T1;
scaffold_1	funannotate	exon	743267	744254	.	-	.	ID=OR022_000210-T1.exon3;Parent=OR022_000210-T1;
scaffold_1	funannotate	exon	742474	743150	.	-	.	ID=OR022_000210-T1.exon4;Parent=OR022_000210-T1;
scaffold_1	funannotate	CDS	745183	745364	.	-	0	ID=OR022_000210-T1.cds;Parent=OR022_000210-T1;
scaffold_1	funannotate	CDS	744349	744973	.	-	1	ID=OR022_000210-T1.cds;Parent=OR022_000210-T1;
scaffold_1	funannotate	CDS	743267	744254	.	-	0	ID=OR022_000210-T1.cds;Parent=OR022_000210-T1;
scaffold_1	funannotate	CDS	742474	743150	.	-	2	ID=OR022_000210-T1.cds;Parent=OR022_000210-T1;
scaffold_1	funannotate	gene	749654	752618	.	+	.	ID=OR022_000211;
scaffold_1	funannotate	mRNA	749654	752618	.	+	.	ID=OR022_000211-T1;Parent=OR022_000211;product=hypothetical protein;
scaffold_1	funannotate	exon	749654	749934	.	+	.	ID=OR022_000211-T1.exon1;Parent=OR022_000211-T1;
scaffold_1	funannotate	exon	749985	750002	.	+	.	ID=OR022_000211-T1.exon2;Parent=OR022_000211-T1;
scaffold_1	funannotate	exon	750050	750145	.	+	.	ID=OR022_000211-T1.exon3;Parent=OR022_000211-T1;
scaffold_1	funannotate	exon	750200	750257	.	+	.	ID=OR022_000211-T1.exon4;Parent=OR022_000211-T1;
scaffold_1	funannotate	exon	750310	751944	.	+	.	ID=OR022_000211-T1.exon5;Parent=OR022_000211-T1;
scaffold_1	funannotate	exon	752031	752300	.	+	.	ID=OR022_000211-T1.exon6;Parent=OR022_000211-T1;
scaffold_1	funannotate	exon	752382	752618	.	+	.	ID=OR022_000211-T1.exon7;Parent=OR022_000211-T1;
scaffold_1	funannotate	CDS	749654	749934	.	+	0	ID=OR022_000211-T1.cds;Parent=OR022_000211-T1;
scaffold_1	funannotate	CDS	749985	750002	.	+	1	ID=OR022_000211-T1.cds;Parent=OR022_000211-T1;
scaffold_1	funannotate	CDS	750050	750145	.	+	1	ID=OR022_000211-T1.cds;Parent=OR022_000211-T1;
scaffold_1	funannotate	CDS	750200	750257	.	+	1	ID=OR022_000211-T1.cds;Parent=OR022_000211-T1;
scaffold_1	funannotate	CDS	750310	751944	.	+	0	ID=OR022_000211-T1.cds;Parent=OR022_000211-T1;
scaffold_1	funannotate	CDS	752031	752300	.	+	0	ID=OR022_000211-T1.cds;Parent=OR022_000211-T1;
scaffold_1	funannotate	CDS	752382	752618	.	+	0	ID=OR022_000211-T1.cds;Parent=OR022_000211-T1;
scaffold_1	funannotate	gene	754717	757974	.	+	.	ID=OR022_000212;
scaffold_1	funannotate	mRNA	754717	757974	.	+	.	ID=OR022_000212-T1;Parent=OR022_000212;product=hypothetical protein;
scaffold_1	funannotate	exon	754717	755096	.	+	.	ID=OR022_000212-T1.exon1;Parent=OR022_000212-T1;
scaffold_1	funannotate	exon	755190	757176	.	+	.	ID=OR022_000212-T1.exon2;Parent=OR022_000212-T1;
scaffold_1	funannotate	exon	757234	757974	.	+	.	ID=OR022_000212-T1.exon3;Parent=OR022_000212-T1;
scaffold_1	funannotate	CDS	754717	755096	.	+	0	ID=OR022_000212-T1.cds;Parent=OR022_000212-T1;
scaffold_1	funannotate	CDS	755190	757176	.	+	1	ID=OR022_000212-T1.cds;Parent=OR022_000212-T1;
scaffold_1	funannotate	CDS	757234	757974	.	+	0	ID=OR022_000212-T1.cds;Parent=OR022_000212-T1;
scaffold_1	funannotate	gene	759262	761340	.	+	.	ID=OR022_000213;
scaffold_1	funannotate	mRNA	759262	761340	.	+	.	ID=OR022_000213-T1;Parent=OR022_000213;product=hypothetical protein;
scaffold_1	funannotate	exon	759262	759270	.	+	.	ID=OR022_000213-T1.exon1;Parent=OR022_000213-T1;
scaffold_1	funannotate	exon	759528	759668	.	+	.	ID=OR022_000213-T1.exon2;Parent=OR022_000213-T1;
scaffold_1	funannotate	exon	759812	759899	.	+	.	ID=OR022_000213-T1.exon3;Parent=OR022_000213-T1;
scaffold_1	funannotate	exon	760101	760361	.	+	.	ID=OR022_000213-T1.exon4;Parent=OR022_000213-T1;
scaffold_1	funannotate	exon	760616	760838	.	+	.	ID=OR022_000213-T1.exon5;Parent=OR022_000213-T1;
scaffold_1	funannotate	exon	760924	760948	.	+	.	ID=OR022_000213-T1.exon6;Parent=OR022_000213-T1;
scaffold_1	funannotate	exon	761089	761340	.	+	.	ID=OR022_000213-T1.exon7;Parent=OR022_000213-T1;
scaffold_1	funannotate	CDS	759262	759270	.	+	0	ID=OR022_000213-T1.cds;Parent=OR022_000213-T1;
scaffold_1	funannotate	CDS	759528	759668	.	+	0	ID=OR022_000213-T1.cds;Parent=OR022_000213-T1;
scaffold_1	funannotate	CDS	759812	759899	.	+	0	ID=OR022_000213-T1.cds;Parent=OR022_000213-T1;
scaffold_1	funannotate	CDS	760101	760361	.	+	2	ID=OR022_000213-T1.cds;Parent=OR022_000213-T1;
scaffold_1	funannotate	CDS	760616	760838	.	+	2	ID=OR022_000213-T1.cds;Parent=OR022_000213-T1;
scaffold_1	funannotate	CDS	760924	760948	.	+	1	ID=OR022_000213-T1.cds;Parent=OR022_000213-T1;
scaffold_1	funannotate	CDS	761089	761340	.	+	0	ID=OR022_000213-T1.cds;Parent=OR022_000213-T1;
scaffold_1	funannotate	gene	761761	761889	.	+	.	ID=OR022_000214;
scaffold_1	funannotate	tRNA	761761	761889	.	+	.	ID=OR022_000214-T1;Parent=OR022_000214;product=tRNA-His;
scaffold_1	funannotate	exon	761761	761889	.	+	.	ID=OR022_000214-T1.exon1;Parent=OR022_000214-T1;
scaffold_1	funannotate	gene	765071	766903	.	+	.	ID=OR022_000215;
scaffold_1	funannotate	mRNA	765071	766903	.	+	.	ID=OR022_000215-T1;Parent=OR022_000215;product=hypothetical protein;
scaffold_1	funannotate	exon	765071	765233	.	+	.	ID=OR022_000215-T1.exon1;Parent=OR022_000215-T1;
scaffold_1	funannotate	exon	765313	765463	.	+	.	ID=OR022_000215-T1.exon2;Parent=OR022_000215-T1;
scaffold_1	funannotate	exon	765530	766781	.	+	.	ID=OR022_000215-T1.exon3;Parent=OR022_000215-T1;
scaffold_1	funannotate	exon	766865	766903	.	+	.	ID=OR022_000215-T1.exon4;Parent=OR022_000215-T1;
scaffold_1	funannotate	CDS	765071	765233	.	+	0	ID=OR022_000215-T1.cds;Parent=OR022_000215-T1;
scaffold_1	funannotate	CDS	765313	765463	.	+	2	ID=OR022_000215-T1.cds;Parent=OR022_000215-T1;
scaffold_1	funannotate	CDS	765530	766781	.	+	1	ID=OR022_000215-T1.cds;Parent=OR022_000215-T1;
scaffold_1	funannotate	CDS	766865	766903	.	+	0	ID=OR022_000215-T1.cds;Parent=OR022_000215-T1;
scaffold_1	funannotate	gene	768023	768891	.	+	.	ID=OR022_000216;
scaffold_1	funannotate	mRNA	768023	768891	.	+	.	ID=OR022_000216-T1;Parent=OR022_000216;product=hypothetical protein;
scaffold_1	funannotate	exon	768023	768325	.	+	.	ID=OR022_000216-T1.exon1;Parent=OR022_000216-T1;
scaffold_1	funannotate	exon	768535	768891	.	+	.	ID=OR022_000216-T1.exon2;Parent=OR022_000216-T1;
scaffold_1	funannotate	CDS	768023	768325	.	+	0	ID=OR022_000216-T1.cds;Parent=OR022_000216-T1;
scaffold_1	funannotate	CDS	768535	768891	.	+	0	ID=OR022_000216-T1.cds;Parent=OR022_000216-T1;
scaffold_2	funannotate	gene	119	1293	.	+	.	ID=OR022_000217;
scaffold_2	funannotate	mRNA	119	1293	.	+	.	ID=OR022_000217-T1;Parent=OR022_000217;product=hypothetical protein;
scaffold_2	funannotate	exon	119	574	.	+	.	ID=OR022_000217-T1.exon1;Parent=OR022_000217-T1;
scaffold_2	funannotate	exon	638	979	.	+	.	ID=OR022_000217-T1.exon2;Parent=OR022_000217-T1;
scaffold_2	funannotate	exon	1036	1293	.	+	.	ID=OR022_000217-T1.exon3;Parent=OR022_000217-T1;
scaffold_2	funannotate	CDS	119	574	.	+	0	ID=OR022_000217-T1.cds;Parent=OR022_000217-T1;
scaffold_2	funannotate	CDS	638	979	.	+	0	ID=OR022_000217-T1.cds;Parent=OR022_000217-T1;
scaffold_2	funannotate	CDS	1036	1293	.	+	0	ID=OR022_000217-T1.cds;Parent=OR022_000217-T1;
scaffold_2	funannotate	gene	3234	4073	.	-	.	ID=OR022_000218;
scaffold_2	funannotate	mRNA	3234	4073	.	-	.	ID=OR022_000218-T1;Parent=OR022_000218;product=hypothetical protein;
scaffold_2	funannotate	exon	3234	4073	.	-	.	ID=OR022_000218-T1.exon1;Parent=OR022_000218-T1;
scaffold_2	funannotate	CDS	3234	4073	.	-	0	ID=OR022_000218-T1.cds;Parent=OR022_000218-T1;
scaffold_2	funannotate	gene	4577	6172	.	+	.	ID=OR022_000219;
scaffold_2	funannotate	mRNA	4577	6172	.	+	.	ID=OR022_000219-T1;Parent=OR022_000219;product=hypothetical protein;
scaffold_2	funannotate	exon	4577	6172	.	+	.	ID=OR022_000219-T1.exon1;Parent=OR022_000219-T1;
scaffold_2	funannotate	CDS	4577	6172	.	+	0	ID=OR022_000219-T1.cds;Parent=OR022_000219-T1;
scaffold_2	funannotate	gene	9026	10807	.	-	.	ID=OR022_000220;
scaffold_2	funannotate	mRNA	9026	10807	.	-	.	ID=OR022_000220-T1;Parent=OR022_000220;product=hypothetical protein;
scaffold_2	funannotate	exon	10115	10807	.	-	.	ID=OR022_000220-T1.exon1;Parent=OR022_000220-T1;
scaffold_2	funannotate	exon	9719	10048	.	-	.	ID=OR022_000220-T1.exon2;Parent=OR022_000220-T1;
scaffold_2	funannotate	exon	9026	9667	.	-	.	ID=OR022_000220-T1.exon3;Parent=OR022_000220-T1;
scaffold_2	funannotate	CDS	10115	10807	.	-	0	ID=OR022_000220-T1.cds;Parent=OR022_000220-T1;
scaffold_2	funannotate	CDS	9719	10048	.	-	0	ID=OR022_000220-T1.cds;Parent=OR022_000220-T1;
scaffold_2	funannotate	CDS	9026	9667	.	-	0	ID=OR022_000220-T1.cds;Parent=OR022_000220-T1;
scaffold_2	funannotate	gene	13140	14900	.	-	.	ID=OR022_000221;
scaffold_2	funannotate	mRNA	13140	14900	.	-	.	ID=OR022_000221-T1;Parent=OR022_000221;product=hypothetical protein;
scaffold_2	funannotate	exon	13968	14900	.	-	.	ID=OR022_000221-T1.exon1;Parent=OR022_000221-T1;
scaffold_2	funannotate	exon	13140	13916	.	-	.	ID=OR022_000221-T1.exon2;Parent=OR022_000221-T1;
scaffold_2	funannotate	CDS	13968	14900	.	-	0	ID=OR022_000221-T1.cds;Parent=OR022_000221-T1;
scaffold_2	funannotate	CDS	13140	13916	.	-	0	ID=OR022_000221-T1.cds;Parent=OR022_000221-T1;
scaffold_2	funannotate	gene	15366	17547	.	+	.	ID=OR022_000222;
scaffold_2	funannotate	mRNA	15366	17547	.	+	.	ID=OR022_000222-T1;Parent=OR022_000222;product=hypothetical protein;
scaffold_2	funannotate	exon	15366	15386	.	+	.	ID=OR022_000222-T1.exon1;Parent=OR022_000222-T1;
scaffold_2	funannotate	exon	15442	17547	.	+	.	ID=OR022_000222-T1.exon2;Parent=OR022_000222-T1;
scaffold_2	funannotate	CDS	15366	15386	.	+	0	ID=OR022_000222-T1.cds;Parent=OR022_000222-T1;
scaffold_2	funannotate	CDS	15442	17547	.	+	0	ID=OR022_000222-T1.cds;Parent=OR022_000222-T1;
scaffold_2	funannotate	gene	19532	20021	.	+	.	ID=OR022_000223;
scaffold_2	funannotate	mRNA	19532	20021	.	+	.	ID=OR022_000223-T1;Parent=OR022_000223;product=hypothetical protein;
scaffold_2	funannotate	exon	19532	19891	.	+	.	ID=OR022_000223-T1.exon1;Parent=OR022_000223-T1;
scaffold_2	funannotate	exon	19959	20021	.	+	.	ID=OR022_000223-T1.exon2;Parent=OR022_000223-T1;
scaffold_2	funannotate	CDS	19532	19891	.	+	0	ID=OR022_000223-T1.cds;Parent=OR022_000223-T1;
scaffold_2	funannotate	CDS	19959	20021	.	+	0	ID=OR022_000223-T1.cds;Parent=OR022_000223-T1;
scaffold_2	funannotate	gene	20465	21682	.	-	.	ID=OR022_000224;
scaffold_2	funannotate	mRNA	20465	21682	.	-	.	ID=OR022_000224-T1;Parent=OR022_000224;product=hypothetical protein;
scaffold_2	funannotate	exon	21587	21682	.	-	.	ID=OR022_000224-T1.exon1;Parent=OR022_000224-T1;
scaffold_2	funannotate	exon	21034	21538	.	-	.	ID=OR022_000224-T1.exon2;Parent=OR022_000224-T1;
scaffold_2	funannotate	exon	20465	20982	.	-	.	ID=OR022_000224-T1.exon3;Parent=OR022_000224-T1;
scaffold_2	funannotate	CDS	21587	21682	.	-	0	ID=OR022_000224-T1.cds;Parent=OR022_000224-T1;
scaffold_2	funannotate	CDS	21034	21538	.	-	0	ID=OR022_000224-T1.cds;Parent=OR022_000224-T1;
scaffold_2	funannotate	CDS	20465	20982	.	-	2	ID=OR022_000224-T1.cds;Parent=OR022_000224-T1;
scaffold_2	funannotate	gene	22037	23980	.	+	.	ID=OR022_000225;
scaffold_2	funannotate	mRNA	22037	23980	.	+	.	ID=OR022_000225-T1;Parent=OR022_000225;product=hypothetical protein;
scaffold_2	funannotate	exon	22037	23980	.	+	.	ID=OR022_000225-T1.exon1;Parent=OR022_000225-T1;
scaffold_2	funannotate	CDS	22037	23980	.	+	0	ID=OR022_000225-T1.cds;Parent=OR022_000225-T1;
scaffold_2	funannotate	gene	25918	26156	.	-	.	ID=OR022_000226;
scaffold_2	funannotate	mRNA	25918	26156	.	-	.	ID=OR022_000226-T1;Parent=OR022_000226;product=hypothetical protein;
scaffold_2	funannotate	exon	26135	26156	.	-	.	ID=OR022_000226-T1.exon1;Parent=OR022_000226-T1;
scaffold_2	funannotate	exon	25918	26117	.	-	.	ID=OR022_000226-T1.exon2;Parent=OR022_000226-T1;
scaffold_2	funannotate	CDS	26135	26156	.	-	0	ID=OR022_000226-T1.cds;Parent=OR022_000226-T1;
scaffold_2	funannotate	CDS	25918	26117	.	-	2	ID=OR022_000226-T1.cds;Parent=OR022_000226-T1;
scaffold_2	funannotate	gene	26186	26396	.	+	.	ID=OR022_000227;
scaffold_2	funannotate	mRNA	26186	26396	.	+	.	ID=OR022_000227-T1;Parent=OR022_000227;product=hypothetical protein;
scaffold_2	funannotate	exon	26186	26254	.	+	.	ID=OR022_000227-T1.exon1;Parent=OR022_000227-T1;
scaffold_2	funannotate	exon	26274	26396	.	+	.	ID=OR022_000227-T1.exon2;Parent=OR022_000227-T1;
scaffold_2	funannotate	CDS	26186	26254	.	+	0	ID=OR022_000227-T1.cds;Parent=OR022_000227-T1;
scaffold_2	funannotate	CDS	26274	26396	.	+	0	ID=OR022_000227-T1.cds;Parent=OR022_000227-T1;
scaffold_2	funannotate	gene	30047	31953	.	+	.	ID=OR022_000228;
scaffold_2	funannotate	mRNA	30047	31953	.	+	.	ID=OR022_000228-T1;Parent=OR022_000228;product=hypothetical protein;
scaffold_2	funannotate	exon	30047	30516	.	+	.	ID=OR022_000228-T1.exon1;Parent=OR022_000228-T1;
scaffold_2	funannotate	exon	30570	31953	.	+	.	ID=OR022_000228-T1.exon2;Parent=OR022_000228-T1;
scaffold_2	funannotate	CDS	30047	30516	.	+	0	ID=OR022_000228-T1.cds;Parent=OR022_000228-T1;
scaffold_2	funannotate	CDS	30570	31953	.	+	1	ID=OR022_000228-T1.cds;Parent=OR022_000228-T1;
scaffold_2	funannotate	gene	34252	35706	.	-	.	ID=OR022_000229;
scaffold_2	funannotate	mRNA	34252	35706	.	-	.	ID=OR022_000229-T1;Parent=OR022_000229;product=hypothetical protein;
scaffold_2	funannotate	exon	35298	35706	.	-	.	ID=OR022_000229-T1.exon1;Parent=OR022_000229-T1;
scaffold_2	funannotate	exon	34252	35210	.	-	.	ID=OR022_000229-T1.exon2;Parent=OR022_000229-T1;
scaffold_2	funannotate	CDS	35298	35706	.	-	0	ID=OR022_000229-T1.cds;Parent=OR022_000229-T1;
scaffold_2	funannotate	CDS	34252	35210	.	-	2	ID=OR022_000229-T1.cds;Parent=OR022_000229-T1;
scaffold_2	funannotate	gene	41990	45573	.	-	.	ID=OR022_000230;
scaffold_2	funannotate	mRNA	41990	45573	.	-	.	ID=OR022_000230-T1;Parent=OR022_000230;product=hypothetical protein;
scaffold_2	funannotate	exon	43432	45573	.	-	.	ID=OR022_000230-T1.exon1;Parent=OR022_000230-T1;
scaffold_2	funannotate	exon	41990	43363	.	-	.	ID=OR022_000230-T1.exon2;Parent=OR022_000230-T1;
scaffold_2	funannotate	CDS	43432	45573	.	-	0	ID=OR022_000230-T1.cds;Parent=OR022_000230-T1;
scaffold_2	funannotate	CDS	41990	43363	.	-	0	ID=OR022_000230-T1.cds;Parent=OR022_000230-T1;
scaffold_2	funannotate	gene	46876	47985	.	-	.	ID=OR022_000231;
scaffold_2	funannotate	mRNA	46876	47985	.	-	.	ID=OR022_000231-T1;Parent=OR022_000231;product=hypothetical protein;
scaffold_2	funannotate	exon	47805	47985	.	-	.	ID=OR022_000231-T1.exon1;Parent=OR022_000231-T1;
scaffold_2	funannotate	exon	47712	47737	.	-	.	ID=OR022_000231-T1.exon2;Parent=OR022_000231-T1;
scaffold_2	funannotate	exon	46876	47592	.	-	.	ID=OR022_000231-T1.exon3;Parent=OR022_000231-T1;
scaffold_2	funannotate	CDS	47805	47985	.	-	0	ID=OR022_000231-T1.cds;Parent=OR022_000231-T1;
scaffold_2	funannotate	CDS	47712	47737	.	-	2	ID=OR022_000231-T1.cds;Parent=OR022_000231-T1;
scaffold_2	funannotate	CDS	46876	47592	.	-	0	ID=OR022_000231-T1.cds;Parent=OR022_000231-T1;
scaffold_2	funannotate	gene	48484	49829	.	-	.	ID=OR022_000232;
scaffold_2	funannotate	mRNA	48484	49829	.	-	.	ID=OR022_000232-T1;Parent=OR022_000232;product=hypothetical protein;
scaffold_2	funannotate	exon	49351	49829	.	-	.	ID=OR022_000232-T1.exon1;Parent=OR022_000232-T1;
scaffold_2	funannotate	exon	48612	49294	.	-	.	ID=OR022_000232-T1.exon2;Parent=OR022_000232-T1;
scaffold_2	funannotate	exon	48484	48539	.	-	.	ID=OR022_000232-T1.exon3;Parent=OR022_000232-T1;
scaffold_2	funannotate	CDS	49351	49829	.	-	0	ID=OR022_000232-T1.cds;Parent=OR022_000232-T1;
scaffold_2	funannotate	CDS	48612	49294	.	-	1	ID=OR022_000232-T1.cds;Parent=OR022_000232-T1;
scaffold_2	funannotate	CDS	48484	48539	.	-	2	ID=OR022_000232-T1.cds;Parent=OR022_000232-T1;
scaffold_2	funannotate	gene	55069	55496	.	+	.	ID=OR022_000233;
scaffold_2	funannotate	mRNA	55069	55496	.	+	.	ID=OR022_000233-T1;Parent=OR022_000233;product=hypothetical protein;
scaffold_2	funannotate	exon	55069	55186	.	+	.	ID=OR022_000233-T1.exon1;Parent=OR022_000233-T1;
scaffold_2	funannotate	exon	55285	55496	.	+	.	ID=OR022_000233-T1.exon2;Parent=OR022_000233-T1;
scaffold_2	funannotate	CDS	55069	55186	.	+	0	ID=OR022_000233-T1.cds;Parent=OR022_000233-T1;
scaffold_2	funannotate	CDS	55285	55496	.	+	2	ID=OR022_000233-T1.cds;Parent=OR022_000233-T1;
scaffold_2	funannotate	gene	55665	59102	.	+	.	ID=OR022_000234;
scaffold_2	funannotate	mRNA	55665	59102	.	+	.	ID=OR022_000234-T1;Parent=OR022_000234;product=hypothetical protein;
scaffold_2	funannotate	exon	55665	59102	.	+	.	ID=OR022_000234-T1.exon1;Parent=OR022_000234-T1;
scaffold_2	funannotate	CDS	55665	59102	.	+	0	ID=OR022_000234-T1.cds;Parent=OR022_000234-T1;
scaffold_2	funannotate	gene	63286	64245	.	+	.	ID=OR022_000235;
scaffold_2	funannotate	mRNA	63286	64245	.	+	.	ID=OR022_000235-T1;Parent=OR022_000235;product=hypothetical protein;
scaffold_2	funannotate	exon	63286	64245	.	+	.	ID=OR022_000235-T1.exon1;Parent=OR022_000235-T1;
scaffold_2	funannotate	CDS	63286	64245	.	+	0	ID=OR022_000235-T1.cds;Parent=OR022_000235-T1;
scaffold_2	funannotate	gene	65026	66165	.	+	.	ID=OR022_000236;
scaffold_2	funannotate	mRNA	65026	66165	.	+	.	ID=OR022_000236-T1;Parent=OR022_000236;product=hypothetical protein;
scaffold_2	funannotate	exon	65026	65687	.	+	.	ID=OR022_000236-T1.exon1;Parent=OR022_000236-T1;
scaffold_2	funannotate	exon	65853	66165	.	+	.	ID=OR022_000236-T1.exon2;Parent=OR022_000236-T1;
scaffold_2	funannotate	CDS	65026	65687	.	+	0	ID=OR022_000236-T1.cds;Parent=OR022_000236-T1;
scaffold_2	funannotate	CDS	65853	66165	.	+	1	ID=OR022_000236-T1.cds;Parent=OR022_000236-T1;
scaffold_2	funannotate	gene	66533	67933	.	-	.	ID=OR022_000237;
scaffold_2	funannotate	mRNA	66533	67933	.	-	.	ID=OR022_000237-T1;Parent=OR022_000237;product=hypothetical protein;
scaffold_2	funannotate	exon	66668	67933	.	-	.	ID=OR022_000237-T1.exon1;Parent=OR022_000237-T1;
scaffold_2	funannotate	exon	66533	66562	.	-	.	ID=OR022_000237-T1.exon2;Parent=OR022_000237-T1;
scaffold_2	funannotate	CDS	66668	67933	.	-	0	ID=OR022_000237-T1.cds;Parent=OR022_000237-T1;
scaffold_2	funannotate	CDS	66533	66562	.	-	0	ID=OR022_000237-T1.cds;Parent=OR022_000237-T1;
scaffold_2	funannotate	gene	69176	69852	.	-	.	ID=OR022_000238;
scaffold_2	funannotate	mRNA	69176	69852	.	-	.	ID=OR022_000238-T1;Parent=OR022_000238;product=hypothetical protein;
scaffold_2	funannotate	exon	69795	69852	.	-	.	ID=OR022_000238-T1.exon1;Parent=OR022_000238-T1;
scaffold_2	funannotate	exon	69176	69735	.	-	.	ID=OR022_000238-T1.exon2;Parent=OR022_000238-T1;
scaffold_2	funannotate	CDS	69795	69852	.	-	0	ID=OR022_000238-T1.cds;Parent=OR022_000238-T1;
scaffold_2	funannotate	CDS	69176	69735	.	-	2	ID=OR022_000238-T1.cds;Parent=OR022_000238-T1;
scaffold_2	funannotate	gene	70278	71333	.	+	.	ID=OR022_000239;
scaffold_2	funannotate	mRNA	70278	71333	.	+	.	ID=OR022_000239-T1;Parent=OR022_000239;product=hypothetical protein;
scaffold_2	funannotate	exon	70278	71333	.	+	.	ID=OR022_000239-T1.exon1;Parent=OR022_000239-T1;
scaffold_2	funannotate	CDS	70278	71333	.	+	0	ID=OR022_000239-T1.cds;Parent=OR022_000239-T1;
scaffold_2	funannotate	gene	73183	73452	.	-	.	ID=OR022_000240;
scaffold_2	funannotate	mRNA	73183	73452	.	-	.	ID=OR022_000240-T1;Parent=OR022_000240;product=hypothetical protein;
scaffold_2	funannotate	exon	73183	73452	.	-	.	ID=OR022_000240-T1.exon1;Parent=OR022_000240-T1;
scaffold_2	funannotate	CDS	73183	73452	.	-	0	ID=OR022_000240-T1.cds;Parent=OR022_000240-T1;
scaffold_2	funannotate	gene	74403	75009	.	+	.	ID=OR022_000241;
scaffold_2	funannotate	mRNA	74403	75009	.	+	.	ID=OR022_000241-T1;Parent=OR022_000241;product=hypothetical protein;
scaffold_2	funannotate	exon	74403	74457	.	+	.	ID=OR022_000241-T1.exon1;Parent=OR022_000241-T1;
scaffold_2	funannotate	exon	74519	75009	.	+	.	ID=OR022_000241-T1.exon2;Parent=OR022_000241-T1;
scaffold_2	funannotate	CDS	74403	74457	.	+	0	ID=OR022_000241-T1.cds;Parent=OR022_000241-T1;
scaffold_2	funannotate	CDS	74519	75009	.	+	2	ID=OR022_000241-T1.cds;Parent=OR022_000241-T1;
scaffold_2	funannotate	gene	75601	76020	.	-	.	ID=OR022_000242;
scaffold_2	funannotate	mRNA	75601	76020	.	-	.	ID=OR022_000242-T1;Parent=OR022_000242;product=hypothetical protein;
scaffold_2	funannotate	exon	75601	76020	.	-	.	ID=OR022_000242-T1.exon1;Parent=OR022_000242-T1;
scaffold_2	funannotate	CDS	75601	76020	.	-	0	ID=OR022_000242-T1.cds;Parent=OR022_000242-T1;
scaffold_2	funannotate	gene	77455	78192	.	+	.	ID=OR022_000243;
scaffold_2	funannotate	mRNA	77455	78192	.	+	.	ID=OR022_000243-T1;Parent=OR022_000243;product=hypothetical protein;
scaffold_2	funannotate	exon	77455	78192	.	+	.	ID=OR022_000243-T1.exon1;Parent=OR022_000243-T1;
scaffold_2	funannotate	CDS	77455	78192	.	+	0	ID=OR022_000243-T1.cds;Parent=OR022_000243-T1;
scaffold_2	funannotate	gene	78900	80537	.	-	.	ID=OR022_000244;
scaffold_2	funannotate	mRNA	78900	80537	.	-	.	ID=OR022_000244-T1;Parent=OR022_000244;product=hypothetical protein;
scaffold_2	funannotate	exon	80042	80537	.	-	.	ID=OR022_000244-T1.exon1;Parent=OR022_000244-T1;
scaffold_2	funannotate	exon	79435	79870	.	-	.	ID=OR022_000244-T1.exon2;Parent=OR022_000244-T1;
scaffold_2	funannotate	exon	78900	79338	.	-	.	ID=OR022_000244-T1.exon3;Parent=OR022_000244-T1;
scaffold_2	funannotate	CDS	80042	80537	.	-	0	ID=OR022_000244-T1.cds;Parent=OR022_000244-T1;
scaffold_2	funannotate	CDS	79435	79870	.	-	2	ID=OR022_000244-T1.cds;Parent=OR022_000244-T1;
scaffold_2	funannotate	CDS	78900	79338	.	-	1	ID=OR022_000244-T1.cds;Parent=OR022_000244-T1;
scaffold_2	funannotate	gene	83162	84817	.	+	.	ID=OR022_000245;
scaffold_2	funannotate	mRNA	83162	84817	.	+	.	ID=OR022_000245-T1;Parent=OR022_000245;product=hypothetical protein;
scaffold_2	funannotate	exon	83162	83284	.	+	.	ID=OR022_000245-T1.exon1;Parent=OR022_000245-T1;
scaffold_2	funannotate	exon	83348	83724	.	+	.	ID=OR022_000245-T1.exon2;Parent=OR022_000245-T1;
scaffold_2	funannotate	exon	83797	84817	.	+	.	ID=OR022_000245-T1.exon3;Parent=OR022_000245-T1;
scaffold_2	funannotate	CDS	83162	83284	.	+	0	ID=OR022_000245-T1.cds;Parent=OR022_000245-T1;
scaffold_2	funannotate	CDS	83348	83724	.	+	0	ID=OR022_000245-T1.cds;Parent=OR022_000245-T1;
scaffold_2	funannotate	CDS	83797	84817	.	+	1	ID=OR022_000245-T1.cds;Parent=OR022_000245-T1;
scaffold_2	funannotate	gene	86226	86777	.	-	.	ID=OR022_000246;
scaffold_2	funannotate	mRNA	86226	86777	.	-	.	ID=OR022_000246-T1;Parent=OR022_000246;product=hypothetical protein;
scaffold_2	funannotate	exon	86226	86777	.	-	.	ID=OR022_000246-T1.exon1;Parent=OR022_000246-T1;
scaffold_2	funannotate	CDS	86226	86777	.	-	0	ID=OR022_000246-T1.cds;Parent=OR022_000246-T1;
scaffold_2	funannotate	gene	87935	90715	.	-	.	ID=OR022_000247;
scaffold_2	funannotate	mRNA	87935	90715	.	-	.	ID=OR022_000247-T1;Parent=OR022_000247;product=hypothetical protein;
scaffold_2	funannotate	exon	89173	90715	.	-	.	ID=OR022_000247-T1.exon1;Parent=OR022_000247-T1;
scaffold_2	funannotate	exon	89033	89110	.	-	.	ID=OR022_000247-T1.exon2;Parent=OR022_000247-T1;
scaffold_2	funannotate	exon	88805	88977	.	-	.	ID=OR022_000247-T1.exon3;Parent=OR022_000247-T1;
scaffold_2	funannotate	exon	88076	88743	.	-	.	ID=OR022_000247-T1.exon4;Parent=OR022_000247-T1;
scaffold_2	funannotate	exon	87935	87977	.	-	.	ID=OR022_000247-T1.exon5;Parent=OR022_000247-T1;
scaffold_2	funannotate	CDS	89173	90715	.	-	0	ID=OR022_000247-T1.cds;Parent=OR022_000247-T1;
scaffold_2	funannotate	CDS	89033	89110	.	-	2	ID=OR022_000247-T1.cds;Parent=OR022_000247-T1;
scaffold_2	funannotate	CDS	88805	88977	.	-	2	ID=OR022_000247-T1.cds;Parent=OR022_000247-T1;
scaffold_2	funannotate	CDS	88076	88743	.	-	0	ID=OR022_000247-T1.cds;Parent=OR022_000247-T1;
scaffold_2	funannotate	CDS	87935	87977	.	-	1	ID=OR022_000247-T1.cds;Parent=OR022_000247-T1;
scaffold_2	funannotate	gene	91611	93209	.	-	.	ID=OR022_000248;
scaffold_2	funannotate	mRNA	91611	93209	.	-	.	ID=OR022_000248-T1;Parent=OR022_000248;product=hypothetical protein;
scaffold_2	funannotate	exon	91611	93209	.	-	.	ID=OR022_000248-T1.exon1;Parent=OR022_000248-T1;
scaffold_2	funannotate	CDS	91611	93209	.	-	0	ID=OR022_000248-T1.cds;Parent=OR022_000248-T1;
scaffold_2	funannotate	gene	95944	97119	.	+	.	ID=OR022_000249;
scaffold_2	funannotate	mRNA	95944	97119	.	+	.	ID=OR022_000249-T1;Parent=OR022_000249;product=hypothetical protein;
scaffold_2	funannotate	exon	95944	97119	.	+	.	ID=OR022_000249-T1.exon1;Parent=OR022_000249-T1;
scaffold_2	funannotate	CDS	95944	97119	.	+	0	ID=OR022_000249-T1.cds;Parent=OR022_000249-T1;
scaffold_2	funannotate	gene	97825	98440	.	+	.	ID=OR022_000250;
scaffold_2	funannotate	mRNA	97825	98440	.	+	.	ID=OR022_000250-T1;Parent=OR022_000250;product=hypothetical protein;
scaffold_2	funannotate	exon	97825	98172	.	+	.	ID=OR022_000250-T1.exon1;Parent=OR022_000250-T1;
scaffold_2	funannotate	exon	98267	98440	.	+	.	ID=OR022_000250-T1.exon2;Parent=OR022_000250-T1;
scaffold_2	funannotate	CDS	97825	98172	.	+	0	ID=OR022_000250-T1.cds;Parent=OR022_000250-T1;
scaffold_2	funannotate	CDS	98267	98440	.	+	0	ID=OR022_000250-T1.cds;Parent=OR022_000250-T1;
scaffold_2	funannotate	gene	98608	99247	.	+	.	ID=OR022_000251;
scaffold_2	funannotate	mRNA	98608	99247	.	+	.	ID=OR022_000251-T1;Parent=OR022_000251;product=hypothetical protein;
scaffold_2	funannotate	exon	98608	99247	.	+	.	ID=OR022_000251-T1.exon1;Parent=OR022_000251-T1;
scaffold_2	funannotate	CDS	98608	99247	.	+	1	ID=OR022_000251-T1.cds;Parent=OR022_000251-T1;
scaffold_2	funannotate	gene	121085	125545	.	+	.	ID=OR022_000252;
scaffold_2	funannotate	mRNA	121085	125545	.	+	.	ID=OR022_000252-T1;Parent=OR022_000252;product=hypothetical protein;
scaffold_2	funannotate	exon	121085	124887	.	+	.	ID=OR022_000252-T1.exon1;Parent=OR022_000252-T1;
scaffold_2	funannotate	exon	125020	125545	.	+	.	ID=OR022_000252-T1.exon2;Parent=OR022_000252-T1;
scaffold_2	funannotate	CDS	121085	124887	.	+	0	ID=OR022_000252-T1.cds;Parent=OR022_000252-T1;
scaffold_2	funannotate	CDS	125020	125545	.	+	1	ID=OR022_000252-T1.cds;Parent=OR022_000252-T1;
scaffold_2	funannotate	gene	126418	127599	.	-	.	ID=OR022_000253;
scaffold_2	funannotate	mRNA	126418	127599	.	-	.	ID=OR022_000253-T1;Parent=OR022_000253;product=hypothetical protein;
scaffold_2	funannotate	exon	126418	127599	.	-	.	ID=OR022_000253-T1.exon1;Parent=OR022_000253-T1;
scaffold_2	funannotate	CDS	126418	127599	.	-	0	ID=OR022_000253-T1.cds;Parent=OR022_000253-T1;
scaffold_2	funannotate	gene	129364	130774	.	+	.	ID=OR022_000254;
scaffold_2	funannotate	mRNA	129364	130774	.	+	.	ID=OR022_000254-T1;Parent=OR022_000254;product=hypothetical protein;
scaffold_2	funannotate	exon	129364	129688	.	+	.	ID=OR022_000254-T1.exon1;Parent=OR022_000254-T1;
scaffold_2	funannotate	exon	129745	129888	.	+	.	ID=OR022_000254-T1.exon2;Parent=OR022_000254-T1;
scaffold_2	funannotate	exon	129945	130774	.	+	.	ID=OR022_000254-T1.exon3;Parent=OR022_000254-T1;
scaffold_2	funannotate	CDS	129364	129688	.	+	0	ID=OR022_000254-T1.cds;Parent=OR022_000254-T1;
scaffold_2	funannotate	CDS	129745	129888	.	+	2	ID=OR022_000254-T1.cds;Parent=OR022_000254-T1;
scaffold_2	funannotate	CDS	129945	130774	.	+	2	ID=OR022_000254-T1.cds;Parent=OR022_000254-T1;
scaffold_2	funannotate	gene	131383	134072	.	+	.	ID=OR022_000255;
scaffold_2	funannotate	mRNA	131383	134072	.	+	.	ID=OR022_000255-T1;Parent=OR022_000255;product=hypothetical protein;
scaffold_2	funannotate	exon	131383	131612	.	+	.	ID=OR022_000255-T1.exon1;Parent=OR022_000255-T1;
scaffold_2	funannotate	exon	131777	134072	.	+	.	ID=OR022_000255-T1.exon2;Parent=OR022_000255-T1;
scaffold_2	funannotate	CDS	131383	131612	.	+	0	ID=OR022_000255-T1.cds;Parent=OR022_000255-T1;
scaffold_2	funannotate	CDS	131777	134072	.	+	1	ID=OR022_000255-T1.cds;Parent=OR022_000255-T1;
scaffold_2	funannotate	gene	135486	135953	.	-	.	ID=OR022_000256;
scaffold_2	funannotate	mRNA	135486	135953	.	-	.	ID=OR022_000256-T1;Parent=OR022_000256;product=hypothetical protein;
scaffold_2	funannotate	exon	135754	135953	.	-	.	ID=OR022_000256-T1.exon1;Parent=OR022_000256-T1;
scaffold_2	funannotate	exon	135486	135624	.	-	.	ID=OR022_000256-T1.exon2;Parent=OR022_000256-T1;
scaffold_2	funannotate	CDS	135754	135953	.	-	0	ID=OR022_000256-T1.cds;Parent=OR022_000256-T1;
scaffold_2	funannotate	CDS	135486	135624	.	-	1	ID=OR022_000256-T1.cds;Parent=OR022_000256-T1;
scaffold_2	funannotate	gene	137271	138343	.	+	.	ID=OR022_000257;
scaffold_2	funannotate	mRNA	137271	138343	.	+	.	ID=OR022_000257-T1;Parent=OR022_000257;product=hypothetical protein;
scaffold_2	funannotate	exon	137271	137388	.	+	.	ID=OR022_000257-T1.exon1;Parent=OR022_000257-T1;
scaffold_2	funannotate	exon	137496	137584	.	+	.	ID=OR022_000257-T1.exon2;Parent=OR022_000257-T1;
scaffold_2	funannotate	exon	137643	137675	.	+	.	ID=OR022_000257-T1.exon3;Parent=OR022_000257-T1;
scaffold_2	funannotate	exon	137746	138109	.	+	.	ID=OR022_000257-T1.exon4;Parent=OR022_000257-T1;
scaffold_2	funannotate	exon	138219	138343	.	+	.	ID=OR022_000257-T1.exon5;Parent=OR022_000257-T1;
scaffold_2	funannotate	CDS	137271	137388	.	+	0	ID=OR022_000257-T1.cds;Parent=OR022_000257-T1;
scaffold_2	funannotate	CDS	137496	137584	.	+	2	ID=OR022_000257-T1.cds;Parent=OR022_000257-T1;
scaffold_2	funannotate	CDS	137643	137675	.	+	0	ID=OR022_000257-T1.cds;Parent=OR022_000257-T1;
scaffold_2	funannotate	CDS	137746	138109	.	+	0	ID=OR022_000257-T1.cds;Parent=OR022_000257-T1;
scaffold_2	funannotate	CDS	138219	138343	.	+	2	ID=OR022_000257-T1.cds;Parent=OR022_000257-T1;
scaffold_2	funannotate	gene	139941	141506	.	-	.	ID=OR022_000258;
scaffold_2	funannotate	mRNA	139941	141506	.	-	.	ID=OR022_000258-T1;Parent=OR022_000258;product=hypothetical protein;
scaffold_2	funannotate	exon	141150	141506	.	-	.	ID=OR022_000258-T1.exon1;Parent=OR022_000258-T1;
scaffold_2	funannotate	exon	140512	141089	.	-	.	ID=OR022_000258-T1.exon2;Parent=OR022_000258-T1;
scaffold_2	funannotate	exon	139941	140442	.	-	.	ID=OR022_000258-T1.exon3;Parent=OR022_000258-T1;
scaffold_2	funannotate	CDS	141150	141506	.	-	0	ID=OR022_000258-T1.cds;Parent=OR022_000258-T1;
scaffold_2	funannotate	CDS	140512	141089	.	-	0	ID=OR022_000258-T1.cds;Parent=OR022_000258-T1;
scaffold_2	funannotate	CDS	139941	140442	.	-	1	ID=OR022_000258-T1.cds;Parent=OR022_000258-T1;
scaffold_2	funannotate	gene	142787	144616	.	-	.	ID=OR022_000259;
scaffold_2	funannotate	mRNA	142787	144616	.	-	.	ID=OR022_000259-T1;Parent=OR022_000259;product=hypothetical protein;
scaffold_2	funannotate	exon	144407	144616	.	-	.	ID=OR022_000259-T1.exon1;Parent=OR022_000259-T1;
scaffold_2	funannotate	exon	142787	144337	.	-	.	ID=OR022_000259-T1.exon2;Parent=OR022_000259-T1;
scaffold_2	funannotate	CDS	144407	144616	.	-	0	ID=OR022_000259-T1.cds;Parent=OR022_000259-T1;
scaffold_2	funannotate	CDS	142787	144337	.	-	0	ID=OR022_000259-T1.cds;Parent=OR022_000259-T1;
scaffold_2	funannotate	gene	145559	147098	.	-	.	ID=OR022_000260;
scaffold_2	funannotate	mRNA	145559	147098	.	-	.	ID=OR022_000260-T1;Parent=OR022_000260;product=hypothetical protein;
scaffold_2	funannotate	exon	147070	147098	.	-	.	ID=OR022_000260-T1.exon1;Parent=OR022_000260-T1;
scaffold_2	funannotate	exon	146819	147021	.	-	.	ID=OR022_000260-T1.exon2;Parent=OR022_000260-T1;
scaffold_2	funannotate	exon	146304	146769	.	-	.	ID=OR022_000260-T1.exon3;Parent=OR022_000260-T1;
scaffold_2	funannotate	exon	145973	146256	.	-	.	ID=OR022_000260-T1.exon4;Parent=OR022_000260-T1;
scaffold_2	funannotate	exon	145559	145752	.	-	.	ID=OR022_000260-T1.exon5;Parent=OR022_000260-T1;
scaffold_2	funannotate	CDS	147070	147098	.	-	0	ID=OR022_000260-T1.cds;Parent=OR022_000260-T1;
scaffold_2	funannotate	CDS	146819	147021	.	-	1	ID=OR022_000260-T1.cds;Parent=OR022_000260-T1;
scaffold_2	funannotate	CDS	146304	146769	.	-	2	ID=OR022_000260-T1.cds;Parent=OR022_000260-T1;
scaffold_2	funannotate	CDS	145973	146256	.	-	1	ID=OR022_000260-T1.cds;Parent=OR022_000260-T1;
scaffold_2	funannotate	CDS	145559	145752	.	-	2	ID=OR022_000260-T1.cds;Parent=OR022_000260-T1;
scaffold_2	funannotate	gene	150590	151540	.	+	.	ID=OR022_000261;
scaffold_2	funannotate	mRNA	150590	151540	.	+	.	ID=OR022_000261-T1;Parent=OR022_000261;product=hypothetical protein;
scaffold_2	funannotate	exon	150590	151540	.	+	.	ID=OR022_000261-T1.exon1;Parent=OR022_000261-T1;
scaffold_2	funannotate	CDS	150590	151540	.	+	0	ID=OR022_000261-T1.cds;Parent=OR022_000261-T1;
scaffold_2	funannotate	gene	152527	154298	.	+	.	ID=OR022_000262;
scaffold_2	funannotate	mRNA	152527	154298	.	+	.	ID=OR022_000262-T1;Parent=OR022_000262;product=hypothetical protein;
scaffold_2	funannotate	exon	152527	152786	.	+	.	ID=OR022_000262-T1.exon1;Parent=OR022_000262-T1;
scaffold_2	funannotate	exon	152844	153165	.	+	.	ID=OR022_000262-T1.exon2;Parent=OR022_000262-T1;
scaffold_2	funannotate	exon	153216	154298	.	+	.	ID=OR022_000262-T1.exon3;Parent=OR022_000262-T1;
scaffold_2	funannotate	CDS	152527	152786	.	+	0	ID=OR022_000262-T1.cds;Parent=OR022_000262-T1;
scaffold_2	funannotate	CDS	152844	153165	.	+	1	ID=OR022_000262-T1.cds;Parent=OR022_000262-T1;
scaffold_2	funannotate	CDS	153216	154298	.	+	0	ID=OR022_000262-T1.cds;Parent=OR022_000262-T1;
scaffold_2	funannotate	gene	157747	158285	.	+	.	ID=OR022_000263;
scaffold_2	funannotate	mRNA	157747	158285	.	+	.	ID=OR022_000263-T1;Parent=OR022_000263;product=hypothetical protein;
scaffold_2	funannotate	exon	157747	157969	.	+	.	ID=OR022_000263-T1.exon1;Parent=OR022_000263-T1;
scaffold_2	funannotate	exon	158080	158285	.	+	.	ID=OR022_000263-T1.exon2;Parent=OR022_000263-T1;
scaffold_2	funannotate	CDS	157747	157969	.	+	0	ID=OR022_000263-T1.cds;Parent=OR022_000263-T1;
scaffold_2	funannotate	CDS	158080	158285	.	+	2	ID=OR022_000263-T1.cds;Parent=OR022_000263-T1;
scaffold_2	funannotate	gene	158824	160897	.	-	.	ID=OR022_000264;
scaffold_2	funannotate	mRNA	158824	160897	.	-	.	ID=OR022_000264-T1;Parent=OR022_000264;product=hypothetical protein;
scaffold_2	funannotate	exon	160869	160897	.	-	.	ID=OR022_000264-T1.exon1;Parent=OR022_000264-T1;
scaffold_2	funannotate	exon	160787	160811	.	-	.	ID=OR022_000264-T1.exon2;Parent=OR022_000264-T1;
scaffold_2	funannotate	exon	160534	160620	.	-	.	ID=OR022_000264-T1.exon3;Parent=OR022_000264-T1;
scaffold_2	funannotate	exon	160223	160460	.	-	.	ID=OR022_000264-T1.exon4;Parent=OR022_000264-T1;
scaffold_2	funannotate	exon	159328	160133	.	-	.	ID=OR022_000264-T1.exon5;Parent=OR022_000264-T1;
scaffold_2	funannotate	exon	158824	159219	.	-	.	ID=OR022_000264-T1.exon6;Parent=OR022_000264-T1;
scaffold_2	funannotate	CDS	160869	160897	.	-	0	ID=OR022_000264-T1.cds;Parent=OR022_000264-T1;
scaffold_2	funannotate	CDS	160787	160811	.	-	1	ID=OR022_000264-T1.cds;Parent=OR022_000264-T1;
scaffold_2	funannotate	CDS	160534	160620	.	-	0	ID=OR022_000264-T1.cds;Parent=OR022_000264-T1;
scaffold_2	funannotate	CDS	160223	160460	.	-	0	ID=OR022_000264-T1.cds;Parent=OR022_000264-T1;
scaffold_2	funannotate	CDS	159328	160133	.	-	2	ID=OR022_000264-T1.cds;Parent=OR022_000264-T1;
scaffold_2	funannotate	CDS	158824	159219	.	-	0	ID=OR022_000264-T1.cds;Parent=OR022_000264-T1;
scaffold_2	funannotate	gene	162082	164322	.	-	.	ID=OR022_000265;
scaffold_2	funannotate	mRNA	162082	164322	.	-	.	ID=OR022_000265-T1;Parent=OR022_000265;product=hypothetical protein;
scaffold_2	funannotate	exon	164253	164322	.	-	.	ID=OR022_000265-T1.exon1;Parent=OR022_000265-T1;
scaffold_2	funannotate	exon	164168	164187	.	-	.	ID=OR022_000265-T1.exon2;Parent=OR022_000265-T1;
scaffold_2	funannotate	exon	164009	164109	.	-	.	ID=OR022_000265-T1.exon3;Parent=OR022_000265-T1;
scaffold_2	funannotate	exon	163720	163950	.	-	.	ID=OR022_000265-T1.exon4;Parent=OR022_000265-T1;
scaffold_2	funannotate	exon	163055	163663	.	-	.	ID=OR022_000265-T1.exon5;Parent=OR022_000265-T1;
scaffold_2	funannotate	exon	162082	163000	.	-	.	ID=OR022_000265-T1.exon6;Parent=OR022_000265-T1;
scaffold_2	funannotate	CDS	164253	164322	.	-	0	ID=OR022_000265-T1.cds;Parent=OR022_000265-T1;
scaffold_2	funannotate	CDS	164168	164187	.	-	2	ID=OR022_000265-T1.cds;Parent=OR022_000265-T1;
[truncated: 113,940 more rows]
