# Supplementary material for: Population genomics of the grapevine pathogen Eutypa lata reveals evidence for population expansion and intraspecific differences in secondary metabolite gene clusters
Source: PLoS Genet. 2022 Apr 1;18(4):e1010153. doi: 10.1371/journal.pgen.1010153 (PMC9007359; doi:10.1371/journal.pgen.1010153)
Supplement: S1 Data — (ZIP) [file pgen.1010153.s010.zip › Eutypa_lata_OR024.gff3]

##gff-version 3
scaffold_1	funannotate	gene	234	482	.	-	.	ID=OR024_000001;
scaffold_1	funannotate	mRNA	234	482	.	-	.	ID=OR024_000001-T1;Parent=OR024_000001;product=hypothetical protein;
scaffold_1	funannotate	exon	234	482	.	-	.	ID=OR024_000001-T1.exon1;Parent=OR024_000001-T1;
scaffold_1	funannotate	CDS	234	482	.	-	0	ID=OR024_000001-T1.cds;Parent=OR024_000001-T1;
scaffold_1	funannotate	gene	2458	3698	.	-	.	ID=OR024_000002;
scaffold_1	funannotate	mRNA	2458	3698	.	-	.	ID=OR024_000002-T1;Parent=OR024_000002;product=hypothetical protein;
scaffold_1	funannotate	exon	3570	3698	.	-	.	ID=OR024_000002-T1.exon1;Parent=OR024_000002-T1;
scaffold_1	funannotate	exon	2458	3435	.	-	.	ID=OR024_000002-T1.exon2;Parent=OR024_000002-T1;
scaffold_1	funannotate	CDS	3570	3698	.	-	0	ID=OR024_000002-T1.cds;Parent=OR024_000002-T1;
scaffold_1	funannotate	CDS	2458	3435	.	-	0	ID=OR024_000002-T1.cds;Parent=OR024_000002-T1;
scaffold_1	funannotate	gene	5677	6074	.	-	.	ID=OR024_000003;
scaffold_1	funannotate	mRNA	5677	6074	.	-	.	ID=OR024_000003-T1;Parent=OR024_000003;product=hypothetical protein;
scaffold_1	funannotate	exon	5961	6074	.	-	.	ID=OR024_000003-T1.exon1;Parent=OR024_000003-T1;
scaffold_1	funannotate	exon	5818	5892	.	-	.	ID=OR024_000003-T1.exon2;Parent=OR024_000003-T1;
scaffold_1	funannotate	exon	5677	5748	.	-	.	ID=OR024_000003-T1.exon3;Parent=OR024_000003-T1;
scaffold_1	funannotate	CDS	5961	6074	.	-	0	ID=OR024_000003-T1.cds;Parent=OR024_000003-T1;
scaffold_1	funannotate	CDS	5818	5892	.	-	0	ID=OR024_000003-T1.cds;Parent=OR024_000003-T1;
scaffold_1	funannotate	CDS	5677	5748	.	-	0	ID=OR024_000003-T1.cds;Parent=OR024_000003-T1;
scaffold_1	funannotate	gene	8042	9421	.	-	.	ID=OR024_000004;
scaffold_1	funannotate	mRNA	8042	9421	.	-	.	ID=OR024_000004-T1;Parent=OR024_000004;product=hypothetical protein;
scaffold_1	funannotate	exon	9106	9421	.	-	.	ID=OR024_000004-T1.exon1;Parent=OR024_000004-T1;
scaffold_1	funannotate	exon	8823	9046	.	-	.	ID=OR024_000004-T1.exon2;Parent=OR024_000004-T1;
scaffold_1	funannotate	exon	8296	8763	.	-	.	ID=OR024_000004-T1.exon3;Parent=OR024_000004-T1;
scaffold_1	funannotate	exon	8042	8239	.	-	.	ID=OR024_000004-T1.exon4;Parent=OR024_000004-T1;
scaffold_1	funannotate	CDS	9106	9421	.	-	0	ID=OR024_000004-T1.cds;Parent=OR024_000004-T1;
scaffold_1	funannotate	CDS	8823	9046	.	-	2	ID=OR024_000004-T1.cds;Parent=OR024_000004-T1;
scaffold_1	funannotate	CDS	8296	8763	.	-	0	ID=OR024_000004-T1.cds;Parent=OR024_000004-T1;
scaffold_1	funannotate	CDS	8042	8239	.	-	0	ID=OR024_000004-T1.cds;Parent=OR024_000004-T1;
scaffold_1	funannotate	gene	12118	13942	.	-	.	ID=OR024_000005;
scaffold_1	funannotate	mRNA	12118	13942	.	-	.	ID=OR024_000005-T1;Parent=OR024_000005;product=hypothetical protein;
scaffold_1	funannotate	exon	13670	13942	.	-	.	ID=OR024_000005-T1.exon1;Parent=OR024_000005-T1;
scaffold_1	funannotate	exon	13492	13617	.	-	.	ID=OR024_000005-T1.exon2;Parent=OR024_000005-T1;
scaffold_1	funannotate	exon	13283	13442	.	-	.	ID=OR024_000005-T1.exon3;Parent=OR024_000005-T1;
scaffold_1	funannotate	exon	12615	13229	.	-	.	ID=OR024_000005-T1.exon4;Parent=OR024_000005-T1;
scaffold_1	funannotate	exon	12118	12566	.	-	.	ID=OR024_000005-T1.exon5;Parent=OR024_000005-T1;
scaffold_1	funannotate	CDS	13670	13942	.	-	0	ID=OR024_000005-T1.cds;Parent=OR024_000005-T1;
scaffold_1	funannotate	CDS	13492	13617	.	-	0	ID=OR024_000005-T1.cds;Parent=OR024_000005-T1;
scaffold_1	funannotate	CDS	13283	13442	.	-	0	ID=OR024_000005-T1.cds;Parent=OR024_000005-T1;
scaffold_1	funannotate	CDS	12615	13229	.	-	2	ID=OR024_000005-T1.cds;Parent=OR024_000005-T1;
scaffold_1	funannotate	CDS	12118	12566	.	-	2	ID=OR024_000005-T1.cds;Parent=OR024_000005-T1;
scaffold_1	funannotate	gene	15803	18800	.	+	.	ID=OR024_000006;
scaffold_1	funannotate	mRNA	15803	18800	.	+	.	ID=OR024_000006-T1;Parent=OR024_000006;product=hypothetical protein;
scaffold_1	funannotate	exon	15803	16564	.	+	.	ID=OR024_000006-T1.exon1;Parent=OR024_000006-T1;
scaffold_1	funannotate	exon	16625	16736	.	+	.	ID=OR024_000006-T1.exon2;Parent=OR024_000006-T1;
scaffold_1	funannotate	exon	16787	17067	.	+	.	ID=OR024_000006-T1.exon3;Parent=OR024_000006-T1;
scaffold_1	funannotate	exon	17178	18800	.	+	.	ID=OR024_000006-T1.exon4;Parent=OR024_000006-T1;
scaffold_1	funannotate	CDS	15803	16564	.	+	0	ID=OR024_000006-T1.cds;Parent=OR024_000006-T1;
scaffold_1	funannotate	CDS	16625	16736	.	+	0	ID=OR024_000006-T1.cds;Parent=OR024_000006-T1;
scaffold_1	funannotate	CDS	16787	17067	.	+	2	ID=OR024_000006-T1.cds;Parent=OR024_000006-T1;
scaffold_1	funannotate	CDS	17178	18800	.	+	0	ID=OR024_000006-T1.cds;Parent=OR024_000006-T1;
scaffold_1	funannotate	gene	21640	24006	.	+	.	ID=OR024_000007;
scaffold_1	funannotate	mRNA	21640	24006	.	+	.	ID=OR024_000007-T1;Parent=OR024_000007;product=hypothetical protein;
scaffold_1	funannotate	exon	21640	21786	.	+	.	ID=OR024_000007-T1.exon1;Parent=OR024_000007-T1;
scaffold_1	funannotate	exon	21995	22264	.	+	.	ID=OR024_000007-T1.exon2;Parent=OR024_000007-T1;
scaffold_1	funannotate	exon	22341	22680	.	+	.	ID=OR024_000007-T1.exon3;Parent=OR024_000007-T1;
scaffold_1	funannotate	exon	23594	24006	.	+	.	ID=OR024_000007-T1.exon4;Parent=OR024_000007-T1;
scaffold_1	funannotate	CDS	21640	21786	.	+	0	ID=OR024_000007-T1.cds;Parent=OR024_000007-T1;
scaffold_1	funannotate	CDS	21995	22264	.	+	0	ID=OR024_000007-T1.cds;Parent=OR024_000007-T1;
scaffold_1	funannotate	CDS	22341	22680	.	+	0	ID=OR024_000007-T1.cds;Parent=OR024_000007-T1;
scaffold_1	funannotate	CDS	23594	24006	.	+	2	ID=OR024_000007-T1.cds;Parent=OR024_000007-T1;
scaffold_1	funannotate	gene	26940	28296	.	-	.	ID=OR024_000008;
scaffold_1	funannotate	mRNA	26940	28296	.	-	.	ID=OR024_000008-T1;Parent=OR024_000008;product=hypothetical protein;
scaffold_1	funannotate	exon	27480	28296	.	-	.	ID=OR024_000008-T1.exon1;Parent=OR024_000008-T1;
scaffold_1	funannotate	exon	26940	27418	.	-	.	ID=OR024_000008-T1.exon2;Parent=OR024_000008-T1;
scaffold_1	funannotate	CDS	27480	28296	.	-	0	ID=OR024_000008-T1.cds;Parent=OR024_000008-T1;
scaffold_1	funannotate	CDS	26940	27418	.	-	2	ID=OR024_000008-T1.cds;Parent=OR024_000008-T1;
scaffold_1	funannotate	gene	29856	30683	.	-	.	ID=OR024_000009;
scaffold_1	funannotate	mRNA	29856	30683	.	-	.	ID=OR024_000009-T1;Parent=OR024_000009;product=hypothetical protein;
scaffold_1	funannotate	exon	29856	30683	.	-	.	ID=OR024_000009-T1.exon1;Parent=OR024_000009-T1;
scaffold_1	funannotate	CDS	29856	30683	.	-	0	ID=OR024_000009-T1.cds;Parent=OR024_000009-T1;
scaffold_1	funannotate	gene	32933	34212	.	+	.	ID=OR024_000010;
scaffold_1	funannotate	mRNA	32933	34212	.	+	.	ID=OR024_000010-T1;Parent=OR024_000010;product=hypothetical protein;
scaffold_1	funannotate	exon	32933	32982	.	+	.	ID=OR024_000010-T1.exon1;Parent=OR024_000010-T1;
scaffold_1	funannotate	exon	33044	33118	.	+	.	ID=OR024_000010-T1.exon2;Parent=OR024_000010-T1;
scaffold_1	funannotate	exon	33186	33619	.	+	.	ID=OR024_000010-T1.exon3;Parent=OR024_000010-T1;
scaffold_1	funannotate	exon	33672	33704	.	+	.	ID=OR024_000010-T1.exon4;Parent=OR024_000010-T1;
scaffold_1	funannotate	exon	33760	33791	.	+	.	ID=OR024_000010-T1.exon5;Parent=OR024_000010-T1;
scaffold_1	funannotate	exon	33846	33919	.	+	.	ID=OR024_000010-T1.exon6;Parent=OR024_000010-T1;
scaffold_1	funannotate	exon	33975	34045	.	+	.	ID=OR024_000010-T1.exon7;Parent=OR024_000010-T1;
scaffold_1	funannotate	exon	34112	34212	.	+	.	ID=OR024_000010-T1.exon8;Parent=OR024_000010-T1;
scaffold_1	funannotate	CDS	32933	32982	.	+	0	ID=OR024_000010-T1.cds;Parent=OR024_000010-T1;
scaffold_1	funannotate	CDS	33044	33118	.	+	1	ID=OR024_000010-T1.cds;Parent=OR024_000010-T1;
scaffold_1	funannotate	CDS	33186	33619	.	+	1	ID=OR024_000010-T1.cds;Parent=OR024_000010-T1;
scaffold_1	funannotate	CDS	33672	33704	.	+	2	ID=OR024_000010-T1.cds;Parent=OR024_000010-T1;
scaffold_1	funannotate	CDS	33760	33791	.	+	2	ID=OR024_000010-T1.cds;Parent=OR024_000010-T1;
scaffold_1	funannotate	CDS	33846	33919	.	+	0	ID=OR024_000010-T1.cds;Parent=OR024_000010-T1;
scaffold_1	funannotate	CDS	33975	34045	.	+	1	ID=OR024_000010-T1.cds;Parent=OR024_000010-T1;
scaffold_1	funannotate	CDS	34112	34212	.	+	2	ID=OR024_000010-T1.cds;Parent=OR024_000010-T1;
scaffold_1	funannotate	gene	37383	38465	.	-	.	ID=OR024_000011;
scaffold_1	funannotate	mRNA	37383	38465	.	-	.	ID=OR024_000011-T1;Parent=OR024_000011;product=hypothetical protein;
scaffold_1	funannotate	exon	37884	38465	.	-	.	ID=OR024_000011-T1.exon1;Parent=OR024_000011-T1;
scaffold_1	funannotate	exon	37383	37844	.	-	.	ID=OR024_000011-T1.exon2;Parent=OR024_000011-T1;
scaffold_1	funannotate	CDS	37884	38465	.	-	0	ID=OR024_000011-T1.cds;Parent=OR024_000011-T1;
scaffold_1	funannotate	CDS	37383	37844	.	-	0	ID=OR024_000011-T1.cds;Parent=OR024_000011-T1;
scaffold_1	funannotate	gene	38487	38908	.	-	.	ID=OR024_000012;
scaffold_1	funannotate	mRNA	38487	38908	.	-	.	ID=OR024_000012-T1;Parent=OR024_000012;product=hypothetical protein;
scaffold_1	funannotate	exon	38853	38908	.	-	.	ID=OR024_000012-T1.exon1;Parent=OR024_000012-T1;
scaffold_1	funannotate	exon	38487	38760	.	-	.	ID=OR024_000012-T1.exon2;Parent=OR024_000012-T1;
scaffold_1	funannotate	CDS	38853	38908	.	-	0	ID=OR024_000012-T1.cds;Parent=OR024_000012-T1;
scaffold_1	funannotate	CDS	38487	38760	.	-	1	ID=OR024_000012-T1.cds;Parent=OR024_000012-T1;
scaffold_1	funannotate	gene	39246	40421	.	-	.	ID=OR024_000013;
scaffold_1	funannotate	mRNA	39246	40421	.	-	.	ID=OR024_000013-T1;Parent=OR024_000013;product=hypothetical protein;
scaffold_1	funannotate	exon	39246	40421	.	-	.	ID=OR024_000013-T1.exon1;Parent=OR024_000013-T1;
scaffold_1	funannotate	CDS	39246	40421	.	-	0	ID=OR024_000013-T1.cds;Parent=OR024_000013-T1;
scaffold_1	funannotate	gene	40485	41540	.	-	.	ID=OR024_000014;
scaffold_1	funannotate	mRNA	40485	41540	.	-	.	ID=OR024_000014-T1;Parent=OR024_000014;product=hypothetical protein;
scaffold_1	funannotate	exon	40485	41540	.	-	.	ID=OR024_000014-T1.exon1;Parent=OR024_000014-T1;
scaffold_1	funannotate	CDS	40485	41540	.	-	0	ID=OR024_000014-T1.cds;Parent=OR024_000014-T1;
scaffold_1	funannotate	gene	45812	47338	.	-	.	ID=OR024_000015;
scaffold_1	funannotate	mRNA	45812	47338	.	-	.	ID=OR024_000015-T1;Parent=OR024_000015;product=hypothetical protein;
scaffold_1	funannotate	exon	45812	47338	.	-	.	ID=OR024_000015-T1.exon1;Parent=OR024_000015-T1;
scaffold_1	funannotate	CDS	45812	47338	.	-	0	ID=OR024_000015-T1.cds;Parent=OR024_000015-T1;
scaffold_1	funannotate	gene	48702	50805	.	-	.	ID=OR024_000016;
scaffold_1	funannotate	mRNA	48702	50805	.	-	.	ID=OR024_000016-T1;Parent=OR024_000016;product=hypothetical protein;
scaffold_1	funannotate	exon	50637	50805	.	-	.	ID=OR024_000016-T1.exon1;Parent=OR024_000016-T1;
scaffold_1	funannotate	exon	50484	50511	.	-	.	ID=OR024_000016-T1.exon2;Parent=OR024_000016-T1;
scaffold_1	funannotate	exon	50221	50403	.	-	.	ID=OR024_000016-T1.exon3;Parent=OR024_000016-T1;
scaffold_1	funannotate	exon	49992	50140	.	-	.	ID=OR024_000016-T1.exon4;Parent=OR024_000016-T1;
scaffold_1	funannotate	exon	48702	49897	.	-	.	ID=OR024_000016-T1.exon5;Parent=OR024_000016-T1;
scaffold_1	funannotate	CDS	50637	50805	.	-	0	ID=OR024_000016-T1.cds;Parent=OR024_000016-T1;
scaffold_1	funannotate	CDS	50484	50511	.	-	2	ID=OR024_000016-T1.cds;Parent=OR024_000016-T1;
scaffold_1	funannotate	CDS	50221	50403	.	-	1	ID=OR024_000016-T1.cds;Parent=OR024_000016-T1;
scaffold_1	funannotate	CDS	49992	50140	.	-	1	ID=OR024_000016-T1.cds;Parent=OR024_000016-T1;
scaffold_1	funannotate	CDS	48702	49897	.	-	2	ID=OR024_000016-T1.cds;Parent=OR024_000016-T1;
scaffold_1	funannotate	gene	57457	59734	.	-	.	ID=OR024_000017;
scaffold_1	funannotate	mRNA	57457	59734	.	-	.	ID=OR024_000017-T1;Parent=OR024_000017;product=hypothetical protein;
scaffold_1	funannotate	exon	58137	59734	.	-	.	ID=OR024_000017-T1.exon1;Parent=OR024_000017-T1;
scaffold_1	funannotate	exon	57457	58069	.	-	.	ID=OR024_000017-T1.exon2;Parent=OR024_000017-T1;
scaffold_1	funannotate	CDS	58137	59734	.	-	0	ID=OR024_000017-T1.cds;Parent=OR024_000017-T1;
scaffold_1	funannotate	CDS	57457	58069	.	-	1	ID=OR024_000017-T1.cds;Parent=OR024_000017-T1;
scaffold_1	funannotate	gene	60624	62476	.	+	.	ID=OR024_000018;
scaffold_1	funannotate	mRNA	60624	62476	.	+	.	ID=OR024_000018-T1;Parent=OR024_000018;product=hypothetical protein;
scaffold_1	funannotate	exon	60624	60921	.	+	.	ID=OR024_000018-T1.exon1;Parent=OR024_000018-T1;
scaffold_1	funannotate	exon	60991	61662	.	+	.	ID=OR024_000018-T1.exon2;Parent=OR024_000018-T1;
scaffold_1	funannotate	exon	61719	62211	.	+	.	ID=OR024_000018-T1.exon3;Parent=OR024_000018-T1;
scaffold_1	funannotate	exon	62272	62476	.	+	.	ID=OR024_000018-T1.exon4;Parent=OR024_000018-T1;
scaffold_1	funannotate	CDS	60624	60921	.	+	0	ID=OR024_000018-T1.cds;Parent=OR024_000018-T1;
scaffold_1	funannotate	CDS	60991	61662	.	+	2	ID=OR024_000018-T1.cds;Parent=OR024_000018-T1;
scaffold_1	funannotate	CDS	61719	62211	.	+	2	ID=OR024_000018-T1.cds;Parent=OR024_000018-T1;
scaffold_1	funannotate	CDS	62272	62476	.	+	1	ID=OR024_000018-T1.cds;Parent=OR024_000018-T1;
scaffold_1	funannotate	gene	63010	63637	.	-	.	ID=OR024_000019;
scaffold_1	funannotate	mRNA	63010	63637	.	-	.	ID=OR024_000019-T1;Parent=OR024_000019;product=hypothetical protein;
scaffold_1	funannotate	exon	63578	63637	.	-	.	ID=OR024_000019-T1.exon1;Parent=OR024_000019-T1;
scaffold_1	funannotate	exon	63010	63519	.	-	.	ID=OR024_000019-T1.exon2;Parent=OR024_000019-T1;
scaffold_1	funannotate	CDS	63578	63637	.	-	0	ID=OR024_000019-T1.cds;Parent=OR024_000019-T1;
scaffold_1	funannotate	CDS	63010	63519	.	-	0	ID=OR024_000019-T1.cds;Parent=OR024_000019-T1;
scaffold_1	funannotate	gene	64746	65876	.	+	.	ID=OR024_000020;
scaffold_1	funannotate	mRNA	64746	65876	.	+	.	ID=OR024_000020-T1;Parent=OR024_000020;product=hypothetical protein;
scaffold_1	funannotate	exon	64746	65876	.	+	.	ID=OR024_000020-T1.exon1;Parent=OR024_000020-T1;
scaffold_1	funannotate	CDS	64746	65876	.	+	0	ID=OR024_000020-T1.cds;Parent=OR024_000020-T1;
scaffold_1	funannotate	gene	68488	68772	.	+	.	ID=OR024_000021;
scaffold_1	funannotate	mRNA	68488	68772	.	+	.	ID=OR024_000021-T1;Parent=OR024_000021;product=hypothetical protein;
scaffold_1	funannotate	exon	68488	68772	.	+	.	ID=OR024_000021-T1.exon1;Parent=OR024_000021-T1;
scaffold_1	funannotate	CDS	68488	68772	.	+	0	ID=OR024_000021-T1.cds;Parent=OR024_000021-T1;
scaffold_1	funannotate	gene	69263	71257	.	-	.	ID=OR024_000022;
scaffold_1	funannotate	mRNA	69263	71257	.	-	.	ID=OR024_000022-T1;Parent=OR024_000022;product=hypothetical protein;
scaffold_1	funannotate	exon	71211	71257	.	-	.	ID=OR024_000022-T1.exon1;Parent=OR024_000022-T1;
scaffold_1	funannotate	exon	71106	71152	.	-	.	ID=OR024_000022-T1.exon2;Parent=OR024_000022-T1;
scaffold_1	funannotate	exon	70966	71036	.	-	.	ID=OR024_000022-T1.exon3;Parent=OR024_000022-T1;
scaffold_1	funannotate	exon	70652	70897	.	-	.	ID=OR024_000022-T1.exon4;Parent=OR024_000022-T1;
scaffold_1	funannotate	exon	70422	70590	.	-	.	ID=OR024_000022-T1.exon5;Parent=OR024_000022-T1;
scaffold_1	funannotate	exon	69885	70357	.	-	.	ID=OR024_000022-T1.exon6;Parent=OR024_000022-T1;
scaffold_1	funannotate	exon	69263	69832	.	-	.	ID=OR024_000022-T1.exon7;Parent=OR024_000022-T1;
scaffold_1	funannotate	CDS	71211	71257	.	-	0	ID=OR024_000022-T1.cds;Parent=OR024_000022-T1;
scaffold_1	funannotate	CDS	71106	71152	.	-	1	ID=OR024_000022-T1.cds;Parent=OR024_000022-T1;
scaffold_1	funannotate	CDS	70966	71036	.	-	2	ID=OR024_000022-T1.cds;Parent=OR024_000022-T1;
scaffold_1	funannotate	CDS	70652	70897	.	-	0	ID=OR024_000022-T1.cds;Parent=OR024_000022-T1;
scaffold_1	funannotate	CDS	70422	70590	.	-	0	ID=OR024_000022-T1.cds;Parent=OR024_000022-T1;
scaffold_1	funannotate	CDS	69885	70357	.	-	2	ID=OR024_000022-T1.cds;Parent=OR024_000022-T1;
scaffold_1	funannotate	CDS	69263	69832	.	-	0	ID=OR024_000022-T1.cds;Parent=OR024_000022-T1;
scaffold_1	funannotate	gene	75767	77028	.	-	.	ID=OR024_000023;
scaffold_1	funannotate	mRNA	75767	77028	.	-	.	ID=OR024_000023-T1;Parent=OR024_000023;product=hypothetical protein;
scaffold_1	funannotate	exon	76335	77028	.	-	.	ID=OR024_000023-T1.exon1;Parent=OR024_000023-T1;
scaffold_1	funannotate	exon	75767	76272	.	-	.	ID=OR024_000023-T1.exon2;Parent=OR024_000023-T1;
scaffold_1	funannotate	CDS	76335	77028	.	-	0	ID=OR024_000023-T1.cds;Parent=OR024_000023-T1;
scaffold_1	funannotate	CDS	75767	76272	.	-	2	ID=OR024_000023-T1.cds;Parent=OR024_000023-T1;
scaffold_1	funannotate	gene	78099	79001	.	-	.	ID=OR024_000024;
scaffold_1	funannotate	mRNA	78099	79001	.	-	.	ID=OR024_000024-T1;Parent=OR024_000024;product=hypothetical protein;
scaffold_1	funannotate	exon	78843	79001	.	-	.	ID=OR024_000024-T1.exon1;Parent=OR024_000024-T1;
scaffold_1	funannotate	exon	78250	78695	.	-	.	ID=OR024_000024-T1.exon2;Parent=OR024_000024-T1;
scaffold_1	funannotate	exon	78099	78180	.	-	.	ID=OR024_000024-T1.exon3;Parent=OR024_000024-T1;
scaffold_1	funannotate	CDS	78843	79001	.	-	0	ID=OR024_000024-T1.cds;Parent=OR024_000024-T1;
scaffold_1	funannotate	CDS	78250	78695	.	-	0	ID=OR024_000024-T1.cds;Parent=OR024_000024-T1;
scaffold_1	funannotate	CDS	78099	78180	.	-	1	ID=OR024_000024-T1.cds;Parent=OR024_000024-T1;
scaffold_1	funannotate	gene	80900	81541	.	+	.	ID=OR024_000025;
scaffold_1	funannotate	mRNA	80900	81541	.	+	.	ID=OR024_000025-T1;Parent=OR024_000025;product=hypothetical protein;
scaffold_1	funannotate	exon	80900	81052	.	+	.	ID=OR024_000025-T1.exon1;Parent=OR024_000025-T1;
scaffold_1	funannotate	exon	81143	81541	.	+	.	ID=OR024_000025-T1.exon2;Parent=OR024_000025-T1;
scaffold_1	funannotate	CDS	80900	81052	.	+	0	ID=OR024_000025-T1.cds;Parent=OR024_000025-T1;
scaffold_1	funannotate	CDS	81143	81541	.	+	0	ID=OR024_000025-T1.cds;Parent=OR024_000025-T1;
scaffold_1	funannotate	gene	83634	84720	.	-	.	ID=OR024_000026;
scaffold_1	funannotate	mRNA	83634	84720	.	-	.	ID=OR024_000026-T1;Parent=OR024_000026;product=hypothetical protein;
scaffold_1	funannotate	exon	84625	84720	.	-	.	ID=OR024_000026-T1.exon1;Parent=OR024_000026-T1;
scaffold_1	funannotate	exon	84239	84547	.	-	.	ID=OR024_000026-T1.exon2;Parent=OR024_000026-T1;
scaffold_1	funannotate	exon	83634	84137	.	-	.	ID=OR024_000026-T1.exon3;Parent=OR024_000026-T1;
scaffold_1	funannotate	CDS	84625	84720	.	-	0	ID=OR024_000026-T1.cds;Parent=OR024_000026-T1;
scaffold_1	funannotate	CDS	84239	84547	.	-	0	ID=OR024_000026-T1.cds;Parent=OR024_000026-T1;
scaffold_1	funannotate	CDS	83634	84137	.	-	0	ID=OR024_000026-T1.cds;Parent=OR024_000026-T1;
scaffold_1	funannotate	gene	90632	91430	.	-	.	ID=OR024_000027;
scaffold_1	funannotate	mRNA	90632	91430	.	-	.	ID=OR024_000027-T1;Parent=OR024_000027;product=hypothetical protein;
scaffold_1	funannotate	exon	91232	91430	.	-	.	ID=OR024_000027-T1.exon1;Parent=OR024_000027-T1;
scaffold_1	funannotate	exon	90632	91032	.	-	.	ID=OR024_000027-T1.exon2;Parent=OR024_000027-T1;
scaffold_1	funannotate	CDS	91232	91430	.	-	0	ID=OR024_000027-T1.cds;Parent=OR024_000027-T1;
scaffold_1	funannotate	CDS	90632	91032	.	-	2	ID=OR024_000027-T1.cds;Parent=OR024_000027-T1;
scaffold_1	funannotate	gene	94920	95438	.	-	.	ID=OR024_000028;
scaffold_1	funannotate	mRNA	94920	95438	.	-	.	ID=OR024_000028-T1;Parent=OR024_000028;product=hypothetical protein;
scaffold_1	funannotate	exon	94920	95438	.	-	.	ID=OR024_000028-T1.exon1;Parent=OR024_000028-T1;
scaffold_1	funannotate	CDS	94920	95438	.	-	0	ID=OR024_000028-T1.cds;Parent=OR024_000028-T1;
scaffold_1	funannotate	gene	97639	99750	.	-	.	ID=OR024_000029;
scaffold_1	funannotate	mRNA	97639	99750	.	-	.	ID=OR024_000029-T1;Parent=OR024_000029;product=hypothetical protein;
scaffold_1	funannotate	exon	97639	99750	.	-	.	ID=OR024_000029-T1.exon1;Parent=OR024_000029-T1;
scaffold_1	funannotate	CDS	97639	99750	.	-	0	ID=OR024_000029-T1.cds;Parent=OR024_000029-T1;
scaffold_1	funannotate	gene	100736	101182	.	+	.	ID=OR024_000030;
scaffold_1	funannotate	mRNA	100736	101182	.	+	.	ID=OR024_000030-T1;Parent=OR024_000030;product=hypothetical protein;
scaffold_1	funannotate	exon	100736	101182	.	+	.	ID=OR024_000030-T1.exon1;Parent=OR024_000030-T1;
scaffold_1	funannotate	CDS	100736	101182	.	+	0	ID=OR024_000030-T1.cds;Parent=OR024_000030-T1;
scaffold_1	funannotate	gene	103265	105768	.	+	.	ID=OR024_000031;
scaffold_1	funannotate	mRNA	103265	105768	.	+	.	ID=OR024_000031-T1;Parent=OR024_000031;product=hypothetical protein;
scaffold_1	funannotate	exon	103265	103629	.	+	.	ID=OR024_000031-T1.exon1;Parent=OR024_000031-T1;
scaffold_1	funannotate	exon	103686	105768	.	+	.	ID=OR024_000031-T1.exon2;Parent=OR024_000031-T1;
scaffold_1	funannotate	CDS	103265	103629	.	+	0	ID=OR024_000031-T1.cds;Parent=OR024_000031-T1;
scaffold_1	funannotate	CDS	103686	105768	.	+	1	ID=OR024_000031-T1.cds;Parent=OR024_000031-T1;
scaffold_1	funannotate	gene	106807	107607	.	-	.	ID=OR024_000032;
scaffold_1	funannotate	mRNA	106807	107607	.	-	.	ID=OR024_000032-T1;Parent=OR024_000032;product=hypothetical protein;
scaffold_1	funannotate	exon	106807	107607	.	-	.	ID=OR024_000032-T1.exon1;Parent=OR024_000032-T1;
scaffold_1	funannotate	CDS	106807	107607	.	-	0	ID=OR024_000032-T1.cds;Parent=OR024_000032-T1;
scaffold_1	funannotate	gene	109981	110483	.	-	.	ID=OR024_000033;
scaffold_1	funannotate	mRNA	109981	110483	.	-	.	ID=OR024_000033-T1;Parent=OR024_000033;product=hypothetical protein;
scaffold_1	funannotate	exon	110149	110483	.	-	.	ID=OR024_000033-T1.exon1;Parent=OR024_000033-T1;
scaffold_1	funannotate	exon	109981	109999	.	-	.	ID=OR024_000033-T1.exon2;Parent=OR024_000033-T1;
scaffold_1	funannotate	CDS	110149	110483	.	-	0	ID=OR024_000033-T1.cds;Parent=OR024_000033-T1;
scaffold_1	funannotate	CDS	109981	109999	.	-	1	ID=OR024_000033-T1.cds;Parent=OR024_000033-T1;
scaffold_1	funannotate	gene	110631	111552	.	-	.	ID=OR024_000034;
scaffold_1	funannotate	mRNA	110631	111552	.	-	.	ID=OR024_000034-T1;Parent=OR024_000034;product=hypothetical protein;
scaffold_1	funannotate	exon	111352	111552	.	-	.	ID=OR024_000034-T1.exon1;Parent=OR024_000034-T1;
scaffold_1	funannotate	exon	110631	111239	.	-	.	ID=OR024_000034-T1.exon2;Parent=OR024_000034-T1;
scaffold_1	funannotate	CDS	111352	111552	.	-	0	ID=OR024_000034-T1.cds;Parent=OR024_000034-T1;
scaffold_1	funannotate	CDS	110631	111239	.	-	0	ID=OR024_000034-T1.cds;Parent=OR024_000034-T1;
scaffold_1	funannotate	gene	112241	113508	.	-	.	ID=OR024_000035;
scaffold_1	funannotate	mRNA	112241	113508	.	-	.	ID=OR024_000035-T1;Parent=OR024_000035;product=hypothetical protein;
scaffold_1	funannotate	exon	113465	113508	.	-	.	ID=OR024_000035-T1.exon1;Parent=OR024_000035-T1;
scaffold_1	funannotate	exon	113263	113392	.	-	.	ID=OR024_000035-T1.exon2;Parent=OR024_000035-T1;
scaffold_1	funannotate	exon	112241	113200	.	-	.	ID=OR024_000035-T1.exon3;Parent=OR024_000035-T1;
scaffold_1	funannotate	CDS	113465	113508	.	-	0	ID=OR024_000035-T1.cds;Parent=OR024_000035-T1;
scaffold_1	funannotate	CDS	113263	113392	.	-	1	ID=OR024_000035-T1.cds;Parent=OR024_000035-T1;
scaffold_1	funannotate	CDS	112241	113200	.	-	0	ID=OR024_000035-T1.cds;Parent=OR024_000035-T1;
scaffold_1	funannotate	gene	114851	115953	.	-	.	ID=OR024_000036;
scaffold_1	funannotate	mRNA	114851	115953	.	-	.	ID=OR024_000036-T1;Parent=OR024_000036;product=hypothetical protein;
scaffold_1	funannotate	exon	115509	115953	.	-	.	ID=OR024_000036-T1.exon1;Parent=OR024_000036-T1;
scaffold_1	funannotate	exon	115002	115366	.	-	.	ID=OR024_000036-T1.exon2;Parent=OR024_000036-T1;
scaffold_1	funannotate	exon	114851	114895	.	-	.	ID=OR024_000036-T1.exon3;Parent=OR024_000036-T1;
scaffold_1	funannotate	CDS	115509	115953	.	-	0	ID=OR024_000036-T1.cds;Parent=OR024_000036-T1;
scaffold_1	funannotate	CDS	115002	115366	.	-	2	ID=OR024_000036-T1.cds;Parent=OR024_000036-T1;
scaffold_1	funannotate	CDS	114851	114895	.	-	0	ID=OR024_000036-T1.cds;Parent=OR024_000036-T1;
scaffold_1	funannotate	gene	117261	118829	.	-	.	ID=OR024_000037;
scaffold_1	funannotate	mRNA	117261	118829	.	-	.	ID=OR024_000037-T1;Parent=OR024_000037;product=hypothetical protein;
scaffold_1	funannotate	exon	117261	118829	.	-	.	ID=OR024_000037-T1.exon1;Parent=OR024_000037-T1;
scaffold_1	funannotate	CDS	117261	118829	.	-	0	ID=OR024_000037-T1.cds;Parent=OR024_000037-T1;
scaffold_1	funannotate	gene	119648	121584	.	-	.	ID=OR024_000038;
scaffold_1	funannotate	mRNA	119648	121584	.	-	.	ID=OR024_000038-T1;Parent=OR024_000038;product=hypothetical protein;
scaffold_1	funannotate	exon	121508	121584	.	-	.	ID=OR024_000038-T1.exon1;Parent=OR024_000038-T1;
scaffold_1	funannotate	exon	121328	121416	.	-	.	ID=OR024_000038-T1.exon2;Parent=OR024_000038-T1;
scaffold_1	funannotate	exon	120623	121247	.	-	.	ID=OR024_000038-T1.exon3;Parent=OR024_000038-T1;
scaffold_1	funannotate	exon	120453	120568	.	-	.	ID=OR024_000038-T1.exon4;Parent=OR024_000038-T1;
scaffold_1	funannotate	exon	119648	120390	.	-	.	ID=OR024_000038-T1.exon5;Parent=OR024_000038-T1;
scaffold_1	funannotate	CDS	121508	121584	.	-	0	ID=OR024_000038-T1.cds;Parent=OR024_000038-T1;
scaffold_1	funannotate	CDS	121328	121416	.	-	1	ID=OR024_000038-T1.cds;Parent=OR024_000038-T1;
scaffold_1	funannotate	CDS	120623	121247	.	-	2	ID=OR024_000038-T1.cds;Parent=OR024_000038-T1;
scaffold_1	funannotate	CDS	120453	120568	.	-	1	ID=OR024_000038-T1.cds;Parent=OR024_000038-T1;
scaffold_1	funannotate	CDS	119648	120390	.	-	2	ID=OR024_000038-T1.cds;Parent=OR024_000038-T1;
scaffold_1	funannotate	gene	123286	123870	.	-	.	ID=OR024_000039;
scaffold_1	funannotate	mRNA	123286	123870	.	-	.	ID=OR024_000039-T1;Parent=OR024_000039;product=hypothetical protein;
scaffold_1	funannotate	exon	123286	123870	.	-	.	ID=OR024_000039-T1.exon1;Parent=OR024_000039-T1;
scaffold_1	funannotate	CDS	123286	123870	.	-	0	ID=OR024_000039-T1.cds;Parent=OR024_000039-T1;
scaffold_1	funannotate	gene	127883	130907	.	+	.	ID=OR024_000040;
scaffold_1	funannotate	mRNA	127883	130907	.	+	.	ID=OR024_000040-T1;Parent=OR024_000040;product=hypothetical protein;
scaffold_1	funannotate	exon	127883	129794	.	+	.	ID=OR024_000040-T1.exon1;Parent=OR024_000040-T1;
scaffold_1	funannotate	exon	130028	130225	.	+	.	ID=OR024_000040-T1.exon2;Parent=OR024_000040-T1;
scaffold_1	funannotate	exon	130774	130907	.	+	.	ID=OR024_000040-T1.exon3;Parent=OR024_000040-T1;
scaffold_1	funannotate	CDS	127883	129794	.	+	0	ID=OR024_000040-T1.cds;Parent=OR024_000040-T1;
scaffold_1	funannotate	CDS	130028	130225	.	+	2	ID=OR024_000040-T1.cds;Parent=OR024_000040-T1;
scaffold_1	funannotate	CDS	130774	130907	.	+	2	ID=OR024_000040-T1.cds;Parent=OR024_000040-T1;
scaffold_1	funannotate	gene	131011	131495	.	-	.	ID=OR024_000041;
scaffold_1	funannotate	mRNA	131011	131495	.	-	.	ID=OR024_000041-T1;Parent=OR024_000041;product=hypothetical protein;
scaffold_1	funannotate	exon	131417	131495	.	-	.	ID=OR024_000041-T1.exon1;Parent=OR024_000041-T1;
scaffold_1	funannotate	exon	131011	131318	.	-	.	ID=OR024_000041-T1.exon2;Parent=OR024_000041-T1;
scaffold_1	funannotate	CDS	131417	131495	.	-	0	ID=OR024_000041-T1.cds;Parent=OR024_000041-T1;
scaffold_1	funannotate	CDS	131011	131318	.	-	2	ID=OR024_000041-T1.cds;Parent=OR024_000041-T1;
scaffold_1	funannotate	gene	131743	131901	.	-	.	ID=OR024_000042;
scaffold_1	funannotate	mRNA	131743	131901	.	-	.	ID=OR024_000042-T1;Parent=OR024_000042;product=hypothetical protein;
scaffold_1	funannotate	exon	131743	131901	.	-	.	ID=OR024_000042-T1.exon1;Parent=OR024_000042-T1;
scaffold_1	funannotate	CDS	131743	131901	.	-	0	ID=OR024_000042-T1.cds;Parent=OR024_000042-T1;
scaffold_1	funannotate	gene	132610	134050	.	-	.	ID=OR024_000043;
scaffold_1	funannotate	mRNA	132610	134050	.	-	.	ID=OR024_000043-T1;Parent=OR024_000043;product=hypothetical protein;
scaffold_1	funannotate	exon	133952	134050	.	-	.	ID=OR024_000043-T1.exon1;Parent=OR024_000043-T1;
scaffold_1	funannotate	exon	133675	133804	.	-	.	ID=OR024_000043-T1.exon2;Parent=OR024_000043-T1;
scaffold_1	funannotate	exon	133503	133626	.	-	.	ID=OR024_000043-T1.exon3;Parent=OR024_000043-T1;
scaffold_1	funannotate	exon	132988	133445	.	-	.	ID=OR024_000043-T1.exon4;Parent=OR024_000043-T1;
scaffold_1	funannotate	exon	132610	132923	.	-	.	ID=OR024_000043-T1.exon5;Parent=OR024_000043-T1;
scaffold_1	funannotate	CDS	133952	134050	.	-	0	ID=OR024_000043-T1.cds;Parent=OR024_000043-T1;
scaffold_1	funannotate	CDS	133675	133804	.	-	0	ID=OR024_000043-T1.cds;Parent=OR024_000043-T1;
scaffold_1	funannotate	CDS	133503	133626	.	-	2	ID=OR024_000043-T1.cds;Parent=OR024_000043-T1;
scaffold_1	funannotate	CDS	132988	133445	.	-	1	ID=OR024_000043-T1.cds;Parent=OR024_000043-T1;
scaffold_1	funannotate	CDS	132610	132923	.	-	2	ID=OR024_000043-T1.cds;Parent=OR024_000043-T1;
scaffold_1	funannotate	gene	136760	137997	.	+	.	ID=OR024_000044;
scaffold_1	funannotate	mRNA	136760	137997	.	+	.	ID=OR024_000044-T1;Parent=OR024_000044;product=hypothetical protein;
scaffold_1	funannotate	exon	136760	137038	.	+	.	ID=OR024_000044-T1.exon1;Parent=OR024_000044-T1;
scaffold_1	funannotate	exon	137105	137740	.	+	.	ID=OR024_000044-T1.exon2;Parent=OR024_000044-T1;
scaffold_1	funannotate	exon	137812	137997	.	+	.	ID=OR024_000044-T1.exon3;Parent=OR024_000044-T1;
scaffold_1	funannotate	CDS	136760	137038	.	+	0	ID=OR024_000044-T1.cds;Parent=OR024_000044-T1;
scaffold_1	funannotate	CDS	137105	137740	.	+	0	ID=OR024_000044-T1.cds;Parent=OR024_000044-T1;
scaffold_1	funannotate	CDS	137812	137997	.	+	0	ID=OR024_000044-T1.cds;Parent=OR024_000044-T1;
scaffold_1	funannotate	gene	139601	141549	.	-	.	ID=OR024_000045;
scaffold_1	funannotate	mRNA	139601	141549	.	-	.	ID=OR024_000045-T1;Parent=OR024_000045;product=hypothetical protein;
scaffold_1	funannotate	exon	141246	141549	.	-	.	ID=OR024_000045-T1.exon1;Parent=OR024_000045-T1;
scaffold_1	funannotate	exon	139601	141177	.	-	.	ID=OR024_000045-T1.exon2;Parent=OR024_000045-T1;
scaffold_1	funannotate	CDS	141246	141549	.	-	0	ID=OR024_000045-T1.cds;Parent=OR024_000045-T1;
scaffold_1	funannotate	CDS	139601	141177	.	-	2	ID=OR024_000045-T1.cds;Parent=OR024_000045-T1;
scaffold_1	funannotate	gene	151024	153534	.	-	.	ID=OR024_000046;
scaffold_1	funannotate	mRNA	151024	153534	.	-	.	ID=OR024_000046-T1;Parent=OR024_000046;product=hypothetical protein;
scaffold_1	funannotate	exon	151024	153534	.	-	.	ID=OR024_000046-T1.exon1;Parent=OR024_000046-T1;
scaffold_1	funannotate	CDS	151024	153534	.	-	0	ID=OR024_000046-T1.cds;Parent=OR024_000046-T1;
scaffold_1	funannotate	gene	154016	155018	.	-	.	ID=OR024_000047;
scaffold_1	funannotate	mRNA	154016	155018	.	-	.	ID=OR024_000047-T1;Parent=OR024_000047;product=hypothetical protein;
scaffold_1	funannotate	exon	154940	155018	.	-	.	ID=OR024_000047-T1.exon1;Parent=OR024_000047-T1;
scaffold_1	funannotate	exon	154307	154776	.	-	.	ID=OR024_000047-T1.exon2;Parent=OR024_000047-T1;
scaffold_1	funannotate	exon	154016	154162	.	-	.	ID=OR024_000047-T1.exon3;Parent=OR024_000047-T1;
scaffold_1	funannotate	CDS	154940	155018	.	-	0	ID=OR024_000047-T1.cds;Parent=OR024_000047-T1;
scaffold_1	funannotate	CDS	154307	154776	.	-	2	ID=OR024_000047-T1.cds;Parent=OR024_000047-T1;
scaffold_1	funannotate	CDS	154016	154162	.	-	0	ID=OR024_000047-T1.cds;Parent=OR024_000047-T1;
scaffold_1	funannotate	gene	155444	156605	.	+	.	ID=OR024_000048;
scaffold_1	funannotate	mRNA	155444	156605	.	+	.	ID=OR024_000048-T1;Parent=OR024_000048;product=hypothetical protein;
scaffold_1	funannotate	exon	155444	155473	.	+	.	ID=OR024_000048-T1.exon1;Parent=OR024_000048-T1;
scaffold_1	funannotate	exon	155537	155658	.	+	.	ID=OR024_000048-T1.exon2;Parent=OR024_000048-T1;
scaffold_1	funannotate	exon	155723	156605	.	+	.	ID=OR024_000048-T1.exon3;Parent=OR024_000048-T1;
scaffold_1	funannotate	CDS	155444	155473	.	+	0	ID=OR024_000048-T1.cds;Parent=OR024_000048-T1;
scaffold_1	funannotate	CDS	155537	155658	.	+	0	ID=OR024_000048-T1.cds;Parent=OR024_000048-T1;
scaffold_1	funannotate	CDS	155723	156605	.	+	1	ID=OR024_000048-T1.cds;Parent=OR024_000048-T1;
scaffold_1	funannotate	gene	156985	158796	.	+	.	ID=OR024_000049;
scaffold_1	funannotate	mRNA	156985	158796	.	+	.	ID=OR024_000049-T1;Parent=OR024_000049;product=hypothetical protein;
scaffold_1	funannotate	exon	156985	158796	.	+	.	ID=OR024_000049-T1.exon1;Parent=OR024_000049-T1;
scaffold_1	funannotate	CDS	156985	158796	.	+	0	ID=OR024_000049-T1.cds;Parent=OR024_000049-T1;
scaffold_1	funannotate	gene	160780	161592	.	+	.	ID=OR024_000050;
scaffold_1	funannotate	mRNA	160780	161592	.	+	.	ID=OR024_000050-T1;Parent=OR024_000050;product=hypothetical protein;
scaffold_1	funannotate	exon	160780	161592	.	+	.	ID=OR024_000050-T1.exon1;Parent=OR024_000050-T1;
scaffold_1	funannotate	CDS	160780	161592	.	+	0	ID=OR024_000050-T1.cds;Parent=OR024_000050-T1;
scaffold_1	funannotate	gene	162395	163059	.	+	.	ID=OR024_000051;
scaffold_1	funannotate	mRNA	162395	163059	.	+	.	ID=OR024_000051-T1;Parent=OR024_000051;product=hypothetical protein;
scaffold_1	funannotate	exon	162395	162644	.	+	.	ID=OR024_000051-T1.exon1;Parent=OR024_000051-T1;
scaffold_1	funannotate	exon	162782	163059	.	+	.	ID=OR024_000051-T1.exon2;Parent=OR024_000051-T1;
scaffold_1	funannotate	CDS	162395	162644	.	+	0	ID=OR024_000051-T1.cds;Parent=OR024_000051-T1;
scaffold_1	funannotate	CDS	162782	163059	.	+	2	ID=OR024_000051-T1.cds;Parent=OR024_000051-T1;
scaffold_1	funannotate	gene	163559	165656	.	-	.	ID=OR024_000052;
scaffold_1	funannotate	mRNA	163559	165656	.	-	.	ID=OR024_000052-T1;Parent=OR024_000052;product=hypothetical protein;
scaffold_1	funannotate	exon	165294	165656	.	-	.	ID=OR024_000052-T1.exon1;Parent=OR024_000052-T1;
scaffold_1	funannotate	exon	165151	165238	.	-	.	ID=OR024_000052-T1.exon2;Parent=OR024_000052-T1;
scaffold_1	funannotate	exon	165019	165087	.	-	.	ID=OR024_000052-T1.exon3;Parent=OR024_000052-T1;
scaffold_1	funannotate	exon	164622	164959	.	-	.	ID=OR024_000052-T1.exon4;Parent=OR024_000052-T1;
scaffold_1	funannotate	exon	164340	164456	.	-	.	ID=OR024_000052-T1.exon5;Parent=OR024_000052-T1;
scaffold_1	funannotate	exon	164063	164204	.	-	.	ID=OR024_000052-T1.exon6;Parent=OR024_000052-T1;
scaffold_1	funannotate	exon	163559	163995	.	-	.	ID=OR024_000052-T1.exon7;Parent=OR024_000052-T1;
scaffold_1	funannotate	CDS	165294	165656	.	-	0	ID=OR024_000052-T1.cds;Parent=OR024_000052-T1;
scaffold_1	funannotate	CDS	165151	165238	.	-	0	ID=OR024_000052-T1.cds;Parent=OR024_000052-T1;
scaffold_1	funannotate	CDS	165019	165087	.	-	2	ID=OR024_000052-T1.cds;Parent=OR024_000052-T1;
scaffold_1	funannotate	CDS	164622	164959	.	-	2	ID=OR024_000052-T1.cds;Parent=OR024_000052-T1;
scaffold_1	funannotate	CDS	164340	164456	.	-	0	ID=OR024_000052-T1.cds;Parent=OR024_000052-T1;
scaffold_1	funannotate	CDS	164063	164204	.	-	0	ID=OR024_000052-T1.cds;Parent=OR024_000052-T1;
scaffold_1	funannotate	CDS	163559	163995	.	-	2	ID=OR024_000052-T1.cds;Parent=OR024_000052-T1;
scaffold_1	funannotate	gene	168593	170236	.	-	.	ID=OR024_000053;
scaffold_1	funannotate	mRNA	168593	170236	.	-	.	ID=OR024_000053-T1;Parent=OR024_000053;product=hypothetical protein;
scaffold_1	funannotate	exon	169403	170236	.	-	.	ID=OR024_000053-T1.exon1;Parent=OR024_000053-T1;
scaffold_1	funannotate	exon	168593	169231	.	-	.	ID=OR024_000053-T1.exon2;Parent=OR024_000053-T1;
scaffold_1	funannotate	CDS	169403	170236	.	-	0	ID=OR024_000053-T1.cds;Parent=OR024_000053-T1;
scaffold_1	funannotate	CDS	168593	169231	.	-	0	ID=OR024_000053-T1.cds;Parent=OR024_000053-T1;
scaffold_1	funannotate	gene	170918	172400	.	+	.	ID=OR024_000054;
scaffold_1	funannotate	mRNA	170918	172400	.	+	.	ID=OR024_000054-T1;Parent=OR024_000054;product=hypothetical protein;
scaffold_1	funannotate	exon	170918	171091	.	+	.	ID=OR024_000054-T1.exon1;Parent=OR024_000054-T1;
scaffold_1	funannotate	exon	171165	171281	.	+	.	ID=OR024_000054-T1.exon2;Parent=OR024_000054-T1;
scaffold_1	funannotate	exon	171436	171821	.	+	.	ID=OR024_000054-T1.exon3;Parent=OR024_000054-T1;
scaffold_1	funannotate	exon	171886	171956	.	+	.	ID=OR024_000054-T1.exon4;Parent=OR024_000054-T1;
scaffold_1	funannotate	exon	172024	172400	.	+	.	ID=OR024_000054-T1.exon5;Parent=OR024_000054-T1;
scaffold_1	funannotate	CDS	170918	171091	.	+	0	ID=OR024_000054-T1.cds;Parent=OR024_000054-T1;
scaffold_1	funannotate	CDS	171165	171281	.	+	0	ID=OR024_000054-T1.cds;Parent=OR024_000054-T1;
scaffold_1	funannotate	CDS	171436	171821	.	+	0	ID=OR024_000054-T1.cds;Parent=OR024_000054-T1;
scaffold_1	funannotate	CDS	171886	171956	.	+	1	ID=OR024_000054-T1.cds;Parent=OR024_000054-T1;
scaffold_1	funannotate	CDS	172024	172400	.	+	2	ID=OR024_000054-T1.cds;Parent=OR024_000054-T1;
scaffold_1	funannotate	gene	172903	173271	.	+	.	ID=OR024_000055;
scaffold_1	funannotate	mRNA	172903	173271	.	+	.	ID=OR024_000055-T1;Parent=OR024_000055;product=hypothetical protein;
scaffold_1	funannotate	exon	172903	173271	.	+	.	ID=OR024_000055-T1.exon1;Parent=OR024_000055-T1;
scaffold_1	funannotate	CDS	172903	173271	.	+	0	ID=OR024_000055-T1.cds;Parent=OR024_000055-T1;
scaffold_1	funannotate	gene	174083	175054	.	-	.	ID=OR024_000056;
scaffold_1	funannotate	mRNA	174083	175054	.	-	.	ID=OR024_000056-T1;Parent=OR024_000056;product=hypothetical protein;
scaffold_1	funannotate	exon	175022	175054	.	-	.	ID=OR024_000056-T1.exon1;Parent=OR024_000056-T1;
scaffold_1	funannotate	exon	174083	174952	.	-	.	ID=OR024_000056-T1.exon2;Parent=OR024_000056-T1;
scaffold_1	funannotate	CDS	175022	175054	.	-	0	ID=OR024_000056-T1.cds;Parent=OR024_000056-T1;
scaffold_1	funannotate	CDS	174083	174952	.	-	0	ID=OR024_000056-T1.cds;Parent=OR024_000056-T1;
scaffold_1	funannotate	gene	180135	182818	.	+	.	ID=OR024_000057;
scaffold_1	funannotate	mRNA	180135	182818	.	+	.	ID=OR024_000057-T1;Parent=OR024_000057;product=hypothetical protein;
scaffold_1	funannotate	exon	180135	180452	.	+	.	ID=OR024_000057-T1.exon1;Parent=OR024_000057-T1;
scaffold_1	funannotate	exon	180534	180941	.	+	.	ID=OR024_000057-T1.exon2;Parent=OR024_000057-T1;
scaffold_1	funannotate	exon	181007	182818	.	+	.	ID=OR024_000057-T1.exon3;Parent=OR024_000057-T1;
scaffold_1	funannotate	CDS	180135	180452	.	+	0	ID=OR024_000057-T1.cds;Parent=OR024_000057-T1;
scaffold_1	funannotate	CDS	180534	180941	.	+	0	ID=OR024_000057-T1.cds;Parent=OR024_000057-T1;
scaffold_1	funannotate	CDS	181007	182818	.	+	0	ID=OR024_000057-T1.cds;Parent=OR024_000057-T1;
scaffold_1	funannotate	gene	185867	186811	.	-	.	ID=OR024_000058;
scaffold_1	funannotate	mRNA	185867	186811	.	-	.	ID=OR024_000058-T1;Parent=OR024_000058;product=hypothetical protein;
scaffold_1	funannotate	exon	185867	186811	.	-	.	ID=OR024_000058-T1.exon1;Parent=OR024_000058-T1;
scaffold_1	funannotate	CDS	185867	186811	.	-	0	ID=OR024_000058-T1.cds;Parent=OR024_000058-T1;
scaffold_1	funannotate	gene	187371	188457	.	-	.	ID=OR024_000059;
scaffold_1	funannotate	mRNA	187371	188457	.	-	.	ID=OR024_000059-T1;Parent=OR024_000059;product=hypothetical protein;
scaffold_1	funannotate	exon	188094	188457	.	-	.	ID=OR024_000059-T1.exon1;Parent=OR024_000059-T1;
scaffold_1	funannotate	exon	187371	188011	.	-	.	ID=OR024_000059-T1.exon2;Parent=OR024_000059-T1;
scaffold_1	funannotate	CDS	188094	188457	.	-	0	ID=OR024_000059-T1.cds;Parent=OR024_000059-T1;
scaffold_1	funannotate	CDS	187371	188011	.	-	2	ID=OR024_000059-T1.cds;Parent=OR024_000059-T1;
scaffold_1	funannotate	gene	189812	193358	.	-	.	ID=OR024_000060;
scaffold_1	funannotate	mRNA	189812	193358	.	-	.	ID=OR024_000060-T1;Parent=OR024_000060;product=hypothetical protein;
scaffold_1	funannotate	exon	193120	193358	.	-	.	ID=OR024_000060-T1.exon1;Parent=OR024_000060-T1;
scaffold_1	funannotate	exon	192496	192974	.	-	.	ID=OR024_000060-T1.exon2;Parent=OR024_000060-T1;
scaffold_1	funannotate	exon	192258	192446	.	-	.	ID=OR024_000060-T1.exon3;Parent=OR024_000060-T1;
scaffold_1	funannotate	exon	191247	192198	.	-	.	ID=OR024_000060-T1.exon4;Parent=OR024_000060-T1;
scaffold_1	funannotate	exon	189812	190586	.	-	.	ID=OR024_000060-T1.exon5;Parent=OR024_000060-T1;
scaffold_1	funannotate	CDS	193120	193358	.	-	0	ID=OR024_000060-T1.cds;Parent=OR024_000060-T1;
scaffold_1	funannotate	CDS	192496	192974	.	-	1	ID=OR024_000060-T1.cds;Parent=OR024_000060-T1;
scaffold_1	funannotate	CDS	192258	192446	.	-	2	ID=OR024_000060-T1.cds;Parent=OR024_000060-T1;
scaffold_1	funannotate	CDS	191247	192198	.	-	2	ID=OR024_000060-T1.cds;Parent=OR024_000060-T1;
scaffold_1	funannotate	CDS	189812	190586	.	-	1	ID=OR024_000060-T1.cds;Parent=OR024_000060-T1;
scaffold_1	funannotate	gene	194685	195728	.	+	.	ID=OR024_000061;
scaffold_1	funannotate	mRNA	194685	195728	.	+	.	ID=OR024_000061-T1;Parent=OR024_000061;product=hypothetical protein;
scaffold_1	funannotate	exon	194685	194754	.	+	.	ID=OR024_000061-T1.exon1;Parent=OR024_000061-T1;
scaffold_1	funannotate	exon	194853	195021	.	+	.	ID=OR024_000061-T1.exon2;Parent=OR024_000061-T1;
scaffold_1	funannotate	exon	195090	195232	.	+	.	ID=OR024_000061-T1.exon3;Parent=OR024_000061-T1;
scaffold_1	funannotate	exon	195304	195728	.	+	.	ID=OR024_000061-T1.exon4;Parent=OR024_000061-T1;
scaffold_1	funannotate	CDS	194685	194754	.	+	0	ID=OR024_000061-T1.cds;Parent=OR024_000061-T1;
scaffold_1	funannotate	CDS	194853	195021	.	+	2	ID=OR024_000061-T1.cds;Parent=OR024_000061-T1;
scaffold_1	funannotate	CDS	195090	195232	.	+	1	ID=OR024_000061-T1.cds;Parent=OR024_000061-T1;
scaffold_1	funannotate	CDS	195304	195728	.	+	2	ID=OR024_000061-T1.cds;Parent=OR024_000061-T1;
scaffold_1	funannotate	gene	196288	197448	.	-	.	ID=OR024_000062;
scaffold_1	funannotate	mRNA	196288	197448	.	-	.	ID=OR024_000062-T1;Parent=OR024_000062;product=hypothetical protein;
scaffold_1	funannotate	exon	197305	197448	.	-	.	ID=OR024_000062-T1.exon1;Parent=OR024_000062-T1;
scaffold_1	funannotate	exon	196288	197214	.	-	.	ID=OR024_000062-T1.exon2;Parent=OR024_000062-T1;
scaffold_1	funannotate	CDS	197305	197448	.	-	0	ID=OR024_000062-T1.cds;Parent=OR024_000062-T1;
scaffold_1	funannotate	CDS	196288	197214	.	-	0	ID=OR024_000062-T1.cds;Parent=OR024_000062-T1;
scaffold_1	funannotate	gene	201903	202637	.	+	.	ID=OR024_000063;
scaffold_1	funannotate	mRNA	201903	202637	.	+	.	ID=OR024_000063-T1;Parent=OR024_000063;product=hypothetical protein;
scaffold_1	funannotate	exon	201903	202637	.	+	.	ID=OR024_000063-T1.exon1;Parent=OR024_000063-T1;
scaffold_1	funannotate	CDS	201903	202637	.	+	0	ID=OR024_000063-T1.cds;Parent=OR024_000063-T1;
scaffold_1	funannotate	gene	203017	205103	.	-	.	ID=OR024_000064;
scaffold_1	funannotate	mRNA	203017	205103	.	-	.	ID=OR024_000064-T1;Parent=OR024_000064;product=hypothetical protein;
scaffold_1	funannotate	exon	204968	205103	.	-	.	ID=OR024_000064-T1.exon1;Parent=OR024_000064-T1;
scaffold_1	funannotate	exon	204520	204893	.	-	.	ID=OR024_000064-T1.exon2;Parent=OR024_000064-T1;
scaffold_1	funannotate	exon	203614	204336	.	-	.	ID=OR024_000064-T1.exon3;Parent=OR024_000064-T1;
scaffold_1	funannotate	exon	203538	203553	.	-	.	ID=OR024_000064-T1.exon4;Parent=OR024_000064-T1;
scaffold_1	funannotate	exon	203017	203465	.	-	.	ID=OR024_000064-T1.exon5;Parent=OR024_000064-T1;
scaffold_1	funannotate	CDS	204968	205103	.	-	0	ID=OR024_000064-T1.cds;Parent=OR024_000064-T1;
scaffold_1	funannotate	CDS	204520	204893	.	-	2	ID=OR024_000064-T1.cds;Parent=OR024_000064-T1;
scaffold_1	funannotate	CDS	203614	204336	.	-	0	ID=OR024_000064-T1.cds;Parent=OR024_000064-T1;
scaffold_1	funannotate	CDS	203538	203553	.	-	0	ID=OR024_000064-T1.cds;Parent=OR024_000064-T1;
scaffold_1	funannotate	CDS	203017	203465	.	-	2	ID=OR024_000064-T1.cds;Parent=OR024_000064-T1;
scaffold_1	funannotate	gene	206044	207480	.	+	.	ID=OR024_000065;
scaffold_1	funannotate	mRNA	206044	207480	.	+	.	ID=OR024_000065-T1;Parent=OR024_000065;product=hypothetical protein;
scaffold_1	funannotate	exon	206044	206577	.	+	.	ID=OR024_000065-T1.exon1;Parent=OR024_000065-T1;
scaffold_1	funannotate	exon	206669	206966	.	+	.	ID=OR024_000065-T1.exon2;Parent=OR024_000065-T1;
scaffold_1	funannotate	exon	207053	207480	.	+	.	ID=OR024_000065-T1.exon3;Parent=OR024_000065-T1;
scaffold_1	funannotate	CDS	206044	206577	.	+	0	ID=OR024_000065-T1.cds;Parent=OR024_000065-T1;
scaffold_1	funannotate	CDS	206669	206966	.	+	0	ID=OR024_000065-T1.cds;Parent=OR024_000065-T1;
scaffold_1	funannotate	CDS	207053	207480	.	+	2	ID=OR024_000065-T1.cds;Parent=OR024_000065-T1;
scaffold_1	funannotate	gene	208602	210950	.	+	.	ID=OR024_000066;
scaffold_1	funannotate	mRNA	208602	210950	.	+	.	ID=OR024_000066-T1;Parent=OR024_000066;product=hypothetical protein;
scaffold_1	funannotate	exon	208602	210950	.	+	.	ID=OR024_000066-T1.exon1;Parent=OR024_000066-T1;
scaffold_1	funannotate	CDS	208602	210950	.	+	0	ID=OR024_000066-T1.cds;Parent=OR024_000066-T1;
scaffold_1	funannotate	gene	212020	212826	.	-	.	ID=OR024_000067;
scaffold_1	funannotate	mRNA	212020	212826	.	-	.	ID=OR024_000067-T1;Parent=OR024_000067;product=hypothetical protein;
scaffold_1	funannotate	exon	212107	212826	.	-	.	ID=OR024_000067-T1.exon1;Parent=OR024_000067-T1;
scaffold_1	funannotate	exon	212020	212040	.	-	.	ID=OR024_000067-T1.exon2;Parent=OR024_000067-T1;
scaffold_1	funannotate	CDS	212107	212826	.	-	0	ID=OR024_000067-T1.cds;Parent=OR024_000067-T1;
scaffold_1	funannotate	CDS	212020	212040	.	-	0	ID=OR024_000067-T1.cds;Parent=OR024_000067-T1;
scaffold_1	funannotate	gene	214149	214337	.	+	.	ID=OR024_000068;
scaffold_1	funannotate	mRNA	214149	214337	.	+	.	ID=OR024_000068-T1;Parent=OR024_000068;product=hypothetical protein;
scaffold_1	funannotate	exon	214149	214337	.	+	.	ID=OR024_000068-T1.exon1;Parent=OR024_000068-T1;
scaffold_1	funannotate	CDS	214149	214337	.	+	0	ID=OR024_000068-T1.cds;Parent=OR024_000068-T1;
scaffold_1	funannotate	gene	214401	214914	.	+	.	ID=OR024_000069;
scaffold_1	funannotate	mRNA	214401	214914	.	+	.	ID=OR024_000069-T1;Parent=OR024_000069;product=hypothetical protein;
scaffold_1	funannotate	exon	214401	214730	.	+	.	ID=OR024_000069-T1.exon1;Parent=OR024_000069-T1;
scaffold_1	funannotate	exon	214783	214914	.	+	.	ID=OR024_000069-T1.exon2;Parent=OR024_000069-T1;
scaffold_1	funannotate	CDS	214401	214730	.	+	0	ID=OR024_000069-T1.cds;Parent=OR024_000069-T1;
scaffold_1	funannotate	CDS	214783	214914	.	+	0	ID=OR024_000069-T1.cds;Parent=OR024_000069-T1;
scaffold_1	funannotate	gene	216064	216937	.	-	.	ID=OR024_000070;
scaffold_1	funannotate	mRNA	216064	216937	.	-	.	ID=OR024_000070-T1;Parent=OR024_000070;product=hypothetical protein;
scaffold_1	funannotate	exon	216873	216937	.	-	.	ID=OR024_000070-T1.exon1;Parent=OR024_000070-T1;
scaffold_1	funannotate	exon	216064	216706	.	-	.	ID=OR024_000070-T1.exon2;Parent=OR024_000070-T1;
scaffold_1	funannotate	CDS	216873	216937	.	-	0	ID=OR024_000070-T1.cds;Parent=OR024_000070-T1;
scaffold_1	funannotate	CDS	216064	216706	.	-	1	ID=OR024_000070-T1.cds;Parent=OR024_000070-T1;
scaffold_1	funannotate	gene	220311	221186	.	-	.	ID=OR024_000071;
scaffold_1	funannotate	mRNA	220311	221186	.	-	.	ID=OR024_000071-T1;Parent=OR024_000071;product=hypothetical protein;
scaffold_1	funannotate	exon	220700	221186	.	-	.	ID=OR024_000071-T1.exon1;Parent=OR024_000071-T1;
scaffold_1	funannotate	exon	220311	220627	.	-	.	ID=OR024_000071-T1.exon2;Parent=OR024_000071-T1;
scaffold_1	funannotate	CDS	220700	221186	.	-	0	ID=OR024_000071-T1.cds;Parent=OR024_000071-T1;
scaffold_1	funannotate	CDS	220311	220627	.	-	2	ID=OR024_000071-T1.cds;Parent=OR024_000071-T1;
scaffold_1	funannotate	gene	221970	224321	.	+	.	ID=OR024_000072;
scaffold_1	funannotate	mRNA	221970	224321	.	+	.	ID=OR024_000072-T1;Parent=OR024_000072;product=hypothetical protein;
scaffold_1	funannotate	exon	221970	222061	.	+	.	ID=OR024_000072-T1.exon1;Parent=OR024_000072-T1;
scaffold_1	funannotate	exon	222157	222460	.	+	.	ID=OR024_000072-T1.exon2;Parent=OR024_000072-T1;
scaffold_1	funannotate	exon	222612	222667	.	+	.	ID=OR024_000072-T1.exon3;Parent=OR024_000072-T1;
scaffold_1	funannotate	exon	222780	223043	.	+	.	ID=OR024_000072-T1.exon4;Parent=OR024_000072-T1;
scaffold_1	funannotate	exon	223470	223751	.	+	.	ID=OR024_000072-T1.exon5;Parent=OR024_000072-T1;
scaffold_1	funannotate	exon	223838	224321	.	+	.	ID=OR024_000072-T1.exon6;Parent=OR024_000072-T1;
scaffold_1	funannotate	CDS	221970	222061	.	+	0	ID=OR024_000072-T1.cds;Parent=OR024_000072-T1;
scaffold_1	funannotate	CDS	222157	222460	.	+	1	ID=OR024_000072-T1.cds;Parent=OR024_000072-T1;
scaffold_1	funannotate	CDS	222612	222667	.	+	0	ID=OR024_000072-T1.cds;Parent=OR024_000072-T1;
scaffold_1	funannotate	CDS	222780	223043	.	+	1	ID=OR024_000072-T1.cds;Parent=OR024_000072-T1;
scaffold_1	funannotate	CDS	223470	223751	.	+	1	ID=OR024_000072-T1.cds;Parent=OR024_000072-T1;
scaffold_1	funannotate	CDS	223838	224321	.	+	1	ID=OR024_000072-T1.cds;Parent=OR024_000072-T1;
scaffold_1	funannotate	gene	225042	226907	.	+	.	ID=OR024_000073;
scaffold_1	funannotate	mRNA	225042	226907	.	+	.	ID=OR024_000073-T1;Parent=OR024_000073;product=hypothetical protein;
scaffold_1	funannotate	exon	225042	225264	.	+	.	ID=OR024_000073-T1.exon1;Parent=OR024_000073-T1;
scaffold_1	funannotate	exon	225354	226223	.	+	.	ID=OR024_000073-T1.exon2;Parent=OR024_000073-T1;
scaffold_1	funannotate	exon	226474	226907	.	+	.	ID=OR024_000073-T1.exon3;Parent=OR024_000073-T1;
scaffold_1	funannotate	CDS	225042	225264	.	+	0	ID=OR024_000073-T1.cds;Parent=OR024_000073-T1;
scaffold_1	funannotate	CDS	225354	226223	.	+	2	ID=OR024_000073-T1.cds;Parent=OR024_000073-T1;
scaffold_1	funannotate	CDS	226474	226907	.	+	2	ID=OR024_000073-T1.cds;Parent=OR024_000073-T1;
scaffold_1	funannotate	gene	227554	229211	.	+	.	ID=OR024_000074;
scaffold_1	funannotate	mRNA	227554	229211	.	+	.	ID=OR024_000074-T1;Parent=OR024_000074;product=hypothetical protein;
scaffold_1	funannotate	exon	227554	227990	.	+	.	ID=OR024_000074-T1.exon1;Parent=OR024_000074-T1;
scaffold_1	funannotate	exon	228178	228304	.	+	.	ID=OR024_000074-T1.exon2;Parent=OR024_000074-T1;
scaffold_1	funannotate	exon	228336	228721	.	+	.	ID=OR024_000074-T1.exon3;Parent=OR024_000074-T1;
scaffold_1	funannotate	exon	228776	229211	.	+	.	ID=OR024_000074-T1.exon4;Parent=OR024_000074-T1;
scaffold_1	funannotate	CDS	227554	227990	.	+	0	ID=OR024_000074-T1.cds;Parent=OR024_000074-T1;
scaffold_1	funannotate	CDS	228178	228304	.	+	1	ID=OR024_000074-T1.cds;Parent=OR024_000074-T1;
scaffold_1	funannotate	CDS	228336	228721	.	+	0	ID=OR024_000074-T1.cds;Parent=OR024_000074-T1;
scaffold_1	funannotate	CDS	228776	229211	.	+	1	ID=OR024_000074-T1.cds;Parent=OR024_000074-T1;
scaffold_1	funannotate	gene	230274	232171	.	-	.	ID=OR024_000075;
scaffold_1	funannotate	mRNA	230274	232171	.	-	.	ID=OR024_000075-T1;Parent=OR024_000075;product=hypothetical protein;
scaffold_1	funannotate	exon	232041	232171	.	-	.	ID=OR024_000075-T1.exon1;Parent=OR024_000075-T1;
scaffold_1	funannotate	exon	231626	231963	.	-	.	ID=OR024_000075-T1.exon2;Parent=OR024_000075-T1;
scaffold_1	funannotate	exon	231507	231568	.	-	.	ID=OR024_000075-T1.exon3;Parent=OR024_000075-T1;
scaffold_1	funannotate	exon	231345	231435	.	-	.	ID=OR024_000075-T1.exon4;Parent=OR024_000075-T1;
scaffold_1	funannotate	exon	230926	231259	.	-	.	ID=OR024_000075-T1.exon5;Parent=OR024_000075-T1;
scaffold_1	funannotate	exon	230658	230851	.	-	.	ID=OR024_000075-T1.exon6;Parent=OR024_000075-T1;
scaffold_1	funannotate	exon	230274	230551	.	-	.	ID=OR024_000075-T1.exon7;Parent=OR024_000075-T1;
scaffold_1	funannotate	CDS	232041	232171	.	-	0	ID=OR024_000075-T1.cds;Parent=OR024_000075-T1;
scaffold_1	funannotate	CDS	231626	231963	.	-	1	ID=OR024_000075-T1.cds;Parent=OR024_000075-T1;
scaffold_1	funannotate	CDS	231507	231568	.	-	2	ID=OR024_000075-T1.cds;Parent=OR024_000075-T1;
scaffold_1	funannotate	CDS	231345	231435	.	-	0	ID=OR024_000075-T1.cds;Parent=OR024_000075-T1;
scaffold_1	funannotate	CDS	230926	231259	.	-	2	ID=OR024_000075-T1.cds;Parent=OR024_000075-T1;
scaffold_1	funannotate	CDS	230658	230851	.	-	1	ID=OR024_000075-T1.cds;Parent=OR024_000075-T1;
scaffold_1	funannotate	CDS	230274	230551	.	-	2	ID=OR024_000075-T1.cds;Parent=OR024_000075-T1;
scaffold_1	funannotate	gene	233266	233793	.	-	.	ID=OR024_000076;
scaffold_1	funannotate	mRNA	233266	233793	.	-	.	ID=OR024_000076-T1;Parent=OR024_000076;product=hypothetical protein;
scaffold_1	funannotate	exon	233266	233793	.	-	.	ID=OR024_000076-T1.exon1;Parent=OR024_000076-T1;
scaffold_1	funannotate	CDS	233266	233793	.	-	0	ID=OR024_000076-T1.cds;Parent=OR024_000076-T1;
scaffold_1	funannotate	gene	235291	236232	.	-	.	ID=OR024_000077;
scaffold_1	funannotate	mRNA	235291	236232	.	-	.	ID=OR024_000077-T1;Parent=OR024_000077;product=hypothetical protein;
scaffold_1	funannotate	exon	235927	236232	.	-	.	ID=OR024_000077-T1.exon1;Parent=OR024_000077-T1;
scaffold_1	funannotate	exon	235291	235851	.	-	.	ID=OR024_000077-T1.exon2;Parent=OR024_000077-T1;
scaffold_1	funannotate	CDS	235927	236232	.	-	0	ID=OR024_000077-T1.cds;Parent=OR024_000077-T1;
scaffold_1	funannotate	CDS	235291	235851	.	-	0	ID=OR024_000077-T1.cds;Parent=OR024_000077-T1;
scaffold_1	funannotate	gene	238311	239988	.	-	.	ID=OR024_000078;
scaffold_1	funannotate	mRNA	238311	239988	.	-	.	ID=OR024_000078-T1;Parent=OR024_000078;product=hypothetical protein;
scaffold_1	funannotate	exon	239683	239988	.	-	.	ID=OR024_000078-T1.exon1;Parent=OR024_000078-T1;
scaffold_1	funannotate	exon	239213	239432	.	-	.	ID=OR024_000078-T1.exon2;Parent=OR024_000078-T1;
scaffold_1	funannotate	exon	238311	238957	.	-	.	ID=OR024_000078-T1.exon3;Parent=OR024_000078-T1;
scaffold_1	funannotate	CDS	239683	239988	.	-	0	ID=OR024_000078-T1.cds;Parent=OR024_000078-T1;
scaffold_1	funannotate	CDS	239213	239432	.	-	0	ID=OR024_000078-T1.cds;Parent=OR024_000078-T1;
scaffold_1	funannotate	CDS	238311	238957	.	-	2	ID=OR024_000078-T1.cds;Parent=OR024_000078-T1;
scaffold_1	funannotate	gene	240329	240646	.	-	.	ID=OR024_000079;
scaffold_1	funannotate	mRNA	240329	240646	.	-	.	ID=OR024_000079-T1;Parent=OR024_000079;product=hypothetical protein;
scaffold_1	funannotate	exon	240329	240646	.	-	.	ID=OR024_000079-T1.exon1;Parent=OR024_000079-T1;
scaffold_1	funannotate	CDS	240329	240646	.	-	0	ID=OR024_000079-T1.cds;Parent=OR024_000079-T1;
scaffold_1	funannotate	gene	241353	243070	.	-	.	ID=OR024_000080;
scaffold_1	funannotate	mRNA	241353	243070	.	-	.	ID=OR024_000080-T1;Parent=OR024_000080;product=hypothetical protein;
scaffold_1	funannotate	exon	242925	243070	.	-	.	ID=OR024_000080-T1.exon1;Parent=OR024_000080-T1;
scaffold_1	funannotate	exon	241353	242829	.	-	.	ID=OR024_000080-T1.exon2;Parent=OR024_000080-T1;
scaffold_1	funannotate	CDS	242925	243070	.	-	0	ID=OR024_000080-T1.cds;Parent=OR024_000080-T1;
scaffold_1	funannotate	CDS	241353	242829	.	-	1	ID=OR024_000080-T1.cds;Parent=OR024_000080-T1;
scaffold_1	funannotate	gene	243945	244544	.	+	.	ID=OR024_000081;
scaffold_1	funannotate	mRNA	243945	244544	.	+	.	ID=OR024_000081-T1;Parent=OR024_000081;product=hypothetical protein;
scaffold_1	funannotate	exon	243945	244216	.	+	.	ID=OR024_000081-T1.exon1;Parent=OR024_000081-T1;
scaffold_1	funannotate	exon	244370	244544	.	+	.	ID=OR024_000081-T1.exon2;Parent=OR024_000081-T1;
scaffold_1	funannotate	CDS	243945	244216	.	+	0	ID=OR024_000081-T1.cds;Parent=OR024_000081-T1;
scaffold_1	funannotate	CDS	244370	244544	.	+	1	ID=OR024_000081-T1.cds;Parent=OR024_000081-T1;
scaffold_1	funannotate	gene	246717	249774	.	+	.	ID=OR024_000082;
scaffold_1	funannotate	mRNA	246717	249774	.	+	.	ID=OR024_000082-T1;Parent=OR024_000082;product=hypothetical protein;
scaffold_1	funannotate	exon	246717	246918	.	+	.	ID=OR024_000082-T1.exon1;Parent=OR024_000082-T1;
scaffold_1	funannotate	exon	246982	247169	.	+	.	ID=OR024_000082-T1.exon2;Parent=OR024_000082-T1;
scaffold_1	funannotate	exon	247246	247525	.	+	.	ID=OR024_000082-T1.exon3;Parent=OR024_000082-T1;
scaffold_1	funannotate	exon	247581	248467	.	+	.	ID=OR024_000082-T1.exon4;Parent=OR024_000082-T1;
scaffold_1	funannotate	exon	248548	248578	.	+	.	ID=OR024_000082-T1.exon5;Parent=OR024_000082-T1;
scaffold_1	funannotate	exon	249509	249774	.	+	.	ID=OR024_000082-T1.exon6;Parent=OR024_000082-T1;
scaffold_1	funannotate	CDS	246717	246918	.	+	0	ID=OR024_000082-T1.cds;Parent=OR024_000082-T1;
scaffold_1	funannotate	CDS	246982	247169	.	+	2	ID=OR024_000082-T1.cds;Parent=OR024_000082-T1;
scaffold_1	funannotate	CDS	247246	247525	.	+	0	ID=OR024_000082-T1.cds;Parent=OR024_000082-T1;
scaffold_1	funannotate	CDS	247581	248467	.	+	2	ID=OR024_000082-T1.cds;Parent=OR024_000082-T1;
scaffold_1	funannotate	CDS	248548	248578	.	+	0	ID=OR024_000082-T1.cds;Parent=OR024_000082-T1;
scaffold_1	funannotate	CDS	249509	249774	.	+	2	ID=OR024_000082-T1.cds;Parent=OR024_000082-T1;
scaffold_1	funannotate	gene	251172	252177	.	-	.	ID=OR024_000083;
scaffold_1	funannotate	mRNA	251172	252177	.	-	.	ID=OR024_000083-T1;Parent=OR024_000083;product=hypothetical protein;
scaffold_1	funannotate	exon	252070	252177	.	-	.	ID=OR024_000083-T1.exon1;Parent=OR024_000083-T1;
scaffold_1	funannotate	exon	251778	251952	.	-	.	ID=OR024_000083-T1.exon2;Parent=OR024_000083-T1;
scaffold_1	funannotate	exon	251172	251620	.	-	.	ID=OR024_000083-T1.exon3;Parent=OR024_000083-T1;
scaffold_1	funannotate	CDS	252070	252177	.	-	0	ID=OR024_000083-T1.cds;Parent=OR024_000083-T1;
scaffold_1	funannotate	CDS	251778	251952	.	-	0	ID=OR024_000083-T1.cds;Parent=OR024_000083-T1;
scaffold_1	funannotate	CDS	251172	251620	.	-	2	ID=OR024_000083-T1.cds;Parent=OR024_000083-T1;
scaffold_1	funannotate	gene	252630	255046	.	+	.	ID=OR024_000084;
scaffold_1	funannotate	mRNA	252630	255046	.	+	.	ID=OR024_000084-T1;Parent=OR024_000084;product=hypothetical protein;
scaffold_1	funannotate	exon	252630	254728	.	+	.	ID=OR024_000084-T1.exon1;Parent=OR024_000084-T1;
scaffold_1	funannotate	exon	254842	254920	.	+	.	ID=OR024_000084-T1.exon2;Parent=OR024_000084-T1;
scaffold_1	funannotate	exon	254990	255046	.	+	.	ID=OR024_000084-T1.exon3;Parent=OR024_000084-T1;
scaffold_1	funannotate	CDS	252630	254728	.	+	0	ID=OR024_000084-T1.cds;Parent=OR024_000084-T1;
scaffold_1	funannotate	CDS	254842	254920	.	+	1	ID=OR024_000084-T1.cds;Parent=OR024_000084-T1;
scaffold_1	funannotate	CDS	254990	255046	.	+	0	ID=OR024_000084-T1.cds;Parent=OR024_000084-T1;
scaffold_1	funannotate	gene	255442	256185	.	-	.	ID=OR024_000085;
scaffold_1	funannotate	mRNA	255442	256185	.	-	.	ID=OR024_000085-T1;Parent=OR024_000085;product=hypothetical protein;
scaffold_1	funannotate	exon	255947	256185	.	-	.	ID=OR024_000085-T1.exon1;Parent=OR024_000085-T1;
scaffold_1	funannotate	exon	255621	255801	.	-	.	ID=OR024_000085-T1.exon2;Parent=OR024_000085-T1;
scaffold_1	funannotate	exon	255442	255540	.	-	.	ID=OR024_000085-T1.exon3;Parent=OR024_000085-T1;
scaffold_1	funannotate	CDS	255947	256185	.	-	0	ID=OR024_000085-T1.cds;Parent=OR024_000085-T1;
scaffold_1	funannotate	CDS	255621	255801	.	-	1	ID=OR024_000085-T1.cds;Parent=OR024_000085-T1;
scaffold_1	funannotate	CDS	255442	255540	.	-	0	ID=OR024_000085-T1.cds;Parent=OR024_000085-T1;
scaffold_1	funannotate	gene	256624	257858	.	+	.	ID=OR024_000086;
scaffold_1	funannotate	mRNA	256624	257858	.	+	.	ID=OR024_000086-T1;Parent=OR024_000086;product=hypothetical protein;
scaffold_1	funannotate	exon	256624	256635	.	+	.	ID=OR024_000086-T1.exon1;Parent=OR024_000086-T1;
scaffold_1	funannotate	exon	256705	256879	.	+	.	ID=OR024_000086-T1.exon2;Parent=OR024_000086-T1;
scaffold_1	funannotate	exon	256934	257028	.	+	.	ID=OR024_000086-T1.exon3;Parent=OR024_000086-T1;
scaffold_1	funannotate	exon	257320	257416	.	+	.	ID=OR024_000086-T1.exon4;Parent=OR024_000086-T1;
scaffold_1	funannotate	exon	257473	257701	.	+	.	ID=OR024_000086-T1.exon5;Parent=OR024_000086-T1;
scaffold_1	funannotate	exon	257756	257858	.	+	.	ID=OR024_000086-T1.exon6;Parent=OR024_000086-T1;
scaffold_1	funannotate	CDS	256624	256635	.	+	0	ID=OR024_000086-T1.cds;Parent=OR024_000086-T1;
scaffold_1	funannotate	CDS	256705	256879	.	+	0	ID=OR024_000086-T1.cds;Parent=OR024_000086-T1;
scaffold_1	funannotate	CDS	256934	257028	.	+	2	ID=OR024_000086-T1.cds;Parent=OR024_000086-T1;
scaffold_1	funannotate	CDS	257320	257416	.	+	0	ID=OR024_000086-T1.cds;Parent=OR024_000086-T1;
scaffold_1	funannotate	CDS	257473	257701	.	+	2	ID=OR024_000086-T1.cds;Parent=OR024_000086-T1;
scaffold_1	funannotate	CDS	257756	257858	.	+	1	ID=OR024_000086-T1.cds;Parent=OR024_000086-T1;
scaffold_1	funannotate	gene	263797	265646	.	-	.	ID=OR024_000087;
scaffold_1	funannotate	mRNA	263797	265646	.	-	.	ID=OR024_000087-T1;Parent=OR024_000087;product=hypothetical protein;
scaffold_1	funannotate	exon	265362	265646	.	-	.	ID=OR024_000087-T1.exon1;Parent=OR024_000087-T1;
scaffold_1	funannotate	exon	265179	265304	.	-	.	ID=OR024_000087-T1.exon2;Parent=OR024_000087-T1;
scaffold_1	funannotate	exon	264964	265120	.	-	.	ID=OR024_000087-T1.exon3;Parent=OR024_000087-T1;
scaffold_1	funannotate	exon	264268	264885	.	-	.	ID=OR024_000087-T1.exon4;Parent=OR024_000087-T1;
scaffold_1	funannotate	exon	263797	264212	.	-	.	ID=OR024_000087-T1.exon5;Parent=OR024_000087-T1;
scaffold_1	funannotate	CDS	265362	265646	.	-	0	ID=OR024_000087-T1.cds;Parent=OR024_000087-T1;
scaffold_1	funannotate	CDS	265179	265304	.	-	0	ID=OR024_000087-T1.cds;Parent=OR024_000087-T1;
scaffold_1	funannotate	CDS	264964	265120	.	-	0	ID=OR024_000087-T1.cds;Parent=OR024_000087-T1;
scaffold_1	funannotate	CDS	264268	264885	.	-	2	ID=OR024_000087-T1.cds;Parent=OR024_000087-T1;
scaffold_1	funannotate	CDS	263797	264212	.	-	2	ID=OR024_000087-T1.cds;Parent=OR024_000087-T1;
scaffold_1	funannotate	gene	269995	271284	.	+	.	ID=OR024_000088;
scaffold_1	funannotate	mRNA	269995	271284	.	+	.	ID=OR024_000088-T1;Parent=OR024_000088;product=hypothetical protein;
scaffold_1	funannotate	exon	269995	271284	.	+	.	ID=OR024_000088-T1.exon1;Parent=OR024_000088-T1;
scaffold_1	funannotate	CDS	269995	271284	.	+	0	ID=OR024_000088-T1.cds;Parent=OR024_000088-T1;
scaffold_1	funannotate	gene	272283	274697	.	-	.	ID=OR024_000089;
scaffold_1	funannotate	mRNA	272283	274697	.	-	.	ID=OR024_000089-T1;Parent=OR024_000089;product=hypothetical protein;
scaffold_1	funannotate	exon	273495	274697	.	-	.	ID=OR024_000089-T1.exon1;Parent=OR024_000089-T1;
scaffold_1	funannotate	exon	272283	273437	.	-	.	ID=OR024_000089-T1.exon2;Parent=OR024_000089-T1;
scaffold_1	funannotate	CDS	273495	274697	.	-	0	ID=OR024_000089-T1.cds;Parent=OR024_000089-T1;
scaffold_1	funannotate	CDS	272283	273437	.	-	0	ID=OR024_000089-T1.cds;Parent=OR024_000089-T1;
scaffold_1	funannotate	gene	276754	276991	.	+	.	ID=OR024_000090;
scaffold_1	funannotate	mRNA	276754	276991	.	+	.	ID=OR024_000090-T1;Parent=OR024_000090;product=hypothetical protein;
scaffold_1	funannotate	exon	276754	276800	.	+	.	ID=OR024_000090-T1.exon1;Parent=OR024_000090-T1;
scaffold_1	funannotate	exon	276862	276991	.	+	.	ID=OR024_000090-T1.exon2;Parent=OR024_000090-T1;
scaffold_1	funannotate	CDS	276754	276800	.	+	0	ID=OR024_000090-T1.cds;Parent=OR024_000090-T1;
scaffold_1	funannotate	CDS	276862	276991	.	+	1	ID=OR024_000090-T1.cds;Parent=OR024_000090-T1;
scaffold_1	funannotate	gene	278684	280915	.	+	.	ID=OR024_000091;
scaffold_1	funannotate	mRNA	278684	280915	.	+	.	ID=OR024_000091-T1;Parent=OR024_000091;product=hypothetical protein;
scaffold_1	funannotate	exon	278684	278751	.	+	.	ID=OR024_000091-T1.exon1;Parent=OR024_000091-T1;
scaffold_1	funannotate	exon	278848	279446	.	+	.	ID=OR024_000091-T1.exon2;Parent=OR024_000091-T1;
scaffold_1	funannotate	exon	279536	280182	.	+	.	ID=OR024_000091-T1.exon3;Parent=OR024_000091-T1;
scaffold_1	funannotate	exon	280308	280450	.	+	.	ID=OR024_000091-T1.exon4;Parent=OR024_000091-T1;
scaffold_1	funannotate	exon	280546	280915	.	+	.	ID=OR024_000091-T1.exon5;Parent=OR024_000091-T1;
scaffold_1	funannotate	CDS	278684	278751	.	+	0	ID=OR024_000091-T1.cds;Parent=OR024_000091-T1;
scaffold_1	funannotate	CDS	278848	279446	.	+	1	ID=OR024_000091-T1.cds;Parent=OR024_000091-T1;
scaffold_1	funannotate	CDS	279536	280182	.	+	2	ID=OR024_000091-T1.cds;Parent=OR024_000091-T1;
scaffold_1	funannotate	CDS	280308	280450	.	+	0	ID=OR024_000091-T1.cds;Parent=OR024_000091-T1;
scaffold_1	funannotate	CDS	280546	280915	.	+	1	ID=OR024_000091-T1.cds;Parent=OR024_000091-T1;
scaffold_1	funannotate	gene	281839	282258	.	+	.	ID=OR024_000092;
scaffold_1	funannotate	mRNA	281839	282258	.	+	.	ID=OR024_000092-T1;Parent=OR024_000092;product=hypothetical protein;
scaffold_1	funannotate	exon	281839	282258	.	+	.	ID=OR024_000092-T1.exon1;Parent=OR024_000092-T1;
scaffold_1	funannotate	CDS	281839	282258	.	+	0	ID=OR024_000092-T1.cds;Parent=OR024_000092-T1;
scaffold_1	funannotate	gene	282892	284313	.	-	.	ID=OR024_000093;
scaffold_1	funannotate	mRNA	282892	284313	.	-	.	ID=OR024_000093-T1;Parent=OR024_000093;product=hypothetical protein;
scaffold_1	funannotate	exon	284119	284313	.	-	.	ID=OR024_000093-T1.exon1;Parent=OR024_000093-T1;
scaffold_1	funannotate	exon	283907	284011	.	-	.	ID=OR024_000093-T1.exon2;Parent=OR024_000093-T1;
scaffold_1	funannotate	exon	283414	283799	.	-	.	ID=OR024_000093-T1.exon3;Parent=OR024_000093-T1;
scaffold_1	funannotate	exon	283210	283305	.	-	.	ID=OR024_000093-T1.exon4;Parent=OR024_000093-T1;
scaffold_1	funannotate	exon	282892	283132	.	-	.	ID=OR024_000093-T1.exon5;Parent=OR024_000093-T1;
scaffold_1	funannotate	CDS	284119	284313	.	-	0	ID=OR024_000093-T1.cds;Parent=OR024_000093-T1;
scaffold_1	funannotate	CDS	283907	284011	.	-	0	ID=OR024_000093-T1.cds;Parent=OR024_000093-T1;
scaffold_1	funannotate	CDS	283414	283799	.	-	0	ID=OR024_000093-T1.cds;Parent=OR024_000093-T1;
scaffold_1	funannotate	CDS	283210	283305	.	-	1	ID=OR024_000093-T1.cds;Parent=OR024_000093-T1;
scaffold_1	funannotate	CDS	282892	283132	.	-	1	ID=OR024_000093-T1.cds;Parent=OR024_000093-T1;
scaffold_1	funannotate	gene	285237	287582	.	-	.	ID=OR024_000094;
scaffold_1	funannotate	mRNA	285237	287582	.	-	.	ID=OR024_000094-T1;Parent=OR024_000094;product=hypothetical protein;
scaffold_1	funannotate	exon	285237	287582	.	-	.	ID=OR024_000094-T1.exon1;Parent=OR024_000094-T1;
scaffold_1	funannotate	CDS	285237	287582	.	-	0	ID=OR024_000094-T1.cds;Parent=OR024_000094-T1;
scaffold_1	funannotate	gene	287942	288583	.	-	.	ID=OR024_000095;
scaffold_1	funannotate	mRNA	287942	288583	.	-	.	ID=OR024_000095-T1;Parent=OR024_000095;product=hypothetical protein;
scaffold_1	funannotate	exon	288290	288583	.	-	.	ID=OR024_000095-T1.exon1;Parent=OR024_000095-T1;
scaffold_1	funannotate	exon	287942	288232	.	-	.	ID=OR024_000095-T1.exon2;Parent=OR024_000095-T1;
scaffold_1	funannotate	CDS	288290	288583	.	-	0	ID=OR024_000095-T1.cds;Parent=OR024_000095-T1;
scaffold_1	funannotate	CDS	287942	288232	.	-	0	ID=OR024_000095-T1.cds;Parent=OR024_000095-T1;
scaffold_1	funannotate	gene	290489	291490	.	-	.	ID=OR024_000096;
scaffold_1	funannotate	mRNA	290489	291490	.	-	.	ID=OR024_000096-T1;Parent=OR024_000096;product=hypothetical protein;
scaffold_1	funannotate	exon	290489	291490	.	-	.	ID=OR024_000096-T1.exon1;Parent=OR024_000096-T1;
scaffold_1	funannotate	CDS	290489	291490	.	-	0	ID=OR024_000096-T1.cds;Parent=OR024_000096-T1;
scaffold_1	funannotate	gene	292911	294436	.	-	.	ID=OR024_000097;
scaffold_1	funannotate	mRNA	292911	294436	.	-	.	ID=OR024_000097-T1;Parent=OR024_000097;product=hypothetical protein;
scaffold_1	funannotate	exon	294385	294436	.	-	.	ID=OR024_000097-T1.exon1;Parent=OR024_000097-T1;
scaffold_1	funannotate	exon	293743	294220	.	-	.	ID=OR024_000097-T1.exon2;Parent=OR024_000097-T1;
scaffold_1	funannotate	exon	293449	293675	.	-	.	ID=OR024_000097-T1.exon3;Parent=OR024_000097-T1;
scaffold_1	funannotate	exon	293203	293304	.	-	.	ID=OR024_000097-T1.exon4;Parent=OR024_000097-T1;
scaffold_1	funannotate	exon	292911	293098	.	-	.	ID=OR024_000097-T1.exon5;Parent=OR024_000097-T1;
scaffold_1	funannotate	CDS	294385	294436	.	-	0	ID=OR024_000097-T1.cds;Parent=OR024_000097-T1;
scaffold_1	funannotate	CDS	293743	294220	.	-	2	ID=OR024_000097-T1.cds;Parent=OR024_000097-T1;
scaffold_1	funannotate	CDS	293449	293675	.	-	1	ID=OR024_000097-T1.cds;Parent=OR024_000097-T1;
scaffold_1	funannotate	CDS	293203	293304	.	-	2	ID=OR024_000097-T1.cds;Parent=OR024_000097-T1;
scaffold_1	funannotate	CDS	292911	293098	.	-	2	ID=OR024_000097-T1.cds;Parent=OR024_000097-T1;
scaffold_1	funannotate	gene	297143	298999	.	-	.	ID=OR024_000098;
scaffold_1	funannotate	mRNA	297143	298999	.	-	.	ID=OR024_000098-T1;Parent=OR024_000098;product=hypothetical protein;
scaffold_1	funannotate	exon	297143	298999	.	-	.	ID=OR024_000098-T1.exon1;Parent=OR024_000098-T1;
scaffold_1	funannotate	CDS	297143	298999	.	-	0	ID=OR024_000098-T1.cds;Parent=OR024_000098-T1;
scaffold_1	funannotate	gene	301144	302405	.	+	.	ID=OR024_000099;
scaffold_1	funannotate	mRNA	301144	302405	.	+	.	ID=OR024_000099-T1;Parent=OR024_000099;product=hypothetical protein;
scaffold_1	funannotate	exon	301144	301319	.	+	.	ID=OR024_000099-T1.exon1;Parent=OR024_000099-T1;
scaffold_1	funannotate	exon	301372	301565	.	+	.	ID=OR024_000099-T1.exon2;Parent=OR024_000099-T1;
scaffold_1	funannotate	exon	301676	301745	.	+	.	ID=OR024_000099-T1.exon3;Parent=OR024_000099-T1;
scaffold_1	funannotate	exon	301811	302405	.	+	.	ID=OR024_000099-T1.exon4;Parent=OR024_000099-T1;
scaffold_1	funannotate	CDS	301144	301319	.	+	0	ID=OR024_000099-T1.cds;Parent=OR024_000099-T1;
scaffold_1	funannotate	CDS	301372	301565	.	+	1	ID=OR024_000099-T1.cds;Parent=OR024_000099-T1;
scaffold_1	funannotate	CDS	301676	301745	.	+	2	ID=OR024_000099-T1.cds;Parent=OR024_000099-T1;
scaffold_1	funannotate	CDS	301811	302405	.	+	1	ID=OR024_000099-T1.cds;Parent=OR024_000099-T1;
scaffold_1	funannotate	gene	303169	304168	.	+	.	ID=OR024_000100;
scaffold_1	funannotate	mRNA	303169	304168	.	+	.	ID=OR024_000100-T1;Parent=OR024_000100;product=hypothetical protein;
scaffold_1	funannotate	exon	303169	303205	.	+	.	ID=OR024_000100-T1.exon1;Parent=OR024_000100-T1;
scaffold_1	funannotate	exon	303266	303513	.	+	.	ID=OR024_000100-T1.exon2;Parent=OR024_000100-T1;
scaffold_1	funannotate	exon	303566	303845	.	+	.	ID=OR024_000100-T1.exon3;Parent=OR024_000100-T1;
scaffold_1	funannotate	exon	303912	304168	.	+	.	ID=OR024_000100-T1.exon4;Parent=OR024_000100-T1;
scaffold_1	funannotate	CDS	303169	303205	.	+	0	ID=OR024_000100-T1.cds;Parent=OR024_000100-T1;
scaffold_1	funannotate	CDS	303266	303513	.	+	2	ID=OR024_000100-T1.cds;Parent=OR024_000100-T1;
scaffold_1	funannotate	CDS	303566	303845	.	+	0	ID=OR024_000100-T1.cds;Parent=OR024_000100-T1;
scaffold_1	funannotate	CDS	303912	304168	.	+	2	ID=OR024_000100-T1.cds;Parent=OR024_000100-T1;
scaffold_1	funannotate	gene	307380	308970	.	+	.	ID=OR024_000101;
scaffold_1	funannotate	mRNA	307380	308970	.	+	.	ID=OR024_000101-T1;Parent=OR024_000101;product=hypothetical protein;
scaffold_1	funannotate	exon	307380	307679	.	+	.	ID=OR024_000101-T1.exon1;Parent=OR024_000101-T1;
scaffold_1	funannotate	exon	307745	308606	.	+	.	ID=OR024_000101-T1.exon2;Parent=OR024_000101-T1;
scaffold_1	funannotate	exon	308666	308970	.	+	.	ID=OR024_000101-T1.exon3;Parent=OR024_000101-T1;
scaffold_1	funannotate	CDS	307380	307679	.	+	0	ID=OR024_000101-T1.cds;Parent=OR024_000101-T1;
scaffold_1	funannotate	CDS	307745	308606	.	+	0	ID=OR024_000101-T1.cds;Parent=OR024_000101-T1;
scaffold_1	funannotate	CDS	308666	308970	.	+	2	ID=OR024_000101-T1.cds;Parent=OR024_000101-T1;
scaffold_1	funannotate	gene	309614	311592	.	-	.	ID=OR024_000102;
scaffold_1	funannotate	mRNA	309614	311592	.	-	.	ID=OR024_000102-T1;Parent=OR024_000102;product=hypothetical protein;
scaffold_1	funannotate	exon	311311	311592	.	-	.	ID=OR024_000102-T1.exon1;Parent=OR024_000102-T1;
scaffold_1	funannotate	exon	311146	311247	.	-	.	ID=OR024_000102-T1.exon2;Parent=OR024_000102-T1;
scaffold_1	funannotate	exon	310925	311089	.	-	.	ID=OR024_000102-T1.exon3;Parent=OR024_000102-T1;
scaffold_1	funannotate	exon	310787	310874	.	-	.	ID=OR024_000102-T1.exon4;Parent=OR024_000102-T1;
scaffold_1	funannotate	exon	310640	310733	.	-	.	ID=OR024_000102-T1.exon5;Parent=OR024_000102-T1;
scaffold_1	funannotate	exon	310520	310587	.	-	.	ID=OR024_000102-T1.exon6;Parent=OR024_000102-T1;
scaffold_1	funannotate	exon	310242	310470	.	-	.	ID=OR024_000102-T1.exon7;Parent=OR024_000102-T1;
scaffold_1	funannotate	exon	309614	310178	.	-	.	ID=OR024_000102-T1.exon8;Parent=OR024_000102-T1;
scaffold_1	funannotate	CDS	311311	311592	.	-	0	ID=OR024_000102-T1.cds;Parent=OR024_000102-T1;
scaffold_1	funannotate	CDS	311146	311247	.	-	0	ID=OR024_000102-T1.cds;Parent=OR024_000102-T1;
scaffold_1	funannotate	CDS	310925	311089	.	-	0	ID=OR024_000102-T1.cds;Parent=OR024_000102-T1;
scaffold_1	funannotate	CDS	310787	310874	.	-	0	ID=OR024_000102-T1.cds;Parent=OR024_000102-T1;
scaffold_1	funannotate	CDS	310640	310733	.	-	2	ID=OR024_000102-T1.cds;Parent=OR024_000102-T1;
scaffold_1	funannotate	CDS	310520	310587	.	-	1	ID=OR024_000102-T1.cds;Parent=OR024_000102-T1;
scaffold_1	funannotate	CDS	310242	310470	.	-	2	ID=OR024_000102-T1.cds;Parent=OR024_000102-T1;
scaffold_1	funannotate	CDS	309614	310178	.	-	1	ID=OR024_000102-T1.cds;Parent=OR024_000102-T1;
scaffold_1	funannotate	gene	312277	313561	.	+	.	ID=OR024_000103;
scaffold_1	funannotate	mRNA	312277	313561	.	+	.	ID=OR024_000103-T1;Parent=OR024_000103;product=hypothetical protein;
scaffold_1	funannotate	exon	312277	312358	.	+	.	ID=OR024_000103-T1.exon1;Parent=OR024_000103-T1;
scaffold_1	funannotate	exon	312417	312518	.	+	.	ID=OR024_000103-T1.exon2;Parent=OR024_000103-T1;
scaffold_1	funannotate	exon	312584	312744	.	+	.	ID=OR024_000103-T1.exon3;Parent=OR024_000103-T1;
scaffold_1	funannotate	exon	312800	313561	.	+	.	ID=OR024_000103-T1.exon4;Parent=OR024_000103-T1;
scaffold_1	funannotate	CDS	312277	312358	.	+	0	ID=OR024_000103-T1.cds;Parent=OR024_000103-T1;
scaffold_1	funannotate	CDS	312417	312518	.	+	2	ID=OR024_000103-T1.cds;Parent=OR024_000103-T1;
scaffold_1	funannotate	CDS	312584	312744	.	+	2	ID=OR024_000103-T1.cds;Parent=OR024_000103-T1;
scaffold_1	funannotate	CDS	312800	313561	.	+	0	ID=OR024_000103-T1.cds;Parent=OR024_000103-T1;
scaffold_1	funannotate	gene	313663	314787	.	-	.	ID=OR024_000104;
scaffold_1	funannotate	mRNA	313663	314787	.	-	.	ID=OR024_000104-T1;Parent=OR024_000104;product=hypothetical protein;
scaffold_1	funannotate	exon	314410	314787	.	-	.	ID=OR024_000104-T1.exon1;Parent=OR024_000104-T1;
scaffold_1	funannotate	exon	313663	314349	.	-	.	ID=OR024_000104-T1.exon2;Parent=OR024_000104-T1;
scaffold_1	funannotate	CDS	314410	314787	.	-	0	ID=OR024_000104-T1.cds;Parent=OR024_000104-T1;
scaffold_1	funannotate	CDS	313663	314349	.	-	0	ID=OR024_000104-T1.cds;Parent=OR024_000104-T1;
scaffold_1	funannotate	gene	317450	318860	.	-	.	ID=OR024_000105;
scaffold_1	funannotate	mRNA	317450	318860	.	-	.	ID=OR024_000105-T1;Parent=OR024_000105;product=hypothetical protein;
scaffold_1	funannotate	exon	318732	318860	.	-	.	ID=OR024_000105-T1.exon1;Parent=OR024_000105-T1;
scaffold_1	funannotate	exon	317450	318592	.	-	.	ID=OR024_000105-T1.exon2;Parent=OR024_000105-T1;
scaffold_1	funannotate	CDS	318732	318860	.	-	0	ID=OR024_000105-T1.cds;Parent=OR024_000105-T1;
scaffold_1	funannotate	CDS	317450	318592	.	-	0	ID=OR024_000105-T1.cds;Parent=OR024_000105-T1;
scaffold_1	funannotate	gene	319438	321177	.	+	.	ID=OR024_000106;
scaffold_1	funannotate	mRNA	319438	321177	.	+	.	ID=OR024_000106-T1;Parent=OR024_000106;product=hypothetical protein;
scaffold_1	funannotate	exon	319438	321177	.	+	.	ID=OR024_000106-T1.exon1;Parent=OR024_000106-T1;
scaffold_1	funannotate	CDS	319438	321177	.	+	0	ID=OR024_000106-T1.cds;Parent=OR024_000106-T1;
scaffold_1	funannotate	gene	321666	322721	.	-	.	ID=OR024_000107;
scaffold_1	funannotate	mRNA	321666	322721	.	-	.	ID=OR024_000107-T1;Parent=OR024_000107;product=hypothetical protein;
scaffold_1	funannotate	exon	321666	322721	.	-	.	ID=OR024_000107-T1.exon1;Parent=OR024_000107-T1;
scaffold_1	funannotate	CDS	321666	322721	.	-	0	ID=OR024_000107-T1.cds;Parent=OR024_000107-T1;
scaffold_1	funannotate	gene	323708	324979	.	-	.	ID=OR024_000108;
scaffold_1	funannotate	mRNA	323708	324979	.	-	.	ID=OR024_000108-T1;Parent=OR024_000108;product=hypothetical protein;
scaffold_1	funannotate	exon	324150	324979	.	-	.	ID=OR024_000108-T1.exon1;Parent=OR024_000108-T1;
scaffold_1	funannotate	exon	323708	324050	.	-	.	ID=OR024_000108-T1.exon2;Parent=OR024_000108-T1;
scaffold_1	funannotate	CDS	324150	324979	.	-	0	ID=OR024_000108-T1.cds;Parent=OR024_000108-T1;
scaffold_1	funannotate	CDS	323708	324050	.	-	1	ID=OR024_000108-T1.cds;Parent=OR024_000108-T1;
scaffold_1	funannotate	gene	326477	327682	.	+	.	ID=OR024_000109;
scaffold_1	funannotate	mRNA	326477	327682	.	+	.	ID=OR024_000109-T1;Parent=OR024_000109;product=hypothetical protein;
scaffold_1	funannotate	exon	326477	326513	.	+	.	ID=OR024_000109-T1.exon1;Parent=OR024_000109-T1;
scaffold_1	funannotate	exon	326567	327231	.	+	.	ID=OR024_000109-T1.exon2;Parent=OR024_000109-T1;
scaffold_1	funannotate	exon	327338	327682	.	+	.	ID=OR024_000109-T1.exon3;Parent=OR024_000109-T1;
scaffold_1	funannotate	CDS	326477	326513	.	+	0	ID=OR024_000109-T1.cds;Parent=OR024_000109-T1;
scaffold_1	funannotate	CDS	326567	327231	.	+	2	ID=OR024_000109-T1.cds;Parent=OR024_000109-T1;
scaffold_1	funannotate	CDS	327338	327682	.	+	0	ID=OR024_000109-T1.cds;Parent=OR024_000109-T1;
scaffold_1	funannotate	gene	328601	330345	.	+	.	ID=OR024_000110;
scaffold_1	funannotate	mRNA	328601	330345	.	+	.	ID=OR024_000110-T1;Parent=OR024_000110;product=hypothetical protein;
scaffold_1	funannotate	exon	328601	328774	.	+	.	ID=OR024_000110-T1.exon1;Parent=OR024_000110-T1;
scaffold_1	funannotate	exon	328857	329107	.	+	.	ID=OR024_000110-T1.exon2;Parent=OR024_000110-T1;
scaffold_1	funannotate	exon	329224	329423	.	+	.	ID=OR024_000110-T1.exon3;Parent=OR024_000110-T1;
scaffold_1	funannotate	exon	329501	330345	.	+	.	ID=OR024_000110-T1.exon4;Parent=OR024_000110-T1;
scaffold_1	funannotate	CDS	328601	328774	.	+	0	ID=OR024_000110-T1.cds;Parent=OR024_000110-T1;
scaffold_1	funannotate	CDS	328857	329107	.	+	0	ID=OR024_000110-T1.cds;Parent=OR024_000110-T1;
scaffold_1	funannotate	CDS	329224	329423	.	+	1	ID=OR024_000110-T1.cds;Parent=OR024_000110-T1;
scaffold_1	funannotate	CDS	329501	330345	.	+	2	ID=OR024_000110-T1.cds;Parent=OR024_000110-T1;
scaffold_1	funannotate	gene	330953	331741	.	-	.	ID=OR024_000111;
scaffold_1	funannotate	mRNA	330953	331741	.	-	.	ID=OR024_000111-T1;Parent=OR024_000111;product=hypothetical protein;
scaffold_1	funannotate	exon	331733	331741	.	-	.	ID=OR024_000111-T1.exon1;Parent=OR024_000111-T1;
scaffold_1	funannotate	exon	330953	331657	.	-	.	ID=OR024_000111-T1.exon2;Parent=OR024_000111-T1;
scaffold_1	funannotate	CDS	331733	331741	.	-	0	ID=OR024_000111-T1.cds;Parent=OR024_000111-T1;
scaffold_1	funannotate	CDS	330953	331657	.	-	0	ID=OR024_000111-T1.cds;Parent=OR024_000111-T1;
scaffold_1	funannotate	gene	332304	333696	.	+	.	ID=OR024_000112;
scaffold_1	funannotate	mRNA	332304	333696	.	+	.	ID=OR024_000112-T1;Parent=OR024_000112;product=hypothetical protein;
scaffold_1	funannotate	exon	332304	332434	.	+	.	ID=OR024_000112-T1.exon1;Parent=OR024_000112-T1;
scaffold_1	funannotate	exon	332500	332579	.	+	.	ID=OR024_000112-T1.exon2;Parent=OR024_000112-T1;
scaffold_1	funannotate	exon	332658	333213	.	+	.	ID=OR024_000112-T1.exon3;Parent=OR024_000112-T1;
scaffold_1	funannotate	exon	333284	333336	.	+	.	ID=OR024_000112-T1.exon4;Parent=OR024_000112-T1;
scaffold_1	funannotate	exon	333442	333527	.	+	.	ID=OR024_000112-T1.exon5;Parent=OR024_000112-T1;
scaffold_1	funannotate	exon	333595	333696	.	+	.	ID=OR024_000112-T1.exon6;Parent=OR024_000112-T1;
scaffold_1	funannotate	CDS	332304	332434	.	+	0	ID=OR024_000112-T1.cds;Parent=OR024_000112-T1;
scaffold_1	funannotate	CDS	332500	332579	.	+	1	ID=OR024_000112-T1.cds;Parent=OR024_000112-T1;
scaffold_1	funannotate	CDS	332658	333213	.	+	2	ID=OR024_000112-T1.cds;Parent=OR024_000112-T1;
scaffold_1	funannotate	CDS	333284	333336	.	+	1	ID=OR024_000112-T1.cds;Parent=OR024_000112-T1;
scaffold_1	funannotate	CDS	333442	333527	.	+	2	ID=OR024_000112-T1.cds;Parent=OR024_000112-T1;
scaffold_1	funannotate	CDS	333595	333696	.	+	0	ID=OR024_000112-T1.cds;Parent=OR024_000112-T1;
scaffold_1	funannotate	gene	333916	335917	.	-	.	ID=OR024_000113;
scaffold_1	funannotate	mRNA	333916	335917	.	-	.	ID=OR024_000113-T1;Parent=OR024_000113;product=hypothetical protein;
scaffold_1	funannotate	exon	335625	335917	.	-	.	ID=OR024_000113-T1.exon1;Parent=OR024_000113-T1;
scaffold_1	funannotate	exon	335239	335563	.	-	.	ID=OR024_000113-T1.exon2;Parent=OR024_000113-T1;
scaffold_1	funannotate	exon	334982	335176	.	-	.	ID=OR024_000113-T1.exon3;Parent=OR024_000113-T1;
scaffold_1	funannotate	exon	334531	334890	.	-	.	ID=OR024_000113-T1.exon4;Parent=OR024_000113-T1;
scaffold_1	funannotate	exon	333916	334461	.	-	.	ID=OR024_000113-T1.exon5;Parent=OR024_000113-T1;
scaffold_1	funannotate	CDS	335625	335917	.	-	0	ID=OR024_000113-T1.cds;Parent=OR024_000113-T1;
scaffold_1	funannotate	CDS	335239	335563	.	-	1	ID=OR024_000113-T1.cds;Parent=OR024_000113-T1;
scaffold_1	funannotate	CDS	334982	335176	.	-	0	ID=OR024_000113-T1.cds;Parent=OR024_000113-T1;
scaffold_1	funannotate	CDS	334531	334890	.	-	0	ID=OR024_000113-T1.cds;Parent=OR024_000113-T1;
scaffold_1	funannotate	CDS	333916	334461	.	-	0	ID=OR024_000113-T1.cds;Parent=OR024_000113-T1;
scaffold_1	funannotate	gene	336336	338299	.	+	.	ID=OR024_000114;
scaffold_1	funannotate	mRNA	336336	338299	.	+	.	ID=OR024_000114-T1;Parent=OR024_000114;product=hypothetical protein;
scaffold_1	funannotate	exon	336336	336412	.	+	.	ID=OR024_000114-T1.exon1;Parent=OR024_000114-T1;
scaffold_1	funannotate	exon	336461	337941	.	+	.	ID=OR024_000114-T1.exon2;Parent=OR024_000114-T1;
scaffold_1	funannotate	exon	338013	338299	.	+	.	ID=OR024_000114-T1.exon3;Parent=OR024_000114-T1;
scaffold_1	funannotate	CDS	336336	336412	.	+	0	ID=OR024_000114-T1.cds;Parent=OR024_000114-T1;
scaffold_1	funannotate	CDS	336461	337941	.	+	1	ID=OR024_000114-T1.cds;Parent=OR024_000114-T1;
scaffold_1	funannotate	CDS	338013	338299	.	+	2	ID=OR024_000114-T1.cds;Parent=OR024_000114-T1;
scaffold_1	funannotate	gene	339055	340970	.	+	.	ID=OR024_000115;
scaffold_1	funannotate	mRNA	339055	340970	.	+	.	ID=OR024_000115-T1;Parent=OR024_000115;product=hypothetical protein;
scaffold_1	funannotate	exon	339055	339275	.	+	.	ID=OR024_000115-T1.exon1;Parent=OR024_000115-T1;
scaffold_1	funannotate	exon	339350	339862	.	+	.	ID=OR024_000115-T1.exon2;Parent=OR024_000115-T1;
scaffold_1	funannotate	exon	339949	340658	.	+	.	ID=OR024_000115-T1.exon3;Parent=OR024_000115-T1;
scaffold_1	funannotate	exon	340738	340970	.	+	.	ID=OR024_000115-T1.exon4;Parent=OR024_000115-T1;
scaffold_1	funannotate	CDS	339055	339275	.	+	0	ID=OR024_000115-T1.cds;Parent=OR024_000115-T1;
scaffold_1	funannotate	CDS	339350	339862	.	+	1	ID=OR024_000115-T1.cds;Parent=OR024_000115-T1;
scaffold_1	funannotate	CDS	339949	340658	.	+	1	ID=OR024_000115-T1.cds;Parent=OR024_000115-T1;
scaffold_1	funannotate	CDS	340738	340970	.	+	2	ID=OR024_000115-T1.cds;Parent=OR024_000115-T1;
scaffold_1	funannotate	gene	341811	343264	.	+	.	ID=OR024_000116;
scaffold_1	funannotate	mRNA	341811	343264	.	+	.	ID=OR024_000116-T1;Parent=OR024_000116;product=hypothetical protein;
scaffold_1	funannotate	exon	341811	341924	.	+	.	ID=OR024_000116-T1.exon1;Parent=OR024_000116-T1;
scaffold_1	funannotate	exon	341987	342458	.	+	.	ID=OR024_000116-T1.exon2;Parent=OR024_000116-T1;
scaffold_1	funannotate	exon	342559	342832	.	+	.	ID=OR024_000116-T1.exon3;Parent=OR024_000116-T1;
scaffold_1	funannotate	exon	342883	343264	.	+	.	ID=OR024_000116-T1.exon4;Parent=OR024_000116-T1;
scaffold_1	funannotate	CDS	341811	341924	.	+	0	ID=OR024_000116-T1.cds;Parent=OR024_000116-T1;
scaffold_1	funannotate	CDS	341987	342458	.	+	0	ID=OR024_000116-T1.cds;Parent=OR024_000116-T1;
scaffold_1	funannotate	CDS	342559	342832	.	+	2	ID=OR024_000116-T1.cds;Parent=OR024_000116-T1;
scaffold_1	funannotate	CDS	342883	343264	.	+	1	ID=OR024_000116-T1.cds;Parent=OR024_000116-T1;
scaffold_1	funannotate	gene	343714	345218	.	-	.	ID=OR024_000117;
scaffold_1	funannotate	mRNA	343714	345218	.	-	.	ID=OR024_000117-T1;Parent=OR024_000117;product=hypothetical protein;
scaffold_1	funannotate	exon	345141	345218	.	-	.	ID=OR024_000117-T1.exon1;Parent=OR024_000117-T1;
scaffold_1	funannotate	exon	343714	345090	.	-	.	ID=OR024_000117-T1.exon2;Parent=OR024_000117-T1;
scaffold_1	funannotate	CDS	345141	345218	.	-	0	ID=OR024_000117-T1.cds;Parent=OR024_000117-T1;
scaffold_1	funannotate	CDS	343714	345090	.	-	0	ID=OR024_000117-T1.cds;Parent=OR024_000117-T1;
scaffold_1	funannotate	gene	346011	349109	.	+	.	ID=OR024_000118;
scaffold_1	funannotate	mRNA	346011	349109	.	+	.	ID=OR024_000118-T1;Parent=OR024_000118;product=hypothetical protein;
scaffold_1	funannotate	exon	346011	346176	.	+	.	ID=OR024_000118-T1.exon1;Parent=OR024_000118-T1;
scaffold_1	funannotate	exon	346240	349109	.	+	.	ID=OR024_000118-T1.exon2;Parent=OR024_000118-T1;
scaffold_1	funannotate	CDS	346011	346176	.	+	0	ID=OR024_000118-T1.cds;Parent=OR024_000118-T1;
scaffold_1	funannotate	CDS	346240	349109	.	+	2	ID=OR024_000118-T1.cds;Parent=OR024_000118-T1;
scaffold_1	funannotate	gene	349241	350599	.	-	.	ID=OR024_000119;
scaffold_1	funannotate	mRNA	349241	350599	.	-	.	ID=OR024_000119-T1;Parent=OR024_000119;product=hypothetical protein;
scaffold_1	funannotate	exon	349788	350599	.	-	.	ID=OR024_000119-T1.exon1;Parent=OR024_000119-T1;
scaffold_1	funannotate	exon	349502	349727	.	-	.	ID=OR024_000119-T1.exon2;Parent=OR024_000119-T1;
scaffold_1	funannotate	exon	349241	349429	.	-	.	ID=OR024_000119-T1.exon3;Parent=OR024_000119-T1;
scaffold_1	funannotate	CDS	349788	350599	.	-	0	ID=OR024_000119-T1.cds;Parent=OR024_000119-T1;
scaffold_1	funannotate	CDS	349502	349727	.	-	1	ID=OR024_000119-T1.cds;Parent=OR024_000119-T1;
scaffold_1	funannotate	CDS	349241	349429	.	-	0	ID=OR024_000119-T1.cds;Parent=OR024_000119-T1;
scaffold_1	funannotate	gene	353862	355649	.	-	.	ID=OR024_000120;
scaffold_1	funannotate	mRNA	353862	355649	.	-	.	ID=OR024_000120-T1;Parent=OR024_000120;product=hypothetical protein;
scaffold_1	funannotate	exon	355563	355649	.	-	.	ID=OR024_000120-T1.exon1;Parent=OR024_000120-T1;
scaffold_1	funannotate	exon	355236	355500	.	-	.	ID=OR024_000120-T1.exon2;Parent=OR024_000120-T1;
scaffold_1	funannotate	exon	354834	355169	.	-	.	ID=OR024_000120-T1.exon3;Parent=OR024_000120-T1;
scaffold_1	funannotate	exon	354420	354732	.	-	.	ID=OR024_000120-T1.exon4;Parent=OR024_000120-T1;
scaffold_1	funannotate	exon	353862	354363	.	-	.	ID=OR024_000120-T1.exon5;Parent=OR024_000120-T1;
scaffold_1	funannotate	CDS	355563	355649	.	-	0	ID=OR024_000120-T1.cds;Parent=OR024_000120-T1;
scaffold_1	funannotate	CDS	355236	355500	.	-	0	ID=OR024_000120-T1.cds;Parent=OR024_000120-T1;
scaffold_1	funannotate	CDS	354834	355169	.	-	2	ID=OR024_000120-T1.cds;Parent=OR024_000120-T1;
scaffold_1	funannotate	CDS	354420	354732	.	-	2	ID=OR024_000120-T1.cds;Parent=OR024_000120-T1;
scaffold_1	funannotate	CDS	353862	354363	.	-	1	ID=OR024_000120-T1.cds;Parent=OR024_000120-T1;
scaffold_1	funannotate	gene	358282	359901	.	+	.	ID=OR024_000121;
scaffold_1	funannotate	mRNA	358282	359901	.	+	.	ID=OR024_000121-T1;Parent=OR024_000121;product=hypothetical protein;
scaffold_1	funannotate	exon	358282	358490	.	+	.	ID=OR024_000121-T1.exon1;Parent=OR024_000121-T1;
scaffold_1	funannotate	exon	359083	359304	.	+	.	ID=OR024_000121-T1.exon2;Parent=OR024_000121-T1;
scaffold_1	funannotate	exon	359362	359457	.	+	.	ID=OR024_000121-T1.exon3;Parent=OR024_000121-T1;
scaffold_1	funannotate	exon	359532	359901	.	+	.	ID=OR024_000121-T1.exon4;Parent=OR024_000121-T1;
scaffold_1	funannotate	CDS	358282	358490	.	+	0	ID=OR024_000121-T1.cds;Parent=OR024_000121-T1;
scaffold_1	funannotate	CDS	359083	359304	.	+	1	ID=OR024_000121-T1.cds;Parent=OR024_000121-T1;
scaffold_1	funannotate	CDS	359362	359457	.	+	1	ID=OR024_000121-T1.cds;Parent=OR024_000121-T1;
scaffold_1	funannotate	CDS	359532	359901	.	+	1	ID=OR024_000121-T1.cds;Parent=OR024_000121-T1;
scaffold_1	funannotate	gene	360615	361322	.	-	.	ID=OR024_000122;
scaffold_1	funannotate	mRNA	360615	361322	.	-	.	ID=OR024_000122-T1;Parent=OR024_000122;product=hypothetical protein;
scaffold_1	funannotate	exon	360615	361322	.	-	.	ID=OR024_000122-T1.exon1;Parent=OR024_000122-T1;
scaffold_1	funannotate	CDS	360615	361322	.	-	0	ID=OR024_000122-T1.cds;Parent=OR024_000122-T1;
scaffold_1	funannotate	gene	362067	362906	.	-	.	ID=OR024_000123;
scaffold_1	funannotate	mRNA	362067	362906	.	-	.	ID=OR024_000123-T1;Parent=OR024_000123;product=hypothetical protein;
scaffold_1	funannotate	exon	362067	362906	.	-	.	ID=OR024_000123-T1.exon1;Parent=OR024_000123-T1;
scaffold_1	funannotate	CDS	362067	362906	.	-	0	ID=OR024_000123-T1.cds;Parent=OR024_000123-T1;
scaffold_1	funannotate	gene	363718	364524	.	+	.	ID=OR024_000124;
scaffold_1	funannotate	mRNA	363718	364524	.	+	.	ID=OR024_000124-T1;Parent=OR024_000124;product=hypothetical protein;
scaffold_1	funannotate	exon	363718	364524	.	+	.	ID=OR024_000124-T1.exon1;Parent=OR024_000124-T1;
scaffold_1	funannotate	CDS	363718	364524	.	+	0	ID=OR024_000124-T1.cds;Parent=OR024_000124-T1;
scaffold_1	funannotate	gene	364955	365799	.	-	.	ID=OR024_000125;
scaffold_1	funannotate	mRNA	364955	365799	.	-	.	ID=OR024_000125-T1;Parent=OR024_000125;product=hypothetical protein;
scaffold_1	funannotate	exon	365707	365799	.	-	.	ID=OR024_000125-T1.exon1;Parent=OR024_000125-T1;
scaffold_1	funannotate	exon	364955	365578	.	-	.	ID=OR024_000125-T1.exon2;Parent=OR024_000125-T1;
scaffold_1	funannotate	CDS	365707	365799	.	-	0	ID=OR024_000125-T1.cds;Parent=OR024_000125-T1;
scaffold_1	funannotate	CDS	364955	365578	.	-	0	ID=OR024_000125-T1.cds;Parent=OR024_000125-T1;
scaffold_1	funannotate	gene	366413	367438	.	-	.	ID=OR024_000126;
scaffold_1	funannotate	mRNA	366413	367438	.	-	.	ID=OR024_000126-T1;Parent=OR024_000126;product=hypothetical protein;
scaffold_1	funannotate	exon	366413	367438	.	-	.	ID=OR024_000126-T1.exon1;Parent=OR024_000126-T1;
scaffold_1	funannotate	CDS	366413	367438	.	-	0	ID=OR024_000126-T1.cds;Parent=OR024_000126-T1;
scaffold_1	funannotate	gene	368005	369233	.	-	.	ID=OR024_000127;
scaffold_1	funannotate	mRNA	368005	369233	.	-	.	ID=OR024_000127-T1;Parent=OR024_000127;product=hypothetical protein;
scaffold_1	funannotate	exon	368871	369233	.	-	.	ID=OR024_000127-T1.exon1;Parent=OR024_000127-T1;
scaffold_1	funannotate	exon	368495	368801	.	-	.	ID=OR024_000127-T1.exon2;Parent=OR024_000127-T1;
scaffold_1	funannotate	exon	368005	368441	.	-	.	ID=OR024_000127-T1.exon3;Parent=OR024_000127-T1;
scaffold_1	funannotate	CDS	368871	369233	.	-	0	ID=OR024_000127-T1.cds;Parent=OR024_000127-T1;
scaffold_1	funannotate	CDS	368495	368801	.	-	0	ID=OR024_000127-T1.cds;Parent=OR024_000127-T1;
scaffold_1	funannotate	CDS	368005	368441	.	-	2	ID=OR024_000127-T1.cds;Parent=OR024_000127-T1;
scaffold_1	funannotate	gene	370000	371562	.	+	.	ID=OR024_000128;
scaffold_1	funannotate	mRNA	370000	371562	.	+	.	ID=OR024_000128-T1;Parent=OR024_000128;product=hypothetical protein;
scaffold_1	funannotate	exon	370000	371562	.	+	.	ID=OR024_000128-T1.exon1;Parent=OR024_000128-T1;
scaffold_1	funannotate	CDS	370000	371562	.	+	0	ID=OR024_000128-T1.cds;Parent=OR024_000128-T1;
scaffold_1	funannotate	gene	373439	373958	.	-	.	ID=OR024_000129;
scaffold_1	funannotate	mRNA	373439	373958	.	-	.	ID=OR024_000129-T1;Parent=OR024_000129;product=hypothetical protein;
scaffold_1	funannotate	exon	373542	373958	.	-	.	ID=OR024_000129-T1.exon1;Parent=OR024_000129-T1;
scaffold_1	funannotate	exon	373439	373489	.	-	.	ID=OR024_000129-T1.exon2;Parent=OR024_000129-T1;
scaffold_1	funannotate	CDS	373542	373958	.	-	0	ID=OR024_000129-T1.cds;Parent=OR024_000129-T1;
scaffold_1	funannotate	CDS	373439	373489	.	-	0	ID=OR024_000129-T1.cds;Parent=OR024_000129-T1;
scaffold_1	funannotate	gene	374455	376003	.	-	.	ID=OR024_000130;
scaffold_1	funannotate	mRNA	374455	376003	.	-	.	ID=OR024_000130-T1;Parent=OR024_000130;product=hypothetical protein;
scaffold_1	funannotate	exon	375919	376003	.	-	.	ID=OR024_000130-T1.exon1;Parent=OR024_000130-T1;
scaffold_1	funannotate	exon	374775	375598	.	-	.	ID=OR024_000130-T1.exon2;Parent=OR024_000130-T1;
scaffold_1	funannotate	exon	374455	374724	.	-	.	ID=OR024_000130-T1.exon3;Parent=OR024_000130-T1;
scaffold_1	funannotate	CDS	375919	376003	.	-	0	ID=OR024_000130-T1.cds;Parent=OR024_000130-T1;
scaffold_1	funannotate	CDS	374775	375598	.	-	2	ID=OR024_000130-T1.cds;Parent=OR024_000130-T1;
scaffold_1	funannotate	CDS	374455	374724	.	-	0	ID=OR024_000130-T1.cds;Parent=OR024_000130-T1;
scaffold_1	funannotate	gene	376273	378665	.	+	.	ID=OR024_000131;
scaffold_1	funannotate	mRNA	376273	378665	.	+	.	ID=OR024_000131-T1;Parent=OR024_000131;product=hypothetical protein;
scaffold_1	funannotate	exon	376273	376554	.	+	.	ID=OR024_000131-T1.exon1;Parent=OR024_000131-T1;
scaffold_1	funannotate	exon	376609	377085	.	+	.	ID=OR024_000131-T1.exon2;Parent=OR024_000131-T1;
scaffold_1	funannotate	exon	377183	377211	.	+	.	ID=OR024_000131-T1.exon3;Parent=OR024_000131-T1;
scaffold_1	funannotate	exon	377780	378665	.	+	.	ID=OR024_000131-T1.exon4;Parent=OR024_000131-T1;
scaffold_1	funannotate	CDS	376273	376554	.	+	0	ID=OR024_000131-T1.cds;Parent=OR024_000131-T1;
scaffold_1	funannotate	CDS	376609	377085	.	+	0	ID=OR024_000131-T1.cds;Parent=OR024_000131-T1;
scaffold_1	funannotate	CDS	377183	377211	.	+	0	ID=OR024_000131-T1.cds;Parent=OR024_000131-T1;
scaffold_1	funannotate	CDS	377780	378665	.	+	1	ID=OR024_000131-T1.cds;Parent=OR024_000131-T1;
scaffold_1	funannotate	gene	379027	380980	.	-	.	ID=OR024_000132;
scaffold_1	funannotate	mRNA	379027	380980	.	-	.	ID=OR024_000132-T1;Parent=OR024_000132;product=hypothetical protein;
scaffold_1	funannotate	exon	380804	380980	.	-	.	ID=OR024_000132-T1.exon1;Parent=OR024_000132-T1;
scaffold_1	funannotate	exon	380711	380747	.	-	.	ID=OR024_000132-T1.exon2;Parent=OR024_000132-T1;
scaffold_1	funannotate	exon	380318	380386	.	-	.	ID=OR024_000132-T1.exon3;Parent=OR024_000132-T1;
scaffold_1	funannotate	exon	379661	380269	.	-	.	ID=OR024_000132-T1.exon4;Parent=OR024_000132-T1;
scaffold_1	funannotate	exon	379233	379580	.	-	.	ID=OR024_000132-T1.exon5;Parent=OR024_000132-T1;
scaffold_1	funannotate	exon	379027	379085	.	-	.	ID=OR024_000132-T1.exon6;Parent=OR024_000132-T1;
scaffold_1	funannotate	CDS	380804	380980	.	-	0	ID=OR024_000132-T1.cds;Parent=OR024_000132-T1;
scaffold_1	funannotate	CDS	380711	380747	.	-	0	ID=OR024_000132-T1.cds;Parent=OR024_000132-T1;
scaffold_1	funannotate	CDS	380318	380386	.	-	2	ID=OR024_000132-T1.cds;Parent=OR024_000132-T1;
scaffold_1	funannotate	CDS	379661	380269	.	-	2	ID=OR024_000132-T1.cds;Parent=OR024_000132-T1;
scaffold_1	funannotate	CDS	379233	379580	.	-	2	ID=OR024_000132-T1.cds;Parent=OR024_000132-T1;
scaffold_1	funannotate	CDS	379027	379085	.	-	2	ID=OR024_000132-T1.cds;Parent=OR024_000132-T1;
scaffold_1	funannotate	gene	383499	384554	.	+	.	ID=OR024_000133;
scaffold_1	funannotate	mRNA	383499	384554	.	+	.	ID=OR024_000133-T1;Parent=OR024_000133;product=hypothetical protein;
scaffold_1	funannotate	exon	383499	384554	.	+	.	ID=OR024_000133-T1.exon1;Parent=OR024_000133-T1;
scaffold_1	funannotate	CDS	383499	384554	.	+	0	ID=OR024_000133-T1.cds;Parent=OR024_000133-T1;
scaffold_1	funannotate	gene	387212	388260	.	+	.	ID=OR024_000134;
scaffold_1	funannotate	mRNA	387212	388260	.	+	.	ID=OR024_000134-T1;Parent=OR024_000134;product=hypothetical protein;
scaffold_1	funannotate	exon	387212	387515	.	+	.	ID=OR024_000134-T1.exon1;Parent=OR024_000134-T1;
scaffold_1	funannotate	exon	387571	387587	.	+	.	ID=OR024_000134-T1.exon2;Parent=OR024_000134-T1;
scaffold_1	funannotate	exon	387640	387718	.	+	.	ID=OR024_000134-T1.exon3;Parent=OR024_000134-T1;
scaffold_1	funannotate	exon	387811	387992	.	+	.	ID=OR024_000134-T1.exon4;Parent=OR024_000134-T1;
scaffold_1	funannotate	exon	388048	388260	.	+	.	ID=OR024_000134-T1.exon5;Parent=OR024_000134-T1;
scaffold_1	funannotate	CDS	387212	387515	.	+	0	ID=OR024_000134-T1.cds;Parent=OR024_000134-T1;
scaffold_1	funannotate	CDS	387571	387587	.	+	2	ID=OR024_000134-T1.cds;Parent=OR024_000134-T1;
scaffold_1	funannotate	CDS	387640	387718	.	+	0	ID=OR024_000134-T1.cds;Parent=OR024_000134-T1;
scaffold_1	funannotate	CDS	387811	387992	.	+	2	ID=OR024_000134-T1.cds;Parent=OR024_000134-T1;
scaffold_1	funannotate	CDS	388048	388260	.	+	0	ID=OR024_000134-T1.cds;Parent=OR024_000134-T1;
scaffold_1	funannotate	gene	388853	389330	.	+	.	ID=OR024_000135;
scaffold_1	funannotate	mRNA	388853	389330	.	+	.	ID=OR024_000135-T1;Parent=OR024_000135;product=hypothetical protein;
scaffold_1	funannotate	exon	388853	388906	.	+	.	ID=OR024_000135-T1.exon1;Parent=OR024_000135-T1;
scaffold_1	funannotate	exon	388968	389330	.	+	.	ID=OR024_000135-T1.exon2;Parent=OR024_000135-T1;
scaffold_1	funannotate	CDS	388853	388906	.	+	0	ID=OR024_000135-T1.cds;Parent=OR024_000135-T1;
scaffold_1	funannotate	CDS	388968	389330	.	+	0	ID=OR024_000135-T1.cds;Parent=OR024_000135-T1;
scaffold_1	funannotate	gene	389739	390158	.	+	.	ID=OR024_000136;
scaffold_1	funannotate	mRNA	389739	390158	.	+	.	ID=OR024_000136-T1;Parent=OR024_000136;product=hypothetical protein;
scaffold_1	funannotate	exon	389739	389794	.	+	.	ID=OR024_000136-T1.exon1;Parent=OR024_000136-T1;
scaffold_1	funannotate	exon	389904	390029	.	+	.	ID=OR024_000136-T1.exon2;Parent=OR024_000136-T1;
scaffold_1	funannotate	exon	390068	390158	.	+	.	ID=OR024_000136-T1.exon3;Parent=OR024_000136-T1;
scaffold_1	funannotate	CDS	389739	389794	.	+	0	ID=OR024_000136-T1.cds;Parent=OR024_000136-T1;
scaffold_1	funannotate	CDS	389904	390029	.	+	1	ID=OR024_000136-T1.cds;Parent=OR024_000136-T1;
scaffold_1	funannotate	CDS	390068	390158	.	+	1	ID=OR024_000136-T1.cds;Parent=OR024_000136-T1;
scaffold_1	funannotate	gene	390660	391337	.	+	.	ID=OR024_000137;
scaffold_1	funannotate	mRNA	390660	391337	.	+	.	ID=OR024_000137-T1;Parent=OR024_000137;product=hypothetical protein;
scaffold_1	funannotate	exon	390660	390881	.	+	.	ID=OR024_000137-T1.exon1;Parent=OR024_000137-T1;
scaffold_1	funannotate	exon	390942	391013	.	+	.	ID=OR024_000137-T1.exon2;Parent=OR024_000137-T1;
scaffold_1	funannotate	exon	391029	391337	.	+	.	ID=OR024_000137-T1.exon3;Parent=OR024_000137-T1;
scaffold_1	funannotate	CDS	390660	390881	.	+	0	ID=OR024_000137-T1.cds;Parent=OR024_000137-T1;
scaffold_1	funannotate	CDS	390942	391013	.	+	0	ID=OR024_000137-T1.cds;Parent=OR024_000137-T1;
scaffold_1	funannotate	CDS	391029	391337	.	+	0	ID=OR024_000137-T1.cds;Parent=OR024_000137-T1;
scaffold_1	funannotate	gene	391834	392271	.	+	.	ID=OR024_000138;
scaffold_1	funannotate	mRNA	391834	392271	.	+	.	ID=OR024_000138-T1;Parent=OR024_000138;product=hypothetical protein;
scaffold_1	funannotate	exon	391834	392034	.	+	.	ID=OR024_000138-T1.exon1;Parent=OR024_000138-T1;
scaffold_1	funannotate	exon	392095	392271	.	+	.	ID=OR024_000138-T1.exon2;Parent=OR024_000138-T1;
scaffold_1	funannotate	CDS	391834	392034	.	+	0	ID=OR024_000138-T1.cds;Parent=OR024_000138-T1;
scaffold_1	funannotate	CDS	392095	392271	.	+	0	ID=OR024_000138-T1.cds;Parent=OR024_000138-T1;
scaffold_1	funannotate	gene	393016	393825	.	+	.	ID=OR024_000139;
scaffold_1	funannotate	mRNA	393016	393825	.	+	.	ID=OR024_000139-T1;Parent=OR024_000139;product=hypothetical protein;
scaffold_1	funannotate	exon	393016	393092	.	+	.	ID=OR024_000139-T1.exon1;Parent=OR024_000139-T1;
scaffold_1	funannotate	exon	393163	393427	.	+	.	ID=OR024_000139-T1.exon2;Parent=OR024_000139-T1;
scaffold_1	funannotate	exon	393643	393825	.	+	.	ID=OR024_000139-T1.exon3;Parent=OR024_000139-T1;
scaffold_1	funannotate	CDS	393016	393092	.	+	0	ID=OR024_000139-T1.cds;Parent=OR024_000139-T1;
scaffold_1	funannotate	CDS	393163	393427	.	+	1	ID=OR024_000139-T1.cds;Parent=OR024_000139-T1;
scaffold_1	funannotate	CDS	393643	393825	.	+	0	ID=OR024_000139-T1.cds;Parent=OR024_000139-T1;
scaffold_1	funannotate	gene	396300	396847	.	-	.	ID=OR024_000140;
scaffold_1	funannotate	mRNA	396300	396847	.	-	.	ID=OR024_000140-T1;Parent=OR024_000140;product=hypothetical protein;
scaffold_1	funannotate	exon	396743	396847	.	-	.	ID=OR024_000140-T1.exon1;Parent=OR024_000140-T1;
scaffold_1	funannotate	exon	396300	396677	.	-	.	ID=OR024_000140-T1.exon2;Parent=OR024_000140-T1;
scaffold_1	funannotate	CDS	396743	396847	.	-	0	ID=OR024_000140-T1.cds;Parent=OR024_000140-T1;
scaffold_1	funannotate	CDS	396300	396677	.	-	0	ID=OR024_000140-T1.cds;Parent=OR024_000140-T1;
scaffold_1	funannotate	gene	397877	398838	.	+	.	ID=OR024_000141;
scaffold_1	funannotate	mRNA	397877	398838	.	+	.	ID=OR024_000141-T1;Parent=OR024_000141;product=hypothetical protein;
scaffold_1	funannotate	exon	397877	398267	.	+	.	ID=OR024_000141-T1.exon1;Parent=OR024_000141-T1;
scaffold_1	funannotate	exon	398336	398838	.	+	.	ID=OR024_000141-T1.exon2;Parent=OR024_000141-T1;
scaffold_1	funannotate	CDS	397877	398267	.	+	0	ID=OR024_000141-T1.cds;Parent=OR024_000141-T1;
scaffold_1	funannotate	CDS	398336	398838	.	+	2	ID=OR024_000141-T1.cds;Parent=OR024_000141-T1;
scaffold_1	funannotate	gene	399586	399809	.	-	.	ID=OR024_000142;
scaffold_1	funannotate	mRNA	399586	399809	.	-	.	ID=OR024_000142-T1;Parent=OR024_000142;product=hypothetical protein;
scaffold_1	funannotate	exon	399642	399809	.	-	.	ID=OR024_000142-T1.exon1;Parent=OR024_000142-T1;
scaffold_1	funannotate	exon	399586	399603	.	-	.	ID=OR024_000142-T1.exon2;Parent=OR024_000142-T1;
scaffold_1	funannotate	CDS	399642	399809	.	-	0	ID=OR024_000142-T1.cds;Parent=OR024_000142-T1;
scaffold_1	funannotate	CDS	399586	399603	.	-	0	ID=OR024_000142-T1.cds;Parent=OR024_000142-T1;
scaffold_1	funannotate	gene	406690	407004	.	+	.	ID=OR024_000143;
scaffold_1	funannotate	mRNA	406690	407004	.	+	.	ID=OR024_000143-T1;Parent=OR024_000143;product=hypothetical protein;
scaffold_1	funannotate	exon	406690	407004	.	+	.	ID=OR024_000143-T1.exon1;Parent=OR024_000143-T1;
scaffold_1	funannotate	CDS	406690	407004	.	+	0	ID=OR024_000143-T1.cds;Parent=OR024_000143-T1;
scaffold_1	funannotate	gene	407950	409962	.	+	.	ID=OR024_000144;
scaffold_1	funannotate	mRNA	407950	409962	.	+	.	ID=OR024_000144-T1;Parent=OR024_000144;product=hypothetical protein;
scaffold_1	funannotate	exon	407950	409962	.	+	.	ID=OR024_000144-T1.exon1;Parent=OR024_000144-T1;
scaffold_1	funannotate	CDS	407950	409962	.	+	0	ID=OR024_000144-T1.cds;Parent=OR024_000144-T1;
scaffold_1	funannotate	gene	410718	412706	.	-	.	ID=OR024_000145;
scaffold_1	funannotate	mRNA	410718	412706	.	-	.	ID=OR024_000145-T1;Parent=OR024_000145;product=hypothetical protein;
scaffold_1	funannotate	exon	412491	412706	.	-	.	ID=OR024_000145-T1.exon1;Parent=OR024_000145-T1;
scaffold_1	funannotate	exon	412322	412419	.	-	.	ID=OR024_000145-T1.exon2;Parent=OR024_000145-T1;
scaffold_1	funannotate	exon	411265	412252	.	-	.	ID=OR024_000145-T1.exon3;Parent=OR024_000145-T1;
scaffold_1	funannotate	exon	410919	411194	.	-	.	ID=OR024_000145-T1.exon4;Parent=OR024_000145-T1;
scaffold_1	funannotate	exon	410718	410834	.	-	.	ID=OR024_000145-T1.exon5;Parent=OR024_000145-T1;
scaffold_1	funannotate	CDS	412491	412706	.	-	0	ID=OR024_000145-T1.cds;Parent=OR024_000145-T1;
scaffold_1	funannotate	CDS	412322	412419	.	-	0	ID=OR024_000145-T1.cds;Parent=OR024_000145-T1;
scaffold_1	funannotate	CDS	411265	412252	.	-	1	ID=OR024_000145-T1.cds;Parent=OR024_000145-T1;
scaffold_1	funannotate	CDS	410919	411194	.	-	0	ID=OR024_000145-T1.cds;Parent=OR024_000145-T1;
scaffold_1	funannotate	CDS	410718	410834	.	-	0	ID=OR024_000145-T1.cds;Parent=OR024_000145-T1;
scaffold_1	funannotate	gene	418548	419530	.	+	.	ID=OR024_000146;
scaffold_1	funannotate	mRNA	418548	419530	.	+	.	ID=OR024_000146-T1;Parent=OR024_000146;product=hypothetical protein;
scaffold_1	funannotate	exon	418548	418688	.	+	.	ID=OR024_000146-T1.exon1;Parent=OR024_000146-T1;
scaffold_1	funannotate	exon	418763	419530	.	+	.	ID=OR024_000146-T1.exon2;Parent=OR024_000146-T1;
scaffold_1	funannotate	CDS	418548	418688	.	+	0	ID=OR024_000146-T1.cds;Parent=OR024_000146-T1;
scaffold_1	funannotate	CDS	418763	419530	.	+	0	ID=OR024_000146-T1.cds;Parent=OR024_000146-T1;
scaffold_1	funannotate	gene	420516	422288	.	+	.	ID=OR024_000147;
scaffold_1	funannotate	mRNA	420516	422288	.	+	.	ID=OR024_000147-T1;Parent=OR024_000147;product=hypothetical protein;
scaffold_1	funannotate	exon	420516	420692	.	+	.	ID=OR024_000147-T1.exon1;Parent=OR024_000147-T1;
scaffold_1	funannotate	exon	420817	421732	.	+	.	ID=OR024_000147-T1.exon2;Parent=OR024_000147-T1;
scaffold_1	funannotate	exon	421819	422288	.	+	.	ID=OR024_000147-T1.exon3;Parent=OR024_000147-T1;
scaffold_1	funannotate	CDS	420516	420692	.	+	0	ID=OR024_000147-T1.cds;Parent=OR024_000147-T1;
scaffold_1	funannotate	CDS	420817	421732	.	+	0	ID=OR024_000147-T1.cds;Parent=OR024_000147-T1;
scaffold_1	funannotate	CDS	421819	422288	.	+	2	ID=OR024_000147-T1.cds;Parent=OR024_000147-T1;
scaffold_1	funannotate	gene	422702	423899	.	-	.	ID=OR024_000148;
scaffold_1	funannotate	mRNA	422702	423899	.	-	.	ID=OR024_000148-T1;Parent=OR024_000148;product=hypothetical protein;
scaffold_1	funannotate	exon	423786	423899	.	-	.	ID=OR024_000148-T1.exon1;Parent=OR024_000148-T1;
scaffold_1	funannotate	exon	422702	423628	.	-	.	ID=OR024_000148-T1.exon2;Parent=OR024_000148-T1;
scaffold_1	funannotate	CDS	423786	423899	.	-	0	ID=OR024_000148-T1.cds;Parent=OR024_000148-T1;
scaffold_1	funannotate	CDS	422702	423628	.	-	0	ID=OR024_000148-T1.cds;Parent=OR024_000148-T1;
scaffold_1	funannotate	gene	424300	424390	.	-	.	ID=OR024_000149;
scaffold_1	funannotate	tRNA	424300	424390	.	-	.	ID=OR024_000149-T1;Parent=OR024_000149;product=tRNA-Glu;
scaffold_1	funannotate	exon	424300	424390	.	-	.	ID=OR024_000149-T1.exon1;Parent=OR024_000149-T1;
scaffold_1	funannotate	gene	425342	427057	.	-	.	ID=OR024_000150;
scaffold_1	funannotate	mRNA	425342	427057	.	-	.	ID=OR024_000150-T1;Parent=OR024_000150;product=hypothetical protein;
scaffold_1	funannotate	exon	426780	427057	.	-	.	ID=OR024_000150-T1.exon1;Parent=OR024_000150-T1;
scaffold_1	funannotate	exon	426499	426666	.	-	.	ID=OR024_000150-T1.exon2;Parent=OR024_000150-T1;
scaffold_1	funannotate	exon	425342	426434	.	-	.	ID=OR024_000150-T1.exon3;Parent=OR024_000150-T1;
scaffold_1	funannotate	CDS	426780	427057	.	-	0	ID=OR024_000150-T1.cds;Parent=OR024_000150-T1;
scaffold_1	funannotate	CDS	426499	426666	.	-	1	ID=OR024_000150-T1.cds;Parent=OR024_000150-T1;
scaffold_1	funannotate	CDS	425342	426434	.	-	1	ID=OR024_000150-T1.cds;Parent=OR024_000150-T1;
scaffold_1	funannotate	gene	427929	429476	.	-	.	ID=OR024_000151;
scaffold_1	funannotate	mRNA	427929	429476	.	-	.	ID=OR024_000151-T1;Parent=OR024_000151;product=hypothetical protein;
scaffold_1	funannotate	exon	427929	429476	.	-	.	ID=OR024_000151-T1.exon1;Parent=OR024_000151-T1;
scaffold_1	funannotate	CDS	427929	429476	.	-	0	ID=OR024_000151-T1.cds;Parent=OR024_000151-T1;
scaffold_1	funannotate	gene	430184	431764	.	+	.	ID=OR024_000152;
scaffold_1	funannotate	mRNA	430184	431764	.	+	.	ID=OR024_000152-T1;Parent=OR024_000152;product=hypothetical protein;
scaffold_1	funannotate	exon	430184	431764	.	+	.	ID=OR024_000152-T1.exon1;Parent=OR024_000152-T1;
scaffold_1	funannotate	CDS	430184	431764	.	+	0	ID=OR024_000152-T1.cds;Parent=OR024_000152-T1;
scaffold_1	funannotate	gene	432107	433156	.	-	.	ID=OR024_000153;
scaffold_1	funannotate	mRNA	432107	433156	.	-	.	ID=OR024_000153-T1;Parent=OR024_000153;product=hypothetical protein;
scaffold_1	funannotate	exon	432107	433156	.	-	.	ID=OR024_000153-T1.exon1;Parent=OR024_000153-T1;
scaffold_1	funannotate	CDS	432107	433156	.	-	0	ID=OR024_000153-T1.cds;Parent=OR024_000153-T1;
scaffold_1	funannotate	gene	433746	434594	.	+	.	ID=OR024_000154;
scaffold_1	funannotate	mRNA	433746	434594	.	+	.	ID=OR024_000154-T1;Parent=OR024_000154;product=hypothetical protein;
scaffold_1	funannotate	exon	433746	434177	.	+	.	ID=OR024_000154-T1.exon1;Parent=OR024_000154-T1;
scaffold_1	funannotate	exon	434291	434389	.	+	.	ID=OR024_000154-T1.exon2;Parent=OR024_000154-T1;
scaffold_1	funannotate	exon	434466	434594	.	+	.	ID=OR024_000154-T1.exon3;Parent=OR024_000154-T1;
scaffold_1	funannotate	CDS	433746	434177	.	+	0	ID=OR024_000154-T1.cds;Parent=OR024_000154-T1;
scaffold_1	funannotate	CDS	434291	434389	.	+	0	ID=OR024_000154-T1.cds;Parent=OR024_000154-T1;
scaffold_1	funannotate	CDS	434466	434594	.	+	0	ID=OR024_000154-T1.cds;Parent=OR024_000154-T1;
scaffold_1	funannotate	gene	434674	436722	.	-	.	ID=OR024_000155;
scaffold_1	funannotate	mRNA	434674	436722	.	-	.	ID=OR024_000155-T1;Parent=OR024_000155;product=hypothetical protein;
scaffold_1	funannotate	exon	434674	436722	.	-	.	ID=OR024_000155-T1.exon1;Parent=OR024_000155-T1;
scaffold_1	funannotate	CDS	434674	436722	.	-	0	ID=OR024_000155-T1.cds;Parent=OR024_000155-T1;
scaffold_1	funannotate	gene	437352	439082	.	+	.	ID=OR024_000156;
scaffold_1	funannotate	mRNA	437352	439082	.	+	.	ID=OR024_000156-T1;Parent=OR024_000156;product=hypothetical protein;
scaffold_1	funannotate	exon	437352	438645	.	+	.	ID=OR024_000156-T1.exon1;Parent=OR024_000156-T1;
scaffold_1	funannotate	exon	438752	438789	.	+	.	ID=OR024_000156-T1.exon2;Parent=OR024_000156-T1;
scaffold_1	funannotate	exon	438990	439082	.	+	.	ID=OR024_000156-T1.exon3;Parent=OR024_000156-T1;
scaffold_1	funannotate	CDS	437352	438645	.	+	0	ID=OR024_000156-T1.cds;Parent=OR024_000156-T1;
scaffold_1	funannotate	CDS	438752	438789	.	+	2	ID=OR024_000156-T1.cds;Parent=OR024_000156-T1;
scaffold_1	funannotate	CDS	438990	439082	.	+	0	ID=OR024_000156-T1.cds;Parent=OR024_000156-T1;
scaffold_1	funannotate	gene	439732	442327	.	+	.	ID=OR024_000157;
scaffold_1	funannotate	mRNA	439732	442327	.	+	.	ID=OR024_000157-T1;Parent=OR024_000157;product=hypothetical protein;
scaffold_1	funannotate	exon	439732	440093	.	+	.	ID=OR024_000157-T1.exon1;Parent=OR024_000157-T1;
scaffold_1	funannotate	exon	440155	440537	.	+	.	ID=OR024_000157-T1.exon2;Parent=OR024_000157-T1;
scaffold_1	funannotate	exon	440778	441236	.	+	.	ID=OR024_000157-T1.exon3;Parent=OR024_000157-T1;
scaffold_1	funannotate	exon	441288	442327	.	+	.	ID=OR024_000157-T1.exon4;Parent=OR024_000157-T1;
scaffold_1	funannotate	CDS	439732	440093	.	+	0	ID=OR024_000157-T1.cds;Parent=OR024_000157-T1;
scaffold_1	funannotate	CDS	440155	440537	.	+	1	ID=OR024_000157-T1.cds;Parent=OR024_000157-T1;
scaffold_1	funannotate	CDS	440778	441236	.	+	2	ID=OR024_000157-T1.cds;Parent=OR024_000157-T1;
scaffold_1	funannotate	CDS	441288	442327	.	+	2	ID=OR024_000157-T1.cds;Parent=OR024_000157-T1;
scaffold_1	funannotate	gene	443220	445032	.	+	.	ID=OR024_000158;
scaffold_1	funannotate	mRNA	443220	445032	.	+	.	ID=OR024_000158-T1;Parent=OR024_000158;product=hypothetical protein;
scaffold_1	funannotate	exon	443220	443373	.	+	.	ID=OR024_000158-T1.exon1;Parent=OR024_000158-T1;
scaffold_1	funannotate	exon	443492	445032	.	+	.	ID=OR024_000158-T1.exon2;Parent=OR024_000158-T1;
scaffold_1	funannotate	CDS	443220	443373	.	+	0	ID=OR024_000158-T1.cds;Parent=OR024_000158-T1;
scaffold_1	funannotate	CDS	443492	445032	.	+	2	ID=OR024_000158-T1.cds;Parent=OR024_000158-T1;
scaffold_1	funannotate	gene	448498	449046	.	-	.	ID=OR024_000159;
scaffold_1	funannotate	mRNA	448498	449046	.	-	.	ID=OR024_000159-T1;Parent=OR024_000159;product=hypothetical protein;
scaffold_1	funannotate	exon	448498	449046	.	-	.	ID=OR024_000159-T1.exon1;Parent=OR024_000159-T1;
scaffold_1	funannotate	CDS	448498	449046	.	-	0	ID=OR024_000159-T1.cds;Parent=OR024_000159-T1;
scaffold_1	funannotate	gene	451326	451970	.	-	.	ID=OR024_000160;
scaffold_1	funannotate	mRNA	451326	451970	.	-	.	ID=OR024_000160-T1;Parent=OR024_000160;product=hypothetical protein;
scaffold_1	funannotate	exon	451868	451970	.	-	.	ID=OR024_000160-T1.exon1;Parent=OR024_000160-T1;
scaffold_1	funannotate	exon	451673	451812	.	-	.	ID=OR024_000160-T1.exon2;Parent=OR024_000160-T1;
scaffold_1	funannotate	exon	451326	451619	.	-	.	ID=OR024_000160-T1.exon3;Parent=OR024_000160-T1;
scaffold_1	funannotate	CDS	451868	451970	.	-	0	ID=OR024_000160-T1.cds;Parent=OR024_000160-T1;
scaffold_1	funannotate	CDS	451673	451812	.	-	2	ID=OR024_000160-T1.cds;Parent=OR024_000160-T1;
scaffold_1	funannotate	CDS	451326	451619	.	-	0	ID=OR024_000160-T1.cds;Parent=OR024_000160-T1;
scaffold_1	funannotate	gene	455303	458625	.	+	.	ID=OR024_000161;
scaffold_1	funannotate	mRNA	455303	458625	.	+	.	ID=OR024_000161-T1;Parent=OR024_000161;product=hypothetical protein;
scaffold_1	funannotate	exon	455303	455505	.	+	.	ID=OR024_000161-T1.exon1;Parent=OR024_000161-T1;
scaffold_1	funannotate	exon	456868	457641	.	+	.	ID=OR024_000161-T1.exon2;Parent=OR024_000161-T1;
scaffold_1	funannotate	exon	457987	458315	.	+	.	ID=OR024_000161-T1.exon3;Parent=OR024_000161-T1;
scaffold_1	funannotate	exon	458372	458625	.	+	.	ID=OR024_000161-T1.exon4;Parent=OR024_000161-T1;
scaffold_1	funannotate	CDS	455303	455505	.	+	0	ID=OR024_000161-T1.cds;Parent=OR024_000161-T1;
scaffold_1	funannotate	CDS	456868	457641	.	+	1	ID=OR024_000161-T1.cds;Parent=OR024_000161-T1;
scaffold_1	funannotate	CDS	457987	458315	.	+	1	ID=OR024_000161-T1.cds;Parent=OR024_000161-T1;
scaffold_1	funannotate	CDS	458372	458625	.	+	2	ID=OR024_000161-T1.cds;Parent=OR024_000161-T1;
scaffold_1	funannotate	gene	461265	463654	.	+	.	ID=OR024_000162;
scaffold_1	funannotate	mRNA	461265	463654	.	+	.	ID=OR024_000162-T1;Parent=OR024_000162;product=hypothetical protein;
scaffold_1	funannotate	exon	461265	461308	.	+	.	ID=OR024_000162-T1.exon1;Parent=OR024_000162-T1;
scaffold_1	funannotate	exon	461371	463654	.	+	.	ID=OR024_000162-T1.exon2;Parent=OR024_000162-T1;
scaffold_1	funannotate	CDS	461265	461308	.	+	0	ID=OR024_000162-T1.cds;Parent=OR024_000162-T1;
scaffold_1	funannotate	CDS	461371	463654	.	+	1	ID=OR024_000162-T1.cds;Parent=OR024_000162-T1;
scaffold_1	funannotate	gene	464705	466308	.	-	.	ID=OR024_000163;
scaffold_1	funannotate	mRNA	464705	466308	.	-	.	ID=OR024_000163-T1;Parent=OR024_000163;product=hypothetical protein;
scaffold_1	funannotate	exon	466257	466308	.	-	.	ID=OR024_000163-T1.exon1;Parent=OR024_000163-T1;
scaffold_1	funannotate	exon	465837	465977	.	-	.	ID=OR024_000163-T1.exon2;Parent=OR024_000163-T1;
scaffold_1	funannotate	exon	465663	465704	.	-	.	ID=OR024_000163-T1.exon3;Parent=OR024_000163-T1;
scaffold_1	funannotate	exon	465553	465609	.	-	.	ID=OR024_000163-T1.exon4;Parent=OR024_000163-T1;
scaffold_1	funannotate	exon	465324	465389	.	-	.	ID=OR024_000163-T1.exon5;Parent=OR024_000163-T1;
scaffold_1	funannotate	exon	464925	465258	.	-	.	ID=OR024_000163-T1.exon6;Parent=OR024_000163-T1;
scaffold_1	funannotate	exon	464705	464861	.	-	.	ID=OR024_000163-T1.exon7;Parent=OR024_000163-T1;
scaffold_1	funannotate	CDS	466257	466308	.	-	0	ID=OR024_000163-T1.cds;Parent=OR024_000163-T1;
scaffold_1	funannotate	CDS	465837	465977	.	-	2	ID=OR024_000163-T1.cds;Parent=OR024_000163-T1;
scaffold_1	funannotate	CDS	465663	465704	.	-	2	ID=OR024_000163-T1.cds;Parent=OR024_000163-T1;
scaffold_1	funannotate	CDS	465553	465609	.	-	2	ID=OR024_000163-T1.cds;Parent=OR024_000163-T1;
scaffold_1	funannotate	CDS	465324	465389	.	-	2	ID=OR024_000163-T1.cds;Parent=OR024_000163-T1;
scaffold_1	funannotate	CDS	464925	465258	.	-	2	ID=OR024_000163-T1.cds;Parent=OR024_000163-T1;
scaffold_1	funannotate	CDS	464705	464861	.	-	1	ID=OR024_000163-T1.cds;Parent=OR024_000163-T1;
scaffold_1	funannotate	gene	467851	469111	.	+	.	ID=OR024_000164;
scaffold_1	funannotate	mRNA	467851	469111	.	+	.	ID=OR024_000164-T1;Parent=OR024_000164;product=hypothetical protein;
scaffold_1	funannotate	exon	467851	467929	.	+	.	ID=OR024_000164-T1.exon1;Parent=OR024_000164-T1;
scaffold_1	funannotate	exon	467987	468017	.	+	.	ID=OR024_000164-T1.exon2;Parent=OR024_000164-T1;
scaffold_1	funannotate	exon	468081	468194	.	+	.	ID=OR024_000164-T1.exon3;Parent=OR024_000164-T1;
scaffold_1	funannotate	exon	468254	468734	.	+	.	ID=OR024_000164-T1.exon4;Parent=OR024_000164-T1;
scaffold_1	funannotate	exon	468803	469111	.	+	.	ID=OR024_000164-T1.exon5;Parent=OR024_000164-T1;
scaffold_1	funannotate	CDS	467851	467929	.	+	0	ID=OR024_000164-T1.cds;Parent=OR024_000164-T1;
scaffold_1	funannotate	CDS	467987	468017	.	+	2	ID=OR024_000164-T1.cds;Parent=OR024_000164-T1;
scaffold_1	funannotate	CDS	468081	468194	.	+	1	ID=OR024_000164-T1.cds;Parent=OR024_000164-T1;
scaffold_1	funannotate	CDS	468254	468734	.	+	1	ID=OR024_000164-T1.cds;Parent=OR024_000164-T1;
scaffold_1	funannotate	CDS	468803	469111	.	+	0	ID=OR024_000164-T1.cds;Parent=OR024_000164-T1;
scaffold_1	funannotate	gene	469438	471371	.	-	.	ID=OR024_000165;
scaffold_1	funannotate	mRNA	469438	471371	.	-	.	ID=OR024_000165-T1;Parent=OR024_000165;product=hypothetical protein;
scaffold_1	funannotate	exon	471031	471371	.	-	.	ID=OR024_000165-T1.exon1;Parent=OR024_000165-T1;
scaffold_1	funannotate	exon	469438	469732	.	-	.	ID=OR024_000165-T1.exon2;Parent=OR024_000165-T1;
scaffold_1	funannotate	CDS	471031	471371	.	-	0	ID=OR024_000165-T1.cds;Parent=OR024_000165-T1;
scaffold_1	funannotate	CDS	469438	469732	.	-	1	ID=OR024_000165-T1.cds;Parent=OR024_000165-T1;
scaffold_1	funannotate	gene	472249	473460	.	-	.	ID=OR024_000166;
scaffold_1	funannotate	mRNA	472249	473460	.	-	.	ID=OR024_000166-T1;Parent=OR024_000166;product=hypothetical protein;
scaffold_1	funannotate	exon	472249	473460	.	-	.	ID=OR024_000166-T1.exon1;Parent=OR024_000166-T1;
scaffold_1	funannotate	CDS	472249	473460	.	-	0	ID=OR024_000166-T1.cds;Parent=OR024_000166-T1;
scaffold_1	funannotate	gene	477201	478704	.	+	.	ID=OR024_000167;
scaffold_1	funannotate	mRNA	477201	478704	.	+	.	ID=OR024_000167-T1;Parent=OR024_000167;product=hypothetical protein;
scaffold_1	funannotate	exon	477201	477327	.	+	.	ID=OR024_000167-T1.exon1;Parent=OR024_000167-T1;
scaffold_1	funannotate	exon	477492	477684	.	+	.	ID=OR024_000167-T1.exon2;Parent=OR024_000167-T1;
scaffold_1	funannotate	exon	477749	477862	.	+	.	ID=OR024_000167-T1.exon3;Parent=OR024_000167-T1;
scaffold_1	funannotate	exon	477938	478531	.	+	.	ID=OR024_000167-T1.exon4;Parent=OR024_000167-T1;
scaffold_1	funannotate	exon	478626	478704	.	+	.	ID=OR024_000167-T1.exon5;Parent=OR024_000167-T1;
scaffold_1	funannotate	CDS	477201	477327	.	+	0	ID=OR024_000167-T1.cds;Parent=OR024_000167-T1;
scaffold_1	funannotate	CDS	477492	477684	.	+	2	ID=OR024_000167-T1.cds;Parent=OR024_000167-T1;
scaffold_1	funannotate	CDS	477749	477862	.	+	1	ID=OR024_000167-T1.cds;Parent=OR024_000167-T1;
scaffold_1	funannotate	CDS	477938	478531	.	+	1	ID=OR024_000167-T1.cds;Parent=OR024_000167-T1;
scaffold_1	funannotate	CDS	478626	478704	.	+	1	ID=OR024_000167-T1.cds;Parent=OR024_000167-T1;
scaffold_1	funannotate	gene	488476	490261	.	+	.	ID=OR024_000168;
scaffold_1	funannotate	mRNA	488476	490261	.	+	.	ID=OR024_000168-T1;Parent=OR024_000168;product=hypothetical protein;
scaffold_1	funannotate	exon	488476	488578	.	+	.	ID=OR024_000168-T1.exon1;Parent=OR024_000168-T1;
scaffold_1	funannotate	exon	488640	488696	.	+	.	ID=OR024_000168-T1.exon2;Parent=OR024_000168-T1;
scaffold_1	funannotate	exon	488894	488956	.	+	.	ID=OR024_000168-T1.exon3;Parent=OR024_000168-T1;
scaffold_1	funannotate	exon	489061	489297	.	+	.	ID=OR024_000168-T1.exon4;Parent=OR024_000168-T1;
scaffold_1	funannotate	exon	489549	490261	.	+	.	ID=OR024_000168-T1.exon5;Parent=OR024_000168-T1;
scaffold_1	funannotate	CDS	488476	488578	.	+	0	ID=OR024_000168-T1.cds;Parent=OR024_000168-T1;
scaffold_1	funannotate	CDS	488640	488696	.	+	2	ID=OR024_000168-T1.cds;Parent=OR024_000168-T1;
scaffold_1	funannotate	CDS	488894	488956	.	+	2	ID=OR024_000168-T1.cds;Parent=OR024_000168-T1;
scaffold_1	funannotate	CDS	489061	489297	.	+	2	ID=OR024_000168-T1.cds;Parent=OR024_000168-T1;
scaffold_1	funannotate	CDS	489549	490261	.	+	2	ID=OR024_000168-T1.cds;Parent=OR024_000168-T1;
scaffold_1	funannotate	gene	500350	504327	.	+	.	ID=OR024_000169;
scaffold_1	funannotate	mRNA	500350	504327	.	+	.	ID=OR024_000169-T1;Parent=OR024_000169;product=hypothetical protein;
scaffold_1	funannotate	exon	500350	501370	.	+	.	ID=OR024_000169-T1.exon1;Parent=OR024_000169-T1;
scaffold_1	funannotate	exon	501550	501768	.	+	.	ID=OR024_000169-T1.exon2;Parent=OR024_000169-T1;
scaffold_1	funannotate	exon	501818	504327	.	+	.	ID=OR024_000169-T1.exon3;Parent=OR024_000169-T1;
scaffold_1	funannotate	CDS	500350	501370	.	+	0	ID=OR024_000169-T1.cds;Parent=OR024_000169-T1;
scaffold_1	funannotate	CDS	501550	501768	.	+	2	ID=OR024_000169-T1.cds;Parent=OR024_000169-T1;
scaffold_1	funannotate	CDS	501818	504327	.	+	2	ID=OR024_000169-T1.cds;Parent=OR024_000169-T1;
scaffold_1	funannotate	gene	506144	506982	.	-	.	ID=OR024_000170;
scaffold_1	funannotate	mRNA	506144	506982	.	-	.	ID=OR024_000170-T1;Parent=OR024_000170;product=hypothetical protein;
scaffold_1	funannotate	exon	506664	506982	.	-	.	ID=OR024_000170-T1.exon1;Parent=OR024_000170-T1;
scaffold_1	funannotate	exon	506144	506565	.	-	.	ID=OR024_000170-T1.exon2;Parent=OR024_000170-T1;
scaffold_1	funannotate	CDS	506664	506982	.	-	0	ID=OR024_000170-T1.cds;Parent=OR024_000170-T1;
scaffold_1	funannotate	CDS	506144	506565	.	-	2	ID=OR024_000170-T1.cds;Parent=OR024_000170-T1;
scaffold_1	funannotate	gene	509890	510138	.	+	.	ID=OR024_000171;
scaffold_1	funannotate	mRNA	509890	510138	.	+	.	ID=OR024_000171-T1;Parent=OR024_000171;product=hypothetical protein;
scaffold_1	funannotate	exon	509890	510138	.	+	.	ID=OR024_000171-T1.exon1;Parent=OR024_000171-T1;
scaffold_1	funannotate	CDS	509890	510138	.	+	0	ID=OR024_000171-T1.cds;Parent=OR024_000171-T1;
scaffold_1	funannotate	gene	512142	514406	.	+	.	ID=OR024_000172;
scaffold_1	funannotate	mRNA	512142	514406	.	+	.	ID=OR024_000172-T1;Parent=OR024_000172;product=hypothetical protein;
scaffold_1	funannotate	exon	512142	514406	.	+	.	ID=OR024_000172-T1.exon1;Parent=OR024_000172-T1;
scaffold_1	funannotate	CDS	512142	514406	.	+	0	ID=OR024_000172-T1.cds;Parent=OR024_000172-T1;
scaffold_1	funannotate	gene	514630	516119	.	+	.	ID=OR024_000173;
scaffold_1	funannotate	mRNA	514630	516119	.	+	.	ID=OR024_000173-T1;Parent=OR024_000173;product=hypothetical protein;
scaffold_1	funannotate	exon	514630	514822	.	+	.	ID=OR024_000173-T1.exon1;Parent=OR024_000173-T1;
scaffold_1	funannotate	exon	515023	516119	.	+	.	ID=OR024_000173-T1.exon2;Parent=OR024_000173-T1;
scaffold_1	funannotate	CDS	514630	514822	.	+	0	ID=OR024_000173-T1.cds;Parent=OR024_000173-T1;
scaffold_1	funannotate	CDS	515023	516119	.	+	2	ID=OR024_000173-T1.cds;Parent=OR024_000173-T1;
scaffold_1	funannotate	gene	519635	521237	.	-	.	ID=OR024_000174;
scaffold_1	funannotate	mRNA	519635	521237	.	-	.	ID=OR024_000174-T1;Parent=OR024_000174;product=hypothetical protein;
scaffold_1	funannotate	exon	520820	521237	.	-	.	ID=OR024_000174-T1.exon1;Parent=OR024_000174-T1;
scaffold_1	funannotate	exon	520307	520659	.	-	.	ID=OR024_000174-T1.exon2;Parent=OR024_000174-T1;
scaffold_1	funannotate	exon	519635	520231	.	-	.	ID=OR024_000174-T1.exon3;Parent=OR024_000174-T1;
scaffold_1	funannotate	CDS	520820	521237	.	-	0	ID=OR024_000174-T1.cds;Parent=OR024_000174-T1;
scaffold_1	funannotate	CDS	520307	520659	.	-	2	ID=OR024_000174-T1.cds;Parent=OR024_000174-T1;
scaffold_1	funannotate	CDS	519635	520231	.	-	0	ID=OR024_000174-T1.cds;Parent=OR024_000174-T1;
scaffold_1	funannotate	gene	522879	523154	.	+	.	ID=OR024_000175;
scaffold_1	funannotate	mRNA	522879	523154	.	+	.	ID=OR024_000175-T1;Parent=OR024_000175;product=hypothetical protein;
scaffold_1	funannotate	exon	522879	522889	.	+	.	ID=OR024_000175-T1.exon1;Parent=OR024_000175-T1;
scaffold_1	funannotate	exon	522950	523154	.	+	.	ID=OR024_000175-T1.exon2;Parent=OR024_000175-T1;
scaffold_1	funannotate	CDS	522879	522889	.	+	0	ID=OR024_000175-T1.cds;Parent=OR024_000175-T1;
scaffold_1	funannotate	CDS	522950	523154	.	+	1	ID=OR024_000175-T1.cds;Parent=OR024_000175-T1;
scaffold_1	funannotate	gene	527161	528166	.	-	.	ID=OR024_000176;
scaffold_1	funannotate	mRNA	527161	528166	.	-	.	ID=OR024_000176-T1;Parent=OR024_000176;product=hypothetical protein;
scaffold_1	funannotate	exon	528063	528166	.	-	.	ID=OR024_000176-T1.exon1;Parent=OR024_000176-T1;
scaffold_1	funannotate	exon	527760	527997	.	-	.	ID=OR024_000176-T1.exon2;Parent=OR024_000176-T1;
scaffold_1	funannotate	exon	527561	527704	.	-	.	ID=OR024_000176-T1.exon3;Parent=OR024_000176-T1;
scaffold_1	funannotate	exon	527161	527493	.	-	.	ID=OR024_000176-T1.exon4;Parent=OR024_000176-T1;
scaffold_1	funannotate	CDS	528063	528166	.	-	0	ID=OR024_000176-T1.cds;Parent=OR024_000176-T1;
scaffold_1	funannotate	CDS	527760	527997	.	-	1	ID=OR024_000176-T1.cds;Parent=OR024_000176-T1;
scaffold_1	funannotate	CDS	527561	527704	.	-	0	ID=OR024_000176-T1.cds;Parent=OR024_000176-T1;
scaffold_1	funannotate	CDS	527161	527493	.	-	0	ID=OR024_000176-T1.cds;Parent=OR024_000176-T1;
scaffold_1	funannotate	gene	528717	528929	.	+	.	ID=OR024_000177;
scaffold_1	funannotate	mRNA	528717	528929	.	+	.	ID=OR024_000177-T1;Parent=OR024_000177;product=hypothetical protein;
scaffold_1	funannotate	exon	528717	528929	.	+	.	ID=OR024_000177-T1.exon1;Parent=OR024_000177-T1;
scaffold_1	funannotate	CDS	528717	528929	.	+	0	ID=OR024_000177-T1.cds;Parent=OR024_000177-T1;
scaffold_1	funannotate	gene	532374	533301	.	-	.	ID=OR024_000178;
scaffold_1	funannotate	mRNA	532374	533301	.	-	.	ID=OR024_000178-T1;Parent=OR024_000178;product=hypothetical protein;
scaffold_1	funannotate	exon	533282	533301	.	-	.	ID=OR024_000178-T1.exon1;Parent=OR024_000178-T1;
scaffold_1	funannotate	exon	532666	532822	.	-	.	ID=OR024_000178-T1.exon2;Parent=OR024_000178-T1;
scaffold_1	funannotate	exon	532374	532631	.	-	.	ID=OR024_000178-T1.exon3;Parent=OR024_000178-T1;
scaffold_1	funannotate	CDS	533282	533301	.	-	0	ID=OR024_000178-T1.cds;Parent=OR024_000178-T1;
scaffold_1	funannotate	CDS	532666	532822	.	-	1	ID=OR024_000178-T1.cds;Parent=OR024_000178-T1;
scaffold_1	funannotate	CDS	532374	532631	.	-	0	ID=OR024_000178-T1.cds;Parent=OR024_000178-T1;
scaffold_1	funannotate	gene	535067	536028	.	+	.	ID=OR024_000179;
scaffold_1	funannotate	mRNA	535067	536028	.	+	.	ID=OR024_000179-T1;Parent=OR024_000179;product=hypothetical protein;
scaffold_1	funannotate	exon	535067	535186	.	+	.	ID=OR024_000179-T1.exon1;Parent=OR024_000179-T1;
scaffold_1	funannotate	exon	535240	536028	.	+	.	ID=OR024_000179-T1.exon2;Parent=OR024_000179-T1;
scaffold_1	funannotate	CDS	535067	535186	.	+	0	ID=OR024_000179-T1.cds;Parent=OR024_000179-T1;
scaffold_1	funannotate	CDS	535240	536028	.	+	0	ID=OR024_000179-T1.cds;Parent=OR024_000179-T1;
scaffold_1	funannotate	gene	536166	536864	.	-	.	ID=OR024_000180;
scaffold_1	funannotate	mRNA	536166	536864	.	-	.	ID=OR024_000180-T1;Parent=OR024_000180;product=hypothetical protein;
scaffold_1	funannotate	exon	536401	536864	.	-	.	ID=OR024_000180-T1.exon1;Parent=OR024_000180-T1;
scaffold_1	funannotate	exon	536166	536226	.	-	.	ID=OR024_000180-T1.exon2;Parent=OR024_000180-T1;
scaffold_1	funannotate	CDS	536401	536864	.	-	0	ID=OR024_000180-T1.cds;Parent=OR024_000180-T1;
scaffold_1	funannotate	CDS	536166	536226	.	-	1	ID=OR024_000180-T1.cds;Parent=OR024_000180-T1;
scaffold_1	funannotate	gene	539258	540530	.	+	.	ID=OR024_000181;
scaffold_1	funannotate	mRNA	539258	540530	.	+	.	ID=OR024_000181-T1;Parent=OR024_000181;product=hypothetical protein;
scaffold_1	funannotate	exon	539258	539607	.	+	.	ID=OR024_000181-T1.exon1;Parent=OR024_000181-T1;
scaffold_1	funannotate	exon	539675	540530	.	+	.	ID=OR024_000181-T1.exon2;Parent=OR024_000181-T1;
scaffold_1	funannotate	CDS	539258	539607	.	+	0	ID=OR024_000181-T1.cds;Parent=OR024_000181-T1;
scaffold_1	funannotate	CDS	539675	540530	.	+	1	ID=OR024_000181-T1.cds;Parent=OR024_000181-T1;
scaffold_1	funannotate	gene	541106	542392	.	+	.	ID=OR024_000182;
scaffold_1	funannotate	mRNA	541106	542392	.	+	.	ID=OR024_000182-T1;Parent=OR024_000182;product=hypothetical protein;
scaffold_1	funannotate	exon	541106	541358	.	+	.	ID=OR024_000182-T1.exon1;Parent=OR024_000182-T1;
scaffold_1	funannotate	exon	541463	541517	.	+	.	ID=OR024_000182-T1.exon2;Parent=OR024_000182-T1;
scaffold_1	funannotate	exon	541611	541761	.	+	.	ID=OR024_000182-T1.exon3;Parent=OR024_000182-T1;
scaffold_1	funannotate	exon	541871	542392	.	+	.	ID=OR024_000182-T1.exon4;Parent=OR024_000182-T1;
scaffold_1	funannotate	CDS	541106	541358	.	+	0	ID=OR024_000182-T1.cds;Parent=OR024_000182-T1;
scaffold_1	funannotate	CDS	541463	541517	.	+	2	ID=OR024_000182-T1.cds;Parent=OR024_000182-T1;
scaffold_1	funannotate	CDS	541611	541761	.	+	1	ID=OR024_000182-T1.cds;Parent=OR024_000182-T1;
scaffold_1	funannotate	CDS	541871	542392	.	+	0	ID=OR024_000182-T1.cds;Parent=OR024_000182-T1;
scaffold_1	funannotate	gene	542866	544041	.	+	.	ID=OR024_000183;
scaffold_1	funannotate	mRNA	542866	544041	.	+	.	ID=OR024_000183-T1;Parent=OR024_000183;product=hypothetical protein;
scaffold_1	funannotate	exon	542866	542995	.	+	.	ID=OR024_000183-T1.exon1;Parent=OR024_000183-T1;
scaffold_1	funannotate	exon	543053	543072	.	+	.	ID=OR024_000183-T1.exon2;Parent=OR024_000183-T1;
scaffold_1	funannotate	exon	543127	544041	.	+	.	ID=OR024_000183-T1.exon3;Parent=OR024_000183-T1;
scaffold_1	funannotate	CDS	542866	542995	.	+	0	ID=OR024_000183-T1.cds;Parent=OR024_000183-T1;
scaffold_1	funannotate	CDS	543053	543072	.	+	2	ID=OR024_000183-T1.cds;Parent=OR024_000183-T1;
scaffold_1	funannotate	CDS	543127	544041	.	+	0	ID=OR024_000183-T1.cds;Parent=OR024_000183-T1;
scaffold_1	funannotate	gene	545008	546429	.	+	.	ID=OR024_000184;
scaffold_1	funannotate	mRNA	545008	546429	.	+	.	ID=OR024_000184-T1;Parent=OR024_000184;product=hypothetical protein;
scaffold_1	funannotate	exon	545008	545153	.	+	.	ID=OR024_000184-T1.exon1;Parent=OR024_000184-T1;
scaffold_1	funannotate	exon	545231	545668	.	+	.	ID=OR024_000184-T1.exon2;Parent=OR024_000184-T1;
scaffold_1	funannotate	exon	545718	546429	.	+	.	ID=OR024_000184-T1.exon3;Parent=OR024_000184-T1;
scaffold_1	funannotate	CDS	545008	545153	.	+	0	ID=OR024_000184-T1.cds;Parent=OR024_000184-T1;
scaffold_1	funannotate	CDS	545231	545668	.	+	1	ID=OR024_000184-T1.cds;Parent=OR024_000184-T1;
scaffold_1	funannotate	CDS	545718	546429	.	+	1	ID=OR024_000184-T1.cds;Parent=OR024_000184-T1;
scaffold_1	funannotate	gene	547578	548082	.	-	.	ID=OR024_000185;
scaffold_1	funannotate	mRNA	547578	548082	.	-	.	ID=OR024_000185-T1;Parent=OR024_000185;product=hypothetical protein;
scaffold_1	funannotate	exon	547975	548082	.	-	.	ID=OR024_000185-T1.exon1;Parent=OR024_000185-T1;
scaffold_1	funannotate	exon	547578	547937	.	-	.	ID=OR024_000185-T1.exon2;Parent=OR024_000185-T1;
scaffold_1	funannotate	CDS	547975	548082	.	-	0	ID=OR024_000185-T1.cds;Parent=OR024_000185-T1;
scaffold_1	funannotate	CDS	547578	547937	.	-	0	ID=OR024_000185-T1.cds;Parent=OR024_000185-T1;
scaffold_1	funannotate	gene	548999	550189	.	-	.	ID=OR024_000186;
scaffold_1	funannotate	mRNA	548999	550189	.	-	.	ID=OR024_000186-T1;Parent=OR024_000186;product=hypothetical protein;
scaffold_1	funannotate	exon	550112	550189	.	-	.	ID=OR024_000186-T1.exon1;Parent=OR024_000186-T1;
scaffold_1	funannotate	exon	549953	550071	.	-	.	ID=OR024_000186-T1.exon2;Parent=OR024_000186-T1;
scaffold_1	funannotate	exon	549323	549803	.	-	.	ID=OR024_000186-T1.exon3;Parent=OR024_000186-T1;
scaffold_1	funannotate	exon	548999	549178	.	-	.	ID=OR024_000186-T1.exon4;Parent=OR024_000186-T1;
scaffold_1	funannotate	CDS	550112	550189	.	-	0	ID=OR024_000186-T1.cds;Parent=OR024_000186-T1;
scaffold_1	funannotate	CDS	549953	550071	.	-	0	ID=OR024_000186-T1.cds;Parent=OR024_000186-T1;
scaffold_1	funannotate	CDS	549323	549803	.	-	1	ID=OR024_000186-T1.cds;Parent=OR024_000186-T1;
scaffold_1	funannotate	CDS	548999	549178	.	-	0	ID=OR024_000186-T1.cds;Parent=OR024_000186-T1;
scaffold_1	funannotate	gene	550767	551083	.	-	.	ID=OR024_000187;
scaffold_1	funannotate	mRNA	550767	551083	.	-	.	ID=OR024_000187-T1;Parent=OR024_000187;product=hypothetical protein;
scaffold_1	funannotate	exon	551060	551083	.	-	.	ID=OR024_000187-T1.exon1;Parent=OR024_000187-T1;
scaffold_1	funannotate	exon	550767	551039	.	-	.	ID=OR024_000187-T1.exon2;Parent=OR024_000187-T1;
scaffold_1	funannotate	CDS	551060	551083	.	-	0	ID=OR024_000187-T1.cds;Parent=OR024_000187-T1;
scaffold_1	funannotate	CDS	550767	551039	.	-	0	ID=OR024_000187-T1.cds;Parent=OR024_000187-T1;
scaffold_1	funannotate	gene	551676	551989	.	-	.	ID=OR024_000188;
scaffold_1	funannotate	mRNA	551676	551989	.	-	.	ID=OR024_000188-T1;Parent=OR024_000188;product=hypothetical protein;
scaffold_1	funannotate	exon	551727	551989	.	-	.	ID=OR024_000188-T1.exon1;Parent=OR024_000188-T1;
scaffold_1	funannotate	exon	551676	551688	.	-	.	ID=OR024_000188-T1.exon2;Parent=OR024_000188-T1;
scaffold_1	funannotate	CDS	551727	551989	.	-	0	ID=OR024_000188-T1.cds;Parent=OR024_000188-T1;
scaffold_1	funannotate	CDS	551676	551688	.	-	1	ID=OR024_000188-T1.cds;Parent=OR024_000188-T1;
scaffold_1	funannotate	gene	553779	554090	.	+	.	ID=OR024_000189;
scaffold_1	funannotate	mRNA	553779	554090	.	+	.	ID=OR024_000189-T1;Parent=OR024_000189;product=hypothetical protein;
scaffold_1	funannotate	exon	553779	553814	.	+	.	ID=OR024_000189-T1.exon1;Parent=OR024_000189-T1;
scaffold_1	funannotate	exon	553842	554090	.	+	.	ID=OR024_000189-T1.exon2;Parent=OR024_000189-T1;
scaffold_1	funannotate	CDS	553779	553814	.	+	0	ID=OR024_000189-T1.cds;Parent=OR024_000189-T1;
scaffold_1	funannotate	CDS	553842	554090	.	+	0	ID=OR024_000189-T1.cds;Parent=OR024_000189-T1;
scaffold_1	funannotate	gene	561824	563293	.	+	.	ID=OR024_000190;
scaffold_1	funannotate	mRNA	561824	563293	.	+	.	ID=OR024_000190-T1;Parent=OR024_000190;product=hypothetical protein;
scaffold_1	funannotate	exon	561824	563293	.	+	.	ID=OR024_000190-T1.exon1;Parent=OR024_000190-T1;
scaffold_1	funannotate	CDS	561824	563293	.	+	0	ID=OR024_000190-T1.cds;Parent=OR024_000190-T1;
scaffold_1	funannotate	gene	565685	566038	.	+	.	ID=OR024_000191;
scaffold_1	funannotate	mRNA	565685	566038	.	+	.	ID=OR024_000191-T1;Parent=OR024_000191;product=hypothetical protein;
scaffold_1	funannotate	exon	565685	565834	.	+	.	ID=OR024_000191-T1.exon1;Parent=OR024_000191-T1;
scaffold_1	funannotate	exon	565931	566038	.	+	.	ID=OR024_000191-T1.exon2;Parent=OR024_000191-T1;
scaffold_1	funannotate	CDS	565685	565834	.	+	0	ID=OR024_000191-T1.cds;Parent=OR024_000191-T1;
scaffold_1	funannotate	CDS	565931	566038	.	+	0	ID=OR024_000191-T1.cds;Parent=OR024_000191-T1;
scaffold_1	funannotate	gene	566407	567941	.	-	.	ID=OR024_000192;
scaffold_1	funannotate	mRNA	566407	567941	.	-	.	ID=OR024_000192-T1;Parent=OR024_000192;product=hypothetical protein;
scaffold_1	funannotate	exon	566904	567941	.	-	.	ID=OR024_000192-T1.exon1;Parent=OR024_000192-T1;
scaffold_1	funannotate	exon	566678	566851	.	-	.	ID=OR024_000192-T1.exon2;Parent=OR024_000192-T1;
scaffold_1	funannotate	exon	566407	566622	.	-	.	ID=OR024_000192-T1.exon3;Parent=OR024_000192-T1;
scaffold_1	funannotate	CDS	566904	567941	.	-	0	ID=OR024_000192-T1.cds;Parent=OR024_000192-T1;
scaffold_1	funannotate	CDS	566678	566851	.	-	0	ID=OR024_000192-T1.cds;Parent=OR024_000192-T1;
scaffold_1	funannotate	CDS	566407	566622	.	-	0	ID=OR024_000192-T1.cds;Parent=OR024_000192-T1;
scaffold_1	funannotate	gene	572651	573457	.	+	.	ID=OR024_000193;
scaffold_1	funannotate	mRNA	572651	573457	.	+	.	ID=OR024_000193-T1;Parent=OR024_000193;product=hypothetical protein;
scaffold_1	funannotate	exon	572651	573457	.	+	.	ID=OR024_000193-T1.exon1;Parent=OR024_000193-T1;
scaffold_1	funannotate	CDS	572651	573457	.	+	0	ID=OR024_000193-T1.cds;Parent=OR024_000193-T1;
scaffold_1	funannotate	gene	574270	576179	.	-	.	ID=OR024_000194;
scaffold_1	funannotate	mRNA	574270	576179	.	-	.	ID=OR024_000194-T1;Parent=OR024_000194;product=hypothetical protein;
scaffold_1	funannotate	exon	574671	576179	.	-	.	ID=OR024_000194-T1.exon1;Parent=OR024_000194-T1;
scaffold_1	funannotate	exon	574270	574566	.	-	.	ID=OR024_000194-T1.exon2;Parent=OR024_000194-T1;
scaffold_1	funannotate	CDS	574671	576179	.	-	0	ID=OR024_000194-T1.cds;Parent=OR024_000194-T1;
scaffold_1	funannotate	CDS	574270	574566	.	-	0	ID=OR024_000194-T1.cds;Parent=OR024_000194-T1;
scaffold_1	funannotate	gene	579246	580439	.	+	.	ID=OR024_000195;
scaffold_1	funannotate	mRNA	579246	580439	.	+	.	ID=OR024_000195-T1;Parent=OR024_000195;product=hypothetical protein;
scaffold_1	funannotate	exon	579246	580439	.	+	.	ID=OR024_000195-T1.exon1;Parent=OR024_000195-T1;
scaffold_1	funannotate	CDS	579246	580439	.	+	0	ID=OR024_000195-T1.cds;Parent=OR024_000195-T1;
scaffold_1	funannotate	gene	584038	585441	.	-	.	ID=OR024_000196;
scaffold_1	funannotate	mRNA	584038	585441	.	-	.	ID=OR024_000196-T1;Parent=OR024_000196;product=hypothetical protein;
scaffold_1	funannotate	exon	585303	585441	.	-	.	ID=OR024_000196-T1.exon1;Parent=OR024_000196-T1;
scaffold_1	funannotate	exon	584038	585221	.	-	.	ID=OR024_000196-T1.exon2;Parent=OR024_000196-T1;
scaffold_1	funannotate	CDS	585303	585441	.	-	0	ID=OR024_000196-T1.cds;Parent=OR024_000196-T1;
scaffold_1	funannotate	CDS	584038	585221	.	-	2	ID=OR024_000196-T1.cds;Parent=OR024_000196-T1;
scaffold_1	funannotate	gene	585471	586065	.	-	.	ID=OR024_000197;
scaffold_1	funannotate	mRNA	585471	586065	.	-	.	ID=OR024_000197-T1;Parent=OR024_000197;product=hypothetical protein;
scaffold_1	funannotate	exon	585994	586065	.	-	.	ID=OR024_000197-T1.exon1;Parent=OR024_000197-T1;
scaffold_1	funannotate	exon	585738	585824	.	-	.	ID=OR024_000197-T1.exon2;Parent=OR024_000197-T1;
scaffold_1	funannotate	exon	585535	585624	.	-	.	ID=OR024_000197-T1.exon3;Parent=OR024_000197-T1;
scaffold_1	funannotate	exon	585471	585485	.	-	.	ID=OR024_000197-T1.exon4;Parent=OR024_000197-T1;
scaffold_1	funannotate	CDS	585994	586065	.	-	0	ID=OR024_000197-T1.cds;Parent=OR024_000197-T1;
scaffold_1	funannotate	CDS	585738	585824	.	-	0	ID=OR024_000197-T1.cds;Parent=OR024_000197-T1;
scaffold_1	funannotate	CDS	585535	585624	.	-	0	ID=OR024_000197-T1.cds;Parent=OR024_000197-T1;
scaffold_1	funannotate	CDS	585471	585485	.	-	0	ID=OR024_000197-T1.cds;Parent=OR024_000197-T1;
scaffold_1	funannotate	gene	586068	586662	.	-	.	ID=OR024_000198;
scaffold_1	funannotate	mRNA	586068	586662	.	-	.	ID=OR024_000198-T1;Parent=OR024_000198;product=hypothetical protein;
scaffold_1	funannotate	exon	586320	586662	.	-	.	ID=OR024_000198-T1.exon1;Parent=OR024_000198-T1;
scaffold_1	funannotate	exon	586068	586240	.	-	.	ID=OR024_000198-T1.exon2;Parent=OR024_000198-T1;
scaffold_1	funannotate	CDS	586320	586662	.	-	0	ID=OR024_000198-T1.cds;Parent=OR024_000198-T1;
scaffold_1	funannotate	CDS	586068	586240	.	-	2	ID=OR024_000198-T1.cds;Parent=OR024_000198-T1;
scaffold_1	funannotate	gene	596389	598551	.	-	.	ID=OR024_000199;
scaffold_1	funannotate	mRNA	596389	598551	.	-	.	ID=OR024_000199-T1;Parent=OR024_000199;product=hypothetical protein;
scaffold_1	funannotate	exon	596389	598551	.	-	.	ID=OR024_000199-T1.exon1;Parent=OR024_000199-T1;
scaffold_1	funannotate	CDS	596389	598551	.	-	0	ID=OR024_000199-T1.cds;Parent=OR024_000199-T1;
scaffold_1	funannotate	gene	600159	601121	.	-	.	ID=OR024_000200;
scaffold_1	funannotate	mRNA	600159	601121	.	-	.	ID=OR024_000200-T1;Parent=OR024_000200;product=hypothetical protein;
scaffold_1	funannotate	exon	601072	601121	.	-	.	ID=OR024_000200-T1.exon1;Parent=OR024_000200-T1;
scaffold_1	funannotate	exon	600855	600955	.	-	.	ID=OR024_000200-T1.exon2;Parent=OR024_000200-T1;
scaffold_1	funannotate	exon	600159	600667	.	-	.	ID=OR024_000200-T1.exon3;Parent=OR024_000200-T1;
scaffold_1	funannotate	CDS	601072	601121	.	-	0	ID=OR024_000200-T1.cds;Parent=OR024_000200-T1;
scaffold_1	funannotate	CDS	600855	600955	.	-	1	ID=OR024_000200-T1.cds;Parent=OR024_000200-T1;
scaffold_1	funannotate	CDS	600159	600667	.	-	2	ID=OR024_000200-T1.cds;Parent=OR024_000200-T1;
scaffold_1	funannotate	gene	604339	605817	.	+	.	ID=OR024_000201;
scaffold_1	funannotate	mRNA	604339	605817	.	+	.	ID=OR024_000201-T1;Parent=OR024_000201;product=hypothetical protein;
scaffold_1	funannotate	exon	604339	605817	.	+	.	ID=OR024_000201-T1.exon1;Parent=OR024_000201-T1;
scaffold_1	funannotate	CDS	604339	605817	.	+	0	ID=OR024_000201-T1.cds;Parent=OR024_000201-T1;
scaffold_1	funannotate	gene	606316	607647	.	-	.	ID=OR024_000202;
scaffold_1	funannotate	mRNA	606316	607647	.	-	.	ID=OR024_000202-T1;Parent=OR024_000202;product=hypothetical protein;
scaffold_1	funannotate	exon	607609	607647	.	-	.	ID=OR024_000202-T1.exon1;Parent=OR024_000202-T1;
scaffold_1	funannotate	exon	606316	607545	.	-	.	ID=OR024_000202-T1.exon2;Parent=OR024_000202-T1;
scaffold_1	funannotate	CDS	607609	607647	.	-	0	ID=OR024_000202-T1.cds;Parent=OR024_000202-T1;
scaffold_1	funannotate	CDS	606316	607545	.	-	0	ID=OR024_000202-T1.cds;Parent=OR024_000202-T1;
scaffold_1	funannotate	gene	608445	610081	.	+	.	ID=OR024_000203;
scaffold_1	funannotate	mRNA	608445	610081	.	+	.	ID=OR024_000203-T1;Parent=OR024_000203;product=hypothetical protein;
scaffold_1	funannotate	exon	608445	608485	.	+	.	ID=OR024_000203-T1.exon1;Parent=OR024_000203-T1;
scaffold_1	funannotate	exon	608550	608769	.	+	.	ID=OR024_000203-T1.exon2;Parent=OR024_000203-T1;
scaffold_1	funannotate	exon	608852	610081	.	+	.	ID=OR024_000203-T1.exon3;Parent=OR024_000203-T1;
scaffold_1	funannotate	CDS	608445	608485	.	+	0	ID=OR024_000203-T1.cds;Parent=OR024_000203-T1;
scaffold_1	funannotate	CDS	608550	608769	.	+	1	ID=OR024_000203-T1.cds;Parent=OR024_000203-T1;
scaffold_1	funannotate	CDS	608852	610081	.	+	0	ID=OR024_000203-T1.cds;Parent=OR024_000203-T1;
scaffold_1	funannotate	gene	613952	615390	.	-	.	ID=OR024_000204;
scaffold_1	funannotate	mRNA	613952	615390	.	-	.	ID=OR024_000204-T1;Parent=OR024_000204;product=hypothetical protein;
scaffold_1	funannotate	exon	615196	615390	.	-	.	ID=OR024_000204-T1.exon1;Parent=OR024_000204-T1;
scaffold_1	funannotate	exon	614634	615142	.	-	.	ID=OR024_000204-T1.exon2;Parent=OR024_000204-T1;
scaffold_1	funannotate	exon	613952	614543	.	-	.	ID=OR024_000204-T1.exon3;Parent=OR024_000204-T1;
scaffold_1	funannotate	CDS	615196	615390	.	-	0	ID=OR024_000204-T1.cds;Parent=OR024_000204-T1;
scaffold_1	funannotate	CDS	614634	615142	.	-	0	ID=OR024_000204-T1.cds;Parent=OR024_000204-T1;
scaffold_1	funannotate	CDS	613952	614543	.	-	1	ID=OR024_000204-T1.cds;Parent=OR024_000204-T1;
scaffold_1	funannotate	gene	616401	617818	.	-	.	ID=OR024_000205;
scaffold_1	funannotate	mRNA	616401	617818	.	-	.	ID=OR024_000205-T1;Parent=OR024_000205;product=hypothetical protein;
scaffold_1	funannotate	exon	617609	617818	.	-	.	ID=OR024_000205-T1.exon1;Parent=OR024_000205-T1;
scaffold_1	funannotate	exon	617306	617559	.	-	.	ID=OR024_000205-T1.exon2;Parent=OR024_000205-T1;
scaffold_1	funannotate	exon	616793	617253	.	-	.	ID=OR024_000205-T1.exon3;Parent=OR024_000205-T1;
scaffold_1	funannotate	exon	616401	616693	.	-	.	ID=OR024_000205-T1.exon4;Parent=OR024_000205-T1;
scaffold_1	funannotate	CDS	617609	617818	.	-	0	ID=OR024_000205-T1.cds;Parent=OR024_000205-T1;
scaffold_1	funannotate	CDS	617306	617559	.	-	0	ID=OR024_000205-T1.cds;Parent=OR024_000205-T1;
scaffold_1	funannotate	CDS	616793	617253	.	-	1	ID=OR024_000205-T1.cds;Parent=OR024_000205-T1;
scaffold_1	funannotate	CDS	616401	616693	.	-	2	ID=OR024_000205-T1.cds;Parent=OR024_000205-T1;
scaffold_1	funannotate	gene	619262	620780	.	-	.	ID=OR024_000206;
scaffold_1	funannotate	mRNA	619262	620780	.	-	.	ID=OR024_000206-T1;Parent=OR024_000206;product=hypothetical protein;
scaffold_1	funannotate	exon	620168	620780	.	-	.	ID=OR024_000206-T1.exon1;Parent=OR024_000206-T1;
scaffold_1	funannotate	exon	619989	620106	.	-	.	ID=OR024_000206-T1.exon2;Parent=OR024_000206-T1;
scaffold_1	funannotate	exon	619851	619915	.	-	.	ID=OR024_000206-T1.exon3;Parent=OR024_000206-T1;
scaffold_1	funannotate	exon	619774	619804	.	-	.	ID=OR024_000206-T1.exon4;Parent=OR024_000206-T1;
scaffold_1	funannotate	exon	619262	619715	.	-	.	ID=OR024_000206-T1.exon5;Parent=OR024_000206-T1;
scaffold_1	funannotate	CDS	620168	620780	.	-	0	ID=OR024_000206-T1.cds;Parent=OR024_000206-T1;
scaffold_1	funannotate	CDS	619989	620106	.	-	2	ID=OR024_000206-T1.cds;Parent=OR024_000206-T1;
scaffold_1	funannotate	CDS	619851	619915	.	-	1	ID=OR024_000206-T1.cds;Parent=OR024_000206-T1;
scaffold_1	funannotate	CDS	619774	619804	.	-	2	ID=OR024_000206-T1.cds;Parent=OR024_000206-T1;
scaffold_1	funannotate	CDS	619262	619715	.	-	1	ID=OR024_000206-T1.cds;Parent=OR024_000206-T1;
scaffold_1	funannotate	gene	624380	633303	.	+	.	ID=OR024_000207;
scaffold_1	funannotate	mRNA	624380	633303	.	+	.	ID=OR024_000207-T1;Parent=OR024_000207;product=hypothetical protein;
scaffold_1	funannotate	exon	624380	625334	.	+	.	ID=OR024_000207-T1.exon1;Parent=OR024_000207-T1;
scaffold_1	funannotate	exon	625389	625727	.	+	.	ID=OR024_000207-T1.exon2;Parent=OR024_000207-T1;
scaffold_1	funannotate	exon	625776	628787	.	+	.	ID=OR024_000207-T1.exon3;Parent=OR024_000207-T1;
scaffold_1	funannotate	exon	628844	629090	.	+	.	ID=OR024_000207-T1.exon4;Parent=OR024_000207-T1;
scaffold_1	funannotate	exon	629157	631118	.	+	.	ID=OR024_000207-T1.exon5;Parent=OR024_000207-T1;
scaffold_1	funannotate	exon	631167	631867	.	+	.	ID=OR024_000207-T1.exon6;Parent=OR024_000207-T1;
scaffold_1	funannotate	exon	631925	633303	.	+	.	ID=OR024_000207-T1.exon7;Parent=OR024_000207-T1;
scaffold_1	funannotate	CDS	624380	625334	.	+	0	ID=OR024_000207-T1.cds;Parent=OR024_000207-T1;
scaffold_1	funannotate	CDS	625389	625727	.	+	2	ID=OR024_000207-T1.cds;Parent=OR024_000207-T1;
scaffold_1	funannotate	CDS	625776	628787	.	+	2	ID=OR024_000207-T1.cds;Parent=OR024_000207-T1;
scaffold_1	funannotate	CDS	628844	629090	.	+	2	ID=OR024_000207-T1.cds;Parent=OR024_000207-T1;
scaffold_1	funannotate	CDS	629157	631118	.	+	1	ID=OR024_000207-T1.cds;Parent=OR024_000207-T1;
scaffold_1	funannotate	CDS	631167	631867	.	+	1	ID=OR024_000207-T1.cds;Parent=OR024_000207-T1;
scaffold_1	funannotate	CDS	631925	633303	.	+	2	ID=OR024_000207-T1.cds;Parent=OR024_000207-T1;
scaffold_1	funannotate	gene	633652	634598	.	-	.	ID=OR024_000208;
scaffold_1	funannotate	mRNA	633652	634598	.	-	.	ID=OR024_000208-T1;Parent=OR024_000208;product=hypothetical protein;
scaffold_1	funannotate	exon	634576	634598	.	-	.	ID=OR024_000208-T1.exon1;Parent=OR024_000208-T1;
scaffold_1	funannotate	exon	633652	634519	.	-	.	ID=OR024_000208-T1.exon2;Parent=OR024_000208-T1;
scaffold_1	funannotate	CDS	634576	634598	.	-	0	ID=OR024_000208-T1.cds;Parent=OR024_000208-T1;
scaffold_1	funannotate	CDS	633652	634519	.	-	1	ID=OR024_000208-T1.cds;Parent=OR024_000208-T1;
scaffold_1	funannotate	gene	634971	636123	.	-	.	ID=OR024_000209;
scaffold_1	funannotate	mRNA	634971	636123	.	-	.	ID=OR024_000209-T1;Parent=OR024_000209;product=hypothetical protein;
scaffold_1	funannotate	exon	636066	636123	.	-	.	ID=OR024_000209-T1.exon1;Parent=OR024_000209-T1;
scaffold_1	funannotate	exon	634971	635995	.	-	.	ID=OR024_000209-T1.exon2;Parent=OR024_000209-T1;
scaffold_1	funannotate	CDS	636066	636123	.	-	0	ID=OR024_000209-T1.cds;Parent=OR024_000209-T1;
scaffold_1	funannotate	CDS	634971	635995	.	-	2	ID=OR024_000209-T1.cds;Parent=OR024_000209-T1;
scaffold_1	funannotate	gene	636829	637929	.	+	.	ID=OR024_000210;
scaffold_1	funannotate	mRNA	636829	637929	.	+	.	ID=OR024_000210-T1;Parent=OR024_000210;product=hypothetical protein;
scaffold_1	funannotate	exon	636829	637929	.	+	.	ID=OR024_000210-T1.exon1;Parent=OR024_000210-T1;
scaffold_1	funannotate	CDS	636829	637929	.	+	0	ID=OR024_000210-T1.cds;Parent=OR024_000210-T1;
scaffold_1	funannotate	gene	639236	640998	.	-	.	ID=OR024_000211;
scaffold_1	funannotate	mRNA	639236	640998	.	-	.	ID=OR024_000211-T1;Parent=OR024_000211;product=hypothetical protein;
scaffold_1	funannotate	exon	640805	640998	.	-	.	ID=OR024_000211-T1.exon1;Parent=OR024_000211-T1;
scaffold_1	funannotate	exon	640631	640643	.	-	.	ID=OR024_000211-T1.exon2;Parent=OR024_000211-T1;
scaffold_1	funannotate	exon	640491	640575	.	-	.	ID=OR024_000211-T1.exon3;Parent=OR024_000211-T1;
scaffold_1	funannotate	exon	639657	640409	.	-	.	ID=OR024_000211-T1.exon4;Parent=OR024_000211-T1;
scaffold_1	funannotate	exon	639236	639576	.	-	.	ID=OR024_000211-T1.exon5;Parent=OR024_000211-T1;
scaffold_1	funannotate	CDS	640805	640998	.	-	0	ID=OR024_000211-T1.cds;Parent=OR024_000211-T1;
scaffold_1	funannotate	CDS	640631	640643	.	-	1	ID=OR024_000211-T1.cds;Parent=OR024_000211-T1;
scaffold_1	funannotate	CDS	640491	640575	.	-	0	ID=OR024_000211-T1.cds;Parent=OR024_000211-T1;
scaffold_1	funannotate	CDS	639657	640409	.	-	2	ID=OR024_000211-T1.cds;Parent=OR024_000211-T1;
scaffold_1	funannotate	CDS	639236	639576	.	-	2	ID=OR024_000211-T1.cds;Parent=OR024_000211-T1;
scaffold_1	funannotate	gene	642102	642956	.	-	.	ID=OR024_000212;
scaffold_1	funannotate	mRNA	642102	642956	.	-	.	ID=OR024_000212-T1;Parent=OR024_000212;product=hypothetical protein;
scaffold_1	funannotate	exon	642230	642956	.	-	.	ID=OR024_000212-T1.exon1;Parent=OR024_000212-T1;
scaffold_1	funannotate	exon	642102	642154	.	-	.	ID=OR024_000212-T1.exon2;Parent=OR024_000212-T1;
scaffold_1	funannotate	CDS	642230	642956	.	-	0	ID=OR024_000212-T1.cds;Parent=OR024_000212-T1;
scaffold_1	funannotate	CDS	642102	642154	.	-	2	ID=OR024_000212-T1.cds;Parent=OR024_000212-T1;
scaffold_1	funannotate	gene	643918	644298	.	+	.	ID=OR024_000213;
scaffold_1	funannotate	mRNA	643918	644298	.	+	.	ID=OR024_000213-T1;Parent=OR024_000213;product=hypothetical protein;
scaffold_1	funannotate	exon	643918	644298	.	+	.	ID=OR024_000213-T1.exon1;Parent=OR024_000213-T1;
scaffold_1	funannotate	CDS	643918	644298	.	+	0	ID=OR024_000213-T1.cds;Parent=OR024_000213-T1;
scaffold_1	funannotate	gene	644853	645777	.	-	.	ID=OR024_000214;
scaffold_1	funannotate	mRNA	644853	645777	.	-	.	ID=OR024_000214-T1;Parent=OR024_000214;product=hypothetical protein;
scaffold_1	funannotate	exon	645736	645777	.	-	.	ID=OR024_000214-T1.exon1;Parent=OR024_000214-T1;
scaffold_1	funannotate	exon	645629	645663	.	-	.	ID=OR024_000214-T1.exon2;Parent=OR024_000214-T1;
scaffold_1	funannotate	exon	645247	645545	.	-	.	ID=OR024_000214-T1.exon3;Parent=OR024_000214-T1;
scaffold_1	funannotate	exon	644853	645091	.	-	.	ID=OR024_000214-T1.exon4;Parent=OR024_000214-T1;
scaffold_1	funannotate	CDS	645736	645777	.	-	0	ID=OR024_000214-T1.cds;Parent=OR024_000214-T1;
scaffold_1	funannotate	CDS	645629	645663	.	-	0	ID=OR024_000214-T1.cds;Parent=OR024_000214-T1;
scaffold_1	funannotate	CDS	645247	645545	.	-	1	ID=OR024_000214-T1.cds;Parent=OR024_000214-T1;
scaffold_1	funannotate	CDS	644853	645091	.	-	2	ID=OR024_000214-T1.cds;Parent=OR024_000214-T1;
scaffold_1	funannotate	gene	647956	652022	.	+	.	ID=OR024_000215;
scaffold_1	funannotate	mRNA	647956	652022	.	+	.	ID=OR024_000215-T1;Parent=OR024_000215;product=hypothetical protein;
scaffold_1	funannotate	exon	647956	648163	.	+	.	ID=OR024_000215-T1.exon1;Parent=OR024_000215-T1;
scaffold_1	funannotate	exon	648352	649766	.	+	.	ID=OR024_000215-T1.exon2;Parent=OR024_000215-T1;
scaffold_1	funannotate	exon	649800	650291	.	+	.	ID=OR024_000215-T1.exon3;Parent=OR024_000215-T1;
scaffold_1	funannotate	exon	650343	652022	.	+	.	ID=OR024_000215-T1.exon4;Parent=OR024_000215-T1;
scaffold_1	funannotate	CDS	647956	648163	.	+	0	ID=OR024_000215-T1.cds;Parent=OR024_000215-T1;
scaffold_1	funannotate	CDS	648352	649766	.	+	2	ID=OR024_000215-T1.cds;Parent=OR024_000215-T1;
scaffold_1	funannotate	CDS	649800	650291	.	+	0	ID=OR024_000215-T1.cds;Parent=OR024_000215-T1;
scaffold_1	funannotate	CDS	650343	652022	.	+	0	ID=OR024_000215-T1.cds;Parent=OR024_000215-T1;
scaffold_1	funannotate	gene	653715	655963	.	-	.	ID=OR024_000216;
scaffold_1	funannotate	mRNA	653715	655963	.	-	.	ID=OR024_000216-T1;Parent=OR024_000216;product=hypothetical protein;
scaffold_1	funannotate	exon	655677	655963	.	-	.	ID=OR024_000216-T1.exon1;Parent=OR024_000216-T1;
scaffold_1	funannotate	exon	653715	655599	.	-	.	ID=OR024_000216-T1.exon2;Parent=OR024_000216-T1;
scaffold_1	funannotate	CDS	655677	655963	.	-	0	ID=OR024_000216-T1.cds;Parent=OR024_000216-T1;
scaffold_1	funannotate	CDS	653715	655599	.	-	1	ID=OR024_000216-T1.cds;Parent=OR024_000216-T1;
scaffold_1	funannotate	gene	657325	658428	.	-	.	ID=OR024_000217;
scaffold_1	funannotate	mRNA	657325	658428	.	-	.	ID=OR024_000217-T1;Parent=OR024_000217;product=hypothetical protein;
scaffold_1	funannotate	exon	658222	658428	.	-	.	ID=OR024_000217-T1.exon1;Parent=OR024_000217-T1;
scaffold_1	funannotate	exon	657841	658161	.	-	.	ID=OR024_000217-T1.exon2;Parent=OR024_000217-T1;
scaffold_1	funannotate	exon	657325	657648	.	-	.	ID=OR024_000217-T1.exon3;Parent=OR024_000217-T1;
scaffold_1	funannotate	CDS	658222	658428	.	-	0	ID=OR024_000217-T1.cds;Parent=OR024_000217-T1;
scaffold_1	funannotate	CDS	657841	658161	.	-	0	ID=OR024_000217-T1.cds;Parent=OR024_000217-T1;
scaffold_1	funannotate	CDS	657325	657648	.	-	0	ID=OR024_000217-T1.cds;Parent=OR024_000217-T1;
scaffold_1	funannotate	gene	658560	659441	.	-	.	ID=OR024_000218;
scaffold_1	funannotate	mRNA	658560	659441	.	-	.	ID=OR024_000218-T1;Parent=OR024_000218;product=hypothetical protein;
scaffold_1	funannotate	exon	659240	659441	.	-	.	ID=OR024_000218-T1.exon1;Parent=OR024_000218-T1;
scaffold_1	funannotate	exon	658905	659118	.	-	.	ID=OR024_000218-T1.exon2;Parent=OR024_000218-T1;
scaffold_1	funannotate	exon	658560	658824	.	-	.	ID=OR024_000218-T1.exon3;Parent=OR024_000218-T1;
scaffold_1	funannotate	CDS	659240	659441	.	-	0	ID=OR024_000218-T1.cds;Parent=OR024_000218-T1;
scaffold_1	funannotate	CDS	658905	659118	.	-	2	ID=OR024_000218-T1.cds;Parent=OR024_000218-T1;
scaffold_1	funannotate	CDS	658560	658824	.	-	1	ID=OR024_000218-T1.cds;Parent=OR024_000218-T1;
scaffold_1	funannotate	gene	661115	661944	.	+	.	ID=OR024_000219;
scaffold_1	funannotate	mRNA	661115	661944	.	+	.	ID=OR024_000219-T1;Parent=OR024_000219;product=hypothetical protein;
scaffold_1	funannotate	exon	661115	661345	.	+	.	ID=OR024_000219-T1.exon1;Parent=OR024_000219-T1;
scaffold_1	funannotate	exon	661414	661944	.	+	.	ID=OR024_000219-T1.exon2;Parent=OR024_000219-T1;
scaffold_1	funannotate	CDS	661115	661345	.	+	0	ID=OR024_000219-T1.cds;Parent=OR024_000219-T1;
scaffold_1	funannotate	CDS	661414	661944	.	+	0	ID=OR024_000219-T1.cds;Parent=OR024_000219-T1;
scaffold_1	funannotate	gene	663596	664464	.	+	.	ID=OR024_000220;
scaffold_1	funannotate	mRNA	663596	664464	.	+	.	ID=OR024_000220-T1;Parent=OR024_000220;product=hypothetical protein;
scaffold_1	funannotate	exon	663596	663628	.	+	.	ID=OR024_000220-T1.exon1;Parent=OR024_000220-T1;
scaffold_1	funannotate	exon	663823	664464	.	+	.	ID=OR024_000220-T1.exon2;Parent=OR024_000220-T1;
scaffold_1	funannotate	CDS	663596	663628	.	+	0	ID=OR024_000220-T1.cds;Parent=OR024_000220-T1;
scaffold_1	funannotate	CDS	663823	664464	.	+	0	ID=OR024_000220-T1.cds;Parent=OR024_000220-T1;
scaffold_2	funannotate	gene	7099	7779	.	+	.	ID=OR024_000221;
scaffold_2	funannotate	mRNA	7099	7779	.	+	.	ID=OR024_000221-T1;Parent=OR024_000221;product=hypothetical protein;
scaffold_2	funannotate	exon	7099	7221	.	+	.	ID=OR024_000221-T1.exon1;Parent=OR024_000221-T1;
scaffold_2	funannotate	exon	7276	7428	.	+	.	ID=OR024_000221-T1.exon2;Parent=OR024_000221-T1;
scaffold_2	funannotate	exon	7498	7779	.	+	.	ID=OR024_000221-T1.exon3;Parent=OR024_000221-T1;
scaffold_2	funannotate	CDS	7099	7221	.	+	0	ID=OR024_000221-T1.cds;Parent=OR024_000221-T1;
scaffold_2	funannotate	CDS	7276	7428	.	+	0	ID=OR024_000221-T1.cds;Parent=OR024_000221-T1;
scaffold_2	funannotate	CDS	7498	7779	.	+	0	ID=OR024_000221-T1.cds;Parent=OR024_000221-T1;
scaffold_2	funannotate	gene	11980	13982	.	+	.	ID=OR024_000222;
scaffold_2	funannotate	mRNA	11980	13982	.	+	.	ID=OR024_000222-T1;Parent=OR024_000222;product=hypothetical protein;
scaffold_2	funannotate	exon	11980	12069	.	+	.	ID=OR024_000222-T1.exon1;Parent=OR024_000222-T1;
scaffold_2	funannotate	exon	12485	12640	.	+	.	ID=OR024_000222-T1.exon2;Parent=OR024_000222-T1;
scaffold_2	funannotate	exon	12717	13062	.	+	.	ID=OR024_000222-T1.exon3;Parent=OR024_000222-T1;
scaffold_2	funannotate	exon	13226	13883	.	+	.	ID=OR024_000222-T1.exon4;Parent=OR024_000222-T1;
scaffold_2	funannotate	exon	13946	13982	.	+	.	ID=OR024_000222-T1.exon5;Parent=OR024_000222-T1;
scaffold_2	funannotate	CDS	11980	12069	.	+	0	ID=OR024_000222-T1.cds;Parent=OR024_000222-T1;
scaffold_2	funannotate	CDS	12485	12640	.	+	0	ID=OR024_000222-T1.cds;Parent=OR024_000222-T1;
scaffold_2	funannotate	CDS	12717	13062	.	+	0	ID=OR024_000222-T1.cds;Parent=OR024_000222-T1;
scaffold_2	funannotate	CDS	13226	13883	.	+	2	ID=OR024_000222-T1.cds;Parent=OR024_000222-T1;
scaffold_2	funannotate	CDS	13946	13982	.	+	1	ID=OR024_000222-T1.cds;Parent=OR024_000222-T1;
scaffold_2	funannotate	gene	14651	16195	.	-	.	ID=OR024_000223;
scaffold_2	funannotate	mRNA	14651	16195	.	-	.	ID=OR024_000223-T1;Parent=OR024_000223;product=hypothetical protein;
scaffold_2	funannotate	exon	14651	16195	.	-	.	ID=OR024_000223-T1.exon1;Parent=OR024_000223-T1;
scaffold_2	funannotate	CDS	14651	16195	.	-	0	ID=OR024_000223-T1.cds;Parent=OR024_000223-T1;
scaffold_2	funannotate	gene	16753	17984	.	+	.	ID=OR024_000224;
scaffold_2	funannotate	mRNA	16753	17984	.	+	.	ID=OR024_000224-T1;Parent=OR024_000224;product=hypothetical protein;
scaffold_2	funannotate	exon	16753	16961	.	+	.	ID=OR024_000224-T1.exon1;Parent=OR024_000224-T1;
scaffold_2	funannotate	exon	17117	17984	.	+	.	ID=OR024_000224-T1.exon2;Parent=OR024_000224-T1;
scaffold_2	funannotate	CDS	16753	16961	.	+	0	ID=OR024_000224-T1.cds;Parent=OR024_000224-T1;
scaffold_2	funannotate	CDS	17117	17984	.	+	1	ID=OR024_000224-T1.cds;Parent=OR024_000224-T1;
scaffold_2	funannotate	gene	18693	20493	.	-	.	ID=OR024_000225;
scaffold_2	funannotate	mRNA	18693	20493	.	-	.	ID=OR024_000225-T1;Parent=OR024_000225;product=hypothetical protein;
scaffold_2	funannotate	exon	19314	20493	.	-	.	ID=OR024_000225-T1.exon1;Parent=OR024_000225-T1;
scaffold_2	funannotate	exon	18693	19201	.	-	.	ID=OR024_000225-T1.exon2;Parent=OR024_000225-T1;
scaffold_2	funannotate	CDS	19314	20493	.	-	0	ID=OR024_000225-T1.cds;Parent=OR024_000225-T1;
scaffold_2	funannotate	CDS	18693	19201	.	-	2	ID=OR024_000225-T1.cds;Parent=OR024_000225-T1;
scaffold_2	funannotate	gene	22062	22710	.	+	.	ID=OR024_000226;
scaffold_2	funannotate	mRNA	22062	22710	.	+	.	ID=OR024_000226-T1;Parent=OR024_000226;product=hypothetical protein;
scaffold_2	funannotate	exon	22062	22076	.	+	.	ID=OR024_000226-T1.exon1;Parent=OR024_000226-T1;
scaffold_2	funannotate	exon	22209	22244	.	+	.	ID=OR024_000226-T1.exon2;Parent=OR024_000226-T1;
scaffold_2	funannotate	exon	22316	22512	.	+	.	ID=OR024_000226-T1.exon3;Parent=OR024_000226-T1;
scaffold_2	funannotate	exon	22584	22710	.	+	.	ID=OR024_000226-T1.exon4;Parent=OR024_000226-T1;
scaffold_2	funannotate	CDS	22062	22076	.	+	0	ID=OR024_000226-T1.cds;Parent=OR024_000226-T1;
scaffold_2	funannotate	CDS	22209	22244	.	+	0	ID=OR024_000226-T1.cds;Parent=OR024_000226-T1;
scaffold_2	funannotate	CDS	22316	22512	.	+	0	ID=OR024_000226-T1.cds;Parent=OR024_000226-T1;
scaffold_2	funannotate	CDS	22584	22710	.	+	1	ID=OR024_000226-T1.cds;Parent=OR024_000226-T1;
scaffold_2	funannotate	gene	22993	24066	.	-	.	ID=OR024_000227;
scaffold_2	funannotate	mRNA	22993	24066	.	-	.	ID=OR024_000227-T1;Parent=OR024_000227;product=hypothetical protein;
scaffold_2	funannotate	exon	23952	24066	.	-	.	ID=OR024_000227-T1.exon1;Parent=OR024_000227-T1;
scaffold_2	funannotate	exon	22993	23861	.	-	.	ID=OR024_000227-T1.exon2;Parent=OR024_000227-T1;
scaffold_2	funannotate	CDS	23952	24066	.	-	0	ID=OR024_000227-T1.cds;Parent=OR024_000227-T1;
scaffold_2	funannotate	CDS	22993	23861	.	-	2	ID=OR024_000227-T1.cds;Parent=OR024_000227-T1;
scaffold_2	funannotate	gene	24586	25143	.	-	.	ID=OR024_000228;
scaffold_2	funannotate	mRNA	24586	25143	.	-	.	ID=OR024_000228-T1;Parent=OR024_000228;product=hypothetical protein;
scaffold_2	funannotate	exon	25048	25143	.	-	.	ID=OR024_000228-T1.exon1;Parent=OR024_000228-T1;
scaffold_2	funannotate	exon	24586	25020	.	-	.	ID=OR024_000228-T1.exon2;Parent=OR024_000228-T1;
scaffold_2	funannotate	CDS	25048	25143	.	-	0	ID=OR024_000228-T1.cds;Parent=OR024_000228-T1;
scaffold_2	funannotate	CDS	24586	25020	.	-	0	ID=OR024_000228-T1.cds;Parent=OR024_000228-T1;
scaffold_2	funannotate	gene	26174	26809	.	-	.	ID=OR024_000229;
scaffold_2	funannotate	mRNA	26174	26809	.	-	.	ID=OR024_000229-T1;Parent=OR024_000229;product=hypothetical protein;
scaffold_2	funannotate	exon	26174	26809	.	-	.	ID=OR024_000229-T1.exon1;Parent=OR024_000229-T1;
scaffold_2	funannotate	CDS	26174	26809	.	-	0	ID=OR024_000229-T1.cds;Parent=OR024_000229-T1;
scaffold_2	funannotate	gene	28353	29601	.	+	.	ID=OR024_000230;
scaffold_2	funannotate	mRNA	28353	29601	.	+	.	ID=OR024_000230-T1;Parent=OR024_000230;product=hypothetical protein;
scaffold_2	funannotate	exon	28353	28423	.	+	.	ID=OR024_000230-T1.exon1;Parent=OR024_000230-T1;
scaffold_2	funannotate	exon	28647	28923	.	+	.	ID=OR024_000230-T1.exon2;Parent=OR024_000230-T1;
scaffold_2	funannotate	exon	28978	29601	.	+	.	ID=OR024_000230-T1.exon3;Parent=OR024_000230-T1;
scaffold_2	funannotate	CDS	28353	28423	.	+	0	ID=OR024_000230-T1.cds;Parent=OR024_000230-T1;
scaffold_2	funannotate	CDS	28647	28923	.	+	1	ID=OR024_000230-T1.cds;Parent=OR024_000230-T1;
scaffold_2	funannotate	CDS	28978	29601	.	+	0	ID=OR024_000230-T1.cds;Parent=OR024_000230-T1;
scaffold_2	funannotate	gene	32674	33805	.	+	.	ID=OR024_000231;
scaffold_2	funannotate	mRNA	32674	33805	.	+	.	ID=OR024_000231-T1;Parent=OR024_000231;product=hypothetical protein;
scaffold_2	funannotate	exon	32674	33002	.	+	.	ID=OR024_000231-T1.exon1;Parent=OR024_000231-T1;
scaffold_2	funannotate	exon	33070	33805	.	+	.	ID=OR024_000231-T1.exon2;Parent=OR024_000231-T1;
scaffold_2	funannotate	CDS	32674	33002	.	+	0	ID=OR024_000231-T1.cds;Parent=OR024_000231-T1;
scaffold_2	funannotate	CDS	33070	33805	.	+	1	ID=OR024_000231-T1.cds;Parent=OR024_000231-T1;
scaffold_2	funannotate	gene	34647	35372	.	+	.	ID=OR024_000232;
scaffold_2	funannotate	mRNA	34647	35372	.	+	.	ID=OR024_000232-T1;Parent=OR024_000232;product=hypothetical protein;
scaffold_2	funannotate	exon	34647	35080	.	+	.	ID=OR024_000232-T1.exon1;Parent=OR024_000232-T1;
scaffold_2	funannotate	exon	35171	35372	.	+	.	ID=OR024_000232-T1.exon2;Parent=OR024_000232-T1;
scaffold_2	funannotate	CDS	34647	35080	.	+	0	ID=OR024_000232-T1.cds;Parent=OR024_000232-T1;
scaffold_2	funannotate	CDS	35171	35372	.	+	1	ID=OR024_000232-T1.cds;Parent=OR024_000232-T1;
scaffold_2	funannotate	gene	36085	36870	.	+	.	ID=OR024_000233;
scaffold_2	funannotate	mRNA	36085	36870	.	+	.	ID=OR024_000233-T1;Parent=OR024_000233;product=hypothetical protein;
scaffold_2	funannotate	exon	36085	36087	.	+	.	ID=OR024_000233-T1.exon1;Parent=OR024_000233-T1;
scaffold_2	funannotate	exon	36145	36241	.	+	.	ID=OR024_000233-T1.exon2;Parent=OR024_000233-T1;
scaffold_2	funannotate	exon	36518	36870	.	+	.	ID=OR024_000233-T1.exon3;Parent=OR024_000233-T1;
scaffold_2	funannotate	CDS	36085	36087	.	+	0	ID=OR024_000233-T1.cds;Parent=OR024_000233-T1;
scaffold_2	funannotate	CDS	36145	36241	.	+	0	ID=OR024_000233-T1.cds;Parent=OR024_000233-T1;
scaffold_2	funannotate	CDS	36518	36870	.	+	2	ID=OR024_000233-T1.cds;Parent=OR024_000233-T1;
scaffold_2	funannotate	gene	38244	39158	.	+	.	ID=OR024_000234;
scaffold_2	funannotate	mRNA	38244	39158	.	+	.	ID=OR024_000234-T1;Parent=OR024_000234;product=hypothetical protein;
scaffold_2	funannotate	exon	38244	38659	.	+	.	ID=OR024_000234-T1.exon1;Parent=OR024_000234-T1;
scaffold_2	funannotate	exon	38814	38824	.	+	.	ID=OR024_000234-T1.exon2;Parent=OR024_000234-T1;
scaffold_2	funannotate	exon	38896	39158	.	+	.	ID=OR024_000234-T1.exon3;Parent=OR024_000234-T1;
scaffold_2	funannotate	CDS	38244	38659	.	+	0	ID=OR024_000234-T1.cds;Parent=OR024_000234-T1;
scaffold_2	funannotate	CDS	38814	38824	.	+	1	ID=OR024_000234-T1.cds;Parent=OR024_000234-T1;
scaffold_2	funannotate	CDS	38896	39158	.	+	2	ID=OR024_000234-T1.cds;Parent=OR024_000234-T1;
scaffold_2	funannotate	gene	39737	40777	.	+	.	ID=OR024_000235;
scaffold_2	funannotate	mRNA	39737	40777	.	+	.	ID=OR024_000235-T1;Parent=OR024_000235;product=hypothetical protein;
scaffold_2	funannotate	exon	39737	40777	.	+	.	ID=OR024_000235-T1.exon1;Parent=OR024_000235-T1;
scaffold_2	funannotate	CDS	39737	40777	.	+	0	ID=OR024_000235-T1.cds;Parent=OR024_000235-T1;
scaffold_2	funannotate	gene	41338	43978	.	-	.	ID=OR024_000236;
scaffold_2	funannotate	mRNA	41338	43978	.	-	.	ID=OR024_000236-T1;Parent=OR024_000236;product=hypothetical protein;
scaffold_2	funannotate	exon	43847	43978	.	-	.	ID=OR024_000236-T1.exon1;Parent=OR024_000236-T1;
scaffold_2	funannotate	exon	43458	43777	.	-	.	ID=OR024_000236-T1.exon2;Parent=OR024_000236-T1;
scaffold_2	funannotate	exon	42738	43407	.	-	.	ID=OR024_000236-T1.exon3;Parent=OR024_000236-T1;
scaffold_2	funannotate	exon	42596	42681	.	-	.	ID=OR024_000236-T1.exon4;Parent=OR024_000236-T1;
scaffold_2	funannotate	exon	41338	42499	.	-	.	ID=OR024_000236-T1.exon5;Parent=OR024_000236-T1;
scaffold_2	funannotate	CDS	43847	43978	.	-	0	ID=OR024_000236-T1.cds;Parent=OR024_000236-T1;
scaffold_2	funannotate	CDS	43458	43777	.	-	0	ID=OR024_000236-T1.cds;Parent=OR024_000236-T1;
scaffold_2	funannotate	CDS	42738	43407	.	-	1	ID=OR024_000236-T1.cds;Parent=OR024_000236-T1;
scaffold_2	funannotate	CDS	42596	42681	.	-	0	ID=OR024_000236-T1.cds;Parent=OR024_000236-T1;
scaffold_2	funannotate	CDS	41338	42499	.	-	1	ID=OR024_000236-T1.cds;Parent=OR024_000236-T1;
scaffold_2	funannotate	gene	44557	45884	.	-	.	ID=OR024_000237;
scaffold_2	funannotate	mRNA	44557	45884	.	-	.	ID=OR024_000237-T1;Parent=OR024_000237;product=hypothetical protein;
scaffold_2	funannotate	exon	45854	45884	.	-	.	ID=OR024_000237-T1.exon1;Parent=OR024_000237-T1;
scaffold_2	funannotate	exon	45730	45765	.	-	.	ID=OR024_000237-T1.exon2;Parent=OR024_000237-T1;
scaffold_2	funannotate	exon	45373	45665	.	-	.	ID=OR024_000237-T1.exon3;Parent=OR024_000237-T1;
scaffold_2	funannotate	exon	45085	45322	.	-	.	ID=OR024_000237-T1.exon4;Parent=OR024_000237-T1;
scaffold_2	funannotate	exon	44557	44834	.	-	.	ID=OR024_000237-T1.exon5;Parent=OR024_000237-T1;
scaffold_2	funannotate	CDS	45854	45884	.	-	0	ID=OR024_000237-T1.cds;Parent=OR024_000237-T1;
scaffold_2	funannotate	CDS	45730	45765	.	-	2	ID=OR024_000237-T1.cds;Parent=OR024_000237-T1;
scaffold_2	funannotate	CDS	45373	45665	.	-	2	ID=OR024_000237-T1.cds;Parent=OR024_000237-T1;
scaffold_2	funannotate	CDS	45085	45322	.	-	0	ID=OR024_000237-T1.cds;Parent=OR024_000237-T1;
scaffold_2	funannotate	CDS	44557	44834	.	-	2	ID=OR024_000237-T1.cds;Parent=OR024_000237-T1;
scaffold_2	funannotate	gene	50117	51670	.	+	.	ID=OR024_000238;
scaffold_2	funannotate	mRNA	50117	51670	.	+	.	ID=OR024_000238-T1;Parent=OR024_000238;product=hypothetical protein;
scaffold_2	funannotate	exon	50117	50234	.	+	.	ID=OR024_000238-T1.exon1;Parent=OR024_000238-T1;
scaffold_2	funannotate	exon	50418	50602	.	+	.	ID=OR024_000238-T1.exon2;Parent=OR024_000238-T1;
scaffold_2	funannotate	exon	50785	50942	.	+	.	ID=OR024_000238-T1.exon3;Parent=OR024_000238-T1;
scaffold_2	funannotate	exon	51002	51260	.	+	.	ID=OR024_000238-T1.exon4;Parent=OR024_000238-T1;
scaffold_2	funannotate	exon	51326	51670	.	+	.	ID=OR024_000238-T1.exon5;Parent=OR024_000238-T1;
scaffold_2	funannotate	CDS	50117	50234	.	+	0	ID=OR024_000238-T1.cds;Parent=OR024_000238-T1;
scaffold_2	funannotate	CDS	50418	50602	.	+	2	ID=OR024_000238-T1.cds;Parent=OR024_000238-T1;
scaffold_2	funannotate	CDS	50785	50942	.	+	0	ID=OR024_000238-T1.cds;Parent=OR024_000238-T1;
scaffold_2	funannotate	CDS	51002	51260	.	+	1	ID=OR024_000238-T1.cds;Parent=OR024_000238-T1;
scaffold_2	funannotate	CDS	51326	51670	.	+	0	ID=OR024_000238-T1.cds;Parent=OR024_000238-T1;
scaffold_2	funannotate	gene	53921	56795	.	+	.	ID=OR024_000239;
scaffold_2	funannotate	mRNA	53921	56795	.	+	.	ID=OR024_000239-T1;Parent=OR024_000239;product=hypothetical protein;
scaffold_2	funannotate	exon	53921	54221	.	+	.	ID=OR024_000239-T1.exon1;Parent=OR024_000239-T1;
scaffold_2	funannotate	exon	54289	54371	.	+	.	ID=OR024_000239-T1.exon2;Parent=OR024_000239-T1;
scaffold_2	funannotate	exon	54458	54865	.	+	.	ID=OR024_000239-T1.exon3;Parent=OR024_000239-T1;
scaffold_2	funannotate	exon	54932	55038	.	+	.	ID=OR024_000239-T1.exon4;Parent=OR024_000239-T1;
scaffold_2	funannotate	exon	55091	56795	.	+	.	ID=OR024_000239-T1.exon5;Parent=OR024_000239-T1;
scaffold_2	funannotate	CDS	53921	54221	.	+	0	ID=OR024_000239-T1.cds;Parent=OR024_000239-T1;
scaffold_2	funannotate	CDS	54289	54371	.	+	2	ID=OR024_000239-T1.cds;Parent=OR024_000239-T1;
scaffold_2	funannotate	CDS	54458	54865	.	+	0	ID=OR024_000239-T1.cds;Parent=OR024_000239-T1;
scaffold_2	funannotate	CDS	54932	55038	.	+	0	ID=OR024_000239-T1.cds;Parent=OR024_000239-T1;
scaffold_2	funannotate	CDS	55091	56795	.	+	1	ID=OR024_000239-T1.cds;Parent=OR024_000239-T1;
scaffold_2	funannotate	gene	58822	61531	.	+	.	ID=OR024_000240;
scaffold_2	funannotate	mRNA	58822	61531	.	+	.	ID=OR024_000240-T1;Parent=OR024_000240;product=hypothetical protein;
scaffold_2	funannotate	exon	58822	59093	.	+	.	ID=OR024_000240-T1.exon1;Parent=OR024_000240-T1;
scaffold_2	funannotate	exon	59321	60163	.	+	.	ID=OR024_000240-T1.exon2;Parent=OR024_000240-T1;
scaffold_2	funannotate	exon	60301	60690	.	+	.	ID=OR024_000240-T1.exon3;Parent=OR024_000240-T1;
scaffold_2	funannotate	exon	60817	61531	.	+	.	ID=OR024_000240-T1.exon4;Parent=OR024_000240-T1;
scaffold_2	funannotate	CDS	58822	59093	.	+	0	ID=OR024_000240-T1.cds;Parent=OR024_000240-T1;
scaffold_2	funannotate	CDS	59321	60163	.	+	1	ID=OR024_000240-T1.cds;Parent=OR024_000240-T1;
scaffold_2	funannotate	CDS	60301	60690	.	+	1	ID=OR024_000240-T1.cds;Parent=OR024_000240-T1;
scaffold_2	funannotate	CDS	60817	61531	.	+	1	ID=OR024_000240-T1.cds;Parent=OR024_000240-T1;
scaffold_2	funannotate	gene	63506	65214	.	-	.	ID=OR024_000241;
scaffold_2	funannotate	mRNA	63506	65214	.	-	.	ID=OR024_000241-T1;Parent=OR024_000241;product=hypothetical protein;
scaffold_2	funannotate	exon	64956	65214	.	-	.	ID=OR024_000241-T1.exon1;Parent=OR024_000241-T1;
scaffold_2	funannotate	exon	64614	64804	.	-	.	ID=OR024_000241-T1.exon2;Parent=OR024_000241-T1;
scaffold_2	funannotate	exon	63506	64543	.	-	.	ID=OR024_000241-T1.exon3;Parent=OR024_000241-T1;
scaffold_2	funannotate	CDS	64956	65214	.	-	0	ID=OR024_000241-T1.cds;Parent=OR024_000241-T1;
scaffold_2	funannotate	CDS	64614	64804	.	-	2	ID=OR024_000241-T1.cds;Parent=OR024_000241-T1;
scaffold_2	funannotate	CDS	63506	64543	.	-	0	ID=OR024_000241-T1.cds;Parent=OR024_000241-T1;
scaffold_2	funannotate	gene	70532	74542	.	-	.	ID=OR024_000242;
scaffold_2	funannotate	mRNA	70532	74542	.	-	.	ID=OR024_000242-T1;Parent=OR024_000242;product=hypothetical protein;
scaffold_2	funannotate	exon	71092	74542	.	-	.	ID=OR024_000242-T1.exon1;Parent=OR024_000242-T1;
scaffold_2	funannotate	exon	70532	71037	.	-	.	ID=OR024_000242-T1.exon2;Parent=OR024_000242-T1;
scaffold_2	funannotate	CDS	71092	74542	.	-	0	ID=OR024_000242-T1.cds;Parent=OR024_000242-T1;
scaffold_2	funannotate	CDS	70532	71037	.	-	2	ID=OR024_000242-T1.cds;Parent=OR024_000242-T1;
scaffold_2	funannotate	gene	76249	76772	.	-	.	ID=OR024_000243;
scaffold_2	funannotate	mRNA	76249	76772	.	-	.	ID=OR024_000243-T1;Parent=OR024_000243;product=hypothetical protein;
scaffold_2	funannotate	exon	76757	76772	.	-	.	ID=OR024_000243-T1.exon1;Parent=OR024_000243-T1;
scaffold_2	funannotate	exon	76473	76673	.	-	.	ID=OR024_000243-T1.exon2;Parent=OR024_000243-T1;
scaffold_2	funannotate	exon	76249	76412	.	-	.	ID=OR024_000243-T1.exon3;Parent=OR024_000243-T1;
scaffold_2	funannotate	CDS	76757	76772	.	-	0	ID=OR024_000243-T1.cds;Parent=OR024_000243-T1;
scaffold_2	funannotate	CDS	76473	76673	.	-	2	ID=OR024_000243-T1.cds;Parent=OR024_000243-T1;
scaffold_2	funannotate	CDS	76249	76412	.	-	2	ID=OR024_000243-T1.cds;Parent=OR024_000243-T1;
scaffold_2	funannotate	gene	78880	80611	.	+	.	ID=OR024_000244;
scaffold_2	funannotate	mRNA	78880	80611	.	+	.	ID=OR024_000244-T1;Parent=OR024_000244;product=hypothetical protein;
scaffold_2	funannotate	exon	78880	78922	.	+	.	ID=OR024_000244-T1.exon1;Parent=OR024_000244-T1;
scaffold_2	funannotate	exon	78993	79331	.	+	.	ID=OR024_000244-T1.exon2;Parent=OR024_000244-T1;
scaffold_2	funannotate	exon	79393	79667	.	+	.	ID=OR024_000244-T1.exon3;Parent=OR024_000244-T1;
scaffold_2	funannotate	exon	79718	79951	.	+	.	ID=OR024_000244-T1.exon4;Parent=OR024_000244-T1;
scaffold_2	funannotate	exon	80009	80611	.	+	.	ID=OR024_000244-T1.exon5;Parent=OR024_000244-T1;
scaffold_2	funannotate	CDS	78880	78922	.	+	0	ID=OR024_000244-T1.cds;Parent=OR024_000244-T1;
scaffold_2	funannotate	CDS	78993	79331	.	+	2	ID=OR024_000244-T1.cds;Parent=OR024_000244-T1;
scaffold_2	funannotate	CDS	79393	79667	.	+	2	ID=OR024_000244-T1.cds;Parent=OR024_000244-T1;
scaffold_2	funannotate	CDS	79718	79951	.	+	0	ID=OR024_000244-T1.cds;Parent=OR024_000244-T1;
scaffold_2	funannotate	CDS	80009	80611	.	+	0	ID=OR024_000244-T1.cds;Parent=OR024_000244-T1;
scaffold_2	funannotate	gene	80845	82269	.	-	.	ID=OR024_000245;
scaffold_2	funannotate	mRNA	80845	82269	.	-	.	ID=OR024_000245-T1;Parent=OR024_000245;product=hypothetical protein;
scaffold_2	funannotate	exon	82150	82269	.	-	.	ID=OR024_000245-T1.exon1;Parent=OR024_000245-T1;
scaffold_2	funannotate	exon	82016	82053	.	-	.	ID=OR024_000245-T1.exon2;Parent=OR024_000245-T1;
scaffold_2	funannotate	exon	81796	81953	.	-	.	ID=OR024_000245-T1.exon3;Parent=OR024_000245-T1;
scaffold_2	funannotate	exon	81554	81733	.	-	.	ID=OR024_000245-T1.exon4;Parent=OR024_000245-T1;
scaffold_2	funannotate	exon	81149	81399	.	-	.	ID=OR024_000245-T1.exon5;Parent=OR024_000245-T1;
scaffold_2	funannotate	exon	80941	81088	.	-	.	ID=OR024_000245-T1.exon6;Parent=OR024_000245-T1;
scaffold_2	funannotate	exon	80845	80891	.	-	.	ID=OR024_000245-T1.exon7;Parent=OR024_000245-T1;
scaffold_2	funannotate	CDS	82150	82269	.	-	0	ID=OR024_000245-T1.cds;Parent=OR024_000245-T1;
scaffold_2	funannotate	CDS	82016	82053	.	-	0	ID=OR024_000245-T1.cds;Parent=OR024_000245-T1;
scaffold_2	funannotate	CDS	81796	81953	.	-	1	ID=OR024_000245-T1.cds;Parent=OR024_000245-T1;
scaffold_2	funannotate	CDS	81554	81733	.	-	2	ID=OR024_000245-T1.cds;Parent=OR024_000245-T1;
scaffold_2	funannotate	CDS	81149	81399	.	-	2	ID=OR024_000245-T1.cds;Parent=OR024_000245-T1;
scaffold_2	funannotate	CDS	80941	81088	.	-	0	ID=OR024_000245-T1.cds;Parent=OR024_000245-T1;
scaffold_2	funannotate	CDS	80845	80891	.	-	2	ID=OR024_000245-T1.cds;Parent=OR024_000245-T1;
scaffold_2	funannotate	gene	90182	90367	.	+	.	ID=OR024_000246;
scaffold_2	funannotate	mRNA	90182	90367	.	+	.	ID=OR024_000246-T1;Parent=OR024_000246;product=hypothetical protein;
scaffold_2	funannotate	exon	90182	90367	.	+	.	ID=OR024_000246-T1.exon1;Parent=OR024_000246-T1;
scaffold_2	funannotate	CDS	90182	90367	.	+	0	ID=OR024_000246-T1.cds;Parent=OR024_000246-T1;
scaffold_2	funannotate	gene	101430	102774	.	+	.	ID=OR024_000247;
scaffold_2	funannotate	mRNA	101430	102774	.	+	.	ID=OR024_000247-T1;Parent=OR024_000247;product=hypothetical protein;
scaffold_2	funannotate	exon	101430	102155	.	+	.	ID=OR024_000247-T1.exon1;Parent=OR024_000247-T1;
scaffold_2	funannotate	exon	102209	102523	.	+	.	ID=OR024_000247-T1.exon2;Parent=OR024_000247-T1;
scaffold_2	funannotate	exon	102592	102774	.	+	.	ID=OR024_000247-T1.exon3;Parent=OR024_000247-T1;
scaffold_2	funannotate	CDS	101430	102155	.	+	0	ID=OR024_000247-T1.cds;Parent=OR024_000247-T1;
scaffold_2	funannotate	CDS	102209	102523	.	+	0	ID=OR024_000247-T1.cds;Parent=OR024_000247-T1;
scaffold_2	funannotate	CDS	102592	102774	.	+	0	ID=OR024_000247-T1.cds;Parent=OR024_000247-T1;
scaffold_2	funannotate	gene	113279	115689	.	-	.	ID=OR024_000248;
scaffold_2	funannotate	mRNA	113279	115689	.	-	.	ID=OR024_000248-T1;Parent=OR024_000248;product=hypothetical protein;
scaffold_2	funannotate	exon	115679	115689	.	-	.	ID=OR024_000248-T1.exon1;Parent=OR024_000248-T1;
scaffold_2	funannotate	exon	115541	115613	.	-	.	ID=OR024_000248-T1.exon2;Parent=OR024_000248-T1;
scaffold_2	funannotate	exon	115407	115472	.	-	.	ID=OR024_000248-T1.exon3;Parent=OR024_000248-T1;
scaffold_2	funannotate	exon	114419	115333	.	-	.	ID=OR024_000248-T1.exon4;Parent=OR024_000248-T1;
scaffold_2	funannotate	exon	113279	114349	.	-	.	ID=OR024_000248-T1.exon5;Parent=OR024_000248-T1;
scaffold_2	funannotate	CDS	115679	115689	.	-	0	ID=OR024_000248-T1.cds;Parent=OR024_000248-T1;
scaffold_2	funannotate	CDS	115541	115613	.	-	1	ID=OR024_000248-T1.cds;Parent=OR024_000248-T1;
scaffold_2	funannotate	CDS	115407	115472	.	-	0	ID=OR024_000248-T1.cds;Parent=OR024_000248-T1;
scaffold_2	funannotate	CDS	114419	115333	.	-	0	ID=OR024_000248-T1.cds;Parent=OR024_000248-T1;
scaffold_2	funannotate	CDS	113279	114349	.	-	0	ID=OR024_000248-T1.cds;Parent=OR024_000248-T1;
scaffold_2	funannotate	gene	116970	117971	.	-	.	ID=OR024_000249;
scaffold_2	funannotate	mRNA	116970	117971	.	-	.	ID=OR024_000249-T1;Parent=OR024_000249;product=hypothetical protein;
scaffold_2	funannotate	exon	117248	117971	.	-	.	ID=OR024_000249-T1.exon1;Parent=OR024_000249-T1;
scaffold_2	funannotate	exon	116970	117196	.	-	.	ID=OR024_000249-T1.exon2;Parent=OR024_000249-T1;
scaffold_2	funannotate	CDS	117248	117971	.	-	0	ID=OR024_000249-T1.cds;Parent=OR024_000249-T1;
scaffold_2	funannotate	CDS	116970	117196	.	-	2	ID=OR024_000249-T1.cds;Parent=OR024_000249-T1;
scaffold_2	funannotate	gene	119298	121466	.	-	.	ID=OR024_000250;
scaffold_2	funannotate	mRNA	119298	121466	.	-	.	ID=OR024_000250-T1;Parent=OR024_000250;product=hypothetical protein;
scaffold_2	funannotate	exon	119298	121466	.	-	.	ID=OR024_000250-T1.exon1;Parent=OR024_000250-T1;
scaffold_2	funannotate	CDS	119298	121466	.	-	0	ID=OR024_000250-T1.cds;Parent=OR024_000250-T1;
scaffold_2	funannotate	gene	123115	123870	.	-	.	ID=OR024_000251;
scaffold_2	funannotate	mRNA	123115	123870	.	-	.	ID=OR024_000251-T1;Parent=OR024_000251;product=hypothetical protein;
scaffold_2	funannotate	exon	123115	123870	.	-	.	ID=OR024_000251-T1.exon1;Parent=OR024_000251-T1;
scaffold_2	funannotate	CDS	123115	123870	.	-	0	ID=OR024_000251-T1.cds;Parent=OR024_000251-T1;
scaffold_2	funannotate	gene	124741	125370	.	+	.	ID=OR024_000252;
scaffold_2	funannotate	mRNA	124741	125370	.	+	.	ID=OR024_000252-T1;Parent=OR024_000252;product=hypothetical protein;
scaffold_2	funannotate	exon	124741	125370	.	+	.	ID=OR024_000252-T1.exon1;Parent=OR024_000252-T1;
scaffold_2	funannotate	CDS	124741	125370	.	+	0	ID=OR024_000252-T1.cds;Parent=OR024_000252-T1;
scaffold_2	funannotate	gene	125575	126425	.	-	.	ID=OR024_000253;
scaffold_2	funannotate	mRNA	125575	126425	.	-	.	ID=OR024_000253-T1;Parent=OR024_000253;product=hypothetical protein;
scaffold_2	funannotate	exon	125825	126425	.	-	.	ID=OR024_000253-T1.exon1;Parent=OR024_000253-T1;
scaffold_2	funannotate	exon	125575	125795	.	-	.	ID=OR024_000253-T1.exon2;Parent=OR024_000253-T1;
scaffold_2	funannotate	CDS	125825	126425	.	-	0	ID=OR024_000253-T1.cds;Parent=OR024_000253-T1;
scaffold_2	funannotate	CDS	125575	125795	.	-	2	ID=OR024_000253-T1.cds;Parent=OR024_000253-T1;
scaffold_2	funannotate	gene	127110	129439	.	+	.	ID=OR024_000254;
scaffold_2	funannotate	mRNA	127110	129439	.	+	.	ID=OR024_000254-T1;Parent=OR024_000254;product=hypothetical protein;
scaffold_2	funannotate	exon	127110	127729	.	+	.	ID=OR024_000254-T1.exon1;Parent=OR024_000254-T1;
scaffold_2	funannotate	exon	127937	128277	.	+	.	ID=OR024_000254-T1.exon2;Parent=OR024_000254-T1;
scaffold_2	funannotate	exon	128320	128600	.	+	.	ID=OR024_000254-T1.exon3;Parent=OR024_000254-T1;
scaffold_2	funannotate	exon	128627	129439	.	+	.	ID=OR024_000254-T1.exon4;Parent=OR024_000254-T1;
scaffold_2	funannotate	CDS	127110	127729	.	+	0	ID=OR024_000254-T1.cds;Parent=OR024_000254-T1;
scaffold_2	funannotate	CDS	127937	128277	.	+	1	ID=OR024_000254-T1.cds;Parent=OR024_000254-T1;
scaffold_2	funannotate	CDS	128320	128600	.	+	2	ID=OR024_000254-T1.cds;Parent=OR024_000254-T1;
scaffold_2	funannotate	CDS	128627	129439	.	+	0	ID=OR024_000254-T1.cds;Parent=OR024_000254-T1;
scaffold_2	funannotate	gene	133466	137379	.	+	.	ID=OR024_000255;
scaffold_2	funannotate	mRNA	133466	137379	.	+	.	ID=OR024_000255-T1;Parent=OR024_000255;product=hypothetical protein;
scaffold_2	funannotate	exon	133466	134803	.	+	.	ID=OR024_000255-T1.exon1;Parent=OR024_000255-T1;
scaffold_2	funannotate	exon	134900	135117	.	+	.	ID=OR024_000255-T1.exon2;Parent=OR024_000255-T1;
scaffold_2	funannotate	exon	135202	135275	.	+	.	ID=OR024_000255-T1.exon3;Parent=OR024_000255-T1;
scaffold_2	funannotate	exon	135335	135946	.	+	.	ID=OR024_000255-T1.exon4;Parent=OR024_000255-T1;
scaffold_2	funannotate	exon	136002	136427	.	+	.	ID=OR024_000255-T1.exon5;Parent=OR024_000255-T1;
scaffold_2	funannotate	exon	136535	137379	.	+	.	ID=OR024_000255-T1.exon6;Parent=OR024_000255-T1;
scaffold_2	funannotate	CDS	133466	134803	.	+	0	ID=OR024_000255-T1.cds;Parent=OR024_000255-T1;
scaffold_2	funannotate	CDS	134900	135117	.	+	0	ID=OR024_000255-T1.cds;Parent=OR024_000255-T1;
scaffold_2	funannotate	CDS	135202	135275	.	+	1	ID=OR024_000255-T1.cds;Parent=OR024_000255-T1;
scaffold_2	funannotate	CDS	135335	135946	.	+	2	ID=OR024_000255-T1.cds;Parent=OR024_000255-T1;
scaffold_2	funannotate	CDS	136002	136427	.	+	2	ID=OR024_000255-T1.cds;Parent=OR024_000255-T1;
scaffold_2	funannotate	CDS	136535	137379	.	+	2	ID=OR024_000255-T1.cds;Parent=OR024_000255-T1;
scaffold_2	funannotate	gene	138266	139612	.	-	.	ID=OR024_000256;
scaffold_2	funannotate	mRNA	138266	139612	.	-	.	ID=OR024_000256-T1;Parent=OR024_000256;product=hypothetical protein;
scaffold_2	funannotate	exon	139443	139612	.	-	.	ID=OR024_000256-T1.exon1;Parent=OR024_000256-T1;
scaffold_2	funannotate	exon	138266	139355	.	-	.	ID=OR024_000256-T1.exon2;Parent=OR024_000256-T1;
scaffold_2	funannotate	CDS	139443	139612	.	-	0	ID=OR024_000256-T1.cds;Parent=OR024_000256-T1;
scaffold_2	funannotate	CDS	138266	139355	.	-	1	ID=OR024_000256-T1.cds;Parent=OR024_000256-T1;
scaffold_2	funannotate	gene	140634	143675	.	+	.	ID=OR024_000257;
scaffold_2	funannotate	mRNA	140634	143675	.	+	.	ID=OR024_000257-T1;Parent=OR024_000257;product=hypothetical protein;
scaffold_2	funannotate	exon	140634	143675	.	+	.	ID=OR024_000257-T1.exon1;Parent=OR024_000257-T1;
scaffold_2	funannotate	CDS	140634	143675	.	+	0	ID=OR024_000257-T1.cds;Parent=OR024_000257-T1;
scaffold_2	funannotate	gene	144022	146541	.	-	.	ID=OR024_000258;
scaffold_2	funannotate	mRNA	144022	146541	.	-	.	ID=OR024_000258-T1;Parent=OR024_000258;product=hypothetical protein;
scaffold_2	funannotate	exon	146450	146541	.	-	.	ID=OR024_000258-T1.exon1;Parent=OR024_000258-T1;
scaffold_2	funannotate	exon	146236	146326	.	-	.	ID=OR024_000258-T1.exon2;Parent=OR024_000258-T1;
scaffold_2	funannotate	exon	145821	146074	.	-	.	ID=OR024_000258-T1.exon3;Parent=OR024_000258-T1;
scaffold_2	funannotate	exon	145533	145755	.	-	.	ID=OR024_000258-T1.exon4;Parent=OR024_000258-T1;
scaffold_2	funannotate	exon	145313	145451	.	-	.	ID=OR024_000258-T1.exon5;Parent=OR024_000258-T1;
scaffold_2	funannotate	exon	145069	145245	.	-	.	ID=OR024_000258-T1.exon6;Parent=OR024_000258-T1;
scaffold_2	funannotate	exon	144896	144969	.	-	.	ID=OR024_000258-T1.exon7;Parent=OR024_000258-T1;
scaffold_2	funannotate	exon	144022	144738	.	-	.	ID=OR024_000258-T1.exon8;Parent=OR024_000258-T1;
scaffold_2	funannotate	CDS	146450	146541	.	-	0	ID=OR024_000258-T1.cds;Parent=OR024_000258-T1;
scaffold_2	funannotate	CDS	146236	146326	.	-	1	ID=OR024_000258-T1.cds;Parent=OR024_000258-T1;
scaffold_2	funannotate	CDS	145821	146074	.	-	0	ID=OR024_000258-T1.cds;Parent=OR024_000258-T1;
scaffold_2	funannotate	CDS	145533	145755	.	-	1	ID=OR024_000258-T1.cds;Parent=OR024_000258-T1;
scaffold_2	funannotate	CDS	145313	145451	.	-	0	ID=OR024_000258-T1.cds;Parent=OR024_000258-T1;
scaffold_2	funannotate	CDS	145069	145245	.	-	2	ID=OR024_000258-T1.cds;Parent=OR024_000258-T1;
scaffold_2	funannotate	CDS	144896	144969	.	-	2	ID=OR024_000258-T1.cds;Parent=OR024_000258-T1;
scaffold_2	funannotate	CDS	144022	144738	.	-	0	ID=OR024_000258-T1.cds;Parent=OR024_000258-T1;
scaffold_2	funannotate	gene	148558	149383	.	+	.	ID=OR024_000259;
scaffold_2	funannotate	mRNA	148558	149383	.	+	.	ID=OR024_000259-T1;Parent=OR024_000259;product=hypothetical protein;
scaffold_2	funannotate	exon	148558	148643	.	+	.	ID=OR024_000259-T1.exon1;Parent=OR024_000259-T1;
scaffold_2	funannotate	exon	148777	149383	.	+	.	ID=OR024_000259-T1.exon2;Parent=OR024_000259-T1;
scaffold_2	funannotate	CDS	148558	148643	.	+	0	ID=OR024_000259-T1.cds;Parent=OR024_000259-T1;
scaffold_2	funannotate	CDS	148777	149383	.	+	1	ID=OR024_000259-T1.cds;Parent=OR024_000259-T1;
scaffold_2	funannotate	gene	150917	151499	.	+	.	ID=OR024_000260;
scaffold_2	funannotate	mRNA	150917	151499	.	+	.	ID=OR024_000260-T1;Parent=OR024_000260;product=hypothetical protein;
scaffold_2	funannotate	exon	150917	151192	.	+	.	ID=OR024_000260-T1.exon1;Parent=OR024_000260-T1;
scaffold_2	funannotate	exon	151284	151499	.	+	.	ID=OR024_000260-T1.exon2;Parent=OR024_000260-T1;
scaffold_2	funannotate	CDS	150917	151192	.	+	0	ID=OR024_000260-T1.cds;Parent=OR024_000260-T1;
scaffold_2	funannotate	CDS	151284	151499	.	+	0	ID=OR024_000260-T1.cds;Parent=OR024_000260-T1;
scaffold_2	funannotate	gene	155107	156343	.	+	.	ID=OR024_000261;
scaffold_2	funannotate	mRNA	155107	156343	.	+	.	ID=OR024_000261-T1;Parent=OR024_000261;product=hypothetical protein;
scaffold_2	funannotate	exon	155107	156101	.	+	.	ID=OR024_000261-T1.exon1;Parent=OR024_000261-T1;
scaffold_2	funannotate	exon	156178	156343	.	+	.	ID=OR024_000261-T1.exon2;Parent=OR024_000261-T1;
scaffold_2	funannotate	CDS	155107	156101	.	+	0	ID=OR024_000261-T1.cds;Parent=OR024_000261-T1;
scaffold_2	funannotate	CDS	156178	156343	.	+	1	ID=OR024_000261-T1.cds;Parent=OR024_000261-T1;
scaffold_2	funannotate	gene	158407	160209	.	+	.	ID=OR024_000262;
scaffold_2	funannotate	mRNA	158407	160209	.	+	.	ID=OR024_000262-T1;Parent=OR024_000262;product=hypothetical protein;
scaffold_2	funannotate	exon	158407	158621	.	+	.	ID=OR024_000262-T1.exon1;Parent=OR024_000262-T1;
scaffold_2	funannotate	exon	158766	159149	.	+	.	ID=OR024_000262-T1.exon2;Parent=OR024_000262-T1;
scaffold_2	funannotate	exon	159223	159974	.	+	.	ID=OR024_000262-T1.exon3;Parent=OR024_000262-T1;
scaffold_2	funannotate	exon	160070	160209	.	+	.	ID=OR024_000262-T1.exon4;Parent=OR024_000262-T1;
scaffold_2	funannotate	CDS	158407	158621	.	+	0	ID=OR024_000262-T1.cds;Parent=OR024_000262-T1;
scaffold_2	funannotate	CDS	158766	159149	.	+	1	ID=OR024_000262-T1.cds;Parent=OR024_000262-T1;
scaffold_2	funannotate	CDS	159223	159974	.	+	1	ID=OR024_000262-T1.cds;Parent=OR024_000262-T1;
scaffold_2	funannotate	CDS	160070	160209	.	+	2	ID=OR024_000262-T1.cds;Parent=OR024_000262-T1;
scaffold_2	funannotate	gene	161952	162374	.	+	.	ID=OR024_000263;
scaffold_2	funannotate	mRNA	161952	162374	.	+	.	ID=OR024_000263-T1;Parent=OR024_000263;product=hypothetical protein;
scaffold_2	funannotate	exon	161952	162074	.	+	.	ID=OR024_000263-T1.exon1;Parent=OR024_000263-T1;
scaffold_2	funannotate	exon	162135	162374	.	+	.	ID=OR024_000263-T1.exon2;Parent=OR024_000263-T1;
scaffold_2	funannotate	CDS	161952	162074	.	+	0	ID=OR024_000263-T1.cds;Parent=OR024_000263-T1;
scaffold_2	funannotate	CDS	162135	162374	.	+	0	ID=OR024_000263-T1.cds;Parent=OR024_000263-T1;
scaffold_2	funannotate	gene	165042	165916	.	+	.	ID=OR024_000264;
scaffold_2	funannotate	mRNA	165042	165916	.	+	.	ID=OR024_000264-T1;Parent=OR024_000264;product=hypothetical protein;
scaffold_2	funannotate	exon	165042	165225	.	+	.	ID=OR024_000264-T1.exon1;Parent=OR024_000264-T1;
scaffold_2	funannotate	exon	165304	165508	.	+	.	ID=OR024_000264-T1.exon2;Parent=OR024_000264-T1;
scaffold_2	funannotate	exon	165563	165771	.	+	.	ID=OR024_000264-T1.exon3;Parent=OR024_000264-T1;
scaffold_2	funannotate	exon	165837	165916	.	+	.	ID=OR024_000264-T1.exon4;Parent=OR024_000264-T1;
scaffold_2	funannotate	CDS	165042	165225	.	+	0	ID=OR024_000264-T1.cds;Parent=OR024_000264-T1;
scaffold_2	funannotate	CDS	165304	165508	.	+	2	ID=OR024_000264-T1.cds;Parent=OR024_000264-T1;
scaffold_2	funannotate	CDS	165563	165771	.	+	1	ID=OR024_000264-T1.cds;Parent=OR024_000264-T1;
scaffold_2	funannotate	CDS	165837	165916	.	+	2	ID=OR024_000264-T1.cds;Parent=OR024_000264-T1;
scaffold_2	funannotate	gene	169164	182059	.	+	.	ID=OR024_000265;
scaffold_2	funannotate	mRNA	169164	182059	.	+	.	ID=OR024_000265-T1;Parent=OR024_000265;product=hypothetical protein;
scaffold_2	funannotate	exon	169164	169281	.	+	.	ID=OR024_000265-T1.exon1;Parent=OR024_000265-T1;
scaffold_2	funannotate	exon	169338	182059	.	+	.	ID=OR024_000265-T1.exon2;Parent=OR024_000265-T1;
scaffold_2	funannotate	CDS	169164	169281	.	+	0	ID=OR024_000265-T1.cds;Parent=OR024_000265-T1;
scaffold_2	funannotate	CDS	169338	182059	.	+	2	ID=OR024_000265-T1.cds;Parent=OR024_000265-T1;
scaffold_2	funannotate	gene	182290	186330	.	-	.	ID=OR024_000266;
scaffold_2	funannotate	mRNA	182290	186330	.	-	.	ID=OR024_000266-T1;Parent=OR024_000266;product=hypothetical protein;
scaffold_2	funannotate	exon	185991	186330	.	-	.	ID=OR024_000266-T1.exon1;Parent=OR024_000266-T1;
scaffold_2	funannotate	exon	182290	185939	.	-	.	ID=OR024_000266-T1.exon2;Parent=OR024_000266-T1;
scaffold_2	funannotate	CDS	185991	186330	.	-	0	ID=OR024_000266-T1.cds;Parent=OR024_000266-T1;
scaffold_2	funannotate	CDS	182290	185939	.	-	2	ID=OR024_000266-T1.cds;Parent=OR024_000266-T1;
scaffold_2	funannotate	gene	186716	189098	.	-	.	ID=OR024_000267;
scaffold_2	funannotate	mRNA	186716	189098	.	-	.	ID=OR024_000267-T1;Parent=OR024_000267;product=hypothetical protein;
scaffold_2	funannotate	exon	188996	189098	.	-	.	ID=OR024_000267-T1.exon1;Parent=OR024_000267-T1;
scaffold_2	funannotate	exon	187153	188942	.	-	.	ID=OR024_000267-T1.exon2;Parent=OR024_000267-T1;
scaffold_2	funannotate	exon	186716	187075	.	-	.	ID=OR024_000267-T1.exon3;Parent=OR024_000267-T1;
scaffold_2	funannotate	CDS	188996	189098	.	-	0	ID=OR024_000267-T1.cds;Parent=OR024_000267-T1;
scaffold_2	funannotate	CDS	187153	188942	.	-	2	ID=OR024_000267-T1.cds;Parent=OR024_000267-T1;
scaffold_2	funannotate	CDS	186716	187075	.	-	0	ID=OR024_000267-T1.cds;Parent=OR024_000267-T1;
scaffold_2	funannotate	gene	191050	192289	.	+	.	ID=OR024_000268;
scaffold_2	funannotate	mRNA	191050	192289	.	+	.	ID=OR024_000268-T1;Parent=OR024_000268;product=hypothetical protein;
scaffold_2	funannotate	exon	191050	191299	.	+	.	ID=OR024_000268-T1.exon1;Parent=OR024_000268-T1;
scaffold_2	funannotate	exon	191364	192289	.	+	.	ID=OR024_000268-T1.exon2;Parent=OR024_000268-T1;
scaffold_2	funannotate	CDS	191050	191299	.	+	0	ID=OR024_000268-T1.cds;Parent=OR024_000268-T1;
scaffold_2	funannotate	CDS	191364	192289	.	+	2	ID=OR024_000268-T1.cds;Parent=OR024_000268-T1;
scaffold_2	funannotate	gene	193471	194911	.	-	.	ID=OR024_000269;
scaffold_2	funannotate	mRNA	193471	194911	.	-	.	ID=OR024_000269-T1;Parent=OR024_000269;product=hypothetical protein;
scaffold_2	funannotate	exon	194655	194911	.	-	.	ID=OR024_000269-T1.exon1;Parent=OR024_000269-T1;
scaffold_2	funannotate	exon	194415	194587	.	-	.	ID=OR024_000269-T1.exon2;Parent=OR024_000269-T1;
[truncated: 115,253 more rows]
