# Supplementary material for: Population genomics of the grapevine pathogen Eutypa lata reveals evidence for population expansion and intraspecific differences in secondary metabolite gene clusters
Source: PLoS Genet. 2022 Apr 1;18(4):e1010153. doi: 10.1371/journal.pgen.1010153 (PMC9007359; doi:10.1371/journal.pgen.1010153)
Supplement: S1 Data — (ZIP) [file pgen.1010153.s010.zip › Eutypa_lata_OR039.gff3]

##gff-version 3
scaffold_1	funannotate	gene	796	1245	.	-	.	ID=OR039_000001;
scaffold_1	funannotate	mRNA	796	1245	.	-	.	ID=OR039_000001-T1;Parent=OR039_000001;product=hypothetical protein;
scaffold_1	funannotate	exon	796	1245	.	-	.	ID=OR039_000001-T1.exon1;Parent=OR039_000001-T1;
scaffold_1	funannotate	CDS	796	1245	.	-	0	ID=OR039_000001-T1.cds;Parent=OR039_000001-T1;
scaffold_1	funannotate	gene	3024	6085	.	+	.	ID=OR039_000002;
scaffold_1	funannotate	mRNA	3024	6085	.	+	.	ID=OR039_000002-T1;Parent=OR039_000002;product=hypothetical protein;
scaffold_1	funannotate	exon	3024	3180	.	+	.	ID=OR039_000002-T1.exon1;Parent=OR039_000002-T1;
scaffold_1	funannotate	exon	3243	5884	.	+	.	ID=OR039_000002-T1.exon2;Parent=OR039_000002-T1;
scaffold_1	funannotate	exon	6008	6085	.	+	.	ID=OR039_000002-T1.exon3;Parent=OR039_000002-T1;
scaffold_1	funannotate	CDS	3024	3180	.	+	0	ID=OR039_000002-T1.cds;Parent=OR039_000002-T1;
scaffold_1	funannotate	CDS	3243	5884	.	+	2	ID=OR039_000002-T1.cds;Parent=OR039_000002-T1;
scaffold_1	funannotate	CDS	6008	6085	.	+	0	ID=OR039_000002-T1.cds;Parent=OR039_000002-T1;
scaffold_1	funannotate	gene	8595	9821	.	+	.	ID=OR039_000003;
scaffold_1	funannotate	mRNA	8595	9821	.	+	.	ID=OR039_000003-T1;Parent=OR039_000003;product=hypothetical protein;
scaffold_1	funannotate	exon	8595	9669	.	+	.	ID=OR039_000003-T1.exon1;Parent=OR039_000003-T1;
scaffold_1	funannotate	exon	9733	9821	.	+	.	ID=OR039_000003-T1.exon2;Parent=OR039_000003-T1;
scaffold_1	funannotate	CDS	8595	9669	.	+	0	ID=OR039_000003-T1.cds;Parent=OR039_000003-T1;
scaffold_1	funannotate	CDS	9733	9821	.	+	2	ID=OR039_000003-T1.cds;Parent=OR039_000003-T1;
scaffold_1	funannotate	gene	14968	15903	.	-	.	ID=OR039_000004;
scaffold_1	funannotate	mRNA	14968	15903	.	-	.	ID=OR039_000004-T1;Parent=OR039_000004;product=hypothetical protein;
scaffold_1	funannotate	exon	15873	15903	.	-	.	ID=OR039_000004-T1.exon1;Parent=OR039_000004-T1;
scaffold_1	funannotate	exon	15342	15793	.	-	.	ID=OR039_000004-T1.exon2;Parent=OR039_000004-T1;
scaffold_1	funannotate	exon	15050	15272	.	-	.	ID=OR039_000004-T1.exon3;Parent=OR039_000004-T1;
scaffold_1	funannotate	exon	14968	14993	.	-	.	ID=OR039_000004-T1.exon4;Parent=OR039_000004-T1;
scaffold_1	funannotate	CDS	15873	15903	.	-	0	ID=OR039_000004-T1.cds;Parent=OR039_000004-T1;
scaffold_1	funannotate	CDS	15342	15793	.	-	2	ID=OR039_000004-T1.cds;Parent=OR039_000004-T1;
scaffold_1	funannotate	CDS	15050	15272	.	-	0	ID=OR039_000004-T1.cds;Parent=OR039_000004-T1;
scaffold_1	funannotate	CDS	14968	14993	.	-	2	ID=OR039_000004-T1.cds;Parent=OR039_000004-T1;
scaffold_1	funannotate	gene	16313	18013	.	+	.	ID=OR039_000005;
scaffold_1	funannotate	mRNA	16313	18013	.	+	.	ID=OR039_000005-T1;Parent=OR039_000005;product=hypothetical protein;
scaffold_1	funannotate	exon	16313	17812	.	+	.	ID=OR039_000005-T1.exon1;Parent=OR039_000005-T1;
scaffold_1	funannotate	exon	17873	18013	.	+	.	ID=OR039_000005-T1.exon2;Parent=OR039_000005-T1;
scaffold_1	funannotate	CDS	16313	17812	.	+	0	ID=OR039_000005-T1.cds;Parent=OR039_000005-T1;
scaffold_1	funannotate	CDS	17873	18013	.	+	0	ID=OR039_000005-T1.cds;Parent=OR039_000005-T1;
scaffold_1	funannotate	gene	24249	26078	.	+	.	ID=OR039_000006;
scaffold_1	funannotate	mRNA	24249	26078	.	+	.	ID=OR039_000006-T1;Parent=OR039_000006;product=hypothetical protein;
scaffold_1	funannotate	exon	24249	26078	.	+	.	ID=OR039_000006-T1.exon1;Parent=OR039_000006-T1;
scaffold_1	funannotate	CDS	24249	26078	.	+	0	ID=OR039_000006-T1.cds;Parent=OR039_000006-T1;
scaffold_1	funannotate	gene	35497	36825	.	-	.	ID=OR039_000007;
scaffold_1	funannotate	mRNA	35497	36825	.	-	.	ID=OR039_000007-T1;Parent=OR039_000007;product=hypothetical protein;
scaffold_1	funannotate	exon	36032	36825	.	-	.	ID=OR039_000007-T1.exon1;Parent=OR039_000007-T1;
scaffold_1	funannotate	exon	35497	35722	.	-	.	ID=OR039_000007-T1.exon2;Parent=OR039_000007-T1;
scaffold_1	funannotate	CDS	36032	36825	.	-	0	ID=OR039_000007-T1.cds;Parent=OR039_000007-T1;
scaffold_1	funannotate	CDS	35497	35722	.	-	1	ID=OR039_000007-T1.cds;Parent=OR039_000007-T1;
scaffold_1	funannotate	gene	38670	40207	.	-	.	ID=OR039_000008;
scaffold_1	funannotate	mRNA	38670	40207	.	-	.	ID=OR039_000008-T1;Parent=OR039_000008;product=hypothetical protein;
scaffold_1	funannotate	exon	40111	40207	.	-	.	ID=OR039_000008-T1.exon1;Parent=OR039_000008-T1;
scaffold_1	funannotate	exon	39595	40053	.	-	.	ID=OR039_000008-T1.exon2;Parent=OR039_000008-T1;
scaffold_1	funannotate	exon	39417	39528	.	-	.	ID=OR039_000008-T1.exon3;Parent=OR039_000008-T1;
scaffold_1	funannotate	exon	39315	39370	.	-	.	ID=OR039_000008-T1.exon4;Parent=OR039_000008-T1;
scaffold_1	funannotate	exon	38670	39214	.	-	.	ID=OR039_000008-T1.exon5;Parent=OR039_000008-T1;
scaffold_1	funannotate	CDS	40111	40207	.	-	0	ID=OR039_000008-T1.cds;Parent=OR039_000008-T1;
scaffold_1	funannotate	CDS	39595	40053	.	-	2	ID=OR039_000008-T1.cds;Parent=OR039_000008-T1;
scaffold_1	funannotate	CDS	39417	39528	.	-	2	ID=OR039_000008-T1.cds;Parent=OR039_000008-T1;
scaffold_1	funannotate	CDS	39315	39370	.	-	1	ID=OR039_000008-T1.cds;Parent=OR039_000008-T1;
scaffold_1	funannotate	CDS	38670	39214	.	-	2	ID=OR039_000008-T1.cds;Parent=OR039_000008-T1;
scaffold_1	funannotate	gene	41344	42598	.	+	.	ID=OR039_000009;
scaffold_1	funannotate	mRNA	41344	42598	.	+	.	ID=OR039_000009-T1;Parent=OR039_000009;product=hypothetical protein;
scaffold_1	funannotate	exon	41344	41920	.	+	.	ID=OR039_000009-T1.exon1;Parent=OR039_000009-T1;
scaffold_1	funannotate	exon	41972	42177	.	+	.	ID=OR039_000009-T1.exon2;Parent=OR039_000009-T1;
scaffold_1	funannotate	exon	42230	42598	.	+	.	ID=OR039_000009-T1.exon3;Parent=OR039_000009-T1;
scaffold_1	funannotate	CDS	41344	41920	.	+	0	ID=OR039_000009-T1.cds;Parent=OR039_000009-T1;
scaffold_1	funannotate	CDS	41972	42177	.	+	2	ID=OR039_000009-T1.cds;Parent=OR039_000009-T1;
scaffold_1	funannotate	CDS	42230	42598	.	+	0	ID=OR039_000009-T1.cds;Parent=OR039_000009-T1;
scaffold_1	funannotate	gene	43293	44276	.	+	.	ID=OR039_000010;
scaffold_1	funannotate	mRNA	43293	44276	.	+	.	ID=OR039_000010-T1;Parent=OR039_000010;product=hypothetical protein;
scaffold_1	funannotate	exon	43293	44276	.	+	.	ID=OR039_000010-T1.exon1;Parent=OR039_000010-T1;
scaffold_1	funannotate	CDS	43293	44276	.	+	0	ID=OR039_000010-T1.cds;Parent=OR039_000010-T1;
scaffold_1	funannotate	gene	44834	45733	.	+	.	ID=OR039_000011;
scaffold_1	funannotate	mRNA	44834	45733	.	+	.	ID=OR039_000011-T1;Parent=OR039_000011;product=hypothetical protein;
scaffold_1	funannotate	exon	44834	45733	.	+	.	ID=OR039_000011-T1.exon1;Parent=OR039_000011-T1;
scaffold_1	funannotate	CDS	44834	45733	.	+	0	ID=OR039_000011-T1.cds;Parent=OR039_000011-T1;
scaffold_1	funannotate	gene	46422	46889	.	+	.	ID=OR039_000012;
scaffold_1	funannotate	mRNA	46422	46889	.	+	.	ID=OR039_000012-T1;Parent=OR039_000012;product=hypothetical protein;
scaffold_1	funannotate	exon	46422	46889	.	+	.	ID=OR039_000012-T1.exon1;Parent=OR039_000012-T1;
scaffold_1	funannotate	CDS	46422	46889	.	+	0	ID=OR039_000012-T1.cds;Parent=OR039_000012-T1;
scaffold_1	funannotate	gene	47363	47924	.	-	.	ID=OR039_000013;
scaffold_1	funannotate	mRNA	47363	47924	.	-	.	ID=OR039_000013-T1;Parent=OR039_000013;product=hypothetical protein;
scaffold_1	funannotate	exon	47916	47924	.	-	.	ID=OR039_000013-T1.exon1;Parent=OR039_000013-T1;
scaffold_1	funannotate	exon	47363	47608	.	-	.	ID=OR039_000013-T1.exon2;Parent=OR039_000013-T1;
scaffold_1	funannotate	CDS	47916	47924	.	-	0	ID=OR039_000013-T1.cds;Parent=OR039_000013-T1;
scaffold_1	funannotate	CDS	47363	47608	.	-	0	ID=OR039_000013-T1.cds;Parent=OR039_000013-T1;
scaffold_1	funannotate	gene	49800	51806	.	-	.	ID=OR039_000014;
scaffold_1	funannotate	mRNA	49800	51806	.	-	.	ID=OR039_000014-T1;Parent=OR039_000014;product=hypothetical protein;
scaffold_1	funannotate	exon	49800	51806	.	-	.	ID=OR039_000014-T1.exon1;Parent=OR039_000014-T1;
scaffold_1	funannotate	CDS	49800	51806	.	-	0	ID=OR039_000014-T1.cds;Parent=OR039_000014-T1;
scaffold_1	funannotate	gene	52450	54624	.	+	.	ID=OR039_000015;
scaffold_1	funannotate	mRNA	52450	54624	.	+	.	ID=OR039_000015-T1;Parent=OR039_000015;product=hypothetical protein;
scaffold_1	funannotate	exon	52450	54624	.	+	.	ID=OR039_000015-T1.exon1;Parent=OR039_000015-T1;
scaffold_1	funannotate	CDS	52450	54624	.	+	0	ID=OR039_000015-T1.cds;Parent=OR039_000015-T1;
scaffold_1	funannotate	gene	56661	58890	.	-	.	ID=OR039_000016;
scaffold_1	funannotate	mRNA	56661	58890	.	-	.	ID=OR039_000016-T1;Parent=OR039_000016;product=hypothetical protein;
scaffold_1	funannotate	exon	58770	58890	.	-	.	ID=OR039_000016-T1.exon1;Parent=OR039_000016-T1;
scaffold_1	funannotate	exon	58099	58670	.	-	.	ID=OR039_000016-T1.exon2;Parent=OR039_000016-T1;
scaffold_1	funannotate	exon	56661	58043	.	-	.	ID=OR039_000016-T1.exon3;Parent=OR039_000016-T1;
scaffold_1	funannotate	CDS	58770	58890	.	-	0	ID=OR039_000016-T1.cds;Parent=OR039_000016-T1;
scaffold_1	funannotate	CDS	58099	58670	.	-	2	ID=OR039_000016-T1.cds;Parent=OR039_000016-T1;
scaffold_1	funannotate	CDS	56661	58043	.	-	0	ID=OR039_000016-T1.cds;Parent=OR039_000016-T1;
scaffold_1	funannotate	gene	59573	60714	.	+	.	ID=OR039_000017;
scaffold_1	funannotate	mRNA	59573	60714	.	+	.	ID=OR039_000017-T1;Parent=OR039_000017;product=hypothetical protein;
scaffold_1	funannotate	exon	59573	59878	.	+	.	ID=OR039_000017-T1.exon1;Parent=OR039_000017-T1;
scaffold_1	funannotate	exon	59968	60714	.	+	.	ID=OR039_000017-T1.exon2;Parent=OR039_000017-T1;
scaffold_1	funannotate	CDS	59573	59878	.	+	0	ID=OR039_000017-T1.cds;Parent=OR039_000017-T1;
scaffold_1	funannotate	CDS	59968	60714	.	+	0	ID=OR039_000017-T1.cds;Parent=OR039_000017-T1;
scaffold_1	funannotate	gene	60782	62480	.	-	.	ID=OR039_000018;
scaffold_1	funannotate	mRNA	60782	62480	.	-	.	ID=OR039_000018-T1;Parent=OR039_000018;product=hypothetical protein;
scaffold_1	funannotate	exon	62193	62480	.	-	.	ID=OR039_000018-T1.exon1;Parent=OR039_000018-T1;
scaffold_1	funannotate	exon	61652	62110	.	-	.	ID=OR039_000018-T1.exon2;Parent=OR039_000018-T1;
scaffold_1	funannotate	exon	60782	61588	.	-	.	ID=OR039_000018-T1.exon3;Parent=OR039_000018-T1;
scaffold_1	funannotate	CDS	62193	62480	.	-	0	ID=OR039_000018-T1.cds;Parent=OR039_000018-T1;
scaffold_1	funannotate	CDS	61652	62110	.	-	0	ID=OR039_000018-T1.cds;Parent=OR039_000018-T1;
scaffold_1	funannotate	CDS	60782	61588	.	-	0	ID=OR039_000018-T1.cds;Parent=OR039_000018-T1;
scaffold_1	funannotate	gene	63209	65556	.	+	.	ID=OR039_000019;
scaffold_1	funannotate	mRNA	63209	65556	.	+	.	ID=OR039_000019-T1;Parent=OR039_000019;product=hypothetical protein;
scaffold_1	funannotate	exon	63209	63372	.	+	.	ID=OR039_000019-T1.exon1;Parent=OR039_000019-T1;
scaffold_1	funannotate	exon	63486	63681	.	+	.	ID=OR039_000019-T1.exon2;Parent=OR039_000019-T1;
scaffold_1	funannotate	exon	63766	65556	.	+	.	ID=OR039_000019-T1.exon3;Parent=OR039_000019-T1;
scaffold_1	funannotate	CDS	63209	63372	.	+	0	ID=OR039_000019-T1.cds;Parent=OR039_000019-T1;
scaffold_1	funannotate	CDS	63486	63681	.	+	1	ID=OR039_000019-T1.cds;Parent=OR039_000019-T1;
scaffold_1	funannotate	CDS	63766	65556	.	+	0	ID=OR039_000019-T1.cds;Parent=OR039_000019-T1;
scaffold_1	funannotate	gene	66607	68396	.	-	.	ID=OR039_000020;
scaffold_1	funannotate	mRNA	66607	68396	.	-	.	ID=OR039_000020-T1;Parent=OR039_000020;product=hypothetical protein;
scaffold_1	funannotate	exon	68313	68396	.	-	.	ID=OR039_000020-T1.exon1;Parent=OR039_000020-T1;
scaffold_1	funannotate	exon	67275	68257	.	-	.	ID=OR039_000020-T1.exon2;Parent=OR039_000020-T1;
scaffold_1	funannotate	exon	66607	67216	.	-	.	ID=OR039_000020-T1.exon3;Parent=OR039_000020-T1;
scaffold_1	funannotate	CDS	68313	68396	.	-	0	ID=OR039_000020-T1.cds;Parent=OR039_000020-T1;
scaffold_1	funannotate	CDS	67275	68257	.	-	0	ID=OR039_000020-T1.cds;Parent=OR039_000020-T1;
scaffold_1	funannotate	CDS	66607	67216	.	-	1	ID=OR039_000020-T1.cds;Parent=OR039_000020-T1;
scaffold_1	funannotate	gene	69781	71371	.	+	.	ID=OR039_000021;
scaffold_1	funannotate	mRNA	69781	71371	.	+	.	ID=OR039_000021-T1;Parent=OR039_000021;product=hypothetical protein;
scaffold_1	funannotate	exon	69781	69831	.	+	.	ID=OR039_000021-T1.exon1;Parent=OR039_000021-T1;
scaffold_1	funannotate	exon	69910	69989	.	+	.	ID=OR039_000021-T1.exon2;Parent=OR039_000021-T1;
scaffold_1	funannotate	exon	70063	71371	.	+	.	ID=OR039_000021-T1.exon3;Parent=OR039_000021-T1;
scaffold_1	funannotate	CDS	69781	69831	.	+	0	ID=OR039_000021-T1.cds;Parent=OR039_000021-T1;
scaffold_1	funannotate	CDS	69910	69989	.	+	0	ID=OR039_000021-T1.cds;Parent=OR039_000021-T1;
scaffold_1	funannotate	CDS	70063	71371	.	+	1	ID=OR039_000021-T1.cds;Parent=OR039_000021-T1;
scaffold_1	funannotate	gene	74481	76433	.	+	.	ID=OR039_000022;
scaffold_1	funannotate	mRNA	74481	76433	.	+	.	ID=OR039_000022-T1;Parent=OR039_000022;product=hypothetical protein;
scaffold_1	funannotate	exon	74481	74485	.	+	.	ID=OR039_000022-T1.exon1;Parent=OR039_000022-T1;
scaffold_1	funannotate	exon	75021	75643	.	+	.	ID=OR039_000022-T1.exon2;Parent=OR039_000022-T1;
scaffold_1	funannotate	exon	75703	76433	.	+	.	ID=OR039_000022-T1.exon3;Parent=OR039_000022-T1;
scaffold_1	funannotate	CDS	74481	74485	.	+	0	ID=OR039_000022-T1.cds;Parent=OR039_000022-T1;
scaffold_1	funannotate	CDS	75021	75643	.	+	1	ID=OR039_000022-T1.cds;Parent=OR039_000022-T1;
scaffold_1	funannotate	CDS	75703	76433	.	+	2	ID=OR039_000022-T1.cds;Parent=OR039_000022-T1;
scaffold_1	funannotate	gene	77015	78760	.	-	.	ID=OR039_000023;
scaffold_1	funannotate	mRNA	77015	78760	.	-	.	ID=OR039_000023-T1;Parent=OR039_000023;product=hypothetical protein;
scaffold_1	funannotate	exon	77015	78760	.	-	.	ID=OR039_000023-T1.exon1;Parent=OR039_000023-T1;
scaffold_1	funannotate	CDS	77015	78760	.	-	0	ID=OR039_000023-T1.cds;Parent=OR039_000023-T1;
scaffold_1	funannotate	gene	83114	86412	.	+	.	ID=OR039_000024;
scaffold_1	funannotate	mRNA	83114	86412	.	+	.	ID=OR039_000024-T1;Parent=OR039_000024;product=hypothetical protein;
scaffold_1	funannotate	exon	83114	83264	.	+	.	ID=OR039_000024-T1.exon1;Parent=OR039_000024-T1;
scaffold_1	funannotate	exon	83371	84468	.	+	.	ID=OR039_000024-T1.exon2;Parent=OR039_000024-T1;
scaffold_1	funannotate	exon	84521	85172	.	+	.	ID=OR039_000024-T1.exon3;Parent=OR039_000024-T1;
scaffold_1	funannotate	exon	85229	85291	.	+	.	ID=OR039_000024-T1.exon4;Parent=OR039_000024-T1;
scaffold_1	funannotate	exon	85345	85987	.	+	.	ID=OR039_000024-T1.exon5;Parent=OR039_000024-T1;
scaffold_1	funannotate	exon	86062	86412	.	+	.	ID=OR039_000024-T1.exon6;Parent=OR039_000024-T1;
scaffold_1	funannotate	CDS	83114	83264	.	+	0	ID=OR039_000024-T1.cds;Parent=OR039_000024-T1;
scaffold_1	funannotate	CDS	83371	84468	.	+	2	ID=OR039_000024-T1.cds;Parent=OR039_000024-T1;
scaffold_1	funannotate	CDS	84521	85172	.	+	2	ID=OR039_000024-T1.cds;Parent=OR039_000024-T1;
scaffold_1	funannotate	CDS	85229	85291	.	+	1	ID=OR039_000024-T1.cds;Parent=OR039_000024-T1;
scaffold_1	funannotate	CDS	85345	85987	.	+	1	ID=OR039_000024-T1.cds;Parent=OR039_000024-T1;
scaffold_1	funannotate	CDS	86062	86412	.	+	0	ID=OR039_000024-T1.cds;Parent=OR039_000024-T1;
scaffold_1	funannotate	gene	86940	88077	.	-	.	ID=OR039_000025;
scaffold_1	funannotate	mRNA	86940	88077	.	-	.	ID=OR039_000025-T1;Parent=OR039_000025;product=hypothetical protein;
scaffold_1	funannotate	exon	88053	88077	.	-	.	ID=OR039_000025-T1.exon1;Parent=OR039_000025-T1;
scaffold_1	funannotate	exon	87941	87953	.	-	.	ID=OR039_000025-T1.exon2;Parent=OR039_000025-T1;
scaffold_1	funannotate	exon	87261	87786	.	-	.	ID=OR039_000025-T1.exon3;Parent=OR039_000025-T1;
scaffold_1	funannotate	exon	86940	87113	.	-	.	ID=OR039_000025-T1.exon4;Parent=OR039_000025-T1;
scaffold_1	funannotate	CDS	88053	88077	.	-	0	ID=OR039_000025-T1.cds;Parent=OR039_000025-T1;
scaffold_1	funannotate	CDS	87941	87953	.	-	2	ID=OR039_000025-T1.cds;Parent=OR039_000025-T1;
scaffold_1	funannotate	CDS	87261	87786	.	-	1	ID=OR039_000025-T1.cds;Parent=OR039_000025-T1;
scaffold_1	funannotate	CDS	86940	87113	.	-	0	ID=OR039_000025-T1.cds;Parent=OR039_000025-T1;
scaffold_1	funannotate	gene	88773	91731	.	+	.	ID=OR039_000026;
scaffold_1	funannotate	mRNA	88773	91731	.	+	.	ID=OR039_000026-T1;Parent=OR039_000026;product=hypothetical protein;
scaffold_1	funannotate	exon	88773	89169	.	+	.	ID=OR039_000026-T1.exon1;Parent=OR039_000026-T1;
scaffold_1	funannotate	exon	89238	91189	.	+	.	ID=OR039_000026-T1.exon2;Parent=OR039_000026-T1;
scaffold_1	funannotate	exon	91288	91731	.	+	.	ID=OR039_000026-T1.exon3;Parent=OR039_000026-T1;
scaffold_1	funannotate	CDS	88773	89169	.	+	0	ID=OR039_000026-T1.cds;Parent=OR039_000026-T1;
scaffold_1	funannotate	CDS	89238	91189	.	+	2	ID=OR039_000026-T1.cds;Parent=OR039_000026-T1;
scaffold_1	funannotate	CDS	91288	91731	.	+	0	ID=OR039_000026-T1.cds;Parent=OR039_000026-T1;
scaffold_1	funannotate	gene	93613	94218	.	-	.	ID=OR039_000027;
scaffold_1	funannotate	mRNA	93613	94218	.	-	.	ID=OR039_000027-T1;Parent=OR039_000027;product=hypothetical protein;
scaffold_1	funannotate	exon	93613	94218	.	-	.	ID=OR039_000027-T1.exon1;Parent=OR039_000027-T1;
scaffold_1	funannotate	CDS	93613	94218	.	-	0	ID=OR039_000027-T1.cds;Parent=OR039_000027-T1;
scaffold_1	funannotate	gene	103236	105859	.	-	.	ID=OR039_000028;
scaffold_1	funannotate	mRNA	103236	105859	.	-	.	ID=OR039_000028-T1;Parent=OR039_000028;product=hypothetical protein;
scaffold_1	funannotate	exon	105159	105859	.	-	.	ID=OR039_000028-T1.exon1;Parent=OR039_000028-T1;
scaffold_1	funannotate	exon	104208	105029	.	-	.	ID=OR039_000028-T1.exon2;Parent=OR039_000028-T1;
scaffold_1	funannotate	exon	103236	104145	.	-	.	ID=OR039_000028-T1.exon3;Parent=OR039_000028-T1;
scaffold_1	funannotate	CDS	105159	105859	.	-	0	ID=OR039_000028-T1.cds;Parent=OR039_000028-T1;
scaffold_1	funannotate	CDS	104208	105029	.	-	1	ID=OR039_000028-T1.cds;Parent=OR039_000028-T1;
scaffold_1	funannotate	CDS	103236	104145	.	-	1	ID=OR039_000028-T1.cds;Parent=OR039_000028-T1;
scaffold_1	funannotate	gene	108594	109118	.	+	.	ID=OR039_000029;
scaffold_1	funannotate	mRNA	108594	109118	.	+	.	ID=OR039_000029-T1;Parent=OR039_000029;product=hypothetical protein;
scaffold_1	funannotate	exon	108594	109118	.	+	.	ID=OR039_000029-T1.exon1;Parent=OR039_000029-T1;
scaffold_1	funannotate	CDS	108594	109118	.	+	0	ID=OR039_000029-T1.cds;Parent=OR039_000029-T1;
scaffold_1	funannotate	gene	111208	114751	.	+	.	ID=OR039_000030;
scaffold_1	funannotate	mRNA	111208	114751	.	+	.	ID=OR039_000030-T1;Parent=OR039_000030;product=hypothetical protein;
scaffold_1	funannotate	exon	111208	111874	.	+	.	ID=OR039_000030-T1.exon1;Parent=OR039_000030-T1;
scaffold_1	funannotate	exon	111924	114751	.	+	.	ID=OR039_000030-T1.exon2;Parent=OR039_000030-T1;
scaffold_1	funannotate	CDS	111208	111874	.	+	0	ID=OR039_000030-T1.cds;Parent=OR039_000030-T1;
scaffold_1	funannotate	CDS	111924	114751	.	+	2	ID=OR039_000030-T1.cds;Parent=OR039_000030-T1;
scaffold_1	funannotate	gene	117282	118787	.	-	.	ID=OR039_000031;
scaffold_1	funannotate	mRNA	117282	118787	.	-	.	ID=OR039_000031-T1;Parent=OR039_000031;product=hypothetical protein;
scaffold_1	funannotate	exon	118496	118787	.	-	.	ID=OR039_000031-T1.exon1;Parent=OR039_000031-T1;
scaffold_1	funannotate	exon	117282	118417	.	-	.	ID=OR039_000031-T1.exon2;Parent=OR039_000031-T1;
scaffold_1	funannotate	CDS	118496	118787	.	-	0	ID=OR039_000031-T1.cds;Parent=OR039_000031-T1;
scaffold_1	funannotate	CDS	117282	118417	.	-	2	ID=OR039_000031-T1.cds;Parent=OR039_000031-T1;
scaffold_1	funannotate	gene	123628	126443	.	-	.	ID=OR039_000032;
scaffold_1	funannotate	mRNA	123628	126443	.	-	.	ID=OR039_000032-T1;Parent=OR039_000032;product=hypothetical protein;
scaffold_1	funannotate	exon	125520	126443	.	-	.	ID=OR039_000032-T1.exon1;Parent=OR039_000032-T1;
scaffold_1	funannotate	exon	123628	125460	.	-	.	ID=OR039_000032-T1.exon2;Parent=OR039_000032-T1;
scaffold_1	funannotate	CDS	125520	126443	.	-	0	ID=OR039_000032-T1.cds;Parent=OR039_000032-T1;
scaffold_1	funannotate	CDS	123628	125460	.	-	0	ID=OR039_000032-T1.cds;Parent=OR039_000032-T1;
scaffold_1	funannotate	gene	131070	134466	.	-	.	ID=OR039_000033;
scaffold_1	funannotate	mRNA	131070	134466	.	-	.	ID=OR039_000033-T1;Parent=OR039_000033;product=hypothetical protein;
scaffold_1	funannotate	exon	131302	134466	.	-	.	ID=OR039_000033-T1.exon1;Parent=OR039_000033-T1;
scaffold_1	funannotate	exon	131070	131237	.	-	.	ID=OR039_000033-T1.exon2;Parent=OR039_000033-T1;
scaffold_1	funannotate	CDS	131302	134466	.	-	0	ID=OR039_000033-T1.cds;Parent=OR039_000033-T1;
scaffold_1	funannotate	CDS	131070	131237	.	-	0	ID=OR039_000033-T1.cds;Parent=OR039_000033-T1;
scaffold_1	funannotate	gene	136411	137561	.	-	.	ID=OR039_000034;
scaffold_1	funannotate	mRNA	136411	137561	.	-	.	ID=OR039_000034-T1;Parent=OR039_000034;product=hypothetical protein;
scaffold_1	funannotate	exon	137307	137561	.	-	.	ID=OR039_000034-T1.exon1;Parent=OR039_000034-T1;
scaffold_1	funannotate	exon	136411	137166	.	-	.	ID=OR039_000034-T1.exon2;Parent=OR039_000034-T1;
scaffold_1	funannotate	CDS	137307	137561	.	-	0	ID=OR039_000034-T1.cds;Parent=OR039_000034-T1;
scaffold_1	funannotate	CDS	136411	137166	.	-	0	ID=OR039_000034-T1.cds;Parent=OR039_000034-T1;
scaffold_1	funannotate	gene	139009	142486	.	-	.	ID=OR039_000035;
scaffold_1	funannotate	mRNA	139009	142486	.	-	.	ID=OR039_000035-T1;Parent=OR039_000035;product=hypothetical protein;
scaffold_1	funannotate	exon	142454	142486	.	-	.	ID=OR039_000035-T1.exon1;Parent=OR039_000035-T1;
scaffold_1	funannotate	exon	142294	142390	.	-	.	ID=OR039_000035-T1.exon2;Parent=OR039_000035-T1;
scaffold_1	funannotate	exon	139009	142229	.	-	.	ID=OR039_000035-T1.exon3;Parent=OR039_000035-T1;
scaffold_1	funannotate	CDS	142454	142486	.	-	0	ID=OR039_000035-T1.cds;Parent=OR039_000035-T1;
scaffold_1	funannotate	CDS	142294	142390	.	-	0	ID=OR039_000035-T1.cds;Parent=OR039_000035-T1;
scaffold_1	funannotate	CDS	139009	142229	.	-	2	ID=OR039_000035-T1.cds;Parent=OR039_000035-T1;
scaffold_1	funannotate	gene	145591	149013	.	+	.	ID=OR039_000036;
scaffold_1	funannotate	mRNA	145591	149013	.	+	.	ID=OR039_000036-T1;Parent=OR039_000036;product=hypothetical protein;
scaffold_1	funannotate	exon	145591	149013	.	+	.	ID=OR039_000036-T1.exon1;Parent=OR039_000036-T1;
scaffold_1	funannotate	CDS	145591	149013	.	+	0	ID=OR039_000036-T1.cds;Parent=OR039_000036-T1;
scaffold_1	funannotate	gene	150341	150439	.	-	.	ID=OR039_000037;
scaffold_1	funannotate	tRNA	150341	150439	.	-	.	ID=OR039_000037-T1;Parent=OR039_000037;product=tRNA-Phe;
scaffold_1	funannotate	exon	150341	150439	.	-	.	ID=OR039_000037-T1.exon1;Parent=OR039_000037-T1;
scaffold_1	funannotate	gene	151676	152593	.	+	.	ID=OR039_000038;
scaffold_1	funannotate	mRNA	151676	152593	.	+	.	ID=OR039_000038-T1;Parent=OR039_000038;product=hypothetical protein;
scaffold_1	funannotate	exon	151676	152593	.	+	.	ID=OR039_000038-T1.exon1;Parent=OR039_000038-T1;
scaffold_1	funannotate	CDS	151676	152593	.	+	0	ID=OR039_000038-T1.cds;Parent=OR039_000038-T1;
scaffold_1	funannotate	gene	155949	157089	.	-	.	ID=OR039_000039;
scaffold_1	funannotate	mRNA	155949	157089	.	-	.	ID=OR039_000039-T1;Parent=OR039_000039;product=hypothetical protein;
scaffold_1	funannotate	exon	157032	157089	.	-	.	ID=OR039_000039-T1.exon1;Parent=OR039_000039-T1;
scaffold_1	funannotate	exon	156838	156964	.	-	.	ID=OR039_000039-T1.exon2;Parent=OR039_000039-T1;
scaffold_1	funannotate	exon	156670	156704	.	-	.	ID=OR039_000039-T1.exon3;Parent=OR039_000039-T1;
scaffold_1	funannotate	exon	155949	156616	.	-	.	ID=OR039_000039-T1.exon4;Parent=OR039_000039-T1;
scaffold_1	funannotate	CDS	157032	157089	.	-	0	ID=OR039_000039-T1.cds;Parent=OR039_000039-T1;
scaffold_1	funannotate	CDS	156838	156964	.	-	2	ID=OR039_000039-T1.cds;Parent=OR039_000039-T1;
scaffold_1	funannotate	CDS	156670	156704	.	-	1	ID=OR039_000039-T1.cds;Parent=OR039_000039-T1;
scaffold_1	funannotate	CDS	155949	156616	.	-	2	ID=OR039_000039-T1.cds;Parent=OR039_000039-T1;
scaffold_1	funannotate	gene	158792	161031	.	+	.	ID=OR039_000040;
scaffold_1	funannotate	mRNA	158792	161031	.	+	.	ID=OR039_000040-T1;Parent=OR039_000040;product=hypothetical protein;
scaffold_1	funannotate	exon	158792	159674	.	+	.	ID=OR039_000040-T1.exon1;Parent=OR039_000040-T1;
scaffold_1	funannotate	exon	159729	160864	.	+	.	ID=OR039_000040-T1.exon2;Parent=OR039_000040-T1;
scaffold_1	funannotate	exon	160939	161031	.	+	.	ID=OR039_000040-T1.exon3;Parent=OR039_000040-T1;
scaffold_1	funannotate	CDS	158792	159674	.	+	0	ID=OR039_000040-T1.cds;Parent=OR039_000040-T1;
scaffold_1	funannotate	CDS	159729	160864	.	+	2	ID=OR039_000040-T1.cds;Parent=OR039_000040-T1;
scaffold_1	funannotate	CDS	160939	161031	.	+	0	ID=OR039_000040-T1.cds;Parent=OR039_000040-T1;
scaffold_1	funannotate	gene	162169	166006	.	-	.	ID=OR039_000041;
scaffold_1	funannotate	mRNA	162169	166006	.	-	.	ID=OR039_000041-T1;Parent=OR039_000041;product=hypothetical protein;
scaffold_1	funannotate	exon	165944	166006	.	-	.	ID=OR039_000041-T1.exon1;Parent=OR039_000041-T1;
scaffold_1	funannotate	exon	165431	165810	.	-	.	ID=OR039_000041-T1.exon2;Parent=OR039_000041-T1;
scaffold_1	funannotate	exon	164954	165374	.	-	.	ID=OR039_000041-T1.exon3;Parent=OR039_000041-T1;
scaffold_1	funannotate	exon	164259	164894	.	-	.	ID=OR039_000041-T1.exon4;Parent=OR039_000041-T1;
scaffold_1	funannotate	exon	164081	164190	.	-	.	ID=OR039_000041-T1.exon5;Parent=OR039_000041-T1;
scaffold_1	funannotate	exon	163848	164029	.	-	.	ID=OR039_000041-T1.exon6;Parent=OR039_000041-T1;
scaffold_1	funannotate	exon	162169	163754	.	-	.	ID=OR039_000041-T1.exon7;Parent=OR039_000041-T1;
scaffold_1	funannotate	CDS	165944	166006	.	-	0	ID=OR039_000041-T1.cds;Parent=OR039_000041-T1;
scaffold_1	funannotate	CDS	165431	165810	.	-	0	ID=OR039_000041-T1.cds;Parent=OR039_000041-T1;
scaffold_1	funannotate	CDS	164954	165374	.	-	1	ID=OR039_000041-T1.cds;Parent=OR039_000041-T1;
scaffold_1	funannotate	CDS	164259	164894	.	-	0	ID=OR039_000041-T1.cds;Parent=OR039_000041-T1;
scaffold_1	funannotate	CDS	164081	164190	.	-	0	ID=OR039_000041-T1.cds;Parent=OR039_000041-T1;
scaffold_1	funannotate	CDS	163848	164029	.	-	1	ID=OR039_000041-T1.cds;Parent=OR039_000041-T1;
scaffold_1	funannotate	CDS	162169	163754	.	-	2	ID=OR039_000041-T1.cds;Parent=OR039_000041-T1;
scaffold_1	funannotate	gene	167669	168644	.	-	.	ID=OR039_000042;
scaffold_1	funannotate	mRNA	167669	168644	.	-	.	ID=OR039_000042-T1;Parent=OR039_000042;product=hypothetical protein;
scaffold_1	funannotate	exon	168634	168644	.	-	.	ID=OR039_000042-T1.exon1;Parent=OR039_000042-T1;
scaffold_1	funannotate	exon	168326	168411	.	-	.	ID=OR039_000042-T1.exon2;Parent=OR039_000042-T1;
scaffold_1	funannotate	exon	167961	168256	.	-	.	ID=OR039_000042-T1.exon3;Parent=OR039_000042-T1;
scaffold_1	funannotate	exon	167669	167848	.	-	.	ID=OR039_000042-T1.exon4;Parent=OR039_000042-T1;
scaffold_1	funannotate	CDS	168634	168644	.	-	0	ID=OR039_000042-T1.cds;Parent=OR039_000042-T1;
scaffold_1	funannotate	CDS	168326	168411	.	-	1	ID=OR039_000042-T1.cds;Parent=OR039_000042-T1;
scaffold_1	funannotate	CDS	167961	168256	.	-	2	ID=OR039_000042-T1.cds;Parent=OR039_000042-T1;
scaffold_1	funannotate	CDS	167669	167848	.	-	0	ID=OR039_000042-T1.cds;Parent=OR039_000042-T1;
scaffold_1	funannotate	gene	170424	173099	.	-	.	ID=OR039_000043;
scaffold_1	funannotate	mRNA	170424	173099	.	-	.	ID=OR039_000043-T1;Parent=OR039_000043;product=hypothetical protein;
scaffold_1	funannotate	exon	172338	173099	.	-	.	ID=OR039_000043-T1.exon1;Parent=OR039_000043-T1;
scaffold_1	funannotate	exon	171214	172289	.	-	.	ID=OR039_000043-T1.exon2;Parent=OR039_000043-T1;
scaffold_1	funannotate	exon	170424	171162	.	-	.	ID=OR039_000043-T1.exon3;Parent=OR039_000043-T1;
scaffold_1	funannotate	CDS	172338	173099	.	-	0	ID=OR039_000043-T1.cds;Parent=OR039_000043-T1;
scaffold_1	funannotate	CDS	171214	172289	.	-	0	ID=OR039_000043-T1.cds;Parent=OR039_000043-T1;
scaffold_1	funannotate	CDS	170424	171162	.	-	1	ID=OR039_000043-T1.cds;Parent=OR039_000043-T1;
scaffold_1	funannotate	gene	175381	175750	.	+	.	ID=OR039_000044;
scaffold_1	funannotate	mRNA	175381	175750	.	+	.	ID=OR039_000044-T1;Parent=OR039_000044;product=hypothetical protein;
scaffold_1	funannotate	exon	175381	175421	.	+	.	ID=OR039_000044-T1.exon1;Parent=OR039_000044-T1;
scaffold_1	funannotate	exon	175471	175750	.	+	.	ID=OR039_000044-T1.exon2;Parent=OR039_000044-T1;
scaffold_1	funannotate	CDS	175381	175421	.	+	0	ID=OR039_000044-T1.cds;Parent=OR039_000044-T1;
scaffold_1	funannotate	CDS	175471	175750	.	+	1	ID=OR039_000044-T1.cds;Parent=OR039_000044-T1;
scaffold_1	funannotate	gene	177992	178541	.	+	.	ID=OR039_000045;
scaffold_1	funannotate	mRNA	177992	178541	.	+	.	ID=OR039_000045-T1;Parent=OR039_000045;product=hypothetical protein;
scaffold_1	funannotate	exon	177992	178041	.	+	.	ID=OR039_000045-T1.exon1;Parent=OR039_000045-T1;
scaffold_1	funannotate	exon	178097	178541	.	+	.	ID=OR039_000045-T1.exon2;Parent=OR039_000045-T1;
scaffold_1	funannotate	CDS	177992	178041	.	+	0	ID=OR039_000045-T1.cds;Parent=OR039_000045-T1;
scaffold_1	funannotate	CDS	178097	178541	.	+	1	ID=OR039_000045-T1.cds;Parent=OR039_000045-T1;
scaffold_1	funannotate	gene	180629	182233	.	+	.	ID=OR039_000046;
scaffold_1	funannotate	mRNA	180629	182233	.	+	.	ID=OR039_000046-T1;Parent=OR039_000046;product=hypothetical protein;
scaffold_1	funannotate	exon	180629	182233	.	+	.	ID=OR039_000046-T1.exon1;Parent=OR039_000046-T1;
scaffold_1	funannotate	CDS	180629	182233	.	+	0	ID=OR039_000046-T1.cds;Parent=OR039_000046-T1;
scaffold_1	funannotate	gene	184408	185374	.	+	.	ID=OR039_000047;
scaffold_1	funannotate	mRNA	184408	185374	.	+	.	ID=OR039_000047-T1;Parent=OR039_000047;product=hypothetical protein;
scaffold_1	funannotate	exon	184408	184484	.	+	.	ID=OR039_000047-T1.exon1;Parent=OR039_000047-T1;
scaffold_1	funannotate	exon	184545	184807	.	+	.	ID=OR039_000047-T1.exon2;Parent=OR039_000047-T1;
scaffold_1	funannotate	exon	184914	185374	.	+	.	ID=OR039_000047-T1.exon3;Parent=OR039_000047-T1;
scaffold_1	funannotate	CDS	184408	184484	.	+	0	ID=OR039_000047-T1.cds;Parent=OR039_000047-T1;
scaffold_1	funannotate	CDS	184545	184807	.	+	1	ID=OR039_000047-T1.cds;Parent=OR039_000047-T1;
scaffold_1	funannotate	CDS	184914	185374	.	+	2	ID=OR039_000047-T1.cds;Parent=OR039_000047-T1;
scaffold_1	funannotate	gene	187227	189646	.	+	.	ID=OR039_000048;
scaffold_1	funannotate	mRNA	187227	189646	.	+	.	ID=OR039_000048-T1;Parent=OR039_000048;product=hypothetical protein;
scaffold_1	funannotate	exon	187227	187540	.	+	.	ID=OR039_000048-T1.exon1;Parent=OR039_000048-T1;
scaffold_1	funannotate	exon	187629	187670	.	+	.	ID=OR039_000048-T1.exon2;Parent=OR039_000048-T1;
scaffold_1	funannotate	exon	187762	188018	.	+	.	ID=OR039_000048-T1.exon3;Parent=OR039_000048-T1;
scaffold_1	funannotate	exon	188099	188213	.	+	.	ID=OR039_000048-T1.exon4;Parent=OR039_000048-T1;
scaffold_1	funannotate	exon	188393	188924	.	+	.	ID=OR039_000048-T1.exon5;Parent=OR039_000048-T1;
scaffold_1	funannotate	exon	189085	189255	.	+	.	ID=OR039_000048-T1.exon6;Parent=OR039_000048-T1;
scaffold_1	funannotate	exon	189401	189646	.	+	.	ID=OR039_000048-T1.exon7;Parent=OR039_000048-T1;
scaffold_1	funannotate	CDS	187227	187540	.	+	0	ID=OR039_000048-T1.cds;Parent=OR039_000048-T1;
scaffold_1	funannotate	CDS	187629	187670	.	+	1	ID=OR039_000048-T1.cds;Parent=OR039_000048-T1;
scaffold_1	funannotate	CDS	187762	188018	.	+	1	ID=OR039_000048-T1.cds;Parent=OR039_000048-T1;
scaffold_1	funannotate	CDS	188099	188213	.	+	2	ID=OR039_000048-T1.cds;Parent=OR039_000048-T1;
scaffold_1	funannotate	CDS	188393	188924	.	+	1	ID=OR039_000048-T1.cds;Parent=OR039_000048-T1;
scaffold_1	funannotate	CDS	189085	189255	.	+	0	ID=OR039_000048-T1.cds;Parent=OR039_000048-T1;
scaffold_1	funannotate	CDS	189401	189646	.	+	0	ID=OR039_000048-T1.cds;Parent=OR039_000048-T1;
scaffold_1	funannotate	gene	190113	194001	.	-	.	ID=OR039_000049;
scaffold_1	funannotate	mRNA	190113	194001	.	-	.	ID=OR039_000049-T1;Parent=OR039_000049;product=hypothetical protein;
scaffold_1	funannotate	exon	191466	194001	.	-	.	ID=OR039_000049-T1.exon1;Parent=OR039_000049-T1;
scaffold_1	funannotate	exon	191009	191313	.	-	.	ID=OR039_000049-T1.exon2;Parent=OR039_000049-T1;
scaffold_1	funannotate	exon	190113	190904	.	-	.	ID=OR039_000049-T1.exon3;Parent=OR039_000049-T1;
scaffold_1	funannotate	CDS	191466	194001	.	-	0	ID=OR039_000049-T1.cds;Parent=OR039_000049-T1;
scaffold_1	funannotate	CDS	191009	191313	.	-	2	ID=OR039_000049-T1.cds;Parent=OR039_000049-T1;
scaffold_1	funannotate	CDS	190113	190904	.	-	0	ID=OR039_000049-T1.cds;Parent=OR039_000049-T1;
scaffold_1	funannotate	gene	194727	195512	.	+	.	ID=OR039_000050;
scaffold_1	funannotate	mRNA	194727	195512	.	+	.	ID=OR039_000050-T1;Parent=OR039_000050;product=hypothetical protein;
scaffold_1	funannotate	exon	194727	194784	.	+	.	ID=OR039_000050-T1.exon1;Parent=OR039_000050-T1;
scaffold_1	funannotate	exon	194998	195065	.	+	.	ID=OR039_000050-T1.exon2;Parent=OR039_000050-T1;
scaffold_1	funannotate	exon	195150	195512	.	+	.	ID=OR039_000050-T1.exon3;Parent=OR039_000050-T1;
scaffold_1	funannotate	CDS	194727	194784	.	+	0	ID=OR039_000050-T1.cds;Parent=OR039_000050-T1;
scaffold_1	funannotate	CDS	194998	195065	.	+	2	ID=OR039_000050-T1.cds;Parent=OR039_000050-T1;
scaffold_1	funannotate	CDS	195150	195512	.	+	0	ID=OR039_000050-T1.cds;Parent=OR039_000050-T1;
scaffold_1	funannotate	gene	196260	198631	.	-	.	ID=OR039_000051;
scaffold_1	funannotate	mRNA	196260	198631	.	-	.	ID=OR039_000051-T1;Parent=OR039_000051;product=hypothetical protein;
scaffold_1	funannotate	exon	197651	198631	.	-	.	ID=OR039_000051-T1.exon1;Parent=OR039_000051-T1;
scaffold_1	funannotate	exon	197220	197529	.	-	.	ID=OR039_000051-T1.exon2;Parent=OR039_000051-T1;
scaffold_1	funannotate	exon	197112	197137	.	-	.	ID=OR039_000051-T1.exon3;Parent=OR039_000051-T1;
scaffold_1	funannotate	exon	196260	197003	.	-	.	ID=OR039_000051-T1.exon4;Parent=OR039_000051-T1;
scaffold_1	funannotate	CDS	197651	198631	.	-	0	ID=OR039_000051-T1.cds;Parent=OR039_000051-T1;
scaffold_1	funannotate	CDS	197220	197529	.	-	0	ID=OR039_000051-T1.cds;Parent=OR039_000051-T1;
scaffold_1	funannotate	CDS	197112	197137	.	-	2	ID=OR039_000051-T1.cds;Parent=OR039_000051-T1;
scaffold_1	funannotate	CDS	196260	197003	.	-	0	ID=OR039_000051-T1.cds;Parent=OR039_000051-T1;
scaffold_1	funannotate	gene	199425	201819	.	-	.	ID=OR039_000052;
scaffold_1	funannotate	mRNA	199425	201819	.	-	.	ID=OR039_000052-T1;Parent=OR039_000052;product=hypothetical protein;
scaffold_1	funannotate	exon	201785	201819	.	-	.	ID=OR039_000052-T1.exon1;Parent=OR039_000052-T1;
scaffold_1	funannotate	exon	199425	201687	.	-	.	ID=OR039_000052-T1.exon2;Parent=OR039_000052-T1;
scaffold_1	funannotate	CDS	201785	201819	.	-	0	ID=OR039_000052-T1.cds;Parent=OR039_000052-T1;
scaffold_1	funannotate	CDS	199425	201687	.	-	1	ID=OR039_000052-T1.cds;Parent=OR039_000052-T1;
scaffold_1	funannotate	gene	202578	203397	.	+	.	ID=OR039_000053;
scaffold_1	funannotate	mRNA	202578	203397	.	+	.	ID=OR039_000053-T1;Parent=OR039_000053;product=hypothetical protein;
scaffold_1	funannotate	exon	202578	202615	.	+	.	ID=OR039_000053-T1.exon1;Parent=OR039_000053-T1;
scaffold_1	funannotate	exon	202725	203397	.	+	.	ID=OR039_000053-T1.exon2;Parent=OR039_000053-T1;
scaffold_1	funannotate	CDS	202578	202615	.	+	0	ID=OR039_000053-T1.cds;Parent=OR039_000053-T1;
scaffold_1	funannotate	CDS	202725	203397	.	+	1	ID=OR039_000053-T1.cds;Parent=OR039_000053-T1;
scaffold_1	funannotate	gene	204094	204276	.	-	.	ID=OR039_000054;
scaffold_1	funannotate	mRNA	204094	204276	.	-	.	ID=OR039_000054-T1;Parent=OR039_000054;product=hypothetical protein;
scaffold_1	funannotate	exon	204094	204276	.	-	.	ID=OR039_000054-T1.exon1;Parent=OR039_000054-T1;
scaffold_1	funannotate	CDS	204094	204276	.	-	0	ID=OR039_000054-T1.cds;Parent=OR039_000054-T1;
scaffold_1	funannotate	gene	205105	206367	.	-	.	ID=OR039_000055;
scaffold_1	funannotate	mRNA	205105	206367	.	-	.	ID=OR039_000055-T1;Parent=OR039_000055;product=hypothetical protein;
scaffold_1	funannotate	exon	205105	206367	.	-	.	ID=OR039_000055-T1.exon1;Parent=OR039_000055-T1;
scaffold_1	funannotate	CDS	205105	206367	.	-	0	ID=OR039_000055-T1.cds;Parent=OR039_000055-T1;
scaffold_1	funannotate	gene	206884	207597	.	+	.	ID=OR039_000056;
scaffold_1	funannotate	mRNA	206884	207597	.	+	.	ID=OR039_000056-T1;Parent=OR039_000056;product=hypothetical protein;
scaffold_1	funannotate	exon	206884	207597	.	+	.	ID=OR039_000056-T1.exon1;Parent=OR039_000056-T1;
scaffold_1	funannotate	CDS	206884	207597	.	+	0	ID=OR039_000056-T1.cds;Parent=OR039_000056-T1;
scaffold_1	funannotate	gene	207825	208979	.	+	.	ID=OR039_000057;
scaffold_1	funannotate	mRNA	207825	208979	.	+	.	ID=OR039_000057-T1;Parent=OR039_000057;product=hypothetical protein;
scaffold_1	funannotate	exon	207825	208979	.	+	.	ID=OR039_000057-T1.exon1;Parent=OR039_000057-T1;
scaffold_1	funannotate	CDS	207825	208979	.	+	0	ID=OR039_000057-T1.cds;Parent=OR039_000057-T1;
scaffold_1	funannotate	gene	209876	212400	.	+	.	ID=OR039_000058;
scaffold_1	funannotate	mRNA	209876	212400	.	+	.	ID=OR039_000058-T1;Parent=OR039_000058;product=hypothetical protein;
scaffold_1	funannotate	exon	209876	209909	.	+	.	ID=OR039_000058-T1.exon1;Parent=OR039_000058-T1;
scaffold_1	funannotate	exon	210005	210042	.	+	.	ID=OR039_000058-T1.exon2;Parent=OR039_000058-T1;
scaffold_1	funannotate	exon	210113	210200	.	+	.	ID=OR039_000058-T1.exon3;Parent=OR039_000058-T1;
scaffold_1	funannotate	exon	210692	212400	.	+	.	ID=OR039_000058-T1.exon4;Parent=OR039_000058-T1;
scaffold_1	funannotate	CDS	209876	209909	.	+	0	ID=OR039_000058-T1.cds;Parent=OR039_000058-T1;
scaffold_1	funannotate	CDS	210005	210042	.	+	2	ID=OR039_000058-T1.cds;Parent=OR039_000058-T1;
scaffold_1	funannotate	CDS	210113	210200	.	+	0	ID=OR039_000058-T1.cds;Parent=OR039_000058-T1;
scaffold_1	funannotate	CDS	210692	212400	.	+	2	ID=OR039_000058-T1.cds;Parent=OR039_000058-T1;
scaffold_1	funannotate	gene	214323	216736	.	-	.	ID=OR039_000059;
scaffold_1	funannotate	mRNA	214323	216736	.	-	.	ID=OR039_000059-T1;Parent=OR039_000059;product=hypothetical protein;
scaffold_1	funannotate	exon	216595	216736	.	-	.	ID=OR039_000059-T1.exon1;Parent=OR039_000059-T1;
scaffold_1	funannotate	exon	214323	216517	.	-	.	ID=OR039_000059-T1.exon2;Parent=OR039_000059-T1;
scaffold_1	funannotate	CDS	216595	216736	.	-	0	ID=OR039_000059-T1.cds;Parent=OR039_000059-T1;
scaffold_1	funannotate	CDS	214323	216517	.	-	2	ID=OR039_000059-T1.cds;Parent=OR039_000059-T1;
scaffold_1	funannotate	gene	218692	221419	.	-	.	ID=OR039_000060;
scaffold_1	funannotate	mRNA	218692	221419	.	-	.	ID=OR039_000060-T1;Parent=OR039_000060;product=hypothetical protein;
scaffold_1	funannotate	exon	220232	221419	.	-	.	ID=OR039_000060-T1.exon1;Parent=OR039_000060-T1;
scaffold_1	funannotate	exon	219775	220045	.	-	.	ID=OR039_000060-T1.exon2;Parent=OR039_000060-T1;
scaffold_1	funannotate	exon	218692	219629	.	-	.	ID=OR039_000060-T1.exon3;Parent=OR039_000060-T1;
scaffold_1	funannotate	CDS	220232	221419	.	-	0	ID=OR039_000060-T1.cds;Parent=OR039_000060-T1;
scaffold_1	funannotate	CDS	219775	220045	.	-	0	ID=OR039_000060-T1.cds;Parent=OR039_000060-T1;
scaffold_1	funannotate	CDS	218692	219629	.	-	2	ID=OR039_000060-T1.cds;Parent=OR039_000060-T1;
scaffold_1	funannotate	gene	223077	223850	.	-	.	ID=OR039_000061;
scaffold_1	funannotate	mRNA	223077	223850	.	-	.	ID=OR039_000061-T1;Parent=OR039_000061;product=hypothetical protein;
scaffold_1	funannotate	exon	223077	223850	.	-	.	ID=OR039_000061-T1.exon1;Parent=OR039_000061-T1;
scaffold_1	funannotate	CDS	223077	223850	.	-	0	ID=OR039_000061-T1.cds;Parent=OR039_000061-T1;
scaffold_1	funannotate	gene	228792	231752	.	+	.	ID=OR039_000062;
scaffold_1	funannotate	mRNA	228792	231752	.	+	.	ID=OR039_000062-T1;Parent=OR039_000062;product=hypothetical protein;
scaffold_1	funannotate	exon	228792	231353	.	+	.	ID=OR039_000062-T1.exon1;Parent=OR039_000062-T1;
scaffold_1	funannotate	exon	231419	231588	.	+	.	ID=OR039_000062-T1.exon2;Parent=OR039_000062-T1;
scaffold_1	funannotate	exon	231662	231752	.	+	.	ID=OR039_000062-T1.exon3;Parent=OR039_000062-T1;
scaffold_1	funannotate	CDS	228792	231353	.	+	0	ID=OR039_000062-T1.cds;Parent=OR039_000062-T1;
scaffold_1	funannotate	CDS	231419	231588	.	+	0	ID=OR039_000062-T1.cds;Parent=OR039_000062-T1;
scaffold_1	funannotate	CDS	231662	231752	.	+	1	ID=OR039_000062-T1.cds;Parent=OR039_000062-T1;
scaffold_1	funannotate	gene	250885	253443	.	+	.	ID=OR039_000063;
scaffold_1	funannotate	mRNA	250885	253443	.	+	.	ID=OR039_000063-T1;Parent=OR039_000063;product=hypothetical protein;
scaffold_1	funannotate	exon	250885	251495	.	+	.	ID=OR039_000063-T1.exon1;Parent=OR039_000063-T1;
scaffold_1	funannotate	exon	251570	251577	.	+	.	ID=OR039_000063-T1.exon2;Parent=OR039_000063-T1;
scaffold_1	funannotate	exon	252236	253443	.	+	.	ID=OR039_000063-T1.exon3;Parent=OR039_000063-T1;
scaffold_1	funannotate	CDS	250885	251495	.	+	0	ID=OR039_000063-T1.cds;Parent=OR039_000063-T1;
scaffold_1	funannotate	CDS	251570	251577	.	+	1	ID=OR039_000063-T1.cds;Parent=OR039_000063-T1;
scaffold_1	funannotate	CDS	252236	253443	.	+	2	ID=OR039_000063-T1.cds;Parent=OR039_000063-T1;
scaffold_1	funannotate	gene	258033	259263	.	-	.	ID=OR039_000064;
scaffold_1	funannotate	mRNA	258033	259263	.	-	.	ID=OR039_000064-T1;Parent=OR039_000064;product=hypothetical protein;
scaffold_1	funannotate	exon	259018	259263	.	-	.	ID=OR039_000064-T1.exon1;Parent=OR039_000064-T1;
scaffold_1	funannotate	exon	258690	258862	.	-	.	ID=OR039_000064-T1.exon2;Parent=OR039_000064-T1;
scaffold_1	funannotate	exon	258033	258630	.	-	.	ID=OR039_000064-T1.exon3;Parent=OR039_000064-T1;
scaffold_1	funannotate	CDS	259018	259263	.	-	0	ID=OR039_000064-T1.cds;Parent=OR039_000064-T1;
scaffold_1	funannotate	CDS	258690	258862	.	-	0	ID=OR039_000064-T1.cds;Parent=OR039_000064-T1;
scaffold_1	funannotate	CDS	258033	258630	.	-	1	ID=OR039_000064-T1.cds;Parent=OR039_000064-T1;
scaffold_1	funannotate	gene	260925	262427	.	+	.	ID=OR039_000065;
scaffold_1	funannotate	mRNA	260925	262427	.	+	.	ID=OR039_000065-T1;Parent=OR039_000065;product=hypothetical protein;
scaffold_1	funannotate	exon	260925	261059	.	+	.	ID=OR039_000065-T1.exon1;Parent=OR039_000065-T1;
scaffold_1	funannotate	exon	261105	262427	.	+	.	ID=OR039_000065-T1.exon2;Parent=OR039_000065-T1;
scaffold_1	funannotate	CDS	260925	261059	.	+	0	ID=OR039_000065-T1.cds;Parent=OR039_000065-T1;
scaffold_1	funannotate	CDS	261105	262427	.	+	0	ID=OR039_000065-T1.cds;Parent=OR039_000065-T1;
scaffold_1	funannotate	gene	263028	265276	.	-	.	ID=OR039_000066;
scaffold_1	funannotate	mRNA	263028	265276	.	-	.	ID=OR039_000066-T1;Parent=OR039_000066;product=hypothetical protein;
scaffold_1	funannotate	exon	265268	265276	.	-	.	ID=OR039_000066-T1.exon1;Parent=OR039_000066-T1;
scaffold_1	funannotate	exon	264111	265030	.	-	.	ID=OR039_000066-T1.exon2;Parent=OR039_000066-T1;
scaffold_1	funannotate	exon	263803	264040	.	-	.	ID=OR039_000066-T1.exon3;Parent=OR039_000066-T1;
scaffold_1	funannotate	exon	263657	263748	.	-	.	ID=OR039_000066-T1.exon4;Parent=OR039_000066-T1;
scaffold_1	funannotate	exon	263361	263600	.	-	.	ID=OR039_000066-T1.exon5;Parent=OR039_000066-T1;
scaffold_1	funannotate	exon	263028	263166	.	-	.	ID=OR039_000066-T1.exon6;Parent=OR039_000066-T1;
scaffold_1	funannotate	CDS	265268	265276	.	-	0	ID=OR039_000066-T1.cds;Parent=OR039_000066-T1;
scaffold_1	funannotate	CDS	264111	265030	.	-	0	ID=OR039_000066-T1.cds;Parent=OR039_000066-T1;
scaffold_1	funannotate	CDS	263803	264040	.	-	1	ID=OR039_000066-T1.cds;Parent=OR039_000066-T1;
scaffold_1	funannotate	CDS	263657	263748	.	-	0	ID=OR039_000066-T1.cds;Parent=OR039_000066-T1;
scaffold_1	funannotate	CDS	263361	263600	.	-	1	ID=OR039_000066-T1.cds;Parent=OR039_000066-T1;
scaffold_1	funannotate	CDS	263028	263166	.	-	1	ID=OR039_000066-T1.cds;Parent=OR039_000066-T1;
scaffold_1	funannotate	gene	268959	271242	.	-	.	ID=OR039_000067;
scaffold_1	funannotate	mRNA	268959	271242	.	-	.	ID=OR039_000067-T1;Parent=OR039_000067;product=hypothetical protein;
scaffold_1	funannotate	exon	269461	271242	.	-	.	ID=OR039_000067-T1.exon1;Parent=OR039_000067-T1;
scaffold_1	funannotate	exon	269132	269410	.	-	.	ID=OR039_000067-T1.exon2;Parent=OR039_000067-T1;
scaffold_1	funannotate	exon	268959	268976	.	-	.	ID=OR039_000067-T1.exon3;Parent=OR039_000067-T1;
scaffold_1	funannotate	CDS	269461	271242	.	-	0	ID=OR039_000067-T1.cds;Parent=OR039_000067-T1;
scaffold_1	funannotate	CDS	269132	269410	.	-	0	ID=OR039_000067-T1.cds;Parent=OR039_000067-T1;
scaffold_1	funannotate	CDS	268959	268976	.	-	0	ID=OR039_000067-T1.cds;Parent=OR039_000067-T1;
scaffold_1	funannotate	gene	274260	282445	.	+	.	ID=OR039_000068;
scaffold_1	funannotate	mRNA	274260	282445	.	+	.	ID=OR039_000068-T1;Parent=OR039_000068;product=hypothetical protein;
scaffold_1	funannotate	exon	274260	274263	.	+	.	ID=OR039_000068-T1.exon1;Parent=OR039_000068-T1;
scaffold_1	funannotate	exon	274644	282445	.	+	.	ID=OR039_000068-T1.exon2;Parent=OR039_000068-T1;
scaffold_1	funannotate	CDS	274260	274263	.	+	0	ID=OR039_000068-T1.cds;Parent=OR039_000068-T1;
scaffold_1	funannotate	CDS	274644	282445	.	+	2	ID=OR039_000068-T1.cds;Parent=OR039_000068-T1;
scaffold_1	funannotate	gene	283529	284198	.	-	.	ID=OR039_000069;
scaffold_1	funannotate	mRNA	283529	284198	.	-	.	ID=OR039_000069-T1;Parent=OR039_000069;product=hypothetical protein;
scaffold_1	funannotate	exon	284195	284198	.	-	.	ID=OR039_000069-T1.exon1;Parent=OR039_000069-T1;
scaffold_1	funannotate	exon	283848	284094	.	-	.	ID=OR039_000069-T1.exon2;Parent=OR039_000069-T1;
scaffold_1	funannotate	exon	283529	283709	.	-	.	ID=OR039_000069-T1.exon3;Parent=OR039_000069-T1;
scaffold_1	funannotate	CDS	284195	284198	.	-	0	ID=OR039_000069-T1.cds;Parent=OR039_000069-T1;
scaffold_1	funannotate	CDS	283848	284094	.	-	2	ID=OR039_000069-T1.cds;Parent=OR039_000069-T1;
scaffold_1	funannotate	CDS	283529	283709	.	-	1	ID=OR039_000069-T1.cds;Parent=OR039_000069-T1;
scaffold_1	funannotate	gene	284827	288393	.	+	.	ID=OR039_000070;
scaffold_1	funannotate	mRNA	284827	288393	.	+	.	ID=OR039_000070-T1;Parent=OR039_000070;product=hypothetical protein;
scaffold_1	funannotate	exon	284827	288393	.	+	.	ID=OR039_000070-T1.exon1;Parent=OR039_000070-T1;
scaffold_1	funannotate	CDS	284827	288393	.	+	0	ID=OR039_000070-T1.cds;Parent=OR039_000070-T1;
scaffold_1	funannotate	gene	288662	289652	.	-	.	ID=OR039_000071;
scaffold_1	funannotate	mRNA	288662	289652	.	-	.	ID=OR039_000071-T1;Parent=OR039_000071;product=hypothetical protein;
scaffold_1	funannotate	exon	289298	289652	.	-	.	ID=OR039_000071-T1.exon1;Parent=OR039_000071-T1;
scaffold_1	funannotate	exon	288662	289086	.	-	.	ID=OR039_000071-T1.exon2;Parent=OR039_000071-T1;
scaffold_1	funannotate	CDS	289298	289652	.	-	0	ID=OR039_000071-T1.cds;Parent=OR039_000071-T1;
scaffold_1	funannotate	CDS	288662	289086	.	-	2	ID=OR039_000071-T1.cds;Parent=OR039_000071-T1;
scaffold_1	funannotate	gene	292511	293416	.	+	.	ID=OR039_000072;
scaffold_1	funannotate	mRNA	292511	293416	.	+	.	ID=OR039_000072-T1;Parent=OR039_000072;product=hypothetical protein;
scaffold_1	funannotate	exon	292511	292712	.	+	.	ID=OR039_000072-T1.exon1;Parent=OR039_000072-T1;
scaffold_1	funannotate	exon	292782	293120	.	+	.	ID=OR039_000072-T1.exon2;Parent=OR039_000072-T1;
scaffold_1	funannotate	exon	293184	293416	.	+	.	ID=OR039_000072-T1.exon3;Parent=OR039_000072-T1;
scaffold_1	funannotate	CDS	292511	292712	.	+	0	ID=OR039_000072-T1.cds;Parent=OR039_000072-T1;
scaffold_1	funannotate	CDS	292782	293120	.	+	2	ID=OR039_000072-T1.cds;Parent=OR039_000072-T1;
scaffold_1	funannotate	CDS	293184	293416	.	+	2	ID=OR039_000072-T1.cds;Parent=OR039_000072-T1;
scaffold_1	funannotate	gene	295675	297347	.	+	.	ID=OR039_000073;
scaffold_1	funannotate	mRNA	295675	297347	.	+	.	ID=OR039_000073-T1;Parent=OR039_000073;product=hypothetical protein;
scaffold_1	funannotate	exon	295675	296117	.	+	.	ID=OR039_000073-T1.exon1;Parent=OR039_000073-T1;
scaffold_1	funannotate	exon	296521	296773	.	+	.	ID=OR039_000073-T1.exon2;Parent=OR039_000073-T1;
scaffold_1	funannotate	exon	297093	297347	.	+	.	ID=OR039_000073-T1.exon3;Parent=OR039_000073-T1;
scaffold_1	funannotate	CDS	295675	296117	.	+	0	ID=OR039_000073-T1.cds;Parent=OR039_000073-T1;
scaffold_1	funannotate	CDS	296521	296773	.	+	1	ID=OR039_000073-T1.cds;Parent=OR039_000073-T1;
scaffold_1	funannotate	CDS	297093	297347	.	+	0	ID=OR039_000073-T1.cds;Parent=OR039_000073-T1;
scaffold_1	funannotate	gene	298502	299524	.	-	.	ID=OR039_000074;
scaffold_1	funannotate	mRNA	298502	299524	.	-	.	ID=OR039_000074-T1;Parent=OR039_000074;product=hypothetical protein;
scaffold_1	funannotate	exon	299518	299524	.	-	.	ID=OR039_000074-T1.exon1;Parent=OR039_000074-T1;
scaffold_1	funannotate	exon	299346	299449	.	-	.	ID=OR039_000074-T1.exon2;Parent=OR039_000074-T1;
scaffold_1	funannotate	exon	298502	299212	.	-	.	ID=OR039_000074-T1.exon3;Parent=OR039_000074-T1;
scaffold_1	funannotate	CDS	299518	299524	.	-	0	ID=OR039_000074-T1.cds;Parent=OR039_000074-T1;
scaffold_1	funannotate	CDS	299346	299449	.	-	2	ID=OR039_000074-T1.cds;Parent=OR039_000074-T1;
scaffold_1	funannotate	CDS	298502	299212	.	-	0	ID=OR039_000074-T1.cds;Parent=OR039_000074-T1;
scaffold_1	funannotate	gene	300728	301245	.	-	.	ID=OR039_000075;
scaffold_1	funannotate	mRNA	300728	301245	.	-	.	ID=OR039_000075-T1;Parent=OR039_000075;product=hypothetical protein;
scaffold_1	funannotate	exon	301202	301245	.	-	.	ID=OR039_000075-T1.exon1;Parent=OR039_000075-T1;
scaffold_1	funannotate	exon	300728	301127	.	-	.	ID=OR039_000075-T1.exon2;Parent=OR039_000075-T1;
scaffold_1	funannotate	CDS	301202	301245	.	-	0	ID=OR039_000075-T1.cds;Parent=OR039_000075-T1;
scaffold_1	funannotate	CDS	300728	301127	.	-	1	ID=OR039_000075-T1.cds;Parent=OR039_000075-T1;
scaffold_1	funannotate	gene	301992	303429	.	-	.	ID=OR039_000076;
scaffold_1	funannotate	mRNA	301992	303429	.	-	.	ID=OR039_000076-T1;Parent=OR039_000076;product=hypothetical protein;
scaffold_1	funannotate	exon	303152	303429	.	-	.	ID=OR039_000076-T1.exon1;Parent=OR039_000076-T1;
scaffold_1	funannotate	exon	302600	302977	.	-	.	ID=OR039_000076-T1.exon2;Parent=OR039_000076-T1;
scaffold_1	funannotate	exon	301992	302430	.	-	.	ID=OR039_000076-T1.exon3;Parent=OR039_000076-T1;
scaffold_1	funannotate	CDS	303152	303429	.	-	0	ID=OR039_000076-T1.cds;Parent=OR039_000076-T1;
scaffold_1	funannotate	CDS	302600	302977	.	-	1	ID=OR039_000076-T1.cds;Parent=OR039_000076-T1;
scaffold_1	funannotate	CDS	301992	302430	.	-	1	ID=OR039_000076-T1.cds;Parent=OR039_000076-T1;
scaffold_1	funannotate	gene	309215	311343	.	-	.	ID=OR039_000077;
scaffold_1	funannotate	mRNA	309215	311343	.	-	.	ID=OR039_000077-T1;Parent=OR039_000077;product=hypothetical protein;
scaffold_1	funannotate	exon	311325	311343	.	-	.	ID=OR039_000077-T1.exon1;Parent=OR039_000077-T1;
scaffold_1	funannotate	exon	311230	311257	.	-	.	ID=OR039_000077-T1.exon2;Parent=OR039_000077-T1;
scaffold_1	funannotate	exon	310215	311009	.	-	.	ID=OR039_000077-T1.exon3;Parent=OR039_000077-T1;
scaffold_1	funannotate	exon	310090	310167	.	-	.	ID=OR039_000077-T1.exon4;Parent=OR039_000077-T1;
scaffold_1	funannotate	exon	309215	310025	.	-	.	ID=OR039_000077-T1.exon5;Parent=OR039_000077-T1;
scaffold_1	funannotate	CDS	311325	311343	.	-	0	ID=OR039_000077-T1.cds;Parent=OR039_000077-T1;
scaffold_1	funannotate	CDS	311230	311257	.	-	2	ID=OR039_000077-T1.cds;Parent=OR039_000077-T1;
scaffold_1	funannotate	CDS	310215	311009	.	-	1	ID=OR039_000077-T1.cds;Parent=OR039_000077-T1;
scaffold_1	funannotate	CDS	310090	310167	.	-	1	ID=OR039_000077-T1.cds;Parent=OR039_000077-T1;
scaffold_1	funannotate	CDS	309215	310025	.	-	1	ID=OR039_000077-T1.cds;Parent=OR039_000077-T1;
scaffold_1	funannotate	gene	314243	315297	.	+	.	ID=OR039_000078;
scaffold_1	funannotate	mRNA	314243	315297	.	+	.	ID=OR039_000078-T1;Parent=OR039_000078;product=hypothetical protein;
scaffold_1	funannotate	exon	314243	314306	.	+	.	ID=OR039_000078-T1.exon1;Parent=OR039_000078-T1;
scaffold_1	funannotate	exon	314393	314421	.	+	.	ID=OR039_000078-T1.exon2;Parent=OR039_000078-T1;
scaffold_1	funannotate	exon	314483	314581	.	+	.	ID=OR039_000078-T1.exon3;Parent=OR039_000078-T1;
scaffold_1	funannotate	exon	314653	315297	.	+	.	ID=OR039_000078-T1.exon4;Parent=OR039_000078-T1;
scaffold_1	funannotate	CDS	314243	314306	.	+	0	ID=OR039_000078-T1.cds;Parent=OR039_000078-T1;
scaffold_1	funannotate	CDS	314393	314421	.	+	2	ID=OR039_000078-T1.cds;Parent=OR039_000078-T1;
scaffold_1	funannotate	CDS	314483	314581	.	+	0	ID=OR039_000078-T1.cds;Parent=OR039_000078-T1;
scaffold_1	funannotate	CDS	314653	315297	.	+	0	ID=OR039_000078-T1.cds;Parent=OR039_000078-T1;
scaffold_1	funannotate	gene	317681	319322	.	-	.	ID=OR039_000079;
scaffold_1	funannotate	mRNA	317681	319322	.	-	.	ID=OR039_000079-T1;Parent=OR039_000079;product=hypothetical protein;
scaffold_1	funannotate	exon	318911	319322	.	-	.	ID=OR039_000079-T1.exon1;Parent=OR039_000079-T1;
scaffold_1	funannotate	exon	317681	318813	.	-	.	ID=OR039_000079-T1.exon2;Parent=OR039_000079-T1;
scaffold_1	funannotate	CDS	318911	319322	.	-	0	ID=OR039_000079-T1.cds;Parent=OR039_000079-T1;
scaffold_1	funannotate	CDS	317681	318813	.	-	2	ID=OR039_000079-T1.cds;Parent=OR039_000079-T1;
scaffold_1	funannotate	gene	322780	323971	.	+	.	ID=OR039_000080;
scaffold_1	funannotate	mRNA	322780	323971	.	+	.	ID=OR039_000080-T1;Parent=OR039_000080;product=hypothetical protein;
scaffold_1	funannotate	exon	322780	323016	.	+	.	ID=OR039_000080-T1.exon1;Parent=OR039_000080-T1;
scaffold_1	funannotate	exon	323073	323148	.	+	.	ID=OR039_000080-T1.exon2;Parent=OR039_000080-T1;
scaffold_1	funannotate	exon	323220	323971	.	+	.	ID=OR039_000080-T1.exon3;Parent=OR039_000080-T1;
scaffold_1	funannotate	CDS	322780	323016	.	+	0	ID=OR039_000080-T1.cds;Parent=OR039_000080-T1;
scaffold_1	funannotate	CDS	323073	323148	.	+	0	ID=OR039_000080-T1.cds;Parent=OR039_000080-T1;
scaffold_1	funannotate	CDS	323220	323971	.	+	2	ID=OR039_000080-T1.cds;Parent=OR039_000080-T1;
scaffold_1	funannotate	gene	324788	327696	.	-	.	ID=OR039_000081;
scaffold_1	funannotate	mRNA	324788	327696	.	-	.	ID=OR039_000081-T1;Parent=OR039_000081;product=hypothetical protein;
scaffold_1	funannotate	exon	326611	327696	.	-	.	ID=OR039_000081-T1.exon1;Parent=OR039_000081-T1;
scaffold_1	funannotate	exon	324788	326407	.	-	.	ID=OR039_000081-T1.exon2;Parent=OR039_000081-T1;
scaffold_1	funannotate	CDS	326611	327696	.	-	0	ID=OR039_000081-T1.cds;Parent=OR039_000081-T1;
scaffold_1	funannotate	CDS	324788	326407	.	-	0	ID=OR039_000081-T1.cds;Parent=OR039_000081-T1;
scaffold_1	funannotate	gene	328829	332129	.	-	.	ID=OR039_000082;
scaffold_1	funannotate	mRNA	328829	332129	.	-	.	ID=OR039_000082-T1;Parent=OR039_000082;product=hypothetical protein;
scaffold_1	funannotate	exon	331789	332129	.	-	.	ID=OR039_000082-T1.exon1;Parent=OR039_000082-T1;
scaffold_1	funannotate	exon	331512	331708	.	-	.	ID=OR039_000082-T1.exon2;Parent=OR039_000082-T1;
scaffold_1	funannotate	exon	329162	331456	.	-	.	ID=OR039_000082-T1.exon3;Parent=OR039_000082-T1;
scaffold_1	funannotate	exon	328829	329064	.	-	.	ID=OR039_000082-T1.exon4;Parent=OR039_000082-T1;
scaffold_1	funannotate	CDS	331789	332129	.	-	0	ID=OR039_000082-T1.cds;Parent=OR039_000082-T1;
scaffold_1	funannotate	CDS	331512	331708	.	-	1	ID=OR039_000082-T1.cds;Parent=OR039_000082-T1;
scaffold_1	funannotate	CDS	329162	331456	.	-	2	ID=OR039_000082-T1.cds;Parent=OR039_000082-T1;
scaffold_1	funannotate	CDS	328829	329064	.	-	2	ID=OR039_000082-T1.cds;Parent=OR039_000082-T1;
scaffold_1	funannotate	gene	335239	336475	.	+	.	ID=OR039_000083;
scaffold_1	funannotate	mRNA	335239	336475	.	+	.	ID=OR039_000083-T1;Parent=OR039_000083;product=hypothetical protein;
scaffold_1	funannotate	exon	335239	335331	.	+	.	ID=OR039_000083-T1.exon1;Parent=OR039_000083-T1;
scaffold_1	funannotate	exon	335483	335744	.	+	.	ID=OR039_000083-T1.exon2;Parent=OR039_000083-T1;
scaffold_1	funannotate	exon	336173	336244	.	+	.	ID=OR039_000083-T1.exon3;Parent=OR039_000083-T1;
scaffold_1	funannotate	exon	336345	336475	.	+	.	ID=OR039_000083-T1.exon4;Parent=OR039_000083-T1;
scaffold_1	funannotate	CDS	335239	335331	.	+	0	ID=OR039_000083-T1.cds;Parent=OR039_000083-T1;
scaffold_1	funannotate	CDS	335483	335744	.	+	0	ID=OR039_000083-T1.cds;Parent=OR039_000083-T1;
scaffold_1	funannotate	CDS	336173	336244	.	+	2	ID=OR039_000083-T1.cds;Parent=OR039_000083-T1;
scaffold_1	funannotate	CDS	336345	336475	.	+	2	ID=OR039_000083-T1.cds;Parent=OR039_000083-T1;
scaffold_1	funannotate	gene	337269	339490	.	-	.	ID=OR039_000084;
scaffold_1	funannotate	mRNA	337269	339490	.	-	.	ID=OR039_000084-T1;Parent=OR039_000084;product=hypothetical protein;
scaffold_1	funannotate	exon	339461	339490	.	-	.	ID=OR039_000084-T1.exon1;Parent=OR039_000084-T1;
scaffold_1	funannotate	exon	339228	339407	.	-	.	ID=OR039_000084-T1.exon2;Parent=OR039_000084-T1;
scaffold_1	funannotate	exon	337269	339176	.	-	.	ID=OR039_000084-T1.exon3;Parent=OR039_000084-T1;
scaffold_1	funannotate	CDS	339461	339490	.	-	0	ID=OR039_000084-T1.cds;Parent=OR039_000084-T1;
scaffold_1	funannotate	CDS	339228	339407	.	-	0	ID=OR039_000084-T1.cds;Parent=OR039_000084-T1;
scaffold_1	funannotate	CDS	337269	339176	.	-	0	ID=OR039_000084-T1.cds;Parent=OR039_000084-T1;
scaffold_1	funannotate	gene	340447	343344	.	+	.	ID=OR039_000085;
scaffold_1	funannotate	mRNA	340447	343344	.	+	.	ID=OR039_000085-T1;Parent=OR039_000085;product=hypothetical protein;
scaffold_1	funannotate	exon	340447	340579	.	+	.	ID=OR039_000085-T1.exon1;Parent=OR039_000085-T1;
scaffold_1	funannotate	exon	340635	340705	.	+	.	ID=OR039_000085-T1.exon2;Parent=OR039_000085-T1;
scaffold_1	funannotate	exon	340765	343245	.	+	.	ID=OR039_000085-T1.exon3;Parent=OR039_000085-T1;
scaffold_1	funannotate	exon	343318	343344	.	+	.	ID=OR039_000085-T1.exon4;Parent=OR039_000085-T1;
scaffold_1	funannotate	CDS	340447	340579	.	+	0	ID=OR039_000085-T1.cds;Parent=OR039_000085-T1;
scaffold_1	funannotate	CDS	340635	340705	.	+	2	ID=OR039_000085-T1.cds;Parent=OR039_000085-T1;
scaffold_1	funannotate	CDS	340765	343245	.	+	0	ID=OR039_000085-T1.cds;Parent=OR039_000085-T1;
scaffold_1	funannotate	CDS	343318	343344	.	+	0	ID=OR039_000085-T1.cds;Parent=OR039_000085-T1;
scaffold_1	funannotate	gene	344064	347435	.	-	.	ID=OR039_000086;
scaffold_1	funannotate	mRNA	344064	347435	.	-	.	ID=OR039_000086-T1;Parent=OR039_000086;product=hypothetical protein;
scaffold_1	funannotate	exon	347147	347435	.	-	.	ID=OR039_000086-T1.exon1;Parent=OR039_000086-T1;
scaffold_1	funannotate	exon	346981	347070	.	-	.	ID=OR039_000086-T1.exon2;Parent=OR039_000086-T1;
scaffold_1	funannotate	exon	345951	346916	.	-	.	ID=OR039_000086-T1.exon3;Parent=OR039_000086-T1;
scaffold_1	funannotate	exon	344064	345841	.	-	.	ID=OR039_000086-T1.exon4;Parent=OR039_000086-T1;
scaffold_1	funannotate	CDS	347147	347435	.	-	0	ID=OR039_000086-T1.cds;Parent=OR039_000086-T1;
scaffold_1	funannotate	CDS	346981	347070	.	-	2	ID=OR039_000086-T1.cds;Parent=OR039_000086-T1;
scaffold_1	funannotate	CDS	345951	346916	.	-	2	ID=OR039_000086-T1.cds;Parent=OR039_000086-T1;
scaffold_1	funannotate	CDS	344064	345841	.	-	2	ID=OR039_000086-T1.cds;Parent=OR039_000086-T1;
scaffold_1	funannotate	gene	347886	348807	.	+	.	ID=OR039_000087;
scaffold_1	funannotate	mRNA	347886	348807	.	+	.	ID=OR039_000087-T1;Parent=OR039_000087;product=hypothetical protein;
scaffold_1	funannotate	exon	347886	348032	.	+	.	ID=OR039_000087-T1.exon1;Parent=OR039_000087-T1;
scaffold_1	funannotate	exon	348077	348120	.	+	.	ID=OR039_000087-T1.exon2;Parent=OR039_000087-T1;
scaffold_1	funannotate	exon	348243	348807	.	+	.	ID=OR039_000087-T1.exon3;Parent=OR039_000087-T1;
scaffold_1	funannotate	CDS	347886	348032	.	+	0	ID=OR039_000087-T1.cds;Parent=OR039_000087-T1;
scaffold_1	funannotate	CDS	348077	348120	.	+	0	ID=OR039_000087-T1.cds;Parent=OR039_000087-T1;
scaffold_1	funannotate	CDS	348243	348807	.	+	1	ID=OR039_000087-T1.cds;Parent=OR039_000087-T1;
scaffold_1	funannotate	gene	349530	351737	.	-	.	ID=OR039_000088;
scaffold_1	funannotate	mRNA	349530	351737	.	-	.	ID=OR039_000088-T1;Parent=OR039_000088;product=hypothetical protein;
scaffold_1	funannotate	exon	351336	351737	.	-	.	ID=OR039_000088-T1.exon1;Parent=OR039_000088-T1;
scaffold_1	funannotate	exon	349530	351227	.	-	.	ID=OR039_000088-T1.exon2;Parent=OR039_000088-T1;
scaffold_1	funannotate	CDS	351336	351737	.	-	0	ID=OR039_000088-T1.cds;Parent=OR039_000088-T1;
scaffold_1	funannotate	CDS	349530	351227	.	-	0	ID=OR039_000088-T1.cds;Parent=OR039_000088-T1;
scaffold_1	funannotate	gene	352758	355117	.	+	.	ID=OR039_000089;
scaffold_1	funannotate	mRNA	352758	355117	.	+	.	ID=OR039_000089-T1;Parent=OR039_000089;product=hypothetical protein;
scaffold_1	funannotate	exon	352758	353421	.	+	.	ID=OR039_000089-T1.exon1;Parent=OR039_000089-T1;
scaffold_1	funannotate	exon	353511	353579	.	+	.	ID=OR039_000089-T1.exon2;Parent=OR039_000089-T1;
scaffold_1	funannotate	exon	353643	353828	.	+	.	ID=OR039_000089-T1.exon3;Parent=OR039_000089-T1;
scaffold_1	funannotate	exon	353882	354256	.	+	.	ID=OR039_000089-T1.exon4;Parent=OR039_000089-T1;
scaffold_1	funannotate	exon	354318	355117	.	+	.	ID=OR039_000089-T1.exon5;Parent=OR039_000089-T1;
scaffold_1	funannotate	CDS	352758	353421	.	+	0	ID=OR039_000089-T1.cds;Parent=OR039_000089-T1;
scaffold_1	funannotate	CDS	353511	353579	.	+	2	ID=OR039_000089-T1.cds;Parent=OR039_000089-T1;
scaffold_1	funannotate	CDS	353643	353828	.	+	2	ID=OR039_000089-T1.cds;Parent=OR039_000089-T1;
scaffold_1	funannotate	CDS	353882	354256	.	+	2	ID=OR039_000089-T1.cds;Parent=OR039_000089-T1;
scaffold_1	funannotate	CDS	354318	355117	.	+	2	ID=OR039_000089-T1.cds;Parent=OR039_000089-T1;
scaffold_1	funannotate	gene	355503	356824	.	-	.	ID=OR039_000090;
scaffold_1	funannotate	mRNA	355503	356824	.	-	.	ID=OR039_000090-T1;Parent=OR039_000090;product=hypothetical protein;
scaffold_1	funannotate	exon	356715	356824	.	-	.	ID=OR039_000090-T1.exon1;Parent=OR039_000090-T1;
scaffold_1	funannotate	exon	356435	356547	.	-	.	ID=OR039_000090-T1.exon2;Parent=OR039_000090-T1;
scaffold_1	funannotate	exon	356038	356217	.	-	.	ID=OR039_000090-T1.exon3;Parent=OR039_000090-T1;
scaffold_1	funannotate	exon	355760	355821	.	-	.	ID=OR039_000090-T1.exon4;Parent=OR039_000090-T1;
scaffold_1	funannotate	exon	355503	355664	.	-	.	ID=OR039_000090-T1.exon5;Parent=OR039_000090-T1;
scaffold_1	funannotate	CDS	356715	356824	.	-	0	ID=OR039_000090-T1.cds;Parent=OR039_000090-T1;
scaffold_1	funannotate	CDS	356435	356547	.	-	1	ID=OR039_000090-T1.cds;Parent=OR039_000090-T1;
scaffold_1	funannotate	CDS	356038	356217	.	-	2	ID=OR039_000090-T1.cds;Parent=OR039_000090-T1;
scaffold_1	funannotate	CDS	355760	355821	.	-	2	ID=OR039_000090-T1.cds;Parent=OR039_000090-T1;
scaffold_1	funannotate	CDS	355503	355664	.	-	0	ID=OR039_000090-T1.cds;Parent=OR039_000090-T1;
scaffold_1	funannotate	gene	357635	359843	.	+	.	ID=OR039_000091;
scaffold_1	funannotate	mRNA	357635	359843	.	+	.	ID=OR039_000091-T1;Parent=OR039_000091;product=hypothetical protein;
scaffold_1	funannotate	exon	357635	358388	.	+	.	ID=OR039_000091-T1.exon1;Parent=OR039_000091-T1;
scaffold_1	funannotate	exon	358489	358725	.	+	.	ID=OR039_000091-T1.exon2;Parent=OR039_000091-T1;
scaffold_1	funannotate	exon	358777	359079	.	+	.	ID=OR039_000091-T1.exon3;Parent=OR039_000091-T1;
scaffold_1	funannotate	exon	359150	359394	.	+	.	ID=OR039_000091-T1.exon4;Parent=OR039_000091-T1;
scaffold_1	funannotate	exon	359511	359843	.	+	.	ID=OR039_000091-T1.exon5;Parent=OR039_000091-T1;
scaffold_1	funannotate	CDS	357635	358388	.	+	0	ID=OR039_000091-T1.cds;Parent=OR039_000091-T1;
scaffold_1	funannotate	CDS	358489	358725	.	+	2	ID=OR039_000091-T1.cds;Parent=OR039_000091-T1;
scaffold_1	funannotate	CDS	358777	359079	.	+	2	ID=OR039_000091-T1.cds;Parent=OR039_000091-T1;
scaffold_1	funannotate	CDS	359150	359394	.	+	2	ID=OR039_000091-T1.cds;Parent=OR039_000091-T1;
scaffold_1	funannotate	CDS	359511	359843	.	+	0	ID=OR039_000091-T1.cds;Parent=OR039_000091-T1;
scaffold_1	funannotate	gene	360408	361247	.	-	.	ID=OR039_000092;
scaffold_1	funannotate	mRNA	360408	361247	.	-	.	ID=OR039_000092-T1;Parent=OR039_000092;product=hypothetical protein;
scaffold_1	funannotate	exon	360408	361247	.	-	.	ID=OR039_000092-T1.exon1;Parent=OR039_000092-T1;
scaffold_1	funannotate	CDS	360408	361247	.	-	0	ID=OR039_000092-T1.cds;Parent=OR039_000092-T1;
scaffold_1	funannotate	gene	362048	362931	.	-	.	ID=OR039_000093;
scaffold_1	funannotate	mRNA	362048	362931	.	-	.	ID=OR039_000093-T1;Parent=OR039_000093;product=hypothetical protein;
scaffold_1	funannotate	exon	362484	362931	.	-	.	ID=OR039_000093-T1.exon1;Parent=OR039_000093-T1;
scaffold_1	funannotate	exon	362048	362373	.	-	.	ID=OR039_000093-T1.exon2;Parent=OR039_000093-T1;
scaffold_1	funannotate	CDS	362484	362931	.	-	0	ID=OR039_000093-T1.cds;Parent=OR039_000093-T1;
scaffold_1	funannotate	CDS	362048	362373	.	-	2	ID=OR039_000093-T1.cds;Parent=OR039_000093-T1;
scaffold_1	funannotate	gene	363736	364889	.	-	.	ID=OR039_000094;
scaffold_1	funannotate	mRNA	363736	364889	.	-	.	ID=OR039_000094-T1;Parent=OR039_000094;product=hypothetical protein;
scaffold_1	funannotate	exon	364604	364889	.	-	.	ID=OR039_000094-T1.exon1;Parent=OR039_000094-T1;
scaffold_1	funannotate	exon	363736	364292	.	-	.	ID=OR039_000094-T1.exon2;Parent=OR039_000094-T1;
scaffold_1	funannotate	CDS	364604	364889	.	-	0	ID=OR039_000094-T1.cds;Parent=OR039_000094-T1;
scaffold_1	funannotate	CDS	363736	364292	.	-	2	ID=OR039_000094-T1.cds;Parent=OR039_000094-T1;
scaffold_1	funannotate	gene	367983	371195	.	-	.	ID=OR039_000095;
scaffold_1	funannotate	mRNA	367983	371195	.	-	.	ID=OR039_000095-T1;Parent=OR039_000095;product=hypothetical protein;
scaffold_1	funannotate	exon	370885	371195	.	-	.	ID=OR039_000095-T1.exon1;Parent=OR039_000095-T1;
scaffold_1	funannotate	exon	369907	370770	.	-	.	ID=OR039_000095-T1.exon2;Parent=OR039_000095-T1;
scaffold_1	funannotate	exon	368905	369844	.	-	.	ID=OR039_000095-T1.exon3;Parent=OR039_000095-T1;
scaffold_1	funannotate	exon	367983	368852	.	-	.	ID=OR039_000095-T1.exon4;Parent=OR039_000095-T1;
scaffold_1	funannotate	CDS	370885	371195	.	-	0	ID=OR039_000095-T1.cds;Parent=OR039_000095-T1;
scaffold_1	funannotate	CDS	369907	370770	.	-	1	ID=OR039_000095-T1.cds;Parent=OR039_000095-T1;
scaffold_1	funannotate	CDS	368905	369844	.	-	1	ID=OR039_000095-T1.cds;Parent=OR039_000095-T1;
scaffold_1	funannotate	CDS	367983	368852	.	-	0	ID=OR039_000095-T1.cds;Parent=OR039_000095-T1;
scaffold_1	funannotate	gene	373403	375348	.	-	.	ID=OR039_000096;
scaffold_1	funannotate	mRNA	373403	375348	.	-	.	ID=OR039_000096-T1;Parent=OR039_000096;product=hypothetical protein;
scaffold_1	funannotate	exon	375279	375348	.	-	.	ID=OR039_000096-T1.exon1;Parent=OR039_000096-T1;
scaffold_1	funannotate	exon	374893	375202	.	-	.	ID=OR039_000096-T1.exon2;Parent=OR039_000096-T1;
scaffold_1	funannotate	exon	374779	374837	.	-	.	ID=OR039_000096-T1.exon3;Parent=OR039_000096-T1;
scaffold_1	funannotate	exon	374684	374723	.	-	.	ID=OR039_000096-T1.exon4;Parent=OR039_000096-T1;
scaffold_1	funannotate	exon	374112	374621	.	-	.	ID=OR039_000096-T1.exon5;Parent=OR039_000096-T1;
scaffold_1	funannotate	exon	373403	374057	.	-	.	ID=OR039_000096-T1.exon6;Parent=OR039_000096-T1;
scaffold_1	funannotate	CDS	375279	375348	.	-	0	ID=OR039_000096-T1.cds;Parent=OR039_000096-T1;
scaffold_1	funannotate	CDS	374893	375202	.	-	2	ID=OR039_000096-T1.cds;Parent=OR039_000096-T1;
scaffold_1	funannotate	CDS	374779	374837	.	-	1	ID=OR039_000096-T1.cds;Parent=OR039_000096-T1;
scaffold_1	funannotate	CDS	374684	374723	.	-	2	ID=OR039_000096-T1.cds;Parent=OR039_000096-T1;
scaffold_1	funannotate	CDS	374112	374621	.	-	1	ID=OR039_000096-T1.cds;Parent=OR039_000096-T1;
scaffold_1	funannotate	CDS	373403	374057	.	-	1	ID=OR039_000096-T1.cds;Parent=OR039_000096-T1;
scaffold_1	funannotate	gene	388404	390376	.	-	.	ID=OR039_000097;
scaffold_1	funannotate	mRNA	388404	390376	.	-	.	ID=OR039_000097-T1;Parent=OR039_000097;product=hypothetical protein;
scaffold_1	funannotate	exon	390301	390376	.	-	.	ID=OR039_000097-T1.exon1;Parent=OR039_000097-T1;
scaffold_1	funannotate	exon	390174	390220	.	-	.	ID=OR039_000097-T1.exon2;Parent=OR039_000097-T1;
scaffold_1	funannotate	exon	389878	390117	.	-	.	ID=OR039_000097-T1.exon3;Parent=OR039_000097-T1;
scaffold_1	funannotate	exon	388404	389783	.	-	.	ID=OR039_000097-T1.exon4;Parent=OR039_000097-T1;
scaffold_1	funannotate	CDS	390301	390376	.	-	0	ID=OR039_000097-T1.cds;Parent=OR039_000097-T1;
scaffold_1	funannotate	CDS	390174	390220	.	-	2	ID=OR039_000097-T1.cds;Parent=OR039_000097-T1;
scaffold_1	funannotate	CDS	389878	390117	.	-	0	ID=OR039_000097-T1.cds;Parent=OR039_000097-T1;
scaffold_1	funannotate	CDS	388404	389783	.	-	0	ID=OR039_000097-T1.cds;Parent=OR039_000097-T1;
scaffold_1	funannotate	gene	391019	392286	.	-	.	ID=OR039_000098;
scaffold_1	funannotate	mRNA	391019	392286	.	-	.	ID=OR039_000098-T1;Parent=OR039_000098;product=hypothetical protein;
scaffold_1	funannotate	exon	392151	392286	.	-	.	ID=OR039_000098-T1.exon1;Parent=OR039_000098-T1;
scaffold_1	funannotate	exon	391808	392077	.	-	.	ID=OR039_000098-T1.exon2;Parent=OR039_000098-T1;
scaffold_1	funannotate	exon	391415	391704	.	-	.	ID=OR039_000098-T1.exon3;Parent=OR039_000098-T1;
scaffold_1	funannotate	exon	391019	391282	.	-	.	ID=OR039_000098-T1.exon4;Parent=OR039_000098-T1;
scaffold_1	funannotate	CDS	392151	392286	.	-	0	ID=OR039_000098-T1.cds;Parent=OR039_000098-T1;
scaffold_1	funannotate	CDS	391808	392077	.	-	2	ID=OR039_000098-T1.cds;Parent=OR039_000098-T1;
scaffold_1	funannotate	CDS	391415	391704	.	-	2	ID=OR039_000098-T1.cds;Parent=OR039_000098-T1;
scaffold_1	funannotate	CDS	391019	391282	.	-	0	ID=OR039_000098-T1.cds;Parent=OR039_000098-T1;
scaffold_1	funannotate	gene	394834	395835	.	-	.	ID=OR039_000099;
scaffold_1	funannotate	mRNA	394834	395835	.	-	.	ID=OR039_000099-T1;Parent=OR039_000099;product=hypothetical protein;
scaffold_1	funannotate	exon	394834	395835	.	-	.	ID=OR039_000099-T1.exon1;Parent=OR039_000099-T1;
scaffold_1	funannotate	CDS	394834	395835	.	-	0	ID=OR039_000099-T1.cds;Parent=OR039_000099-T1;
scaffold_1	funannotate	gene	401701	403277	.	-	.	ID=OR039_000100;
scaffold_1	funannotate	mRNA	401701	403277	.	-	.	ID=OR039_000100-T1;Parent=OR039_000100;product=hypothetical protein;
scaffold_1	funannotate	exon	403089	403277	.	-	.	ID=OR039_000100-T1.exon1;Parent=OR039_000100-T1;
scaffold_1	funannotate	exon	401701	402963	.	-	.	ID=OR039_000100-T1.exon2;Parent=OR039_000100-T1;
scaffold_1	funannotate	CDS	403089	403277	.	-	0	ID=OR039_000100-T1.cds;Parent=OR039_000100-T1;
scaffold_1	funannotate	CDS	401701	402963	.	-	0	ID=OR039_000100-T1.cds;Parent=OR039_000100-T1;
scaffold_1	funannotate	gene	405327	408836	.	-	.	ID=OR039_000101;
scaffold_1	funannotate	mRNA	405327	408836	.	-	.	ID=OR039_000101-T1;Parent=OR039_000101;product=hypothetical protein;
scaffold_1	funannotate	exon	408823	408836	.	-	.	ID=OR039_000101-T1.exon1;Parent=OR039_000101-T1;
scaffold_1	funannotate	exon	408107	408647	.	-	.	ID=OR039_000101-T1.exon2;Parent=OR039_000101-T1;
scaffold_1	funannotate	exon	406494	408048	.	-	.	ID=OR039_000101-T1.exon3;Parent=OR039_000101-T1;
scaffold_1	funannotate	exon	405631	406338	.	-	.	ID=OR039_000101-T1.exon4;Parent=OR039_000101-T1;
scaffold_1	funannotate	exon	405327	405430	.	-	.	ID=OR039_000101-T1.exon5;Parent=OR039_000101-T1;
scaffold_1	funannotate	CDS	408823	408836	.	-	0	ID=OR039_000101-T1.cds;Parent=OR039_000101-T1;
scaffold_1	funannotate	CDS	408107	408647	.	-	1	ID=OR039_000101-T1.cds;Parent=OR039_000101-T1;
scaffold_1	funannotate	CDS	406494	408048	.	-	0	ID=OR039_000101-T1.cds;Parent=OR039_000101-T1;
scaffold_1	funannotate	CDS	405631	406338	.	-	2	ID=OR039_000101-T1.cds;Parent=OR039_000101-T1;
scaffold_1	funannotate	CDS	405327	405430	.	-	2	ID=OR039_000101-T1.cds;Parent=OR039_000101-T1;
scaffold_1	funannotate	gene	410116	411164	.	+	.	ID=OR039_000102;
scaffold_1	funannotate	mRNA	410116	411164	.	+	.	ID=OR039_000102-T1;Parent=OR039_000102;product=hypothetical protein;
scaffold_1	funannotate	exon	410116	410251	.	+	.	ID=OR039_000102-T1.exon1;Parent=OR039_000102-T1;
scaffold_1	funannotate	exon	410360	410861	.	+	.	ID=OR039_000102-T1.exon2;Parent=OR039_000102-T1;
scaffold_1	funannotate	exon	410930	411164	.	+	.	ID=OR039_000102-T1.exon3;Parent=OR039_000102-T1;
scaffold_1	funannotate	CDS	410116	410251	.	+	0	ID=OR039_000102-T1.cds;Parent=OR039_000102-T1;
scaffold_1	funannotate	CDS	410360	410861	.	+	2	ID=OR039_000102-T1.cds;Parent=OR039_000102-T1;
scaffold_1	funannotate	CDS	410930	411164	.	+	1	ID=OR039_000102-T1.cds;Parent=OR039_000102-T1;
scaffold_1	funannotate	gene	411725	412467	.	+	.	ID=OR039_000103;
scaffold_1	funannotate	mRNA	411725	412467	.	+	.	ID=OR039_000103-T1;Parent=OR039_000103;product=hypothetical protein;
scaffold_1	funannotate	exon	411725	411780	.	+	.	ID=OR039_000103-T1.exon1;Parent=OR039_000103-T1;
scaffold_1	funannotate	exon	411900	412467	.	+	.	ID=OR039_000103-T1.exon2;Parent=OR039_000103-T1;
scaffold_1	funannotate	CDS	411725	411780	.	+	0	ID=OR039_000103-T1.cds;Parent=OR039_000103-T1;
scaffold_1	funannotate	CDS	411900	412467	.	+	1	ID=OR039_000103-T1.cds;Parent=OR039_000103-T1;
scaffold_1	funannotate	gene	412753	413925	.	-	.	ID=OR039_000104;
scaffold_1	funannotate	mRNA	412753	413925	.	-	.	ID=OR039_000104-T1;Parent=OR039_000104;product=hypothetical protein;
scaffold_1	funannotate	exon	412753	413925	.	-	.	ID=OR039_000104-T1.exon1;Parent=OR039_000104-T1;
scaffold_1	funannotate	CDS	412753	413925	.	-	0	ID=OR039_000104-T1.cds;Parent=OR039_000104-T1;
scaffold_1	funannotate	gene	415717	419484	.	+	.	ID=OR039_000105;
scaffold_1	funannotate	mRNA	415717	419484	.	+	.	ID=OR039_000105-T1;Parent=OR039_000105;product=hypothetical protein;
scaffold_1	funannotate	exon	415717	415862	.	+	.	ID=OR039_000105-T1.exon1;Parent=OR039_000105-T1;
scaffold_1	funannotate	exon	415947	419484	.	+	.	ID=OR039_000105-T1.exon2;Parent=OR039_000105-T1;
scaffold_1	funannotate	CDS	415717	415862	.	+	0	ID=OR039_000105-T1.cds;Parent=OR039_000105-T1;
scaffold_1	funannotate	CDS	415947	419484	.	+	1	ID=OR039_000105-T1.cds;Parent=OR039_000105-T1;
scaffold_1	funannotate	gene	421936	424172	.	+	.	ID=OR039_000106;
scaffold_1	funannotate	mRNA	421936	424172	.	+	.	ID=OR039_000106-T1;Parent=OR039_000106;product=hypothetical protein;
scaffold_1	funannotate	exon	421936	422020	.	+	.	ID=OR039_000106-T1.exon1;Parent=OR039_000106-T1;
scaffold_1	funannotate	exon	422104	424172	.	+	.	ID=OR039_000106-T1.exon2;Parent=OR039_000106-T1;
scaffold_1	funannotate	CDS	421936	422020	.	+	0	ID=OR039_000106-T1.cds;Parent=OR039_000106-T1;
scaffold_1	funannotate	CDS	422104	424172	.	+	2	ID=OR039_000106-T1.cds;Parent=OR039_000106-T1;
scaffold_1	funannotate	gene	425653	427216	.	-	.	ID=OR039_000107;
scaffold_1	funannotate	mRNA	425653	427216	.	-	.	ID=OR039_000107-T1;Parent=OR039_000107;product=hypothetical protein;
scaffold_1	funannotate	exon	426854	427216	.	-	.	ID=OR039_000107-T1.exon1;Parent=OR039_000107-T1;
scaffold_1	funannotate	exon	425653	426735	.	-	.	ID=OR039_000107-T1.exon2;Parent=OR039_000107-T1;
scaffold_1	funannotate	CDS	426854	427216	.	-	0	ID=OR039_000107-T1.cds;Parent=OR039_000107-T1;
scaffold_1	funannotate	CDS	425653	426735	.	-	0	ID=OR039_000107-T1.cds;Parent=OR039_000107-T1;
scaffold_1	funannotate	gene	428563	429301	.	-	.	ID=OR039_000108;
scaffold_1	funannotate	mRNA	428563	429301	.	-	.	ID=OR039_000108-T1;Parent=OR039_000108;product=hypothetical protein;
scaffold_1	funannotate	exon	429147	429301	.	-	.	ID=OR039_000108-T1.exon1;Parent=OR039_000108-T1;
scaffold_1	funannotate	exon	428563	429061	.	-	.	ID=OR039_000108-T1.exon2;Parent=OR039_000108-T1;
scaffold_1	funannotate	CDS	429147	429301	.	-	0	ID=OR039_000108-T1.cds;Parent=OR039_000108-T1;
scaffold_1	funannotate	CDS	428563	429061	.	-	1	ID=OR039_000108-T1.cds;Parent=OR039_000108-T1;
scaffold_1	funannotate	gene	430418	431186	.	+	.	ID=OR039_000109;
scaffold_1	funannotate	mRNA	430418	431186	.	+	.	ID=OR039_000109-T1;Parent=OR039_000109;product=hypothetical protein;
scaffold_1	funannotate	exon	430418	431035	.	+	.	ID=OR039_000109-T1.exon1;Parent=OR039_000109-T1;
scaffold_1	funannotate	exon	431106	431186	.	+	.	ID=OR039_000109-T1.exon2;Parent=OR039_000109-T1;
scaffold_1	funannotate	CDS	430418	431035	.	+	0	ID=OR039_000109-T1.cds;Parent=OR039_000109-T1;
scaffold_1	funannotate	CDS	431106	431186	.	+	0	ID=OR039_000109-T1.cds;Parent=OR039_000109-T1;
scaffold_1	funannotate	gene	431719	433747	.	+	.	ID=OR039_000110;
scaffold_1	funannotate	mRNA	431719	433747	.	+	.	ID=OR039_000110-T1;Parent=OR039_000110;product=hypothetical protein;
scaffold_1	funannotate	exon	431719	431995	.	+	.	ID=OR039_000110-T1.exon1;Parent=OR039_000110-T1;
scaffold_1	funannotate	exon	432049	432718	.	+	.	ID=OR039_000110-T1.exon2;Parent=OR039_000110-T1;
scaffold_1	funannotate	exon	432772	433747	.	+	.	ID=OR039_000110-T1.exon3;Parent=OR039_000110-T1;
scaffold_1	funannotate	CDS	431719	431995	.	+	0	ID=OR039_000110-T1.cds;Parent=OR039_000110-T1;
scaffold_1	funannotate	CDS	432049	432718	.	+	2	ID=OR039_000110-T1.cds;Parent=OR039_000110-T1;
scaffold_1	funannotate	CDS	432772	433747	.	+	1	ID=OR039_000110-T1.cds;Parent=OR039_000110-T1;
scaffold_1	funannotate	gene	434092	435282	.	-	.	ID=OR039_000111;
scaffold_1	funannotate	mRNA	434092	435282	.	-	.	ID=OR039_000111-T1;Parent=OR039_000111;product=hypothetical protein;
scaffold_1	funannotate	exon	434092	435282	.	-	.	ID=OR039_000111-T1.exon1;Parent=OR039_000111-T1;
scaffold_1	funannotate	CDS	434092	435282	.	-	0	ID=OR039_000111-T1.cds;Parent=OR039_000111-T1;
scaffold_1	funannotate	gene	437717	439386	.	+	.	ID=OR039_000112;
scaffold_1	funannotate	mRNA	437717	439386	.	+	.	ID=OR039_000112-T1;Parent=OR039_000112;product=hypothetical protein;
scaffold_1	funannotate	exon	437717	437759	.	+	.	ID=OR039_000112-T1.exon1;Parent=OR039_000112-T1;
scaffold_1	funannotate	exon	437951	439386	.	+	.	ID=OR039_000112-T1.exon2;Parent=OR039_000112-T1;
scaffold_1	funannotate	CDS	437717	437759	.	+	0	ID=OR039_000112-T1.cds;Parent=OR039_000112-T1;
scaffold_1	funannotate	CDS	437951	439386	.	+	2	ID=OR039_000112-T1.cds;Parent=OR039_000112-T1;
scaffold_1	funannotate	gene	440080	440472	.	-	.	ID=OR039_000113;
scaffold_1	funannotate	mRNA	440080	440472	.	-	.	ID=OR039_000113-T1;Parent=OR039_000113;product=hypothetical protein;
scaffold_1	funannotate	exon	440080	440472	.	-	.	ID=OR039_000113-T1.exon1;Parent=OR039_000113-T1;
scaffold_1	funannotate	CDS	440080	440472	.	-	0	ID=OR039_000113-T1.cds;Parent=OR039_000113-T1;
scaffold_1	funannotate	gene	441545	443286	.	+	.	ID=OR039_000114;
scaffold_1	funannotate	mRNA	441545	443286	.	+	.	ID=OR039_000114-T1;Parent=OR039_000114;product=hypothetical protein;
scaffold_1	funannotate	exon	441545	441593	.	+	.	ID=OR039_000114-T1.exon1;Parent=OR039_000114-T1;
scaffold_1	funannotate	exon	441638	443286	.	+	.	ID=OR039_000114-T1.exon2;Parent=OR039_000114-T1;
scaffold_1	funannotate	CDS	441545	441593	.	+	0	ID=OR039_000114-T1.cds;Parent=OR039_000114-T1;
scaffold_1	funannotate	CDS	441638	443286	.	+	2	ID=OR039_000114-T1.cds;Parent=OR039_000114-T1;
scaffold_1	funannotate	gene	443412	444620	.	-	.	ID=OR039_000115;
scaffold_1	funannotate	mRNA	443412	444620	.	-	.	ID=OR039_000115-T1;Parent=OR039_000115;product=hypothetical protein;
scaffold_1	funannotate	exon	443412	444620	.	-	.	ID=OR039_000115-T1.exon1;Parent=OR039_000115-T1;
scaffold_1	funannotate	CDS	443412	444620	.	-	0	ID=OR039_000115-T1.cds;Parent=OR039_000115-T1;
scaffold_1	funannotate	gene	447791	449701	.	-	.	ID=OR039_000116;
scaffold_1	funannotate	mRNA	447791	449701	.	-	.	ID=OR039_000116-T1;Parent=OR039_000116;product=hypothetical protein;
scaffold_1	funannotate	exon	447791	449701	.	-	.	ID=OR039_000116-T1.exon1;Parent=OR039_000116-T1;
scaffold_1	funannotate	CDS	447791	449701	.	-	0	ID=OR039_000116-T1.cds;Parent=OR039_000116-T1;
scaffold_1	funannotate	gene	450738	451795	.	-	.	ID=OR039_000117;
scaffold_1	funannotate	mRNA	450738	451795	.	-	.	ID=OR039_000117-T1;Parent=OR039_000117;product=hypothetical protein;
scaffold_1	funannotate	exon	451714	451795	.	-	.	ID=OR039_000117-T1.exon1;Parent=OR039_000117-T1;
scaffold_1	funannotate	exon	451320	451657	.	-	.	ID=OR039_000117-T1.exon2;Parent=OR039_000117-T1;
scaffold_1	funannotate	exon	451123	451256	.	-	.	ID=OR039_000117-T1.exon3;Parent=OR039_000117-T1;
scaffold_1	funannotate	exon	450738	451053	.	-	.	ID=OR039_000117-T1.exon4;Parent=OR039_000117-T1;
scaffold_1	funannotate	CDS	451714	451795	.	-	0	ID=OR039_000117-T1.cds;Parent=OR039_000117-T1;
scaffold_1	funannotate	CDS	451320	451657	.	-	2	ID=OR039_000117-T1.cds;Parent=OR039_000117-T1;
scaffold_1	funannotate	CDS	451123	451256	.	-	0	ID=OR039_000117-T1.cds;Parent=OR039_000117-T1;
scaffold_1	funannotate	CDS	450738	451053	.	-	1	ID=OR039_000117-T1.cds;Parent=OR039_000117-T1;
scaffold_1	funannotate	gene	453143	453931	.	+	.	ID=OR039_000118;
scaffold_1	funannotate	mRNA	453143	453931	.	+	.	ID=OR039_000118-T1;Parent=OR039_000118;product=hypothetical protein;
scaffold_1	funannotate	exon	453143	453931	.	+	.	ID=OR039_000118-T1.exon1;Parent=OR039_000118-T1;
scaffold_1	funannotate	CDS	453143	453931	.	+	0	ID=OR039_000118-T1.cds;Parent=OR039_000118-T1;
scaffold_1	funannotate	gene	454035	455060	.	-	.	ID=OR039_000119;
scaffold_1	funannotate	mRNA	454035	455060	.	-	.	ID=OR039_000119-T1;Parent=OR039_000119;product=hypothetical protein;
scaffold_1	funannotate	exon	455017	455060	.	-	.	ID=OR039_000119-T1.exon1;Parent=OR039_000119-T1;
scaffold_1	funannotate	exon	454839	454949	.	-	.	ID=OR039_000119-T1.exon2;Parent=OR039_000119-T1;
scaffold_1	funannotate	exon	454540	454790	.	-	.	ID=OR039_000119-T1.exon3;Parent=OR039_000119-T1;
scaffold_1	funannotate	exon	454035	454441	.	-	.	ID=OR039_000119-T1.exon4;Parent=OR039_000119-T1;
scaffold_1	funannotate	CDS	455017	455060	.	-	0	ID=OR039_000119-T1.cds;Parent=OR039_000119-T1;
scaffold_1	funannotate	CDS	454839	454949	.	-	1	ID=OR039_000119-T1.cds;Parent=OR039_000119-T1;
scaffold_1	funannotate	CDS	454540	454790	.	-	1	ID=OR039_000119-T1.cds;Parent=OR039_000119-T1;
scaffold_1	funannotate	CDS	454035	454441	.	-	2	ID=OR039_000119-T1.cds;Parent=OR039_000119-T1;
scaffold_1	funannotate	gene	457027	457823	.	-	.	ID=OR039_000120;
scaffold_1	funannotate	mRNA	457027	457823	.	-	.	ID=OR039_000120-T1;Parent=OR039_000120;product=hypothetical protein;
scaffold_1	funannotate	exon	457549	457823	.	-	.	ID=OR039_000120-T1.exon1;Parent=OR039_000120-T1;
scaffold_1	funannotate	exon	457200	457368	.	-	.	ID=OR039_000120-T1.exon2;Parent=OR039_000120-T1;
scaffold_1	funannotate	exon	457027	457137	.	-	.	ID=OR039_000120-T1.exon3;Parent=OR039_000120-T1;
scaffold_1	funannotate	CDS	457549	457823	.	-	0	ID=OR039_000120-T1.cds;Parent=OR039_000120-T1;
scaffold_1	funannotate	CDS	457200	457368	.	-	1	ID=OR039_000120-T1.cds;Parent=OR039_000120-T1;
scaffold_1	funannotate	CDS	457027	457137	.	-	0	ID=OR039_000120-T1.cds;Parent=OR039_000120-T1;
scaffold_1	funannotate	gene	458167	458950	.	-	.	ID=OR039_000121;
scaffold_1	funannotate	mRNA	458167	458950	.	-	.	ID=OR039_000121-T1;Parent=OR039_000121;product=hypothetical protein;
scaffold_1	funannotate	exon	458906	458950	.	-	.	ID=OR039_000121-T1.exon1;Parent=OR039_000121-T1;
scaffold_1	funannotate	exon	458822	458840	.	-	.	ID=OR039_000121-T1.exon2;Parent=OR039_000121-T1;
scaffold_1	funannotate	exon	458167	458771	.	-	.	ID=OR039_000121-T1.exon3;Parent=OR039_000121-T1;
scaffold_1	funannotate	CDS	458906	458950	.	-	0	ID=OR039_000121-T1.cds;Parent=OR039_000121-T1;
scaffold_1	funannotate	CDS	458822	458840	.	-	0	ID=OR039_000121-T1.cds;Parent=OR039_000121-T1;
scaffold_1	funannotate	CDS	458167	458771	.	-	2	ID=OR039_000121-T1.cds;Parent=OR039_000121-T1;
scaffold_1	funannotate	gene	460739	467996	.	+	.	ID=OR039_000122;
scaffold_1	funannotate	mRNA	460739	467996	.	+	.	ID=OR039_000122-T1;Parent=OR039_000122;product=hypothetical protein;
scaffold_1	funannotate	exon	460739	461281	.	+	.	ID=OR039_000122-T1.exon1;Parent=OR039_000122-T1;
scaffold_1	funannotate	exon	461355	461384	.	+	.	ID=OR039_000122-T1.exon2;Parent=OR039_000122-T1;
scaffold_1	funannotate	exon	461450	466780	.	+	.	ID=OR039_000122-T1.exon3;Parent=OR039_000122-T1;
scaffold_1	funannotate	exon	466836	467156	.	+	.	ID=OR039_000122-T1.exon4;Parent=OR039_000122-T1;
scaffold_1	funannotate	exon	467211	467996	.	+	.	ID=OR039_000122-T1.exon5;Parent=OR039_000122-T1;
scaffold_1	funannotate	CDS	460739	461281	.	+	0	ID=OR039_000122-T1.cds;Parent=OR039_000122-T1;
scaffold_1	funannotate	CDS	461355	461384	.	+	0	ID=OR039_000122-T1.cds;Parent=OR039_000122-T1;
scaffold_1	funannotate	CDS	461450	466780	.	+	0	ID=OR039_000122-T1.cds;Parent=OR039_000122-T1;
scaffold_1	funannotate	CDS	466836	467156	.	+	0	ID=OR039_000122-T1.cds;Parent=OR039_000122-T1;
scaffold_1	funannotate	CDS	467211	467996	.	+	0	ID=OR039_000122-T1.cds;Parent=OR039_000122-T1;
scaffold_1	funannotate	gene	481458	481857	.	+	.	ID=OR039_000123;
scaffold_1	funannotate	mRNA	481458	481857	.	+	.	ID=OR039_000123-T1;Parent=OR039_000123;product=hypothetical protein;
scaffold_1	funannotate	exon	481458	481471	.	+	.	ID=OR039_000123-T1.exon1;Parent=OR039_000123-T1;
scaffold_1	funannotate	exon	481569	481857	.	+	.	ID=OR039_000123-T1.exon2;Parent=OR039_000123-T1;
scaffold_1	funannotate	CDS	481458	481471	.	+	0	ID=OR039_000123-T1.cds;Parent=OR039_000123-T1;
scaffold_1	funannotate	CDS	481569	481857	.	+	1	ID=OR039_000123-T1.cds;Parent=OR039_000123-T1;
scaffold_1	funannotate	gene	482789	483253	.	-	.	ID=OR039_000124;
scaffold_1	funannotate	mRNA	482789	483253	.	-	.	ID=OR039_000124-T1;Parent=OR039_000124;product=hypothetical protein;
scaffold_1	funannotate	exon	482789	483253	.	-	.	ID=OR039_000124-T1.exon1;Parent=OR039_000124-T1;
scaffold_1	funannotate	CDS	482789	483253	.	-	0	ID=OR039_000124-T1.cds;Parent=OR039_000124-T1;
scaffold_1	funannotate	gene	485145	487446	.	-	.	ID=OR039_000125;
scaffold_1	funannotate	mRNA	485145	487446	.	-	.	ID=OR039_000125-T1;Parent=OR039_000125;product=hypothetical protein;
scaffold_1	funannotate	exon	487443	487446	.	-	.	ID=OR039_000125-T1.exon1;Parent=OR039_000125-T1;
scaffold_1	funannotate	exon	486398	486763	.	-	.	ID=OR039_000125-T1.exon2;Parent=OR039_000125-T1;
scaffold_1	funannotate	exon	485145	486325	.	-	.	ID=OR039_000125-T1.exon3;Parent=OR039_000125-T1;
scaffold_1	funannotate	CDS	487443	487446	.	-	0	ID=OR039_000125-T1.cds;Parent=OR039_000125-T1;
scaffold_1	funannotate	CDS	486398	486763	.	-	2	ID=OR039_000125-T1.cds;Parent=OR039_000125-T1;
scaffold_1	funannotate	CDS	485145	486325	.	-	2	ID=OR039_000125-T1.cds;Parent=OR039_000125-T1;
scaffold_1	funannotate	gene	495136	500612	.	+	.	ID=OR039_000126;
scaffold_1	funannotate	mRNA	495136	500612	.	+	.	ID=OR039_000126-T1;Parent=OR039_000126;product=hypothetical protein;
scaffold_1	funannotate	exon	495136	495380	.	+	.	ID=OR039_000126-T1.exon1;Parent=OR039_000126-T1;
scaffold_1	funannotate	exon	495445	495535	.	+	.	ID=OR039_000126-T1.exon2;Parent=OR039_000126-T1;
scaffold_1	funannotate	exon	495613	495684	.	+	.	ID=OR039_000126-T1.exon3;Parent=OR039_000126-T1;
scaffold_1	funannotate	exon	495745	496080	.	+	.	ID=OR039_000126-T1.exon4;Parent=OR039_000126-T1;
scaffold_1	funannotate	exon	496131	496340	.	+	.	ID=OR039_000126-T1.exon5;Parent=OR039_000126-T1;
scaffold_1	funannotate	exon	496401	497003	.	+	.	ID=OR039_000126-T1.exon6;Parent=OR039_000126-T1;
scaffold_1	funannotate	exon	497083	497818	.	+	.	ID=OR039_000126-T1.exon7;Parent=OR039_000126-T1;
scaffold_1	funannotate	exon	497905	498139	.	+	.	ID=OR039_000126-T1.exon8;Parent=OR039_000126-T1;
scaffold_1	funannotate	exon	498224	498571	.	+	.	ID=OR039_000126-T1.exon9;Parent=OR039_000126-T1;
scaffold_1	funannotate	exon	498633	498898	.	+	.	ID=OR039_000126-T1.exon10;Parent=OR039_000126-T1;
scaffold_1	funannotate	exon	498958	499089	.	+	.	ID=OR039_000126-T1.exon11;Parent=OR039_000126-T1;
scaffold_1	funannotate	exon	499193	499369	.	+	.	ID=OR039_000126-T1.exon12;Parent=OR039_000126-T1;
scaffold_1	funannotate	exon	499460	499769	.	+	.	ID=OR039_000126-T1.exon13;Parent=OR039_000126-T1;
scaffold_1	funannotate	exon	499837	499915	.	+	.	ID=OR039_000126-T1.exon14;Parent=OR039_000126-T1;
scaffold_1	funannotate	exon	499984	500040	.	+	.	ID=OR039_000126-T1.exon15;Parent=OR039_000126-T1;
scaffold_1	funannotate	exon	500091	500147	.	+	.	ID=OR039_000126-T1.exon16;Parent=OR039_000126-T1;
scaffold_1	funannotate	exon	500238	500612	.	+	.	ID=OR039_000126-T1.exon17;Parent=OR039_000126-T1;
scaffold_1	funannotate	CDS	495136	495380	.	+	0	ID=OR039_000126-T1.cds;Parent=OR039_000126-T1;
scaffold_1	funannotate	CDS	495445	495535	.	+	1	ID=OR039_000126-T1.cds;Parent=OR039_000126-T1;
scaffold_1	funannotate	CDS	495613	495684	.	+	0	ID=OR039_000126-T1.cds;Parent=OR039_000126-T1;
scaffold_1	funannotate	CDS	495745	496080	.	+	0	ID=OR039_000126-T1.cds;Parent=OR039_000126-T1;
scaffold_1	funannotate	CDS	496131	496340	.	+	0	ID=OR039_000126-T1.cds;Parent=OR039_000126-T1;
scaffold_1	funannotate	CDS	496401	497003	.	+	0	ID=OR039_000126-T1.cds;Parent=OR039_000126-T1;
scaffold_1	funannotate	CDS	497083	497818	.	+	0	ID=OR039_000126-T1.cds;Parent=OR039_000126-T1;
scaffold_1	funannotate	CDS	497905	498139	.	+	2	ID=OR039_000126-T1.cds;Parent=OR039_000126-T1;
scaffold_1	funannotate	CDS	498224	498571	.	+	1	ID=OR039_000126-T1.cds;Parent=OR039_000126-T1;
scaffold_1	funannotate	CDS	498633	498898	.	+	1	ID=OR039_000126-T1.cds;Parent=OR039_000126-T1;
scaffold_1	funannotate	CDS	498958	499089	.	+	2	ID=OR039_000126-T1.cds;Parent=OR039_000126-T1;
scaffold_1	funannotate	CDS	499193	499369	.	+	2	ID=OR039_000126-T1.cds;Parent=OR039_000126-T1;
scaffold_1	funannotate	CDS	499460	499769	.	+	2	ID=OR039_000126-T1.cds;Parent=OR039_000126-T1;
scaffold_1	funannotate	CDS	499837	499915	.	+	1	ID=OR039_000126-T1.cds;Parent=OR039_000126-T1;
scaffold_1	funannotate	CDS	499984	500040	.	+	0	ID=OR039_000126-T1.cds;Parent=OR039_000126-T1;
scaffold_1	funannotate	CDS	500091	500147	.	+	0	ID=OR039_000126-T1.cds;Parent=OR039_000126-T1;
scaffold_1	funannotate	CDS	500238	500612	.	+	0	ID=OR039_000126-T1.cds;Parent=OR039_000126-T1;
scaffold_1	funannotate	gene	501573	502926	.	-	.	ID=OR039_000127;
scaffold_1	funannotate	mRNA	501573	502926	.	-	.	ID=OR039_000127-T1;Parent=OR039_000127;product=hypothetical protein;
scaffold_1	funannotate	exon	502660	502926	.	-	.	ID=OR039_000127-T1.exon1;Parent=OR039_000127-T1;
scaffold_1	funannotate	exon	502512	502602	.	-	.	ID=OR039_000127-T1.exon2;Parent=OR039_000127-T1;
scaffold_1	funannotate	exon	502070	502450	.	-	.	ID=OR039_000127-T1.exon3;Parent=OR039_000127-T1;
scaffold_1	funannotate	exon	501573	502012	.	-	.	ID=OR039_000127-T1.exon4;Parent=OR039_000127-T1;
scaffold_1	funannotate	CDS	502660	502926	.	-	0	ID=OR039_000127-T1.cds;Parent=OR039_000127-T1;
scaffold_1	funannotate	CDS	502512	502602	.	-	0	ID=OR039_000127-T1.cds;Parent=OR039_000127-T1;
scaffold_1	funannotate	CDS	502070	502450	.	-	2	ID=OR039_000127-T1.cds;Parent=OR039_000127-T1;
scaffold_1	funannotate	CDS	501573	502012	.	-	2	ID=OR039_000127-T1.cds;Parent=OR039_000127-T1;
scaffold_1	funannotate	gene	504150	505041	.	-	.	ID=OR039_000128;
scaffold_1	funannotate	mRNA	504150	505041	.	-	.	ID=OR039_000128-T1;Parent=OR039_000128;product=hypothetical protein;
scaffold_1	funannotate	exon	504990	505041	.	-	.	ID=OR039_000128-T1.exon1;Parent=OR039_000128-T1;
scaffold_1	funannotate	exon	504676	504927	.	-	.	ID=OR039_000128-T1.exon2;Parent=OR039_000128-T1;
scaffold_1	funannotate	exon	504587	504622	.	-	.	ID=OR039_000128-T1.exon3;Parent=OR039_000128-T1;
scaffold_1	funannotate	exon	504150	504454	.	-	.	ID=OR039_000128-T1.exon4;Parent=OR039_000128-T1;
scaffold_1	funannotate	CDS	504990	505041	.	-	0	ID=OR039_000128-T1.cds;Parent=OR039_000128-T1;
scaffold_1	funannotate	CDS	504676	504927	.	-	2	ID=OR039_000128-T1.cds;Parent=OR039_000128-T1;
scaffold_1	funannotate	CDS	504587	504622	.	-	2	ID=OR039_000128-T1.cds;Parent=OR039_000128-T1;
scaffold_1	funannotate	CDS	504150	504454	.	-	2	ID=OR039_000128-T1.cds;Parent=OR039_000128-T1;
scaffold_1	funannotate	gene	509189	510673	.	-	.	ID=OR039_000129;
scaffold_1	funannotate	mRNA	509189	510673	.	-	.	ID=OR039_000129-T1;Parent=OR039_000129;product=hypothetical protein;
scaffold_1	funannotate	exon	509189	510673	.	-	.	ID=OR039_000129-T1.exon1;Parent=OR039_000129-T1;
scaffold_1	funannotate	CDS	509189	510673	.	-	0	ID=OR039_000129-T1.cds;Parent=OR039_000129-T1;
scaffold_1	funannotate	gene	511156	511875	.	-	.	ID=OR039_000130;
scaffold_1	funannotate	mRNA	511156	511875	.	-	.	ID=OR039_000130-T1;Parent=OR039_000130;product=hypothetical protein;
scaffold_1	funannotate	exon	511785	511875	.	-	.	ID=OR039_000130-T1.exon1;Parent=OR039_000130-T1;
scaffold_1	funannotate	exon	511156	511577	.	-	.	ID=OR039_000130-T1.exon2;Parent=OR039_000130-T1;
scaffold_1	funannotate	CDS	511785	511875	.	-	0	ID=OR039_000130-T1.cds;Parent=OR039_000130-T1;
scaffold_1	funannotate	CDS	511156	511577	.	-	2	ID=OR039_000130-T1.cds;Parent=OR039_000130-T1;
scaffold_1	funannotate	gene	512118	513480	.	-	.	ID=OR039_000131;
scaffold_1	funannotate	mRNA	512118	513480	.	-	.	ID=OR039_000131-T1;Parent=OR039_000131;product=hypothetical protein;
scaffold_1	funannotate	exon	513300	513480	.	-	.	ID=OR039_000131-T1.exon1;Parent=OR039_000131-T1;
scaffold_1	funannotate	exon	512611	513133	.	-	.	ID=OR039_000131-T1.exon2;Parent=OR039_000131-T1;
scaffold_1	funannotate	exon	512533	512551	.	-	.	ID=OR039_000131-T1.exon3;Parent=OR039_000131-T1;
scaffold_1	funannotate	exon	512118	512366	.	-	.	ID=OR039_000131-T1.exon4;Parent=OR039_000131-T1;
scaffold_1	funannotate	CDS	513300	513480	.	-	0	ID=OR039_000131-T1.cds;Parent=OR039_000131-T1;
scaffold_1	funannotate	CDS	512611	513133	.	-	2	ID=OR039_000131-T1.cds;Parent=OR039_000131-T1;
scaffold_1	funannotate	CDS	512533	512551	.	-	1	ID=OR039_000131-T1.cds;Parent=OR039_000131-T1;
scaffold_1	funannotate	CDS	512118	512366	.	-	0	ID=OR039_000131-T1.cds;Parent=OR039_000131-T1;
scaffold_1	funannotate	gene	514057	515752	.	-	.	ID=OR039_000132;
scaffold_1	funannotate	mRNA	514057	515752	.	-	.	ID=OR039_000132-T1;Parent=OR039_000132;product=hypothetical protein;
scaffold_1	funannotate	exon	515635	515752	.	-	.	ID=OR039_000132-T1.exon1;Parent=OR039_000132-T1;
scaffold_1	funannotate	exon	514984	515253	.	-	.	ID=OR039_000132-T1.exon2;Parent=OR039_000132-T1;
scaffold_1	funannotate	exon	514473	514694	.	-	.	ID=OR039_000132-T1.exon3;Parent=OR039_000132-T1;
scaffold_1	funannotate	exon	514057	514379	.	-	.	ID=OR039_000132-T1.exon4;Parent=OR039_000132-T1;
scaffold_1	funannotate	CDS	515635	515752	.	-	0	ID=OR039_000132-T1.cds;Parent=OR039_000132-T1;
scaffold_1	funannotate	CDS	514984	515253	.	-	2	ID=OR039_000132-T1.cds;Parent=OR039_000132-T1;
scaffold_1	funannotate	CDS	514473	514694	.	-	2	ID=OR039_000132-T1.cds;Parent=OR039_000132-T1;
scaffold_1	funannotate	CDS	514057	514379	.	-	2	ID=OR039_000132-T1.cds;Parent=OR039_000132-T1;
scaffold_1	funannotate	gene	516753	517953	.	-	.	ID=OR039_000133;
scaffold_1	funannotate	mRNA	516753	517953	.	-	.	ID=OR039_000133-T1;Parent=OR039_000133;product=hypothetical protein;
scaffold_1	funannotate	exon	517750	517953	.	-	.	ID=OR039_000133-T1.exon1;Parent=OR039_000133-T1;
scaffold_1	funannotate	exon	516753	517466	.	-	.	ID=OR039_000133-T1.exon2;Parent=OR039_000133-T1;
scaffold_1	funannotate	CDS	517750	517953	.	-	0	ID=OR039_000133-T1.cds;Parent=OR039_000133-T1;
scaffold_1	funannotate	CDS	516753	517466	.	-	0	ID=OR039_000133-T1.cds;Parent=OR039_000133-T1;
scaffold_1	funannotate	gene	519134	520847	.	-	.	ID=OR039_000134;
scaffold_1	funannotate	mRNA	519134	520847	.	-	.	ID=OR039_000134-T1;Parent=OR039_000134;product=hypothetical protein;
scaffold_1	funannotate	exon	520645	520847	.	-	.	ID=OR039_000134-T1.exon1;Parent=OR039_000134-T1;
scaffold_1	funannotate	exon	519134	520517	.	-	.	ID=OR039_000134-T1.exon2;Parent=OR039_000134-T1;
scaffold_1	funannotate	CDS	520645	520847	.	-	0	ID=OR039_000134-T1.cds;Parent=OR039_000134-T1;
scaffold_1	funannotate	CDS	519134	520517	.	-	1	ID=OR039_000134-T1.cds;Parent=OR039_000134-T1;
scaffold_1	funannotate	gene	521495	522399	.	-	.	ID=OR039_000135;
scaffold_1	funannotate	mRNA	521495	522399	.	-	.	ID=OR039_000135-T1;Parent=OR039_000135;product=hypothetical protein;
scaffold_1	funannotate	exon	521495	522399	.	-	.	ID=OR039_000135-T1.exon1;Parent=OR039_000135-T1;
scaffold_1	funannotate	CDS	521495	522399	.	-	2	ID=OR039_000135-T1.cds;Parent=OR039_000135-T1;
scaffold_1	funannotate	gene	524899	526871	.	-	.	ID=OR039_000136;
scaffold_1	funannotate	mRNA	524899	526871	.	-	.	ID=OR039_000136-T1;Parent=OR039_000136;product=hypothetical protein;
scaffold_1	funannotate	exon	526591	526871	.	-	.	ID=OR039_000136-T1.exon1;Parent=OR039_000136-T1;
scaffold_1	funannotate	exon	526264	526536	.	-	.	ID=OR039_000136-T1.exon2;Parent=OR039_000136-T1;
scaffold_1	funannotate	exon	524899	526210	.	-	.	ID=OR039_000136-T1.exon3;Parent=OR039_000136-T1;
scaffold_1	funannotate	CDS	526591	526871	.	-	0	ID=OR039_000136-T1.cds;Parent=OR039_000136-T1;
scaffold_1	funannotate	CDS	526264	526536	.	-	1	ID=OR039_000136-T1.cds;Parent=OR039_000136-T1;
scaffold_1	funannotate	CDS	524899	526210	.	-	1	ID=OR039_000136-T1.cds;Parent=OR039_000136-T1;
scaffold_1	funannotate	gene	528788	530901	.	-	.	ID=OR039_000137;
scaffold_1	funannotate	mRNA	528788	530901	.	-	.	ID=OR039_000137-T1;Parent=OR039_000137;product=hypothetical protein;
scaffold_1	funannotate	exon	530548	530901	.	-	.	ID=OR039_000137-T1.exon1;Parent=OR039_000137-T1;
scaffold_1	funannotate	exon	530325	530497	.	-	.	ID=OR039_000137-T1.exon2;Parent=OR039_000137-T1;
scaffold_1	funannotate	exon	528942	530227	.	-	.	ID=OR039_000137-T1.exon3;Parent=OR039_000137-T1;
scaffold_1	funannotate	exon	528788	528837	.	-	.	ID=OR039_000137-T1.exon4;Parent=OR039_000137-T1;
scaffold_1	funannotate	CDS	530548	530901	.	-	0	ID=OR039_000137-T1.cds;Parent=OR039_000137-T1;
scaffold_1	funannotate	CDS	530325	530497	.	-	0	ID=OR039_000137-T1.cds;Parent=OR039_000137-T1;
scaffold_1	funannotate	CDS	528942	530227	.	-	1	ID=OR039_000137-T1.cds;Parent=OR039_000137-T1;
scaffold_1	funannotate	CDS	528788	528837	.	-	2	ID=OR039_000137-T1.cds;Parent=OR039_000137-T1;
scaffold_1	funannotate	gene	532364	533580	.	-	.	ID=OR039_000138;
scaffold_1	funannotate	mRNA	532364	533580	.	-	.	ID=OR039_000138-T1;Parent=OR039_000138;product=hypothetical protein;
scaffold_1	funannotate	exon	533211	533580	.	-	.	ID=OR039_000138-T1.exon1;Parent=OR039_000138-T1;
scaffold_1	funannotate	exon	532502	533104	.	-	.	ID=OR039_000138-T1.exon2;Parent=OR039_000138-T1;
scaffold_1	funannotate	exon	532364	532416	.	-	.	ID=OR039_000138-T1.exon3;Parent=OR039_000138-T1;
scaffold_1	funannotate	CDS	533211	533580	.	-	0	ID=OR039_000138-T1.cds;Parent=OR039_000138-T1;
scaffold_1	funannotate	CDS	532502	533104	.	-	2	ID=OR039_000138-T1.cds;Parent=OR039_000138-T1;
scaffold_1	funannotate	CDS	532364	532416	.	-	2	ID=OR039_000138-T1.cds;Parent=OR039_000138-T1;
scaffold_1	funannotate	gene	535125	537161	.	-	.	ID=OR039_000139;
scaffold_1	funannotate	mRNA	535125	537161	.	-	.	ID=OR039_000139-T1;Parent=OR039_000139;product=hypothetical protein;
scaffold_1	funannotate	exon	537045	537161	.	-	.	ID=OR039_000139-T1.exon1;Parent=OR039_000139-T1;
scaffold_1	funannotate	exon	535913	536966	.	-	.	ID=OR039_000139-T1.exon2;Parent=OR039_000139-T1;
scaffold_1	funannotate	exon	535746	535828	.	-	.	ID=OR039_000139-T1.exon3;Parent=OR039_000139-T1;
scaffold_1	funannotate	exon	535625	535683	.	-	.	ID=OR039_000139-T1.exon4;Parent=OR039_000139-T1;
scaffold_1	funannotate	exon	535427	535566	.	-	.	ID=OR039_000139-T1.exon5;Parent=OR039_000139-T1;
scaffold_1	funannotate	exon	535225	535367	.	-	.	ID=OR039_000139-T1.exon6;Parent=OR039_000139-T1;
scaffold_1	funannotate	exon	535125	535172	.	-	.	ID=OR039_000139-T1.exon7;Parent=OR039_000139-T1;
scaffold_1	funannotate	CDS	537045	537161	.	-	0	ID=OR039_000139-T1.cds;Parent=OR039_000139-T1;
scaffold_1	funannotate	CDS	535913	536966	.	-	0	ID=OR039_000139-T1.cds;Parent=OR039_000139-T1;
scaffold_1	funannotate	CDS	535746	535828	.	-	2	ID=OR039_000139-T1.cds;Parent=OR039_000139-T1;
scaffold_1	funannotate	CDS	535625	535683	.	-	0	ID=OR039_000139-T1.cds;Parent=OR039_000139-T1;
scaffold_1	funannotate	CDS	535427	535566	.	-	1	ID=OR039_000139-T1.cds;Parent=OR039_000139-T1;
scaffold_1	funannotate	CDS	535225	535367	.	-	2	ID=OR039_000139-T1.cds;Parent=OR039_000139-T1;
scaffold_1	funannotate	CDS	535125	535172	.	-	0	ID=OR039_000139-T1.cds;Parent=OR039_000139-T1;
scaffold_1	funannotate	gene	538598	539539	.	+	.	ID=OR039_000140;
scaffold_1	funannotate	mRNA	538598	539539	.	+	.	ID=OR039_000140-T1;Parent=OR039_000140;product=hypothetical protein;
scaffold_1	funannotate	exon	538598	538669	.	+	.	ID=OR039_000140-T1.exon1;Parent=OR039_000140-T1;
scaffold_1	funannotate	exon	538741	538803	.	+	.	ID=OR039_000140-T1.exon2;Parent=OR039_000140-T1;
scaffold_1	funannotate	exon	538965	539226	.	+	.	ID=OR039_000140-T1.exon3;Parent=OR039_000140-T1;
scaffold_1	funannotate	exon	539385	539539	.	+	.	ID=OR039_000140-T1.exon4;Parent=OR039_000140-T1;
scaffold_1	funannotate	CDS	538598	538669	.	+	0	ID=OR039_000140-T1.cds;Parent=OR039_000140-T1;
scaffold_1	funannotate	CDS	538741	538803	.	+	0	ID=OR039_000140-T1.cds;Parent=OR039_000140-T1;
scaffold_1	funannotate	CDS	538965	539226	.	+	0	ID=OR039_000140-T1.cds;Parent=OR039_000140-T1;
scaffold_1	funannotate	CDS	539385	539539	.	+	2	ID=OR039_000140-T1.cds;Parent=OR039_000140-T1;
scaffold_1	funannotate	gene	540285	541000	.	-	.	ID=OR039_000141;
scaffold_1	funannotate	mRNA	540285	541000	.	-	.	ID=OR039_000141-T1;Parent=OR039_000141;product=hypothetical protein;
scaffold_1	funannotate	exon	540928	541000	.	-	.	ID=OR039_000141-T1.exon1;Parent=OR039_000141-T1;
scaffold_1	funannotate	exon	540675	540862	.	-	.	ID=OR039_000141-T1.exon2;Parent=OR039_000141-T1;
scaffold_1	funannotate	exon	540532	540601	.	-	.	ID=OR039_000141-T1.exon3;Parent=OR039_000141-T1;
scaffold_1	funannotate	exon	540285	540451	.	-	.	ID=OR039_000141-T1.exon4;Parent=OR039_000141-T1;
scaffold_1	funannotate	CDS	540928	541000	.	-	0	ID=OR039_000141-T1.cds;Parent=OR039_000141-T1;
scaffold_1	funannotate	CDS	540675	540862	.	-	2	ID=OR039_000141-T1.cds;Parent=OR039_000141-T1;
scaffold_1	funannotate	CDS	540532	540601	.	-	0	ID=OR039_000141-T1.cds;Parent=OR039_000141-T1;
scaffold_1	funannotate	CDS	540285	540451	.	-	2	ID=OR039_000141-T1.cds;Parent=OR039_000141-T1;
scaffold_1	funannotate	gene	542593	544542	.	-	.	ID=OR039_000142;
scaffold_1	funannotate	mRNA	542593	544542	.	-	.	ID=OR039_000142-T1;Parent=OR039_000142;product=hypothetical protein;
scaffold_1	funannotate	exon	544503	544542	.	-	.	ID=OR039_000142-T1.exon1;Parent=OR039_000142-T1;
scaffold_1	funannotate	exon	543576	544428	.	-	.	ID=OR039_000142-T1.exon2;Parent=OR039_000142-T1;
scaffold_1	funannotate	exon	542853	543507	.	-	.	ID=OR039_000142-T1.exon3;Parent=OR039_000142-T1;
scaffold_1	funannotate	exon	542593	542766	.	-	.	ID=OR039_000142-T1.exon4;Parent=OR039_000142-T1;
scaffold_1	funannotate	CDS	544503	544542	.	-	0	ID=OR039_000142-T1.cds;Parent=OR039_000142-T1;
scaffold_1	funannotate	CDS	543576	544428	.	-	2	ID=OR039_000142-T1.cds;Parent=OR039_000142-T1;
scaffold_1	funannotate	CDS	542853	543507	.	-	1	ID=OR039_000142-T1.cds;Parent=OR039_000142-T1;
scaffold_1	funannotate	CDS	542593	542766	.	-	0	ID=OR039_000142-T1.cds;Parent=OR039_000142-T1;
scaffold_1	funannotate	gene	545121	546128	.	+	.	ID=OR039_000143;
scaffold_1	funannotate	mRNA	545121	546128	.	+	.	ID=OR039_000143-T1;Parent=OR039_000143;product=hypothetical protein;
scaffold_1	funannotate	exon	545121	545392	.	+	.	ID=OR039_000143-T1.exon1;Parent=OR039_000143-T1;
scaffold_1	funannotate	exon	545450	546128	.	+	.	ID=OR039_000143-T1.exon2;Parent=OR039_000143-T1;
scaffold_1	funannotate	CDS	545121	545392	.	+	0	ID=OR039_000143-T1.cds;Parent=OR039_000143-T1;
scaffold_1	funannotate	CDS	545450	546128	.	+	1	ID=OR039_000143-T1.cds;Parent=OR039_000143-T1;
scaffold_1	funannotate	gene	547157	554666	.	+	.	ID=OR039_000144;
scaffold_1	funannotate	mRNA	547157	554666	.	+	.	ID=OR039_000144-T1;Parent=OR039_000144;product=hypothetical protein;
scaffold_1	funannotate	exon	547157	547331	.	+	.	ID=OR039_000144-T1.exon1;Parent=OR039_000144-T1;
scaffold_1	funannotate	exon	547394	548231	.	+	.	ID=OR039_000144-T1.exon2;Parent=OR039_000144-T1;
scaffold_1	funannotate	exon	548380	548735	.	+	.	ID=OR039_000144-T1.exon3;Parent=OR039_000144-T1;
scaffold_1	funannotate	exon	548895	552602	.	+	.	ID=OR039_000144-T1.exon4;Parent=OR039_000144-T1;
scaffold_1	funannotate	exon	552681	553759	.	+	.	ID=OR039_000144-T1.exon5;Parent=OR039_000144-T1;
scaffold_1	funannotate	exon	553824	554666	.	+	.	ID=OR039_000144-T1.exon6;Parent=OR039_000144-T1;
scaffold_1	funannotate	CDS	547157	547331	.	+	0	ID=OR039_000144-T1.cds;Parent=OR039_000144-T1;
scaffold_1	funannotate	CDS	547394	548231	.	+	2	ID=OR039_000144-T1.cds;Parent=OR039_000144-T1;
scaffold_1	funannotate	CDS	548380	548735	.	+	1	ID=OR039_000144-T1.cds;Parent=OR039_000144-T1;
scaffold_1	funannotate	CDS	548895	552602	.	+	2	ID=OR039_000144-T1.cds;Parent=OR039_000144-T1;
scaffold_1	funannotate	CDS	552681	553759	.	+	2	ID=OR039_000144-T1.cds;Parent=OR039_000144-T1;
scaffold_1	funannotate	CDS	553824	554666	.	+	0	ID=OR039_000144-T1.cds;Parent=OR039_000144-T1;
scaffold_1	funannotate	gene	555739	557254	.	-	.	ID=OR039_000145;
scaffold_1	funannotate	mRNA	555739	557254	.	-	.	ID=OR039_000145-T1;Parent=OR039_000145;product=hypothetical protein;
scaffold_1	funannotate	exon	557143	557254	.	-	.	ID=OR039_000145-T1.exon1;Parent=OR039_000145-T1;
scaffold_1	funannotate	exon	556356	557087	.	-	.	ID=OR039_000145-T1.exon2;Parent=OR039_000145-T1;
scaffold_1	funannotate	exon	555739	556301	.	-	.	ID=OR039_000145-T1.exon3;Parent=OR039_000145-T1;
scaffold_1	funannotate	CDS	557143	557254	.	-	0	ID=OR039_000145-T1.cds;Parent=OR039_000145-T1;
scaffold_1	funannotate	CDS	556356	557087	.	-	2	ID=OR039_000145-T1.cds;Parent=OR039_000145-T1;
scaffold_1	funannotate	CDS	555739	556301	.	-	2	ID=OR039_000145-T1.cds;Parent=OR039_000145-T1;
scaffold_1	funannotate	gene	559160	560524	.	+	.	ID=OR039_000146;
scaffold_1	funannotate	mRNA	559160	560524	.	+	.	ID=OR039_000146-T1;Parent=OR039_000146;product=hypothetical protein;
scaffold_1	funannotate	exon	559160	559568	.	+	.	ID=OR039_000146-T1.exon1;Parent=OR039_000146-T1;
scaffold_1	funannotate	exon	559631	559856	.	+	.	ID=OR039_000146-T1.exon2;Parent=OR039_000146-T1;
scaffold_1	funannotate	exon	559939	560269	.	+	.	ID=OR039_000146-T1.exon3;Parent=OR039_000146-T1;
scaffold_1	funannotate	exon	560327	560524	.	+	.	ID=OR039_000146-T1.exon4;Parent=OR039_000146-T1;
scaffold_1	funannotate	CDS	559160	559568	.	+	0	ID=OR039_000146-T1.cds;Parent=OR039_000146-T1;
scaffold_1	funannotate	CDS	559631	559856	.	+	2	ID=OR039_000146-T1.cds;Parent=OR039_000146-T1;
scaffold_1	funannotate	CDS	559939	560269	.	+	1	ID=OR039_000146-T1.cds;Parent=OR039_000146-T1;
scaffold_1	funannotate	CDS	560327	560524	.	+	0	ID=OR039_000146-T1.cds;Parent=OR039_000146-T1;
scaffold_1	funannotate	gene	560898	562379	.	-	.	ID=OR039_000147;
scaffold_1	funannotate	mRNA	560898	562379	.	-	.	ID=OR039_000147-T1;Parent=OR039_000147;product=hypothetical protein;
scaffold_1	funannotate	exon	562271	562379	.	-	.	ID=OR039_000147-T1.exon1;Parent=OR039_000147-T1;
scaffold_1	funannotate	exon	562103	562185	.	-	.	ID=OR039_000147-T1.exon2;Parent=OR039_000147-T1;
scaffold_1	funannotate	exon	561916	562021	.	-	.	ID=OR039_000147-T1.exon3;Parent=OR039_000147-T1;
scaffold_1	funannotate	exon	561681	561849	.	-	.	ID=OR039_000147-T1.exon4;Parent=OR039_000147-T1;
scaffold_1	funannotate	exon	561306	561549	.	-	.	ID=OR039_000147-T1.exon5;Parent=OR039_000147-T1;
scaffold_1	funannotate	exon	560898	561164	.	-	.	ID=OR039_000147-T1.exon6;Parent=OR039_000147-T1;
scaffold_1	funannotate	CDS	562271	562379	.	-	0	ID=OR039_000147-T1.cds;Parent=OR039_000147-T1;
scaffold_1	funannotate	CDS	562103	562185	.	-	2	ID=OR039_000147-T1.cds;Parent=OR039_000147-T1;
scaffold_1	funannotate	CDS	561916	562021	.	-	0	ID=OR039_000147-T1.cds;Parent=OR039_000147-T1;
scaffold_1	funannotate	CDS	561681	561849	.	-	2	ID=OR039_000147-T1.cds;Parent=OR039_000147-T1;
scaffold_1	funannotate	CDS	561306	561549	.	-	1	ID=OR039_000147-T1.cds;Parent=OR039_000147-T1;
scaffold_1	funannotate	CDS	560898	561164	.	-	0	ID=OR039_000147-T1.cds;Parent=OR039_000147-T1;
scaffold_1	funannotate	gene	564872	565722	.	+	.	ID=OR039_000148;
scaffold_1	funannotate	mRNA	564872	565722	.	+	.	ID=OR039_000148-T1;Parent=OR039_000148;product=hypothetical protein;
scaffold_1	funannotate	exon	564872	565211	.	+	.	ID=OR039_000148-T1.exon1;Parent=OR039_000148-T1;
scaffold_1	funannotate	exon	565403	565722	.	+	.	ID=OR039_000148-T1.exon2;Parent=OR039_000148-T1;
scaffold_1	funannotate	CDS	564872	565211	.	+	0	ID=OR039_000148-T1.cds;Parent=OR039_000148-T1;
scaffold_1	funannotate	CDS	565403	565722	.	+	2	ID=OR039_000148-T1.cds;Parent=OR039_000148-T1;
scaffold_1	funannotate	gene	567358	568068	.	+	.	ID=OR039_000149;
scaffold_1	funannotate	mRNA	567358	568068	.	+	.	ID=OR039_000149-T1;Parent=OR039_000149;product=hypothetical protein;
scaffold_1	funannotate	exon	567358	568068	.	+	.	ID=OR039_000149-T1.exon1;Parent=OR039_000149-T1;
scaffold_1	funannotate	CDS	567358	568068	.	+	0	ID=OR039_000149-T1.cds;Parent=OR039_000149-T1;
scaffold_1	funannotate	gene	568377	569087	.	+	.	ID=OR039_000150;
scaffold_1	funannotate	mRNA	568377	569087	.	+	.	ID=OR039_000150-T1;Parent=OR039_000150;product=hypothetical protein;
scaffold_1	funannotate	exon	568377	569087	.	+	.	ID=OR039_000150-T1.exon1;Parent=OR039_000150-T1;
scaffold_1	funannotate	CDS	568377	569087	.	+	0	ID=OR039_000150-T1.cds;Parent=OR039_000150-T1;
scaffold_1	funannotate	gene	569314	569823	.	+	.	ID=OR039_000151;
scaffold_1	funannotate	mRNA	569314	569823	.	+	.	ID=OR039_000151-T1;Parent=OR039_000151;product=hypothetical protein;
scaffold_1	funannotate	exon	569314	569823	.	+	.	ID=OR039_000151-T1.exon1;Parent=OR039_000151-T1;
scaffold_1	funannotate	CDS	569314	569823	.	+	0	ID=OR039_000151-T1.cds;Parent=OR039_000151-T1;
scaffold_1	funannotate	gene	570803	572257	.	-	.	ID=OR039_000152;
scaffold_1	funannotate	mRNA	570803	572257	.	-	.	ID=OR039_000152-T1;Parent=OR039_000152;product=hypothetical protein;
scaffold_1	funannotate	exon	572189	572257	.	-	.	ID=OR039_000152-T1.exon1;Parent=OR039_000152-T1;
scaffold_1	funannotate	exon	571399	572064	.	-	.	ID=OR039_000152-T1.exon2;Parent=OR039_000152-T1;
scaffold_1	funannotate	exon	570803	571264	.	-	.	ID=OR039_000152-T1.exon3;Parent=OR039_000152-T1;
scaffold_1	funannotate	CDS	572189	572257	.	-	0	ID=OR039_000152-T1.cds;Parent=OR039_000152-T1;
scaffold_1	funannotate	CDS	571399	572064	.	-	0	ID=OR039_000152-T1.cds;Parent=OR039_000152-T1;
scaffold_1	funannotate	CDS	570803	571264	.	-	0	ID=OR039_000152-T1.cds;Parent=OR039_000152-T1;
scaffold_1	funannotate	gene	573907	575026	.	+	.	ID=OR039_000153;
scaffold_1	funannotate	mRNA	573907	575026	.	+	.	ID=OR039_000153-T1;Parent=OR039_000153;product=hypothetical protein;
scaffold_1	funannotate	exon	573907	573954	.	+	.	ID=OR039_000153-T1.exon1;Parent=OR039_000153-T1;
scaffold_1	funannotate	exon	574148	575026	.	+	.	ID=OR039_000153-T1.exon2;Parent=OR039_000153-T1;
scaffold_1	funannotate	CDS	573907	573954	.	+	0	ID=OR039_000153-T1.cds;Parent=OR039_000153-T1;
scaffold_1	funannotate	CDS	574148	575026	.	+	0	ID=OR039_000153-T1.cds;Parent=OR039_000153-T1;
scaffold_1	funannotate	gene	575367	576088	.	-	.	ID=OR039_000154;
scaffold_1	funannotate	mRNA	575367	576088	.	-	.	ID=OR039_000154-T1;Parent=OR039_000154;product=hypothetical protein;
scaffold_1	funannotate	exon	576040	576088	.	-	.	ID=OR039_000154-T1.exon1;Parent=OR039_000154-T1;
scaffold_1	funannotate	exon	575367	575896	.	-	.	ID=OR039_000154-T1.exon2;Parent=OR039_000154-T1;
scaffold_1	funannotate	CDS	576040	576088	.	-	0	ID=OR039_000154-T1.cds;Parent=OR039_000154-T1;
scaffold_1	funannotate	CDS	575367	575896	.	-	2	ID=OR039_000154-T1.cds;Parent=OR039_000154-T1;
scaffold_1	funannotate	gene	579073	579982	.	-	.	ID=OR039_000155;
scaffold_1	funannotate	mRNA	579073	579982	.	-	.	ID=OR039_000155-T1;Parent=OR039_000155;product=hypothetical protein;
scaffold_1	funannotate	exon	579910	579982	.	-	.	ID=OR039_000155-T1.exon1;Parent=OR039_000155-T1;
scaffold_1	funannotate	exon	579561	579749	.	-	.	ID=OR039_000155-T1.exon2;Parent=OR039_000155-T1;
scaffold_1	funannotate	exon	579073	579461	.	-	.	ID=OR039_000155-T1.exon3;Parent=OR039_000155-T1;
scaffold_1	funannotate	CDS	579910	579982	.	-	0	ID=OR039_000155-T1.cds;Parent=OR039_000155-T1;
scaffold_1	funannotate	CDS	579561	579749	.	-	2	ID=OR039_000155-T1.cds;Parent=OR039_000155-T1;
scaffold_1	funannotate	CDS	579073	579461	.	-	2	ID=OR039_000155-T1.cds;Parent=OR039_000155-T1;
scaffold_1	funannotate	gene	582419	583546	.	+	.	ID=OR039_000156;
scaffold_1	funannotate	mRNA	582419	583546	.	+	.	ID=OR039_000156-T1;Parent=OR039_000156;product=hypothetical protein;
scaffold_1	funannotate	exon	582419	583329	.	+	.	ID=OR039_000156-T1.exon1;Parent=OR039_000156-T1;
scaffold_1	funannotate	exon	583432	583546	.	+	.	ID=OR039_000156-T1.exon2;Parent=OR039_000156-T1;
scaffold_1	funannotate	CDS	582419	583329	.	+	0	ID=OR039_000156-T1.cds;Parent=OR039_000156-T1;
scaffold_1	funannotate	CDS	583432	583546	.	+	1	ID=OR039_000156-T1.cds;Parent=OR039_000156-T1;
scaffold_1	funannotate	gene	584130	585806	.	+	.	ID=OR039_000157;
scaffold_1	funannotate	mRNA	584130	585806	.	+	.	ID=OR039_000157-T1;Parent=OR039_000157;product=hypothetical protein;
scaffold_1	funannotate	exon	584130	585806	.	+	.	ID=OR039_000157-T1.exon1;Parent=OR039_000157-T1;
scaffold_1	funannotate	CDS	584130	585806	.	+	0	ID=OR039_000157-T1.cds;Parent=OR039_000157-T1;
scaffold_1	funannotate	gene	587115	589655	.	-	.	ID=OR039_000158;
scaffold_1	funannotate	mRNA	587115	589655	.	-	.	ID=OR039_000158-T1;Parent=OR039_000158;product=hypothetical protein;
scaffold_1	funannotate	exon	589626	589655	.	-	.	ID=OR039_000158-T1.exon1;Parent=OR039_000158-T1;
scaffold_1	funannotate	exon	587470	589497	.	-	.	ID=OR039_000158-T1.exon2;Parent=OR039_000158-T1;
scaffold_1	funannotate	exon	587115	587384	.	-	.	ID=OR039_000158-T1.exon3;Parent=OR039_000158-T1;
scaffold_1	funannotate	CDS	589626	589655	.	-	0	ID=OR039_000158-T1.cds;Parent=OR039_000158-T1;
scaffold_1	funannotate	CDS	587470	589497	.	-	0	ID=OR039_000158-T1.cds;Parent=OR039_000158-T1;
scaffold_1	funannotate	CDS	587115	587384	.	-	0	ID=OR039_000158-T1.cds;Parent=OR039_000158-T1;
scaffold_1	funannotate	gene	591610	593991	.	+	.	ID=OR039_000159;
scaffold_1	funannotate	mRNA	591610	593991	.	+	.	ID=OR039_000159-T1;Parent=OR039_000159;product=hypothetical protein;
scaffold_1	funannotate	exon	591610	591678	.	+	.	ID=OR039_000159-T1.exon1;Parent=OR039_000159-T1;
scaffold_1	funannotate	exon	591733	592551	.	+	.	ID=OR039_000159-T1.exon2;Parent=OR039_000159-T1;
scaffold_1	funannotate	exon	592634	592709	.	+	.	ID=OR039_000159-T1.exon3;Parent=OR039_000159-T1;
scaffold_1	funannotate	exon	592853	593366	.	+	.	ID=OR039_000159-T1.exon4;Parent=OR039_000159-T1;
scaffold_1	funannotate	exon	593448	593991	.	+	.	ID=OR039_000159-T1.exon5;Parent=OR039_000159-T1;
scaffold_1	funannotate	CDS	591610	591678	.	+	0	ID=OR039_000159-T1.cds;Parent=OR039_000159-T1;
scaffold_1	funannotate	CDS	591733	592551	.	+	0	ID=OR039_000159-T1.cds;Parent=OR039_000159-T1;
scaffold_1	funannotate	CDS	592634	592709	.	+	0	ID=OR039_000159-T1.cds;Parent=OR039_000159-T1;
scaffold_1	funannotate	CDS	592853	593366	.	+	2	ID=OR039_000159-T1.cds;Parent=OR039_000159-T1;
scaffold_1	funannotate	CDS	593448	593991	.	+	1	ID=OR039_000159-T1.cds;Parent=OR039_000159-T1;
scaffold_1	funannotate	gene	594031	595714	.	-	.	ID=OR039_000160;
scaffold_1	funannotate	mRNA	594031	595714	.	-	.	ID=OR039_000160-T1;Parent=OR039_000160;product=hypothetical protein;
scaffold_1	funannotate	exon	595622	595714	.	-	.	ID=OR039_000160-T1.exon1;Parent=OR039_000160-T1;
scaffold_1	funannotate	exon	595421	595557	.	-	.	ID=OR039_000160-T1.exon2;Parent=OR039_000160-T1;
scaffold_1	funannotate	exon	595209	595353	.	-	.	ID=OR039_000160-T1.exon3;Parent=OR039_000160-T1;
scaffold_1	funannotate	exon	594980	595126	.	-	.	ID=OR039_000160-T1.exon4;Parent=OR039_000160-T1;
scaffold_1	funannotate	exon	594774	594926	.	-	.	ID=OR039_000160-T1.exon5;Parent=OR039_000160-T1;
scaffold_1	funannotate	exon	594146	594701	.	-	.	ID=OR039_000160-T1.exon6;Parent=OR039_000160-T1;
scaffold_1	funannotate	exon	594031	594083	.	-	.	ID=OR039_000160-T1.exon7;Parent=OR039_000160-T1;
scaffold_1	funannotate	CDS	595622	595714	.	-	0	ID=OR039_000160-T1.cds;Parent=OR039_000160-T1;
scaffold_1	funannotate	CDS	595421	595557	.	-	0	ID=OR039_000160-T1.cds;Parent=OR039_000160-T1;
scaffold_1	funannotate	CDS	595209	595353	.	-	1	ID=OR039_000160-T1.cds;Parent=OR039_000160-T1;
scaffold_1	funannotate	CDS	594980	595126	.	-	0	ID=OR039_000160-T1.cds;Parent=OR039_000160-T1;
scaffold_1	funannotate	CDS	594774	594926	.	-	0	ID=OR039_000160-T1.cds;Parent=OR039_000160-T1;
scaffold_1	funannotate	CDS	594146	594701	.	-	0	ID=OR039_000160-T1.cds;Parent=OR039_000160-T1;
scaffold_1	funannotate	CDS	594031	594083	.	-	2	ID=OR039_000160-T1.cds;Parent=OR039_000160-T1;
scaffold_1	funannotate	gene	598330	599631	.	-	.	ID=OR039_000161;
scaffold_1	funannotate	mRNA	598330	599631	.	-	.	ID=OR039_000161-T1;Parent=OR039_000161;product=hypothetical protein;
scaffold_1	funannotate	exon	598330	599631	.	-	.	ID=OR039_000161-T1.exon1;Parent=OR039_000161-T1;
scaffold_1	funannotate	CDS	598330	599631	.	-	0	ID=OR039_000161-T1.cds;Parent=OR039_000161-T1;
scaffold_1	funannotate	gene	602377	602959	.	-	.	ID=OR039_000162;
scaffold_1	funannotate	mRNA	602377	602959	.	-	.	ID=OR039_000162-T1;Parent=OR039_000162;product=hypothetical protein;
scaffold_1	funannotate	exon	602586	602959	.	-	.	ID=OR039_000162-T1.exon1;Parent=OR039_000162-T1;
scaffold_1	funannotate	exon	602377	602494	.	-	.	ID=OR039_000162-T1.exon2;Parent=OR039_000162-T1;
scaffold_1	funannotate	CDS	602586	602959	.	-	0	ID=OR039_000162-T1.cds;Parent=OR039_000162-T1;
scaffold_1	funannotate	CDS	602377	602494	.	-	1	ID=OR039_000162-T1.cds;Parent=OR039_000162-T1;
scaffold_1	funannotate	gene	603936	604660	.	+	.	ID=OR039_000163;
scaffold_1	funannotate	mRNA	603936	604660	.	+	.	ID=OR039_000163-T1;Parent=OR039_000163;product=hypothetical protein;
scaffold_1	funannotate	exon	603936	604288	.	+	.	ID=OR039_000163-T1.exon1;Parent=OR039_000163-T1;
scaffold_1	funannotate	exon	604411	604660	.	+	.	ID=OR039_000163-T1.exon2;Parent=OR039_000163-T1;
scaffold_1	funannotate	CDS	603936	604288	.	+	0	ID=OR039_000163-T1.cds;Parent=OR039_000163-T1;
scaffold_1	funannotate	CDS	604411	604660	.	+	1	ID=OR039_000163-T1.cds;Parent=OR039_000163-T1;
scaffold_1	funannotate	gene	606043	607648	.	+	.	ID=OR039_000164;
scaffold_1	funannotate	mRNA	606043	607648	.	+	.	ID=OR039_000164-T1;Parent=OR039_000164;product=hypothetical protein;
scaffold_1	funannotate	exon	606043	606437	.	+	.	ID=OR039_000164-T1.exon1;Parent=OR039_000164-T1;
scaffold_1	funannotate	exon	606567	606635	.	+	.	ID=OR039_000164-T1.exon2;Parent=OR039_000164-T1;
scaffold_1	funannotate	exon	606709	607418	.	+	.	ID=OR039_000164-T1.exon3;Parent=OR039_000164-T1;
scaffold_1	funannotate	exon	607497	607648	.	+	.	ID=OR039_000164-T1.exon4;Parent=OR039_000164-T1;
scaffold_1	funannotate	CDS	606043	606437	.	+	0	ID=OR039_000164-T1.cds;Parent=OR039_000164-T1;
scaffold_1	funannotate	CDS	606567	606635	.	+	1	ID=OR039_000164-T1.cds;Parent=OR039_000164-T1;
scaffold_1	funannotate	CDS	606709	607418	.	+	1	ID=OR039_000164-T1.cds;Parent=OR039_000164-T1;
scaffold_1	funannotate	CDS	607497	607648	.	+	2	ID=OR039_000164-T1.cds;Parent=OR039_000164-T1;
scaffold_1	funannotate	gene	609660	611517	.	-	.	ID=OR039_000165;
scaffold_1	funannotate	mRNA	609660	611517	.	-	.	ID=OR039_000165-T1;Parent=OR039_000165;product=hypothetical protein;
scaffold_1	funannotate	exon	611152	611517	.	-	.	ID=OR039_000165-T1.exon1;Parent=OR039_000165-T1;
scaffold_1	funannotate	exon	609660	611066	.	-	.	ID=OR039_000165-T1.exon2;Parent=OR039_000165-T1;
scaffold_1	funannotate	CDS	611152	611517	.	-	0	ID=OR039_000165-T1.cds;Parent=OR039_000165-T1;
scaffold_1	funannotate	CDS	609660	611066	.	-	0	ID=OR039_000165-T1.cds;Parent=OR039_000165-T1;
scaffold_1	funannotate	gene	613304	614905	.	-	.	ID=OR039_000166;
scaffold_1	funannotate	mRNA	613304	614905	.	-	.	ID=OR039_000166-T1;Parent=OR039_000166;product=hypothetical protein;
scaffold_1	funannotate	exon	613304	614905	.	-	.	ID=OR039_000166-T1.exon1;Parent=OR039_000166-T1;
scaffold_1	funannotate	CDS	613304	614905	.	-	0	ID=OR039_000166-T1.cds;Parent=OR039_000166-T1;
scaffold_1	funannotate	gene	615878	618322	.	+	.	ID=OR039_000167;
scaffold_1	funannotate	mRNA	615878	618322	.	+	.	ID=OR039_000167-T1;Parent=OR039_000167;product=hypothetical protein;
scaffold_1	funannotate	exon	615878	616006	.	+	.	ID=OR039_000167-T1.exon1;Parent=OR039_000167-T1;
scaffold_1	funannotate	exon	616079	618322	.	+	.	ID=OR039_000167-T1.exon2;Parent=OR039_000167-T1;
scaffold_1	funannotate	CDS	615878	616006	.	+	0	ID=OR039_000167-T1.cds;Parent=OR039_000167-T1;
scaffold_1	funannotate	CDS	616079	618322	.	+	0	ID=OR039_000167-T1.cds;Parent=OR039_000167-T1;
scaffold_1	funannotate	gene	619941	622896	.	-	.	ID=OR039_000168;
scaffold_1	funannotate	mRNA	619941	622896	.	-	.	ID=OR039_000168-T1;Parent=OR039_000168;product=hypothetical protein;
scaffold_1	funannotate	exon	622858	622896	.	-	.	ID=OR039_000168-T1.exon1;Parent=OR039_000168-T1;
scaffold_1	funannotate	exon	622693	622824	.	-	.	ID=OR039_000168-T1.exon2;Parent=OR039_000168-T1;
scaffold_1	funannotate	exon	622539	622630	.	-	.	ID=OR039_000168-T1.exon3;Parent=OR039_000168-T1;
scaffold_1	funannotate	exon	620784	622504	.	-	.	ID=OR039_000168-T1.exon4;Parent=OR039_000168-T1;
scaffold_1	funannotate	exon	619941	620722	.	-	.	ID=OR039_000168-T1.exon5;Parent=OR039_000168-T1;
scaffold_1	funannotate	CDS	622858	622896	.	-	0	ID=OR039_000168-T1.cds;Parent=OR039_000168-T1;
scaffold_1	funannotate	CDS	622693	622824	.	-	0	ID=OR039_000168-T1.cds;Parent=OR039_000168-T1;
scaffold_1	funannotate	CDS	622539	622630	.	-	0	ID=OR039_000168-T1.cds;Parent=OR039_000168-T1;
scaffold_1	funannotate	CDS	620784	622504	.	-	1	ID=OR039_000168-T1.cds;Parent=OR039_000168-T1;
scaffold_1	funannotate	CDS	619941	620722	.	-	2	ID=OR039_000168-T1.cds;Parent=OR039_000168-T1;
scaffold_1	funannotate	gene	623888	625267	.	+	.	ID=OR039_000169;
scaffold_1	funannotate	mRNA	623888	625267	.	+	.	ID=OR039_000169-T1;Parent=OR039_000169;product=hypothetical protein;
scaffold_1	funannotate	exon	623888	623955	.	+	.	ID=OR039_000169-T1.exon1;Parent=OR039_000169-T1;
scaffold_1	funannotate	exon	624018	624108	.	+	.	ID=OR039_000169-T1.exon2;Parent=OR039_000169-T1;
scaffold_1	funannotate	exon	624204	625163	.	+	.	ID=OR039_000169-T1.exon3;Parent=OR039_000169-T1;
scaffold_1	funannotate	exon	625214	625267	.	+	.	ID=OR039_000169-T1.exon4;Parent=OR039_000169-T1;
scaffold_1	funannotate	CDS	623888	623955	.	+	0	ID=OR039_000169-T1.cds;Parent=OR039_000169-T1;
scaffold_1	funannotate	CDS	624018	624108	.	+	1	ID=OR039_000169-T1.cds;Parent=OR039_000169-T1;
scaffold_1	funannotate	CDS	624204	625163	.	+	0	ID=OR039_000169-T1.cds;Parent=OR039_000169-T1;
scaffold_1	funannotate	CDS	625214	625267	.	+	0	ID=OR039_000169-T1.cds;Parent=OR039_000169-T1;
scaffold_1	funannotate	gene	626457	627275	.	-	.	ID=OR039_000170;
scaffold_1	funannotate	mRNA	626457	627275	.	-	.	ID=OR039_000170-T1;Parent=OR039_000170;product=hypothetical protein;
scaffold_1	funannotate	exon	627199	627275	.	-	.	ID=OR039_000170-T1.exon1;Parent=OR039_000170-T1;
scaffold_1	funannotate	exon	626947	627089	.	-	.	ID=OR039_000170-T1.exon2;Parent=OR039_000170-T1;
scaffold_1	funannotate	exon	626815	626855	.	-	.	ID=OR039_000170-T1.exon3;Parent=OR039_000170-T1;
scaffold_1	funannotate	exon	626457	626747	.	-	.	ID=OR039_000170-T1.exon4;Parent=OR039_000170-T1;
scaffold_1	funannotate	CDS	627199	627275	.	-	0	ID=OR039_000170-T1.cds;Parent=OR039_000170-T1;
scaffold_1	funannotate	CDS	626947	627089	.	-	1	ID=OR039_000170-T1.cds;Parent=OR039_000170-T1;
scaffold_1	funannotate	CDS	626815	626855	.	-	2	ID=OR039_000170-T1.cds;Parent=OR039_000170-T1;
scaffold_1	funannotate	CDS	626457	626747	.	-	0	ID=OR039_000170-T1.cds;Parent=OR039_000170-T1;
scaffold_1	funannotate	gene	637524	638456	.	+	.	ID=OR039_000171;
scaffold_1	funannotate	mRNA	637524	638456	.	+	.	ID=OR039_000171-T1;Parent=OR039_000171;product=hypothetical protein;
scaffold_1	funannotate	exon	637524	638456	.	+	.	ID=OR039_000171-T1.exon1;Parent=OR039_000171-T1;
scaffold_1	funannotate	CDS	637524	638456	.	+	0	ID=OR039_000171-T1.cds;Parent=OR039_000171-T1;
scaffold_1	funannotate	gene	640070	640933	.	+	.	ID=OR039_000172;
scaffold_1	funannotate	mRNA	640070	640933	.	+	.	ID=OR039_000172-T1;Parent=OR039_000172;product=hypothetical protein;
scaffold_1	funannotate	exon	640070	640076	.	+	.	ID=OR039_000172-T1.exon1;Parent=OR039_000172-T1;
scaffold_1	funannotate	exon	640233	640933	.	+	.	ID=OR039_000172-T1.exon2;Parent=OR039_000172-T1;
scaffold_1	funannotate	CDS	640070	640076	.	+	0	ID=OR039_000172-T1.cds;Parent=OR039_000172-T1;
scaffold_1	funannotate	CDS	640233	640933	.	+	2	ID=OR039_000172-T1.cds;Parent=OR039_000172-T1;
scaffold_1	funannotate	gene	646040	647360	.	-	.	ID=OR039_000173;
scaffold_1	funannotate	mRNA	646040	647360	.	-	.	ID=OR039_000173-T1;Parent=OR039_000173;product=hypothetical protein;
scaffold_1	funannotate	exon	647286	647360	.	-	.	ID=OR039_000173-T1.exon1;Parent=OR039_000173-T1;
scaffold_1	funannotate	exon	646040	647224	.	-	.	ID=OR039_000173-T1.exon2;Parent=OR039_000173-T1;
scaffold_1	funannotate	CDS	647286	647360	.	-	0	ID=OR039_000173-T1.cds;Parent=OR039_000173-T1;
scaffold_1	funannotate	CDS	646040	647224	.	-	0	ID=OR039_000173-T1.cds;Parent=OR039_000173-T1;
scaffold_1	funannotate	gene	648647	648751	.	-	.	ID=OR039_000174;
scaffold_1	funannotate	tRNA	648647	648751	.	-	.	ID=OR039_000174-T1;Parent=OR039_000174;product=tRNA-Val;
scaffold_1	funannotate	exon	648647	648751	.	-	.	ID=OR039_000174-T1.exon1;Parent=OR039_000174-T1;
scaffold_1	funannotate	gene	649479	652316	.	-	.	ID=OR039_000175;
scaffold_1	funannotate	mRNA	649479	652316	.	-	.	ID=OR039_000175-T1;Parent=OR039_000175;product=hypothetical protein;
scaffold_1	funannotate	exon	649479	652316	.	-	.	ID=OR039_000175-T1.exon1;Parent=OR039_000175-T1;
scaffold_1	funannotate	CDS	649479	652316	.	-	0	ID=OR039_000175-T1.cds;Parent=OR039_000175-T1;
scaffold_1	funannotate	gene	653118	654977	.	+	.	ID=OR039_000176;
scaffold_1	funannotate	mRNA	653118	654977	.	+	.	ID=OR039_000176-T1;Parent=OR039_000176;product=hypothetical protein;
scaffold_1	funannotate	exon	653118	653295	.	+	.	ID=OR039_000176-T1.exon1;Parent=OR039_000176-T1;
scaffold_1	funannotate	exon	653377	654977	.	+	.	ID=OR039_000176-T1.exon2;Parent=OR039_000176-T1;
scaffold_1	funannotate	CDS	653118	653295	.	+	0	ID=OR039_000176-T1.cds;Parent=OR039_000176-T1;
scaffold_1	funannotate	CDS	653377	654977	.	+	2	ID=OR039_000176-T1.cds;Parent=OR039_000176-T1;
scaffold_1	funannotate	gene	655032	656423	.	+	.	ID=OR039_000177;
scaffold_1	funannotate	mRNA	655032	656423	.	+	.	ID=OR039_000177-T1;Parent=OR039_000177;product=hypothetical protein;
scaffold_1	funannotate	exon	655032	655174	.	+	.	ID=OR039_000177-T1.exon1;Parent=OR039_000177-T1;
scaffold_1	funannotate	exon	655223	655367	.	+	.	ID=OR039_000177-T1.exon2;Parent=OR039_000177-T1;
scaffold_1	funannotate	exon	655425	656423	.	+	.	ID=OR039_000177-T1.exon3;Parent=OR039_000177-T1;
scaffold_1	funannotate	CDS	655032	655174	.	+	0	ID=OR039_000177-T1.cds;Parent=OR039_000177-T1;
scaffold_1	funannotate	CDS	655223	655367	.	+	1	ID=OR039_000177-T1.cds;Parent=OR039_000177-T1;
scaffold_1	funannotate	CDS	655425	656423	.	+	0	ID=OR039_000177-T1.cds;Parent=OR039_000177-T1;
scaffold_1	funannotate	gene	658492	662320	.	+	.	ID=OR039_000178;
scaffold_1	funannotate	mRNA	658492	662320	.	+	.	ID=OR039_000178-T1;Parent=OR039_000178;product=hypothetical protein;
scaffold_1	funannotate	exon	658492	658649	.	+	.	ID=OR039_000178-T1.exon1;Parent=OR039_000178-T1;
scaffold_1	funannotate	exon	659414	662083	.	+	.	ID=OR039_000178-T1.exon2;Parent=OR039_000178-T1;
scaffold_1	funannotate	exon	662251	662320	.	+	.	ID=OR039_000178-T1.exon3;Parent=OR039_000178-T1;
scaffold_1	funannotate	CDS	658492	658649	.	+	0	ID=OR039_000178-T1.cds;Parent=OR039_000178-T1;
scaffold_1	funannotate	CDS	659414	662083	.	+	1	ID=OR039_000178-T1.cds;Parent=OR039_000178-T1;
scaffold_1	funannotate	CDS	662251	662320	.	+	1	ID=OR039_000178-T1.cds;Parent=OR039_000178-T1;
scaffold_1	funannotate	gene	664591	665375	.	+	.	ID=OR039_000179;
scaffold_1	funannotate	mRNA	664591	665375	.	+	.	ID=OR039_000179-T1;Parent=OR039_000179;product=hypothetical protein;
scaffold_1	funannotate	exon	664591	664791	.	+	.	ID=OR039_000179-T1.exon1;Parent=OR039_000179-T1;
scaffold_1	funannotate	exon	664994	665092	.	+	.	ID=OR039_000179-T1.exon2;Parent=OR039_000179-T1;
scaffold_1	funannotate	exon	665220	665375	.	+	.	ID=OR039_000179-T1.exon3;Parent=OR039_000179-T1;
scaffold_1	funannotate	CDS	664591	664791	.	+	0	ID=OR039_000179-T1.cds;Parent=OR039_000179-T1;
scaffold_1	funannotate	CDS	664994	665092	.	+	0	ID=OR039_000179-T1.cds;Parent=OR039_000179-T1;
scaffold_1	funannotate	CDS	665220	665375	.	+	0	ID=OR039_000179-T1.cds;Parent=OR039_000179-T1;
scaffold_1	funannotate	gene	669583	671451	.	+	.	ID=OR039_000180;
scaffold_1	funannotate	mRNA	669583	671451	.	+	.	ID=OR039_000180-T1;Parent=OR039_000180;product=hypothetical protein;
scaffold_1	funannotate	exon	669583	671451	.	+	.	ID=OR039_000180-T1.exon1;Parent=OR039_000180-T1;
scaffold_1	funannotate	CDS	669583	671451	.	+	0	ID=OR039_000180-T1.cds;Parent=OR039_000180-T1;
scaffold_1	funannotate	gene	672715	674264	.	-	.	ID=OR039_000181;
scaffold_1	funannotate	mRNA	672715	674264	.	-	.	ID=OR039_000181-T1;Parent=OR039_000181;product=hypothetical protein;
scaffold_1	funannotate	exon	674221	674264	.	-	.	ID=OR039_000181-T1.exon1;Parent=OR039_000181-T1;
scaffold_1	funannotate	exon	673978	674162	.	-	.	ID=OR039_000181-T1.exon2;Parent=OR039_000181-T1;
scaffold_1	funannotate	exon	673818	673924	.	-	.	ID=OR039_000181-T1.exon3;Parent=OR039_000181-T1;
scaffold_1	funannotate	exon	673166	673758	.	-	.	ID=OR039_000181-T1.exon4;Parent=OR039_000181-T1;
scaffold_1	funannotate	exon	672950	673105	.	-	.	ID=OR039_000181-T1.exon5;Parent=OR039_000181-T1;
scaffold_1	funannotate	exon	672715	672883	.	-	.	ID=OR039_000181-T1.exon6;Parent=OR039_000181-T1;
scaffold_1	funannotate	CDS	674221	674264	.	-	0	ID=OR039_000181-T1.cds;Parent=OR039_000181-T1;
scaffold_1	funannotate	CDS	673978	674162	.	-	1	ID=OR039_000181-T1.cds;Parent=OR039_000181-T1;
scaffold_1	funannotate	CDS	673818	673924	.	-	2	ID=OR039_000181-T1.cds;Parent=OR039_000181-T1;
scaffold_1	funannotate	CDS	673166	673758	.	-	0	ID=OR039_000181-T1.cds;Parent=OR039_000181-T1;
scaffold_1	funannotate	CDS	672950	673105	.	-	1	ID=OR039_000181-T1.cds;Parent=OR039_000181-T1;
scaffold_1	funannotate	CDS	672715	672883	.	-	1	ID=OR039_000181-T1.cds;Parent=OR039_000181-T1;
scaffold_1	funannotate	gene	675396	676424	.	+	.	ID=OR039_000182;
scaffold_1	funannotate	mRNA	675396	676424	.	+	.	ID=OR039_000182-T1;Parent=OR039_000182;product=hypothetical protein;
scaffold_1	funannotate	exon	675396	676424	.	+	.	ID=OR039_000182-T1.exon1;Parent=OR039_000182-T1;
scaffold_1	funannotate	CDS	675396	676424	.	+	0	ID=OR039_000182-T1.cds;Parent=OR039_000182-T1;
scaffold_1	funannotate	gene	677532	678005	.	-	.	ID=OR039_000183;
scaffold_1	funannotate	mRNA	677532	678005	.	-	.	ID=OR039_000183-T1;Parent=OR039_000183;product=hypothetical protein;
scaffold_1	funannotate	exon	677933	678005	.	-	.	ID=OR039_000183-T1.exon1;Parent=OR039_000183-T1;
scaffold_1	funannotate	exon	677532	677800	.	-	.	ID=OR039_000183-T1.exon2;Parent=OR039_000183-T1;
scaffold_1	funannotate	CDS	677933	678005	.	-	0	ID=OR039_000183-T1.cds;Parent=OR039_000183-T1;
scaffold_1	funannotate	CDS	677532	677800	.	-	2	ID=OR039_000183-T1.cds;Parent=OR039_000183-T1;
scaffold_1	funannotate	gene	678496	680373	.	-	.	ID=OR039_000184;
scaffold_1	funannotate	mRNA	678496	680373	.	-	.	ID=OR039_000184-T1;Parent=OR039_000184;product=hypothetical protein;
scaffold_1	funannotate	exon	679218	680373	.	-	.	ID=OR039_000184-T1.exon1;Parent=OR039_000184-T1;
scaffold_1	funannotate	exon	678496	679013	.	-	.	ID=OR039_000184-T1.exon2;Parent=OR039_000184-T1;
scaffold_1	funannotate	CDS	679218	680373	.	-	0	ID=OR039_000184-T1.cds;Parent=OR039_000184-T1;
scaffold_1	funannotate	CDS	678496	679013	.	-	2	ID=OR039_000184-T1.cds;Parent=OR039_000184-T1;
scaffold_1	funannotate	gene	682625	683476	.	+	.	ID=OR039_000185;
scaffold_1	funannotate	mRNA	682625	683476	.	+	.	ID=OR039_000185-T1;Parent=OR039_000185;product=hypothetical protein;
scaffold_1	funannotate	exon	682625	683476	.	+	.	ID=OR039_000185-T1.exon1;Parent=OR039_000185-T1;
scaffold_1	funannotate	CDS	682625	683476	.	+	0	ID=OR039_000185-T1.cds;Parent=OR039_000185-T1;
scaffold_1	funannotate	gene	685990	686726	.	+	.	ID=OR039_000186;
scaffold_1	funannotate	mRNA	685990	686726	.	+	.	ID=OR039_000186-T1;Parent=OR039_000186;product=hypothetical protein;
scaffold_1	funannotate	exon	685990	685996	.	+	.	ID=OR039_000186-T1.exon1;Parent=OR039_000186-T1;
scaffold_1	funannotate	exon	686383	686726	.	+	.	ID=OR039_000186-T1.exon2;Parent=OR039_000186-T1;
scaffold_1	funannotate	CDS	685990	685996	.	+	0	ID=OR039_000186-T1.cds;Parent=OR039_000186-T1;
scaffold_1	funannotate	CDS	686383	686726	.	+	2	ID=OR039_000186-T1.cds;Parent=OR039_000186-T1;
scaffold_1	funannotate	gene	687930	689267	.	+	.	ID=OR039_000187;
scaffold_1	funannotate	mRNA	687930	689267	.	+	.	ID=OR039_000187-T1;Parent=OR039_000187;product=hypothetical protein;
scaffold_1	funannotate	exon	687930	689267	.	+	.	ID=OR039_000187-T1.exon1;Parent=OR039_000187-T1;
scaffold_1	funannotate	CDS	687930	689267	.	+	0	ID=OR039_000187-T1.cds;Parent=OR039_000187-T1;
scaffold_1	funannotate	gene	689729	690573	.	-	.	ID=OR039_000188;
scaffold_1	funannotate	mRNA	689729	690573	.	-	.	ID=OR039_000188-T1;Parent=OR039_000188;product=hypothetical protein;
scaffold_1	funannotate	exon	690507	690573	.	-	.	ID=OR039_000188-T1.exon1;Parent=OR039_000188-T1;
scaffold_1	funannotate	exon	689729	690390	.	-	.	ID=OR039_000188-T1.exon2;Parent=OR039_000188-T1;
scaffold_1	funannotate	CDS	690507	690573	.	-	0	ID=OR039_000188-T1.cds;Parent=OR039_000188-T1;
scaffold_1	funannotate	CDS	689729	690390	.	-	2	ID=OR039_000188-T1.cds;Parent=OR039_000188-T1;
scaffold_1	funannotate	gene	690916	693143	.	+	.	ID=OR039_000189;
scaffold_1	funannotate	mRNA	690916	693143	.	+	.	ID=OR039_000189-T1;Parent=OR039_000189;product=hypothetical protein;
scaffold_1	funannotate	exon	690916	691189	.	+	.	ID=OR039_000189-T1.exon1;Parent=OR039_000189-T1;
scaffold_1	funannotate	exon	691243	693143	.	+	.	ID=OR039_000189-T1.exon2;Parent=OR039_000189-T1;
scaffold_1	funannotate	CDS	690916	691189	.	+	0	ID=OR039_000189-T1.cds;Parent=OR039_000189-T1;
scaffold_1	funannotate	CDS	691243	693143	.	+	2	ID=OR039_000189-T1.cds;Parent=OR039_000189-T1;
scaffold_1	funannotate	gene	693505	693586	.	-	.	ID=OR039_000190;
scaffold_1	funannotate	tRNA	693505	693586	.	-	.	ID=OR039_000190-T1;Parent=OR039_000190;product=tRNA-Asp;
scaffold_1	funannotate	exon	693505	693586	.	-	.	ID=OR039_000190-T1.exon1;Parent=OR039_000190-T1;
scaffold_1	funannotate	gene	695230	696600	.	-	.	ID=OR039_000191;
scaffold_1	funannotate	mRNA	695230	696600	.	-	.	ID=OR039_000191-T1;Parent=OR039_000191;product=hypothetical protein;
scaffold_1	funannotate	exon	695230	696600	.	-	.	ID=OR039_000191-T1.exon1;Parent=OR039_000191-T1;
scaffold_1	funannotate	CDS	695230	696600	.	-	0	ID=OR039_000191-T1.cds;Parent=OR039_000191-T1;
scaffold_1	funannotate	gene	697048	698511	.	-	.	ID=OR039_000192;
scaffold_1	funannotate	mRNA	697048	698511	.	-	.	ID=OR039_000192-T1;Parent=OR039_000192;product=hypothetical protein;
scaffold_1	funannotate	exon	697859	698511	.	-	.	ID=OR039_000192-T1.exon1;Parent=OR039_000192-T1;
scaffold_1	funannotate	exon	697048	697807	.	-	.	ID=OR039_000192-T1.exon2;Parent=OR039_000192-T1;
scaffold_1	funannotate	CDS	697859	698511	.	-	0	ID=OR039_000192-T1.cds;Parent=OR039_000192-T1;
scaffold_1	funannotate	CDS	697048	697807	.	-	1	ID=OR039_000192-T1.cds;Parent=OR039_000192-T1;
scaffold_1	funannotate	gene	700058	700998	.	+	.	ID=OR039_000193;
scaffold_1	funannotate	mRNA	700058	700998	.	+	.	ID=OR039_000193-T1;Parent=OR039_000193;product=hypothetical protein;
scaffold_1	funannotate	exon	700058	700688	.	+	.	ID=OR039_000193-T1.exon1;Parent=OR039_000193-T1;
scaffold_1	funannotate	exon	700763	700851	.	+	.	ID=OR039_000193-T1.exon2;Parent=OR039_000193-T1;
scaffold_1	funannotate	exon	700915	700998	.	+	.	ID=OR039_000193-T1.exon3;Parent=OR039_000193-T1;
scaffold_1	funannotate	CDS	700058	700688	.	+	0	ID=OR039_000193-T1.cds;Parent=OR039_000193-T1;
scaffold_1	funannotate	CDS	700763	700851	.	+	2	ID=OR039_000193-T1.cds;Parent=OR039_000193-T1;
scaffold_1	funannotate	CDS	700915	700998	.	+	0	ID=OR039_000193-T1.cds;Parent=OR039_000193-T1;
scaffold_1	funannotate	gene	701360	701828	.	+	.	ID=OR039_000194;
scaffold_1	funannotate	mRNA	701360	701828	.	+	.	ID=OR039_000194-T1;Parent=OR039_000194;product=hypothetical protein;
scaffold_1	funannotate	exon	701360	701365	.	+	.	ID=OR039_000194-T1.exon1;Parent=OR039_000194-T1;
scaffold_1	funannotate	exon	701547	701828	.	+	.	ID=OR039_000194-T1.exon2;Parent=OR039_000194-T1;
scaffold_1	funannotate	CDS	701360	701365	.	+	0	ID=OR039_000194-T1.cds;Parent=OR039_000194-T1;
scaffold_1	funannotate	CDS	701547	701828	.	+	0	ID=OR039_000194-T1.cds;Parent=OR039_000194-T1;
scaffold_1	funannotate	gene	702872	703246	.	+	.	ID=OR039_000195;
scaffold_1	funannotate	mRNA	702872	703246	.	+	.	ID=OR039_000195-T1;Parent=OR039_000195;product=hypothetical protein;
scaffold_1	funannotate	exon	702872	702878	.	+	.	ID=OR039_000195-T1.exon1;Parent=OR039_000195-T1;
scaffold_1	funannotate	exon	703035	703246	.	+	.	ID=OR039_000195-T1.exon2;Parent=OR039_000195-T1;
scaffold_1	funannotate	CDS	702872	702878	.	+	0	ID=OR039_000195-T1.cds;Parent=OR039_000195-T1;
scaffold_1	funannotate	CDS	703035	703246	.	+	2	ID=OR039_000195-T1.cds;Parent=OR039_000195-T1;
scaffold_1	funannotate	gene	703755	704592	.	-	.	ID=OR039_000196;
scaffold_1	funannotate	mRNA	703755	704592	.	-	.	ID=OR039_000196-T1;Parent=OR039_000196;product=hypothetical protein;
scaffold_1	funannotate	exon	703755	704592	.	-	.	ID=OR039_000196-T1.exon1;Parent=OR039_000196-T1;
scaffold_1	funannotate	CDS	703755	704592	.	-	1	ID=OR039_000196-T1.cds;Parent=OR039_000196-T1;
scaffold_2	funannotate	gene	3576	3838	.	+	.	ID=OR039_000197;
scaffold_2	funannotate	mRNA	3576	3838	.	+	.	ID=OR039_000197-T1;Parent=OR039_000197;product=hypothetical protein;
scaffold_2	funannotate	exon	3576	3838	.	+	.	ID=OR039_000197-T1.exon1;Parent=OR039_000197-T1;
scaffold_2	funannotate	CDS	3576	3838	.	+	2	ID=OR039_000197-T1.cds;Parent=OR039_000197-T1;
scaffold_2	funannotate	gene	4786	5592	.	+	.	ID=OR039_000198;
scaffold_2	funannotate	mRNA	4786	5592	.	+	.	ID=OR039_000198-T1;Parent=OR039_000198;product=hypothetical protein;
scaffold_2	funannotate	exon	4786	5098	.	+	.	ID=OR039_000198-T1.exon1;Parent=OR039_000198-T1;
scaffold_2	funannotate	exon	5201	5592	.	+	.	ID=OR039_000198-T1.exon2;Parent=OR039_000198-T1;
scaffold_2	funannotate	CDS	4786	5098	.	+	0	ID=OR039_000198-T1.cds;Parent=OR039_000198-T1;
scaffold_2	funannotate	CDS	5201	5592	.	+	2	ID=OR039_000198-T1.cds;Parent=OR039_000198-T1;
scaffold_2	funannotate	gene	6203	8755	.	-	.	ID=OR039_000199;
scaffold_2	funannotate	mRNA	6203	8755	.	-	.	ID=OR039_000199-T1;Parent=OR039_000199;product=hypothetical protein;
scaffold_2	funannotate	exon	6203	8755	.	-	.	ID=OR039_000199-T1.exon1;Parent=OR039_000199-T1;
scaffold_2	funannotate	CDS	6203	8755	.	-	0	ID=OR039_000199-T1.cds;Parent=OR039_000199-T1;
scaffold_2	funannotate	gene	9908	11202	.	-	.	ID=OR039_000200;
scaffold_2	funannotate	mRNA	9908	11202	.	-	.	ID=OR039_000200-T1;Parent=OR039_000200;product=hypothetical protein;
scaffold_2	funannotate	exon	11105	11202	.	-	.	ID=OR039_000200-T1.exon1;Parent=OR039_000200-T1;
scaffold_2	funannotate	exon	9908	11015	.	-	.	ID=OR039_000200-T1.exon2;Parent=OR039_000200-T1;
scaffold_2	funannotate	CDS	11105	11202	.	-	0	ID=OR039_000200-T1.cds;Parent=OR039_000200-T1;
scaffold_2	funannotate	CDS	9908	11015	.	-	1	ID=OR039_000200-T1.cds;Parent=OR039_000200-T1;
scaffold_2	funannotate	gene	12671	14370	.	+	.	ID=OR039_000201;
scaffold_2	funannotate	mRNA	12671	14370	.	+	.	ID=OR039_000201-T1;Parent=OR039_000201;product=hypothetical protein;
scaffold_2	funannotate	exon	12671	13825	.	+	.	ID=OR039_000201-T1.exon1;Parent=OR039_000201-T1;
scaffold_2	funannotate	exon	13885	14370	.	+	.	ID=OR039_000201-T1.exon2;Parent=OR039_000201-T1;
scaffold_2	funannotate	CDS	12671	13825	.	+	0	ID=OR039_000201-T1.cds;Parent=OR039_000201-T1;
scaffold_2	funannotate	CDS	13885	14370	.	+	0	ID=OR039_000201-T1.cds;Parent=OR039_000201-T1;
scaffold_2	funannotate	gene	15954	16753	.	+	.	ID=OR039_000202;
scaffold_2	funannotate	mRNA	15954	16753	.	+	.	ID=OR039_000202-T1;Parent=OR039_000202;product=hypothetical protein;
scaffold_2	funannotate	exon	15954	15969	.	+	.	ID=OR039_000202-T1.exon1;Parent=OR039_000202-T1;
scaffold_2	funannotate	exon	16117	16185	.	+	.	ID=OR039_000202-T1.exon2;Parent=OR039_000202-T1;
scaffold_2	funannotate	exon	16273	16508	.	+	.	ID=OR039_000202-T1.exon3;Parent=OR039_000202-T1;
scaffold_2	funannotate	exon	16619	16753	.	+	.	ID=OR039_000202-T1.exon4;Parent=OR039_000202-T1;
scaffold_2	funannotate	CDS	15954	15969	.	+	0	ID=OR039_000202-T1.cds;Parent=OR039_000202-T1;
scaffold_2	funannotate	CDS	16117	16185	.	+	2	ID=OR039_000202-T1.cds;Parent=OR039_000202-T1;
scaffold_2	funannotate	CDS	16273	16508	.	+	2	ID=OR039_000202-T1.cds;Parent=OR039_000202-T1;
scaffold_2	funannotate	CDS	16619	16753	.	+	0	ID=OR039_000202-T1.cds;Parent=OR039_000202-T1;
scaffold_2	funannotate	gene	17704	18637	.	-	.	ID=OR039_000203;
scaffold_2	funannotate	mRNA	17704	18637	.	-	.	ID=OR039_000203-T1;Parent=OR039_000203;product=hypothetical protein;
scaffold_2	funannotate	exon	18304	18637	.	-	.	ID=OR039_000203-T1.exon1;Parent=OR039_000203-T1;
scaffold_2	funannotate	exon	17704	18104	.	-	.	ID=OR039_000203-T1.exon2;Parent=OR039_000203-T1;
scaffold_2	funannotate	CDS	18304	18637	.	-	0	ID=OR039_000203-T1.cds;Parent=OR039_000203-T1;
scaffold_2	funannotate	CDS	17704	18104	.	-	2	ID=OR039_000203-T1.cds;Parent=OR039_000203-T1;
scaffold_2	funannotate	gene	19856	20317	.	-	.	ID=OR039_000204;
scaffold_2	funannotate	mRNA	19856	20317	.	-	.	ID=OR039_000204-T1;Parent=OR039_000204;product=hypothetical protein;
scaffold_2	funannotate	exon	20205	20317	.	-	.	ID=OR039_000204-T1.exon1;Parent=OR039_000204-T1;
scaffold_2	funannotate	exon	19856	20078	.	-	.	ID=OR039_000204-T1.exon2;Parent=OR039_000204-T1;
scaffold_2	funannotate	CDS	20205	20317	.	-	0	ID=OR039_000204-T1.cds;Parent=OR039_000204-T1;
scaffold_2	funannotate	CDS	19856	20078	.	-	1	ID=OR039_000204-T1.cds;Parent=OR039_000204-T1;
scaffold_2	funannotate	gene	23111	25890	.	+	.	ID=OR039_000205;
scaffold_2	funannotate	mRNA	23111	25890	.	+	.	ID=OR039_000205-T1;Parent=OR039_000205;product=hypothetical protein;
scaffold_2	funannotate	exon	23111	23208	.	+	.	ID=OR039_000205-T1.exon1;Parent=OR039_000205-T1;
scaffold_2	funannotate	exon	23299	24171	.	+	.	ID=OR039_000205-T1.exon2;Parent=OR039_000205-T1;
scaffold_2	funannotate	exon	24324	25890	.	+	.	ID=OR039_000205-T1.exon3;Parent=OR039_000205-T1;
scaffold_2	funannotate	CDS	23111	23208	.	+	0	ID=OR039_000205-T1.cds;Parent=OR039_000205-T1;
scaffold_2	funannotate	CDS	23299	24171	.	+	1	ID=OR039_000205-T1.cds;Parent=OR039_000205-T1;
scaffold_2	funannotate	CDS	24324	25890	.	+	1	ID=OR039_000205-T1.cds;Parent=OR039_000205-T1;
scaffold_2	funannotate	gene	27200	31011	.	-	.	ID=OR039_000206;
scaffold_2	funannotate	mRNA	27200	31011	.	-	.	ID=OR039_000206-T1;Parent=OR039_000206;product=hypothetical protein;
scaffold_2	funannotate	exon	30945	31011	.	-	.	ID=OR039_000206-T1.exon1;Parent=OR039_000206-T1;
scaffold_2	funannotate	exon	28710	30801	.	-	.	ID=OR039_000206-T1.exon2;Parent=OR039_000206-T1;
scaffold_2	funannotate	exon	27913	28649	.	-	.	ID=OR039_000206-T1.exon3;Parent=OR039_000206-T1;
scaffold_2	funannotate	exon	27200	27858	.	-	.	ID=OR039_000206-T1.exon4;Parent=OR039_000206-T1;
scaffold_2	funannotate	CDS	30945	31011	.	-	0	ID=OR039_000206-T1.cds;Parent=OR039_000206-T1;
scaffold_2	funannotate	CDS	28710	30801	.	-	2	ID=OR039_000206-T1.cds;Parent=OR039_000206-T1;
scaffold_2	funannotate	CDS	27913	28649	.	-	1	ID=OR039_000206-T1.cds;Parent=OR039_000206-T1;
scaffold_2	funannotate	CDS	27200	27858	.	-	2	ID=OR039_000206-T1.cds;Parent=OR039_000206-T1;
scaffold_2	funannotate	gene	34097	38169	.	-	.	ID=OR039_000207;
scaffold_2	funannotate	mRNA	34097	38169	.	-	.	ID=OR039_000207-T1;Parent=OR039_000207;product=hypothetical protein;
scaffold_2	funannotate	exon	37721	38169	.	-	.	ID=OR039_000207-T1.exon1;Parent=OR039_000207-T1;
scaffold_2	funannotate	exon	36168	37618	.	-	.	ID=OR039_000207-T1.exon2;Parent=OR039_000207-T1;
scaffold_2	funannotate	exon	36001	36150	.	-	.	ID=OR039_000207-T1.exon3;Parent=OR039_000207-T1;
scaffold_2	funannotate	exon	35575	35919	.	-	.	ID=OR039_000207-T1.exon4;Parent=OR039_000207-T1;
scaffold_2	funannotate	exon	35498	35524	.	-	.	ID=OR039_000207-T1.exon5;Parent=OR039_000207-T1;
scaffold_2	funannotate	exon	35142	35297	.	-	.	ID=OR039_000207-T1.exon6;Parent=OR039_000207-T1;
scaffold_2	funannotate	exon	34097	35079	.	-	.	ID=OR039_000207-T1.exon7;Parent=OR039_000207-T1;
scaffold_2	funannotate	CDS	37721	38169	.	-	0	ID=OR039_000207-T1.cds;Parent=OR039_000207-T1;
scaffold_2	funannotate	CDS	36168	37618	.	-	1	ID=OR039_000207-T1.cds;Parent=OR039_000207-T1;
scaffold_2	funannotate	CDS	36001	36150	.	-	2	ID=OR039_000207-T1.cds;Parent=OR039_000207-T1;
scaffold_2	funannotate	CDS	35575	35919	.	-	2	ID=OR039_000207-T1.cds;Parent=OR039_000207-T1;
scaffold_2	funannotate	CDS	35498	35524	.	-	2	ID=OR039_000207-T1.cds;Parent=OR039_000207-T1;
scaffold_2	funannotate	CDS	35142	35297	.	-	2	ID=OR039_000207-T1.cds;Parent=OR039_000207-T1;
scaffold_2	funannotate	CDS	34097	35079	.	-	2	ID=OR039_000207-T1.cds;Parent=OR039_000207-T1;
scaffold_2	funannotate	gene	39095	41687	.	+	.	ID=OR039_000208;
scaffold_2	funannotate	mRNA	39095	41687	.	+	.	ID=OR039_000208-T1;Parent=OR039_000208;product=hypothetical protein;
scaffold_2	funannotate	exon	39095	39636	.	+	.	ID=OR039_000208-T1.exon1;Parent=OR039_000208-T1;
scaffold_2	funannotate	exon	39770	39972	.	+	.	ID=OR039_000208-T1.exon2;Parent=OR039_000208-T1;
scaffold_2	funannotate	exon	40043	40189	.	+	.	ID=OR039_000208-T1.exon3;Parent=OR039_000208-T1;
scaffold_2	funannotate	exon	40246	40307	.	+	.	ID=OR039_000208-T1.exon4;Parent=OR039_000208-T1;
scaffold_2	funannotate	exon	40468	40573	.	+	.	ID=OR039_000208-T1.exon5;Parent=OR039_000208-T1;
scaffold_2	funannotate	exon	40630	41687	.	+	.	ID=OR039_000208-T1.exon6;Parent=OR039_000208-T1;
scaffold_2	funannotate	CDS	39095	39636	.	+	0	ID=OR039_000208-T1.cds;Parent=OR039_000208-T1;
scaffold_2	funannotate	CDS	39770	39972	.	+	1	ID=OR039_000208-T1.cds;Parent=OR039_000208-T1;
scaffold_2	funannotate	CDS	40043	40189	.	+	2	ID=OR039_000208-T1.cds;Parent=OR039_000208-T1;
scaffold_2	funannotate	CDS	40246	40307	.	+	2	ID=OR039_000208-T1.cds;Parent=OR039_000208-T1;
scaffold_2	funannotate	CDS	40468	40573	.	+	0	ID=OR039_000208-T1.cds;Parent=OR039_000208-T1;
scaffold_2	funannotate	CDS	40630	41687	.	+	2	ID=OR039_000208-T1.cds;Parent=OR039_000208-T1;
scaffold_2	funannotate	gene	42365	43642	.	-	.	ID=OR039_000209;
scaffold_2	funannotate	mRNA	42365	43642	.	-	.	ID=OR039_000209-T1;Parent=OR039_000209;product=hypothetical protein;
scaffold_2	funannotate	exon	42365	43642	.	-	.	ID=OR039_000209-T1.exon1;Parent=OR039_000209-T1;
scaffold_2	funannotate	CDS	42365	43642	.	-	0	ID=OR039_000209-T1.cds;Parent=OR039_000209-T1;
scaffold_2	funannotate	gene	46329	47643	.	+	.	ID=OR039_000210;
scaffold_2	funannotate	mRNA	46329	47643	.	+	.	ID=OR039_000210-T1;Parent=OR039_000210;product=hypothetical protein;
scaffold_2	funannotate	exon	46329	47004	.	+	.	ID=OR039_000210-T1.exon1;Parent=OR039_000210-T1;
scaffold_2	funannotate	exon	47058	47105	.	+	.	ID=OR039_000210-T1.exon2;Parent=OR039_000210-T1;
scaffold_2	funannotate	exon	47158	47238	.	+	.	ID=OR039_000210-T1.exon3;Parent=OR039_000210-T1;
scaffold_2	funannotate	exon	47323	47436	.	+	.	ID=OR039_000210-T1.exon4;Parent=OR039_000210-T1;
scaffold_2	funannotate	exon	47495	47643	.	+	.	ID=OR039_000210-T1.exon5;Parent=OR039_000210-T1;
scaffold_2	funannotate	CDS	46329	47004	.	+	0	ID=OR039_000210-T1.cds;Parent=OR039_000210-T1;
scaffold_2	funannotate	CDS	47058	47105	.	+	2	ID=OR039_000210-T1.cds;Parent=OR039_000210-T1;
scaffold_2	funannotate	CDS	47158	47238	.	+	2	ID=OR039_000210-T1.cds;Parent=OR039_000210-T1;
scaffold_2	funannotate	CDS	47323	47436	.	+	2	ID=OR039_000210-T1.cds;Parent=OR039_000210-T1;
scaffold_2	funannotate	CDS	47495	47643	.	+	2	ID=OR039_000210-T1.cds;Parent=OR039_000210-T1;
scaffold_2	funannotate	gene	49284	50042	.	-	.	ID=OR039_000211;
scaffold_2	funannotate	mRNA	49284	50042	.	-	.	ID=OR039_000211-T1;Parent=OR039_000211;product=hypothetical protein;
scaffold_2	funannotate	exon	49927	50042	.	-	.	ID=OR039_000211-T1.exon1;Parent=OR039_000211-T1;
scaffold_2	funannotate	exon	49604	49766	.	-	.	ID=OR039_000211-T1.exon2;Parent=OR039_000211-T1;
scaffold_2	funannotate	exon	49284	49379	.	-	.	ID=OR039_000211-T1.exon3;Parent=OR039_000211-T1;
scaffold_2	funannotate	CDS	49927	50042	.	-	0	ID=OR039_000211-T1.cds;Parent=OR039_000211-T1;
scaffold_2	funannotate	CDS	49604	49766	.	-	1	ID=OR039_000211-T1.cds;Parent=OR039_000211-T1;
scaffold_2	funannotate	CDS	49284	49379	.	-	0	ID=OR039_000211-T1.cds;Parent=OR039_000211-T1;
scaffold_2	funannotate	gene	52037	53310	.	+	.	ID=OR039_000212;
scaffold_2	funannotate	mRNA	52037	53310	.	+	.	ID=OR039_000212-T1;Parent=OR039_000212;product=hypothetical protein;
scaffold_2	funannotate	exon	52037	52406	.	+	.	ID=OR039_000212-T1.exon1;Parent=OR039_000212-T1;
scaffold_2	funannotate	exon	52523	53310	.	+	.	ID=OR039_000212-T1.exon2;Parent=OR039_000212-T1;
scaffold_2	funannotate	CDS	52037	52406	.	+	0	ID=OR039_000212-T1.cds;Parent=OR039_000212-T1;
scaffold_2	funannotate	CDS	52523	53310	.	+	2	ID=OR039_000212-T1.cds;Parent=OR039_000212-T1;
scaffold_2	funannotate	gene	55723	57087	.	-	.	ID=OR039_000213;
scaffold_2	funannotate	mRNA	55723	57087	.	-	.	ID=OR039_000213-T1;Parent=OR039_000213;product=hypothetical protein;
scaffold_2	funannotate	exon	55723	57087	.	-	.	ID=OR039_000213-T1.exon1;Parent=OR039_000213-T1;
scaffold_2	funannotate	CDS	55723	57087	.	-	0	ID=OR039_000213-T1.cds;Parent=OR039_000213-T1;
scaffold_2	funannotate	gene	59354	60456	.	+	.	ID=OR039_000214;
scaffold_2	funannotate	mRNA	59354	60456	.	+	.	ID=OR039_000214-T1;Parent=OR039_000214;product=hypothetical protein;
scaffold_2	funannotate	exon	59354	59984	.	+	.	ID=OR039_000214-T1.exon1;Parent=OR039_000214-T1;
scaffold_2	funannotate	exon	60062	60456	.	+	.	ID=OR039_000214-T1.exon2;Parent=OR039_000214-T1;
scaffold_2	funannotate	CDS	59354	59984	.	+	0	ID=OR039_000214-T1.cds;Parent=OR039_000214-T1;
scaffold_2	funannotate	CDS	60062	60456	.	+	2	ID=OR039_000214-T1.cds;Parent=OR039_000214-T1;
scaffold_2	funannotate	gene	63760	65138	.	+	.	ID=OR039_000215;
scaffold_2	funannotate	mRNA	63760	65138	.	+	.	ID=OR039_000215-T1;Parent=OR039_000215;product=hypothetical protein;
scaffold_2	funannotate	exon	63760	64284	.	+	.	ID=OR039_000215-T1.exon1;Parent=OR039_000215-T1;
scaffold_2	funannotate	exon	64350	65138	.	+	.	ID=OR039_000215-T1.exon2;Parent=OR039_000215-T1;
scaffold_2	funannotate	CDS	63760	64284	.	+	0	ID=OR039_000215-T1.cds;Parent=OR039_000215-T1;
scaffold_2	funannotate	CDS	64350	65138	.	+	0	ID=OR039_000215-T1.cds;Parent=OR039_000215-T1;
scaffold_2	funannotate	gene	67938	68663	.	+	.	ID=OR039_000216;
scaffold_2	funannotate	mRNA	67938	68663	.	+	.	ID=OR039_000216-T1;Parent=OR039_000216;product=hypothetical protein;
scaffold_2	funannotate	exon	67938	68317	.	+	.	ID=OR039_000216-T1.exon1;Parent=OR039_000216-T1;
scaffold_2	funannotate	exon	68525	68663	.	+	.	ID=OR039_000216-T1.exon2;Parent=OR039_000216-T1;
scaffold_2	funannotate	CDS	67938	68317	.	+	0	ID=OR039_000216-T1.cds;Parent=OR039_000216-T1;
scaffold_2	funannotate	CDS	68525	68663	.	+	1	ID=OR039_000216-T1.cds;Parent=OR039_000216-T1;
scaffold_2	funannotate	gene	76795	77508	.	-	.	ID=OR039_000217;
scaffold_2	funannotate	mRNA	76795	77508	.	-	.	ID=OR039_000217-T1;Parent=OR039_000217;product=hypothetical protein;
scaffold_2	funannotate	exon	77332	77508	.	-	.	ID=OR039_000217-T1.exon1;Parent=OR039_000217-T1;
scaffold_2	funannotate	exon	76795	77253	.	-	.	ID=OR039_000217-T1.exon2;Parent=OR039_000217-T1;
scaffold_2	funannotate	CDS	77332	77508	.	-	0	ID=OR039_000217-T1.cds;Parent=OR039_000217-T1;
scaffold_2	funannotate	CDS	76795	77253	.	-	0	ID=OR039_000217-T1.cds;Parent=OR039_000217-T1;
scaffold_2	funannotate	gene	81761	84206	.	-	.	ID=OR039_000218;
scaffold_2	funannotate	mRNA	81761	84206	.	-	.	ID=OR039_000218-T1;Parent=OR039_000218;product=hypothetical protein;
scaffold_2	funannotate	exon	83877	84206	.	-	.	ID=OR039_000218-T1.exon1;Parent=OR039_000218-T1;
scaffold_2	funannotate	exon	83242	83812	.	-	.	ID=OR039_000218-T1.exon2;Parent=OR039_000218-T1;
scaffold_2	funannotate	exon	82172	83212	.	-	.	ID=OR039_000218-T1.exon3;Parent=OR039_000218-T1;
scaffold_2	funannotate	exon	81761	82008	.	-	.	ID=OR039_000218-T1.exon4;Parent=OR039_000218-T1;
scaffold_2	funannotate	CDS	83877	84206	.	-	0	ID=OR039_000218-T1.cds;Parent=OR039_000218-T1;
scaffold_2	funannotate	CDS	83242	83812	.	-	0	ID=OR039_000218-T1.cds;Parent=OR039_000218-T1;
scaffold_2	funannotate	CDS	82172	83212	.	-	2	ID=OR039_000218-T1.cds;Parent=OR039_000218-T1;
scaffold_2	funannotate	CDS	81761	82008	.	-	2	ID=OR039_000218-T1.cds;Parent=OR039_000218-T1;
scaffold_2	funannotate	gene	84548	85312	.	-	.	ID=OR039_000219;
scaffold_2	funannotate	mRNA	84548	85312	.	-	.	ID=OR039_000219-T1;Parent=OR039_000219;product=hypothetical protein;
scaffold_2	funannotate	exon	84548	85312	.	-	.	ID=OR039_000219-T1.exon1;Parent=OR039_000219-T1;
scaffold_2	funannotate	CDS	84548	85312	.	-	0	ID=OR039_000219-T1.cds;Parent=OR039_000219-T1;
scaffold_2	funannotate	gene	87902	89128	.	-	.	ID=OR039_000220;
scaffold_2	funannotate	mRNA	87902	89128	.	-	.	ID=OR039_000220-T1;Parent=OR039_000220;product=hypothetical protein;
scaffold_2	funannotate	exon	87902	89128	.	-	.	ID=OR039_000220-T1.exon1;Parent=OR039_000220-T1;
scaffold_2	funannotate	CDS	87902	89128	.	-	0	ID=OR039_000220-T1.cds;Parent=OR039_000220-T1;
scaffold_2	funannotate	gene	91237	93331	.	-	.	ID=OR039_000221;
scaffold_2	funannotate	mRNA	91237	93331	.	-	.	ID=OR039_000221-T1;Parent=OR039_000221;product=hypothetical protein;
scaffold_2	funannotate	exon	93323	93331	.	-	.	ID=OR039_000221-T1.exon1;Parent=OR039_000221-T1;
scaffold_2	funannotate	exon	91237	92832	.	-	.	ID=OR039_000221-T1.exon2;Parent=OR039_000221-T1;
scaffold_2	funannotate	CDS	93323	93331	.	-	0	ID=OR039_000221-T1.cds;Parent=OR039_000221-T1;
scaffold_2	funannotate	CDS	91237	92832	.	-	0	ID=OR039_000221-T1.cds;Parent=OR039_000221-T1;
scaffold_2	funannotate	gene	102961	103239	.	+	.	ID=OR039_000222;
scaffold_2	funannotate	mRNA	102961	103239	.	+	.	ID=OR039_000222-T1;Parent=OR039_000222;product=hypothetical protein;
scaffold_2	funannotate	exon	102961	103239	.	+	.	ID=OR039_000222-T1.exon1;Parent=OR039_000222-T1;
scaffold_2	funannotate	CDS	102961	103239	.	+	0	ID=OR039_000222-T1.cds;Parent=OR039_000222-T1;
scaffold_2	funannotate	gene	106326	108113	.	+	.	ID=OR039_000223;
scaffold_2	funannotate	mRNA	106326	108113	.	+	.	ID=OR039_000223-T1;Parent=OR039_000223;product=hypothetical protein;
scaffold_2	funannotate	exon	106326	106679	.	+	.	ID=OR039_000223-T1.exon1;Parent=OR039_000223-T1;
scaffold_2	funannotate	exon	106770	108113	.	+	.	ID=OR039_000223-T1.exon2;Parent=OR039_000223-T1;
scaffold_2	funannotate	CDS	106326	106679	.	+	0	ID=OR039_000223-T1.cds;Parent=OR039_000223-T1;
scaffold_2	funannotate	CDS	106770	108113	.	+	0	ID=OR039_000223-T1.cds;Parent=OR039_000223-T1;
scaffold_2	funannotate	gene	109321	112315	.	-	.	ID=OR039_000224;
scaffold_2	funannotate	mRNA	109321	112315	.	-	.	ID=OR039_000224-T1;Parent=OR039_000224;product=hypothetical protein;
scaffold_2	funannotate	exon	112267	112315	.	-	.	ID=OR039_000224-T1.exon1;Parent=OR039_000224-T1;
scaffold_2	funannotate	exon	112039	112214	.	-	.	ID=OR039_000224-T1.exon2;Parent=OR039_000224-T1;
scaffold_2	funannotate	exon	111121	111978	.	-	.	ID=OR039_000224-T1.exon3;Parent=OR039_000224-T1;
scaffold_2	funannotate	exon	110580	111072	.	-	.	ID=OR039_000224-T1.exon4;Parent=OR039_000224-T1;
scaffold_2	funannotate	exon	110402	110526	.	-	.	ID=OR039_000224-T1.exon5;Parent=OR039_000224-T1;
scaffold_2	funannotate	exon	110246	110339	.	-	.	ID=OR039_000224-T1.exon6;Parent=OR039_000224-T1;
scaffold_2	funannotate	exon	110140	110189	.	-	.	ID=OR039_000224-T1.exon7;Parent=OR039_000224-T1;
scaffold_2	funannotate	exon	109985	110075	.	-	.	ID=OR039_000224-T1.exon8;Parent=OR039_000224-T1;
scaffold_2	funannotate	exon	109652	109927	.	-	.	ID=OR039_000224-T1.exon9;Parent=OR039_000224-T1;
scaffold_2	funannotate	exon	109321	109574	.	-	.	ID=OR039_000224-T1.exon10;Parent=OR039_000224-T1;
scaffold_2	funannotate	CDS	112267	112315	.	-	0	ID=OR039_000224-T1.cds;Parent=OR039_000224-T1;
scaffold_2	funannotate	CDS	112039	112214	.	-	2	ID=OR039_000224-T1.cds;Parent=OR039_000224-T1;
scaffold_2	funannotate	CDS	111121	111978	.	-	0	ID=OR039_000224-T1.cds;Parent=OR039_000224-T1;
scaffold_2	funannotate	CDS	110580	111072	.	-	0	ID=OR039_000224-T1.cds;Parent=OR039_000224-T1;
scaffold_2	funannotate	CDS	110402	110526	.	-	2	ID=OR039_000224-T1.cds;Parent=OR039_000224-T1;
scaffold_2	funannotate	CDS	110246	110339	.	-	0	ID=OR039_000224-T1.cds;Parent=OR039_000224-T1;
scaffold_2	funannotate	CDS	110140	110189	.	-	2	ID=OR039_000224-T1.cds;Parent=OR039_000224-T1;
scaffold_2	funannotate	CDS	109985	110075	.	-	0	ID=OR039_000224-T1.cds;Parent=OR039_000224-T1;
scaffold_2	funannotate	CDS	109652	109927	.	-	2	ID=OR039_000224-T1.cds;Parent=OR039_000224-T1;
scaffold_2	funannotate	CDS	109321	109574	.	-	2	ID=OR039_000224-T1.cds;Parent=OR039_000224-T1;
scaffold_2	funannotate	gene	116133	117340	.	+	.	ID=OR039_000225;
scaffold_2	funannotate	mRNA	116133	117340	.	+	.	ID=OR039_000225-T1;Parent=OR039_000225;product=hypothetical protein;
scaffold_2	funannotate	exon	116133	116289	.	+	.	ID=OR039_000225-T1.exon1;Parent=OR039_000225-T1;
scaffold_2	funannotate	exon	116393	116528	.	+	.	ID=OR039_000225-T1.exon2;Parent=OR039_000225-T1;
scaffold_2	funannotate	exon	116646	116719	.	+	.	ID=OR039_000225-T1.exon3;Parent=OR039_000225-T1;
scaffold_2	funannotate	exon	116790	116831	.	+	.	ID=OR039_000225-T1.exon4;Parent=OR039_000225-T1;
scaffold_2	funannotate	exon	116905	116988	.	+	.	ID=OR039_000225-T1.exon5;Parent=OR039_000225-T1;
scaffold_2	funannotate	exon	117070	117218	.	+	.	ID=OR039_000225-T1.exon6;Parent=OR039_000225-T1;
scaffold_2	funannotate	exon	117305	117340	.	+	.	ID=OR039_000225-T1.exon7;Parent=OR039_000225-T1;
scaffold_2	funannotate	CDS	116133	116289	.	+	0	ID=OR039_000225-T1.cds;Parent=OR039_000225-T1;
scaffold_2	funannotate	CDS	116393	116528	.	+	2	ID=OR039_000225-T1.cds;Parent=OR039_000225-T1;
scaffold_2	funannotate	CDS	116646	116719	.	+	1	ID=OR039_000225-T1.cds;Parent=OR039_000225-T1;
scaffold_2	funannotate	CDS	116790	116831	.	+	2	ID=OR039_000225-T1.cds;Parent=OR039_000225-T1;
scaffold_2	funannotate	CDS	116905	116988	.	+	2	ID=OR039_000225-T1.cds;Parent=OR039_000225-T1;
scaffold_2	funannotate	CDS	117070	117218	.	+	2	ID=OR039_000225-T1.cds;Parent=OR039_000225-T1;
scaffold_2	funannotate	CDS	117305	117340	.	+	0	ID=OR039_000225-T1.cds;Parent=OR039_000225-T1;
scaffold_2	funannotate	gene	118924	121803	.	-	.	ID=OR039_000226;
scaffold_2	funannotate	mRNA	118924	121803	.	-	.	ID=OR039_000226-T1;Parent=OR039_000226;product=hypothetical protein;
scaffold_2	funannotate	exon	121559	121803	.	-	.	ID=OR039_000226-T1.exon1;Parent=OR039_000226-T1;
scaffold_2	funannotate	exon	118924	121477	.	-	.	ID=OR039_000226-T1.exon2;Parent=OR039_000226-T1;
scaffold_2	funannotate	CDS	121559	121803	.	-	0	ID=OR039_000226-T1.cds;Parent=OR039_000226-T1;
scaffold_2	funannotate	CDS	118924	121477	.	-	1	ID=OR039_000226-T1.cds;Parent=OR039_000226-T1;
scaffold_2	funannotate	gene	125498	125980	.	+	.	ID=OR039_000227;
scaffold_2	funannotate	mRNA	125498	125980	.	+	.	ID=OR039_000227-T1;Parent=OR039_000227;product=hypothetical protein;
scaffold_2	funannotate	exon	125498	125798	.	+	.	ID=OR039_000227-T1.exon1;Parent=OR039_000227-T1;
scaffold_2	funannotate	exon	125862	125980	.	+	.	ID=OR039_000227-T1.exon2;Parent=OR039_000227-T1;
scaffold_2	funannotate	CDS	125498	125798	.	+	0	ID=OR039_000227-T1.cds;Parent=OR039_000227-T1;
scaffold_2	funannotate	CDS	125862	125980	.	+	2	ID=OR039_000227-T1.cds;Parent=OR039_000227-T1;
scaffold_2	funannotate	gene	127386	127992	.	+	.	ID=OR039_000228;
scaffold_2	funannotate	mRNA	127386	127992	.	+	.	ID=OR039_000228-T1;Parent=OR039_000228;product=hypothetical protein;
scaffold_2	funannotate	exon	127386	127542	.	+	.	ID=OR039_000228-T1.exon1;Parent=OR039_000228-T1;
scaffold_2	funannotate	exon	127599	127830	.	+	.	ID=OR039_000228-T1.exon2;Parent=OR039_000228-T1;
scaffold_2	funannotate	exon	127884	127992	.	+	.	ID=OR039_000228-T1.exon3;Parent=OR039_000228-T1;
scaffold_2	funannotate	CDS	127386	127542	.	+	0	ID=OR039_000228-T1.cds;Parent=OR039_000228-T1;
scaffold_2	funannotate	CDS	127599	127830	.	+	2	ID=OR039_000228-T1.cds;Parent=OR039_000228-T1;
scaffold_2	funannotate	CDS	127884	127992	.	+	1	ID=OR039_000228-T1.cds;Parent=OR039_000228-T1;
scaffold_2	funannotate	gene	129400	131546	.	+	.	ID=OR039_000229;
scaffold_2	funannotate	mRNA	129400	131546	.	+	.	ID=OR039_000229-T1;Parent=OR039_000229;product=hypothetical protein;
scaffold_2	funannotate	exon	129400	129422	.	+	.	ID=OR039_000229-T1.exon1;Parent=OR039_000229-T1;
scaffold_2	funannotate	exon	129487	129697	.	+	.	ID=OR039_000229-T1.exon2;Parent=OR039_000229-T1;
scaffold_2	funannotate	exon	129762	131445	.	+	.	ID=OR039_000229-T1.exon3;Parent=OR039_000229-T1;
scaffold_2	funannotate	exon	131512	131546	.	+	.	ID=OR039_000229-T1.exon4;Parent=OR039_000229-T1;
scaffold_2	funannotate	CDS	129400	129422	.	+	0	ID=OR039_000229-T1.cds;Parent=OR039_000229-T1;
scaffold_2	funannotate	CDS	129487	129697	.	+	1	ID=OR039_000229-T1.cds;Parent=OR039_000229-T1;
scaffold_2	funannotate	CDS	129762	131445	.	+	0	ID=OR039_000229-T1.cds;Parent=OR039_000229-T1;
scaffold_2	funannotate	CDS	131512	131546	.	+	2	ID=OR039_000229-T1.cds;Parent=OR039_000229-T1;
scaffold_2	funannotate	gene	132903	135693	.	+	.	ID=OR039_000230;
scaffold_2	funannotate	mRNA	132903	135693	.	+	.	ID=OR039_000230-T1;Parent=OR039_000230;product=hypothetical protein;
scaffold_2	funannotate	exon	132903	133340	.	+	.	ID=OR039_000230-T1.exon1;Parent=OR039_000230-T1;
scaffold_2	funannotate	exon	133499	133751	.	+	.	ID=OR039_000230-T1.exon2;Parent=OR039_000230-T1;
scaffold_2	funannotate	exon	133873	133994	.	+	.	ID=OR039_000230-T1.exon3;Parent=OR039_000230-T1;
scaffold_2	funannotate	exon	134084	134977	.	+	.	ID=OR039_000230-T1.exon4;Parent=OR039_000230-T1;
scaffold_2	funannotate	exon	135145	135241	.	+	.	ID=OR039_000230-T1.exon5;Parent=OR039_000230-T1;
scaffold_2	funannotate	exon	135356	135693	.	+	.	ID=OR039_000230-T1.exon6;Parent=OR039_000230-T1;
scaffold_2	funannotate	CDS	132903	133340	.	+	0	ID=OR039_000230-T1.cds;Parent=OR039_000230-T1;
scaffold_2	funannotate	CDS	133499	133751	.	+	0	ID=OR039_000230-T1.cds;Parent=OR039_000230-T1;
scaffold_2	funannotate	CDS	133873	133994	.	+	2	ID=OR039_000230-T1.cds;Parent=OR039_000230-T1;
scaffold_2	funannotate	CDS	134084	134977	.	+	0	ID=OR039_000230-T1.cds;Parent=OR039_000230-T1;
scaffold_2	funannotate	CDS	135145	135241	.	+	0	ID=OR039_000230-T1.cds;Parent=OR039_000230-T1;
scaffold_2	funannotate	CDS	135356	135693	.	+	2	ID=OR039_000230-T1.cds;Parent=OR039_000230-T1;
scaffold_2	funannotate	gene	139444	140280	.	-	.	ID=OR039_000231;
scaffold_2	funannotate	mRNA	139444	140280	.	-	.	ID=OR039_000231-T1;Parent=OR039_000231;product=hypothetical protein;
scaffold_2	funannotate	exon	139444	140280	.	-	.	ID=OR039_000231-T1.exon1;Parent=OR039_000231-T1;
scaffold_2	funannotate	CDS	139444	140280	.	-	0	ID=OR039_000231-T1.cds;Parent=OR039_000231-T1;
scaffold_2	funannotate	gene	142417	144417	.	-	.	ID=OR039_000232;
scaffold_2	funannotate	mRNA	142417	144417	.	-	.	ID=OR039_000232-T1;Parent=OR039_000232;product=hypothetical protein;
scaffold_2	funannotate	exon	144247	144417	.	-	.	ID=OR039_000232-T1.exon1;Parent=OR039_000232-T1;
scaffold_2	funannotate	exon	144075	144172	.	-	.	ID=OR039_000232-T1.exon2;Parent=OR039_000232-T1;
scaffold_2	funannotate	exon	143655	143991	.	-	.	ID=OR039_000232-T1.exon3;Parent=OR039_000232-T1;
scaffold_2	funannotate	exon	142948	143595	.	-	.	ID=OR039_000232-T1.exon4;Parent=OR039_000232-T1;
scaffold_2	funannotate	exon	142600	142875	.	-	.	ID=OR039_000232-T1.exon5;Parent=OR039_000232-T1;
scaffold_2	funannotate	exon	142417	142533	.	-	.	ID=OR039_000232-T1.exon6;Parent=OR039_000232-T1;
scaffold_2	funannotate	CDS	144247	144417	.	-	0	ID=OR039_000232-T1.cds;Parent=OR039_000232-T1;
scaffold_2	funannotate	CDS	144075	144172	.	-	0	ID=OR039_000232-T1.cds;Parent=OR039_000232-T1;
scaffold_2	funannotate	CDS	143655	143991	.	-	1	ID=OR039_000232-T1.cds;Parent=OR039_000232-T1;
scaffold_2	funannotate	CDS	142948	143595	.	-	0	ID=OR039_000232-T1.cds;Parent=OR039_000232-T1;
scaffold_2	funannotate	CDS	142600	142875	.	-	0	ID=OR039_000232-T1.cds;Parent=OR039_000232-T1;
scaffold_2	funannotate	CDS	142417	142533	.	-	0	ID=OR039_000232-T1.cds;Parent=OR039_000232-T1;
scaffold_2	funannotate	gene	145649	146670	.	-	.	ID=OR039_000233;
scaffold_2	funannotate	mRNA	145649	146670	.	-	.	ID=OR039_000233-T1;Parent=OR039_000233;product=hypothetical protein;
scaffold_2	funannotate	exon	146618	146670	.	-	.	ID=OR039_000233-T1.exon1;Parent=OR039_000233-T1;
scaffold_2	funannotate	exon	146422	146532	.	-	.	ID=OR039_000233-T1.exon2;Parent=OR039_000233-T1;
scaffold_2	funannotate	exon	146118	146368	.	-	.	ID=OR039_000233-T1.exon3;Parent=OR039_000233-T1;
scaffold_2	funannotate	exon	145649	146046	.	-	.	ID=OR039_000233-T1.exon4;Parent=OR039_000233-T1;
scaffold_2	funannotate	CDS	146618	146670	.	-	0	ID=OR039_000233-T1.cds;Parent=OR039_000233-T1;
scaffold_2	funannotate	CDS	146422	146532	.	-	1	ID=OR039_000233-T1.cds;Parent=OR039_000233-T1;
scaffold_2	funannotate	CDS	146118	146368	.	-	1	ID=OR039_000233-T1.cds;Parent=OR039_000233-T1;
scaffold_2	funannotate	CDS	145649	146046	.	-	2	ID=OR039_000233-T1.cds;Parent=OR039_000233-T1;
scaffold_2	funannotate	gene	147185	148862	.	+	.	ID=OR039_000234;
scaffold_2	funannotate	mRNA	147185	148862	.	+	.	ID=OR039_000234-T1;Parent=OR039_000234;product=hypothetical protein;
scaffold_2	funannotate	exon	147185	147391	.	+	.	ID=OR039_000234-T1.exon1;Parent=OR039_000234-T1;
scaffold_2	funannotate	exon	147449	147837	.	+	.	ID=OR039_000234-T1.exon2;Parent=OR039_000234-T1;
scaffold_2	funannotate	exon	148028	148862	.	+	.	ID=OR039_000234-T1.exon3;Parent=OR039_000234-T1;
scaffold_2	funannotate	CDS	147185	147391	.	+	0	ID=OR039_000234-T1.cds;Parent=OR039_000234-T1;
scaffold_2	funannotate	CDS	147449	147837	.	+	0	ID=OR039_000234-T1.cds;Parent=OR039_000234-T1;
scaffold_2	funannotate	CDS	148028	148862	.	+	1	ID=OR039_000234-T1.cds;Parent=OR039_000234-T1;
scaffold_2	funannotate	gene	150488	151959	.	-	.	ID=OR039_000235;
scaffold_2	funannotate	mRNA	150488	151959	.	-	.	ID=OR039_000235-T1;Parent=OR039_000235;product=hypothetical protein;
scaffold_2	funannotate	exon	151792	151959	.	-	.	ID=OR039_000235-T1.exon1;Parent=OR039_000235-T1;
scaffold_2	funannotate	exon	151377	151535	.	-	.	ID=OR039_000235-T1.exon2;Parent=OR039_000235-T1;
scaffold_2	funannotate	exon	151081	151295	.	-	.	ID=OR039_000235-T1.exon3;Parent=OR039_000235-T1;
scaffold_2	funannotate	exon	150945	151024	.	-	.	ID=OR039_000235-T1.exon4;Parent=OR039_000235-T1;
scaffold_2	funannotate	exon	150488	150864	.	-	.	ID=OR039_000235-T1.exon5;Parent=OR039_000235-T1;
scaffold_2	funannotate	CDS	151792	151959	.	-	0	ID=OR039_000235-T1.cds;Parent=OR039_000235-T1;
scaffold_2	funannotate	CDS	151377	151535	.	-	0	ID=OR039_000235-T1.cds;Parent=OR039_000235-T1;
scaffold_2	funannotate	CDS	151081	151295	.	-	0	ID=OR039_000235-T1.cds;Parent=OR039_000235-T1;
scaffold_2	funannotate	CDS	150945	151024	.	-	1	ID=OR039_000235-T1.cds;Parent=OR039_000235-T1;
scaffold_2	funannotate	CDS	150488	150864	.	-	2	ID=OR039_000235-T1.cds;Parent=OR039_000235-T1;
scaffold_2	funannotate	gene	152592	154367	.	+	.	ID=OR039_000236;
scaffold_2	funannotate	mRNA	152592	154367	.	+	.	ID=OR039_000236-T1;Parent=OR039_000236;product=hypothetical protein;
scaffold_2	funannotate	exon	152592	152864	.	+	.	ID=OR039_000236-T1.exon1;Parent=OR039_000236-T1;
scaffold_2	funannotate	exon	152953	153370	.	+	.	ID=OR039_000236-T1.exon2;Parent=OR039_000236-T1;
scaffold_2	funannotate	exon	153430	154367	.	+	.	ID=OR039_000236-T1.exon3;Parent=OR039_000236-T1;
scaffold_2	funannotate	CDS	152592	152864	.	+	0	ID=OR039_000236-T1.cds;Parent=OR039_000236-T1;
scaffold_2	funannotate	CDS	152953	153370	.	+	0	ID=OR039_000236-T1.cds;Parent=OR039_000236-T1;
scaffold_2	funannotate	CDS	153430	154367	.	+	2	ID=OR039_000236-T1.cds;Parent=OR039_000236-T1;
scaffold_2	funannotate	gene	156734	159907	.	+	.	ID=OR039_000237;
scaffold_2	funannotate	mRNA	156734	159907	.	+	.	ID=OR039_000237-T1;Parent=OR039_000237;product=hypothetical protein;
scaffold_2	funannotate	exon	156734	157398	.	+	.	ID=OR039_000237-T1.exon1;Parent=OR039_000237-T1;
scaffold_2	funannotate	exon	157452	157596	.	+	.	ID=OR039_000237-T1.exon2;Parent=OR039_000237-T1;
scaffold_2	funannotate	exon	157662	157773	.	+	.	ID=OR039_000237-T1.exon3;Parent=OR039_000237-T1;
scaffold_2	funannotate	exon	157840	158120	.	+	.	ID=OR039_000237-T1.exon4;Parent=OR039_000237-T1;
scaffold_2	funannotate	exon	158178	159428	.	+	.	ID=OR039_000237-T1.exon5;Parent=OR039_000237-T1;
scaffold_2	funannotate	exon	159512	159907	.	+	.	ID=OR039_000237-T1.exon6;Parent=OR039_000237-T1;
scaffold_2	funannotate	CDS	156734	157398	.	+	0	ID=OR039_000237-T1.cds;Parent=OR039_000237-T1;
scaffold_2	funannotate	CDS	157452	157596	.	+	1	ID=OR039_000237-T1.cds;Parent=OR039_000237-T1;
scaffold_2	funannotate	CDS	157662	157773	.	+	0	ID=OR039_000237-T1.cds;Parent=OR039_000237-T1;
scaffold_2	funannotate	CDS	157840	158120	.	+	2	ID=OR039_000237-T1.cds;Parent=OR039_000237-T1;
scaffold_2	funannotate	CDS	158178	159428	.	+	0	ID=OR039_000237-T1.cds;Parent=OR039_000237-T1;
scaffold_2	funannotate	CDS	159512	159907	.	+	0	ID=OR039_000237-T1.cds;Parent=OR039_000237-T1;
scaffold_2	funannotate	gene	160553	160644	.	+	.	ID=OR039_000238;
scaffold_2	funannotate	tRNA	160553	160644	.	+	.	ID=OR039_000238-T1;Parent=OR039_000238;product=tRNA-Glu;
scaffold_2	funannotate	exon	160553	160644	.	+	.	ID=OR039_000238-T1.exon1;Parent=OR039_000238-T1;
scaffold_2	funannotate	gene	161037	162989	.	-	.	ID=OR039_000239;
scaffold_2	funannotate	mRNA	161037	162989	.	-	.	ID=OR039_000239-T1;Parent=OR039_000239;product=hypothetical protein;
scaffold_2	funannotate	exon	161037	162989	.	-	.	ID=OR039_000239-T1.exon1;Parent=OR039_000239-T1;
scaffold_2	funannotate	CDS	161037	162989	.	-	0	ID=OR039_000239-T1.cds;Parent=OR039_000239-T1;
scaffold_2	funannotate	gene	163867	169456	.	+	.	ID=OR039_000240;
scaffold_2	funannotate	mRNA	163867	169456	.	+	.	ID=OR039_000240-T1;Parent=OR039_000240;product=hypothetical protein;
scaffold_2	funannotate	exon	163867	163964	.	+	.	ID=OR039_000240-T1.exon1;Parent=OR039_000240-T1;
scaffold_2	funannotate	exon	164039	164478	.	+	.	ID=OR039_000240-T1.exon2;Parent=OR039_000240-T1;
scaffold_2	funannotate	exon	164533	164982	.	+	.	ID=OR039_000240-T1.exon3;Parent=OR039_000240-T1;
scaffold_2	funannotate	exon	165132	166001	.	+	.	ID=OR039_000240-T1.exon4;Parent=OR039_000240-T1;
scaffold_2	funannotate	exon	166056	167009	.	+	.	ID=OR039_000240-T1.exon5;Parent=OR039_000240-T1;
scaffold_2	funannotate	exon	167063	167389	.	+	.	ID=OR039_000240-T1.exon6;Parent=OR039_000240-T1;
scaffold_2	funannotate	exon	167437	168939	.	+	.	ID=OR039_000240-T1.exon7;Parent=OR039_000240-T1;
scaffold_2	funannotate	exon	169007	169130	.	+	.	ID=OR039_000240-T1.exon8;Parent=OR039_000240-T1;
scaffold_2	funannotate	exon	169186	169456	.	+	.	ID=OR039_000240-T1.exon9;Parent=OR039_000240-T1;
scaffold_2	funannotate	CDS	163867	163964	.	+	0	ID=OR039_000240-T1.cds;Parent=OR039_000240-T1;
scaffold_2	funannotate	CDS	164039	164478	.	+	1	ID=OR039_000240-T1.cds;Parent=OR039_000240-T1;
scaffold_2	funannotate	CDS	164533	164982	.	+	2	ID=OR039_000240-T1.cds;Parent=OR039_000240-T1;
scaffold_2	funannotate	CDS	165132	166001	.	+	2	ID=OR039_000240-T1.cds;Parent=OR039_000240-T1;
scaffold_2	funannotate	CDS	166056	167009	.	+	2	ID=OR039_000240-T1.cds;Parent=OR039_000240-T1;
scaffold_2	funannotate	CDS	167063	167389	.	+	2	ID=OR039_000240-T1.cds;Parent=OR039_000240-T1;
scaffold_2	funannotate	CDS	167437	168939	.	+	2	ID=OR039_000240-T1.cds;Parent=OR039_000240-T1;
scaffold_2	funannotate	CDS	169007	169130	.	+	2	ID=OR039_000240-T1.cds;Parent=OR039_000240-T1;
scaffold_2	funannotate	CDS	169186	169456	.	+	1	ID=OR039_000240-T1.cds;Parent=OR039_000240-T1;
scaffold_2	funannotate	gene	170471	171586	.	+	.	ID=OR039_000241;
scaffold_2	funannotate	mRNA	170471	171586	.	+	.	ID=OR039_000241-T1;Parent=OR039_000241;product=hypothetical protein;
scaffold_2	funannotate	exon	170471	171586	.	+	.	ID=OR039_000241-T1.exon1;Parent=OR039_000241-T1;
scaffold_2	funannotate	CDS	170471	171586	.	+	0	ID=OR039_000241-T1.cds;Parent=OR039_000241-T1;
scaffold_2	funannotate	gene	171783	172410	.	-	.	ID=OR039_000242;
scaffold_2	funannotate	mRNA	171783	172410	.	-	.	ID=OR039_000242-T1;Parent=OR039_000242;product=hypothetical protein;
scaffold_2	funannotate	exon	172198	172410	.	-	.	ID=OR039_000242-T1.exon1;Parent=OR039_000242-T1;
scaffold_2	funannotate	exon	171783	172073	.	-	.	ID=OR039_000242-T1.exon2;Parent=OR039_000242-T1;
scaffold_2	funannotate	CDS	172198	172410	.	-	0	ID=OR039_000242-T1.cds;Parent=OR039_000242-T1;
scaffold_2	funannotate	CDS	171783	172073	.	-	0	ID=OR039_000242-T1.cds;Parent=OR039_000242-T1;
scaffold_2	funannotate	gene	172933	175447	.	-	.	ID=OR039_000243;
scaffold_2	funannotate	mRNA	172933	175447	.	-	.	ID=OR039_000243-T1;Parent=OR039_000243;product=hypothetical protein;
scaffold_2	funannotate	exon	175053	175447	.	-	.	ID=OR039_000243-T1.exon1;Parent=OR039_000243-T1;
scaffold_2	funannotate	exon	174946	174997	.	-	.	ID=OR039_000243-T1.exon2;Parent=OR039_000243-T1;
scaffold_2	funannotate	exon	172933	174897	.	-	.	ID=OR039_000243-T1.exon3;Parent=OR039_000243-T1;
scaffold_2	funannotate	CDS	175053	175447	.	-	0	ID=OR039_000243-T1.cds;Parent=OR039_000243-T1;
scaffold_2	funannotate	CDS	174946	174997	.	-	1	ID=OR039_000243-T1.cds;Parent=OR039_000243-T1;
scaffold_2	funannotate	CDS	172933	174897	.	-	0	ID=OR039_000243-T1.cds;Parent=OR039_000243-T1;
scaffold_2	funannotate	gene	176233	177177	.	+	.	ID=OR039_000244;
scaffold_2	funannotate	mRNA	176233	177177	.	+	.	ID=OR039_000244-T1;Parent=OR039_000244;product=hypothetical protein;
scaffold_2	funannotate	exon	176233	177177	.	+	.	ID=OR039_000244-T1.exon1;Parent=OR039_000244-T1;
scaffold_2	funannotate	CDS	176233	177177	.	+	0	ID=OR039_000244-T1.cds;Parent=OR039_000244-T1;
scaffold_2	funannotate	gene	177632	177994	.	+	.	ID=OR039_000245;
scaffold_2	funannotate	mRNA	177632	177994	.	+	.	ID=OR039_000245-T1;Parent=OR039_000245;product=hypothetical protein;
scaffold_2	funannotate	exon	177632	177994	.	+	.	ID=OR039_000245-T1.exon1;Parent=OR039_000245-T1;
scaffold_2	funannotate	CDS	177632	177994	.	+	0	ID=OR039_000245-T1.cds;Parent=OR039_000245-T1;
scaffold_2	funannotate	gene	178425	179550	.	-	.	ID=OR039_000246;
scaffold_2	funannotate	mRNA	178425	179550	.	-	.	ID=OR039_000246-T1;Parent=OR039_000246;product=hypothetical protein;
scaffold_2	funannotate	exon	179529	179550	.	-	.	ID=OR039_000246-T1.exon1;Parent=OR039_000246-T1;
scaffold_2	funannotate	exon	179113	179429	.	-	.	ID=OR039_000246-T1.exon2;Parent=OR039_000246-T1;
scaffold_2	funannotate	exon	178697	178960	.	-	.	ID=OR039_000246-T1.exon3;Parent=OR039_000246-T1;
scaffold_2	funannotate	exon	178425	178463	.	-	.	ID=OR039_000246-T1.exon4;Parent=OR039_000246-T1;
scaffold_2	funannotate	CDS	179529	179550	.	-	0	ID=OR039_000246-T1.cds;Parent=OR039_000246-T1;
scaffold_2	funannotate	CDS	179113	179429	.	-	2	ID=OR039_000246-T1.cds;Parent=OR039_000246-T1;
scaffold_2	funannotate	CDS	178697	178960	.	-	0	ID=OR039_000246-T1.cds;Parent=OR039_000246-T1;
scaffold_2	funannotate	CDS	178425	178463	.	-	0	ID=OR039_000246-T1.cds;Parent=OR039_000246-T1;
scaffold_2	funannotate	gene	181001	182184	.	+	.	ID=OR039_000247;
scaffold_2	funannotate	mRNA	181001	182184	.	+	.	ID=OR039_000247-T1;Parent=OR039_000247;product=hypothetical protein;
scaffold_2	funannotate	exon	181001	181479	.	+	.	ID=OR039_000247-T1.exon1;Parent=OR039_000247-T1;
scaffold_2	funannotate	exon	181539	181638	.	+	.	ID=OR039_000247-T1.exon2;Parent=OR039_000247-T1;
scaffold_2	funannotate	exon	181696	181946	.	+	.	ID=OR039_000247-T1.exon3;Parent=OR039_000247-T1;
scaffold_2	funannotate	exon	182007	182080	.	+	.	ID=OR039_000247-T1.exon4;Parent=OR039_000247-T1;
scaffold_2	funannotate	exon	182135	182184	.	+	.	ID=OR039_000247-T1.exon5;Parent=OR039_000247-T1;
scaffold_2	funannotate	CDS	181001	181479	.	+	0	ID=OR039_000247-T1.cds;Parent=OR039_000247-T1;
scaffold_2	funannotate	CDS	181539	181638	.	+	1	ID=OR039_000247-T1.cds;Parent=OR039_000247-T1;
scaffold_2	funannotate	CDS	181696	181946	.	+	0	ID=OR039_000247-T1.cds;Parent=OR039_000247-T1;
scaffold_2	funannotate	CDS	182007	182080	.	+	1	ID=OR039_000247-T1.cds;Parent=OR039_000247-T1;
scaffold_2	funannotate	CDS	182135	182184	.	+	2	ID=OR039_000247-T1.cds;Parent=OR039_000247-T1;
scaffold_2	funannotate	gene	184595	185943	.	+	.	ID=OR039_000248;
scaffold_2	funannotate	mRNA	184595	185943	.	+	.	ID=OR039_000248-T1;Parent=OR039_000248;product=hypothetical protein;
scaffold_2	funannotate	exon	184595	184603	.	+	.	ID=OR039_000248-T1.exon1;Parent=OR039_000248-T1;
scaffold_2	funannotate	exon	184720	185055	.	+	.	ID=OR039_000248-T1.exon2;Parent=OR039_000248-T1;
scaffold_2	funannotate	exon	185162	185443	.	+	.	ID=OR039_000248-T1.exon3;Parent=OR039_000248-T1;
scaffold_2	funannotate	exon	185508	185644	.	+	.	ID=OR039_000248-T1.exon4;Parent=OR039_000248-T1;
scaffold_2	funannotate	exon	185706	185943	.	+	.	ID=OR039_000248-T1.exon5;Parent=OR039_000248-T1;
scaffold_2	funannotate	CDS	184595	184603	.	+	0	ID=OR039_000248-T1.cds;Parent=OR039_000248-T1;
scaffold_2	funannotate	CDS	184720	185055	.	+	0	ID=OR039_000248-T1.cds;Parent=OR039_000248-T1;
scaffold_2	funannotate	CDS	185162	185443	.	+	0	ID=OR039_000248-T1.cds;Parent=OR039_000248-T1;
scaffold_2	funannotate	CDS	185508	185644	.	+	0	ID=OR039_000248-T1.cds;Parent=OR039_000248-T1;
scaffold_2	funannotate	CDS	185706	185943	.	+	1	ID=OR039_000248-T1.cds;Parent=OR039_000248-T1;
scaffold_2	funannotate	gene	186871	187807	.	+	.	ID=OR039_000249;
scaffold_2	funannotate	mRNA	186871	187807	.	+	.	ID=OR039_000249-T1;Parent=OR039_000249;product=hypothetical protein;
scaffold_2	funannotate	exon	186871	186874	.	+	.	ID=OR039_000249-T1.exon1;Parent=OR039_000249-T1;
scaffold_2	funannotate	exon	187106	187210	.	+	.	ID=OR039_000249-T1.exon2;Parent=OR039_000249-T1;
scaffold_2	funannotate	exon	187299	187354	.	+	.	ID=OR039_000249-T1.exon3;Parent=OR039_000249-T1;
scaffold_2	funannotate	exon	187418	187807	.	+	.	ID=OR039_000249-T1.exon4;Parent=OR039_000249-T1;
scaffold_2	funannotate	CDS	186871	186874	.	+	0	ID=OR039_000249-T1.cds;Parent=OR039_000249-T1;
scaffold_2	funannotate	CDS	187106	187210	.	+	2	ID=OR039_000249-T1.cds;Parent=OR039_000249-T1;
scaffold_2	funannotate	CDS	187299	187354	.	+	2	ID=OR039_000249-T1.cds;Parent=OR039_000249-T1;
scaffold_2	funannotate	CDS	187418	187807	.	+	0	ID=OR039_000249-T1.cds;Parent=OR039_000249-T1;
scaffold_2	funannotate	gene	188521	190467	.	+	.	ID=OR039_000250;
scaffold_2	funannotate	mRNA	188521	190467	.	+	.	ID=OR039_000250-T1;Parent=OR039_000250;product=hypothetical protein;
scaffold_2	funannotate	exon	188521	188547	.	+	.	ID=OR039_000250-T1.exon1;Parent=OR039_000250-T1;
scaffold_2	funannotate	exon	188729	189425	.	+	.	ID=OR039_000250-T1.exon2;Parent=OR039_000250-T1;
scaffold_2	funannotate	exon	189600	189757	.	+	.	ID=OR039_000250-T1.exon3;Parent=OR039_000250-T1;
scaffold_2	funannotate	exon	189907	190467	.	+	.	ID=OR039_000250-T1.exon4;Parent=OR039_000250-T1;
scaffold_2	funannotate	CDS	188521	188547	.	+	0	ID=OR039_000250-T1.cds;Parent=OR039_000250-T1;
scaffold_2	funannotate	CDS	188729	189425	.	+	0	ID=OR039_000250-T1.cds;Parent=OR039_000250-T1;
scaffold_2	funannotate	CDS	189600	189757	.	+	2	ID=OR039_000250-T1.cds;Parent=OR039_000250-T1;
scaffold_2	funannotate	CDS	189907	190467	.	+	0	ID=OR039_000250-T1.cds;Parent=OR039_000250-T1;
scaffold_2	funannotate	gene	190935	191734	.	-	.	ID=OR039_000251;
scaffold_2	funannotate	mRNA	190935	191734	.	-	.	ID=OR039_000251-T1;Parent=OR039_000251;product=hypothetical protein;
scaffold_2	funannotate	exon	191628	191734	.	-	.	ID=OR039_000251-T1.exon1;Parent=OR039_000251-T1;
scaffold_2	funannotate	exon	190935	191346	.	-	.	ID=OR039_000251-T1.exon2;Parent=OR039_000251-T1;
scaffold_2	funannotate	CDS	191628	191734	.	-	0	ID=OR039_000251-T1.cds;Parent=OR039_000251-T1;
scaffold_2	funannotate	CDS	190935	191346	.	-	1	ID=OR039_000251-T1.cds;Parent=OR039_000251-T1;
scaffold_2	funannotate	gene	194093	194580	.	+	.	ID=OR039_000252;
scaffold_2	funannotate	mRNA	194093	194580	.	+	.	ID=OR039_000252-T1;Parent=OR039_000252;product=hypothetical protein;
scaffold_2	funannotate	exon	194093	194132	.	+	.	ID=OR039_000252-T1.exon1;Parent=OR039_000252-T1;
scaffold_2	funannotate	exon	194201	194384	.	+	.	ID=OR039_000252-T1.exon2;Parent=OR039_000252-T1;
scaffold_2	funannotate	exon	194490	194580	.	+	.	ID=OR039_000252-T1.exon3;Parent=OR039_000252-T1;
scaffold_2	funannotate	CDS	194093	194132	.	+	0	ID=OR039_000252-T1.cds;Parent=OR039_000252-T1;
scaffold_2	funannotate	CDS	194201	194384	.	+	2	ID=OR039_000252-T1.cds;Parent=OR039_000252-T1;
scaffold_2	funannotate	CDS	194490	194580	.	+	1	ID=OR039_000252-T1.cds;Parent=OR039_000252-T1;
scaffold_2	funannotate	gene	196301	198751	.	+	.	ID=OR039_000253;
scaffold_2	funannotate	mRNA	196301	198751	.	+	.	ID=OR039_000253-T1;Parent=OR039_000253;product=hypothetical protein;
scaffold_2	funannotate	exon	196301	196340	.	+	.	ID=OR039_000253-T1.exon1;Parent=OR039_000253-T1;
scaffold_2	funannotate	exon	196402	196734	.	+	.	ID=OR039_000253-T1.exon2;Parent=OR039_000253-T1;
scaffold_2	funannotate	exon	196796	197411	.	+	.	ID=OR039_000253-T1.exon3;Parent=OR039_000253-T1;
scaffold_2	funannotate	exon	197572	198751	.	+	.	ID=OR039_000253-T1.exon4;Parent=OR039_000253-T1;
scaffold_2	funannotate	CDS	196301	196340	.	+	0	ID=OR039_000253-T1.cds;Parent=OR039_000253-T1;
scaffold_2	funannotate	CDS	196402	196734	.	+	2	ID=OR039_000253-T1.cds;Parent=OR039_000253-T1;
scaffold_2	funannotate	CDS	196796	197411	.	+	2	ID=OR039_000253-T1.cds;Parent=OR039_000253-T1;
scaffold_2	funannotate	CDS	197572	198751	.	+	1	ID=OR039_000253-T1.cds;Parent=OR039_000253-T1;
scaffold_2	funannotate	gene	199913	203094	.	-	.	ID=OR039_000254;
scaffold_2	funannotate	mRNA	199913	203094	.	-	.	ID=OR039_000254-T1;Parent=OR039_000254;product=hypothetical protein;
scaffold_2	funannotate	exon	202384	203094	.	-	.	ID=OR039_000254-T1.exon1;Parent=OR039_000254-T1;
scaffold_2	funannotate	exon	201998	202326	.	-	.	ID=OR039_000254-T1.exon2;Parent=OR039_000254-T1;
scaffold_2	funannotate	exon	201789	201931	.	-	.	ID=OR039_000254-T1.exon3;Parent=OR039_000254-T1;
scaffold_2	funannotate	exon	200792	201723	.	-	.	ID=OR039_000254-T1.exon4;Parent=OR039_000254-T1;
scaffold_2	funannotate	exon	200634	200742	.	-	.	ID=OR039_000254-T1.exon5;Parent=OR039_000254-T1;
scaffold_2	funannotate	exon	199913	200571	.	-	.	ID=OR039_000254-T1.exon6;Parent=OR039_000254-T1;
scaffold_2	funannotate	CDS	202384	203094	.	-	0	ID=OR039_000254-T1.cds;Parent=OR039_000254-T1;
scaffold_2	funannotate	CDS	201998	202326	.	-	0	ID=OR039_000254-T1.cds;Parent=OR039_000254-T1;
scaffold_2	funannotate	CDS	201789	201931	.	-	1	ID=OR039_000254-T1.cds;Parent=OR039_000254-T1;
scaffold_2	funannotate	CDS	200792	201723	.	-	2	ID=OR039_000254-T1.cds;Parent=OR039_000254-T1;
scaffold_2	funannotate	CDS	200634	200742	.	-	0	ID=OR039_000254-T1.cds;Parent=OR039_000254-T1;
scaffold_2	funannotate	CDS	199913	200571	.	-	2	ID=OR039_000254-T1.cds;Parent=OR039_000254-T1;
scaffold_2	funannotate	gene	208891	210501	.	-	.	ID=OR039_000255;
scaffold_2	funannotate	mRNA	208891	210501	.	-	.	ID=OR039_000255-T1;Parent=OR039_000255;product=hypothetical protein;
scaffold_2	funannotate	exon	208891	210501	.	-	.	ID=OR039_000255-T1.exon1;Parent=OR039_000255-T1;
scaffold_2	funannotate	CDS	208891	210501	.	-	0	ID=OR039_000255-T1.cds;Parent=OR039_000255-T1;
scaffold_2	funannotate	gene	210924	211885	.	+	.	ID=OR039_000256;
scaffold_2	funannotate	mRNA	210924	211885	.	+	.	ID=OR039_000256-T1;Parent=OR039_000256;product=hypothetical protein;
scaffold_2	funannotate	exon	210924	211284	.	+	.	ID=OR039_000256-T1.exon1;Parent=OR039_000256-T1;
scaffold_2	funannotate	exon	211341	211724	.	+	.	ID=OR039_000256-T1.exon2;Parent=OR039_000256-T1;
scaffold_2	funannotate	exon	211776	211885	.	+	.	ID=OR039_000256-T1.exon3;Parent=OR039_000256-T1;
scaffold_2	funannotate	CDS	210924	211284	.	+	0	ID=OR039_000256-T1.cds;Parent=OR039_000256-T1;
scaffold_2	funannotate	CDS	211341	211724	.	+	2	ID=OR039_000256-T1.cds;Parent=OR039_000256-T1;
scaffold_2	funannotate	CDS	211776	211885	.	+	2	ID=OR039_000256-T1.cds;Parent=OR039_000256-T1;
scaffold_2	funannotate	gene	213097	214586	.	-	.	ID=OR039_000257;
scaffold_2	funannotate	mRNA	213097	214586	.	-	.	ID=OR039_000257-T1;Parent=OR039_000257;product=hypothetical protein;
scaffold_2	funannotate	exon	214549	214586	.	-	.	ID=OR039_000257-T1.exon1;Parent=OR039_000257-T1;
scaffold_2	funannotate	exon	214347	214497	.	-	.	ID=OR039_000257-T1.exon2;Parent=OR039_000257-T1;
scaffold_2	funannotate	exon	213097	214263	.	-	.	ID=OR039_000257-T1.exon3;Parent=OR039_000257-T1;
scaffold_2	funannotate	CDS	214549	214586	.	-	0	ID=OR039_000257-T1.cds;Parent=OR039_000257-T1;
scaffold_2	funannotate	CDS	214347	214497	.	-	1	ID=OR039_000257-T1.cds;Parent=OR039_000257-T1;
scaffold_2	funannotate	CDS	213097	214263	.	-	0	ID=OR039_000257-T1.cds;Parent=OR039_000257-T1;
scaffold_2	funannotate	gene	215047	216087	.	-	.	ID=OR039_000258;
scaffold_2	funannotate	mRNA	215047	216087	.	-	.	ID=OR039_000258-T1;Parent=OR039_000258;product=hypothetical protein;
scaffold_2	funannotate	exon	215047	216087	.	-	.	ID=OR039_000258-T1.exon1;Parent=OR039_000258-T1;
scaffold_2	funannotate	CDS	215047	216087	.	-	0	ID=OR039_000258-T1.cds;Parent=OR039_000258-T1;
scaffold_2	funannotate	gene	216687	217393	.	+	.	ID=OR039_000259;
scaffold_2	funannotate	mRNA	216687	217393	.	+	.	ID=OR039_000259-T1;Parent=OR039_000259;product=hypothetical protein;
scaffold_2	funannotate	exon	216687	216691	.	+	.	ID=OR039_000259-T1.exon1;Parent=OR039_000259-T1;
scaffold_2	funannotate	exon	216844	217393	.	+	.	ID=OR039_000259-T1.exon2;Parent=OR039_000259-T1;
scaffold_2	funannotate	CDS	216687	216691	.	+	0	ID=OR039_000259-T1.cds;Parent=OR039_000259-T1;
scaffold_2	funannotate	CDS	216844	217393	.	+	1	ID=OR039_000259-T1.cds;Parent=OR039_000259-T1;
scaffold_2	funannotate	gene	219337	219951	.	+	.	ID=OR039_000260;
scaffold_2	funannotate	mRNA	219337	219951	.	+	.	ID=OR039_000260-T1;Parent=OR039_000260;product=hypothetical protein;
scaffold_2	funannotate	exon	219337	219951	.	+	.	ID=OR039_000260-T1.exon1;Parent=OR039_000260-T1;
scaffold_2	funannotate	CDS	219337	219951	.	+	0	ID=OR039_000260-T1.cds;Parent=OR039_000260-T1;
scaffold_2	funannotate	gene	220521	222042	.	-	.	ID=OR039_000261;
scaffold_2	funannotate	mRNA	220521	222042	.	-	.	ID=OR039_000261-T1;Parent=OR039_000261;product=hypothetical protein;
scaffold_2	funannotate	exon	221925	222042	.	-	.	ID=OR039_000261-T1.exon1;Parent=OR039_000261-T1;
scaffold_2	funannotate	exon	221771	221845	.	-	.	ID=OR039_000261-T1.exon2;Parent=OR039_000261-T1;
scaffold_2	funannotate	exon	221627	221706	.	-	.	ID=OR039_000261-T1.exon3;Parent=OR039_000261-T1;
scaffold_2	funannotate	exon	221134	221547	.	-	.	ID=OR039_000261-T1.exon4;Parent=OR039_000261-T1;
scaffold_2	funannotate	exon	220933	221028	.	-	.	ID=OR039_000261-T1.exon5;Parent=OR039_000261-T1;
scaffold_2	funannotate	exon	220521	220778	.	-	.	ID=OR039_000261-T1.exon6;Parent=OR039_000261-T1;
scaffold_2	funannotate	CDS	221925	222042	.	-	0	ID=OR039_000261-T1.cds;Parent=OR039_000261-T1;
scaffold_2	funannotate	CDS	221771	221845	.	-	2	ID=OR039_000261-T1.cds;Parent=OR039_000261-T1;
scaffold_2	funannotate	CDS	221627	221706	.	-	2	ID=OR039_000261-T1.cds;Parent=OR039_000261-T1;
scaffold_2	funannotate	CDS	221134	221547	.	-	0	ID=OR039_000261-T1.cds;Parent=OR039_000261-T1;
scaffold_2	funannotate	CDS	220933	221028	.	-	0	ID=OR039_000261-T1.cds;Parent=OR039_000261-T1;
scaffold_2	funannotate	CDS	220521	220778	.	-	0	ID=OR039_000261-T1.cds;Parent=OR039_000261-T1;
scaffold_2	funannotate	gene	225097	226969	.	+	.	ID=OR039_000262;
scaffold_2	funannotate	mRNA	225097	226969	.	+	.	ID=OR039_000262-T1;Parent=OR039_000262;product=hypothetical protein;
scaffold_2	funannotate	exon	225097	225353	.	+	.	ID=OR039_000262-T1.exon1;Parent=OR039_000262-T1;
scaffold_2	funannotate	exon	225406	225545	.	+	.	ID=OR039_000262-T1.exon2;Parent=OR039_000262-T1;
scaffold_2	funannotate	exon	225609	225750	.	+	.	ID=OR039_000262-T1.exon3;Parent=OR039_000262-T1;
scaffold_2	funannotate	exon	225787	226151	.	+	.	ID=OR039_000262-T1.exon4;Parent=OR039_000262-T1;
scaffold_2	funannotate	exon	226206	226274	.	+	.	ID=OR039_000262-T1.exon5;Parent=OR039_000262-T1;
scaffold_2	funannotate	exon	226331	226384	.	+	.	ID=OR039_000262-T1.exon6;Parent=OR039_000262-T1;
scaffold_2	funannotate	exon	226450	226695	.	+	.	ID=OR039_000262-T1.exon7;Parent=OR039_000262-T1;
scaffold_2	funannotate	exon	226749	226969	.	+	.	ID=OR039_000262-T1.exon8;Parent=OR039_000262-T1;
scaffold_2	funannotate	CDS	225097	225353	.	+	0	ID=OR039_000262-T1.cds;Parent=OR039_000262-T1;
scaffold_2	funannotate	CDS	225406	225545	.	+	1	ID=OR039_000262-T1.cds;Parent=OR039_000262-T1;
scaffold_2	funannotate	CDS	225609	225750	.	+	2	ID=OR039_000262-T1.cds;Parent=OR039_000262-T1;
scaffold_2	funannotate	CDS	225787	226151	.	+	1	ID=OR039_000262-T1.cds;Parent=OR039_000262-T1;
scaffold_2	funannotate	CDS	226206	226274	.	+	2	ID=OR039_000262-T1.cds;Parent=OR039_000262-T1;
[truncated: 111,987 more rows]
