# Supplementary material for: Population genomics of the grapevine pathogen Eutypa lata reveals evidence for population expansion and intraspecific differences in secondary metabolite gene clusters
Source: PLoS Genet. 2022 Apr 1;18(4):e1010153. doi: 10.1371/journal.pgen.1010153 (PMC9007359; doi:10.1371/journal.pgen.1010153)
Supplement: S1 Data — (ZIP) [file pgen.1010153.s010.zip › Eutypa_lata_POP1.gff3]

##gff-version 3
scaffold_1	funannotate	gene	1967	2852	.	-	.	ID=POP1_000001;
scaffold_1	funannotate	mRNA	1967	2852	.	-	.	ID=POP1_000001-T1;Parent=POP1_000001;product=hypothetical protein;
scaffold_1	funannotate	exon	2776	2852	.	-	.	ID=POP1_000001-T1.exon1;Parent=POP1_000001-T1;
scaffold_1	funannotate	exon	2411	2626	.	-	.	ID=POP1_000001-T1.exon2;Parent=POP1_000001-T1;
scaffold_1	funannotate	exon	1967	2294	.	-	.	ID=POP1_000001-T1.exon3;Parent=POP1_000001-T1;
scaffold_1	funannotate	CDS	2776	2852	.	-	0	ID=POP1_000001-T1.cds;Parent=POP1_000001-T1;
scaffold_1	funannotate	CDS	2411	2626	.	-	1	ID=POP1_000001-T1.cds;Parent=POP1_000001-T1;
scaffold_1	funannotate	CDS	1967	2294	.	-	1	ID=POP1_000001-T1.cds;Parent=POP1_000001-T1;
scaffold_1	funannotate	gene	3974	6407	.	-	.	ID=POP1_000002;
scaffold_1	funannotate	mRNA	3974	6407	.	-	.	ID=POP1_000002-T1;Parent=POP1_000002;product=hypothetical protein;
scaffold_1	funannotate	exon	6392	6407	.	-	.	ID=POP1_000002-T1.exon1;Parent=POP1_000002-T1;
scaffold_1	funannotate	exon	6034	6286	.	-	.	ID=POP1_000002-T1.exon2;Parent=POP1_000002-T1;
scaffold_1	funannotate	exon	4684	5875	.	-	.	ID=POP1_000002-T1.exon3;Parent=POP1_000002-T1;
scaffold_1	funannotate	exon	3974	4564	.	-	.	ID=POP1_000002-T1.exon4;Parent=POP1_000002-T1;
scaffold_1	funannotate	CDS	6392	6407	.	-	0	ID=POP1_000002-T1.cds;Parent=POP1_000002-T1;
scaffold_1	funannotate	CDS	6034	6286	.	-	2	ID=POP1_000002-T1.cds;Parent=POP1_000002-T1;
scaffold_1	funannotate	CDS	4684	5875	.	-	1	ID=POP1_000002-T1.cds;Parent=POP1_000002-T1;
scaffold_1	funannotate	CDS	3974	4564	.	-	0	ID=POP1_000002-T1.cds;Parent=POP1_000002-T1;
scaffold_1	funannotate	gene	7331	8543	.	-	.	ID=POP1_000003;
scaffold_1	funannotate	mRNA	7331	8543	.	-	.	ID=POP1_000003-T1;Parent=POP1_000003;product=hypothetical protein;
scaffold_1	funannotate	exon	8366	8543	.	-	.	ID=POP1_000003-T1.exon1;Parent=POP1_000003-T1;
scaffold_1	funannotate	exon	8014	8151	.	-	.	ID=POP1_000003-T1.exon2;Parent=POP1_000003-T1;
scaffold_1	funannotate	exon	7605	7826	.	-	.	ID=POP1_000003-T1.exon3;Parent=POP1_000003-T1;
scaffold_1	funannotate	exon	7331	7530	.	-	.	ID=POP1_000003-T1.exon4;Parent=POP1_000003-T1;
scaffold_1	funannotate	CDS	8366	8543	.	-	0	ID=POP1_000003-T1.cds;Parent=POP1_000003-T1;
scaffold_1	funannotate	CDS	8014	8151	.	-	2	ID=POP1_000003-T1.cds;Parent=POP1_000003-T1;
scaffold_1	funannotate	CDS	7605	7826	.	-	2	ID=POP1_000003-T1.cds;Parent=POP1_000003-T1;
scaffold_1	funannotate	CDS	7331	7530	.	-	2	ID=POP1_000003-T1.cds;Parent=POP1_000003-T1;
scaffold_1	funannotate	gene	9653	12267	.	-	.	ID=POP1_000004;
scaffold_1	funannotate	mRNA	9653	12267	.	-	.	ID=POP1_000004-T1;Parent=POP1_000004;product=hypothetical protein;
scaffold_1	funannotate	exon	12157	12267	.	-	.	ID=POP1_000004-T1.exon1;Parent=POP1_000004-T1;
scaffold_1	funannotate	exon	11433	12075	.	-	.	ID=POP1_000004-T1.exon2;Parent=POP1_000004-T1;
scaffold_1	funannotate	exon	11306	11374	.	-	.	ID=POP1_000004-T1.exon3;Parent=POP1_000004-T1;
scaffold_1	funannotate	exon	9892	11255	.	-	.	ID=POP1_000004-T1.exon4;Parent=POP1_000004-T1;
scaffold_1	funannotate	exon	9653	9826	.	-	.	ID=POP1_000004-T1.exon5;Parent=POP1_000004-T1;
scaffold_1	funannotate	CDS	12157	12267	.	-	0	ID=POP1_000004-T1.cds;Parent=POP1_000004-T1;
scaffold_1	funannotate	CDS	11433	12075	.	-	0	ID=POP1_000004-T1.cds;Parent=POP1_000004-T1;
scaffold_1	funannotate	CDS	11306	11374	.	-	2	ID=POP1_000004-T1.cds;Parent=POP1_000004-T1;
scaffold_1	funannotate	CDS	9892	11255	.	-	2	ID=POP1_000004-T1.cds;Parent=POP1_000004-T1;
scaffold_1	funannotate	CDS	9653	9826	.	-	0	ID=POP1_000004-T1.cds;Parent=POP1_000004-T1;
scaffold_1	funannotate	gene	15217	15674	.	+	.	ID=POP1_000005;
scaffold_1	funannotate	mRNA	15217	15674	.	+	.	ID=POP1_000005-T1;Parent=POP1_000005;product=hypothetical protein;
scaffold_1	funannotate	exon	15217	15446	.	+	.	ID=POP1_000005-T1.exon1;Parent=POP1_000005-T1;
scaffold_1	funannotate	exon	15545	15674	.	+	.	ID=POP1_000005-T1.exon2;Parent=POP1_000005-T1;
scaffold_1	funannotate	CDS	15217	15446	.	+	0	ID=POP1_000005-T1.cds;Parent=POP1_000005-T1;
scaffold_1	funannotate	CDS	15545	15674	.	+	1	ID=POP1_000005-T1.cds;Parent=POP1_000005-T1;
scaffold_1	funannotate	gene	15914	16822	.	-	.	ID=POP1_000006;
scaffold_1	funannotate	mRNA	15914	16822	.	-	.	ID=POP1_000006-T1;Parent=POP1_000006;product=hypothetical protein;
scaffold_1	funannotate	exon	16460	16822	.	-	.	ID=POP1_000006-T1.exon1;Parent=POP1_000006-T1;
scaffold_1	funannotate	exon	16323	16404	.	-	.	ID=POP1_000006-T1.exon2;Parent=POP1_000006-T1;
scaffold_1	funannotate	exon	16186	16240	.	-	.	ID=POP1_000006-T1.exon3;Parent=POP1_000006-T1;
scaffold_1	funannotate	exon	15914	16112	.	-	.	ID=POP1_000006-T1.exon4;Parent=POP1_000006-T1;
scaffold_1	funannotate	CDS	16460	16822	.	-	0	ID=POP1_000006-T1.cds;Parent=POP1_000006-T1;
scaffold_1	funannotate	CDS	16323	16404	.	-	0	ID=POP1_000006-T1.cds;Parent=POP1_000006-T1;
scaffold_1	funannotate	CDS	16186	16240	.	-	2	ID=POP1_000006-T1.cds;Parent=POP1_000006-T1;
scaffold_1	funannotate	CDS	15914	16112	.	-	1	ID=POP1_000006-T1.cds;Parent=POP1_000006-T1;
scaffold_1	funannotate	gene	18563	20248	.	+	.	ID=POP1_000007;
scaffold_1	funannotate	mRNA	18563	20248	.	+	.	ID=POP1_000007-T1;Parent=POP1_000007;product=hypothetical protein;
scaffold_1	funannotate	exon	18563	19345	.	+	.	ID=POP1_000007-T1.exon1;Parent=POP1_000007-T1;
scaffold_1	funannotate	exon	19430	19471	.	+	.	ID=POP1_000007-T1.exon2;Parent=POP1_000007-T1;
scaffold_1	funannotate	exon	19523	19622	.	+	.	ID=POP1_000007-T1.exon3;Parent=POP1_000007-T1;
scaffold_1	funannotate	exon	19731	20248	.	+	.	ID=POP1_000007-T1.exon4;Parent=POP1_000007-T1;
scaffold_1	funannotate	CDS	18563	19345	.	+	0	ID=POP1_000007-T1.cds;Parent=POP1_000007-T1;
scaffold_1	funannotate	CDS	19430	19471	.	+	0	ID=POP1_000007-T1.cds;Parent=POP1_000007-T1;
scaffold_1	funannotate	CDS	19523	19622	.	+	0	ID=POP1_000007-T1.cds;Parent=POP1_000007-T1;
scaffold_1	funannotate	CDS	19731	20248	.	+	2	ID=POP1_000007-T1.cds;Parent=POP1_000007-T1;
scaffold_1	funannotate	gene	20624	21640	.	-	.	ID=POP1_000008;
scaffold_1	funannotate	mRNA	20624	21640	.	-	.	ID=POP1_000008-T1;Parent=POP1_000008;product=hypothetical protein;
scaffold_1	funannotate	exon	21604	21640	.	-	.	ID=POP1_000008-T1.exon1;Parent=POP1_000008-T1;
scaffold_1	funannotate	exon	21362	21444	.	-	.	ID=POP1_000008-T1.exon2;Parent=POP1_000008-T1;
scaffold_1	funannotate	exon	21161	21229	.	-	.	ID=POP1_000008-T1.exon3;Parent=POP1_000008-T1;
scaffold_1	funannotate	exon	20927	21019	.	-	.	ID=POP1_000008-T1.exon4;Parent=POP1_000008-T1;
scaffold_1	funannotate	exon	20859	20873	.	-	.	ID=POP1_000008-T1.exon5;Parent=POP1_000008-T1;
scaffold_1	funannotate	exon	20624	20731	.	-	.	ID=POP1_000008-T1.exon6;Parent=POP1_000008-T1;
scaffold_1	funannotate	CDS	21604	21640	.	-	0	ID=POP1_000008-T1.cds;Parent=POP1_000008-T1;
scaffold_1	funannotate	CDS	21362	21444	.	-	2	ID=POP1_000008-T1.cds;Parent=POP1_000008-T1;
scaffold_1	funannotate	CDS	21161	21229	.	-	0	ID=POP1_000008-T1.cds;Parent=POP1_000008-T1;
scaffold_1	funannotate	CDS	20927	21019	.	-	0	ID=POP1_000008-T1.cds;Parent=POP1_000008-T1;
scaffold_1	funannotate	CDS	20859	20873	.	-	0	ID=POP1_000008-T1.cds;Parent=POP1_000008-T1;
scaffold_1	funannotate	CDS	20624	20731	.	-	0	ID=POP1_000008-T1.cds;Parent=POP1_000008-T1;
scaffold_1	funannotate	gene	22882	24116	.	-	.	ID=POP1_000009;
scaffold_1	funannotate	mRNA	22882	24116	.	-	.	ID=POP1_000009-T1;Parent=POP1_000009;product=hypothetical protein;
scaffold_1	funannotate	exon	23849	24116	.	-	.	ID=POP1_000009-T1.exon1;Parent=POP1_000009-T1;
scaffold_1	funannotate	exon	22882	23759	.	-	.	ID=POP1_000009-T1.exon2;Parent=POP1_000009-T1;
scaffold_1	funannotate	CDS	23849	24116	.	-	0	ID=POP1_000009-T1.cds;Parent=POP1_000009-T1;
scaffold_1	funannotate	CDS	22882	23759	.	-	2	ID=POP1_000009-T1.cds;Parent=POP1_000009-T1;
scaffold_1	funannotate	gene	24712	26166	.	+	.	ID=POP1_000010;
scaffold_1	funannotate	mRNA	24712	26166	.	+	.	ID=POP1_000010-T1;Parent=POP1_000010;product=hypothetical protein;
scaffold_1	funannotate	exon	24712	24839	.	+	.	ID=POP1_000010-T1.exon1;Parent=POP1_000010-T1;
scaffold_1	funannotate	exon	24915	24928	.	+	.	ID=POP1_000010-T1.exon2;Parent=POP1_000010-T1;
scaffold_1	funannotate	exon	24997	25059	.	+	.	ID=POP1_000010-T1.exon3;Parent=POP1_000010-T1;
scaffold_1	funannotate	exon	25117	25604	.	+	.	ID=POP1_000010-T1.exon4;Parent=POP1_000010-T1;
scaffold_1	funannotate	exon	25665	26000	.	+	.	ID=POP1_000010-T1.exon5;Parent=POP1_000010-T1;
scaffold_1	funannotate	exon	26068	26166	.	+	.	ID=POP1_000010-T1.exon6;Parent=POP1_000010-T1;
scaffold_1	funannotate	CDS	24712	24839	.	+	0	ID=POP1_000010-T1.cds;Parent=POP1_000010-T1;
scaffold_1	funannotate	CDS	24915	24928	.	+	1	ID=POP1_000010-T1.cds;Parent=POP1_000010-T1;
scaffold_1	funannotate	CDS	24997	25059	.	+	2	ID=POP1_000010-T1.cds;Parent=POP1_000010-T1;
scaffold_1	funannotate	CDS	25117	25604	.	+	2	ID=POP1_000010-T1.cds;Parent=POP1_000010-T1;
scaffold_1	funannotate	CDS	25665	26000	.	+	0	ID=POP1_000010-T1.cds;Parent=POP1_000010-T1;
scaffold_1	funannotate	CDS	26068	26166	.	+	0	ID=POP1_000010-T1.cds;Parent=POP1_000010-T1;
scaffold_1	funannotate	gene	26623	28295	.	+	.	ID=POP1_000011;
scaffold_1	funannotate	mRNA	26623	28295	.	+	.	ID=POP1_000011-T1;Parent=POP1_000011;product=hypothetical protein;
scaffold_1	funannotate	exon	26623	26648	.	+	.	ID=POP1_000011-T1.exon1;Parent=POP1_000011-T1;
scaffold_1	funannotate	exon	26798	26966	.	+	.	ID=POP1_000011-T1.exon2;Parent=POP1_000011-T1;
scaffold_1	funannotate	exon	27180	27296	.	+	.	ID=POP1_000011-T1.exon3;Parent=POP1_000011-T1;
scaffold_1	funannotate	exon	27579	27702	.	+	.	ID=POP1_000011-T1.exon4;Parent=POP1_000011-T1;
scaffold_1	funannotate	exon	27794	27865	.	+	.	ID=POP1_000011-T1.exon5;Parent=POP1_000011-T1;
scaffold_1	funannotate	exon	28081	28295	.	+	.	ID=POP1_000011-T1.exon6;Parent=POP1_000011-T1;
scaffold_1	funannotate	CDS	26623	26648	.	+	0	ID=POP1_000011-T1.cds;Parent=POP1_000011-T1;
scaffold_1	funannotate	CDS	26798	26966	.	+	1	ID=POP1_000011-T1.cds;Parent=POP1_000011-T1;
scaffold_1	funannotate	CDS	27180	27296	.	+	0	ID=POP1_000011-T1.cds;Parent=POP1_000011-T1;
scaffold_1	funannotate	CDS	27579	27702	.	+	0	ID=POP1_000011-T1.cds;Parent=POP1_000011-T1;
scaffold_1	funannotate	CDS	27794	27865	.	+	2	ID=POP1_000011-T1.cds;Parent=POP1_000011-T1;
scaffold_1	funannotate	CDS	28081	28295	.	+	2	ID=POP1_000011-T1.cds;Parent=POP1_000011-T1;
scaffold_1	funannotate	gene	34672	40612	.	+	.	ID=POP1_000012;
scaffold_1	funannotate	mRNA	34672	40612	.	+	.	ID=POP1_000012-T1;Parent=POP1_000012;product=hypothetical protein;
scaffold_1	funannotate	exon	34672	34883	.	+	.	ID=POP1_000012-T1.exon1;Parent=POP1_000012-T1;
scaffold_1	funannotate	exon	34946	40186	.	+	.	ID=POP1_000012-T1.exon2;Parent=POP1_000012-T1;
scaffold_1	funannotate	exon	40258	40612	.	+	.	ID=POP1_000012-T1.exon3;Parent=POP1_000012-T1;
scaffold_1	funannotate	CDS	34672	34883	.	+	0	ID=POP1_000012-T1.cds;Parent=POP1_000012-T1;
scaffold_1	funannotate	CDS	34946	40186	.	+	1	ID=POP1_000012-T1.cds;Parent=POP1_000012-T1;
scaffold_1	funannotate	CDS	40258	40612	.	+	1	ID=POP1_000012-T1.cds;Parent=POP1_000012-T1;
scaffold_1	funannotate	gene	43207	43911	.	+	.	ID=POP1_000013;
scaffold_1	funannotate	mRNA	43207	43911	.	+	.	ID=POP1_000013-T1;Parent=POP1_000013;product=hypothetical protein;
scaffold_1	funannotate	exon	43207	43263	.	+	.	ID=POP1_000013-T1.exon1;Parent=POP1_000013-T1;
scaffold_1	funannotate	exon	43366	43911	.	+	.	ID=POP1_000013-T1.exon2;Parent=POP1_000013-T1;
scaffold_1	funannotate	CDS	43207	43263	.	+	0	ID=POP1_000013-T1.cds;Parent=POP1_000013-T1;
scaffold_1	funannotate	CDS	43366	43911	.	+	0	ID=POP1_000013-T1.cds;Parent=POP1_000013-T1;
scaffold_1	funannotate	gene	45211	46610	.	-	.	ID=POP1_000014;
scaffold_1	funannotate	mRNA	45211	46610	.	-	.	ID=POP1_000014-T1;Parent=POP1_000014;product=hypothetical protein;
scaffold_1	funannotate	exon	46547	46610	.	-	.	ID=POP1_000014-T1.exon1;Parent=POP1_000014-T1;
scaffold_1	funannotate	exon	45211	46487	.	-	.	ID=POP1_000014-T1.exon2;Parent=POP1_000014-T1;
scaffold_1	funannotate	CDS	46547	46610	.	-	0	ID=POP1_000014-T1.cds;Parent=POP1_000014-T1;
scaffold_1	funannotate	CDS	45211	46487	.	-	2	ID=POP1_000014-T1.cds;Parent=POP1_000014-T1;
scaffold_1	funannotate	gene	48236	50021	.	-	.	ID=POP1_000015;
scaffold_1	funannotate	mRNA	48236	50021	.	-	.	ID=POP1_000015-T1;Parent=POP1_000015;product=hypothetical protein;
scaffold_1	funannotate	exon	49690	50021	.	-	.	ID=POP1_000015-T1.exon1;Parent=POP1_000015-T1;
scaffold_1	funannotate	exon	49094	49607	.	-	.	ID=POP1_000015-T1.exon2;Parent=POP1_000015-T1;
scaffold_1	funannotate	exon	48522	49013	.	-	.	ID=POP1_000015-T1.exon3;Parent=POP1_000015-T1;
scaffold_1	funannotate	exon	48236	48460	.	-	.	ID=POP1_000015-T1.exon4;Parent=POP1_000015-T1;
scaffold_1	funannotate	CDS	49690	50021	.	-	0	ID=POP1_000015-T1.cds;Parent=POP1_000015-T1;
scaffold_1	funannotate	CDS	49094	49607	.	-	1	ID=POP1_000015-T1.cds;Parent=POP1_000015-T1;
scaffold_1	funannotate	CDS	48522	49013	.	-	0	ID=POP1_000015-T1.cds;Parent=POP1_000015-T1;
scaffold_1	funannotate	CDS	48236	48460	.	-	0	ID=POP1_000015-T1.cds;Parent=POP1_000015-T1;
scaffold_1	funannotate	gene	50490	51212	.	-	.	ID=POP1_000016;
scaffold_1	funannotate	mRNA	50490	51212	.	-	.	ID=POP1_000016-T1;Parent=POP1_000016;product=hypothetical protein;
scaffold_1	funannotate	exon	50903	51212	.	-	.	ID=POP1_000016-T1.exon1;Parent=POP1_000016-T1;
scaffold_1	funannotate	exon	50490	50836	.	-	.	ID=POP1_000016-T1.exon2;Parent=POP1_000016-T1;
scaffold_1	funannotate	CDS	50903	51212	.	-	0	ID=POP1_000016-T1.cds;Parent=POP1_000016-T1;
scaffold_1	funannotate	CDS	50490	50836	.	-	2	ID=POP1_000016-T1.cds;Parent=POP1_000016-T1;
scaffold_1	funannotate	gene	55031	56860	.	-	.	ID=POP1_000017;
scaffold_1	funannotate	mRNA	55031	56860	.	-	.	ID=POP1_000017-T1;Parent=POP1_000017;product=hypothetical protein;
scaffold_1	funannotate	exon	56604	56860	.	-	.	ID=POP1_000017-T1.exon1;Parent=POP1_000017-T1;
scaffold_1	funannotate	exon	56342	56542	.	-	.	ID=POP1_000017-T1.exon2;Parent=POP1_000017-T1;
scaffold_1	funannotate	exon	55031	56273	.	-	.	ID=POP1_000017-T1.exon3;Parent=POP1_000017-T1;
scaffold_1	funannotate	CDS	56604	56860	.	-	0	ID=POP1_000017-T1.cds;Parent=POP1_000017-T1;
scaffold_1	funannotate	CDS	56342	56542	.	-	1	ID=POP1_000017-T1.cds;Parent=POP1_000017-T1;
scaffold_1	funannotate	CDS	55031	56273	.	-	1	ID=POP1_000017-T1.cds;Parent=POP1_000017-T1;
scaffold_1	funannotate	gene	61615	63209	.	-	.	ID=POP1_000018;
scaffold_1	funannotate	mRNA	61615	63209	.	-	.	ID=POP1_000018-T1;Parent=POP1_000018;product=hypothetical protein;
scaffold_1	funannotate	exon	62847	63209	.	-	.	ID=POP1_000018-T1.exon1;Parent=POP1_000018-T1;
scaffold_1	funannotate	exon	62312	62778	.	-	.	ID=POP1_000018-T1.exon2;Parent=POP1_000018-T1;
scaffold_1	funannotate	exon	61615	62251	.	-	.	ID=POP1_000018-T1.exon3;Parent=POP1_000018-T1;
scaffold_1	funannotate	CDS	62847	63209	.	-	0	ID=POP1_000018-T1.cds;Parent=POP1_000018-T1;
scaffold_1	funannotate	CDS	62312	62778	.	-	0	ID=POP1_000018-T1.cds;Parent=POP1_000018-T1;
scaffold_1	funannotate	CDS	61615	62251	.	-	1	ID=POP1_000018-T1.cds;Parent=POP1_000018-T1;
scaffold_1	funannotate	gene	64935	68920	.	+	.	ID=POP1_000019;
scaffold_1	funannotate	mRNA	64935	68920	.	+	.	ID=POP1_000019-T1;Parent=POP1_000019;product=hypothetical protein;
scaffold_1	funannotate	exon	64935	65117	.	+	.	ID=POP1_000019-T1.exon1;Parent=POP1_000019-T1;
scaffold_1	funannotate	exon	65202	65421	.	+	.	ID=POP1_000019-T1.exon2;Parent=POP1_000019-T1;
scaffold_1	funannotate	exon	65648	68036	.	+	.	ID=POP1_000019-T1.exon3;Parent=POP1_000019-T1;
scaffold_1	funannotate	exon	68172	68302	.	+	.	ID=POP1_000019-T1.exon4;Parent=POP1_000019-T1;
scaffold_1	funannotate	exon	68402	68483	.	+	.	ID=POP1_000019-T1.exon5;Parent=POP1_000019-T1;
scaffold_1	funannotate	exon	68539	68616	.	+	.	ID=POP1_000019-T1.exon6;Parent=POP1_000019-T1;
scaffold_1	funannotate	exon	68710	68920	.	+	.	ID=POP1_000019-T1.exon7;Parent=POP1_000019-T1;
scaffold_1	funannotate	CDS	64935	65117	.	+	0	ID=POP1_000019-T1.cds;Parent=POP1_000019-T1;
scaffold_1	funannotate	CDS	65202	65421	.	+	0	ID=POP1_000019-T1.cds;Parent=POP1_000019-T1;
scaffold_1	funannotate	CDS	65648	68036	.	+	2	ID=POP1_000019-T1.cds;Parent=POP1_000019-T1;
scaffold_1	funannotate	CDS	68172	68302	.	+	1	ID=POP1_000019-T1.cds;Parent=POP1_000019-T1;
scaffold_1	funannotate	CDS	68402	68483	.	+	2	ID=POP1_000019-T1.cds;Parent=POP1_000019-T1;
scaffold_1	funannotate	CDS	68539	68616	.	+	1	ID=POP1_000019-T1.cds;Parent=POP1_000019-T1;
scaffold_1	funannotate	CDS	68710	68920	.	+	1	ID=POP1_000019-T1.cds;Parent=POP1_000019-T1;
scaffold_1	funannotate	gene	72237	75446	.	+	.	ID=POP1_000020;
scaffold_1	funannotate	mRNA	72237	75446	.	+	.	ID=POP1_000020-T1;Parent=POP1_000020;product=hypothetical protein;
scaffold_1	funannotate	exon	72237	75446	.	+	.	ID=POP1_000020-T1.exon1;Parent=POP1_000020-T1;
scaffold_1	funannotate	CDS	72237	75446	.	+	0	ID=POP1_000020-T1.cds;Parent=POP1_000020-T1;
scaffold_1	funannotate	gene	77715	79064	.	+	.	ID=POP1_000021;
scaffold_1	funannotate	mRNA	77715	79064	.	+	.	ID=POP1_000021-T1;Parent=POP1_000021;product=hypothetical protein;
scaffold_1	funannotate	exon	77715	77833	.	+	.	ID=POP1_000021-T1.exon1;Parent=POP1_000021-T1;
scaffold_1	funannotate	exon	77917	78063	.	+	.	ID=POP1_000021-T1.exon2;Parent=POP1_000021-T1;
scaffold_1	funannotate	exon	78148	78340	.	+	.	ID=POP1_000021-T1.exon3;Parent=POP1_000021-T1;
scaffold_1	funannotate	exon	78388	78778	.	+	.	ID=POP1_000021-T1.exon4;Parent=POP1_000021-T1;
scaffold_1	funannotate	exon	78856	79064	.	+	.	ID=POP1_000021-T1.exon5;Parent=POP1_000021-T1;
scaffold_1	funannotate	CDS	77715	77833	.	+	0	ID=POP1_000021-T1.cds;Parent=POP1_000021-T1;
scaffold_1	funannotate	CDS	77917	78063	.	+	1	ID=POP1_000021-T1.cds;Parent=POP1_000021-T1;
scaffold_1	funannotate	CDS	78148	78340	.	+	1	ID=POP1_000021-T1.cds;Parent=POP1_000021-T1;
scaffold_1	funannotate	CDS	78388	78778	.	+	0	ID=POP1_000021-T1.cds;Parent=POP1_000021-T1;
scaffold_1	funannotate	CDS	78856	79064	.	+	2	ID=POP1_000021-T1.cds;Parent=POP1_000021-T1;
scaffold_1	funannotate	gene	83192	84271	.	+	.	ID=POP1_000022;
scaffold_1	funannotate	mRNA	83192	84271	.	+	.	ID=POP1_000022-T1;Parent=POP1_000022;product=hypothetical protein;
scaffold_1	funannotate	exon	83192	84271	.	+	.	ID=POP1_000022-T1.exon1;Parent=POP1_000022-T1;
scaffold_1	funannotate	CDS	83192	84271	.	+	0	ID=POP1_000022-T1.cds;Parent=POP1_000022-T1;
scaffold_1	funannotate	gene	91435	93688	.	-	.	ID=POP1_000023;
scaffold_1	funannotate	mRNA	91435	93688	.	-	.	ID=POP1_000023-T1;Parent=POP1_000023;product=hypothetical protein;
scaffold_1	funannotate	exon	93361	93688	.	-	.	ID=POP1_000023-T1.exon1;Parent=POP1_000023-T1;
scaffold_1	funannotate	exon	91435	93263	.	-	.	ID=POP1_000023-T1.exon2;Parent=POP1_000023-T1;
scaffold_1	funannotate	CDS	93361	93688	.	-	0	ID=POP1_000023-T1.cds;Parent=POP1_000023-T1;
scaffold_1	funannotate	CDS	91435	93263	.	-	2	ID=POP1_000023-T1.cds;Parent=POP1_000023-T1;
scaffold_1	funannotate	gene	97848	98855	.	-	.	ID=POP1_000024;
scaffold_1	funannotate	mRNA	97848	98855	.	-	.	ID=POP1_000024-T1;Parent=POP1_000024;product=hypothetical protein;
scaffold_1	funannotate	exon	97848	98855	.	-	.	ID=POP1_000024-T1.exon1;Parent=POP1_000024-T1;
scaffold_1	funannotate	CDS	97848	98855	.	-	0	ID=POP1_000024-T1.cds;Parent=POP1_000024-T1;
scaffold_1	funannotate	gene	101738	103181	.	-	.	ID=POP1_000025;
scaffold_1	funannotate	mRNA	101738	103181	.	-	.	ID=POP1_000025-T1;Parent=POP1_000025;product=hypothetical protein;
scaffold_1	funannotate	exon	103046	103181	.	-	.	ID=POP1_000025-T1.exon1;Parent=POP1_000025-T1;
scaffold_1	funannotate	exon	102804	102910	.	-	.	ID=POP1_000025-T1.exon2;Parent=POP1_000025-T1;
scaffold_1	funannotate	exon	102552	102724	.	-	.	ID=POP1_000025-T1.exon3;Parent=POP1_000025-T1;
scaffold_1	funannotate	exon	101738	102491	.	-	.	ID=POP1_000025-T1.exon4;Parent=POP1_000025-T1;
scaffold_1	funannotate	CDS	103046	103181	.	-	0	ID=POP1_000025-T1.cds;Parent=POP1_000025-T1;
scaffold_1	funannotate	CDS	102804	102910	.	-	2	ID=POP1_000025-T1.cds;Parent=POP1_000025-T1;
scaffold_1	funannotate	CDS	102552	102724	.	-	0	ID=POP1_000025-T1.cds;Parent=POP1_000025-T1;
scaffold_1	funannotate	CDS	101738	102491	.	-	1	ID=POP1_000025-T1.cds;Parent=POP1_000025-T1;
scaffold_1	funannotate	gene	104225	106041	.	+	.	ID=POP1_000026;
scaffold_1	funannotate	mRNA	104225	106041	.	+	.	ID=POP1_000026-T1;Parent=POP1_000026;product=hypothetical protein;
scaffold_1	funannotate	exon	104225	104299	.	+	.	ID=POP1_000026-T1.exon1;Parent=POP1_000026-T1;
scaffold_1	funannotate	exon	104359	104377	.	+	.	ID=POP1_000026-T1.exon2;Parent=POP1_000026-T1;
scaffold_1	funannotate	exon	104442	104730	.	+	.	ID=POP1_000026-T1.exon3;Parent=POP1_000026-T1;
scaffold_1	funannotate	exon	104825	105033	.	+	.	ID=POP1_000026-T1.exon4;Parent=POP1_000026-T1;
scaffold_1	funannotate	exon	105187	105280	.	+	.	ID=POP1_000026-T1.exon5;Parent=POP1_000026-T1;
scaffold_1	funannotate	exon	105338	105669	.	+	.	ID=POP1_000026-T1.exon6;Parent=POP1_000026-T1;
scaffold_1	funannotate	exon	105740	106041	.	+	.	ID=POP1_000026-T1.exon7;Parent=POP1_000026-T1;
scaffold_1	funannotate	CDS	104225	104299	.	+	0	ID=POP1_000026-T1.cds;Parent=POP1_000026-T1;
scaffold_1	funannotate	CDS	104359	104377	.	+	0	ID=POP1_000026-T1.cds;Parent=POP1_000026-T1;
scaffold_1	funannotate	CDS	104442	104730	.	+	2	ID=POP1_000026-T1.cds;Parent=POP1_000026-T1;
scaffold_1	funannotate	CDS	104825	105033	.	+	1	ID=POP1_000026-T1.cds;Parent=POP1_000026-T1;
scaffold_1	funannotate	CDS	105187	105280	.	+	2	ID=POP1_000026-T1.cds;Parent=POP1_000026-T1;
scaffold_1	funannotate	CDS	105338	105669	.	+	1	ID=POP1_000026-T1.cds;Parent=POP1_000026-T1;
scaffold_1	funannotate	CDS	105740	106041	.	+	2	ID=POP1_000026-T1.cds;Parent=POP1_000026-T1;
scaffold_1	funannotate	gene	107168	108222	.	-	.	ID=POP1_000027;
scaffold_1	funannotate	mRNA	107168	108222	.	-	.	ID=POP1_000027-T1;Parent=POP1_000027;product=hypothetical protein;
scaffold_1	funannotate	exon	107859	108222	.	-	.	ID=POP1_000027-T1.exon1;Parent=POP1_000027-T1;
scaffold_1	funannotate	exon	107168	107796	.	-	.	ID=POP1_000027-T1.exon2;Parent=POP1_000027-T1;
scaffold_1	funannotate	CDS	107859	108222	.	-	0	ID=POP1_000027-T1.cds;Parent=POP1_000027-T1;
scaffold_1	funannotate	CDS	107168	107796	.	-	2	ID=POP1_000027-T1.cds;Parent=POP1_000027-T1;
scaffold_1	funannotate	gene	109176	112740	.	+	.	ID=POP1_000028;
scaffold_1	funannotate	mRNA	109176	112740	.	+	.	ID=POP1_000028-T1;Parent=POP1_000028;product=hypothetical protein;
scaffold_1	funannotate	exon	109176	109648	.	+	.	ID=POP1_000028-T1.exon1;Parent=POP1_000028-T1;
scaffold_1	funannotate	exon	109754	110694	.	+	.	ID=POP1_000028-T1.exon2;Parent=POP1_000028-T1;
scaffold_1	funannotate	exon	110763	111322	.	+	.	ID=POP1_000028-T1.exon3;Parent=POP1_000028-T1;
scaffold_1	funannotate	exon	111727	112740	.	+	.	ID=POP1_000028-T1.exon4;Parent=POP1_000028-T1;
scaffold_1	funannotate	CDS	109176	109648	.	+	0	ID=POP1_000028-T1.cds;Parent=POP1_000028-T1;
scaffold_1	funannotate	CDS	109754	110694	.	+	1	ID=POP1_000028-T1.cds;Parent=POP1_000028-T1;
scaffold_1	funannotate	CDS	110763	111322	.	+	2	ID=POP1_000028-T1.cds;Parent=POP1_000028-T1;
scaffold_1	funannotate	CDS	111727	112740	.	+	0	ID=POP1_000028-T1.cds;Parent=POP1_000028-T1;
scaffold_1	funannotate	gene	114816	116794	.	+	.	ID=POP1_000029;
scaffold_1	funannotate	mRNA	114816	116794	.	+	.	ID=POP1_000029-T1;Parent=POP1_000029;product=hypothetical protein;
scaffold_1	funannotate	exon	114816	116385	.	+	.	ID=POP1_000029-T1.exon1;Parent=POP1_000029-T1;
scaffold_1	funannotate	exon	116508	116794	.	+	.	ID=POP1_000029-T1.exon2;Parent=POP1_000029-T1;
scaffold_1	funannotate	CDS	114816	116385	.	+	0	ID=POP1_000029-T1.cds;Parent=POP1_000029-T1;
scaffold_1	funannotate	CDS	116508	116794	.	+	2	ID=POP1_000029-T1.cds;Parent=POP1_000029-T1;
scaffold_1	funannotate	gene	117654	119962	.	-	.	ID=POP1_000030;
scaffold_1	funannotate	mRNA	117654	119962	.	-	.	ID=POP1_000030-T1;Parent=POP1_000030;product=hypothetical protein;
scaffold_1	funannotate	exon	119514	119962	.	-	.	ID=POP1_000030-T1.exon1;Parent=POP1_000030-T1;
scaffold_1	funannotate	exon	119335	119368	.	-	.	ID=POP1_000030-T1.exon2;Parent=POP1_000030-T1;
scaffold_1	funannotate	exon	118544	119228	.	-	.	ID=POP1_000030-T1.exon3;Parent=POP1_000030-T1;
scaffold_1	funannotate	exon	117986	118138	.	-	.	ID=POP1_000030-T1.exon4;Parent=POP1_000030-T1;
scaffold_1	funannotate	exon	117752	117810	.	-	.	ID=POP1_000030-T1.exon5;Parent=POP1_000030-T1;
scaffold_1	funannotate	exon	117654	117677	.	-	.	ID=POP1_000030-T1.exon6;Parent=POP1_000030-T1;
scaffold_1	funannotate	CDS	119514	119962	.	-	0	ID=POP1_000030-T1.cds;Parent=POP1_000030-T1;
scaffold_1	funannotate	CDS	119335	119368	.	-	1	ID=POP1_000030-T1.cds;Parent=POP1_000030-T1;
scaffold_1	funannotate	CDS	118544	119228	.	-	0	ID=POP1_000030-T1.cds;Parent=POP1_000030-T1;
scaffold_1	funannotate	CDS	117986	118138	.	-	2	ID=POP1_000030-T1.cds;Parent=POP1_000030-T1;
scaffold_1	funannotate	CDS	117752	117810	.	-	2	ID=POP1_000030-T1.cds;Parent=POP1_000030-T1;
scaffold_1	funannotate	CDS	117654	117677	.	-	0	ID=POP1_000030-T1.cds;Parent=POP1_000030-T1;
scaffold_1	funannotate	gene	121532	122764	.	+	.	ID=POP1_000031;
scaffold_1	funannotate	mRNA	121532	122764	.	+	.	ID=POP1_000031-T1;Parent=POP1_000031;product=hypothetical protein;
scaffold_1	funannotate	exon	121532	121553	.	+	.	ID=POP1_000031-T1.exon1;Parent=POP1_000031-T1;
scaffold_1	funannotate	exon	121617	121722	.	+	.	ID=POP1_000031-T1.exon2;Parent=POP1_000031-T1;
scaffold_1	funannotate	exon	121793	121813	.	+	.	ID=POP1_000031-T1.exon3;Parent=POP1_000031-T1;
scaffold_1	funannotate	exon	121872	121952	.	+	.	ID=POP1_000031-T1.exon4;Parent=POP1_000031-T1;
scaffold_1	funannotate	exon	122016	122118	.	+	.	ID=POP1_000031-T1.exon5;Parent=POP1_000031-T1;
scaffold_1	funannotate	exon	122270	122764	.	+	.	ID=POP1_000031-T1.exon6;Parent=POP1_000031-T1;
scaffold_1	funannotate	CDS	121532	121553	.	+	0	ID=POP1_000031-T1.cds;Parent=POP1_000031-T1;
scaffold_1	funannotate	CDS	121617	121722	.	+	2	ID=POP1_000031-T1.cds;Parent=POP1_000031-T1;
scaffold_1	funannotate	CDS	121793	121813	.	+	1	ID=POP1_000031-T1.cds;Parent=POP1_000031-T1;
scaffold_1	funannotate	CDS	121872	121952	.	+	1	ID=POP1_000031-T1.cds;Parent=POP1_000031-T1;
scaffold_1	funannotate	CDS	122016	122118	.	+	1	ID=POP1_000031-T1.cds;Parent=POP1_000031-T1;
scaffold_1	funannotate	CDS	122270	122764	.	+	0	ID=POP1_000031-T1.cds;Parent=POP1_000031-T1;
scaffold_1	funannotate	gene	123797	124820	.	+	.	ID=POP1_000032;
scaffold_1	funannotate	mRNA	123797	124820	.	+	.	ID=POP1_000032-T1;Parent=POP1_000032;product=hypothetical protein;
scaffold_1	funannotate	exon	123797	124092	.	+	.	ID=POP1_000032-T1.exon1;Parent=POP1_000032-T1;
scaffold_1	funannotate	exon	124169	124332	.	+	.	ID=POP1_000032-T1.exon2;Parent=POP1_000032-T1;
scaffold_1	funannotate	exon	124435	124820	.	+	.	ID=POP1_000032-T1.exon3;Parent=POP1_000032-T1;
scaffold_1	funannotate	CDS	123797	124092	.	+	0	ID=POP1_000032-T1.cds;Parent=POP1_000032-T1;
scaffold_1	funannotate	CDS	124169	124332	.	+	1	ID=POP1_000032-T1.cds;Parent=POP1_000032-T1;
scaffold_1	funannotate	CDS	124435	124820	.	+	2	ID=POP1_000032-T1.cds;Parent=POP1_000032-T1;
scaffold_1	funannotate	gene	125871	125977	.	+	.	ID=POP1_000033;
scaffold_1	funannotate	tRNA	125871	125977	.	+	.	ID=POP1_000033-T1;Parent=POP1_000033;product=tRNA-Thr;
scaffold_1	funannotate	exon	125871	125977	.	+	.	ID=POP1_000033-T1.exon1;Parent=POP1_000033-T1;
scaffold_1	funannotate	gene	126667	128546	.	-	.	ID=POP1_000034;
scaffold_1	funannotate	mRNA	126667	128546	.	-	.	ID=POP1_000034-T1;Parent=POP1_000034;product=hypothetical protein;
scaffold_1	funannotate	exon	128397	128546	.	-	.	ID=POP1_000034-T1.exon1;Parent=POP1_000034-T1;
scaffold_1	funannotate	exon	128157	128228	.	-	.	ID=POP1_000034-T1.exon2;Parent=POP1_000034-T1;
scaffold_1	funannotate	exon	128017	128103	.	-	.	ID=POP1_000034-T1.exon3;Parent=POP1_000034-T1;
scaffold_1	funannotate	exon	127869	127925	.	-	.	ID=POP1_000034-T1.exon4;Parent=POP1_000034-T1;
scaffold_1	funannotate	exon	127736	127766	.	-	.	ID=POP1_000034-T1.exon5;Parent=POP1_000034-T1;
scaffold_1	funannotate	exon	127326	127538	.	-	.	ID=POP1_000034-T1.exon6;Parent=POP1_000034-T1;
scaffold_1	funannotate	exon	127105	127168	.	-	.	ID=POP1_000034-T1.exon7;Parent=POP1_000034-T1;
scaffold_1	funannotate	exon	126667	127048	.	-	.	ID=POP1_000034-T1.exon8;Parent=POP1_000034-T1;
scaffold_1	funannotate	CDS	128397	128546	.	-	0	ID=POP1_000034-T1.cds;Parent=POP1_000034-T1;
scaffold_1	funannotate	CDS	128157	128228	.	-	0	ID=POP1_000034-T1.cds;Parent=POP1_000034-T1;
scaffold_1	funannotate	CDS	128017	128103	.	-	0	ID=POP1_000034-T1.cds;Parent=POP1_000034-T1;
scaffold_1	funannotate	CDS	127869	127925	.	-	0	ID=POP1_000034-T1.cds;Parent=POP1_000034-T1;
scaffold_1	funannotate	CDS	127736	127766	.	-	0	ID=POP1_000034-T1.cds;Parent=POP1_000034-T1;
scaffold_1	funannotate	CDS	127326	127538	.	-	2	ID=POP1_000034-T1.cds;Parent=POP1_000034-T1;
scaffold_1	funannotate	CDS	127105	127168	.	-	2	ID=POP1_000034-T1.cds;Parent=POP1_000034-T1;
scaffold_1	funannotate	CDS	126667	127048	.	-	1	ID=POP1_000034-T1.cds;Parent=POP1_000034-T1;
scaffold_1	funannotate	gene	133737	134381	.	-	.	ID=POP1_000035;
scaffold_1	funannotate	mRNA	133737	134381	.	-	.	ID=POP1_000035-T1;Parent=POP1_000035;product=hypothetical protein;
scaffold_1	funannotate	exon	134187	134381	.	-	.	ID=POP1_000035-T1.exon1;Parent=POP1_000035-T1;
scaffold_1	funannotate	exon	134044	134128	.	-	.	ID=POP1_000035-T1.exon2;Parent=POP1_000035-T1;
scaffold_1	funannotate	exon	133960	133972	.	-	.	ID=POP1_000035-T1.exon3;Parent=POP1_000035-T1;
scaffold_1	funannotate	exon	133737	133905	.	-	.	ID=POP1_000035-T1.exon4;Parent=POP1_000035-T1;
scaffold_1	funannotate	CDS	134187	134381	.	-	0	ID=POP1_000035-T1.cds;Parent=POP1_000035-T1;
scaffold_1	funannotate	CDS	134044	134128	.	-	0	ID=POP1_000035-T1.cds;Parent=POP1_000035-T1;
scaffold_1	funannotate	CDS	133960	133972	.	-	2	ID=POP1_000035-T1.cds;Parent=POP1_000035-T1;
scaffold_1	funannotate	CDS	133737	133905	.	-	1	ID=POP1_000035-T1.cds;Parent=POP1_000035-T1;
scaffold_1	funannotate	gene	135287	138307	.	-	.	ID=POP1_000036;
scaffold_1	funannotate	mRNA	135287	138307	.	-	.	ID=POP1_000036-T1;Parent=POP1_000036;product=hypothetical protein;
scaffold_1	funannotate	exon	135287	138307	.	-	.	ID=POP1_000036-T1.exon1;Parent=POP1_000036-T1;
scaffold_1	funannotate	CDS	135287	138307	.	-	0	ID=POP1_000036-T1.cds;Parent=POP1_000036-T1;
scaffold_1	funannotate	gene	138354	139475	.	-	.	ID=POP1_000037;
scaffold_1	funannotate	mRNA	138354	139475	.	-	.	ID=POP1_000037-T1;Parent=POP1_000037;product=hypothetical protein;
scaffold_1	funannotate	exon	139318	139475	.	-	.	ID=POP1_000037-T1.exon1;Parent=POP1_000037-T1;
scaffold_1	funannotate	exon	139136	139269	.	-	.	ID=POP1_000037-T1.exon2;Parent=POP1_000037-T1;
scaffold_1	funannotate	exon	138354	138976	.	-	.	ID=POP1_000037-T1.exon3;Parent=POP1_000037-T1;
scaffold_1	funannotate	CDS	139318	139475	.	-	0	ID=POP1_000037-T1.cds;Parent=POP1_000037-T1;
scaffold_1	funannotate	CDS	139136	139269	.	-	1	ID=POP1_000037-T1.cds;Parent=POP1_000037-T1;
scaffold_1	funannotate	CDS	138354	138976	.	-	2	ID=POP1_000037-T1.cds;Parent=POP1_000037-T1;
scaffold_1	funannotate	gene	266224	269339	.	+	.	ID=POP1_000038;
scaffold_1	funannotate	mRNA	266224	269339	.	+	.	ID=POP1_000038-T1;Parent=POP1_000038;product=hypothetical protein;
scaffold_1	funannotate	exon	266224	268648	.	+	.	ID=POP1_000038-T1.exon1;Parent=POP1_000038-T1;
scaffold_1	funannotate	exon	268804	269339	.	+	.	ID=POP1_000038-T1.exon2;Parent=POP1_000038-T1;
scaffold_1	funannotate	CDS	266224	268648	.	+	0	ID=POP1_000038-T1.cds;Parent=POP1_000038-T1;
scaffold_1	funannotate	CDS	268804	269339	.	+	2	ID=POP1_000038-T1.cds;Parent=POP1_000038-T1;
scaffold_1	funannotate	gene	271997	273486	.	-	.	ID=POP1_000039;
scaffold_1	funannotate	mRNA	271997	273486	.	-	.	ID=POP1_000039-T1;Parent=POP1_000039;product=hypothetical protein;
scaffold_1	funannotate	exon	273244	273486	.	-	.	ID=POP1_000039-T1.exon1;Parent=POP1_000039-T1;
scaffold_1	funannotate	exon	272818	273174	.	-	.	ID=POP1_000039-T1.exon2;Parent=POP1_000039-T1;
scaffold_1	funannotate	exon	272359	272751	.	-	.	ID=POP1_000039-T1.exon3;Parent=POP1_000039-T1;
scaffold_1	funannotate	exon	271997	272293	.	-	.	ID=POP1_000039-T1.exon4;Parent=POP1_000039-T1;
scaffold_1	funannotate	CDS	273244	273486	.	-	0	ID=POP1_000039-T1.cds;Parent=POP1_000039-T1;
scaffold_1	funannotate	CDS	272818	273174	.	-	0	ID=POP1_000039-T1.cds;Parent=POP1_000039-T1;
scaffold_1	funannotate	CDS	272359	272751	.	-	0	ID=POP1_000039-T1.cds;Parent=POP1_000039-T1;
scaffold_1	funannotate	CDS	271997	272293	.	-	0	ID=POP1_000039-T1.cds;Parent=POP1_000039-T1;
scaffold_1	funannotate	gene	275031	275525	.	+	.	ID=POP1_000040;
scaffold_1	funannotate	mRNA	275031	275525	.	+	.	ID=POP1_000040-T1;Parent=POP1_000040;product=hypothetical protein;
scaffold_1	funannotate	exon	275031	275053	.	+	.	ID=POP1_000040-T1.exon1;Parent=POP1_000040-T1;
scaffold_1	funannotate	exon	275115	275247	.	+	.	ID=POP1_000040-T1.exon2;Parent=POP1_000040-T1;
scaffold_1	funannotate	exon	275379	275525	.	+	.	ID=POP1_000040-T1.exon3;Parent=POP1_000040-T1;
scaffold_1	funannotate	CDS	275031	275053	.	+	0	ID=POP1_000040-T1.cds;Parent=POP1_000040-T1;
scaffold_1	funannotate	CDS	275115	275247	.	+	1	ID=POP1_000040-T1.cds;Parent=POP1_000040-T1;
scaffold_1	funannotate	CDS	275379	275525	.	+	0	ID=POP1_000040-T1.cds;Parent=POP1_000040-T1;
scaffold_1	funannotate	gene	276233	276840	.	-	.	ID=POP1_000041;
scaffold_1	funannotate	mRNA	276233	276840	.	-	.	ID=POP1_000041-T1;Parent=POP1_000041;product=hypothetical protein;
scaffold_1	funannotate	exon	276788	276840	.	-	.	ID=POP1_000041-T1.exon1;Parent=POP1_000041-T1;
scaffold_1	funannotate	exon	276342	276634	.	-	.	ID=POP1_000041-T1.exon2;Parent=POP1_000041-T1;
scaffold_1	funannotate	exon	276233	276288	.	-	.	ID=POP1_000041-T1.exon3;Parent=POP1_000041-T1;
scaffold_1	funannotate	CDS	276788	276840	.	-	0	ID=POP1_000041-T1.cds;Parent=POP1_000041-T1;
scaffold_1	funannotate	CDS	276342	276634	.	-	1	ID=POP1_000041-T1.cds;Parent=POP1_000041-T1;
scaffold_1	funannotate	CDS	276233	276288	.	-	2	ID=POP1_000041-T1.cds;Parent=POP1_000041-T1;
scaffold_1	funannotate	gene	279225	279821	.	+	.	ID=POP1_000042;
scaffold_1	funannotate	mRNA	279225	279821	.	+	.	ID=POP1_000042-T1;Parent=POP1_000042;product=hypothetical protein;
scaffold_1	funannotate	exon	279225	279387	.	+	.	ID=POP1_000042-T1.exon1;Parent=POP1_000042-T1;
scaffold_1	funannotate	exon	279498	279569	.	+	.	ID=POP1_000042-T1.exon2;Parent=POP1_000042-T1;
scaffold_1	funannotate	exon	279643	279821	.	+	.	ID=POP1_000042-T1.exon3;Parent=POP1_000042-T1;
scaffold_1	funannotate	CDS	279225	279387	.	+	0	ID=POP1_000042-T1.cds;Parent=POP1_000042-T1;
scaffold_1	funannotate	CDS	279498	279569	.	+	2	ID=POP1_000042-T1.cds;Parent=POP1_000042-T1;
scaffold_1	funannotate	CDS	279643	279821	.	+	2	ID=POP1_000042-T1.cds;Parent=POP1_000042-T1;
scaffold_1	funannotate	gene	280620	282816	.	-	.	ID=POP1_000043;
scaffold_1	funannotate	mRNA	280620	282816	.	-	.	ID=POP1_000043-T1;Parent=POP1_000043;product=hypothetical protein;
scaffold_1	funannotate	exon	282669	282816	.	-	.	ID=POP1_000043-T1.exon1;Parent=POP1_000043-T1;
scaffold_1	funannotate	exon	281181	282609	.	-	.	ID=POP1_000043-T1.exon2;Parent=POP1_000043-T1;
scaffold_1	funannotate	exon	280620	281115	.	-	.	ID=POP1_000043-T1.exon3;Parent=POP1_000043-T1;
scaffold_1	funannotate	CDS	282669	282816	.	-	0	ID=POP1_000043-T1.cds;Parent=POP1_000043-T1;
scaffold_1	funannotate	CDS	281181	282609	.	-	2	ID=POP1_000043-T1.cds;Parent=POP1_000043-T1;
scaffold_1	funannotate	CDS	280620	281115	.	-	1	ID=POP1_000043-T1.cds;Parent=POP1_000043-T1;
scaffold_1	funannotate	gene	284798	286345	.	+	.	ID=POP1_000044;
scaffold_1	funannotate	mRNA	284798	286345	.	+	.	ID=POP1_000044-T1;Parent=POP1_000044;product=hypothetical protein;
scaffold_1	funannotate	exon	284798	285323	.	+	.	ID=POP1_000044-T1.exon1;Parent=POP1_000044-T1;
scaffold_1	funannotate	exon	285397	285565	.	+	.	ID=POP1_000044-T1.exon2;Parent=POP1_000044-T1;
scaffold_1	funannotate	exon	285640	285864	.	+	.	ID=POP1_000044-T1.exon3;Parent=POP1_000044-T1;
scaffold_1	funannotate	exon	285928	286345	.	+	.	ID=POP1_000044-T1.exon4;Parent=POP1_000044-T1;
scaffold_1	funannotate	CDS	284798	285323	.	+	0	ID=POP1_000044-T1.cds;Parent=POP1_000044-T1;
scaffold_1	funannotate	CDS	285397	285565	.	+	2	ID=POP1_000044-T1.cds;Parent=POP1_000044-T1;
scaffold_1	funannotate	CDS	285640	285864	.	+	1	ID=POP1_000044-T1.cds;Parent=POP1_000044-T1;
scaffold_1	funannotate	CDS	285928	286345	.	+	1	ID=POP1_000044-T1.cds;Parent=POP1_000044-T1;
scaffold_1	funannotate	gene	286758	288769	.	-	.	ID=POP1_000045;
scaffold_1	funannotate	mRNA	286758	288769	.	-	.	ID=POP1_000045-T1;Parent=POP1_000045;product=hypothetical protein;
scaffold_1	funannotate	exon	288660	288769	.	-	.	ID=POP1_000045-T1.exon1;Parent=POP1_000045-T1;
scaffold_1	funannotate	exon	287034	288588	.	-	.	ID=POP1_000045-T1.exon2;Parent=POP1_000045-T1;
scaffold_1	funannotate	exon	286758	286895	.	-	.	ID=POP1_000045-T1.exon3;Parent=POP1_000045-T1;
scaffold_1	funannotate	CDS	288660	288769	.	-	0	ID=POP1_000045-T1.cds;Parent=POP1_000045-T1;
scaffold_1	funannotate	CDS	287034	288588	.	-	1	ID=POP1_000045-T1.cds;Parent=POP1_000045-T1;
scaffold_1	funannotate	CDS	286758	286895	.	-	0	ID=POP1_000045-T1.cds;Parent=POP1_000045-T1;
scaffold_1	funannotate	gene	289539	291455	.	-	.	ID=POP1_000046;
scaffold_1	funannotate	mRNA	289539	291455	.	-	.	ID=POP1_000046-T1;Parent=POP1_000046;product=hypothetical protein;
scaffold_1	funannotate	exon	291408	291455	.	-	.	ID=POP1_000046-T1.exon1;Parent=POP1_000046-T1;
scaffold_1	funannotate	exon	289539	291338	.	-	.	ID=POP1_000046-T1.exon2;Parent=POP1_000046-T1;
scaffold_1	funannotate	CDS	291408	291455	.	-	0	ID=POP1_000046-T1.cds;Parent=POP1_000046-T1;
scaffold_1	funannotate	CDS	289539	291338	.	-	0	ID=POP1_000046-T1.cds;Parent=POP1_000046-T1;
scaffold_1	funannotate	gene	292164	293704	.	-	.	ID=POP1_000047;
scaffold_1	funannotate	mRNA	292164	293704	.	-	.	ID=POP1_000047-T1;Parent=POP1_000047;product=hypothetical protein;
scaffold_1	funannotate	exon	293662	293704	.	-	.	ID=POP1_000047-T1.exon1;Parent=POP1_000047-T1;
scaffold_1	funannotate	exon	292661	293596	.	-	.	ID=POP1_000047-T1.exon2;Parent=POP1_000047-T1;
scaffold_1	funannotate	exon	292164	292606	.	-	.	ID=POP1_000047-T1.exon3;Parent=POP1_000047-T1;
scaffold_1	funannotate	CDS	293662	293704	.	-	0	ID=POP1_000047-T1.cds;Parent=POP1_000047-T1;
scaffold_1	funannotate	CDS	292661	293596	.	-	2	ID=POP1_000047-T1.cds;Parent=POP1_000047-T1;
scaffold_1	funannotate	CDS	292164	292606	.	-	2	ID=POP1_000047-T1.cds;Parent=POP1_000047-T1;
scaffold_1	funannotate	gene	295033	296442	.	+	.	ID=POP1_000048;
scaffold_1	funannotate	mRNA	295033	296442	.	+	.	ID=POP1_000048-T1;Parent=POP1_000048;product=hypothetical protein;
scaffold_1	funannotate	exon	295033	296442	.	+	.	ID=POP1_000048-T1.exon1;Parent=POP1_000048-T1;
scaffold_1	funannotate	CDS	295033	296442	.	+	0	ID=POP1_000048-T1.cds;Parent=POP1_000048-T1;
scaffold_1	funannotate	gene	299388	301119	.	-	.	ID=POP1_000049;
scaffold_1	funannotate	mRNA	299388	301119	.	-	.	ID=POP1_000049-T1;Parent=POP1_000049;product=hypothetical protein;
scaffold_1	funannotate	exon	300952	301119	.	-	.	ID=POP1_000049-T1.exon1;Parent=POP1_000049-T1;
scaffold_1	funannotate	exon	300082	300786	.	-	.	ID=POP1_000049-T1.exon2;Parent=POP1_000049-T1;
scaffold_1	funannotate	exon	299388	300005	.	-	.	ID=POP1_000049-T1.exon3;Parent=POP1_000049-T1;
scaffold_1	funannotate	CDS	300952	301119	.	-	0	ID=POP1_000049-T1.cds;Parent=POP1_000049-T1;
scaffold_1	funannotate	CDS	300082	300786	.	-	0	ID=POP1_000049-T1.cds;Parent=POP1_000049-T1;
scaffold_1	funannotate	CDS	299388	300005	.	-	0	ID=POP1_000049-T1.cds;Parent=POP1_000049-T1;
scaffold_1	funannotate	gene	302232	304847	.	-	.	ID=POP1_000050;
scaffold_1	funannotate	mRNA	302232	304847	.	-	.	ID=POP1_000050-T1;Parent=POP1_000050;product=hypothetical protein;
scaffold_1	funannotate	exon	302232	304847	.	-	.	ID=POP1_000050-T1.exon1;Parent=POP1_000050-T1;
scaffold_1	funannotate	CDS	302232	304847	.	-	0	ID=POP1_000050-T1.cds;Parent=POP1_000050-T1;
scaffold_1	funannotate	gene	305205	305888	.	+	.	ID=POP1_000051;
scaffold_1	funannotate	mRNA	305205	305888	.	+	.	ID=POP1_000051-T1;Parent=POP1_000051;product=hypothetical protein;
scaffold_1	funannotate	exon	305205	305228	.	+	.	ID=POP1_000051-T1.exon1;Parent=POP1_000051-T1;
scaffold_1	funannotate	exon	305291	305369	.	+	.	ID=POP1_000051-T1.exon2;Parent=POP1_000051-T1;
scaffold_1	funannotate	exon	305578	305888	.	+	.	ID=POP1_000051-T1.exon3;Parent=POP1_000051-T1;
scaffold_1	funannotate	CDS	305205	305228	.	+	0	ID=POP1_000051-T1.cds;Parent=POP1_000051-T1;
scaffold_1	funannotate	CDS	305291	305369	.	+	0	ID=POP1_000051-T1.cds;Parent=POP1_000051-T1;
scaffold_1	funannotate	CDS	305578	305888	.	+	2	ID=POP1_000051-T1.cds;Parent=POP1_000051-T1;
scaffold_1	funannotate	gene	308428	310298	.	-	.	ID=POP1_000052;
scaffold_1	funannotate	mRNA	308428	310298	.	-	.	ID=POP1_000052-T1;Parent=POP1_000052;product=hypothetical protein;
scaffold_1	funannotate	exon	310097	310298	.	-	.	ID=POP1_000052-T1.exon1;Parent=POP1_000052-T1;
scaffold_1	funannotate	exon	309964	310016	.	-	.	ID=POP1_000052-T1.exon2;Parent=POP1_000052-T1;
scaffold_1	funannotate	exon	309846	309853	.	-	.	ID=POP1_000052-T1.exon3;Parent=POP1_000052-T1;
scaffold_1	funannotate	exon	309697	309790	.	-	.	ID=POP1_000052-T1.exon4;Parent=POP1_000052-T1;
scaffold_1	funannotate	exon	309438	309635	.	-	.	ID=POP1_000052-T1.exon5;Parent=POP1_000052-T1;
scaffold_1	funannotate	exon	309321	309372	.	-	.	ID=POP1_000052-T1.exon6;Parent=POP1_000052-T1;
scaffold_1	funannotate	exon	308788	309251	.	-	.	ID=POP1_000052-T1.exon7;Parent=POP1_000052-T1;
scaffold_1	funannotate	exon	308428	308715	.	-	.	ID=POP1_000052-T1.exon8;Parent=POP1_000052-T1;
scaffold_1	funannotate	CDS	310097	310298	.	-	0	ID=POP1_000052-T1.cds;Parent=POP1_000052-T1;
scaffold_1	funannotate	CDS	309964	310016	.	-	2	ID=POP1_000052-T1.cds;Parent=POP1_000052-T1;
scaffold_1	funannotate	CDS	309846	309853	.	-	0	ID=POP1_000052-T1.cds;Parent=POP1_000052-T1;
scaffold_1	funannotate	CDS	309697	309790	.	-	1	ID=POP1_000052-T1.cds;Parent=POP1_000052-T1;
scaffold_1	funannotate	CDS	309438	309635	.	-	0	ID=POP1_000052-T1.cds;Parent=POP1_000052-T1;
scaffold_1	funannotate	CDS	309321	309372	.	-	0	ID=POP1_000052-T1.cds;Parent=POP1_000052-T1;
scaffold_1	funannotate	CDS	308788	309251	.	-	2	ID=POP1_000052-T1.cds;Parent=POP1_000052-T1;
scaffold_1	funannotate	CDS	308428	308715	.	-	0	ID=POP1_000052-T1.cds;Parent=POP1_000052-T1;
scaffold_1	funannotate	gene	319935	321404	.	+	.	ID=POP1_000053;
scaffold_1	funannotate	mRNA	319935	321404	.	+	.	ID=POP1_000053-T1;Parent=POP1_000053;product=hypothetical protein;
scaffold_1	funannotate	exon	319935	320441	.	+	.	ID=POP1_000053-T1.exon1;Parent=POP1_000053-T1;
scaffold_1	funannotate	exon	321072	321404	.	+	.	ID=POP1_000053-T1.exon2;Parent=POP1_000053-T1;
scaffold_1	funannotate	CDS	319935	320441	.	+	0	ID=POP1_000053-T1.cds;Parent=POP1_000053-T1;
scaffold_1	funannotate	CDS	321072	321404	.	+	0	ID=POP1_000053-T1.cds;Parent=POP1_000053-T1;
scaffold_1	funannotate	gene	322960	326774	.	-	.	ID=POP1_000054;
scaffold_1	funannotate	mRNA	322960	326774	.	-	.	ID=POP1_000054-T1;Parent=POP1_000054;product=hypothetical protein;
scaffold_1	funannotate	exon	326658	326774	.	-	.	ID=POP1_000054-T1.exon1;Parent=POP1_000054-T1;
scaffold_1	funannotate	exon	323326	326589	.	-	.	ID=POP1_000054-T1.exon2;Parent=POP1_000054-T1;
scaffold_1	funannotate	exon	323132	323232	.	-	.	ID=POP1_000054-T1.exon3;Parent=POP1_000054-T1;
scaffold_1	funannotate	exon	322960	322999	.	-	.	ID=POP1_000054-T1.exon4;Parent=POP1_000054-T1;
scaffold_1	funannotate	CDS	326658	326774	.	-	0	ID=POP1_000054-T1.cds;Parent=POP1_000054-T1;
scaffold_1	funannotate	CDS	323326	326589	.	-	0	ID=POP1_000054-T1.cds;Parent=POP1_000054-T1;
scaffold_1	funannotate	CDS	323132	323232	.	-	0	ID=POP1_000054-T1.cds;Parent=POP1_000054-T1;
scaffold_1	funannotate	CDS	322960	322999	.	-	1	ID=POP1_000054-T1.cds;Parent=POP1_000054-T1;
scaffold_1	funannotate	gene	327461	329326	.	+	.	ID=POP1_000055;
scaffold_1	funannotate	mRNA	327461	329326	.	+	.	ID=POP1_000055-T1;Parent=POP1_000055;product=hypothetical protein;
scaffold_1	funannotate	exon	327461	329326	.	+	.	ID=POP1_000055-T1.exon1;Parent=POP1_000055-T1;
scaffold_1	funannotate	CDS	327461	329326	.	+	0	ID=POP1_000055-T1.cds;Parent=POP1_000055-T1;
scaffold_1	funannotate	gene	329901	332506	.	+	.	ID=POP1_000056;
scaffold_1	funannotate	mRNA	329901	332506	.	+	.	ID=POP1_000056-T1;Parent=POP1_000056;product=hypothetical protein;
scaffold_1	funannotate	exon	329901	332166	.	+	.	ID=POP1_000056-T1.exon1;Parent=POP1_000056-T1;
scaffold_1	funannotate	exon	332286	332506	.	+	.	ID=POP1_000056-T1.exon2;Parent=POP1_000056-T1;
scaffold_1	funannotate	CDS	329901	332166	.	+	0	ID=POP1_000056-T1.cds;Parent=POP1_000056-T1;
scaffold_1	funannotate	CDS	332286	332506	.	+	2	ID=POP1_000056-T1.cds;Parent=POP1_000056-T1;
scaffold_1	funannotate	gene	333227	333970	.	-	.	ID=POP1_000057;
scaffold_1	funannotate	mRNA	333227	333970	.	-	.	ID=POP1_000057-T1;Parent=POP1_000057;product=hypothetical protein;
scaffold_1	funannotate	exon	333824	333970	.	-	.	ID=POP1_000057-T1.exon1;Parent=POP1_000057-T1;
scaffold_1	funannotate	exon	333227	333658	.	-	.	ID=POP1_000057-T1.exon2;Parent=POP1_000057-T1;
scaffold_1	funannotate	CDS	333824	333970	.	-	0	ID=POP1_000057-T1.cds;Parent=POP1_000057-T1;
scaffold_1	funannotate	CDS	333227	333658	.	-	0	ID=POP1_000057-T1.cds;Parent=POP1_000057-T1;
scaffold_1	funannotate	gene	335010	335098	.	-	.	ID=POP1_000058;
scaffold_1	funannotate	tRNA	335010	335098	.	-	.	ID=POP1_000058-T1;Parent=POP1_000058;product=tRNA-Pro;
scaffold_1	funannotate	exon	335010	335098	.	-	.	ID=POP1_000058-T1.exon1;Parent=POP1_000058-T1;
scaffold_1	funannotate	gene	336521	337282	.	-	.	ID=POP1_000059;
scaffold_1	funannotate	mRNA	336521	337282	.	-	.	ID=POP1_000059-T1;Parent=POP1_000059;product=hypothetical protein;
scaffold_1	funannotate	exon	337139	337282	.	-	.	ID=POP1_000059-T1.exon1;Parent=POP1_000059-T1;
scaffold_1	funannotate	exon	336521	337036	.	-	.	ID=POP1_000059-T1.exon2;Parent=POP1_000059-T1;
scaffold_1	funannotate	CDS	337139	337282	.	-	0	ID=POP1_000059-T1.cds;Parent=POP1_000059-T1;
scaffold_1	funannotate	CDS	336521	337036	.	-	0	ID=POP1_000059-T1.cds;Parent=POP1_000059-T1;
scaffold_1	funannotate	gene	339046	339402	.	+	.	ID=POP1_000060;
scaffold_1	funannotate	mRNA	339046	339402	.	+	.	ID=POP1_000060-T1;Parent=POP1_000060;product=hypothetical protein;
scaffold_1	funannotate	exon	339046	339402	.	+	.	ID=POP1_000060-T1.exon1;Parent=POP1_000060-T1;
scaffold_1	funannotate	CDS	339046	339402	.	+	0	ID=POP1_000060-T1.cds;Parent=POP1_000060-T1;
scaffold_1	funannotate	gene	339634	340316	.	+	.	ID=POP1_000061;
scaffold_1	funannotate	mRNA	339634	340316	.	+	.	ID=POP1_000061-T1;Parent=POP1_000061;product=hypothetical protein;
scaffold_1	funannotate	exon	339634	340050	.	+	.	ID=POP1_000061-T1.exon1;Parent=POP1_000061-T1;
scaffold_1	funannotate	exon	340071	340316	.	+	.	ID=POP1_000061-T1.exon2;Parent=POP1_000061-T1;
scaffold_1	funannotate	CDS	339634	340050	.	+	0	ID=POP1_000061-T1.cds;Parent=POP1_000061-T1;
scaffold_1	funannotate	CDS	340071	340316	.	+	0	ID=POP1_000061-T1.cds;Parent=POP1_000061-T1;
scaffold_1	funannotate	gene	342094	343303	.	+	.	ID=POP1_000062;
scaffold_1	funannotate	mRNA	342094	343303	.	+	.	ID=POP1_000062-T1;Parent=POP1_000062;product=hypothetical protein;
scaffold_1	funannotate	exon	342094	342097	.	+	.	ID=POP1_000062-T1.exon1;Parent=POP1_000062-T1;
scaffold_1	funannotate	exon	342177	342781	.	+	.	ID=POP1_000062-T1.exon2;Parent=POP1_000062-T1;
scaffold_1	funannotate	exon	342839	343303	.	+	.	ID=POP1_000062-T1.exon3;Parent=POP1_000062-T1;
scaffold_1	funannotate	CDS	342094	342097	.	+	0	ID=POP1_000062-T1.cds;Parent=POP1_000062-T1;
scaffold_1	funannotate	CDS	342177	342781	.	+	2	ID=POP1_000062-T1.cds;Parent=POP1_000062-T1;
scaffold_1	funannotate	CDS	342839	343303	.	+	0	ID=POP1_000062-T1.cds;Parent=POP1_000062-T1;
scaffold_1	funannotate	gene	344475	345514	.	+	.	ID=POP1_000063;
scaffold_1	funannotate	mRNA	344475	345514	.	+	.	ID=POP1_000063-T1;Parent=POP1_000063;product=hypothetical protein;
scaffold_1	funannotate	exon	344475	344502	.	+	.	ID=POP1_000063-T1.exon1;Parent=POP1_000063-T1;
scaffold_1	funannotate	exon	344653	344924	.	+	.	ID=POP1_000063-T1.exon2;Parent=POP1_000063-T1;
scaffold_1	funannotate	exon	345038	345514	.	+	.	ID=POP1_000063-T1.exon3;Parent=POP1_000063-T1;
scaffold_1	funannotate	CDS	344475	344502	.	+	0	ID=POP1_000063-T1.cds;Parent=POP1_000063-T1;
scaffold_1	funannotate	CDS	344653	344924	.	+	2	ID=POP1_000063-T1.cds;Parent=POP1_000063-T1;
scaffold_1	funannotate	CDS	345038	345514	.	+	0	ID=POP1_000063-T1.cds;Parent=POP1_000063-T1;
scaffold_1	funannotate	gene	348487	350517	.	+	.	ID=POP1_000064;
scaffold_1	funannotate	mRNA	348487	350517	.	+	.	ID=POP1_000064-T1;Parent=POP1_000064;product=hypothetical protein;
scaffold_1	funannotate	exon	348487	350517	.	+	.	ID=POP1_000064-T1.exon1;Parent=POP1_000064-T1;
scaffold_1	funannotate	CDS	348487	350517	.	+	0	ID=POP1_000064-T1.cds;Parent=POP1_000064-T1;
scaffold_1	funannotate	gene	354342	356114	.	+	.	ID=POP1_000065;
scaffold_1	funannotate	mRNA	354342	356114	.	+	.	ID=POP1_000065-T1;Parent=POP1_000065;product=hypothetical protein;
scaffold_1	funannotate	exon	354342	354526	.	+	.	ID=POP1_000065-T1.exon1;Parent=POP1_000065-T1;
scaffold_1	funannotate	exon	354623	356114	.	+	.	ID=POP1_000065-T1.exon2;Parent=POP1_000065-T1;
scaffold_1	funannotate	CDS	354342	354526	.	+	0	ID=POP1_000065-T1.cds;Parent=POP1_000065-T1;
scaffold_1	funannotate	CDS	354623	356114	.	+	1	ID=POP1_000065-T1.cds;Parent=POP1_000065-T1;
scaffold_1	funannotate	gene	357676	358042	.	+	.	ID=POP1_000066;
scaffold_1	funannotate	mRNA	357676	358042	.	+	.	ID=POP1_000066-T1;Parent=POP1_000066;product=hypothetical protein;
scaffold_1	funannotate	exon	357676	357723	.	+	.	ID=POP1_000066-T1.exon1;Parent=POP1_000066-T1;
scaffold_1	funannotate	exon	357872	358042	.	+	.	ID=POP1_000066-T1.exon2;Parent=POP1_000066-T1;
scaffold_1	funannotate	CDS	357676	357723	.	+	0	ID=POP1_000066-T1.cds;Parent=POP1_000066-T1;
scaffold_1	funannotate	CDS	357872	358042	.	+	0	ID=POP1_000066-T1.cds;Parent=POP1_000066-T1;
scaffold_1	funannotate	gene	361175	364383	.	+	.	ID=POP1_000067;
scaffold_1	funannotate	mRNA	361175	364383	.	+	.	ID=POP1_000067-T1;Parent=POP1_000067;product=hypothetical protein;
scaffold_1	funannotate	exon	361175	361242	.	+	.	ID=POP1_000067-T1.exon1;Parent=POP1_000067-T1;
scaffold_1	funannotate	exon	361302	361464	.	+	.	ID=POP1_000067-T1.exon2;Parent=POP1_000067-T1;
scaffold_1	funannotate	exon	361535	361702	.	+	.	ID=POP1_000067-T1.exon3;Parent=POP1_000067-T1;
scaffold_1	funannotate	exon	361767	362415	.	+	.	ID=POP1_000067-T1.exon4;Parent=POP1_000067-T1;
scaffold_1	funannotate	exon	362467	363350	.	+	.	ID=POP1_000067-T1.exon5;Parent=POP1_000067-T1;
scaffold_1	funannotate	exon	363411	363529	.	+	.	ID=POP1_000067-T1.exon6;Parent=POP1_000067-T1;
scaffold_1	funannotate	exon	363584	363663	.	+	.	ID=POP1_000067-T1.exon7;Parent=POP1_000067-T1;
scaffold_1	funannotate	exon	363716	364383	.	+	.	ID=POP1_000067-T1.exon8;Parent=POP1_000067-T1;
scaffold_1	funannotate	CDS	361175	361242	.	+	0	ID=POP1_000067-T1.cds;Parent=POP1_000067-T1;
scaffold_1	funannotate	CDS	361302	361464	.	+	1	ID=POP1_000067-T1.cds;Parent=POP1_000067-T1;
scaffold_1	funannotate	CDS	361535	361702	.	+	0	ID=POP1_000067-T1.cds;Parent=POP1_000067-T1;
scaffold_1	funannotate	CDS	361767	362415	.	+	0	ID=POP1_000067-T1.cds;Parent=POP1_000067-T1;
scaffold_1	funannotate	CDS	362467	363350	.	+	2	ID=POP1_000067-T1.cds;Parent=POP1_000067-T1;
scaffold_1	funannotate	CDS	363411	363529	.	+	0	ID=POP1_000067-T1.cds;Parent=POP1_000067-T1;
scaffold_1	funannotate	CDS	363584	363663	.	+	1	ID=POP1_000067-T1.cds;Parent=POP1_000067-T1;
scaffold_1	funannotate	CDS	363716	364383	.	+	2	ID=POP1_000067-T1.cds;Parent=POP1_000067-T1;
scaffold_1	funannotate	gene	364901	366079	.	-	.	ID=POP1_000068;
scaffold_1	funannotate	mRNA	364901	366079	.	-	.	ID=POP1_000068-T1;Parent=POP1_000068;product=hypothetical protein;
scaffold_1	funannotate	exon	364901	366079	.	-	.	ID=POP1_000068-T1.exon1;Parent=POP1_000068-T1;
scaffold_1	funannotate	CDS	364901	366079	.	-	0	ID=POP1_000068-T1.cds;Parent=POP1_000068-T1;
scaffold_1	funannotate	gene	366786	368461	.	+	.	ID=POP1_000069;
scaffold_1	funannotate	mRNA	366786	368461	.	+	.	ID=POP1_000069-T1;Parent=POP1_000069;product=hypothetical protein;
scaffold_1	funannotate	exon	366786	367781	.	+	.	ID=POP1_000069-T1.exon1;Parent=POP1_000069-T1;
scaffold_1	funannotate	exon	367835	368461	.	+	.	ID=POP1_000069-T1.exon2;Parent=POP1_000069-T1;
scaffold_1	funannotate	CDS	366786	367781	.	+	0	ID=POP1_000069-T1.cds;Parent=POP1_000069-T1;
scaffold_1	funannotate	CDS	367835	368461	.	+	0	ID=POP1_000069-T1.cds;Parent=POP1_000069-T1;
scaffold_1	funannotate	gene	370263	371111	.	+	.	ID=POP1_000070;
scaffold_1	funannotate	mRNA	370263	371111	.	+	.	ID=POP1_000070-T1;Parent=POP1_000070;product=hypothetical protein;
scaffold_1	funannotate	exon	370263	370542	.	+	.	ID=POP1_000070-T1.exon1;Parent=POP1_000070-T1;
scaffold_1	funannotate	exon	370684	371111	.	+	.	ID=POP1_000070-T1.exon2;Parent=POP1_000070-T1;
scaffold_1	funannotate	CDS	370263	370542	.	+	0	ID=POP1_000070-T1.cds;Parent=POP1_000070-T1;
scaffold_1	funannotate	CDS	370684	371111	.	+	2	ID=POP1_000070-T1.cds;Parent=POP1_000070-T1;
scaffold_1	funannotate	gene	371272	372821	.	-	.	ID=POP1_000071;
scaffold_1	funannotate	mRNA	371272	372821	.	-	.	ID=POP1_000071-T1;Parent=POP1_000071;product=hypothetical protein;
scaffold_1	funannotate	exon	372715	372821	.	-	.	ID=POP1_000071-T1.exon1;Parent=POP1_000071-T1;
scaffold_1	funannotate	exon	372635	372648	.	-	.	ID=POP1_000071-T1.exon2;Parent=POP1_000071-T1;
scaffold_1	funannotate	exon	372424	372591	.	-	.	ID=POP1_000071-T1.exon3;Parent=POP1_000071-T1;
scaffold_1	funannotate	exon	372269	372345	.	-	.	ID=POP1_000071-T1.exon4;Parent=POP1_000071-T1;
scaffold_1	funannotate	exon	372117	372188	.	-	.	ID=POP1_000071-T1.exon5;Parent=POP1_000071-T1;
scaffold_1	funannotate	exon	371750	372022	.	-	.	ID=POP1_000071-T1.exon6;Parent=POP1_000071-T1;
scaffold_1	funannotate	exon	371637	371694	.	-	.	ID=POP1_000071-T1.exon7;Parent=POP1_000071-T1;
scaffold_1	funannotate	exon	371511	371573	.	-	.	ID=POP1_000071-T1.exon8;Parent=POP1_000071-T1;
scaffold_1	funannotate	exon	371272	371453	.	-	.	ID=POP1_000071-T1.exon9;Parent=POP1_000071-T1;
scaffold_1	funannotate	CDS	372715	372821	.	-	0	ID=POP1_000071-T1.cds;Parent=POP1_000071-T1;
scaffold_1	funannotate	CDS	372635	372648	.	-	1	ID=POP1_000071-T1.cds;Parent=POP1_000071-T1;
scaffold_1	funannotate	CDS	372424	372591	.	-	2	ID=POP1_000071-T1.cds;Parent=POP1_000071-T1;
scaffold_1	funannotate	CDS	372269	372345	.	-	2	ID=POP1_000071-T1.cds;Parent=POP1_000071-T1;
scaffold_1	funannotate	CDS	372117	372188	.	-	0	ID=POP1_000071-T1.cds;Parent=POP1_000071-T1;
scaffold_1	funannotate	CDS	371750	372022	.	-	0	ID=POP1_000071-T1.cds;Parent=POP1_000071-T1;
scaffold_1	funannotate	CDS	371637	371694	.	-	0	ID=POP1_000071-T1.cds;Parent=POP1_000071-T1;
scaffold_1	funannotate	CDS	371511	371573	.	-	2	ID=POP1_000071-T1.cds;Parent=POP1_000071-T1;
scaffold_1	funannotate	CDS	371272	371453	.	-	2	ID=POP1_000071-T1.cds;Parent=POP1_000071-T1;
scaffold_1	funannotate	gene	373893	376126	.	+	.	ID=POP1_000072;
scaffold_1	funannotate	mRNA	373893	376126	.	+	.	ID=POP1_000072-T1;Parent=POP1_000072;product=hypothetical protein;
scaffold_1	funannotate	exon	373893	374090	.	+	.	ID=POP1_000072-T1.exon1;Parent=POP1_000072-T1;
scaffold_1	funannotate	exon	374172	374415	.	+	.	ID=POP1_000072-T1.exon2;Parent=POP1_000072-T1;
scaffold_1	funannotate	exon	374496	374893	.	+	.	ID=POP1_000072-T1.exon3;Parent=POP1_000072-T1;
scaffold_1	funannotate	exon	374959	375012	.	+	.	ID=POP1_000072-T1.exon4;Parent=POP1_000072-T1;
scaffold_1	funannotate	exon	375080	375450	.	+	.	ID=POP1_000072-T1.exon5;Parent=POP1_000072-T1;
scaffold_1	funannotate	exon	375556	376126	.	+	.	ID=POP1_000072-T1.exon6;Parent=POP1_000072-T1;
scaffold_1	funannotate	CDS	373893	374090	.	+	0	ID=POP1_000072-T1.cds;Parent=POP1_000072-T1;
scaffold_1	funannotate	CDS	374172	374415	.	+	0	ID=POP1_000072-T1.cds;Parent=POP1_000072-T1;
scaffold_1	funannotate	CDS	374496	374893	.	+	2	ID=POP1_000072-T1.cds;Parent=POP1_000072-T1;
scaffold_1	funannotate	CDS	374959	375012	.	+	0	ID=POP1_000072-T1.cds;Parent=POP1_000072-T1;
scaffold_1	funannotate	CDS	375080	375450	.	+	0	ID=POP1_000072-T1.cds;Parent=POP1_000072-T1;
scaffold_1	funannotate	CDS	375556	376126	.	+	1	ID=POP1_000072-T1.cds;Parent=POP1_000072-T1;
scaffold_1	funannotate	gene	376486	378229	.	+	.	ID=POP1_000073;
scaffold_1	funannotate	mRNA	376486	378229	.	+	.	ID=POP1_000073-T1;Parent=POP1_000073;product=hypothetical protein;
scaffold_1	funannotate	exon	376486	377034	.	+	.	ID=POP1_000073-T1.exon1;Parent=POP1_000073-T1;
scaffold_1	funannotate	exon	377084	378229	.	+	.	ID=POP1_000073-T1.exon2;Parent=POP1_000073-T1;
scaffold_1	funannotate	CDS	376486	377034	.	+	0	ID=POP1_000073-T1.cds;Parent=POP1_000073-T1;
scaffold_1	funannotate	CDS	377084	378229	.	+	0	ID=POP1_000073-T1.cds;Parent=POP1_000073-T1;
scaffold_1	funannotate	gene	380308	381629	.	-	.	ID=POP1_000074;
scaffold_1	funannotate	mRNA	380308	381629	.	-	.	ID=POP1_000074-T1;Parent=POP1_000074;product=hypothetical protein;
scaffold_1	funannotate	exon	381592	381629	.	-	.	ID=POP1_000074-T1.exon1;Parent=POP1_000074-T1;
scaffold_1	funannotate	exon	381444	381513	.	-	.	ID=POP1_000074-T1.exon2;Parent=POP1_000074-T1;
scaffold_1	funannotate	exon	381352	381387	.	-	.	ID=POP1_000074-T1.exon3;Parent=POP1_000074-T1;
scaffold_1	funannotate	exon	381160	381292	.	-	.	ID=POP1_000074-T1.exon4;Parent=POP1_000074-T1;
scaffold_1	funannotate	exon	380991	381083	.	-	.	ID=POP1_000074-T1.exon5;Parent=POP1_000074-T1;
scaffold_1	funannotate	exon	380867	380923	.	-	.	ID=POP1_000074-T1.exon6;Parent=POP1_000074-T1;
scaffold_1	funannotate	exon	380308	380783	.	-	.	ID=POP1_000074-T1.exon7;Parent=POP1_000074-T1;
scaffold_1	funannotate	CDS	381592	381629	.	-	0	ID=POP1_000074-T1.cds;Parent=POP1_000074-T1;
scaffold_1	funannotate	CDS	381444	381513	.	-	1	ID=POP1_000074-T1.cds;Parent=POP1_000074-T1;
scaffold_1	funannotate	CDS	381352	381387	.	-	0	ID=POP1_000074-T1.cds;Parent=POP1_000074-T1;
scaffold_1	funannotate	CDS	381160	381292	.	-	0	ID=POP1_000074-T1.cds;Parent=POP1_000074-T1;
scaffold_1	funannotate	CDS	380991	381083	.	-	2	ID=POP1_000074-T1.cds;Parent=POP1_000074-T1;
scaffold_1	funannotate	CDS	380867	380923	.	-	2	ID=POP1_000074-T1.cds;Parent=POP1_000074-T1;
scaffold_1	funannotate	CDS	380308	380783	.	-	2	ID=POP1_000074-T1.cds;Parent=POP1_000074-T1;
scaffold_1	funannotate	gene	383998	384885	.	-	.	ID=POP1_000075;
scaffold_1	funannotate	mRNA	383998	384885	.	-	.	ID=POP1_000075-T1;Parent=POP1_000075;product=hypothetical protein;
scaffold_1	funannotate	exon	383998	384885	.	-	.	ID=POP1_000075-T1.exon1;Parent=POP1_000075-T1;
scaffold_1	funannotate	CDS	383998	384885	.	-	0	ID=POP1_000075-T1.cds;Parent=POP1_000075-T1;
scaffold_1	funannotate	gene	387827	389896	.	+	.	ID=POP1_000076;
scaffold_1	funannotate	mRNA	387827	389896	.	+	.	ID=POP1_000076-T1;Parent=POP1_000076;product=hypothetical protein;
scaffold_1	funannotate	exon	387827	389896	.	+	.	ID=POP1_000076-T1.exon1;Parent=POP1_000076-T1;
scaffold_1	funannotate	CDS	387827	389896	.	+	0	ID=POP1_000076-T1.cds;Parent=POP1_000076-T1;
scaffold_1	funannotate	gene	390146	391270	.	+	.	ID=POP1_000077;
scaffold_1	funannotate	mRNA	390146	391270	.	+	.	ID=POP1_000077-T1;Parent=POP1_000077;product=hypothetical protein;
scaffold_1	funannotate	exon	390146	390304	.	+	.	ID=POP1_000077-T1.exon1;Parent=POP1_000077-T1;
scaffold_1	funannotate	exon	390374	391270	.	+	.	ID=POP1_000077-T1.exon2;Parent=POP1_000077-T1;
scaffold_1	funannotate	CDS	390146	390304	.	+	0	ID=POP1_000077-T1.cds;Parent=POP1_000077-T1;
scaffold_1	funannotate	CDS	390374	391270	.	+	0	ID=POP1_000077-T1.cds;Parent=POP1_000077-T1;
scaffold_1	funannotate	gene	391814	393390	.	-	.	ID=POP1_000078;
scaffold_1	funannotate	mRNA	391814	393390	.	-	.	ID=POP1_000078-T1;Parent=POP1_000078;product=hypothetical protein;
scaffold_1	funannotate	exon	393304	393390	.	-	.	ID=POP1_000078-T1.exon1;Parent=POP1_000078-T1;
scaffold_1	funannotate	exon	392644	393199	.	-	.	ID=POP1_000078-T1.exon2;Parent=POP1_000078-T1;
scaffold_1	funannotate	exon	392433	392560	.	-	.	ID=POP1_000078-T1.exon3;Parent=POP1_000078-T1;
scaffold_1	funannotate	exon	391814	392347	.	-	.	ID=POP1_000078-T1.exon4;Parent=POP1_000078-T1;
scaffold_1	funannotate	CDS	393304	393390	.	-	0	ID=POP1_000078-T1.cds;Parent=POP1_000078-T1;
scaffold_1	funannotate	CDS	392644	393199	.	-	0	ID=POP1_000078-T1.cds;Parent=POP1_000078-T1;
scaffold_1	funannotate	CDS	392433	392560	.	-	2	ID=POP1_000078-T1.cds;Parent=POP1_000078-T1;
scaffold_1	funannotate	CDS	391814	392347	.	-	0	ID=POP1_000078-T1.cds;Parent=POP1_000078-T1;
scaffold_1	funannotate	gene	395839	398817	.	-	.	ID=POP1_000079;
scaffold_1	funannotate	mRNA	395839	398817	.	-	.	ID=POP1_000079-T1;Parent=POP1_000079;product=hypothetical protein;
scaffold_1	funannotate	exon	398135	398817	.	-	.	ID=POP1_000079-T1.exon1;Parent=POP1_000079-T1;
scaffold_1	funannotate	exon	397312	398056	.	-	.	ID=POP1_000079-T1.exon2;Parent=POP1_000079-T1;
scaffold_1	funannotate	exon	395839	397245	.	-	.	ID=POP1_000079-T1.exon3;Parent=POP1_000079-T1;
scaffold_1	funannotate	CDS	398135	398817	.	-	0	ID=POP1_000079-T1.cds;Parent=POP1_000079-T1;
scaffold_1	funannotate	CDS	397312	398056	.	-	1	ID=POP1_000079-T1.cds;Parent=POP1_000079-T1;
scaffold_1	funannotate	CDS	395839	397245	.	-	0	ID=POP1_000079-T1.cds;Parent=POP1_000079-T1;
scaffold_1	funannotate	gene	399798	401945	.	+	.	ID=POP1_000080;
scaffold_1	funannotate	mRNA	399798	401945	.	+	.	ID=POP1_000080-T1;Parent=POP1_000080;product=hypothetical protein;
scaffold_1	funannotate	exon	399798	401945	.	+	.	ID=POP1_000080-T1.exon1;Parent=POP1_000080-T1;
scaffold_1	funannotate	CDS	399798	401945	.	+	0	ID=POP1_000080-T1.cds;Parent=POP1_000080-T1;
scaffold_1	funannotate	gene	403135	405735	.	-	.	ID=POP1_000081;
scaffold_1	funannotate	mRNA	403135	405735	.	-	.	ID=POP1_000081-T1;Parent=POP1_000081;product=hypothetical protein;
scaffold_1	funannotate	exon	405711	405735	.	-	.	ID=POP1_000081-T1.exon1;Parent=POP1_000081-T1;
scaffold_1	funannotate	exon	403135	405224	.	-	.	ID=POP1_000081-T1.exon2;Parent=POP1_000081-T1;
scaffold_1	funannotate	CDS	405711	405735	.	-	0	ID=POP1_000081-T1.cds;Parent=POP1_000081-T1;
scaffold_1	funannotate	CDS	403135	405224	.	-	2	ID=POP1_000081-T1.cds;Parent=POP1_000081-T1;
scaffold_1	funannotate	gene	408123	410411	.	+	.	ID=POP1_000082;
scaffold_1	funannotate	mRNA	408123	410411	.	+	.	ID=POP1_000082-T1;Parent=POP1_000082;product=hypothetical protein;
scaffold_1	funannotate	exon	408123	410411	.	+	.	ID=POP1_000082-T1.exon1;Parent=POP1_000082-T1;
scaffold_1	funannotate	CDS	408123	410411	.	+	0	ID=POP1_000082-T1.cds;Parent=POP1_000082-T1;
scaffold_1	funannotate	gene	413140	414340	.	-	.	ID=POP1_000083;
scaffold_1	funannotate	mRNA	413140	414340	.	-	.	ID=POP1_000083-T1;Parent=POP1_000083;product=hypothetical protein;
scaffold_1	funannotate	exon	414266	414340	.	-	.	ID=POP1_000083-T1.exon1;Parent=POP1_000083-T1;
scaffold_1	funannotate	exon	413140	414135	.	-	.	ID=POP1_000083-T1.exon2;Parent=POP1_000083-T1;
scaffold_1	funannotate	CDS	414266	414340	.	-	0	ID=POP1_000083-T1.cds;Parent=POP1_000083-T1;
scaffold_1	funannotate	CDS	413140	414135	.	-	0	ID=POP1_000083-T1.cds;Parent=POP1_000083-T1;
scaffold_1	funannotate	gene	418629	421080	.	+	.	ID=POP1_000084;
scaffold_1	funannotate	mRNA	418629	421080	.	+	.	ID=POP1_000084-T1;Parent=POP1_000084;product=hypothetical protein;
scaffold_1	funannotate	exon	418629	418991	.	+	.	ID=POP1_000084-T1.exon1;Parent=POP1_000084-T1;
scaffold_1	funannotate	exon	419173	420895	.	+	.	ID=POP1_000084-T1.exon2;Parent=POP1_000084-T1;
scaffold_1	funannotate	exon	420950	421080	.	+	.	ID=POP1_000084-T1.exon3;Parent=POP1_000084-T1;
scaffold_1	funannotate	CDS	418629	418991	.	+	0	ID=POP1_000084-T1.cds;Parent=POP1_000084-T1;
scaffold_1	funannotate	CDS	419173	420895	.	+	0	ID=POP1_000084-T1.cds;Parent=POP1_000084-T1;
scaffold_1	funannotate	CDS	420950	421080	.	+	2	ID=POP1_000084-T1.cds;Parent=POP1_000084-T1;
scaffold_1	funannotate	gene	422629	423815	.	+	.	ID=POP1_000085;
scaffold_1	funannotate	mRNA	422629	423815	.	+	.	ID=POP1_000085-T1;Parent=POP1_000085;product=hypothetical protein;
scaffold_1	funannotate	exon	422629	422698	.	+	.	ID=POP1_000085-T1.exon1;Parent=POP1_000085-T1;
scaffold_1	funannotate	exon	422859	422954	.	+	.	ID=POP1_000085-T1.exon2;Parent=POP1_000085-T1;
scaffold_1	funannotate	exon	423069	423262	.	+	.	ID=POP1_000085-T1.exon3;Parent=POP1_000085-T1;
scaffold_1	funannotate	exon	423447	423815	.	+	.	ID=POP1_000085-T1.exon4;Parent=POP1_000085-T1;
scaffold_1	funannotate	CDS	422629	422698	.	+	0	ID=POP1_000085-T1.cds;Parent=POP1_000085-T1;
scaffold_1	funannotate	CDS	422859	422954	.	+	2	ID=POP1_000085-T1.cds;Parent=POP1_000085-T1;
scaffold_1	funannotate	CDS	423069	423262	.	+	2	ID=POP1_000085-T1.cds;Parent=POP1_000085-T1;
scaffold_1	funannotate	CDS	423447	423815	.	+	0	ID=POP1_000085-T1.cds;Parent=POP1_000085-T1;
scaffold_1	funannotate	gene	425453	427241	.	-	.	ID=POP1_000086;
scaffold_1	funannotate	mRNA	425453	427241	.	-	.	ID=POP1_000086-T1;Parent=POP1_000086;product=hypothetical protein;
scaffold_1	funannotate	exon	426927	427241	.	-	.	ID=POP1_000086-T1.exon1;Parent=POP1_000086-T1;
scaffold_1	funannotate	exon	426777	426871	.	-	.	ID=POP1_000086-T1.exon2;Parent=POP1_000086-T1;
scaffold_1	funannotate	exon	426612	426714	.	-	.	ID=POP1_000086-T1.exon3;Parent=POP1_000086-T1;
scaffold_1	funannotate	exon	426379	426560	.	-	.	ID=POP1_000086-T1.exon4;Parent=POP1_000086-T1;
scaffold_1	funannotate	exon	426070	426305	.	-	.	ID=POP1_000086-T1.exon5;Parent=POP1_000086-T1;
scaffold_1	funannotate	exon	425453	426003	.	-	.	ID=POP1_000086-T1.exon6;Parent=POP1_000086-T1;
scaffold_1	funannotate	CDS	426927	427241	.	-	0	ID=POP1_000086-T1.cds;Parent=POP1_000086-T1;
scaffold_1	funannotate	CDS	426777	426871	.	-	0	ID=POP1_000086-T1.cds;Parent=POP1_000086-T1;
scaffold_1	funannotate	CDS	426612	426714	.	-	1	ID=POP1_000086-T1.cds;Parent=POP1_000086-T1;
scaffold_1	funannotate	CDS	426379	426560	.	-	0	ID=POP1_000086-T1.cds;Parent=POP1_000086-T1;
scaffold_1	funannotate	CDS	426070	426305	.	-	1	ID=POP1_000086-T1.cds;Parent=POP1_000086-T1;
scaffold_1	funannotate	CDS	425453	426003	.	-	2	ID=POP1_000086-T1.cds;Parent=POP1_000086-T1;
scaffold_1	funannotate	gene	429019	432907	.	+	.	ID=POP1_000087;
scaffold_1	funannotate	mRNA	429019	432907	.	+	.	ID=POP1_000087-T1;Parent=POP1_000087;product=hypothetical protein;
scaffold_1	funannotate	exon	429019	429605	.	+	.	ID=POP1_000087-T1.exon1;Parent=POP1_000087-T1;
scaffold_1	funannotate	exon	429661	431738	.	+	.	ID=POP1_000087-T1.exon2;Parent=POP1_000087-T1;
scaffold_1	funannotate	exon	431793	432907	.	+	.	ID=POP1_000087-T1.exon3;Parent=POP1_000087-T1;
scaffold_1	funannotate	CDS	429019	429605	.	+	0	ID=POP1_000087-T1.cds;Parent=POP1_000087-T1;
scaffold_1	funannotate	CDS	429661	431738	.	+	1	ID=POP1_000087-T1.cds;Parent=POP1_000087-T1;
scaffold_1	funannotate	CDS	431793	432907	.	+	2	ID=POP1_000087-T1.cds;Parent=POP1_000087-T1;
scaffold_1	funannotate	gene	439498	442217	.	+	.	ID=POP1_000088;
scaffold_1	funannotate	mRNA	439498	442217	.	+	.	ID=POP1_000088-T1;Parent=POP1_000088;product=hypothetical protein;
scaffold_1	funannotate	exon	439498	439541	.	+	.	ID=POP1_000088-T1.exon1;Parent=POP1_000088-T1;
scaffold_1	funannotate	exon	439706	440306	.	+	.	ID=POP1_000088-T1.exon2;Parent=POP1_000088-T1;
scaffold_1	funannotate	exon	440392	440532	.	+	.	ID=POP1_000088-T1.exon3;Parent=POP1_000088-T1;
scaffold_1	funannotate	exon	440653	441576	.	+	.	ID=POP1_000088-T1.exon4;Parent=POP1_000088-T1;
scaffold_1	funannotate	exon	441819	442217	.	+	.	ID=POP1_000088-T1.exon5;Parent=POP1_000088-T1;
scaffold_1	funannotate	CDS	439498	439541	.	+	0	ID=POP1_000088-T1.cds;Parent=POP1_000088-T1;
scaffold_1	funannotate	CDS	439706	440306	.	+	1	ID=POP1_000088-T1.cds;Parent=POP1_000088-T1;
scaffold_1	funannotate	CDS	440392	440532	.	+	0	ID=POP1_000088-T1.cds;Parent=POP1_000088-T1;
scaffold_1	funannotate	CDS	440653	441576	.	+	0	ID=POP1_000088-T1.cds;Parent=POP1_000088-T1;
scaffold_1	funannotate	CDS	441819	442217	.	+	0	ID=POP1_000088-T1.cds;Parent=POP1_000088-T1;
scaffold_1	funannotate	gene	443410	443934	.	-	.	ID=POP1_000089;
scaffold_1	funannotate	mRNA	443410	443934	.	-	.	ID=POP1_000089-T1;Parent=POP1_000089;product=hypothetical protein;
scaffold_1	funannotate	exon	443885	443934	.	-	.	ID=POP1_000089-T1.exon1;Parent=POP1_000089-T1;
scaffold_1	funannotate	exon	443410	443755	.	-	.	ID=POP1_000089-T1.exon2;Parent=POP1_000089-T1;
scaffold_1	funannotate	CDS	443885	443934	.	-	0	ID=POP1_000089-T1.cds;Parent=POP1_000089-T1;
scaffold_1	funannotate	CDS	443410	443755	.	-	1	ID=POP1_000089-T1.cds;Parent=POP1_000089-T1;
scaffold_1	funannotate	gene	445472	448392	.	+	.	ID=POP1_000090;
scaffold_1	funannotate	mRNA	445472	448392	.	+	.	ID=POP1_000090-T1;Parent=POP1_000090;product=hypothetical protein;
scaffold_1	funannotate	exon	445472	446104	.	+	.	ID=POP1_000090-T1.exon1;Parent=POP1_000090-T1;
scaffold_1	funannotate	exon	446164	448392	.	+	.	ID=POP1_000090-T1.exon2;Parent=POP1_000090-T1;
scaffold_1	funannotate	CDS	445472	446104	.	+	0	ID=POP1_000090-T1.cds;Parent=POP1_000090-T1;
scaffold_1	funannotate	CDS	446164	448392	.	+	0	ID=POP1_000090-T1.cds;Parent=POP1_000090-T1;
scaffold_1	funannotate	gene	452775	454016	.	+	.	ID=POP1_000091;
scaffold_1	funannotate	mRNA	452775	454016	.	+	.	ID=POP1_000091-T1;Parent=POP1_000091;product=hypothetical protein;
scaffold_1	funannotate	exon	452775	452887	.	+	.	ID=POP1_000091-T1.exon1;Parent=POP1_000091-T1;
scaffold_1	funannotate	exon	452945	453140	.	+	.	ID=POP1_000091-T1.exon2;Parent=POP1_000091-T1;
scaffold_1	funannotate	exon	453202	453583	.	+	.	ID=POP1_000091-T1.exon3;Parent=POP1_000091-T1;
scaffold_1	funannotate	exon	453640	454016	.	+	.	ID=POP1_000091-T1.exon4;Parent=POP1_000091-T1;
scaffold_1	funannotate	CDS	452775	452887	.	+	0	ID=POP1_000091-T1.cds;Parent=POP1_000091-T1;
scaffold_1	funannotate	CDS	452945	453140	.	+	1	ID=POP1_000091-T1.cds;Parent=POP1_000091-T1;
scaffold_1	funannotate	CDS	453202	453583	.	+	0	ID=POP1_000091-T1.cds;Parent=POP1_000091-T1;
scaffold_1	funannotate	CDS	453640	454016	.	+	2	ID=POP1_000091-T1.cds;Parent=POP1_000091-T1;
scaffold_1	funannotate	gene	455648	460093	.	-	.	ID=POP1_000092;
scaffold_1	funannotate	mRNA	455648	460093	.	-	.	ID=POP1_000092-T1;Parent=POP1_000092;product=hypothetical protein;
scaffold_1	funannotate	exon	459212	460093	.	-	.	ID=POP1_000092-T1.exon1;Parent=POP1_000092-T1;
scaffold_1	funannotate	exon	458970	459158	.	-	.	ID=POP1_000092-T1.exon2;Parent=POP1_000092-T1;
scaffold_1	funannotate	exon	458433	458910	.	-	.	ID=POP1_000092-T1.exon3;Parent=POP1_000092-T1;
scaffold_1	funannotate	exon	458259	458383	.	-	.	ID=POP1_000092-T1.exon4;Parent=POP1_000092-T1;
scaffold_1	funannotate	exon	458136	458207	.	-	.	ID=POP1_000092-T1.exon5;Parent=POP1_000092-T1;
scaffold_1	funannotate	exon	457859	458083	.	-	.	ID=POP1_000092-T1.exon6;Parent=POP1_000092-T1;
scaffold_1	funannotate	exon	457697	457800	.	-	.	ID=POP1_000092-T1.exon7;Parent=POP1_000092-T1;
scaffold_1	funannotate	exon	457389	457647	.	-	.	ID=POP1_000092-T1.exon8;Parent=POP1_000092-T1;
scaffold_1	funannotate	exon	457189	457334	.	-	.	ID=POP1_000092-T1.exon9;Parent=POP1_000092-T1;
scaffold_1	funannotate	exon	456525	457126	.	-	.	ID=POP1_000092-T1.exon10;Parent=POP1_000092-T1;
scaffold_1	funannotate	exon	455648	456468	.	-	.	ID=POP1_000092-T1.exon11;Parent=POP1_000092-T1;
scaffold_1	funannotate	CDS	459212	460093	.	-	0	ID=POP1_000092-T1.cds;Parent=POP1_000092-T1;
scaffold_1	funannotate	CDS	458970	459158	.	-	0	ID=POP1_000092-T1.cds;Parent=POP1_000092-T1;
scaffold_1	funannotate	CDS	458433	458910	.	-	0	ID=POP1_000092-T1.cds;Parent=POP1_000092-T1;
scaffold_1	funannotate	CDS	458259	458383	.	-	2	ID=POP1_000092-T1.cds;Parent=POP1_000092-T1;
scaffold_1	funannotate	CDS	458136	458207	.	-	0	ID=POP1_000092-T1.cds;Parent=POP1_000092-T1;
scaffold_1	funannotate	CDS	457859	458083	.	-	0	ID=POP1_000092-T1.cds;Parent=POP1_000092-T1;
scaffold_1	funannotate	CDS	457697	457800	.	-	0	ID=POP1_000092-T1.cds;Parent=POP1_000092-T1;
scaffold_1	funannotate	CDS	457389	457647	.	-	1	ID=POP1_000092-T1.cds;Parent=POP1_000092-T1;
scaffold_1	funannotate	CDS	457189	457334	.	-	0	ID=POP1_000092-T1.cds;Parent=POP1_000092-T1;
scaffold_1	funannotate	CDS	456525	457126	.	-	1	ID=POP1_000092-T1.cds;Parent=POP1_000092-T1;
scaffold_1	funannotate	CDS	455648	456468	.	-	2	ID=POP1_000092-T1.cds;Parent=POP1_000092-T1;
scaffold_1	funannotate	gene	461249	462238	.	-	.	ID=POP1_000093;
scaffold_1	funannotate	mRNA	461249	462238	.	-	.	ID=POP1_000093-T1;Parent=POP1_000093;product=hypothetical protein;
scaffold_1	funannotate	exon	461249	462238	.	-	.	ID=POP1_000093-T1.exon1;Parent=POP1_000093-T1;
scaffold_1	funannotate	CDS	461249	462238	.	-	0	ID=POP1_000093-T1.cds;Parent=POP1_000093-T1;
scaffold_1	funannotate	gene	463667	465156	.	+	.	ID=POP1_000094;
scaffold_1	funannotate	mRNA	463667	465156	.	+	.	ID=POP1_000094-T1;Parent=POP1_000094;product=hypothetical protein;
scaffold_1	funannotate	exon	463667	463697	.	+	.	ID=POP1_000094-T1.exon1;Parent=POP1_000094-T1;
scaffold_1	funannotate	exon	463797	464002	.	+	.	ID=POP1_000094-T1.exon2;Parent=POP1_000094-T1;
scaffold_1	funannotate	exon	464155	464532	.	+	.	ID=POP1_000094-T1.exon3;Parent=POP1_000094-T1;
scaffold_1	funannotate	exon	464770	465156	.	+	.	ID=POP1_000094-T1.exon4;Parent=POP1_000094-T1;
scaffold_1	funannotate	CDS	463667	463697	.	+	0	ID=POP1_000094-T1.cds;Parent=POP1_000094-T1;
scaffold_1	funannotate	CDS	463797	464002	.	+	2	ID=POP1_000094-T1.cds;Parent=POP1_000094-T1;
scaffold_1	funannotate	CDS	464155	464532	.	+	0	ID=POP1_000094-T1.cds;Parent=POP1_000094-T1;
scaffold_1	funannotate	CDS	464770	465156	.	+	0	ID=POP1_000094-T1.cds;Parent=POP1_000094-T1;
scaffold_1	funannotate	gene	465725	467108	.	-	.	ID=POP1_000095;
scaffold_1	funannotate	mRNA	465725	467108	.	-	.	ID=POP1_000095-T1;Parent=POP1_000095;product=hypothetical protein;
scaffold_1	funannotate	exon	466902	467108	.	-	.	ID=POP1_000095-T1.exon1;Parent=POP1_000095-T1;
scaffold_1	funannotate	exon	466169	466591	.	-	.	ID=POP1_000095-T1.exon2;Parent=POP1_000095-T1;
scaffold_1	funannotate	exon	465725	466138	.	-	.	ID=POP1_000095-T1.exon3;Parent=POP1_000095-T1;
scaffold_1	funannotate	CDS	466902	467108	.	-	0	ID=POP1_000095-T1.cds;Parent=POP1_000095-T1;
scaffold_1	funannotate	CDS	466169	466591	.	-	0	ID=POP1_000095-T1.cds;Parent=POP1_000095-T1;
scaffold_1	funannotate	CDS	465725	466138	.	-	0	ID=POP1_000095-T1.cds;Parent=POP1_000095-T1;
scaffold_1	funannotate	gene	468057	470125	.	+	.	ID=POP1_000096;
scaffold_1	funannotate	mRNA	468057	470125	.	+	.	ID=POP1_000096-T1;Parent=POP1_000096;product=hypothetical protein;
scaffold_1	funannotate	exon	468057	468428	.	+	.	ID=POP1_000096-T1.exon1;Parent=POP1_000096-T1;
scaffold_1	funannotate	exon	468554	470125	.	+	.	ID=POP1_000096-T1.exon2;Parent=POP1_000096-T1;
scaffold_1	funannotate	CDS	468057	468428	.	+	0	ID=POP1_000096-T1.cds;Parent=POP1_000096-T1;
scaffold_1	funannotate	CDS	468554	470125	.	+	0	ID=POP1_000096-T1.cds;Parent=POP1_000096-T1;
scaffold_1	funannotate	gene	470802	472047	.	+	.	ID=POP1_000097;
scaffold_1	funannotate	mRNA	470802	472047	.	+	.	ID=POP1_000097-T1;Parent=POP1_000097;product=hypothetical protein;
scaffold_1	funannotate	exon	470802	470870	.	+	.	ID=POP1_000097-T1.exon1;Parent=POP1_000097-T1;
scaffold_1	funannotate	exon	470925	471083	.	+	.	ID=POP1_000097-T1.exon2;Parent=POP1_000097-T1;
scaffold_1	funannotate	exon	471140	471595	.	+	.	ID=POP1_000097-T1.exon3;Parent=POP1_000097-T1;
scaffold_1	funannotate	exon	471660	471800	.	+	.	ID=POP1_000097-T1.exon4;Parent=POP1_000097-T1;
scaffold_1	funannotate	exon	471925	472047	.	+	.	ID=POP1_000097-T1.exon5;Parent=POP1_000097-T1;
scaffold_1	funannotate	CDS	470802	470870	.	+	0	ID=POP1_000097-T1.cds;Parent=POP1_000097-T1;
scaffold_1	funannotate	CDS	470925	471083	.	+	0	ID=POP1_000097-T1.cds;Parent=POP1_000097-T1;
scaffold_1	funannotate	CDS	471140	471595	.	+	0	ID=POP1_000097-T1.cds;Parent=POP1_000097-T1;
scaffold_1	funannotate	CDS	471660	471800	.	+	0	ID=POP1_000097-T1.cds;Parent=POP1_000097-T1;
scaffold_1	funannotate	CDS	471925	472047	.	+	0	ID=POP1_000097-T1.cds;Parent=POP1_000097-T1;
scaffold_1	funannotate	gene	475863	477779	.	+	.	ID=POP1_000098;
scaffold_1	funannotate	mRNA	475863	477779	.	+	.	ID=POP1_000098-T1;Parent=POP1_000098;product=hypothetical protein;
scaffold_1	funannotate	exon	475863	477779	.	+	.	ID=POP1_000098-T1.exon1;Parent=POP1_000098-T1;
scaffold_1	funannotate	CDS	475863	477779	.	+	0	ID=POP1_000098-T1.cds;Parent=POP1_000098-T1;
scaffold_1	funannotate	gene	479435	479814	.	+	.	ID=POP1_000099;
scaffold_1	funannotate	mRNA	479435	479814	.	+	.	ID=POP1_000099-T1;Parent=POP1_000099;product=hypothetical protein;
scaffold_1	funannotate	exon	479435	479450	.	+	.	ID=POP1_000099-T1.exon1;Parent=POP1_000099-T1;
scaffold_1	funannotate	exon	479519	479814	.	+	.	ID=POP1_000099-T1.exon2;Parent=POP1_000099-T1;
scaffold_1	funannotate	CDS	479435	479450	.	+	0	ID=POP1_000099-T1.cds;Parent=POP1_000099-T1;
scaffold_1	funannotate	CDS	479519	479814	.	+	2	ID=POP1_000099-T1.cds;Parent=POP1_000099-T1;
scaffold_1	funannotate	gene	485088	488161	.	+	.	ID=POP1_000100;
scaffold_1	funannotate	mRNA	485088	488161	.	+	.	ID=POP1_000100-T1;Parent=POP1_000100;product=hypothetical protein;
scaffold_1	funannotate	exon	485088	485694	.	+	.	ID=POP1_000100-T1.exon1;Parent=POP1_000100-T1;
scaffold_1	funannotate	exon	485741	487797	.	+	.	ID=POP1_000100-T1.exon2;Parent=POP1_000100-T1;
scaffold_1	funannotate	exon	488147	488161	.	+	.	ID=POP1_000100-T1.exon3;Parent=POP1_000100-T1;
scaffold_1	funannotate	CDS	485088	485694	.	+	0	ID=POP1_000100-T1.cds;Parent=POP1_000100-T1;
scaffold_1	funannotate	CDS	485741	487797	.	+	2	ID=POP1_000100-T1.cds;Parent=POP1_000100-T1;
scaffold_1	funannotate	CDS	488147	488161	.	+	0	ID=POP1_000100-T1.cds;Parent=POP1_000100-T1;
scaffold_1	funannotate	gene	490070	492674	.	-	.	ID=POP1_000101;
scaffold_1	funannotate	mRNA	490070	492674	.	-	.	ID=POP1_000101-T1;Parent=POP1_000101;product=hypothetical protein;
scaffold_1	funannotate	exon	490748	492674	.	-	.	ID=POP1_000101-T1.exon1;Parent=POP1_000101-T1;
scaffold_1	funannotate	exon	490395	490637	.	-	.	ID=POP1_000101-T1.exon2;Parent=POP1_000101-T1;
scaffold_1	funannotate	exon	490070	490287	.	-	.	ID=POP1_000101-T1.exon3;Parent=POP1_000101-T1;
scaffold_1	funannotate	CDS	490748	492674	.	-	0	ID=POP1_000101-T1.cds;Parent=POP1_000101-T1;
scaffold_1	funannotate	CDS	490395	490637	.	-	2	ID=POP1_000101-T1.cds;Parent=POP1_000101-T1;
scaffold_1	funannotate	CDS	490070	490287	.	-	2	ID=POP1_000101-T1.cds;Parent=POP1_000101-T1;
scaffold_1	funannotate	gene	493355	494152	.	+	.	ID=POP1_000102;
scaffold_1	funannotate	mRNA	493355	494152	.	+	.	ID=POP1_000102-T1;Parent=POP1_000102;product=hypothetical protein;
scaffold_1	funannotate	exon	493355	493427	.	+	.	ID=POP1_000102-T1.exon1;Parent=POP1_000102-T1;
scaffold_1	funannotate	exon	493542	494152	.	+	.	ID=POP1_000102-T1.exon2;Parent=POP1_000102-T1;
scaffold_1	funannotate	CDS	493355	493427	.	+	0	ID=POP1_000102-T1.cds;Parent=POP1_000102-T1;
scaffold_1	funannotate	CDS	493542	494152	.	+	2	ID=POP1_000102-T1.cds;Parent=POP1_000102-T1;
scaffold_1	funannotate	gene	495319	497398	.	-	.	ID=POP1_000103;
scaffold_1	funannotate	mRNA	495319	497398	.	-	.	ID=POP1_000103-T1;Parent=POP1_000103;product=hypothetical protein;
scaffold_1	funannotate	exon	497325	497398	.	-	.	ID=POP1_000103-T1.exon1;Parent=POP1_000103-T1;
scaffold_1	funannotate	exon	497116	497227	.	-	.	ID=POP1_000103-T1.exon2;Parent=POP1_000103-T1;
scaffold_1	funannotate	exon	496979	497048	.	-	.	ID=POP1_000103-T1.exon3;Parent=POP1_000103-T1;
scaffold_1	funannotate	exon	496502	496888	.	-	.	ID=POP1_000103-T1.exon4;Parent=POP1_000103-T1;
scaffold_1	funannotate	exon	496005	496443	.	-	.	ID=POP1_000103-T1.exon5;Parent=POP1_000103-T1;
scaffold_1	funannotate	exon	495319	495547	.	-	.	ID=POP1_000103-T1.exon6;Parent=POP1_000103-T1;
scaffold_1	funannotate	CDS	497325	497398	.	-	0	ID=POP1_000103-T1.cds;Parent=POP1_000103-T1;
scaffold_1	funannotate	CDS	497116	497227	.	-	1	ID=POP1_000103-T1.cds;Parent=POP1_000103-T1;
scaffold_1	funannotate	CDS	496979	497048	.	-	0	ID=POP1_000103-T1.cds;Parent=POP1_000103-T1;
scaffold_1	funannotate	CDS	496502	496888	.	-	2	ID=POP1_000103-T1.cds;Parent=POP1_000103-T1;
scaffold_1	funannotate	CDS	496005	496443	.	-	2	ID=POP1_000103-T1.cds;Parent=POP1_000103-T1;
scaffold_1	funannotate	CDS	495319	495547	.	-	1	ID=POP1_000103-T1.cds;Parent=POP1_000103-T1;
scaffold_1	funannotate	gene	505998	507289	.	-	.	ID=POP1_000104;
scaffold_1	funannotate	mRNA	505998	507289	.	-	.	ID=POP1_000104-T1;Parent=POP1_000104;product=hypothetical protein;
scaffold_1	funannotate	exon	506675	507289	.	-	.	ID=POP1_000104-T1.exon1;Parent=POP1_000104-T1;
scaffold_1	funannotate	exon	505998	506513	.	-	.	ID=POP1_000104-T1.exon2;Parent=POP1_000104-T1;
scaffold_1	funannotate	CDS	506675	507289	.	-	0	ID=POP1_000104-T1.cds;Parent=POP1_000104-T1;
scaffold_1	funannotate	CDS	505998	506513	.	-	0	ID=POP1_000104-T1.cds;Parent=POP1_000104-T1;
scaffold_1	funannotate	gene	508309	509318	.	-	.	ID=POP1_000105;
scaffold_1	funannotate	mRNA	508309	509318	.	-	.	ID=POP1_000105-T1;Parent=POP1_000105;product=hypothetical protein;
scaffold_1	funannotate	exon	509021	509318	.	-	.	ID=POP1_000105-T1.exon1;Parent=POP1_000105-T1;
scaffold_1	funannotate	exon	508309	508937	.	-	.	ID=POP1_000105-T1.exon2;Parent=POP1_000105-T1;
scaffold_1	funannotate	CDS	509021	509318	.	-	0	ID=POP1_000105-T1.cds;Parent=POP1_000105-T1;
scaffold_1	funannotate	CDS	508309	508937	.	-	2	ID=POP1_000105-T1.cds;Parent=POP1_000105-T1;
scaffold_1	funannotate	gene	509710	510363	.	+	.	ID=POP1_000106;
scaffold_1	funannotate	mRNA	509710	510363	.	+	.	ID=POP1_000106-T1;Parent=POP1_000106;product=hypothetical protein;
scaffold_1	funannotate	exon	509710	509801	.	+	.	ID=POP1_000106-T1.exon1;Parent=POP1_000106-T1;
scaffold_1	funannotate	exon	509892	510363	.	+	.	ID=POP1_000106-T1.exon2;Parent=POP1_000106-T1;
scaffold_1	funannotate	CDS	509710	509801	.	+	0	ID=POP1_000106-T1.cds;Parent=POP1_000106-T1;
scaffold_1	funannotate	CDS	509892	510363	.	+	1	ID=POP1_000106-T1.cds;Parent=POP1_000106-T1;
scaffold_1	funannotate	gene	511761	513722	.	+	.	ID=POP1_000107;
scaffold_1	funannotate	mRNA	511761	513722	.	+	.	ID=POP1_000107-T1;Parent=POP1_000107;product=hypothetical protein;
scaffold_1	funannotate	exon	511761	511956	.	+	.	ID=POP1_000107-T1.exon1;Parent=POP1_000107-T1;
scaffold_1	funannotate	exon	512051	513305	.	+	.	ID=POP1_000107-T1.exon2;Parent=POP1_000107-T1;
scaffold_1	funannotate	exon	513413	513722	.	+	.	ID=POP1_000107-T1.exon3;Parent=POP1_000107-T1;
scaffold_1	funannotate	CDS	511761	511956	.	+	0	ID=POP1_000107-T1.cds;Parent=POP1_000107-T1;
scaffold_1	funannotate	CDS	512051	513305	.	+	2	ID=POP1_000107-T1.cds;Parent=POP1_000107-T1;
scaffold_1	funannotate	CDS	513413	513722	.	+	1	ID=POP1_000107-T1.cds;Parent=POP1_000107-T1;
scaffold_1	funannotate	gene	518420	519424	.	-	.	ID=POP1_000108;
scaffold_1	funannotate	mRNA	518420	519424	.	-	.	ID=POP1_000108-T1;Parent=POP1_000108;product=hypothetical protein;
scaffold_1	funannotate	exon	518420	519424	.	-	.	ID=POP1_000108-T1.exon1;Parent=POP1_000108-T1;
scaffold_1	funannotate	CDS	518420	519424	.	-	0	ID=POP1_000108-T1.cds;Parent=POP1_000108-T1;
scaffold_1	funannotate	gene	521360	523249	.	+	.	ID=POP1_000109;
scaffold_1	funannotate	mRNA	521360	523249	.	+	.	ID=POP1_000109-T1;Parent=POP1_000109;product=hypothetical protein;
scaffold_1	funannotate	exon	521360	523047	.	+	.	ID=POP1_000109-T1.exon1;Parent=POP1_000109-T1;
scaffold_1	funannotate	exon	523114	523249	.	+	.	ID=POP1_000109-T1.exon2;Parent=POP1_000109-T1;
scaffold_1	funannotate	CDS	521360	523047	.	+	0	ID=POP1_000109-T1.cds;Parent=POP1_000109-T1;
scaffold_1	funannotate	CDS	523114	523249	.	+	1	ID=POP1_000109-T1.cds;Parent=POP1_000109-T1;
scaffold_1	funannotate	gene	523453	525663	.	-	.	ID=POP1_000110;
scaffold_1	funannotate	mRNA	523453	525663	.	-	.	ID=POP1_000110-T1;Parent=POP1_000110;product=hypothetical protein;
scaffold_1	funannotate	exon	523453	525663	.	-	.	ID=POP1_000110-T1.exon1;Parent=POP1_000110-T1;
scaffold_1	funannotate	CDS	523453	525663	.	-	0	ID=POP1_000110-T1.cds;Parent=POP1_000110-T1;
scaffold_1	funannotate	gene	526234	527922	.	+	.	ID=POP1_000111;
scaffold_1	funannotate	mRNA	526234	527922	.	+	.	ID=POP1_000111-T1;Parent=POP1_000111;product=hypothetical protein;
scaffold_1	funannotate	exon	526234	526410	.	+	.	ID=POP1_000111-T1.exon1;Parent=POP1_000111-T1;
scaffold_1	funannotate	exon	526474	526850	.	+	.	ID=POP1_000111-T1.exon2;Parent=POP1_000111-T1;
scaffold_1	funannotate	exon	526939	527299	.	+	.	ID=POP1_000111-T1.exon3;Parent=POP1_000111-T1;
scaffold_1	funannotate	exon	527380	527922	.	+	.	ID=POP1_000111-T1.exon4;Parent=POP1_000111-T1;
scaffold_1	funannotate	CDS	526234	526410	.	+	0	ID=POP1_000111-T1.cds;Parent=POP1_000111-T1;
scaffold_1	funannotate	CDS	526474	526850	.	+	0	ID=POP1_000111-T1.cds;Parent=POP1_000111-T1;
scaffold_1	funannotate	CDS	526939	527299	.	+	1	ID=POP1_000111-T1.cds;Parent=POP1_000111-T1;
scaffold_1	funannotate	CDS	527380	527922	.	+	0	ID=POP1_000111-T1.cds;Parent=POP1_000111-T1;
scaffold_1	funannotate	gene	528184	529056	.	+	.	ID=POP1_000112;
scaffold_1	funannotate	mRNA	528184	529056	.	+	.	ID=POP1_000112-T1;Parent=POP1_000112;product=hypothetical protein;
scaffold_1	funannotate	exon	528184	528223	.	+	.	ID=POP1_000112-T1.exon1;Parent=POP1_000112-T1;
scaffold_1	funannotate	exon	528746	529056	.	+	.	ID=POP1_000112-T1.exon2;Parent=POP1_000112-T1;
scaffold_1	funannotate	CDS	528184	528223	.	+	0	ID=POP1_000112-T1.cds;Parent=POP1_000112-T1;
scaffold_1	funannotate	CDS	528746	529056	.	+	2	ID=POP1_000112-T1.cds;Parent=POP1_000112-T1;
scaffold_1	funannotate	gene	532204	533524	.	-	.	ID=POP1_000113;
scaffold_1	funannotate	mRNA	532204	533524	.	-	.	ID=POP1_000113-T1;Parent=POP1_000113;product=hypothetical protein;
scaffold_1	funannotate	exon	533440	533524	.	-	.	ID=POP1_000113-T1.exon1;Parent=POP1_000113-T1;
scaffold_1	funannotate	exon	532413	533377	.	-	.	ID=POP1_000113-T1.exon2;Parent=POP1_000113-T1;
scaffold_1	funannotate	exon	532204	532335	.	-	.	ID=POP1_000113-T1.exon3;Parent=POP1_000113-T1;
scaffold_1	funannotate	CDS	533440	533524	.	-	0	ID=POP1_000113-T1.cds;Parent=POP1_000113-T1;
scaffold_1	funannotate	CDS	532413	533377	.	-	2	ID=POP1_000113-T1.cds;Parent=POP1_000113-T1;
scaffold_1	funannotate	CDS	532204	532335	.	-	0	ID=POP1_000113-T1.cds;Parent=POP1_000113-T1;
scaffold_1	funannotate	gene	534212	535558	.	-	.	ID=POP1_000114;
scaffold_1	funannotate	mRNA	534212	535558	.	-	.	ID=POP1_000114-T1;Parent=POP1_000114;product=hypothetical protein;
scaffold_1	funannotate	exon	534640	535558	.	-	.	ID=POP1_000114-T1.exon1;Parent=POP1_000114-T1;
scaffold_1	funannotate	exon	534405	534553	.	-	.	ID=POP1_000114-T1.exon2;Parent=POP1_000114-T1;
scaffold_1	funannotate	exon	534212	534235	.	-	.	ID=POP1_000114-T1.exon3;Parent=POP1_000114-T1;
scaffold_1	funannotate	CDS	534640	535558	.	-	0	ID=POP1_000114-T1.cds;Parent=POP1_000114-T1;
scaffold_1	funannotate	CDS	534405	534553	.	-	2	ID=POP1_000114-T1.cds;Parent=POP1_000114-T1;
scaffold_1	funannotate	CDS	534212	534235	.	-	0	ID=POP1_000114-T1.cds;Parent=POP1_000114-T1;
scaffold_1	funannotate	gene	538541	539462	.	+	.	ID=POP1_000115;
scaffold_1	funannotate	mRNA	538541	539462	.	+	.	ID=POP1_000115-T1;Parent=POP1_000115;product=hypothetical protein;
scaffold_1	funannotate	exon	538541	539152	.	+	.	ID=POP1_000115-T1.exon1;Parent=POP1_000115-T1;
scaffold_1	funannotate	exon	539289	539462	.	+	.	ID=POP1_000115-T1.exon2;Parent=POP1_000115-T1;
scaffold_1	funannotate	CDS	538541	539152	.	+	0	ID=POP1_000115-T1.cds;Parent=POP1_000115-T1;
scaffold_1	funannotate	CDS	539289	539462	.	+	0	ID=POP1_000115-T1.cds;Parent=POP1_000115-T1;
scaffold_1	funannotate	gene	540208	541948	.	-	.	ID=POP1_000116;
scaffold_1	funannotate	mRNA	540208	541948	.	-	.	ID=POP1_000116-T1;Parent=POP1_000116;product=hypothetical protein;
scaffold_1	funannotate	exon	541440	541948	.	-	.	ID=POP1_000116-T1.exon1;Parent=POP1_000116-T1;
scaffold_1	funannotate	exon	540208	541333	.	-	.	ID=POP1_000116-T1.exon2;Parent=POP1_000116-T1;
scaffold_1	funannotate	CDS	541440	541948	.	-	0	ID=POP1_000116-T1.cds;Parent=POP1_000116-T1;
scaffold_1	funannotate	CDS	540208	541333	.	-	1	ID=POP1_000116-T1.cds;Parent=POP1_000116-T1;
scaffold_1	funannotate	gene	542523	542759	.	+	.	ID=POP1_000117;
scaffold_1	funannotate	mRNA	542523	542759	.	+	.	ID=POP1_000117-T1;Parent=POP1_000117;product=hypothetical protein;
scaffold_1	funannotate	exon	542523	542759	.	+	.	ID=POP1_000117-T1.exon1;Parent=POP1_000117-T1;
scaffold_1	funannotate	CDS	542523	542759	.	+	0	ID=POP1_000117-T1.cds;Parent=POP1_000117-T1;
scaffold_1	funannotate	gene	544257	547393	.	-	.	ID=POP1_000118;
scaffold_1	funannotate	mRNA	544257	547393	.	-	.	ID=POP1_000118-T1;Parent=POP1_000118;product=hypothetical protein;
scaffold_1	funannotate	exon	546601	547393	.	-	.	ID=POP1_000118-T1.exon1;Parent=POP1_000118-T1;
scaffold_1	funannotate	exon	546026	546513	.	-	.	ID=POP1_000118-T1.exon2;Parent=POP1_000118-T1;
scaffold_1	funannotate	exon	545626	545963	.	-	.	ID=POP1_000118-T1.exon3;Parent=POP1_000118-T1;
scaffold_1	funannotate	exon	544257	545571	.	-	.	ID=POP1_000118-T1.exon4;Parent=POP1_000118-T1;
scaffold_1	funannotate	CDS	546601	547393	.	-	0	ID=POP1_000118-T1.cds;Parent=POP1_000118-T1;
scaffold_1	funannotate	CDS	546026	546513	.	-	2	ID=POP1_000118-T1.cds;Parent=POP1_000118-T1;
scaffold_1	funannotate	CDS	545626	545963	.	-	0	ID=POP1_000118-T1.cds;Parent=POP1_000118-T1;
scaffold_1	funannotate	CDS	544257	545571	.	-	1	ID=POP1_000118-T1.cds;Parent=POP1_000118-T1;
scaffold_1	funannotate	gene	550556	552973	.	-	.	ID=POP1_000119;
scaffold_1	funannotate	mRNA	550556	552973	.	-	.	ID=POP1_000119-T1;Parent=POP1_000119;product=hypothetical protein;
scaffold_1	funannotate	exon	552916	552973	.	-	.	ID=POP1_000119-T1.exon1;Parent=POP1_000119-T1;
scaffold_1	funannotate	exon	552195	552742	.	-	.	ID=POP1_000119-T1.exon2;Parent=POP1_000119-T1;
scaffold_1	funannotate	exon	550556	552100	.	-	.	ID=POP1_000119-T1.exon3;Parent=POP1_000119-T1;
scaffold_1	funannotate	CDS	552916	552973	.	-	0	ID=POP1_000119-T1.cds;Parent=POP1_000119-T1;
scaffold_1	funannotate	CDS	552195	552742	.	-	2	ID=POP1_000119-T1.cds;Parent=POP1_000119-T1;
scaffold_1	funannotate	CDS	550556	552100	.	-	0	ID=POP1_000119-T1.cds;Parent=POP1_000119-T1;
scaffold_1	funannotate	gene	554647	558889	.	-	.	ID=POP1_000120;
scaffold_1	funannotate	mRNA	554647	558889	.	-	.	ID=POP1_000120-T1;Parent=POP1_000120;product=hypothetical protein;
scaffold_1	funannotate	exon	555144	558889	.	-	.	ID=POP1_000120-T1.exon1;Parent=POP1_000120-T1;
scaffold_1	funannotate	exon	554647	555028	.	-	.	ID=POP1_000120-T1.exon2;Parent=POP1_000120-T1;
scaffold_1	funannotate	CDS	555144	558889	.	-	0	ID=POP1_000120-T1.cds;Parent=POP1_000120-T1;
scaffold_1	funannotate	CDS	554647	555028	.	-	1	ID=POP1_000120-T1.cds;Parent=POP1_000120-T1;
scaffold_1	funannotate	gene	559708	561773	.	+	.	ID=POP1_000121;
scaffold_1	funannotate	mRNA	559708	561773	.	+	.	ID=POP1_000121-T1;Parent=POP1_000121;product=hypothetical protein;
scaffold_1	funannotate	exon	559708	560325	.	+	.	ID=POP1_000121-T1.exon1;Parent=POP1_000121-T1;
scaffold_1	funannotate	exon	560381	561507	.	+	.	ID=POP1_000121-T1.exon2;Parent=POP1_000121-T1;
scaffold_1	funannotate	exon	561578	561773	.	+	.	ID=POP1_000121-T1.exon3;Parent=POP1_000121-T1;
scaffold_1	funannotate	CDS	559708	560325	.	+	0	ID=POP1_000121-T1.cds;Parent=POP1_000121-T1;
scaffold_1	funannotate	CDS	560381	561507	.	+	0	ID=POP1_000121-T1.cds;Parent=POP1_000121-T1;
scaffold_1	funannotate	CDS	561578	561773	.	+	1	ID=POP1_000121-T1.cds;Parent=POP1_000121-T1;
scaffold_1	funannotate	gene	563616	564876	.	+	.	ID=POP1_000122;
scaffold_1	funannotate	mRNA	563616	564876	.	+	.	ID=POP1_000122-T1;Parent=POP1_000122;product=hypothetical protein;
scaffold_1	funannotate	exon	563616	564165	.	+	.	ID=POP1_000122-T1.exon1;Parent=POP1_000122-T1;
scaffold_1	funannotate	exon	564377	564876	.	+	.	ID=POP1_000122-T1.exon2;Parent=POP1_000122-T1;
scaffold_1	funannotate	CDS	563616	564165	.	+	0	ID=POP1_000122-T1.cds;Parent=POP1_000122-T1;
scaffold_1	funannotate	CDS	564377	564876	.	+	2	ID=POP1_000122-T1.cds;Parent=POP1_000122-T1;
scaffold_1	funannotate	gene	566618	567838	.	+	.	ID=POP1_000123;
scaffold_1	funannotate	mRNA	566618	567838	.	+	.	ID=POP1_000123-T1;Parent=POP1_000123;product=hypothetical protein;
scaffold_1	funannotate	exon	566618	566906	.	+	.	ID=POP1_000123-T1.exon1;Parent=POP1_000123-T1;
scaffold_1	funannotate	exon	567045	567838	.	+	.	ID=POP1_000123-T1.exon2;Parent=POP1_000123-T1;
scaffold_1	funannotate	CDS	566618	566906	.	+	0	ID=POP1_000123-T1.cds;Parent=POP1_000123-T1;
scaffold_1	funannotate	CDS	567045	567838	.	+	2	ID=POP1_000123-T1.cds;Parent=POP1_000123-T1;
scaffold_1	funannotate	gene	569310	571776	.	+	.	ID=POP1_000124;
scaffold_1	funannotate	mRNA	569310	571776	.	+	.	ID=POP1_000124-T1;Parent=POP1_000124;product=hypothetical protein;
scaffold_1	funannotate	exon	569310	569755	.	+	.	ID=POP1_000124-T1.exon1;Parent=POP1_000124-T1;
scaffold_1	funannotate	exon	570351	570524	.	+	.	ID=POP1_000124-T1.exon2;Parent=POP1_000124-T1;
scaffold_1	funannotate	exon	570963	571776	.	+	.	ID=POP1_000124-T1.exon3;Parent=POP1_000124-T1;
scaffold_1	funannotate	CDS	569310	569755	.	+	0	ID=POP1_000124-T1.cds;Parent=POP1_000124-T1;
scaffold_1	funannotate	CDS	570351	570524	.	+	1	ID=POP1_000124-T1.cds;Parent=POP1_000124-T1;
scaffold_1	funannotate	CDS	570963	571776	.	+	1	ID=POP1_000124-T1.cds;Parent=POP1_000124-T1;
scaffold_1	funannotate	gene	572103	573204	.	+	.	ID=POP1_000125;
scaffold_1	funannotate	mRNA	572103	573204	.	+	.	ID=POP1_000125-T1;Parent=POP1_000125;product=hypothetical protein;
scaffold_1	funannotate	exon	572103	572107	.	+	.	ID=POP1_000125-T1.exon1;Parent=POP1_000125-T1;
scaffold_1	funannotate	exon	572418	573204	.	+	.	ID=POP1_000125-T1.exon2;Parent=POP1_000125-T1;
scaffold_1	funannotate	CDS	572103	572107	.	+	0	ID=POP1_000125-T1.cds;Parent=POP1_000125-T1;
scaffold_1	funannotate	CDS	572418	573204	.	+	1	ID=POP1_000125-T1.cds;Parent=POP1_000125-T1;
scaffold_1	funannotate	gene	574940	578204	.	+	.	ID=POP1_000126;
scaffold_1	funannotate	mRNA	574940	578204	.	+	.	ID=POP1_000126-T1;Parent=POP1_000126;product=hypothetical protein;
scaffold_1	funannotate	exon	574940	575149	.	+	.	ID=POP1_000126-T1.exon1;Parent=POP1_000126-T1;
scaffold_1	funannotate	exon	575214	578204	.	+	.	ID=POP1_000126-T1.exon2;Parent=POP1_000126-T1;
scaffold_1	funannotate	CDS	574940	575149	.	+	0	ID=POP1_000126-T1.cds;Parent=POP1_000126-T1;
scaffold_1	funannotate	CDS	575214	578204	.	+	0	ID=POP1_000126-T1.cds;Parent=POP1_000126-T1;
scaffold_1	funannotate	gene	578310	579780	.	+	.	ID=POP1_000127;
scaffold_1	funannotate	mRNA	578310	579780	.	+	.	ID=POP1_000127-T1;Parent=POP1_000127;product=hypothetical protein;
scaffold_1	funannotate	exon	578310	578761	.	+	.	ID=POP1_000127-T1.exon1;Parent=POP1_000127-T1;
scaffold_1	funannotate	exon	578858	578965	.	+	.	ID=POP1_000127-T1.exon2;Parent=POP1_000127-T1;
scaffold_1	funannotate	exon	579060	579780	.	+	.	ID=POP1_000127-T1.exon3;Parent=POP1_000127-T1;
scaffold_1	funannotate	CDS	578310	578761	.	+	0	ID=POP1_000127-T1.cds;Parent=POP1_000127-T1;
scaffold_1	funannotate	CDS	578858	578965	.	+	1	ID=POP1_000127-T1.cds;Parent=POP1_000127-T1;
scaffold_1	funannotate	CDS	579060	579780	.	+	1	ID=POP1_000127-T1.cds;Parent=POP1_000127-T1;
scaffold_1	funannotate	gene	580777	582942	.	-	.	ID=POP1_000128;
scaffold_1	funannotate	mRNA	580777	582942	.	-	.	ID=POP1_000128-T1;Parent=POP1_000128;product=hypothetical protein;
scaffold_1	funannotate	exon	582861	582942	.	-	.	ID=POP1_000128-T1.exon1;Parent=POP1_000128-T1;
scaffold_1	funannotate	exon	582371	582735	.	-	.	ID=POP1_000128-T1.exon2;Parent=POP1_000128-T1;
scaffold_1	funannotate	exon	582216	582309	.	-	.	ID=POP1_000128-T1.exon3;Parent=POP1_000128-T1;
scaffold_1	funannotate	exon	581956	582155	.	-	.	ID=POP1_000128-T1.exon4;Parent=POP1_000128-T1;
scaffold_1	funannotate	exon	581825	581898	.	-	.	ID=POP1_000128-T1.exon5;Parent=POP1_000128-T1;
scaffold_1	funannotate	exon	581668	581766	.	-	.	ID=POP1_000128-T1.exon6;Parent=POP1_000128-T1;
scaffold_1	funannotate	exon	581442	581614	.	-	.	ID=POP1_000128-T1.exon7;Parent=POP1_000128-T1;
scaffold_1	funannotate	exon	581220	581383	.	-	.	ID=POP1_000128-T1.exon8;Parent=POP1_000128-T1;
scaffold_1	funannotate	exon	580777	581130	.	-	.	ID=POP1_000128-T1.exon9;Parent=POP1_000128-T1;
scaffold_1	funannotate	CDS	582861	582942	.	-	0	ID=POP1_000128-T1.cds;Parent=POP1_000128-T1;
scaffold_1	funannotate	CDS	582371	582735	.	-	2	ID=POP1_000128-T1.cds;Parent=POP1_000128-T1;
scaffold_1	funannotate	CDS	582216	582309	.	-	0	ID=POP1_000128-T1.cds;Parent=POP1_000128-T1;
scaffold_1	funannotate	CDS	581956	582155	.	-	2	ID=POP1_000128-T1.cds;Parent=POP1_000128-T1;
scaffold_1	funannotate	CDS	581825	581898	.	-	0	ID=POP1_000128-T1.cds;Parent=POP1_000128-T1;
scaffold_1	funannotate	CDS	581668	581766	.	-	1	ID=POP1_000128-T1.cds;Parent=POP1_000128-T1;
scaffold_1	funannotate	CDS	581442	581614	.	-	1	ID=POP1_000128-T1.cds;Parent=POP1_000128-T1;
scaffold_1	funannotate	CDS	581220	581383	.	-	2	ID=POP1_000128-T1.cds;Parent=POP1_000128-T1;
scaffold_1	funannotate	CDS	580777	581130	.	-	0	ID=POP1_000128-T1.cds;Parent=POP1_000128-T1;
scaffold_1	funannotate	gene	583764	585116	.	-	.	ID=POP1_000129;
scaffold_1	funannotate	mRNA	583764	585116	.	-	.	ID=POP1_000129-T1;Parent=POP1_000129;product=hypothetical protein;
scaffold_1	funannotate	exon	584847	585116	.	-	.	ID=POP1_000129-T1.exon1;Parent=POP1_000129-T1;
scaffold_1	funannotate	exon	584262	584752	.	-	.	ID=POP1_000129-T1.exon2;Parent=POP1_000129-T1;
scaffold_1	funannotate	exon	583764	584184	.	-	.	ID=POP1_000129-T1.exon3;Parent=POP1_000129-T1;
scaffold_1	funannotate	CDS	584847	585116	.	-	0	ID=POP1_000129-T1.cds;Parent=POP1_000129-T1;
scaffold_1	funannotate	CDS	584262	584752	.	-	0	ID=POP1_000129-T1.cds;Parent=POP1_000129-T1;
scaffold_1	funannotate	CDS	583764	584184	.	-	1	ID=POP1_000129-T1.cds;Parent=POP1_000129-T1;
scaffold_1	funannotate	gene	585707	588143	.	-	.	ID=POP1_000130;
scaffold_1	funannotate	mRNA	585707	588143	.	-	.	ID=POP1_000130-T1;Parent=POP1_000130;product=hypothetical protein;
scaffold_1	funannotate	exon	588067	588143	.	-	.	ID=POP1_000130-T1.exon1;Parent=POP1_000130-T1;
scaffold_1	funannotate	exon	587774	588006	.	-	.	ID=POP1_000130-T1.exon2;Parent=POP1_000130-T1;
scaffold_1	funannotate	exon	587693	587709	.	-	.	ID=POP1_000130-T1.exon3;Parent=POP1_000130-T1;
scaffold_1	funannotate	exon	587611	587620	.	-	.	ID=POP1_000130-T1.exon4;Parent=POP1_000130-T1;
scaffold_1	funannotate	exon	587427	587552	.	-	.	ID=POP1_000130-T1.exon5;Parent=POP1_000130-T1;
scaffold_1	funannotate	exon	586421	587377	.	-	.	ID=POP1_000130-T1.exon6;Parent=POP1_000130-T1;
scaffold_1	funannotate	exon	585809	586346	.	-	.	ID=POP1_000130-T1.exon7;Parent=POP1_000130-T1;
scaffold_1	funannotate	exon	585707	585758	.	-	.	ID=POP1_000130-T1.exon8;Parent=POP1_000130-T1;
scaffold_1	funannotate	CDS	588067	588143	.	-	0	ID=POP1_000130-T1.cds;Parent=POP1_000130-T1;
scaffold_1	funannotate	CDS	587774	588006	.	-	1	ID=POP1_000130-T1.cds;Parent=POP1_000130-T1;
scaffold_1	funannotate	CDS	587693	587709	.	-	2	ID=POP1_000130-T1.cds;Parent=POP1_000130-T1;
scaffold_1	funannotate	CDS	587611	587620	.	-	0	ID=POP1_000130-T1.cds;Parent=POP1_000130-T1;
scaffold_1	funannotate	CDS	587427	587552	.	-	2	ID=POP1_000130-T1.cds;Parent=POP1_000130-T1;
scaffold_1	funannotate	CDS	586421	587377	.	-	2	ID=POP1_000130-T1.cds;Parent=POP1_000130-T1;
scaffold_1	funannotate	CDS	585809	586346	.	-	2	ID=POP1_000130-T1.cds;Parent=POP1_000130-T1;
scaffold_1	funannotate	CDS	585707	585758	.	-	1	ID=POP1_000130-T1.cds;Parent=POP1_000130-T1;
scaffold_1	funannotate	gene	590007	590923	.	+	.	ID=POP1_000131;
scaffold_1	funannotate	mRNA	590007	590923	.	+	.	ID=POP1_000131-T1;Parent=POP1_000131;product=hypothetical protein;
scaffold_1	funannotate	exon	590007	590325	.	+	.	ID=POP1_000131-T1.exon1;Parent=POP1_000131-T1;
scaffold_1	funannotate	exon	590399	590538	.	+	.	ID=POP1_000131-T1.exon2;Parent=POP1_000131-T1;
scaffold_1	funannotate	exon	590606	590923	.	+	.	ID=POP1_000131-T1.exon3;Parent=POP1_000131-T1;
scaffold_1	funannotate	CDS	590007	590325	.	+	0	ID=POP1_000131-T1.cds;Parent=POP1_000131-T1;
scaffold_1	funannotate	CDS	590399	590538	.	+	2	ID=POP1_000131-T1.cds;Parent=POP1_000131-T1;
scaffold_1	funannotate	CDS	590606	590923	.	+	0	ID=POP1_000131-T1.cds;Parent=POP1_000131-T1;
scaffold_1	funannotate	gene	591502	592397	.	-	.	ID=POP1_000132;
scaffold_1	funannotate	mRNA	591502	592397	.	-	.	ID=POP1_000132-T1;Parent=POP1_000132;product=hypothetical protein;
scaffold_1	funannotate	exon	592148	592397	.	-	.	ID=POP1_000132-T1.exon1;Parent=POP1_000132-T1;
scaffold_1	funannotate	exon	591800	591930	.	-	.	ID=POP1_000132-T1.exon2;Parent=POP1_000132-T1;
scaffold_1	funannotate	exon	591502	591726	.	-	.	ID=POP1_000132-T1.exon3;Parent=POP1_000132-T1;
scaffold_1	funannotate	CDS	592148	592397	.	-	0	ID=POP1_000132-T1.cds;Parent=POP1_000132-T1;
scaffold_1	funannotate	CDS	591800	591930	.	-	2	ID=POP1_000132-T1.cds;Parent=POP1_000132-T1;
scaffold_1	funannotate	CDS	591502	591726	.	-	0	ID=POP1_000132-T1.cds;Parent=POP1_000132-T1;
scaffold_1	funannotate	gene	593548	594303	.	+	.	ID=POP1_000133;
scaffold_1	funannotate	mRNA	593548	594303	.	+	.	ID=POP1_000133-T1;Parent=POP1_000133;product=hypothetical protein;
scaffold_1	funannotate	exon	593548	593611	.	+	.	ID=POP1_000133-T1.exon1;Parent=POP1_000133-T1;
scaffold_1	funannotate	exon	593675	594303	.	+	.	ID=POP1_000133-T1.exon2;Parent=POP1_000133-T1;
scaffold_1	funannotate	CDS	593548	593611	.	+	0	ID=POP1_000133-T1.cds;Parent=POP1_000133-T1;
scaffold_1	funannotate	CDS	593675	594303	.	+	2	ID=POP1_000133-T1.cds;Parent=POP1_000133-T1;
scaffold_1	funannotate	gene	595584	596826	.	+	.	ID=POP1_000134;
scaffold_1	funannotate	mRNA	595584	596826	.	+	.	ID=POP1_000134-T1;Parent=POP1_000134;product=hypothetical protein;
scaffold_1	funannotate	exon	595584	595899	.	+	.	ID=POP1_000134-T1.exon1;Parent=POP1_000134-T1;
scaffold_1	funannotate	exon	596146	596273	.	+	.	ID=POP1_000134-T1.exon2;Parent=POP1_000134-T1;
scaffold_1	funannotate	exon	596340	596351	.	+	.	ID=POP1_000134-T1.exon3;Parent=POP1_000134-T1;
scaffold_1	funannotate	exon	596412	596508	.	+	.	ID=POP1_000134-T1.exon4;Parent=POP1_000134-T1;
scaffold_1	funannotate	exon	596594	596826	.	+	.	ID=POP1_000134-T1.exon5;Parent=POP1_000134-T1;
scaffold_1	funannotate	CDS	595584	595899	.	+	0	ID=POP1_000134-T1.cds;Parent=POP1_000134-T1;
scaffold_1	funannotate	CDS	596146	596273	.	+	2	ID=POP1_000134-T1.cds;Parent=POP1_000134-T1;
scaffold_1	funannotate	CDS	596340	596351	.	+	0	ID=POP1_000134-T1.cds;Parent=POP1_000134-T1;
scaffold_1	funannotate	CDS	596412	596508	.	+	0	ID=POP1_000134-T1.cds;Parent=POP1_000134-T1;
scaffold_1	funannotate	CDS	596594	596826	.	+	2	ID=POP1_000134-T1.cds;Parent=POP1_000134-T1;
scaffold_1	funannotate	gene	598965	599430	.	+	.	ID=POP1_000135;
scaffold_1	funannotate	mRNA	598965	599430	.	+	.	ID=POP1_000135-T1;Parent=POP1_000135;product=hypothetical protein;
scaffold_1	funannotate	exon	598965	599350	.	+	.	ID=POP1_000135-T1.exon1;Parent=POP1_000135-T1;
scaffold_1	funannotate	exon	599412	599430	.	+	.	ID=POP1_000135-T1.exon2;Parent=POP1_000135-T1;
scaffold_1	funannotate	CDS	598965	599350	.	+	0	ID=POP1_000135-T1.cds;Parent=POP1_000135-T1;
scaffold_1	funannotate	CDS	599412	599430	.	+	1	ID=POP1_000135-T1.cds;Parent=POP1_000135-T1;
scaffold_1	funannotate	gene	600027	600861	.	+	.	ID=POP1_000136;
scaffold_1	funannotate	mRNA	600027	600861	.	+	.	ID=POP1_000136-T1;Parent=POP1_000136;product=hypothetical protein;
scaffold_1	funannotate	exon	600027	600061	.	+	.	ID=POP1_000136-T1.exon1;Parent=POP1_000136-T1;
scaffold_1	funannotate	exon	600122	600594	.	+	.	ID=POP1_000136-T1.exon2;Parent=POP1_000136-T1;
scaffold_1	funannotate	exon	600677	600861	.	+	.	ID=POP1_000136-T1.exon3;Parent=POP1_000136-T1;
scaffold_1	funannotate	CDS	600027	600061	.	+	0	ID=POP1_000136-T1.cds;Parent=POP1_000136-T1;
scaffold_1	funannotate	CDS	600122	600594	.	+	1	ID=POP1_000136-T1.cds;Parent=POP1_000136-T1;
scaffold_1	funannotate	CDS	600677	600861	.	+	2	ID=POP1_000136-T1.cds;Parent=POP1_000136-T1;
scaffold_1	funannotate	gene	601426	602327	.	-	.	ID=POP1_000137;
scaffold_1	funannotate	mRNA	601426	602327	.	-	.	ID=POP1_000137-T1;Parent=POP1_000137;product=hypothetical protein;
scaffold_1	funannotate	exon	602009	602327	.	-	.	ID=POP1_000137-T1.exon1;Parent=POP1_000137-T1;
scaffold_1	funannotate	exon	601796	601938	.	-	.	ID=POP1_000137-T1.exon2;Parent=POP1_000137-T1;
scaffold_1	funannotate	exon	601426	601725	.	-	.	ID=POP1_000137-T1.exon3;Parent=POP1_000137-T1;
scaffold_1	funannotate	CDS	602009	602327	.	-	0	ID=POP1_000137-T1.cds;Parent=POP1_000137-T1;
scaffold_1	funannotate	CDS	601796	601938	.	-	2	ID=POP1_000137-T1.cds;Parent=POP1_000137-T1;
scaffold_1	funannotate	CDS	601426	601725	.	-	0	ID=POP1_000137-T1.cds;Parent=POP1_000137-T1;
scaffold_1	funannotate	gene	602858	603980	.	+	.	ID=POP1_000138;
scaffold_1	funannotate	mRNA	602858	603980	.	+	.	ID=POP1_000138-T1;Parent=POP1_000138;product=hypothetical protein;
scaffold_1	funannotate	exon	602858	603143	.	+	.	ID=POP1_000138-T1.exon1;Parent=POP1_000138-T1;
scaffold_1	funannotate	exon	603202	603312	.	+	.	ID=POP1_000138-T1.exon2;Parent=POP1_000138-T1;
scaffold_1	funannotate	exon	603370	603506	.	+	.	ID=POP1_000138-T1.exon3;Parent=POP1_000138-T1;
scaffold_1	funannotate	exon	603568	603664	.	+	.	ID=POP1_000138-T1.exon4;Parent=POP1_000138-T1;
scaffold_1	funannotate	exon	603727	603980	.	+	.	ID=POP1_000138-T1.exon5;Parent=POP1_000138-T1;
scaffold_1	funannotate	CDS	602858	603143	.	+	0	ID=POP1_000138-T1.cds;Parent=POP1_000138-T1;
scaffold_1	funannotate	CDS	603202	603312	.	+	2	ID=POP1_000138-T1.cds;Parent=POP1_000138-T1;
scaffold_1	funannotate	CDS	603370	603506	.	+	2	ID=POP1_000138-T1.cds;Parent=POP1_000138-T1;
scaffold_1	funannotate	CDS	603568	603664	.	+	0	ID=POP1_000138-T1.cds;Parent=POP1_000138-T1;
scaffold_1	funannotate	CDS	603727	603980	.	+	2	ID=POP1_000138-T1.cds;Parent=POP1_000138-T1;
scaffold_1	funannotate	gene	606714	607429	.	+	.	ID=POP1_000139;
scaffold_1	funannotate	mRNA	606714	607429	.	+	.	ID=POP1_000139-T1;Parent=POP1_000139;product=hypothetical protein;
scaffold_1	funannotate	exon	606714	606836	.	+	.	ID=POP1_000139-T1.exon1;Parent=POP1_000139-T1;
scaffold_1	funannotate	exon	606899	607429	.	+	.	ID=POP1_000139-T1.exon2;Parent=POP1_000139-T1;
scaffold_1	funannotate	CDS	606714	606836	.	+	0	ID=POP1_000139-T1.cds;Parent=POP1_000139-T1;
scaffold_1	funannotate	CDS	606899	607429	.	+	0	ID=POP1_000139-T1.cds;Parent=POP1_000139-T1;
scaffold_1	funannotate	gene	607938	609028	.	+	.	ID=POP1_000140;
scaffold_1	funannotate	mRNA	607938	609028	.	+	.	ID=POP1_000140-T1;Parent=POP1_000140;product=hypothetical protein;
scaffold_1	funannotate	exon	607938	608300	.	+	.	ID=POP1_000140-T1.exon1;Parent=POP1_000140-T1;
scaffold_1	funannotate	exon	608352	608445	.	+	.	ID=POP1_000140-T1.exon2;Parent=POP1_000140-T1;
scaffold_1	funannotate	exon	608502	608601	.	+	.	ID=POP1_000140-T1.exon3;Parent=POP1_000140-T1;
scaffold_1	funannotate	exon	608671	609028	.	+	.	ID=POP1_000140-T1.exon4;Parent=POP1_000140-T1;
scaffold_1	funannotate	CDS	607938	608300	.	+	0	ID=POP1_000140-T1.cds;Parent=POP1_000140-T1;
scaffold_1	funannotate	CDS	608352	608445	.	+	0	ID=POP1_000140-T1.cds;Parent=POP1_000140-T1;
scaffold_1	funannotate	CDS	608502	608601	.	+	2	ID=POP1_000140-T1.cds;Parent=POP1_000140-T1;
scaffold_1	funannotate	CDS	608671	609028	.	+	1	ID=POP1_000140-T1.cds;Parent=POP1_000140-T1;
scaffold_1	funannotate	gene	610540	611626	.	+	.	ID=POP1_000141;
scaffold_1	funannotate	mRNA	610540	611626	.	+	.	ID=POP1_000141-T1;Parent=POP1_000141;product=hypothetical protein;
scaffold_1	funannotate	exon	610540	610872	.	+	.	ID=POP1_000141-T1.exon1;Parent=POP1_000141-T1;
scaffold_1	funannotate	exon	610953	611146	.	+	.	ID=POP1_000141-T1.exon2;Parent=POP1_000141-T1;
scaffold_1	funannotate	exon	611213	611457	.	+	.	ID=POP1_000141-T1.exon3;Parent=POP1_000141-T1;
scaffold_1	funannotate	exon	611517	611626	.	+	.	ID=POP1_000141-T1.exon4;Parent=POP1_000141-T1;
scaffold_1	funannotate	CDS	610540	610872	.	+	0	ID=POP1_000141-T1.cds;Parent=POP1_000141-T1;
scaffold_1	funannotate	CDS	610953	611146	.	+	0	ID=POP1_000141-T1.cds;Parent=POP1_000141-T1;
scaffold_1	funannotate	CDS	611213	611457	.	+	1	ID=POP1_000141-T1.cds;Parent=POP1_000141-T1;
scaffold_1	funannotate	CDS	611517	611626	.	+	2	ID=POP1_000141-T1.cds;Parent=POP1_000141-T1;
scaffold_1	funannotate	gene	612577	614532	.	+	.	ID=POP1_000142;
scaffold_1	funannotate	mRNA	612577	614532	.	+	.	ID=POP1_000142-T1;Parent=POP1_000142;product=hypothetical protein;
scaffold_1	funannotate	exon	612577	614532	.	+	.	ID=POP1_000142-T1.exon1;Parent=POP1_000142-T1;
scaffold_1	funannotate	CDS	612577	614532	.	+	0	ID=POP1_000142-T1.cds;Parent=POP1_000142-T1;
scaffold_1	funannotate	gene	615323	619162	.	+	.	ID=POP1_000143;
scaffold_1	funannotate	mRNA	615323	619162	.	+	.	ID=POP1_000143-T1;Parent=POP1_000143;product=hypothetical protein;
scaffold_1	funannotate	exon	615323	619162	.	+	.	ID=POP1_000143-T1.exon1;Parent=POP1_000143-T1;
scaffold_1	funannotate	CDS	615323	619162	.	+	0	ID=POP1_000143-T1.cds;Parent=POP1_000143-T1;
scaffold_1	funannotate	gene	620407	621333	.	+	.	ID=POP1_000144;
scaffold_1	funannotate	mRNA	620407	621333	.	+	.	ID=POP1_000144-T1;Parent=POP1_000144;product=hypothetical protein;
scaffold_1	funannotate	exon	620407	621333	.	+	.	ID=POP1_000144-T1.exon1;Parent=POP1_000144-T1;
scaffold_1	funannotate	CDS	620407	621333	.	+	0	ID=POP1_000144-T1.cds;Parent=POP1_000144-T1;
scaffold_1	funannotate	gene	622086	623080	.	+	.	ID=POP1_000145;
scaffold_1	funannotate	mRNA	622086	623080	.	+	.	ID=POP1_000145-T1;Parent=POP1_000145;product=hypothetical protein;
scaffold_1	funannotate	exon	622086	622346	.	+	.	ID=POP1_000145-T1.exon1;Parent=POP1_000145-T1;
scaffold_1	funannotate	exon	622421	623080	.	+	.	ID=POP1_000145-T1.exon2;Parent=POP1_000145-T1;
scaffold_1	funannotate	CDS	622086	622346	.	+	0	ID=POP1_000145-T1.cds;Parent=POP1_000145-T1;
scaffold_1	funannotate	CDS	622421	623080	.	+	0	ID=POP1_000145-T1.cds;Parent=POP1_000145-T1;
scaffold_1	funannotate	gene	623323	625344	.	-	.	ID=POP1_000146;
scaffold_1	funannotate	mRNA	623323	625344	.	-	.	ID=POP1_000146-T1;Parent=POP1_000146;product=hypothetical protein;
scaffold_1	funannotate	exon	625198	625344	.	-	.	ID=POP1_000146-T1.exon1;Parent=POP1_000146-T1;
scaffold_1	funannotate	exon	625012	625140	.	-	.	ID=POP1_000146-T1.exon2;Parent=POP1_000146-T1;
scaffold_1	funannotate	exon	624310	624948	.	-	.	ID=POP1_000146-T1.exon3;Parent=POP1_000146-T1;
scaffold_1	funannotate	exon	623323	624249	.	-	.	ID=POP1_000146-T1.exon4;Parent=POP1_000146-T1;
scaffold_1	funannotate	CDS	625198	625344	.	-	0	ID=POP1_000146-T1.cds;Parent=POP1_000146-T1;
scaffold_1	funannotate	CDS	625012	625140	.	-	0	ID=POP1_000146-T1.cds;Parent=POP1_000146-T1;
scaffold_1	funannotate	CDS	624310	624948	.	-	0	ID=POP1_000146-T1.cds;Parent=POP1_000146-T1;
scaffold_1	funannotate	CDS	623323	624249	.	-	0	ID=POP1_000146-T1.cds;Parent=POP1_000146-T1;
scaffold_1	funannotate	gene	629550	631213	.	-	.	ID=POP1_000147;
scaffold_1	funannotate	mRNA	629550	631213	.	-	.	ID=POP1_000147-T1;Parent=POP1_000147;product=hypothetical protein;
scaffold_1	funannotate	exon	631059	631213	.	-	.	ID=POP1_000147-T1.exon1;Parent=POP1_000147-T1;
scaffold_1	funannotate	exon	629550	630996	.	-	.	ID=POP1_000147-T1.exon2;Parent=POP1_000147-T1;
scaffold_1	funannotate	CDS	631059	631213	.	-	0	ID=POP1_000147-T1.cds;Parent=POP1_000147-T1;
scaffold_1	funannotate	CDS	629550	630996	.	-	1	ID=POP1_000147-T1.cds;Parent=POP1_000147-T1;
scaffold_1	funannotate	gene	632276	634462	.	-	.	ID=POP1_000148;
scaffold_1	funannotate	mRNA	632276	634462	.	-	.	ID=POP1_000148-T1;Parent=POP1_000148;product=hypothetical protein;
scaffold_1	funannotate	exon	634285	634462	.	-	.	ID=POP1_000148-T1.exon1;Parent=POP1_000148-T1;
scaffold_1	funannotate	exon	634012	634133	.	-	.	ID=POP1_000148-T1.exon2;Parent=POP1_000148-T1;
scaffold_1	funannotate	exon	633720	633861	.	-	.	ID=POP1_000148-T1.exon3;Parent=POP1_000148-T1;
scaffold_1	funannotate	exon	633544	633639	.	-	.	ID=POP1_000148-T1.exon4;Parent=POP1_000148-T1;
scaffold_1	funannotate	exon	633111	633417	.	-	.	ID=POP1_000148-T1.exon5;Parent=POP1_000148-T1;
scaffold_1	funannotate	exon	632849	632973	.	-	.	ID=POP1_000148-T1.exon6;Parent=POP1_000148-T1;
scaffold_1	funannotate	exon	632406	632651	.	-	.	ID=POP1_000148-T1.exon7;Parent=POP1_000148-T1;
scaffold_1	funannotate	exon	632276	632328	.	-	.	ID=POP1_000148-T1.exon8;Parent=POP1_000148-T1;
scaffold_1	funannotate	CDS	634285	634462	.	-	0	ID=POP1_000148-T1.cds;Parent=POP1_000148-T1;
scaffold_1	funannotate	CDS	634012	634133	.	-	2	ID=POP1_000148-T1.cds;Parent=POP1_000148-T1;
scaffold_1	funannotate	CDS	633720	633861	.	-	0	ID=POP1_000148-T1.cds;Parent=POP1_000148-T1;
scaffold_1	funannotate	CDS	633544	633639	.	-	2	ID=POP1_000148-T1.cds;Parent=POP1_000148-T1;
scaffold_1	funannotate	CDS	633111	633417	.	-	2	ID=POP1_000148-T1.cds;Parent=POP1_000148-T1;
scaffold_1	funannotate	CDS	632849	632973	.	-	1	ID=POP1_000148-T1.cds;Parent=POP1_000148-T1;
scaffold_1	funannotate	CDS	632406	632651	.	-	2	ID=POP1_000148-T1.cds;Parent=POP1_000148-T1;
scaffold_1	funannotate	CDS	632276	632328	.	-	2	ID=POP1_000148-T1.cds;Parent=POP1_000148-T1;
scaffold_1	funannotate	gene	636037	639444	.	-	.	ID=POP1_000149;
scaffold_1	funannotate	mRNA	636037	639444	.	-	.	ID=POP1_000149-T1;Parent=POP1_000149;product=hypothetical protein;
scaffold_1	funannotate	exon	636037	639444	.	-	.	ID=POP1_000149-T1.exon1;Parent=POP1_000149-T1;
scaffold_1	funannotate	CDS	636037	639444	.	-	0	ID=POP1_000149-T1.cds;Parent=POP1_000149-T1;
scaffold_1	funannotate	gene	640769	642477	.	+	.	ID=POP1_000150;
scaffold_1	funannotate	mRNA	640769	642477	.	+	.	ID=POP1_000150-T1;Parent=POP1_000150;product=hypothetical protein;
scaffold_1	funannotate	exon	640769	640828	.	+	.	ID=POP1_000150-T1.exon1;Parent=POP1_000150-T1;
scaffold_1	funannotate	exon	640902	642275	.	+	.	ID=POP1_000150-T1.exon2;Parent=POP1_000150-T1;
scaffold_1	funannotate	exon	642346	642477	.	+	.	ID=POP1_000150-T1.exon3;Parent=POP1_000150-T1;
scaffold_1	funannotate	CDS	640769	640828	.	+	0	ID=POP1_000150-T1.cds;Parent=POP1_000150-T1;
scaffold_1	funannotate	CDS	640902	642275	.	+	0	ID=POP1_000150-T1.cds;Parent=POP1_000150-T1;
scaffold_1	funannotate	CDS	642346	642477	.	+	0	ID=POP1_000150-T1.cds;Parent=POP1_000150-T1;
scaffold_1	funannotate	gene	644291	645139	.	+	.	ID=POP1_000151;
scaffold_1	funannotate	mRNA	644291	645139	.	+	.	ID=POP1_000151-T1;Parent=POP1_000151;product=hypothetical protein;
scaffold_1	funannotate	exon	644291	645139	.	+	.	ID=POP1_000151-T1.exon1;Parent=POP1_000151-T1;
scaffold_1	funannotate	CDS	644291	645139	.	+	0	ID=POP1_000151-T1.cds;Parent=POP1_000151-T1;
scaffold_1	funannotate	gene	646454	646986	.	+	.	ID=POP1_000152;
scaffold_1	funannotate	mRNA	646454	646986	.	+	.	ID=POP1_000152-T1;Parent=POP1_000152;product=hypothetical protein;
scaffold_1	funannotate	exon	646454	646550	.	+	.	ID=POP1_000152-T1.exon1;Parent=POP1_000152-T1;
scaffold_1	funannotate	exon	646623	646908	.	+	.	ID=POP1_000152-T1.exon2;Parent=POP1_000152-T1;
scaffold_1	funannotate	exon	646959	646986	.	+	.	ID=POP1_000152-T1.exon3;Parent=POP1_000152-T1;
scaffold_1	funannotate	CDS	646454	646550	.	+	0	ID=POP1_000152-T1.cds;Parent=POP1_000152-T1;
scaffold_1	funannotate	CDS	646623	646908	.	+	2	ID=POP1_000152-T1.cds;Parent=POP1_000152-T1;
scaffold_1	funannotate	CDS	646959	646986	.	+	1	ID=POP1_000152-T1.cds;Parent=POP1_000152-T1;
scaffold_1	funannotate	gene	647951	648389	.	+	.	ID=POP1_000153;
scaffold_1	funannotate	mRNA	647951	648389	.	+	.	ID=POP1_000153-T1;Parent=POP1_000153;product=hypothetical protein;
scaffold_1	funannotate	exon	647951	648233	.	+	.	ID=POP1_000153-T1.exon1;Parent=POP1_000153-T1;
scaffold_1	funannotate	exon	648298	648389	.	+	.	ID=POP1_000153-T1.exon2;Parent=POP1_000153-T1;
scaffold_1	funannotate	CDS	647951	648233	.	+	0	ID=POP1_000153-T1.cds;Parent=POP1_000153-T1;
scaffold_1	funannotate	CDS	648298	648389	.	+	2	ID=POP1_000153-T1.cds;Parent=POP1_000153-T1;
scaffold_1	funannotate	gene	649855	650811	.	+	.	ID=POP1_000154;
scaffold_1	funannotate	mRNA	649855	650811	.	+	.	ID=POP1_000154-T1;Parent=POP1_000154;product=hypothetical protein;
scaffold_1	funannotate	exon	649855	650811	.	+	.	ID=POP1_000154-T1.exon1;Parent=POP1_000154-T1;
scaffold_1	funannotate	CDS	649855	650811	.	+	0	ID=POP1_000154-T1.cds;Parent=POP1_000154-T1;
scaffold_1	funannotate	gene	651225	652012	.	-	.	ID=POP1_000155;
scaffold_1	funannotate	mRNA	651225	652012	.	-	.	ID=POP1_000155-T1;Parent=POP1_000155;product=hypothetical protein;
scaffold_1	funannotate	exon	651631	652012	.	-	.	ID=POP1_000155-T1.exon1;Parent=POP1_000155-T1;
scaffold_1	funannotate	exon	651225	651436	.	-	.	ID=POP1_000155-T1.exon2;Parent=POP1_000155-T1;
scaffold_1	funannotate	CDS	651631	652012	.	-	0	ID=POP1_000155-T1.cds;Parent=POP1_000155-T1;
scaffold_1	funannotate	CDS	651225	651436	.	-	2	ID=POP1_000155-T1.cds;Parent=POP1_000155-T1;
scaffold_1	funannotate	gene	652321	653337	.	-	.	ID=POP1_000156;
scaffold_1	funannotate	mRNA	652321	653337	.	-	.	ID=POP1_000156-T1;Parent=POP1_000156;product=hypothetical protein;
scaffold_1	funannotate	exon	653022	653337	.	-	.	ID=POP1_000156-T1.exon1;Parent=POP1_000156-T1;
scaffold_1	funannotate	exon	652321	652922	.	-	.	ID=POP1_000156-T1.exon2;Parent=POP1_000156-T1;
scaffold_1	funannotate	CDS	653022	653337	.	-	0	ID=POP1_000156-T1.cds;Parent=POP1_000156-T1;
scaffold_1	funannotate	CDS	652321	652922	.	-	2	ID=POP1_000156-T1.cds;Parent=POP1_000156-T1;
scaffold_1	funannotate	gene	654645	661031	.	-	.	ID=POP1_000157;
scaffold_1	funannotate	mRNA	654645	661031	.	-	.	ID=POP1_000157-T1;Parent=POP1_000157;product=hypothetical protein;
scaffold_1	funannotate	exon	660952	661031	.	-	.	ID=POP1_000157-T1.exon1;Parent=POP1_000157-T1;
scaffold_1	funannotate	exon	655350	660894	.	-	.	ID=POP1_000157-T1.exon2;Parent=POP1_000157-T1;
scaffold_1	funannotate	exon	654645	655295	.	-	.	ID=POP1_000157-T1.exon3;Parent=POP1_000157-T1;
scaffold_1	funannotate	CDS	660952	661031	.	-	0	ID=POP1_000157-T1.cds;Parent=POP1_000157-T1;
scaffold_1	funannotate	CDS	655350	660894	.	-	1	ID=POP1_000157-T1.cds;Parent=POP1_000157-T1;
scaffold_1	funannotate	CDS	654645	655295	.	-	0	ID=POP1_000157-T1.cds;Parent=POP1_000157-T1;
scaffold_1	funannotate	gene	662810	663751	.	-	.	ID=POP1_000158;
scaffold_1	funannotate	mRNA	662810	663751	.	-	.	ID=POP1_000158-T1;Parent=POP1_000158;product=hypothetical protein;
scaffold_1	funannotate	exon	663392	663751	.	-	.	ID=POP1_000158-T1.exon1;Parent=POP1_000158-T1;
scaffold_1	funannotate	exon	662810	663331	.	-	.	ID=POP1_000158-T1.exon2;Parent=POP1_000158-T1;
scaffold_1	funannotate	CDS	663392	663751	.	-	0	ID=POP1_000158-T1.cds;Parent=POP1_000158-T1;
scaffold_1	funannotate	CDS	662810	663331	.	-	0	ID=POP1_000158-T1.cds;Parent=POP1_000158-T1;
scaffold_1	funannotate	gene	664198	665306	.	-	.	ID=POP1_000159;
scaffold_1	funannotate	mRNA	664198	665306	.	-	.	ID=POP1_000159-T1;Parent=POP1_000159;product=hypothetical protein;
scaffold_1	funannotate	exon	665255	665306	.	-	.	ID=POP1_000159-T1.exon1;Parent=POP1_000159-T1;
scaffold_1	funannotate	exon	665056	665209	.	-	.	ID=POP1_000159-T1.exon2;Parent=POP1_000159-T1;
scaffold_1	funannotate	exon	664333	665002	.	-	.	ID=POP1_000159-T1.exon3;Parent=POP1_000159-T1;
scaffold_1	funannotate	exon	664198	664263	.	-	.	ID=POP1_000159-T1.exon4;Parent=POP1_000159-T1;
scaffold_1	funannotate	CDS	665255	665306	.	-	0	ID=POP1_000159-T1.cds;Parent=POP1_000159-T1;
scaffold_1	funannotate	CDS	665056	665209	.	-	2	ID=POP1_000159-T1.cds;Parent=POP1_000159-T1;
scaffold_1	funannotate	CDS	664333	665002	.	-	1	ID=POP1_000159-T1.cds;Parent=POP1_000159-T1;
scaffold_1	funannotate	CDS	664198	664263	.	-	0	ID=POP1_000159-T1.cds;Parent=POP1_000159-T1;
scaffold_1	funannotate	gene	667754	668657	.	-	.	ID=POP1_000160;
scaffold_1	funannotate	mRNA	667754	668657	.	-	.	ID=POP1_000160-T1;Parent=POP1_000160;product=hypothetical protein;
scaffold_1	funannotate	exon	668369	668657	.	-	.	ID=POP1_000160-T1.exon1;Parent=POP1_000160-T1;
scaffold_1	funannotate	exon	667754	668316	.	-	.	ID=POP1_000160-T1.exon2;Parent=POP1_000160-T1;
scaffold_1	funannotate	CDS	668369	668657	.	-	0	ID=POP1_000160-T1.cds;Parent=POP1_000160-T1;
scaffold_1	funannotate	CDS	667754	668316	.	-	2	ID=POP1_000160-T1.cds;Parent=POP1_000160-T1;
scaffold_1	funannotate	gene	670242	671678	.	+	.	ID=POP1_000161;
scaffold_1	funannotate	mRNA	670242	671678	.	+	.	ID=POP1_000161-T1;Parent=POP1_000161;product=hypothetical protein;
scaffold_1	funannotate	exon	670242	671678	.	+	.	ID=POP1_000161-T1.exon1;Parent=POP1_000161-T1;
scaffold_1	funannotate	CDS	670242	671678	.	+	0	ID=POP1_000161-T1.cds;Parent=POP1_000161-T1;
scaffold_1	funannotate	gene	672058	673379	.	-	.	ID=POP1_000162;
scaffold_1	funannotate	mRNA	672058	673379	.	-	.	ID=POP1_000162-T1;Parent=POP1_000162;product=hypothetical protein;
scaffold_1	funannotate	exon	672647	673379	.	-	.	ID=POP1_000162-T1.exon1;Parent=POP1_000162-T1;
scaffold_1	funannotate	exon	672058	672593	.	-	.	ID=POP1_000162-T1.exon2;Parent=POP1_000162-T1;
scaffold_1	funannotate	CDS	672647	673379	.	-	0	ID=POP1_000162-T1.cds;Parent=POP1_000162-T1;
scaffold_1	funannotate	CDS	672058	672593	.	-	2	ID=POP1_000162-T1.cds;Parent=POP1_000162-T1;
scaffold_1	funannotate	gene	675596	676216	.	+	.	ID=POP1_000163;
scaffold_1	funannotate	mRNA	675596	676216	.	+	.	ID=POP1_000163-T1;Parent=POP1_000163;product=hypothetical protein;
scaffold_1	funannotate	exon	675596	676216	.	+	.	ID=POP1_000163-T1.exon1;Parent=POP1_000163-T1;
scaffold_1	funannotate	CDS	675596	676216	.	+	0	ID=POP1_000163-T1.cds;Parent=POP1_000163-T1;
scaffold_1	funannotate	gene	678007	679683	.	+	.	ID=POP1_000164;
scaffold_1	funannotate	mRNA	678007	679683	.	+	.	ID=POP1_000164-T1;Parent=POP1_000164;product=hypothetical protein;
scaffold_1	funannotate	exon	678007	678466	.	+	.	ID=POP1_000164-T1.exon1;Parent=POP1_000164-T1;
scaffold_1	funannotate	exon	678611	679683	.	+	.	ID=POP1_000164-T1.exon2;Parent=POP1_000164-T1;
scaffold_1	funannotate	CDS	678007	678466	.	+	0	ID=POP1_000164-T1.cds;Parent=POP1_000164-T1;
scaffold_1	funannotate	CDS	678611	679683	.	+	2	ID=POP1_000164-T1.cds;Parent=POP1_000164-T1;
scaffold_1	funannotate	gene	680951	681725	.	+	.	ID=POP1_000165;
scaffold_1	funannotate	mRNA	680951	681725	.	+	.	ID=POP1_000165-T1;Parent=POP1_000165;product=hypothetical protein;
scaffold_1	funannotate	exon	680951	680999	.	+	.	ID=POP1_000165-T1.exon1;Parent=POP1_000165-T1;
scaffold_1	funannotate	exon	681067	681352	.	+	.	ID=POP1_000165-T1.exon2;Parent=POP1_000165-T1;
scaffold_1	funannotate	exon	681413	681725	.	+	.	ID=POP1_000165-T1.exon3;Parent=POP1_000165-T1;
scaffold_1	funannotate	CDS	680951	680999	.	+	0	ID=POP1_000165-T1.cds;Parent=POP1_000165-T1;
scaffold_1	funannotate	CDS	681067	681352	.	+	2	ID=POP1_000165-T1.cds;Parent=POP1_000165-T1;
scaffold_1	funannotate	CDS	681413	681725	.	+	1	ID=POP1_000165-T1.cds;Parent=POP1_000165-T1;
scaffold_1	funannotate	gene	682464	683798	.	-	.	ID=POP1_000166;
scaffold_1	funannotate	mRNA	682464	683798	.	-	.	ID=POP1_000166-T1;Parent=POP1_000166;product=hypothetical protein;
scaffold_1	funannotate	exon	683379	683798	.	-	.	ID=POP1_000166-T1.exon1;Parent=POP1_000166-T1;
scaffold_1	funannotate	exon	683089	683285	.	-	.	ID=POP1_000166-T1.exon2;Parent=POP1_000166-T1;
scaffold_1	funannotate	exon	682788	683006	.	-	.	ID=POP1_000166-T1.exon3;Parent=POP1_000166-T1;
scaffold_1	funannotate	exon	682464	682686	.	-	.	ID=POP1_000166-T1.exon4;Parent=POP1_000166-T1;
scaffold_1	funannotate	CDS	683379	683798	.	-	0	ID=POP1_000166-T1.cds;Parent=POP1_000166-T1;
scaffold_1	funannotate	CDS	683089	683285	.	-	0	ID=POP1_000166-T1.cds;Parent=POP1_000166-T1;
scaffold_1	funannotate	CDS	682788	683006	.	-	1	ID=POP1_000166-T1.cds;Parent=POP1_000166-T1;
scaffold_1	funannotate	CDS	682464	682686	.	-	1	ID=POP1_000166-T1.cds;Parent=POP1_000166-T1;
scaffold_1	funannotate	gene	687834	688969	.	+	.	ID=POP1_000167;
scaffold_1	funannotate	mRNA	687834	688969	.	+	.	ID=POP1_000167-T1;Parent=POP1_000167;product=hypothetical protein;
scaffold_1	funannotate	exon	687834	687927	.	+	.	ID=POP1_000167-T1.exon1;Parent=POP1_000167-T1;
scaffold_1	funannotate	exon	688029	688150	.	+	.	ID=POP1_000167-T1.exon2;Parent=POP1_000167-T1;
scaffold_1	funannotate	exon	688253	688669	.	+	.	ID=POP1_000167-T1.exon3;Parent=POP1_000167-T1;
scaffold_1	funannotate	exon	688733	688788	.	+	.	ID=POP1_000167-T1.exon4;Parent=POP1_000167-T1;
scaffold_1	funannotate	exon	688855	688969	.	+	.	ID=POP1_000167-T1.exon5;Parent=POP1_000167-T1;
scaffold_1	funannotate	CDS	687834	687927	.	+	0	ID=POP1_000167-T1.cds;Parent=POP1_000167-T1;
scaffold_1	funannotate	CDS	688029	688150	.	+	2	ID=POP1_000167-T1.cds;Parent=POP1_000167-T1;
scaffold_1	funannotate	CDS	688253	688669	.	+	0	ID=POP1_000167-T1.cds;Parent=POP1_000167-T1;
scaffold_1	funannotate	CDS	688733	688788	.	+	0	ID=POP1_000167-T1.cds;Parent=POP1_000167-T1;
scaffold_1	funannotate	CDS	688855	688969	.	+	1	ID=POP1_000167-T1.cds;Parent=POP1_000167-T1;
scaffold_1	funannotate	gene	689247	690236	.	-	.	ID=POP1_000168;
scaffold_1	funannotate	mRNA	689247	690236	.	-	.	ID=POP1_000168-T1;Parent=POP1_000168;product=hypothetical protein;
scaffold_1	funannotate	exon	690065	690236	.	-	.	ID=POP1_000168-T1.exon1;Parent=POP1_000168-T1;
scaffold_1	funannotate	exon	689247	689887	.	-	.	ID=POP1_000168-T1.exon2;Parent=POP1_000168-T1;
scaffold_1	funannotate	CDS	690065	690236	.	-	0	ID=POP1_000168-T1.cds;Parent=POP1_000168-T1;
scaffold_1	funannotate	CDS	689247	689887	.	-	2	ID=POP1_000168-T1.cds;Parent=POP1_000168-T1;
scaffold_1	funannotate	gene	691863	692345	.	-	.	ID=POP1_000169;
scaffold_1	funannotate	mRNA	691863	692345	.	-	.	ID=POP1_000169-T1;Parent=POP1_000169;product=hypothetical protein;
scaffold_1	funannotate	exon	691863	692345	.	-	.	ID=POP1_000169-T1.exon1;Parent=POP1_000169-T1;
scaffold_1	funannotate	CDS	691863	692345	.	-	0	ID=POP1_000169-T1.cds;Parent=POP1_000169-T1;
scaffold_1	funannotate	gene	696308	696918	.	+	.	ID=POP1_000170;
scaffold_1	funannotate	mRNA	696308	696918	.	+	.	ID=POP1_000170-T1;Parent=POP1_000170;product=hypothetical protein;
scaffold_1	funannotate	exon	696308	696377	.	+	.	ID=POP1_000170-T1.exon1;Parent=POP1_000170-T1;
scaffold_1	funannotate	exon	696427	696530	.	+	.	ID=POP1_000170-T1.exon2;Parent=POP1_000170-T1;
scaffold_1	funannotate	exon	696598	696918	.	+	.	ID=POP1_000170-T1.exon3;Parent=POP1_000170-T1;
scaffold_1	funannotate	CDS	696308	696377	.	+	0	ID=POP1_000170-T1.cds;Parent=POP1_000170-T1;
scaffold_1	funannotate	CDS	696427	696530	.	+	2	ID=POP1_000170-T1.cds;Parent=POP1_000170-T1;
scaffold_1	funannotate	CDS	696598	696918	.	+	0	ID=POP1_000170-T1.cds;Parent=POP1_000170-T1;
scaffold_1	funannotate	gene	697314	698327	.	-	.	ID=POP1_000171;
scaffold_1	funannotate	mRNA	697314	698327	.	-	.	ID=POP1_000171-T1;Parent=POP1_000171;product=hypothetical protein;
scaffold_1	funannotate	exon	697942	698327	.	-	.	ID=POP1_000171-T1.exon1;Parent=POP1_000171-T1;
scaffold_1	funannotate	exon	697787	697888	.	-	.	ID=POP1_000171-T1.exon2;Parent=POP1_000171-T1;
scaffold_1	funannotate	exon	697314	697722	.	-	.	ID=POP1_000171-T1.exon3;Parent=POP1_000171-T1;
scaffold_1	funannotate	CDS	697942	698327	.	-	0	ID=POP1_000171-T1.cds;Parent=POP1_000171-T1;
scaffold_1	funannotate	CDS	697787	697888	.	-	1	ID=POP1_000171-T1.cds;Parent=POP1_000171-T1;
scaffold_1	funannotate	CDS	697314	697722	.	-	1	ID=POP1_000171-T1.cds;Parent=POP1_000171-T1;
scaffold_1	funannotate	gene	700015	701138	.	-	.	ID=POP1_000172;
scaffold_1	funannotate	mRNA	700015	701138	.	-	.	ID=POP1_000172-T1;Parent=POP1_000172;product=hypothetical protein;
scaffold_1	funannotate	exon	700666	701138	.	-	.	ID=POP1_000172-T1.exon1;Parent=POP1_000172-T1;
scaffold_1	funannotate	exon	700015	700585	.	-	.	ID=POP1_000172-T1.exon2;Parent=POP1_000172-T1;
scaffold_1	funannotate	CDS	700666	701138	.	-	0	ID=POP1_000172-T1.cds;Parent=POP1_000172-T1;
scaffold_1	funannotate	CDS	700015	700585	.	-	1	ID=POP1_000172-T1.cds;Parent=POP1_000172-T1;
scaffold_1	funannotate	gene	702124	703892	.	+	.	ID=POP1_000173;
scaffold_1	funannotate	mRNA	702124	703892	.	+	.	ID=POP1_000173-T1;Parent=POP1_000173;product=hypothetical protein;
scaffold_1	funannotate	exon	702124	702490	.	+	.	ID=POP1_000173-T1.exon1;Parent=POP1_000173-T1;
scaffold_1	funannotate	exon	702546	702681	.	+	.	ID=POP1_000173-T1.exon2;Parent=POP1_000173-T1;
scaffold_1	funannotate	exon	702749	703892	.	+	.	ID=POP1_000173-T1.exon3;Parent=POP1_000173-T1;
scaffold_1	funannotate	CDS	702124	702490	.	+	0	ID=POP1_000173-T1.cds;Parent=POP1_000173-T1;
scaffold_1	funannotate	CDS	702546	702681	.	+	2	ID=POP1_000173-T1.cds;Parent=POP1_000173-T1;
scaffold_1	funannotate	CDS	702749	703892	.	+	1	ID=POP1_000173-T1.cds;Parent=POP1_000173-T1;
scaffold_1	funannotate	gene	704310	705567	.	+	.	ID=POP1_000174;
scaffold_1	funannotate	mRNA	704310	705567	.	+	.	ID=POP1_000174-T1;Parent=POP1_000174;product=hypothetical protein;
scaffold_1	funannotate	exon	704310	704390	.	+	.	ID=POP1_000174-T1.exon1;Parent=POP1_000174-T1;
scaffold_1	funannotate	exon	704480	704746	.	+	.	ID=POP1_000174-T1.exon2;Parent=POP1_000174-T1;
scaffold_1	funannotate	exon	704856	705257	.	+	.	ID=POP1_000174-T1.exon3;Parent=POP1_000174-T1;
scaffold_1	funannotate	exon	705295	705567	.	+	.	ID=POP1_000174-T1.exon4;Parent=POP1_000174-T1;
scaffold_1	funannotate	CDS	704310	704390	.	+	0	ID=POP1_000174-T1.cds;Parent=POP1_000174-T1;
scaffold_1	funannotate	CDS	704480	704746	.	+	0	ID=POP1_000174-T1.cds;Parent=POP1_000174-T1;
scaffold_1	funannotate	CDS	704856	705257	.	+	0	ID=POP1_000174-T1.cds;Parent=POP1_000174-T1;
scaffold_1	funannotate	CDS	705295	705567	.	+	0	ID=POP1_000174-T1.cds;Parent=POP1_000174-T1;
scaffold_1	funannotate	gene	707258	708263	.	+	.	ID=POP1_000175;
scaffold_1	funannotate	mRNA	707258	708263	.	+	.	ID=POP1_000175-T1;Parent=POP1_000175;product=hypothetical protein;
scaffold_1	funannotate	exon	707258	707474	.	+	.	ID=POP1_000175-T1.exon1;Parent=POP1_000175-T1;
scaffold_1	funannotate	exon	707518	708263	.	+	.	ID=POP1_000175-T1.exon2;Parent=POP1_000175-T1;
scaffold_1	funannotate	CDS	707258	707474	.	+	0	ID=POP1_000175-T1.cds;Parent=POP1_000175-T1;
scaffold_1	funannotate	CDS	707518	708263	.	+	2	ID=POP1_000175-T1.cds;Parent=POP1_000175-T1;
scaffold_1	funannotate	gene	709307	711139	.	-	.	ID=POP1_000176;
scaffold_1	funannotate	mRNA	709307	711139	.	-	.	ID=POP1_000176-T1;Parent=POP1_000176;product=hypothetical protein;
scaffold_1	funannotate	exon	709307	711139	.	-	.	ID=POP1_000176-T1.exon1;Parent=POP1_000176-T1;
scaffold_1	funannotate	CDS	709307	711139	.	-	0	ID=POP1_000176-T1.cds;Parent=POP1_000176-T1;
scaffold_1	funannotate	gene	712110	713227	.	+	.	ID=POP1_000177;
scaffold_1	funannotate	mRNA	712110	713227	.	+	.	ID=POP1_000177-T1;Parent=POP1_000177;product=hypothetical protein;
scaffold_1	funannotate	exon	712110	712849	.	+	.	ID=POP1_000177-T1.exon1;Parent=POP1_000177-T1;
scaffold_1	funannotate	exon	712951	713227	.	+	.	ID=POP1_000177-T1.exon2;Parent=POP1_000177-T1;
scaffold_1	funannotate	CDS	712110	712849	.	+	0	ID=POP1_000177-T1.cds;Parent=POP1_000177-T1;
scaffold_1	funannotate	CDS	712951	713227	.	+	1	ID=POP1_000177-T1.cds;Parent=POP1_000177-T1;
scaffold_1	funannotate	gene	713329	714096	.	+	.	ID=POP1_000178;
scaffold_1	funannotate	mRNA	713329	714096	.	+	.	ID=POP1_000178-T1;Parent=POP1_000178;product=hypothetical protein;
scaffold_1	funannotate	exon	713329	713754	.	+	.	ID=POP1_000178-T1.exon1;Parent=POP1_000178-T1;
scaffold_1	funannotate	exon	713911	714096	.	+	.	ID=POP1_000178-T1.exon2;Parent=POP1_000178-T1;
scaffold_1	funannotate	CDS	713329	713754	.	+	0	ID=POP1_000178-T1.cds;Parent=POP1_000178-T1;
scaffold_1	funannotate	CDS	713911	714096	.	+	0	ID=POP1_000178-T1.cds;Parent=POP1_000178-T1;
scaffold_1	funannotate	gene	714755	716881	.	-	.	ID=POP1_000179;
scaffold_1	funannotate	mRNA	714755	716881	.	-	.	ID=POP1_000179-T1;Parent=POP1_000179;product=hypothetical protein;
scaffold_1	funannotate	exon	714755	716881	.	-	.	ID=POP1_000179-T1.exon1;Parent=POP1_000179-T1;
scaffold_1	funannotate	CDS	714755	716881	.	-	0	ID=POP1_000179-T1.cds;Parent=POP1_000179-T1;
scaffold_1	funannotate	gene	717628	718978	.	-	.	ID=POP1_000180;
scaffold_1	funannotate	mRNA	717628	718978	.	-	.	ID=POP1_000180-T1;Parent=POP1_000180;product=hypothetical protein;
scaffold_1	funannotate	exon	718361	718978	.	-	.	ID=POP1_000180-T1.exon1;Parent=POP1_000180-T1;
scaffold_1	funannotate	exon	717628	718257	.	-	.	ID=POP1_000180-T1.exon2;Parent=POP1_000180-T1;
scaffold_1	funannotate	CDS	718361	718978	.	-	0	ID=POP1_000180-T1.cds;Parent=POP1_000180-T1;
scaffold_1	funannotate	CDS	717628	718257	.	-	0	ID=POP1_000180-T1.cds;Parent=POP1_000180-T1;
scaffold_1	funannotate	gene	719930	721809	.	-	.	ID=POP1_000181;
scaffold_1	funannotate	mRNA	719930	721809	.	-	.	ID=POP1_000181-T1;Parent=POP1_000181;product=hypothetical protein;
scaffold_1	funannotate	exon	721606	721809	.	-	.	ID=POP1_000181-T1.exon1;Parent=POP1_000181-T1;
scaffold_1	funannotate	exon	719930	721546	.	-	.	ID=POP1_000181-T1.exon2;Parent=POP1_000181-T1;
scaffold_1	funannotate	CDS	721606	721809	.	-	0	ID=POP1_000181-T1.cds;Parent=POP1_000181-T1;
scaffold_1	funannotate	CDS	719930	721546	.	-	0	ID=POP1_000181-T1.cds;Parent=POP1_000181-T1;
scaffold_1	funannotate	gene	722695	722982	.	-	.	ID=POP1_000182;
scaffold_1	funannotate	mRNA	722695	722982	.	-	.	ID=POP1_000182-T1;Parent=POP1_000182;product=hypothetical protein;
scaffold_1	funannotate	exon	722695	722982	.	-	.	ID=POP1_000182-T1.exon1;Parent=POP1_000182-T1;
scaffold_1	funannotate	CDS	722695	722982	.	-	0	ID=POP1_000182-T1.cds;Parent=POP1_000182-T1;
scaffold_1	funannotate	gene	723507	724447	.	-	.	ID=POP1_000183;
scaffold_1	funannotate	mRNA	723507	724447	.	-	.	ID=POP1_000183-T1;Parent=POP1_000183;product=hypothetical protein;
scaffold_1	funannotate	exon	724347	724447	.	-	.	ID=POP1_000183-T1.exon1;Parent=POP1_000183-T1;
scaffold_1	funannotate	exon	723893	724257	.	-	.	ID=POP1_000183-T1.exon2;Parent=POP1_000183-T1;
scaffold_1	funannotate	exon	723507	723736	.	-	.	ID=POP1_000183-T1.exon3;Parent=POP1_000183-T1;
scaffold_1	funannotate	CDS	724347	724447	.	-	0	ID=POP1_000183-T1.cds;Parent=POP1_000183-T1;
scaffold_1	funannotate	CDS	723893	724257	.	-	1	ID=POP1_000183-T1.cds;Parent=POP1_000183-T1;
scaffold_1	funannotate	CDS	723507	723736	.	-	2	ID=POP1_000183-T1.cds;Parent=POP1_000183-T1;
scaffold_1	funannotate	gene	724794	725745	.	-	.	ID=POP1_000184;
scaffold_1	funannotate	mRNA	724794	725745	.	-	.	ID=POP1_000184-T1;Parent=POP1_000184;product=hypothetical protein;
scaffold_1	funannotate	exon	725720	725745	.	-	.	ID=POP1_000184-T1.exon1;Parent=POP1_000184-T1;
scaffold_1	funannotate	exon	725038	725674	.	-	.	ID=POP1_000184-T1.exon2;Parent=POP1_000184-T1;
scaffold_1	funannotate	exon	724794	724835	.	-	.	ID=POP1_000184-T1.exon3;Parent=POP1_000184-T1;
scaffold_1	funannotate	CDS	725720	725745	.	-	0	ID=POP1_000184-T1.cds;Parent=POP1_000184-T1;
scaffold_1	funannotate	CDS	725038	725674	.	-	1	ID=POP1_000184-T1.cds;Parent=POP1_000184-T1;
scaffold_1	funannotate	CDS	724794	724835	.	-	0	ID=POP1_000184-T1.cds;Parent=POP1_000184-T1;
scaffold_1	funannotate	gene	729013	729852	.	+	.	ID=POP1_000185;
scaffold_1	funannotate	mRNA	729013	729852	.	+	.	ID=POP1_000185-T1;Parent=POP1_000185;product=hypothetical protein;
scaffold_1	funannotate	exon	729013	729852	.	+	.	ID=POP1_000185-T1.exon1;Parent=POP1_000185-T1;
scaffold_1	funannotate	CDS	729013	729852	.	+	0	ID=POP1_000185-T1.cds;Parent=POP1_000185-T1;
scaffold_1	funannotate	gene	731001	733270	.	-	.	ID=POP1_000186;
scaffold_1	funannotate	mRNA	731001	733270	.	-	.	ID=POP1_000186-T1;Parent=POP1_000186;product=hypothetical protein;
scaffold_1	funannotate	exon	733263	733270	.	-	.	ID=POP1_000186-T1.exon1;Parent=POP1_000186-T1;
scaffold_1	funannotate	exon	731001	733206	.	-	.	ID=POP1_000186-T1.exon2;Parent=POP1_000186-T1;
scaffold_1	funannotate	CDS	733263	733270	.	-	0	ID=POP1_000186-T1.cds;Parent=POP1_000186-T1;
scaffold_1	funannotate	CDS	731001	733206	.	-	1	ID=POP1_000186-T1.cds;Parent=POP1_000186-T1;
scaffold_1	funannotate	gene	733633	733986	.	-	.	ID=POP1_000187;
scaffold_1	funannotate	mRNA	733633	733986	.	-	.	ID=POP1_000187-T1;Parent=POP1_000187;product=hypothetical protein;
scaffold_1	funannotate	exon	733981	733986	.	-	.	ID=POP1_000187-T1.exon1;Parent=POP1_000187-T1;
scaffold_1	funannotate	exon	733633	733935	.	-	.	ID=POP1_000187-T1.exon2;Parent=POP1_000187-T1;
scaffold_1	funannotate	CDS	733981	733986	.	-	0	ID=POP1_000187-T1.cds;Parent=POP1_000187-T1;
scaffold_1	funannotate	CDS	733633	733935	.	-	0	ID=POP1_000187-T1.cds;Parent=POP1_000187-T1;
scaffold_1	funannotate	gene	734070	734565	.	-	.	ID=POP1_000188;
scaffold_1	funannotate	mRNA	734070	734565	.	-	.	ID=POP1_000188-T1;Parent=POP1_000188;product=hypothetical protein;
scaffold_1	funannotate	exon	734474	734565	.	-	.	ID=POP1_000188-T1.exon1;Parent=POP1_000188-T1;
scaffold_1	funannotate	exon	734070	734421	.	-	.	ID=POP1_000188-T1.exon2;Parent=POP1_000188-T1;
scaffold_1	funannotate	CDS	734474	734565	.	-	0	ID=POP1_000188-T1.cds;Parent=POP1_000188-T1;
scaffold_1	funannotate	CDS	734070	734421	.	-	1	ID=POP1_000188-T1.cds;Parent=POP1_000188-T1;
scaffold_1	funannotate	gene	735165	736236	.	-	.	ID=POP1_000189;
scaffold_1	funannotate	mRNA	735165	736236	.	-	.	ID=POP1_000189-T1;Parent=POP1_000189;product=hypothetical protein;
scaffold_1	funannotate	exon	736032	736236	.	-	.	ID=POP1_000189-T1.exon1;Parent=POP1_000189-T1;
scaffold_1	funannotate	exon	735591	735966	.	-	.	ID=POP1_000189-T1.exon2;Parent=POP1_000189-T1;
scaffold_1	funannotate	exon	735165	735510	.	-	.	ID=POP1_000189-T1.exon3;Parent=POP1_000189-T1;
scaffold_1	funannotate	CDS	736032	736236	.	-	0	ID=POP1_000189-T1.cds;Parent=POP1_000189-T1;
scaffold_1	funannotate	CDS	735591	735966	.	-	2	ID=POP1_000189-T1.cds;Parent=POP1_000189-T1;
scaffold_1	funannotate	CDS	735165	735510	.	-	1	ID=POP1_000189-T1.cds;Parent=POP1_000189-T1;
scaffold_1	funannotate	gene	736676	737743	.	-	.	ID=POP1_000190;
scaffold_1	funannotate	mRNA	736676	737743	.	-	.	ID=POP1_000190-T1;Parent=POP1_000190;product=hypothetical protein;
scaffold_1	funannotate	exon	736676	737743	.	-	.	ID=POP1_000190-T1.exon1;Parent=POP1_000190-T1;
scaffold_1	funannotate	CDS	736676	737743	.	-	0	ID=POP1_000190-T1.cds;Parent=POP1_000190-T1;
scaffold_1	funannotate	gene	738709	739257	.	-	.	ID=POP1_000191;
scaffold_1	funannotate	mRNA	738709	739257	.	-	.	ID=POP1_000191-T1;Parent=POP1_000191;product=hypothetical protein;
scaffold_1	funannotate	exon	738709	739257	.	-	.	ID=POP1_000191-T1.exon1;Parent=POP1_000191-T1;
scaffold_1	funannotate	CDS	738709	739257	.	-	0	ID=POP1_000191-T1.cds;Parent=POP1_000191-T1;
scaffold_1	funannotate	gene	741825	742786	.	+	.	ID=POP1_000192;
scaffold_1	funannotate	mRNA	741825	742786	.	+	.	ID=POP1_000192-T1;Parent=POP1_000192;product=hypothetical protein;
scaffold_1	funannotate	exon	741825	742195	.	+	.	ID=POP1_000192-T1.exon1;Parent=POP1_000192-T1;
scaffold_1	funannotate	exon	742252	742429	.	+	.	ID=POP1_000192-T1.exon2;Parent=POP1_000192-T1;
scaffold_1	funannotate	exon	742491	742571	.	+	.	ID=POP1_000192-T1.exon3;Parent=POP1_000192-T1;
scaffold_1	funannotate	exon	742651	742711	.	+	.	ID=POP1_000192-T1.exon4;Parent=POP1_000192-T1;
scaffold_1	funannotate	exon	742764	742786	.	+	.	ID=POP1_000192-T1.exon5;Parent=POP1_000192-T1;
scaffold_1	funannotate	CDS	741825	742195	.	+	0	ID=POP1_000192-T1.cds;Parent=POP1_000192-T1;
scaffold_1	funannotate	CDS	742252	742429	.	+	1	ID=POP1_000192-T1.cds;Parent=POP1_000192-T1;
scaffold_1	funannotate	CDS	742491	742571	.	+	0	ID=POP1_000192-T1.cds;Parent=POP1_000192-T1;
scaffold_1	funannotate	CDS	742651	742711	.	+	0	ID=POP1_000192-T1.cds;Parent=POP1_000192-T1;
scaffold_1	funannotate	CDS	742764	742786	.	+	2	ID=POP1_000192-T1.cds;Parent=POP1_000192-T1;
scaffold_1	funannotate	gene	743148	743518	.	-	.	ID=POP1_000193;
scaffold_1	funannotate	mRNA	743148	743518	.	-	.	ID=POP1_000193-T1;Parent=POP1_000193;product=hypothetical protein;
scaffold_1	funannotate	exon	743252	743518	.	-	.	ID=POP1_000193-T1.exon1;Parent=POP1_000193-T1;
scaffold_1	funannotate	exon	743148	743186	.	-	.	ID=POP1_000193-T1.exon2;Parent=POP1_000193-T1;
scaffold_1	funannotate	CDS	743252	743518	.	-	0	ID=POP1_000193-T1.cds;Parent=POP1_000193-T1;
scaffold_1	funannotate	CDS	743148	743186	.	-	0	ID=POP1_000193-T1.cds;Parent=POP1_000193-T1;
scaffold_1	funannotate	gene	744570	745095	.	-	.	ID=POP1_000194;
scaffold_1	funannotate	mRNA	744570	745095	.	-	.	ID=POP1_000194-T1;Parent=POP1_000194;product=hypothetical protein;
scaffold_1	funannotate	exon	744861	745095	.	-	.	ID=POP1_000194-T1.exon1;Parent=POP1_000194-T1;
scaffold_1	funannotate	exon	744570	744760	.	-	.	ID=POP1_000194-T1.exon2;Parent=POP1_000194-T1;
scaffold_1	funannotate	CDS	744861	745095	.	-	0	ID=POP1_000194-T1.cds;Parent=POP1_000194-T1;
scaffold_1	funannotate	CDS	744570	744760	.	-	2	ID=POP1_000194-T1.cds;Parent=POP1_000194-T1;
scaffold_1	funannotate	gene	745388	745695	.	-	.	ID=POP1_000195;
scaffold_1	funannotate	mRNA	745388	745695	.	-	.	ID=POP1_000195-T1;Parent=POP1_000195;product=hypothetical protein;
scaffold_1	funannotate	exon	745654	745695	.	-	.	ID=POP1_000195-T1.exon1;Parent=POP1_000195-T1;
scaffold_1	funannotate	exon	745388	745597	.	-	.	ID=POP1_000195-T1.exon2;Parent=POP1_000195-T1;
scaffold_1	funannotate	CDS	745654	745695	.	-	0	ID=POP1_000195-T1.cds;Parent=POP1_000195-T1;
scaffold_1	funannotate	CDS	745388	745597	.	-	0	ID=POP1_000195-T1.cds;Parent=POP1_000195-T1;
scaffold_1	funannotate	gene	746771	747679	.	+	.	ID=POP1_000196;
scaffold_1	funannotate	mRNA	746771	747679	.	+	.	ID=POP1_000196-T1;Parent=POP1_000196;product=hypothetical protein;
scaffold_1	funannotate	exon	746771	746835	.	+	.	ID=POP1_000196-T1.exon1;Parent=POP1_000196-T1;
scaffold_1	funannotate	exon	746904	746964	.	+	.	ID=POP1_000196-T1.exon2;Parent=POP1_000196-T1;
scaffold_1	funannotate	exon	747052	747184	.	+	.	ID=POP1_000196-T1.exon3;Parent=POP1_000196-T1;
scaffold_1	funannotate	exon	747351	747679	.	+	.	ID=POP1_000196-T1.exon4;Parent=POP1_000196-T1;
scaffold_1	funannotate	CDS	746771	746835	.	+	0	ID=POP1_000196-T1.cds;Parent=POP1_000196-T1;
scaffold_1	funannotate	CDS	746904	746964	.	+	1	ID=POP1_000196-T1.cds;Parent=POP1_000196-T1;
scaffold_1	funannotate	CDS	747052	747184	.	+	0	ID=POP1_000196-T1.cds;Parent=POP1_000196-T1;
scaffold_1	funannotate	CDS	747351	747679	.	+	2	ID=POP1_000196-T1.cds;Parent=POP1_000196-T1;
scaffold_1	funannotate	gene	748161	749905	.	-	.	ID=POP1_000197;
scaffold_1	funannotate	mRNA	748161	749905	.	-	.	ID=POP1_000197-T1;Parent=POP1_000197;product=hypothetical protein;
scaffold_1	funannotate	exon	748645	749905	.	-	.	ID=POP1_000197-T1.exon1;Parent=POP1_000197-T1;
scaffold_1	funannotate	exon	748161	748519	.	-	.	ID=POP1_000197-T1.exon2;Parent=POP1_000197-T1;
scaffold_1	funannotate	CDS	748645	749905	.	-	0	ID=POP1_000197-T1.cds;Parent=POP1_000197-T1;
scaffold_1	funannotate	CDS	748161	748519	.	-	2	ID=POP1_000197-T1.cds;Parent=POP1_000197-T1;
scaffold_1	funannotate	gene	751292	752113	.	+	.	ID=POP1_000198;
scaffold_1	funannotate	mRNA	751292	752113	.	+	.	ID=POP1_000198-T1;Parent=POP1_000198;product=hypothetical protein;
scaffold_1	funannotate	exon	751292	752113	.	+	.	ID=POP1_000198-T1.exon1;Parent=POP1_000198-T1;
scaffold_1	funannotate	CDS	751292	752113	.	+	0	ID=POP1_000198-T1.cds;Parent=POP1_000198-T1;
scaffold_1	funannotate	gene	752873	753329	.	-	.	ID=POP1_000199;
scaffold_1	funannotate	mRNA	752873	753329	.	-	.	ID=POP1_000199-T1;Parent=POP1_000199;product=hypothetical protein;
scaffold_1	funannotate	exon	753068	753329	.	-	.	ID=POP1_000199-T1.exon1;Parent=POP1_000199-T1;
scaffold_1	funannotate	exon	752873	752991	.	-	.	ID=POP1_000199-T1.exon2;Parent=POP1_000199-T1;
scaffold_1	funannotate	CDS	753068	753329	.	-	0	ID=POP1_000199-T1.cds;Parent=POP1_000199-T1;
scaffold_1	funannotate	CDS	752873	752991	.	-	2	ID=POP1_000199-T1.cds;Parent=POP1_000199-T1;
scaffold_1	funannotate	gene	755022	756444	.	-	.	ID=POP1_000200;
scaffold_1	funannotate	mRNA	755022	756444	.	-	.	ID=POP1_000200-T1;Parent=POP1_000200;product=hypothetical protein;
scaffold_1	funannotate	exon	756385	756444	.	-	.	ID=POP1_000200-T1.exon1;Parent=POP1_000200-T1;
scaffold_1	funannotate	exon	755325	756322	.	-	.	ID=POP1_000200-T1.exon2;Parent=POP1_000200-T1;
scaffold_1	funannotate	exon	755022	755274	.	-	.	ID=POP1_000200-T1.exon3;Parent=POP1_000200-T1;
scaffold_1	funannotate	CDS	756385	756444	.	-	0	ID=POP1_000200-T1.cds;Parent=POP1_000200-T1;
scaffold_1	funannotate	CDS	755325	756322	.	-	0	ID=POP1_000200-T1.cds;Parent=POP1_000200-T1;
scaffold_1	funannotate	CDS	755022	755274	.	-	1	ID=POP1_000200-T1.cds;Parent=POP1_000200-T1;
scaffold_1	funannotate	gene	757720	758586	.	-	.	ID=POP1_000201;
scaffold_1	funannotate	mRNA	757720	758586	.	-	.	ID=POP1_000201-T1;Parent=POP1_000201;product=hypothetical protein;
scaffold_1	funannotate	exon	758485	758586	.	-	.	ID=POP1_000201-T1.exon1;Parent=POP1_000201-T1;
scaffold_1	funannotate	exon	757944	758427	.	-	.	ID=POP1_000201-T1.exon2;Parent=POP1_000201-T1;
scaffold_1	funannotate	exon	757720	757898	.	-	.	ID=POP1_000201-T1.exon3;Parent=POP1_000201-T1;
scaffold_1	funannotate	CDS	758485	758586	.	-	0	ID=POP1_000201-T1.cds;Parent=POP1_000201-T1;
scaffold_1	funannotate	CDS	757944	758427	.	-	0	ID=POP1_000201-T1.cds;Parent=POP1_000201-T1;
scaffold_1	funannotate	CDS	757720	757898	.	-	2	ID=POP1_000201-T1.cds;Parent=POP1_000201-T1;
scaffold_1	funannotate	gene	763185	766746	.	+	.	ID=POP1_000202;
scaffold_1	funannotate	mRNA	763185	766746	.	+	.	ID=POP1_000202-T1;Parent=POP1_000202;product=hypothetical protein;
scaffold_1	funannotate	exon	763185	763594	.	+	.	ID=POP1_000202-T1.exon1;Parent=POP1_000202-T1;
scaffold_1	funannotate	exon	763654	764556	.	+	.	ID=POP1_000202-T1.exon2;Parent=POP1_000202-T1;
scaffold_1	funannotate	exon	764610	766746	.	+	.	ID=POP1_000202-T1.exon3;Parent=POP1_000202-T1;
scaffold_1	funannotate	CDS	763185	763594	.	+	0	ID=POP1_000202-T1.cds;Parent=POP1_000202-T1;
scaffold_1	funannotate	CDS	763654	764556	.	+	1	ID=POP1_000202-T1.cds;Parent=POP1_000202-T1;
scaffold_1	funannotate	CDS	764610	766746	.	+	1	ID=POP1_000202-T1.cds;Parent=POP1_000202-T1;
scaffold_1	funannotate	gene	767087	768863	.	-	.	ID=POP1_000203;
scaffold_1	funannotate	mRNA	767087	768863	.	-	.	ID=POP1_000203-T1;Parent=POP1_000203;product=hypothetical protein;
scaffold_1	funannotate	exon	768592	768863	.	-	.	ID=POP1_000203-T1.exon1;Parent=POP1_000203-T1;
scaffold_1	funannotate	exon	767087	768515	.	-	.	ID=POP1_000203-T1.exon2;Parent=POP1_000203-T1;
scaffold_1	funannotate	CDS	768592	768863	.	-	0	ID=POP1_000203-T1.cds;Parent=POP1_000203-T1;
scaffold_1	funannotate	CDS	767087	768515	.	-	1	ID=POP1_000203-T1.cds;Parent=POP1_000203-T1;
scaffold_1	funannotate	gene	771819	774066	.	-	.	ID=POP1_000204;
scaffold_1	funannotate	mRNA	771819	774066	.	-	.	ID=POP1_000204-T1;Parent=POP1_000204;product=hypothetical protein;
scaffold_1	funannotate	exon	773925	774066	.	-	.	ID=POP1_000204-T1.exon1;Parent=POP1_000204-T1;
scaffold_1	funannotate	exon	771819	773842	.	-	.	ID=POP1_000204-T1.exon2;Parent=POP1_000204-T1;
scaffold_1	funannotate	CDS	773925	774066	.	-	0	ID=POP1_000204-T1.cds;Parent=POP1_000204-T1;
scaffold_1	funannotate	CDS	771819	773842	.	-	2	ID=POP1_000204-T1.cds;Parent=POP1_000204-T1;
scaffold_1	funannotate	gene	775670	776787	.	+	.	ID=POP1_000205;
scaffold_1	funannotate	mRNA	775670	776787	.	+	.	ID=POP1_000205-T1;Parent=POP1_000205;product=hypothetical protein;
scaffold_1	funannotate	exon	775670	775781	.	+	.	ID=POP1_000205-T1.exon1;Parent=POP1_000205-T1;
scaffold_1	funannotate	exon	776000	776787	.	+	.	ID=POP1_000205-T1.exon2;Parent=POP1_000205-T1;
scaffold_1	funannotate	CDS	775670	775781	.	+	0	ID=POP1_000205-T1.cds;Parent=POP1_000205-T1;
scaffold_1	funannotate	CDS	776000	776787	.	+	2	ID=POP1_000205-T1.cds;Parent=POP1_000205-T1;
scaffold_1	funannotate	gene	777399	777740	.	-	.	ID=POP1_000206;
scaffold_1	funannotate	mRNA	777399	777740	.	-	.	ID=POP1_000206-T1;Parent=POP1_000206;product=hypothetical protein;
scaffold_1	funannotate	exon	777723	777740	.	-	.	ID=POP1_000206-T1.exon1;Parent=POP1_000206-T1;
scaffold_1	funannotate	exon	777399	777611	.	-	.	ID=POP1_000206-T1.exon2;Parent=POP1_000206-T1;
scaffold_1	funannotate	CDS	777723	777740	.	-	0	ID=POP1_000206-T1.cds;Parent=POP1_000206-T1;
scaffold_1	funannotate	CDS	777399	777611	.	-	0	ID=POP1_000206-T1.cds;Parent=POP1_000206-T1;
scaffold_1	funannotate	gene	779117	780366	.	+	.	ID=POP1_000207;
scaffold_1	funannotate	mRNA	779117	780366	.	+	.	ID=POP1_000207-T1;Parent=POP1_000207;product=hypothetical protein;
scaffold_1	funannotate	exon	779117	779137	.	+	.	ID=POP1_000207-T1.exon1;Parent=POP1_000207-T1;
scaffold_1	funannotate	exon	779256	779720	.	+	.	ID=POP1_000207-T1.exon2;Parent=POP1_000207-T1;
scaffold_1	funannotate	exon	779779	780366	.	+	.	ID=POP1_000207-T1.exon3;Parent=POP1_000207-T1;
scaffold_1	funannotate	CDS	779117	779137	.	+	0	ID=POP1_000207-T1.cds;Parent=POP1_000207-T1;
scaffold_1	funannotate	CDS	779256	779720	.	+	0	ID=POP1_000207-T1.cds;Parent=POP1_000207-T1;
scaffold_1	funannotate	CDS	779779	780366	.	+	0	ID=POP1_000207-T1.cds;Parent=POP1_000207-T1;
scaffold_1	funannotate	gene	785260	786189	.	-	.	ID=POP1_000208;
scaffold_1	funannotate	mRNA	785260	786189	.	-	.	ID=POP1_000208-T1;Parent=POP1_000208;product=hypothetical protein;
scaffold_1	funannotate	exon	785260	786189	.	-	.	ID=POP1_000208-T1.exon1;Parent=POP1_000208-T1;
scaffold_1	funannotate	CDS	785260	786189	.	-	0	ID=POP1_000208-T1.cds;Parent=POP1_000208-T1;
scaffold_1	funannotate	gene	790609	791380	.	-	.	ID=POP1_000209;
scaffold_1	funannotate	mRNA	790609	791380	.	-	.	ID=POP1_000209-T1;Parent=POP1_000209;product=hypothetical protein;
scaffold_1	funannotate	exon	790944	791380	.	-	.	ID=POP1_000209-T1.exon1;Parent=POP1_000209-T1;
scaffold_1	funannotate	exon	790609	790924	.	-	.	ID=POP1_000209-T1.exon2;Parent=POP1_000209-T1;
scaffold_1	funannotate	CDS	790944	791380	.	-	0	ID=POP1_000209-T1.cds;Parent=POP1_000209-T1;
scaffold_1	funannotate	CDS	790609	790924	.	-	1	ID=POP1_000209-T1.cds;Parent=POP1_000209-T1;
scaffold_1	funannotate	gene	792349	793248	.	+	.	ID=POP1_000210;
scaffold_1	funannotate	mRNA	792349	793248	.	+	.	ID=POP1_000210-T1;Parent=POP1_000210;product=hypothetical protein;
scaffold_1	funannotate	exon	792349	792617	.	+	.	ID=POP1_000210-T1.exon1;Parent=POP1_000210-T1;
scaffold_1	funannotate	exon	792918	793054	.	+	.	ID=POP1_000210-T1.exon2;Parent=POP1_000210-T1;
scaffold_1	funannotate	exon	793130	793248	.	+	.	ID=POP1_000210-T1.exon3;Parent=POP1_000210-T1;
scaffold_1	funannotate	CDS	792349	792617	.	+	0	ID=POP1_000210-T1.cds;Parent=POP1_000210-T1;
scaffold_1	funannotate	CDS	792918	793054	.	+	1	ID=POP1_000210-T1.cds;Parent=POP1_000210-T1;
scaffold_1	funannotate	CDS	793130	793248	.	+	2	ID=POP1_000210-T1.cds;Parent=POP1_000210-T1;
scaffold_1	funannotate	gene	794049	796994	.	-	.	ID=POP1_000211;
scaffold_1	funannotate	mRNA	794049	796994	.	-	.	ID=POP1_000211-T1;Parent=POP1_000211;product=hypothetical protein;
scaffold_1	funannotate	exon	794049	796994	.	-	.	ID=POP1_000211-T1.exon1;Parent=POP1_000211-T1;
scaffold_1	funannotate	CDS	794049	796994	.	-	0	ID=POP1_000211-T1.cds;Parent=POP1_000211-T1;
scaffold_2	funannotate	gene	2735	3514	.	+	.	ID=POP1_000212;
scaffold_2	funannotate	mRNA	2735	3514	.	+	.	ID=POP1_000212-T1;Parent=POP1_000212;product=hypothetical protein;
scaffold_2	funannotate	exon	2735	3514	.	+	.	ID=POP1_000212-T1.exon1;Parent=POP1_000212-T1;
scaffold_2	funannotate	CDS	2735	3514	.	+	0	ID=POP1_000212-T1.cds;Parent=POP1_000212-T1;
scaffold_2	funannotate	gene	6866	7126	.	+	.	ID=POP1_000213;
scaffold_2	funannotate	mRNA	6866	7126	.	+	.	ID=POP1_000213-T1;Parent=POP1_000213;product=hypothetical protein;
scaffold_2	funannotate	exon	6866	7126	.	+	.	ID=POP1_000213-T1.exon1;Parent=POP1_000213-T1;
scaffold_2	funannotate	CDS	6866	7126	.	+	0	ID=POP1_000213-T1.cds;Parent=POP1_000213-T1;
scaffold_2	funannotate	gene	7797	10088	.	-	.	ID=POP1_000214;
scaffold_2	funannotate	mRNA	7797	10088	.	-	.	ID=POP1_000214-T1;Parent=POP1_000214;product=hypothetical protein;
scaffold_2	funannotate	exon	10008	10088	.	-	.	ID=POP1_000214-T1.exon1;Parent=POP1_000214-T1;
scaffold_2	funannotate	exon	9637	9943	.	-	.	ID=POP1_000214-T1.exon2;Parent=POP1_000214-T1;
scaffold_2	funannotate	exon	8690	9579	.	-	.	ID=POP1_000214-T1.exon3;Parent=POP1_000214-T1;
scaffold_2	funannotate	exon	7797	8633	.	-	.	ID=POP1_000214-T1.exon4;Parent=POP1_000214-T1;
scaffold_2	funannotate	CDS	10008	10088	.	-	0	ID=POP1_000214-T1.cds;Parent=POP1_000214-T1;
scaffold_2	funannotate	CDS	9637	9943	.	-	0	ID=POP1_000214-T1.cds;Parent=POP1_000214-T1;
scaffold_2	funannotate	CDS	8690	9579	.	-	2	ID=POP1_000214-T1.cds;Parent=POP1_000214-T1;
scaffold_2	funannotate	CDS	7797	8633	.	-	0	ID=POP1_000214-T1.cds;Parent=POP1_000214-T1;
scaffold_2	funannotate	gene	18234	20368	.	+	.	ID=POP1_000215;
scaffold_2	funannotate	mRNA	18234	20368	.	+	.	ID=POP1_000215-T1;Parent=POP1_000215;product=hypothetical protein;
scaffold_2	funannotate	exon	18234	19051	.	+	.	ID=POP1_000215-T1.exon1;Parent=POP1_000215-T1;
scaffold_2	funannotate	exon	19378	19484	.	+	.	ID=POP1_000215-T1.exon2;Parent=POP1_000215-T1;
scaffold_2	funannotate	exon	19545	19939	.	+	.	ID=POP1_000215-T1.exon3;Parent=POP1_000215-T1;
scaffold_2	funannotate	exon	19988	20368	.	+	.	ID=POP1_000215-T1.exon4;Parent=POP1_000215-T1;
scaffold_2	funannotate	CDS	18234	19051	.	+	0	ID=POP1_000215-T1.cds;Parent=POP1_000215-T1;
scaffold_2	funannotate	CDS	19378	19484	.	+	1	ID=POP1_000215-T1.cds;Parent=POP1_000215-T1;
scaffold_2	funannotate	CDS	19545	19939	.	+	2	ID=POP1_000215-T1.cds;Parent=POP1_000215-T1;
scaffold_2	funannotate	CDS	19988	20368	.	+	0	ID=POP1_000215-T1.cds;Parent=POP1_000215-T1;
scaffold_2	funannotate	gene	21633	26952	.	+	.	ID=POP1_000216;
scaffold_2	funannotate	mRNA	21633	26952	.	+	.	ID=POP1_000216-T1;Parent=POP1_000216;product=hypothetical protein;
scaffold_2	funannotate	exon	21633	21696	.	+	.	ID=POP1_000216-T1.exon1;Parent=POP1_000216-T1;
scaffold_2	funannotate	exon	21767	26952	.	+	.	ID=POP1_000216-T1.exon2;Parent=POP1_000216-T1;
scaffold_2	funannotate	CDS	21633	21696	.	+	0	ID=POP1_000216-T1.cds;Parent=POP1_000216-T1;
scaffold_2	funannotate	CDS	21767	26952	.	+	2	ID=POP1_000216-T1.cds;Parent=POP1_000216-T1;
scaffold_2	funannotate	gene	27815	31939	.	-	.	ID=POP1_000217;
scaffold_2	funannotate	mRNA	27815	31939	.	-	.	ID=POP1_000217-T1;Parent=POP1_000217;product=hypothetical protein;
scaffold_2	funannotate	exon	31265	31939	.	-	.	ID=POP1_000217-T1.exon1;Parent=POP1_000217-T1;
scaffold_2	funannotate	exon	30055	31206	.	-	.	ID=POP1_000217-T1.exon2;Parent=POP1_000217-T1;
scaffold_2	funannotate	exon	29469	29811	.	-	.	ID=POP1_000217-T1.exon3;Parent=POP1_000217-T1;
scaffold_2	funannotate	exon	28610	29213	.	-	.	ID=POP1_000217-T1.exon4;Parent=POP1_000217-T1;
scaffold_2	funannotate	exon	27815	28544	.	-	.	ID=POP1_000217-T1.exon5;Parent=POP1_000217-T1;
scaffold_2	funannotate	CDS	31265	31939	.	-	0	ID=POP1_000217-T1.cds;Parent=POP1_000217-T1;
scaffold_2	funannotate	CDS	30055	31206	.	-	0	ID=POP1_000217-T1.cds;Parent=POP1_000217-T1;
scaffold_2	funannotate	CDS	29469	29811	.	-	0	ID=POP1_000217-T1.cds;Parent=POP1_000217-T1;
scaffold_2	funannotate	CDS	28610	29213	.	-	2	ID=POP1_000217-T1.cds;Parent=POP1_000217-T1;
scaffold_2	funannotate	CDS	27815	28544	.	-	1	ID=POP1_000217-T1.cds;Parent=POP1_000217-T1;
scaffold_2	funannotate	gene	35544	37633	.	+	.	ID=POP1_000218;
scaffold_2	funannotate	mRNA	35544	37633	.	+	.	ID=POP1_000218-T1;Parent=POP1_000218;product=hypothetical protein;
scaffold_2	funannotate	exon	35544	35605	.	+	.	ID=POP1_000218-T1.exon1;Parent=POP1_000218-T1;
scaffold_2	funannotate	exon	35876	36425	.	+	.	ID=POP1_000218-T1.exon2;Parent=POP1_000218-T1;
scaffold_2	funannotate	exon	36492	36737	.	+	.	ID=POP1_000218-T1.exon3;Parent=POP1_000218-T1;
scaffold_2	funannotate	exon	36788	37633	.	+	.	ID=POP1_000218-T1.exon4;Parent=POP1_000218-T1;
scaffold_2	funannotate	CDS	35544	35605	.	+	0	ID=POP1_000218-T1.cds;Parent=POP1_000218-T1;
scaffold_2	funannotate	CDS	35876	36425	.	+	1	ID=POP1_000218-T1.cds;Parent=POP1_000218-T1;
scaffold_2	funannotate	CDS	36492	36737	.	+	0	ID=POP1_000218-T1.cds;Parent=POP1_000218-T1;
scaffold_2	funannotate	CDS	36788	37633	.	+	0	ID=POP1_000218-T1.cds;Parent=POP1_000218-T1;
scaffold_2	funannotate	gene	38706	40292	.	+	.	ID=POP1_000219;
scaffold_2	funannotate	mRNA	38706	40292	.	+	.	ID=POP1_000219-T1;Parent=POP1_000219;product=hypothetical protein;
scaffold_2	funannotate	exon	38706	38948	.	+	.	ID=POP1_000219-T1.exon1;Parent=POP1_000219-T1;
scaffold_2	funannotate	exon	39059	39092	.	+	.	ID=POP1_000219-T1.exon2;Parent=POP1_000219-T1;
scaffold_2	funannotate	exon	39148	39554	.	+	.	ID=POP1_000219-T1.exon3;Parent=POP1_000219-T1;
scaffold_2	funannotate	exon	39770	39898	.	+	.	ID=POP1_000219-T1.exon4;Parent=POP1_000219-T1;
scaffold_2	funannotate	exon	39995	40156	.	+	.	ID=POP1_000219-T1.exon5;Parent=POP1_000219-T1;
scaffold_2	funannotate	exon	40221	40292	.	+	.	ID=POP1_000219-T1.exon6;Parent=POP1_000219-T1;
scaffold_2	funannotate	CDS	38706	38948	.	+	0	ID=POP1_000219-T1.cds;Parent=POP1_000219-T1;
scaffold_2	funannotate	CDS	39059	39092	.	+	0	ID=POP1_000219-T1.cds;Parent=POP1_000219-T1;
scaffold_2	funannotate	CDS	39148	39554	.	+	2	ID=POP1_000219-T1.cds;Parent=POP1_000219-T1;
scaffold_2	funannotate	CDS	39770	39898	.	+	0	ID=POP1_000219-T1.cds;Parent=POP1_000219-T1;
scaffold_2	funannotate	CDS	39995	40156	.	+	0	ID=POP1_000219-T1.cds;Parent=POP1_000219-T1;
scaffold_2	funannotate	CDS	40221	40292	.	+	0	ID=POP1_000219-T1.cds;Parent=POP1_000219-T1;
scaffold_2	funannotate	gene	41460	43153	.	+	.	ID=POP1_000220;
scaffold_2	funannotate	mRNA	41460	43153	.	+	.	ID=POP1_000220-T1;Parent=POP1_000220;product=hypothetical protein;
scaffold_2	funannotate	exon	41460	41669	.	+	.	ID=POP1_000220-T1.exon1;Parent=POP1_000220-T1;
scaffold_2	funannotate	exon	41734	41836	.	+	.	ID=POP1_000220-T1.exon2;Parent=POP1_000220-T1;
scaffold_2	funannotate	exon	41892	43153	.	+	.	ID=POP1_000220-T1.exon3;Parent=POP1_000220-T1;
scaffold_2	funannotate	CDS	41460	41669	.	+	0	ID=POP1_000220-T1.cds;Parent=POP1_000220-T1;
scaffold_2	funannotate	CDS	41734	41836	.	+	0	ID=POP1_000220-T1.cds;Parent=POP1_000220-T1;
scaffold_2	funannotate	CDS	41892	43153	.	+	2	ID=POP1_000220-T1.cds;Parent=POP1_000220-T1;
scaffold_2	funannotate	gene	43375	45442	.	-	.	ID=POP1_000221;
scaffold_2	funannotate	mRNA	43375	45442	.	-	.	ID=POP1_000221-T1;Parent=POP1_000221;product=hypothetical protein;
scaffold_2	funannotate	exon	45191	45442	.	-	.	ID=POP1_000221-T1.exon1;Parent=POP1_000221-T1;
scaffold_2	funannotate	exon	44557	45102	.	-	.	ID=POP1_000221-T1.exon2;Parent=POP1_000221-T1;
scaffold_2	funannotate	exon	44139	44486	.	-	.	ID=POP1_000221-T1.exon3;Parent=POP1_000221-T1;
scaffold_2	funannotate	exon	43375	44034	.	-	.	ID=POP1_000221-T1.exon4;Parent=POP1_000221-T1;
scaffold_2	funannotate	CDS	45191	45442	.	-	0	ID=POP1_000221-T1.cds;Parent=POP1_000221-T1;
scaffold_2	funannotate	CDS	44557	45102	.	-	0	ID=POP1_000221-T1.cds;Parent=POP1_000221-T1;
scaffold_2	funannotate	CDS	44139	44486	.	-	0	ID=POP1_000221-T1.cds;Parent=POP1_000221-T1;
scaffold_2	funannotate	CDS	43375	44034	.	-	0	ID=POP1_000221-T1.cds;Parent=POP1_000221-T1;
scaffold_2	funannotate	gene	45956	48860	.	+	.	ID=POP1_000222;
scaffold_2	funannotate	mRNA	45956	48860	.	+	.	ID=POP1_000222-T1;Parent=POP1_000222;product=hypothetical protein;
scaffold_2	funannotate	exon	45956	46621	.	+	.	ID=POP1_000222-T1.exon1;Parent=POP1_000222-T1;
scaffold_2	funannotate	exon	46674	48779	.	+	.	ID=POP1_000222-T1.exon2;Parent=POP1_000222-T1;
scaffold_2	funannotate	exon	48837	48860	.	+	.	ID=POP1_000222-T1.exon3;Parent=POP1_000222-T1;
scaffold_2	funannotate	CDS	45956	46621	.	+	0	ID=POP1_000222-T1.cds;Parent=POP1_000222-T1;
scaffold_2	funannotate	CDS	46674	48779	.	+	0	ID=POP1_000222-T1.cds;Parent=POP1_000222-T1;
scaffold_2	funannotate	CDS	48837	48860	.	+	0	ID=POP1_000222-T1.cds;Parent=POP1_000222-T1;
scaffold_2	funannotate	gene	49226	49936	.	-	.	ID=POP1_000223;
scaffold_2	funannotate	mRNA	49226	49936	.	-	.	ID=POP1_000223-T1;Parent=POP1_000223;product=hypothetical protein;
scaffold_2	funannotate	exon	49226	49936	.	-	.	ID=POP1_000223-T1.exon1;Parent=POP1_000223-T1;
scaffold_2	funannotate	CDS	49226	49936	.	-	0	ID=POP1_000223-T1.cds;Parent=POP1_000223-T1;
scaffold_2	funannotate	gene	54146	54791	.	+	.	ID=POP1_000224;
scaffold_2	funannotate	mRNA	54146	54791	.	+	.	ID=POP1_000224-T1;Parent=POP1_000224;product=hypothetical protein;
scaffold_2	funannotate	exon	54146	54362	.	+	.	ID=POP1_000224-T1.exon1;Parent=POP1_000224-T1;
scaffold_2	funannotate	exon	54531	54556	.	+	.	ID=POP1_000224-T1.exon2;Parent=POP1_000224-T1;
scaffold_2	funannotate	exon	54645	54791	.	+	.	ID=POP1_000224-T1.exon3;Parent=POP1_000224-T1;
scaffold_2	funannotate	CDS	54146	54362	.	+	0	ID=POP1_000224-T1.cds;Parent=POP1_000224-T1;
scaffold_2	funannotate	CDS	54531	54556	.	+	2	ID=POP1_000224-T1.cds;Parent=POP1_000224-T1;
scaffold_2	funannotate	CDS	54645	54791	.	+	0	ID=POP1_000224-T1.cds;Parent=POP1_000224-T1;
scaffold_2	funannotate	gene	55916	57177	.	+	.	ID=POP1_000225;
scaffold_2	funannotate	mRNA	55916	57177	.	+	.	ID=POP1_000225-T1;Parent=POP1_000225;product=hypothetical protein;
scaffold_2	funannotate	exon	55916	56442	.	+	.	ID=POP1_000225-T1.exon1;Parent=POP1_000225-T1;
scaffold_2	funannotate	exon	56493	57177	.	+	.	ID=POP1_000225-T1.exon2;Parent=POP1_000225-T1;
scaffold_2	funannotate	CDS	55916	56442	.	+	0	ID=POP1_000225-T1.cds;Parent=POP1_000225-T1;
scaffold_2	funannotate	CDS	56493	57177	.	+	1	ID=POP1_000225-T1.cds;Parent=POP1_000225-T1;
scaffold_2	funannotate	gene	58345	59915	.	+	.	ID=POP1_000226;
scaffold_2	funannotate	mRNA	58345	59915	.	+	.	ID=POP1_000226-T1;Parent=POP1_000226;product=hypothetical protein;
scaffold_2	funannotate	exon	58345	58661	.	+	.	ID=POP1_000226-T1.exon1;Parent=POP1_000226-T1;
scaffold_2	funannotate	exon	58712	59915	.	+	.	ID=POP1_000226-T1.exon2;Parent=POP1_000226-T1;
scaffold_2	funannotate	CDS	58345	58661	.	+	0	ID=POP1_000226-T1.cds;Parent=POP1_000226-T1;
scaffold_2	funannotate	CDS	58712	59915	.	+	1	ID=POP1_000226-T1.cds;Parent=POP1_000226-T1;
scaffold_2	funannotate	gene	60279	60830	.	-	.	ID=POP1_000227;
scaffold_2	funannotate	mRNA	60279	60830	.	-	.	ID=POP1_000227-T1;Parent=POP1_000227;product=hypothetical protein;
scaffold_2	funannotate	exon	60279	60830	.	-	.	ID=POP1_000227-T1.exon1;Parent=POP1_000227-T1;
scaffold_2	funannotate	CDS	60279	60830	.	-	0	ID=POP1_000227-T1.cds;Parent=POP1_000227-T1;
scaffold_2	funannotate	gene	65879	68311	.	+	.	ID=POP1_000228;
scaffold_2	funannotate	mRNA	65879	68311	.	+	.	ID=POP1_000228-T1;Parent=POP1_000228;product=hypothetical protein;
scaffold_2	funannotate	exon	65879	66016	.	+	.	ID=POP1_000228-T1.exon1;Parent=POP1_000228-T1;
scaffold_2	funannotate	exon	66074	66578	.	+	.	ID=POP1_000228-T1.exon2;Parent=POP1_000228-T1;
scaffold_2	funannotate	exon	66639	68311	.	+	.	ID=POP1_000228-T1.exon3;Parent=POP1_000228-T1;
scaffold_2	funannotate	CDS	65879	66016	.	+	0	ID=POP1_000228-T1.cds;Parent=POP1_000228-T1;
scaffold_2	funannotate	CDS	66074	66578	.	+	0	ID=POP1_000228-T1.cds;Parent=POP1_000228-T1;
scaffold_2	funannotate	CDS	66639	68311	.	+	2	ID=POP1_000228-T1.cds;Parent=POP1_000228-T1;
scaffold_2	funannotate	gene	69322	70841	.	+	.	ID=POP1_000229;
scaffold_2	funannotate	mRNA	69322	70841	.	+	.	ID=POP1_000229-T1;Parent=POP1_000229;product=hypothetical protein;
scaffold_2	funannotate	exon	69322	69913	.	+	.	ID=POP1_000229-T1.exon1;Parent=POP1_000229-T1;
scaffold_2	funannotate	exon	70010	70317	.	+	.	ID=POP1_000229-T1.exon2;Parent=POP1_000229-T1;
scaffold_2	funannotate	exon	70489	70599	.	+	.	ID=POP1_000229-T1.exon3;Parent=POP1_000229-T1;
scaffold_2	funannotate	exon	70686	70841	.	+	.	ID=POP1_000229-T1.exon4;Parent=POP1_000229-T1;
scaffold_2	funannotate	CDS	69322	69913	.	+	0	ID=POP1_000229-T1.cds;Parent=POP1_000229-T1;
scaffold_2	funannotate	CDS	70010	70317	.	+	2	ID=POP1_000229-T1.cds;Parent=POP1_000229-T1;
scaffold_2	funannotate	CDS	70489	70599	.	+	0	ID=POP1_000229-T1.cds;Parent=POP1_000229-T1;
scaffold_2	funannotate	CDS	70686	70841	.	+	0	ID=POP1_000229-T1.cds;Parent=POP1_000229-T1;
scaffold_2	funannotate	gene	71692	72096	.	+	.	ID=POP1_000230;
scaffold_2	funannotate	mRNA	71692	72096	.	+	.	ID=POP1_000230-T1;Parent=POP1_000230;product=hypothetical protein;
scaffold_2	funannotate	exon	71692	71788	.	+	.	ID=POP1_000230-T1.exon1;Parent=POP1_000230-T1;
scaffold_2	funannotate	exon	71939	72096	.	+	.	ID=POP1_000230-T1.exon2;Parent=POP1_000230-T1;
scaffold_2	funannotate	CDS	71692	71788	.	+	0	ID=POP1_000230-T1.cds;Parent=POP1_000230-T1;
scaffold_2	funannotate	CDS	71939	72096	.	+	2	ID=POP1_000230-T1.cds;Parent=POP1_000230-T1;
scaffold_2	funannotate	gene	72499	74350	.	-	.	ID=POP1_000231;
scaffold_2	funannotate	mRNA	72499	74350	.	-	.	ID=POP1_000231-T1;Parent=POP1_000231;product=hypothetical protein;
scaffold_2	funannotate	exon	74200	74350	.	-	.	ID=POP1_000231-T1.exon1;Parent=POP1_000231-T1;
scaffold_2	funannotate	exon	73433	74103	.	-	.	ID=POP1_000231-T1.exon2;Parent=POP1_000231-T1;
scaffold_2	funannotate	exon	72499	73293	.	-	.	ID=POP1_000231-T1.exon3;Parent=POP1_000231-T1;
scaffold_2	funannotate	CDS	74200	74350	.	-	0	ID=POP1_000231-T1.cds;Parent=POP1_000231-T1;
scaffold_2	funannotate	CDS	73433	74103	.	-	2	ID=POP1_000231-T1.cds;Parent=POP1_000231-T1;
scaffold_2	funannotate	CDS	72499	73293	.	-	0	ID=POP1_000231-T1.cds;Parent=POP1_000231-T1;
scaffold_2	funannotate	gene	78605	78943	.	+	.	ID=POP1_000232;
scaffold_2	funannotate	mRNA	78605	78943	.	+	.	ID=POP1_000232-T1;Parent=POP1_000232;product=hypothetical protein;
scaffold_2	funannotate	exon	78605	78691	.	+	.	ID=POP1_000232-T1.exon1;Parent=POP1_000232-T1;
scaffold_2	funannotate	exon	78839	78943	.	+	.	ID=POP1_000232-T1.exon2;Parent=POP1_000232-T1;
scaffold_2	funannotate	CDS	78605	78691	.	+	0	ID=POP1_000232-T1.cds;Parent=POP1_000232-T1;
scaffold_2	funannotate	CDS	78839	78943	.	+	0	ID=POP1_000232-T1.cds;Parent=POP1_000232-T1;
scaffold_2	funannotate	gene	79639	80792	.	-	.	ID=POP1_000233;
scaffold_2	funannotate	mRNA	79639	80792	.	-	.	ID=POP1_000233-T1;Parent=POP1_000233;product=hypothetical protein;
scaffold_2	funannotate	exon	80771	80792	.	-	.	ID=POP1_000233-T1.exon1;Parent=POP1_000233-T1;
scaffold_2	funannotate	exon	79639	80708	.	-	.	ID=POP1_000233-T1.exon2;Parent=POP1_000233-T1;
scaffold_2	funannotate	CDS	80771	80792	.	-	0	ID=POP1_000233-T1.cds;Parent=POP1_000233-T1;
scaffold_2	funannotate	CDS	79639	80708	.	-	2	ID=POP1_000233-T1.cds;Parent=POP1_000233-T1;
scaffold_2	funannotate	gene	82283	84397	.	+	.	ID=POP1_000234;
scaffold_2	funannotate	mRNA	82283	84397	.	+	.	ID=POP1_000234-T1;Parent=POP1_000234;product=hypothetical protein;
scaffold_2	funannotate	exon	82283	83872	.	+	.	ID=POP1_000234-T1.exon1;Parent=POP1_000234-T1;
scaffold_2	funannotate	exon	83924	84397	.	+	.	ID=POP1_000234-T1.exon2;Parent=POP1_000234-T1;
scaffold_2	funannotate	CDS	82283	83872	.	+	0	ID=POP1_000234-T1.cds;Parent=POP1_000234-T1;
scaffold_2	funannotate	CDS	83924	84397	.	+	0	ID=POP1_000234-T1.cds;Parent=POP1_000234-T1;
scaffold_2	funannotate	gene	87460	89436	.	+	.	ID=POP1_000235;
scaffold_2	funannotate	mRNA	87460	89436	.	+	.	ID=POP1_000235-T1;Parent=POP1_000235;product=hypothetical protein;
scaffold_2	funannotate	exon	87460	87769	.	+	.	ID=POP1_000235-T1.exon1;Parent=POP1_000235-T1;
scaffold_2	funannotate	exon	88190	89436	.	+	.	ID=POP1_000235-T1.exon2;Parent=POP1_000235-T1;
scaffold_2	funannotate	CDS	87460	87769	.	+	0	ID=POP1_000235-T1.cds;Parent=POP1_000235-T1;
scaffold_2	funannotate	CDS	88190	89436	.	+	2	ID=POP1_000235-T1.cds;Parent=POP1_000235-T1;
scaffold_2	funannotate	gene	93177	93860	.	+	.	ID=POP1_000236;
scaffold_2	funannotate	mRNA	93177	93860	.	+	.	ID=POP1_000236-T1;Parent=POP1_000236;product=hypothetical protein;
scaffold_2	funannotate	exon	93177	93346	.	+	.	ID=POP1_000236-T1.exon1;Parent=POP1_000236-T1;
scaffold_2	funannotate	exon	93413	93546	.	+	.	ID=POP1_000236-T1.exon2;Parent=POP1_000236-T1;
scaffold_2	funannotate	exon	93604	93860	.	+	.	ID=POP1_000236-T1.exon3;Parent=POP1_000236-T1;
scaffold_2	funannotate	CDS	93177	93346	.	+	0	ID=POP1_000236-T1.cds;Parent=POP1_000236-T1;
scaffold_2	funannotate	CDS	93413	93546	.	+	1	ID=POP1_000236-T1.cds;Parent=POP1_000236-T1;
scaffold_2	funannotate	CDS	93604	93860	.	+	2	ID=POP1_000236-T1.cds;Parent=POP1_000236-T1;
scaffold_2	funannotate	gene	94107	95373	.	-	.	ID=POP1_000237;
scaffold_2	funannotate	mRNA	94107	95373	.	-	.	ID=POP1_000237-T1;Parent=POP1_000237;product=hypothetical protein;
scaffold_2	funannotate	exon	95326	95373	.	-	.	ID=POP1_000237-T1.exon1;Parent=POP1_000237-T1;
scaffold_2	funannotate	exon	94107	95195	.	-	.	ID=POP1_000237-T1.exon2;Parent=POP1_000237-T1;
scaffold_2	funannotate	CDS	95326	95373	.	-	0	ID=POP1_000237-T1.cds;Parent=POP1_000237-T1;
scaffold_2	funannotate	CDS	94107	95195	.	-	0	ID=POP1_000237-T1.cds;Parent=POP1_000237-T1;
scaffold_2	funannotate	gene	96533	97499	.	-	.	ID=POP1_000238;
scaffold_2	funannotate	mRNA	96533	97499	.	-	.	ID=POP1_000238-T1;Parent=POP1_000238;product=hypothetical protein;
scaffold_2	funannotate	exon	96876	97499	.	-	.	ID=POP1_000238-T1.exon1;Parent=POP1_000238-T1;
scaffold_2	funannotate	exon	96533	96796	.	-	.	ID=POP1_000238-T1.exon2;Parent=POP1_000238-T1;
scaffold_2	funannotate	CDS	96876	97499	.	-	0	ID=POP1_000238-T1.cds;Parent=POP1_000238-T1;
scaffold_2	funannotate	CDS	96533	96796	.	-	0	ID=POP1_000238-T1.cds;Parent=POP1_000238-T1;
scaffold_2	funannotate	gene	100062	101003	.	+	.	ID=POP1_000239;
scaffold_2	funannotate	mRNA	100062	101003	.	+	.	ID=POP1_000239-T1;Parent=POP1_000239;product=hypothetical protein;
scaffold_2	funannotate	exon	100062	101003	.	+	.	ID=POP1_000239-T1.exon1;Parent=POP1_000239-T1;
scaffold_2	funannotate	CDS	100062	101003	.	+	0	ID=POP1_000239-T1.cds;Parent=POP1_000239-T1;
scaffold_2	funannotate	gene	103189	104292	.	-	.	ID=POP1_000240;
scaffold_2	funannotate	mRNA	103189	104292	.	-	.	ID=POP1_000240-T1;Parent=POP1_000240;product=hypothetical protein;
scaffold_2	funannotate	exon	103189	104292	.	-	.	ID=POP1_000240-T1.exon1;Parent=POP1_000240-T1;
scaffold_2	funannotate	CDS	103189	104292	.	-	0	ID=POP1_000240-T1.cds;Parent=POP1_000240-T1;
scaffold_2	funannotate	gene	107570	109733	.	+	.	ID=POP1_000241;
scaffold_2	funannotate	mRNA	107570	109733	.	+	.	ID=POP1_000241-T1;Parent=POP1_000241;product=hypothetical protein;
scaffold_2	funannotate	exon	107570	107812	.	+	.	ID=POP1_000241-T1.exon1;Parent=POP1_000241-T1;
scaffold_2	funannotate	exon	107877	109733	.	+	.	ID=POP1_000241-T1.exon2;Parent=POP1_000241-T1;
scaffold_2	funannotate	CDS	107570	107812	.	+	0	ID=POP1_000241-T1.cds;Parent=POP1_000241-T1;
scaffold_2	funannotate	CDS	107877	109733	.	+	0	ID=POP1_000241-T1.cds;Parent=POP1_000241-T1;
scaffold_2	funannotate	gene	114411	115752	.	+	.	ID=POP1_000242;
scaffold_2	funannotate	mRNA	114411	115752	.	+	.	ID=POP1_000242-T1;Parent=POP1_000242;product=hypothetical protein;
scaffold_2	funannotate	exon	114411	114635	.	+	.	ID=POP1_000242-T1.exon1;Parent=POP1_000242-T1;
scaffold_2	funannotate	exon	114754	115752	.	+	.	ID=POP1_000242-T1.exon2;Parent=POP1_000242-T1;
scaffold_2	funannotate	CDS	114411	114635	.	+	0	ID=POP1_000242-T1.cds;Parent=POP1_000242-T1;
scaffold_2	funannotate	CDS	114754	115752	.	+	0	ID=POP1_000242-T1.cds;Parent=POP1_000242-T1;
scaffold_2	funannotate	gene	117145	118411	.	-	.	ID=POP1_000243;
scaffold_2	funannotate	mRNA	117145	118411	.	-	.	ID=POP1_000243-T1;Parent=POP1_000243;product=hypothetical protein;
scaffold_2	funannotate	exon	118372	118411	.	-	.	ID=POP1_000243-T1.exon1;Parent=POP1_000243-T1;
scaffold_2	funannotate	exon	118190	118260	.	-	.	ID=POP1_000243-T1.exon2;Parent=POP1_000243-T1;
scaffold_2	funannotate	exon	118078	118100	.	-	.	ID=POP1_000243-T1.exon3;Parent=POP1_000243-T1;
scaffold_2	funannotate	exon	117938	117996	.	-	.	ID=POP1_000243-T1.exon4;Parent=POP1_000243-T1;
scaffold_2	funannotate	exon	117766	117881	.	-	.	ID=POP1_000243-T1.exon5;Parent=POP1_000243-T1;
scaffold_2	funannotate	exon	117584	117706	.	-	.	ID=POP1_000243-T1.exon6;Parent=POP1_000243-T1;
scaffold_2	funannotate	exon	117145	117525	.	-	.	ID=POP1_000243-T1.exon7;Parent=POP1_000243-T1;
scaffold_2	funannotate	CDS	118372	118411	.	-	0	ID=POP1_000243-T1.cds;Parent=POP1_000243-T1;
scaffold_2	funannotate	CDS	118190	118260	.	-	2	ID=POP1_000243-T1.cds;Parent=POP1_000243-T1;
scaffold_2	funannotate	CDS	118078	118100	.	-	0	ID=POP1_000243-T1.cds;Parent=POP1_000243-T1;
scaffold_2	funannotate	CDS	117938	117996	.	-	1	ID=POP1_000243-T1.cds;Parent=POP1_000243-T1;
scaffold_2	funannotate	CDS	117766	117881	.	-	2	ID=POP1_000243-T1.cds;Parent=POP1_000243-T1;
scaffold_2	funannotate	CDS	117584	117706	.	-	0	ID=POP1_000243-T1.cds;Parent=POP1_000243-T1;
scaffold_2	funannotate	CDS	117145	117525	.	-	0	ID=POP1_000243-T1.cds;Parent=POP1_000243-T1;
scaffold_2	funannotate	gene	119836	121156	.	+	.	ID=POP1_000244;
scaffold_2	funannotate	mRNA	119836	121156	.	+	.	ID=POP1_000244-T1;Parent=POP1_000244;product=hypothetical protein;
scaffold_2	funannotate	exon	119836	119920	.	+	.	ID=POP1_000244-T1.exon1;Parent=POP1_000244-T1;
scaffold_2	funannotate	exon	120017	120206	.	+	.	ID=POP1_000244-T1.exon2;Parent=POP1_000244-T1;
scaffold_2	funannotate	exon	120333	120483	.	+	.	ID=POP1_000244-T1.exon3;Parent=POP1_000244-T1;
scaffold_2	funannotate	exon	120647	121156	.	+	.	ID=POP1_000244-T1.exon4;Parent=POP1_000244-T1;
scaffold_2	funannotate	CDS	119836	119920	.	+	0	ID=POP1_000244-T1.cds;Parent=POP1_000244-T1;
scaffold_2	funannotate	CDS	120017	120206	.	+	2	ID=POP1_000244-T1.cds;Parent=POP1_000244-T1;
scaffold_2	funannotate	CDS	120333	120483	.	+	1	ID=POP1_000244-T1.cds;Parent=POP1_000244-T1;
scaffold_2	funannotate	CDS	120647	121156	.	+	0	ID=POP1_000244-T1.cds;Parent=POP1_000244-T1;
scaffold_2	funannotate	gene	121708	122431	.	-	.	ID=POP1_000245;
scaffold_2	funannotate	mRNA	121708	122431	.	-	.	ID=POP1_000245-T1;Parent=POP1_000245;product=hypothetical protein;
scaffold_2	funannotate	exon	122363	122431	.	-	.	ID=POP1_000245-T1.exon1;Parent=POP1_000245-T1;
scaffold_2	funannotate	exon	122104	122181	.	-	.	ID=POP1_000245-T1.exon2;Parent=POP1_000245-T1;
scaffold_2	funannotate	exon	121852	121987	.	-	.	ID=POP1_000245-T1.exon3;Parent=POP1_000245-T1;
scaffold_2	funannotate	exon	121708	121754	.	-	.	ID=POP1_000245-T1.exon4;Parent=POP1_000245-T1;
scaffold_2	funannotate	CDS	122363	122431	.	-	0	ID=POP1_000245-T1.cds;Parent=POP1_000245-T1;
scaffold_2	funannotate	CDS	122104	122181	.	-	0	ID=POP1_000245-T1.cds;Parent=POP1_000245-T1;
scaffold_2	funannotate	CDS	121852	121987	.	-	0	ID=POP1_000245-T1.cds;Parent=POP1_000245-T1;
scaffold_2	funannotate	CDS	121708	121754	.	-	2	ID=POP1_000245-T1.cds;Parent=POP1_000245-T1;
scaffold_2	funannotate	gene	123878	125633	.	+	.	ID=POP1_000246;
scaffold_2	funannotate	mRNA	123878	125633	.	+	.	ID=POP1_000246-T1;Parent=POP1_000246;product=hypothetical protein;
scaffold_2	funannotate	exon	123878	124091	.	+	.	ID=POP1_000246-T1.exon1;Parent=POP1_000246-T1;
scaffold_2	funannotate	exon	124266	124597	.	+	.	ID=POP1_000246-T1.exon2;Parent=POP1_000246-T1;
scaffold_2	funannotate	exon	124658	124824	.	+	.	ID=POP1_000246-T1.exon3;Parent=POP1_000246-T1;
scaffold_2	funannotate	exon	124882	125095	.	+	.	ID=POP1_000246-T1.exon4;Parent=POP1_000246-T1;
scaffold_2	funannotate	exon	125154	125339	.	+	.	ID=POP1_000246-T1.exon5;Parent=POP1_000246-T1;
scaffold_2	funannotate	exon	125403	125633	.	+	.	ID=POP1_000246-T1.exon6;Parent=POP1_000246-T1;
scaffold_2	funannotate	CDS	123878	124091	.	+	0	ID=POP1_000246-T1.cds;Parent=POP1_000246-T1;
scaffold_2	funannotate	CDS	124266	124597	.	+	2	ID=POP1_000246-T1.cds;Parent=POP1_000246-T1;
scaffold_2	funannotate	CDS	124658	124824	.	+	0	ID=POP1_000246-T1.cds;Parent=POP1_000246-T1;
scaffold_2	funannotate	CDS	124882	125095	.	+	1	ID=POP1_000246-T1.cds;Parent=POP1_000246-T1;
scaffold_2	funannotate	CDS	125154	125339	.	+	0	ID=POP1_000246-T1.cds;Parent=POP1_000246-T1;
scaffold_2	funannotate	CDS	125403	125633	.	+	0	ID=POP1_000246-T1.cds;Parent=POP1_000246-T1;
scaffold_2	funannotate	gene	126446	127464	.	-	.	ID=POP1_000247;
scaffold_2	funannotate	mRNA	126446	127464	.	-	.	ID=POP1_000247-T1;Parent=POP1_000247;product=hypothetical protein;
scaffold_2	funannotate	exon	127420	127464	.	-	.	ID=POP1_000247-T1.exon1;Parent=POP1_000247-T1;
scaffold_2	funannotate	exon	127173	127231	.	-	.	ID=POP1_000247-T1.exon2;Parent=POP1_000247-T1;
scaffold_2	funannotate	exon	127036	127091	.	-	.	ID=POP1_000247-T1.exon3;Parent=POP1_000247-T1;
scaffold_2	funannotate	exon	126782	126939	.	-	.	ID=POP1_000247-T1.exon4;Parent=POP1_000247-T1;
scaffold_2	funannotate	exon	126560	126574	.	-	.	ID=POP1_000247-T1.exon5;Parent=POP1_000247-T1;
scaffold_2	funannotate	exon	126446	126472	.	-	.	ID=POP1_000247-T1.exon6;Parent=POP1_000247-T1;
scaffold_2	funannotate	CDS	127420	127464	.	-	0	ID=POP1_000247-T1.cds;Parent=POP1_000247-T1;
scaffold_2	funannotate	CDS	127173	127231	.	-	0	ID=POP1_000247-T1.cds;Parent=POP1_000247-T1;
scaffold_2	funannotate	CDS	127036	127091	.	-	1	ID=POP1_000247-T1.cds;Parent=POP1_000247-T1;
scaffold_2	funannotate	CDS	126782	126939	.	-	2	ID=POP1_000247-T1.cds;Parent=POP1_000247-T1;
scaffold_2	funannotate	CDS	126560	126574	.	-	0	ID=POP1_000247-T1.cds;Parent=POP1_000247-T1;
scaffold_2	funannotate	CDS	126446	126472	.	-	0	ID=POP1_000247-T1.cds;Parent=POP1_000247-T1;
scaffold_2	funannotate	gene	130183	130695	.	+	.	ID=POP1_000248;
scaffold_2	funannotate	mRNA	130183	130695	.	+	.	ID=POP1_000248-T1;Parent=POP1_000248;product=hypothetical protein;
scaffold_2	funannotate	exon	130183	130695	.	+	.	ID=POP1_000248-T1.exon1;Parent=POP1_000248-T1;
scaffold_2	funannotate	CDS	130183	130695	.	+	0	ID=POP1_000248-T1.cds;Parent=POP1_000248-T1;
scaffold_2	funannotate	gene	131553	133471	.	-	.	ID=POP1_000249;
scaffold_2	funannotate	mRNA	131553	133471	.	-	.	ID=POP1_000249-T1;Parent=POP1_000249;product=hypothetical protein;
scaffold_2	funannotate	exon	132957	133471	.	-	.	ID=POP1_000249-T1.exon1;Parent=POP1_000249-T1;
scaffold_2	funannotate	exon	132856	132880	.	-	.	ID=POP1_000249-T1.exon2;Parent=POP1_000249-T1;
scaffold_2	funannotate	exon	132763	132799	.	-	.	ID=POP1_000249-T1.exon3;Parent=POP1_000249-T1;
scaffold_2	funannotate	exon	131782	132668	.	-	.	ID=POP1_000249-T1.exon4;Parent=POP1_000249-T1;
scaffold_2	funannotate	exon	131553	131657	.	-	.	ID=POP1_000249-T1.exon5;Parent=POP1_000249-T1;
scaffold_2	funannotate	CDS	132957	133471	.	-	0	ID=POP1_000249-T1.cds;Parent=POP1_000249-T1;
scaffold_2	funannotate	CDS	132856	132880	.	-	1	ID=POP1_000249-T1.cds;Parent=POP1_000249-T1;
scaffold_2	funannotate	CDS	132763	132799	.	-	0	ID=POP1_000249-T1.cds;Parent=POP1_000249-T1;
scaffold_2	funannotate	CDS	131782	132668	.	-	2	ID=POP1_000249-T1.cds;Parent=POP1_000249-T1;
scaffold_2	funannotate	CDS	131553	131657	.	-	0	ID=POP1_000249-T1.cds;Parent=POP1_000249-T1;
scaffold_2	funannotate	gene	134444	136483	.	+	.	ID=POP1_000250;
scaffold_2	funannotate	mRNA	134444	136483	.	+	.	ID=POP1_000250-T1;Parent=POP1_000250;product=hypothetical protein;
scaffold_2	funannotate	exon	134444	135149	.	+	.	ID=POP1_000250-T1.exon1;Parent=POP1_000250-T1;
scaffold_2	funannotate	exon	135265	136169	.	+	.	ID=POP1_000250-T1.exon2;Parent=POP1_000250-T1;
scaffold_2	funannotate	exon	136388	136483	.	+	.	ID=POP1_000250-T1.exon3;Parent=POP1_000250-T1;
scaffold_2	funannotate	CDS	134444	135149	.	+	0	ID=POP1_000250-T1.cds;Parent=POP1_000250-T1;
scaffold_2	funannotate	CDS	135265	136169	.	+	2	ID=POP1_000250-T1.cds;Parent=POP1_000250-T1;
scaffold_2	funannotate	CDS	136388	136483	.	+	0	ID=POP1_000250-T1.cds;Parent=POP1_000250-T1;
scaffold_2	funannotate	gene	138052	139334	.	-	.	ID=POP1_000251;
scaffold_2	funannotate	mRNA	138052	139334	.	-	.	ID=POP1_000251-T1;Parent=POP1_000251;product=hypothetical protein;
scaffold_2	funannotate	exon	139280	139334	.	-	.	ID=POP1_000251-T1.exon1;Parent=POP1_000251-T1;
scaffold_2	funannotate	exon	138052	139217	.	-	.	ID=POP1_000251-T1.exon2;Parent=POP1_000251-T1;
scaffold_2	funannotate	CDS	139280	139334	.	-	0	ID=POP1_000251-T1.cds;Parent=POP1_000251-T1;
scaffold_2	funannotate	CDS	138052	139217	.	-	2	ID=POP1_000251-T1.cds;Parent=POP1_000251-T1;
scaffold_2	funannotate	gene	145816	146169	.	-	.	ID=POP1_000252;
scaffold_2	funannotate	mRNA	145816	146169	.	-	.	ID=POP1_000252-T1;Parent=POP1_000252;product=hypothetical protein;
scaffold_2	funannotate	exon	145816	146169	.	-	.	ID=POP1_000252-T1.exon1;Parent=POP1_000252-T1;
scaffold_2	funannotate	CDS	145816	146169	.	-	0	ID=POP1_000252-T1.cds;Parent=POP1_000252-T1;
scaffold_2	funannotate	gene	147002	148143	.	-	.	ID=POP1_000253;
scaffold_2	funannotate	mRNA	147002	148143	.	-	.	ID=POP1_000253-T1;Parent=POP1_000253;product=hypothetical protein;
scaffold_2	funannotate	exon	148141	148143	.	-	.	ID=POP1_000253-T1.exon1;Parent=POP1_000253-T1;
scaffold_2	funannotate	exon	147946	147983	.	-	.	ID=POP1_000253-T1.exon2;Parent=POP1_000253-T1;
scaffold_2	funannotate	exon	147002	147866	.	-	.	ID=POP1_000253-T1.exon3;Parent=POP1_000253-T1;
scaffold_2	funannotate	CDS	148141	148143	.	-	0	ID=POP1_000253-T1.cds;Parent=POP1_000253-T1;
scaffold_2	funannotate	CDS	147946	147983	.	-	0	ID=POP1_000253-T1.cds;Parent=POP1_000253-T1;
scaffold_2	funannotate	CDS	147002	147866	.	-	1	ID=POP1_000253-T1.cds;Parent=POP1_000253-T1;
scaffold_2	funannotate	gene	148642	149568	.	+	.	ID=POP1_000254;
scaffold_2	funannotate	mRNA	148642	149568	.	+	.	ID=POP1_000254-T1;Parent=POP1_000254;product=hypothetical protein;
scaffold_2	funannotate	exon	148642	148695	.	+	.	ID=POP1_000254-T1.exon1;Parent=POP1_000254-T1;
scaffold_2	funannotate	exon	148765	149568	.	+	.	ID=POP1_000254-T1.exon2;Parent=POP1_000254-T1;
scaffold_2	funannotate	CDS	148642	148695	.	+	0	ID=POP1_000254-T1.cds;Parent=POP1_000254-T1;
scaffold_2	funannotate	CDS	148765	149568	.	+	0	ID=POP1_000254-T1.cds;Parent=POP1_000254-T1;
scaffold_2	funannotate	gene	149919	151679	.	-	.	ID=POP1_000255;
scaffold_2	funannotate	mRNA	149919	151679	.	-	.	ID=POP1_000255-T1;Parent=POP1_000255;product=hypothetical protein;
scaffold_2	funannotate	exon	151400	151679	.	-	.	ID=POP1_000255-T1.exon1;Parent=POP1_000255-T1;
scaffold_2	funannotate	exon	150930	151177	.	-	.	ID=POP1_000255-T1.exon2;Parent=POP1_000255-T1;
scaffold_2	funannotate	exon	149919	150869	.	-	.	ID=POP1_000255-T1.exon3;Parent=POP1_000255-T1;
scaffold_2	funannotate	CDS	151400	151679	.	-	0	ID=POP1_000255-T1.cds;Parent=POP1_000255-T1;
scaffold_2	funannotate	CDS	150930	151177	.	-	2	ID=POP1_000255-T1.cds;Parent=POP1_000255-T1;
scaffold_2	funannotate	CDS	149919	150869	.	-	0	ID=POP1_000255-T1.cds;Parent=POP1_000255-T1;
scaffold_2	funannotate	gene	153846	157665	.	+	.	ID=POP1_000256;
scaffold_2	funannotate	mRNA	153846	157665	.	+	.	ID=POP1_000256-T1;Parent=POP1_000256;product=hypothetical protein;
scaffold_2	funannotate	exon	153846	154340	.	+	.	ID=POP1_000256-T1.exon1;Parent=POP1_000256-T1;
scaffold_2	funannotate	exon	154399	157665	.	+	.	ID=POP1_000256-T1.exon2;Parent=POP1_000256-T1;
scaffold_2	funannotate	CDS	153846	154340	.	+	0	ID=POP1_000256-T1.cds;Parent=POP1_000256-T1;
scaffold_2	funannotate	CDS	154399	157665	.	+	0	ID=POP1_000256-T1.cds;Parent=POP1_000256-T1;
scaffold_2	funannotate	gene	158437	160997	.	-	.	ID=POP1_000257;
scaffold_2	funannotate	mRNA	158437	160997	.	-	.	ID=POP1_000257-T1;Parent=POP1_000257;product=hypothetical protein;
scaffold_2	funannotate	exon	160738	160997	.	-	.	ID=POP1_000257-T1.exon1;Parent=POP1_000257-T1;
scaffold_2	funannotate	exon	160556	160631	.	-	.	ID=POP1_000257-T1.exon2;Parent=POP1_000257-T1;
scaffold_2	funannotate	exon	160474	160499	.	-	.	ID=POP1_000257-T1.exon3;Parent=POP1_000257-T1;
scaffold_2	funannotate	exon	160336	160411	.	-	.	ID=POP1_000257-T1.exon4;Parent=POP1_000257-T1;
scaffold_2	funannotate	exon	160166	160252	.	-	.	ID=POP1_000257-T1.exon5;Parent=POP1_000257-T1;
scaffold_2	funannotate	exon	159925	160109	.	-	.	ID=POP1_000257-T1.exon6;Parent=POP1_000257-T1;
scaffold_2	funannotate	exon	159639	159864	.	-	.	ID=POP1_000257-T1.exon7;Parent=POP1_000257-T1;
scaffold_2	funannotate	exon	159244	159522	.	-	.	ID=POP1_000257-T1.exon8;Parent=POP1_000257-T1;
scaffold_2	funannotate	exon	159080	159139	.	-	.	ID=POP1_000257-T1.exon9;Parent=POP1_000257-T1;
scaffold_2	funannotate	exon	158964	159027	.	-	.	ID=POP1_000257-T1.exon10;Parent=POP1_000257-T1;
scaffold_2	funannotate	exon	158618	158765	.	-	.	ID=POP1_000257-T1.exon11;Parent=POP1_000257-T1;
scaffold_2	funannotate	exon	158437	158509	.	-	.	ID=POP1_000257-T1.exon12;Parent=POP1_000257-T1;
scaffold_2	funannotate	CDS	160738	160997	.	-	0	ID=POP1_000257-T1.cds;Parent=POP1_000257-T1;
scaffold_2	funannotate	CDS	160556	160631	.	-	1	ID=POP1_000257-T1.cds;Parent=POP1_000257-T1;
scaffold_2	funannotate	CDS	160474	160499	.	-	0	ID=POP1_000257-T1.cds;Parent=POP1_000257-T1;
scaffold_2	funannotate	CDS	160336	160411	.	-	1	ID=POP1_000257-T1.cds;Parent=POP1_000257-T1;
scaffold_2	funannotate	CDS	160166	160252	.	-	0	ID=POP1_000257-T1.cds;Parent=POP1_000257-T1;
scaffold_2	funannotate	CDS	159925	160109	.	-	0	ID=POP1_000257-T1.cds;Parent=POP1_000257-T1;
scaffold_2	funannotate	CDS	159639	159864	.	-	1	ID=POP1_000257-T1.cds;Parent=POP1_000257-T1;
scaffold_2	funannotate	CDS	159244	159522	.	-	0	ID=POP1_000257-T1.cds;Parent=POP1_000257-T1;
scaffold_2	funannotate	CDS	159080	159139	.	-	0	ID=POP1_000257-T1.cds;Parent=POP1_000257-T1;
scaffold_2	funannotate	CDS	158964	159027	.	-	0	ID=POP1_000257-T1.cds;Parent=POP1_000257-T1;
scaffold_2	funannotate	CDS	158618	158765	.	-	2	ID=POP1_000257-T1.cds;Parent=POP1_000257-T1;
[truncated: 112,343 more rows]
