# Supplementary material for: Population genomics of the grapevine pathogen Eutypa lata reveals evidence for population expansion and intraspecific differences in secondary metabolite gene clusters
Source: PLoS Genet. 2022 Apr 1;18(4):e1010153. doi: 10.1371/journal.pgen.1010153 (PMC9007359; doi:10.1371/journal.pgen.1010153)
Supplement: S1 Data — (ZIP) [file pgen.1010153.s010.zip › Eutypa_lata_RGA01.gff3]

##gff-version 3
scaffold_1	funannotate	gene	870	1751	.	-	.	ID=RGA01_000001;
scaffold_1	funannotate	mRNA	870	1751	.	-	.	ID=RGA01_000001-T1;Parent=RGA01_000001;product=hypothetical protein;
scaffold_1	funannotate	exon	870	1751	.	-	.	ID=RGA01_000001-T1.exon1;Parent=RGA01_000001-T1;
scaffold_1	funannotate	CDS	870	1751	.	-	0	ID=RGA01_000001-T1.cds;Parent=RGA01_000001-T1;
scaffold_1	funannotate	gene	2341	6889	.	-	.	ID=RGA01_000002;
scaffold_1	funannotate	mRNA	2341	6889	.	-	.	ID=RGA01_000002-T1;Parent=RGA01_000002;product=hypothetical protein;
scaffold_1	funannotate	exon	6127	6889	.	-	.	ID=RGA01_000002-T1.exon1;Parent=RGA01_000002-T1;
scaffold_1	funannotate	exon	4858	6074	.	-	.	ID=RGA01_000002-T1.exon2;Parent=RGA01_000002-T1;
scaffold_1	funannotate	exon	4646	4799	.	-	.	ID=RGA01_000002-T1.exon3;Parent=RGA01_000002-T1;
scaffold_1	funannotate	exon	4009	4581	.	-	.	ID=RGA01_000002-T1.exon4;Parent=RGA01_000002-T1;
scaffold_1	funannotate	exon	3711	3952	.	-	.	ID=RGA01_000002-T1.exon5;Parent=RGA01_000002-T1;
scaffold_1	funannotate	exon	3189	3599	.	-	.	ID=RGA01_000002-T1.exon6;Parent=RGA01_000002-T1;
scaffold_1	funannotate	exon	2341	3006	.	-	.	ID=RGA01_000002-T1.exon7;Parent=RGA01_000002-T1;
scaffold_1	funannotate	CDS	6127	6889	.	-	0	ID=RGA01_000002-T1.cds;Parent=RGA01_000002-T1;
scaffold_1	funannotate	CDS	4858	6074	.	-	2	ID=RGA01_000002-T1.cds;Parent=RGA01_000002-T1;
scaffold_1	funannotate	CDS	4646	4799	.	-	0	ID=RGA01_000002-T1.cds;Parent=RGA01_000002-T1;
scaffold_1	funannotate	CDS	4009	4581	.	-	2	ID=RGA01_000002-T1.cds;Parent=RGA01_000002-T1;
scaffold_1	funannotate	CDS	3711	3952	.	-	2	ID=RGA01_000002-T1.cds;Parent=RGA01_000002-T1;
scaffold_1	funannotate	CDS	3189	3599	.	-	0	ID=RGA01_000002-T1.cds;Parent=RGA01_000002-T1;
scaffold_1	funannotate	CDS	2341	3006	.	-	0	ID=RGA01_000002-T1.cds;Parent=RGA01_000002-T1;
scaffold_1	funannotate	gene	7621	9009	.	-	.	ID=RGA01_000003;
scaffold_1	funannotate	mRNA	7621	9009	.	-	.	ID=RGA01_000003-T1;Parent=RGA01_000003;product=hypothetical protein;
scaffold_1	funannotate	exon	8348	9009	.	-	.	ID=RGA01_000003-T1.exon1;Parent=RGA01_000003-T1;
scaffold_1	funannotate	exon	8016	8227	.	-	.	ID=RGA01_000003-T1.exon2;Parent=RGA01_000003-T1;
scaffold_1	funannotate	exon	7621	7958	.	-	.	ID=RGA01_000003-T1.exon3;Parent=RGA01_000003-T1;
scaffold_1	funannotate	CDS	8348	9009	.	-	0	ID=RGA01_000003-T1.cds;Parent=RGA01_000003-T1;
scaffold_1	funannotate	CDS	8016	8227	.	-	1	ID=RGA01_000003-T1.cds;Parent=RGA01_000003-T1;
scaffold_1	funannotate	CDS	7621	7958	.	-	2	ID=RGA01_000003-T1.cds;Parent=RGA01_000003-T1;
scaffold_1	funannotate	gene	14121	14544	.	-	.	ID=RGA01_000004;
scaffold_1	funannotate	mRNA	14121	14544	.	-	.	ID=RGA01_000004-T1;Parent=RGA01_000004;product=hypothetical protein;
scaffold_1	funannotate	exon	14460	14544	.	-	.	ID=RGA01_000004-T1.exon1;Parent=RGA01_000004-T1;
scaffold_1	funannotate	exon	14121	14284	.	-	.	ID=RGA01_000004-T1.exon2;Parent=RGA01_000004-T1;
scaffold_1	funannotate	CDS	14460	14544	.	-	0	ID=RGA01_000004-T1.cds;Parent=RGA01_000004-T1;
scaffold_1	funannotate	CDS	14121	14284	.	-	2	ID=RGA01_000004-T1.cds;Parent=RGA01_000004-T1;
scaffold_1	funannotate	gene	16516	16913	.	-	.	ID=RGA01_000005;
scaffold_1	funannotate	mRNA	16516	16913	.	-	.	ID=RGA01_000005-T1;Parent=RGA01_000005;product=hypothetical protein;
scaffold_1	funannotate	exon	16754	16913	.	-	.	ID=RGA01_000005-T1.exon1;Parent=RGA01_000005-T1;
scaffold_1	funannotate	exon	16516	16697	.	-	.	ID=RGA01_000005-T1.exon2;Parent=RGA01_000005-T1;
scaffold_1	funannotate	CDS	16754	16913	.	-	0	ID=RGA01_000005-T1.cds;Parent=RGA01_000005-T1;
scaffold_1	funannotate	CDS	16516	16697	.	-	2	ID=RGA01_000005-T1.cds;Parent=RGA01_000005-T1;
scaffold_1	funannotate	gene	17098	17616	.	-	.	ID=RGA01_000006;
scaffold_1	funannotate	mRNA	17098	17616	.	-	.	ID=RGA01_000006-T1;Parent=RGA01_000006;product=hypothetical protein;
scaffold_1	funannotate	exon	17098	17616	.	-	.	ID=RGA01_000006-T1.exon1;Parent=RGA01_000006-T1;
scaffold_1	funannotate	CDS	17098	17616	.	-	0	ID=RGA01_000006-T1.cds;Parent=RGA01_000006-T1;
scaffold_1	funannotate	gene	20040	21273	.	-	.	ID=RGA01_000007;
scaffold_1	funannotate	mRNA	20040	21273	.	-	.	ID=RGA01_000007-T1;Parent=RGA01_000007;product=hypothetical protein;
scaffold_1	funannotate	exon	20898	21273	.	-	.	ID=RGA01_000007-T1.exon1;Parent=RGA01_000007-T1;
scaffold_1	funannotate	exon	20040	20746	.	-	.	ID=RGA01_000007-T1.exon2;Parent=RGA01_000007-T1;
scaffold_1	funannotate	CDS	20898	21273	.	-	0	ID=RGA01_000007-T1.cds;Parent=RGA01_000007-T1;
scaffold_1	funannotate	CDS	20040	20746	.	-	2	ID=RGA01_000007-T1.cds;Parent=RGA01_000007-T1;
scaffold_1	funannotate	gene	21888	22408	.	+	.	ID=RGA01_000008;
scaffold_1	funannotate	mRNA	21888	22408	.	+	.	ID=RGA01_000008-T1;Parent=RGA01_000008;product=hypothetical protein;
scaffold_1	funannotate	exon	21888	22098	.	+	.	ID=RGA01_000008-T1.exon1;Parent=RGA01_000008-T1;
scaffold_1	funannotate	exon	22251	22408	.	+	.	ID=RGA01_000008-T1.exon2;Parent=RGA01_000008-T1;
scaffold_1	funannotate	CDS	21888	22098	.	+	0	ID=RGA01_000008-T1.cds;Parent=RGA01_000008-T1;
scaffold_1	funannotate	CDS	22251	22408	.	+	2	ID=RGA01_000008-T1.cds;Parent=RGA01_000008-T1;
scaffold_1	funannotate	gene	23413	24285	.	-	.	ID=RGA01_000009;
scaffold_1	funannotate	mRNA	23413	24285	.	-	.	ID=RGA01_000009-T1;Parent=RGA01_000009;product=hypothetical protein;
scaffold_1	funannotate	exon	24216	24285	.	-	.	ID=RGA01_000009-T1.exon1;Parent=RGA01_000009-T1;
scaffold_1	funannotate	exon	23413	24125	.	-	.	ID=RGA01_000009-T1.exon2;Parent=RGA01_000009-T1;
scaffold_1	funannotate	CDS	24216	24285	.	-	0	ID=RGA01_000009-T1.cds;Parent=RGA01_000009-T1;
scaffold_1	funannotate	CDS	23413	24125	.	-	2	ID=RGA01_000009-T1.cds;Parent=RGA01_000009-T1;
scaffold_1	funannotate	gene	27028	29337	.	-	.	ID=RGA01_000010;
scaffold_1	funannotate	mRNA	27028	29337	.	-	.	ID=RGA01_000010-T1;Parent=RGA01_000010;product=hypothetical protein;
scaffold_1	funannotate	exon	28672	29337	.	-	.	ID=RGA01_000010-T1.exon1;Parent=RGA01_000010-T1;
scaffold_1	funannotate	exon	28201	28602	.	-	.	ID=RGA01_000010-T1.exon2;Parent=RGA01_000010-T1;
scaffold_1	funannotate	exon	27028	28101	.	-	.	ID=RGA01_000010-T1.exon3;Parent=RGA01_000010-T1;
scaffold_1	funannotate	CDS	28672	29337	.	-	0	ID=RGA01_000010-T1.cds;Parent=RGA01_000010-T1;
scaffold_1	funannotate	CDS	28201	28602	.	-	0	ID=RGA01_000010-T1.cds;Parent=RGA01_000010-T1;
scaffold_1	funannotate	CDS	27028	28101	.	-	0	ID=RGA01_000010-T1.cds;Parent=RGA01_000010-T1;
scaffold_1	funannotate	gene	34452	35531	.	+	.	ID=RGA01_000011;
scaffold_1	funannotate	mRNA	34452	35531	.	+	.	ID=RGA01_000011-T1;Parent=RGA01_000011;product=hypothetical protein;
scaffold_1	funannotate	exon	34452	34650	.	+	.	ID=RGA01_000011-T1.exon1;Parent=RGA01_000011-T1;
scaffold_1	funannotate	exon	34978	35531	.	+	.	ID=RGA01_000011-T1.exon2;Parent=RGA01_000011-T1;
scaffold_1	funannotate	CDS	34452	34650	.	+	0	ID=RGA01_000011-T1.cds;Parent=RGA01_000011-T1;
scaffold_1	funannotate	CDS	34978	35531	.	+	2	ID=RGA01_000011-T1.cds;Parent=RGA01_000011-T1;
scaffold_1	funannotate	gene	37414	40185	.	-	.	ID=RGA01_000012;
scaffold_1	funannotate	mRNA	37414	40185	.	-	.	ID=RGA01_000012-T1;Parent=RGA01_000012;product=hypothetical protein;
scaffold_1	funannotate	exon	39609	40185	.	-	.	ID=RGA01_000012-T1.exon1;Parent=RGA01_000012-T1;
scaffold_1	funannotate	exon	39487	39560	.	-	.	ID=RGA01_000012-T1.exon2;Parent=RGA01_000012-T1;
scaffold_1	funannotate	exon	37414	38487	.	-	.	ID=RGA01_000012-T1.exon3;Parent=RGA01_000012-T1;
scaffold_1	funannotate	CDS	39609	40185	.	-	0	ID=RGA01_000012-T1.cds;Parent=RGA01_000012-T1;
scaffold_1	funannotate	CDS	39487	39560	.	-	2	ID=RGA01_000012-T1.cds;Parent=RGA01_000012-T1;
scaffold_1	funannotate	CDS	37414	38487	.	-	0	ID=RGA01_000012-T1.cds;Parent=RGA01_000012-T1;
scaffold_1	funannotate	gene	44676	46330	.	+	.	ID=RGA01_000013;
scaffold_1	funannotate	mRNA	44676	46330	.	+	.	ID=RGA01_000013-T1;Parent=RGA01_000013;product=hypothetical protein;
scaffold_1	funannotate	exon	44676	44808	.	+	.	ID=RGA01_000013-T1.exon1;Parent=RGA01_000013-T1;
scaffold_1	funannotate	exon	44873	45510	.	+	.	ID=RGA01_000013-T1.exon2;Parent=RGA01_000013-T1;
scaffold_1	funannotate	exon	45577	45810	.	+	.	ID=RGA01_000013-T1.exon3;Parent=RGA01_000013-T1;
scaffold_1	funannotate	exon	45878	46330	.	+	.	ID=RGA01_000013-T1.exon4;Parent=RGA01_000013-T1;
scaffold_1	funannotate	CDS	44676	44808	.	+	0	ID=RGA01_000013-T1.cds;Parent=RGA01_000013-T1;
scaffold_1	funannotate	CDS	44873	45510	.	+	2	ID=RGA01_000013-T1.cds;Parent=RGA01_000013-T1;
scaffold_1	funannotate	CDS	45577	45810	.	+	0	ID=RGA01_000013-T1.cds;Parent=RGA01_000013-T1;
scaffold_1	funannotate	CDS	45878	46330	.	+	0	ID=RGA01_000013-T1.cds;Parent=RGA01_000013-T1;
scaffold_1	funannotate	gene	47070	48895	.	+	.	ID=RGA01_000014;
scaffold_1	funannotate	mRNA	47070	48895	.	+	.	ID=RGA01_000014-T1;Parent=RGA01_000014;product=hypothetical protein;
scaffold_1	funannotate	exon	47070	47137	.	+	.	ID=RGA01_000014-T1.exon1;Parent=RGA01_000014-T1;
scaffold_1	funannotate	exon	47205	47438	.	+	.	ID=RGA01_000014-T1.exon2;Parent=RGA01_000014-T1;
scaffold_1	funannotate	exon	47500	47810	.	+	.	ID=RGA01_000014-T1.exon3;Parent=RGA01_000014-T1;
scaffold_1	funannotate	exon	48293	48435	.	+	.	ID=RGA01_000014-T1.exon4;Parent=RGA01_000014-T1;
scaffold_1	funannotate	exon	48482	48895	.	+	.	ID=RGA01_000014-T1.exon5;Parent=RGA01_000014-T1;
scaffold_1	funannotate	CDS	47070	47137	.	+	0	ID=RGA01_000014-T1.cds;Parent=RGA01_000014-T1;
scaffold_1	funannotate	CDS	47205	47438	.	+	1	ID=RGA01_000014-T1.cds;Parent=RGA01_000014-T1;
scaffold_1	funannotate	CDS	47500	47810	.	+	1	ID=RGA01_000014-T1.cds;Parent=RGA01_000014-T1;
scaffold_1	funannotate	CDS	48293	48435	.	+	2	ID=RGA01_000014-T1.cds;Parent=RGA01_000014-T1;
scaffold_1	funannotate	CDS	48482	48895	.	+	0	ID=RGA01_000014-T1.cds;Parent=RGA01_000014-T1;
scaffold_1	funannotate	gene	49895	52349	.	+	.	ID=RGA01_000015;
scaffold_1	funannotate	mRNA	49895	52349	.	+	.	ID=RGA01_000015-T1;Parent=RGA01_000015;product=hypothetical protein;
scaffold_1	funannotate	exon	49895	50185	.	+	.	ID=RGA01_000015-T1.exon1;Parent=RGA01_000015-T1;
scaffold_1	funannotate	exon	50265	51977	.	+	.	ID=RGA01_000015-T1.exon2;Parent=RGA01_000015-T1;
scaffold_1	funannotate	exon	52059	52349	.	+	.	ID=RGA01_000015-T1.exon3;Parent=RGA01_000015-T1;
scaffold_1	funannotate	CDS	49895	50185	.	+	0	ID=RGA01_000015-T1.cds;Parent=RGA01_000015-T1;
scaffold_1	funannotate	CDS	50265	51977	.	+	0	ID=RGA01_000015-T1.cds;Parent=RGA01_000015-T1;
scaffold_1	funannotate	CDS	52059	52349	.	+	0	ID=RGA01_000015-T1.cds;Parent=RGA01_000015-T1;
scaffold_1	funannotate	gene	52956	54760	.	+	.	ID=RGA01_000016;
scaffold_1	funannotate	mRNA	52956	54760	.	+	.	ID=RGA01_000016-T1;Parent=RGA01_000016;product=hypothetical protein;
scaffold_1	funannotate	exon	52956	53846	.	+	.	ID=RGA01_000016-T1.exon1;Parent=RGA01_000016-T1;
scaffold_1	funannotate	exon	53900	54147	.	+	.	ID=RGA01_000016-T1.exon2;Parent=RGA01_000016-T1;
scaffold_1	funannotate	exon	54205	54760	.	+	.	ID=RGA01_000016-T1.exon3;Parent=RGA01_000016-T1;
scaffold_1	funannotate	CDS	52956	53846	.	+	0	ID=RGA01_000016-T1.cds;Parent=RGA01_000016-T1;
scaffold_1	funannotate	CDS	53900	54147	.	+	0	ID=RGA01_000016-T1.cds;Parent=RGA01_000016-T1;
scaffold_1	funannotate	CDS	54205	54760	.	+	1	ID=RGA01_000016-T1.cds;Parent=RGA01_000016-T1;
scaffold_1	funannotate	gene	57615	59282	.	+	.	ID=RGA01_000017;
scaffold_1	funannotate	mRNA	57615	59282	.	+	.	ID=RGA01_000017-T1;Parent=RGA01_000017;product=hypothetical protein;
scaffold_1	funannotate	exon	57615	58894	.	+	.	ID=RGA01_000017-T1.exon1;Parent=RGA01_000017-T1;
scaffold_1	funannotate	exon	58985	59282	.	+	.	ID=RGA01_000017-T1.exon2;Parent=RGA01_000017-T1;
scaffold_1	funannotate	CDS	57615	58894	.	+	0	ID=RGA01_000017-T1.cds;Parent=RGA01_000017-T1;
scaffold_1	funannotate	CDS	58985	59282	.	+	1	ID=RGA01_000017-T1.cds;Parent=RGA01_000017-T1;
scaffold_1	funannotate	gene	61011	61532	.	+	.	ID=RGA01_000018;
scaffold_1	funannotate	mRNA	61011	61532	.	+	.	ID=RGA01_000018-T1;Parent=RGA01_000018;product=hypothetical protein;
scaffold_1	funannotate	exon	61011	61173	.	+	.	ID=RGA01_000018-T1.exon1;Parent=RGA01_000018-T1;
scaffold_1	funannotate	exon	61291	61532	.	+	.	ID=RGA01_000018-T1.exon2;Parent=RGA01_000018-T1;
scaffold_1	funannotate	CDS	61011	61173	.	+	0	ID=RGA01_000018-T1.cds;Parent=RGA01_000018-T1;
scaffold_1	funannotate	CDS	61291	61532	.	+	2	ID=RGA01_000018-T1.cds;Parent=RGA01_000018-T1;
scaffold_1	funannotate	gene	65819	67646	.	+	.	ID=RGA01_000019;
scaffold_1	funannotate	mRNA	65819	67646	.	+	.	ID=RGA01_000019-T1;Parent=RGA01_000019;product=hypothetical protein;
scaffold_1	funannotate	exon	65819	66843	.	+	.	ID=RGA01_000019-T1.exon1;Parent=RGA01_000019-T1;
scaffold_1	funannotate	exon	66960	67380	.	+	.	ID=RGA01_000019-T1.exon2;Parent=RGA01_000019-T1;
scaffold_1	funannotate	exon	67449	67646	.	+	.	ID=RGA01_000019-T1.exon3;Parent=RGA01_000019-T1;
scaffold_1	funannotate	CDS	65819	66843	.	+	0	ID=RGA01_000019-T1.cds;Parent=RGA01_000019-T1;
scaffold_1	funannotate	CDS	66960	67380	.	+	1	ID=RGA01_000019-T1.cds;Parent=RGA01_000019-T1;
scaffold_1	funannotate	CDS	67449	67646	.	+	0	ID=RGA01_000019-T1.cds;Parent=RGA01_000019-T1;
scaffold_1	funannotate	gene	72231	73490	.	-	.	ID=RGA01_000020;
scaffold_1	funannotate	mRNA	72231	73490	.	-	.	ID=RGA01_000020-T1;Parent=RGA01_000020;product=hypothetical protein;
scaffold_1	funannotate	exon	72231	73490	.	-	.	ID=RGA01_000020-T1.exon1;Parent=RGA01_000020-T1;
scaffold_1	funannotate	CDS	72231	73490	.	-	0	ID=RGA01_000020-T1.cds;Parent=RGA01_000020-T1;
scaffold_1	funannotate	gene	75591	76907	.	-	.	ID=RGA01_000021;
scaffold_1	funannotate	mRNA	75591	76907	.	-	.	ID=RGA01_000021-T1;Parent=RGA01_000021;product=hypothetical protein;
scaffold_1	funannotate	exon	75591	76907	.	-	.	ID=RGA01_000021-T1.exon1;Parent=RGA01_000021-T1;
scaffold_1	funannotate	CDS	75591	76907	.	-	0	ID=RGA01_000021-T1.cds;Parent=RGA01_000021-T1;
scaffold_1	funannotate	gene	79264	81285	.	-	.	ID=RGA01_000022;
scaffold_1	funannotate	mRNA	79264	81285	.	-	.	ID=RGA01_000022-T1;Parent=RGA01_000022;product=hypothetical protein;
scaffold_1	funannotate	exon	81204	81285	.	-	.	ID=RGA01_000022-T1.exon1;Parent=RGA01_000022-T1;
scaffold_1	funannotate	exon	79661	81103	.	-	.	ID=RGA01_000022-T1.exon2;Parent=RGA01_000022-T1;
scaffold_1	funannotate	exon	79264	79550	.	-	.	ID=RGA01_000022-T1.exon3;Parent=RGA01_000022-T1;
scaffold_1	funannotate	CDS	81204	81285	.	-	0	ID=RGA01_000022-T1.cds;Parent=RGA01_000022-T1;
scaffold_1	funannotate	CDS	79661	81103	.	-	2	ID=RGA01_000022-T1.cds;Parent=RGA01_000022-T1;
scaffold_1	funannotate	CDS	79264	79550	.	-	2	ID=RGA01_000022-T1.cds;Parent=RGA01_000022-T1;
scaffold_1	funannotate	gene	82776	85322	.	-	.	ID=RGA01_000023;
scaffold_1	funannotate	mRNA	82776	85322	.	-	.	ID=RGA01_000023-T1;Parent=RGA01_000023;product=hypothetical protein;
scaffold_1	funannotate	exon	84825	85322	.	-	.	ID=RGA01_000023-T1.exon1;Parent=RGA01_000023-T1;
scaffold_1	funannotate	exon	82776	84764	.	-	.	ID=RGA01_000023-T1.exon2;Parent=RGA01_000023-T1;
scaffold_1	funannotate	CDS	84825	85322	.	-	0	ID=RGA01_000023-T1.cds;Parent=RGA01_000023-T1;
scaffold_1	funannotate	CDS	82776	84764	.	-	0	ID=RGA01_000023-T1.cds;Parent=RGA01_000023-T1;
scaffold_1	funannotate	gene	85706	86506	.	+	.	ID=RGA01_000024;
scaffold_1	funannotate	mRNA	85706	86506	.	+	.	ID=RGA01_000024-T1;Parent=RGA01_000024;product=hypothetical protein;
scaffold_1	funannotate	exon	85706	86506	.	+	.	ID=RGA01_000024-T1.exon1;Parent=RGA01_000024-T1;
scaffold_1	funannotate	CDS	85706	86506	.	+	0	ID=RGA01_000024-T1.cds;Parent=RGA01_000024-T1;
scaffold_1	funannotate	gene	88609	90468	.	+	.	ID=RGA01_000025;
scaffold_1	funannotate	mRNA	88609	90468	.	+	.	ID=RGA01_000025-T1;Parent=RGA01_000025;product=hypothetical protein;
scaffold_1	funannotate	exon	88609	90468	.	+	.	ID=RGA01_000025-T1.exon1;Parent=RGA01_000025-T1;
scaffold_1	funannotate	CDS	88609	90468	.	+	0	ID=RGA01_000025-T1.cds;Parent=RGA01_000025-T1;
scaffold_1	funannotate	gene	96846	98837	.	-	.	ID=RGA01_000026;
scaffold_1	funannotate	mRNA	96846	98837	.	-	.	ID=RGA01_000026-T1;Parent=RGA01_000026;product=hypothetical protein;
scaffold_1	funannotate	exon	98561	98837	.	-	.	ID=RGA01_000026-T1.exon1;Parent=RGA01_000026-T1;
scaffold_1	funannotate	exon	96846	98431	.	-	.	ID=RGA01_000026-T1.exon2;Parent=RGA01_000026-T1;
scaffold_1	funannotate	CDS	98561	98837	.	-	0	ID=RGA01_000026-T1.cds;Parent=RGA01_000026-T1;
scaffold_1	funannotate	CDS	96846	98431	.	-	2	ID=RGA01_000026-T1.cds;Parent=RGA01_000026-T1;
scaffold_1	funannotate	gene	99943	101870	.	-	.	ID=RGA01_000027;
scaffold_1	funannotate	mRNA	99943	101870	.	-	.	ID=RGA01_000027-T1;Parent=RGA01_000027;product=hypothetical protein;
scaffold_1	funannotate	exon	101665	101870	.	-	.	ID=RGA01_000027-T1.exon1;Parent=RGA01_000027-T1;
scaffold_1	funannotate	exon	100747	101598	.	-	.	ID=RGA01_000027-T1.exon2;Parent=RGA01_000027-T1;
scaffold_1	funannotate	exon	100551	100673	.	-	.	ID=RGA01_000027-T1.exon3;Parent=RGA01_000027-T1;
scaffold_1	funannotate	exon	99943	100495	.	-	.	ID=RGA01_000027-T1.exon4;Parent=RGA01_000027-T1;
scaffold_1	funannotate	CDS	101665	101870	.	-	0	ID=RGA01_000027-T1.cds;Parent=RGA01_000027-T1;
scaffold_1	funannotate	CDS	100747	101598	.	-	1	ID=RGA01_000027-T1.cds;Parent=RGA01_000027-T1;
scaffold_1	funannotate	CDS	100551	100673	.	-	1	ID=RGA01_000027-T1.cds;Parent=RGA01_000027-T1;
scaffold_1	funannotate	CDS	99943	100495	.	-	1	ID=RGA01_000027-T1.cds;Parent=RGA01_000027-T1;
scaffold_1	funannotate	gene	105556	106800	.	-	.	ID=RGA01_000028;
scaffold_1	funannotate	mRNA	105556	106800	.	-	.	ID=RGA01_000028-T1;Parent=RGA01_000028;product=hypothetical protein;
scaffold_1	funannotate	exon	106606	106800	.	-	.	ID=RGA01_000028-T1.exon1;Parent=RGA01_000028-T1;
scaffold_1	funannotate	exon	105556	106527	.	-	.	ID=RGA01_000028-T1.exon2;Parent=RGA01_000028-T1;
scaffold_1	funannotate	CDS	106606	106800	.	-	0	ID=RGA01_000028-T1.cds;Parent=RGA01_000028-T1;
scaffold_1	funannotate	CDS	105556	106527	.	-	0	ID=RGA01_000028-T1.cds;Parent=RGA01_000028-T1;
scaffold_1	funannotate	gene	108484	110138	.	-	.	ID=RGA01_000029;
scaffold_1	funannotate	mRNA	108484	110138	.	-	.	ID=RGA01_000029-T1;Parent=RGA01_000029;product=hypothetical protein;
scaffold_1	funannotate	exon	110061	110138	.	-	.	ID=RGA01_000029-T1.exon1;Parent=RGA01_000029-T1;
scaffold_1	funannotate	exon	108484	109989	.	-	.	ID=RGA01_000029-T1.exon2;Parent=RGA01_000029-T1;
scaffold_1	funannotate	CDS	110061	110138	.	-	0	ID=RGA01_000029-T1.cds;Parent=RGA01_000029-T1;
scaffold_1	funannotate	CDS	108484	109989	.	-	0	ID=RGA01_000029-T1.cds;Parent=RGA01_000029-T1;
scaffold_1	funannotate	gene	110854	112330	.	-	.	ID=RGA01_000030;
scaffold_1	funannotate	mRNA	110854	112330	.	-	.	ID=RGA01_000030-T1;Parent=RGA01_000030;product=hypothetical protein;
scaffold_1	funannotate	exon	112297	112330	.	-	.	ID=RGA01_000030-T1.exon1;Parent=RGA01_000030-T1;
scaffold_1	funannotate	exon	110854	112187	.	-	.	ID=RGA01_000030-T1.exon2;Parent=RGA01_000030-T1;
scaffold_1	funannotate	CDS	112297	112330	.	-	0	ID=RGA01_000030-T1.cds;Parent=RGA01_000030-T1;
scaffold_1	funannotate	CDS	110854	112187	.	-	2	ID=RGA01_000030-T1.cds;Parent=RGA01_000030-T1;
scaffold_1	funannotate	gene	112857	114266	.	-	.	ID=RGA01_000031;
scaffold_1	funannotate	mRNA	112857	114266	.	-	.	ID=RGA01_000031-T1;Parent=RGA01_000031;product=hypothetical protein;
scaffold_1	funannotate	exon	113312	114266	.	-	.	ID=RGA01_000031-T1.exon1;Parent=RGA01_000031-T1;
scaffold_1	funannotate	exon	112857	113224	.	-	.	ID=RGA01_000031-T1.exon2;Parent=RGA01_000031-T1;
scaffold_1	funannotate	CDS	113312	114266	.	-	0	ID=RGA01_000031-T1.cds;Parent=RGA01_000031-T1;
scaffold_1	funannotate	CDS	112857	113224	.	-	2	ID=RGA01_000031-T1.cds;Parent=RGA01_000031-T1;
scaffold_1	funannotate	gene	115723	116342	.	-	.	ID=RGA01_000032;
scaffold_1	funannotate	mRNA	115723	116342	.	-	.	ID=RGA01_000032-T1;Parent=RGA01_000032;product=hypothetical protein;
scaffold_1	funannotate	exon	116328	116342	.	-	.	ID=RGA01_000032-T1.exon1;Parent=RGA01_000032-T1;
scaffold_1	funannotate	exon	115984	116083	.	-	.	ID=RGA01_000032-T1.exon2;Parent=RGA01_000032-T1;
scaffold_1	funannotate	exon	115723	115925	.	-	.	ID=RGA01_000032-T1.exon3;Parent=RGA01_000032-T1;
scaffold_1	funannotate	CDS	116328	116342	.	-	0	ID=RGA01_000032-T1.cds;Parent=RGA01_000032-T1;
scaffold_1	funannotate	CDS	115984	116083	.	-	0	ID=RGA01_000032-T1.cds;Parent=RGA01_000032-T1;
scaffold_1	funannotate	CDS	115723	115925	.	-	2	ID=RGA01_000032-T1.cds;Parent=RGA01_000032-T1;
scaffold_1	funannotate	gene	124477	125241	.	-	.	ID=RGA01_000033;
scaffold_1	funannotate	mRNA	124477	125241	.	-	.	ID=RGA01_000033-T1;Parent=RGA01_000033;product=hypothetical protein;
scaffold_1	funannotate	exon	125063	125241	.	-	.	ID=RGA01_000033-T1.exon1;Parent=RGA01_000033-T1;
scaffold_1	funannotate	exon	124957	125009	.	-	.	ID=RGA01_000033-T1.exon2;Parent=RGA01_000033-T1;
scaffold_1	funannotate	exon	124752	124880	.	-	.	ID=RGA01_000033-T1.exon3;Parent=RGA01_000033-T1;
scaffold_1	funannotate	exon	124477	124691	.	-	.	ID=RGA01_000033-T1.exon4;Parent=RGA01_000033-T1;
scaffold_1	funannotate	CDS	125063	125241	.	-	0	ID=RGA01_000033-T1.cds;Parent=RGA01_000033-T1;
scaffold_1	funannotate	CDS	124957	125009	.	-	1	ID=RGA01_000033-T1.cds;Parent=RGA01_000033-T1;
scaffold_1	funannotate	CDS	124752	124880	.	-	2	ID=RGA01_000033-T1.cds;Parent=RGA01_000033-T1;
scaffold_1	funannotate	CDS	124477	124691	.	-	2	ID=RGA01_000033-T1.cds;Parent=RGA01_000033-T1;
scaffold_1	funannotate	gene	125792	127465	.	-	.	ID=RGA01_000034;
scaffold_1	funannotate	mRNA	125792	127465	.	-	.	ID=RGA01_000034-T1;Parent=RGA01_000034;product=hypothetical protein;
scaffold_1	funannotate	exon	127154	127465	.	-	.	ID=RGA01_000034-T1.exon1;Parent=RGA01_000034-T1;
scaffold_1	funannotate	exon	126838	127112	.	-	.	ID=RGA01_000034-T1.exon2;Parent=RGA01_000034-T1;
scaffold_1	funannotate	exon	126575	126757	.	-	.	ID=RGA01_000034-T1.exon3;Parent=RGA01_000034-T1;
scaffold_1	funannotate	exon	125792	126494	.	-	.	ID=RGA01_000034-T1.exon4;Parent=RGA01_000034-T1;
scaffold_1	funannotate	CDS	127154	127465	.	-	0	ID=RGA01_000034-T1.cds;Parent=RGA01_000034-T1;
scaffold_1	funannotate	CDS	126838	127112	.	-	0	ID=RGA01_000034-T1.cds;Parent=RGA01_000034-T1;
scaffold_1	funannotate	CDS	126575	126757	.	-	1	ID=RGA01_000034-T1.cds;Parent=RGA01_000034-T1;
scaffold_1	funannotate	CDS	125792	126494	.	-	1	ID=RGA01_000034-T1.cds;Parent=RGA01_000034-T1;
scaffold_1	funannotate	gene	129369	131689	.	+	.	ID=RGA01_000035;
scaffold_1	funannotate	mRNA	129369	131689	.	+	.	ID=RGA01_000035-T1;Parent=RGA01_000035;product=hypothetical protein;
scaffold_1	funannotate	exon	129369	130820	.	+	.	ID=RGA01_000035-T1.exon1;Parent=RGA01_000035-T1;
scaffold_1	funannotate	exon	130901	131689	.	+	.	ID=RGA01_000035-T1.exon2;Parent=RGA01_000035-T1;
scaffold_1	funannotate	CDS	129369	130820	.	+	0	ID=RGA01_000035-T1.cds;Parent=RGA01_000035-T1;
scaffold_1	funannotate	CDS	130901	131689	.	+	0	ID=RGA01_000035-T1.cds;Parent=RGA01_000035-T1;
scaffold_1	funannotate	gene	132531	133762	.	-	.	ID=RGA01_000036;
scaffold_1	funannotate	mRNA	132531	133762	.	-	.	ID=RGA01_000036-T1;Parent=RGA01_000036;product=hypothetical protein;
scaffold_1	funannotate	exon	133547	133762	.	-	.	ID=RGA01_000036-T1.exon1;Parent=RGA01_000036-T1;
scaffold_1	funannotate	exon	132879	133461	.	-	.	ID=RGA01_000036-T1.exon2;Parent=RGA01_000036-T1;
scaffold_1	funannotate	exon	132531	132796	.	-	.	ID=RGA01_000036-T1.exon3;Parent=RGA01_000036-T1;
scaffold_1	funannotate	CDS	133547	133762	.	-	0	ID=RGA01_000036-T1.cds;Parent=RGA01_000036-T1;
scaffold_1	funannotate	CDS	132879	133461	.	-	0	ID=RGA01_000036-T1.cds;Parent=RGA01_000036-T1;
scaffold_1	funannotate	CDS	132531	132796	.	-	2	ID=RGA01_000036-T1.cds;Parent=RGA01_000036-T1;
scaffold_1	funannotate	gene	136088	136831	.	+	.	ID=RGA01_000037;
scaffold_1	funannotate	mRNA	136088	136831	.	+	.	ID=RGA01_000037-T1;Parent=RGA01_000037;product=hypothetical protein;
scaffold_1	funannotate	exon	136088	136831	.	+	.	ID=RGA01_000037-T1.exon1;Parent=RGA01_000037-T1;
scaffold_1	funannotate	CDS	136088	136831	.	+	0	ID=RGA01_000037-T1.cds;Parent=RGA01_000037-T1;
scaffold_1	funannotate	gene	138749	140134	.	-	.	ID=RGA01_000038;
scaffold_1	funannotate	mRNA	138749	140134	.	-	.	ID=RGA01_000038-T1;Parent=RGA01_000038;product=hypothetical protein;
scaffold_1	funannotate	exon	138749	140134	.	-	.	ID=RGA01_000038-T1.exon1;Parent=RGA01_000038-T1;
scaffold_1	funannotate	CDS	138749	140134	.	-	0	ID=RGA01_000038-T1.cds;Parent=RGA01_000038-T1;
scaffold_1	funannotate	gene	141370	145247	.	+	.	ID=RGA01_000039;
scaffold_1	funannotate	mRNA	141370	145247	.	+	.	ID=RGA01_000039-T1;Parent=RGA01_000039;product=hypothetical protein;
scaffold_1	funannotate	exon	141370	141499	.	+	.	ID=RGA01_000039-T1.exon1;Parent=RGA01_000039-T1;
scaffold_1	funannotate	exon	141560	141660	.	+	.	ID=RGA01_000039-T1.exon2;Parent=RGA01_000039-T1;
scaffold_1	funannotate	exon	141769	144303	.	+	.	ID=RGA01_000039-T1.exon3;Parent=RGA01_000039-T1;
scaffold_1	funannotate	exon	144375	145247	.	+	.	ID=RGA01_000039-T1.exon4;Parent=RGA01_000039-T1;
scaffold_1	funannotate	CDS	141370	141499	.	+	0	ID=RGA01_000039-T1.cds;Parent=RGA01_000039-T1;
scaffold_1	funannotate	CDS	141560	141660	.	+	2	ID=RGA01_000039-T1.cds;Parent=RGA01_000039-T1;
scaffold_1	funannotate	CDS	141769	144303	.	+	0	ID=RGA01_000039-T1.cds;Parent=RGA01_000039-T1;
scaffold_1	funannotate	CDS	144375	145247	.	+	0	ID=RGA01_000039-T1.cds;Parent=RGA01_000039-T1;
scaffold_1	funannotate	gene	146347	146838	.	-	.	ID=RGA01_000040;
scaffold_1	funannotate	mRNA	146347	146838	.	-	.	ID=RGA01_000040-T1;Parent=RGA01_000040;product=hypothetical protein;
scaffold_1	funannotate	exon	146347	146838	.	-	.	ID=RGA01_000040-T1.exon1;Parent=RGA01_000040-T1;
scaffold_1	funannotate	CDS	146347	146838	.	-	0	ID=RGA01_000040-T1.cds;Parent=RGA01_000040-T1;
scaffold_1	funannotate	gene	148714	149459	.	-	.	ID=RGA01_000041;
scaffold_1	funannotate	mRNA	148714	149459	.	-	.	ID=RGA01_000041-T1;Parent=RGA01_000041;product=hypothetical protein;
scaffold_1	funannotate	exon	149277	149459	.	-	.	ID=RGA01_000041-T1.exon1;Parent=RGA01_000041-T1;
scaffold_1	funannotate	exon	148714	149178	.	-	.	ID=RGA01_000041-T1.exon2;Parent=RGA01_000041-T1;
scaffold_1	funannotate	CDS	149277	149459	.	-	0	ID=RGA01_000041-T1.cds;Parent=RGA01_000041-T1;
scaffold_1	funannotate	CDS	148714	149178	.	-	0	ID=RGA01_000041-T1.cds;Parent=RGA01_000041-T1;
scaffold_1	funannotate	gene	150921	152026	.	-	.	ID=RGA01_000042;
scaffold_1	funannotate	mRNA	150921	152026	.	-	.	ID=RGA01_000042-T1;Parent=RGA01_000042;product=hypothetical protein;
scaffold_1	funannotate	exon	151367	152026	.	-	.	ID=RGA01_000042-T1.exon1;Parent=RGA01_000042-T1;
scaffold_1	funannotate	exon	150921	151289	.	-	.	ID=RGA01_000042-T1.exon2;Parent=RGA01_000042-T1;
scaffold_1	funannotate	CDS	151367	152026	.	-	0	ID=RGA01_000042-T1.cds;Parent=RGA01_000042-T1;
scaffold_1	funannotate	CDS	150921	151289	.	-	0	ID=RGA01_000042-T1.cds;Parent=RGA01_000042-T1;
scaffold_1	funannotate	gene	153029	154154	.	+	.	ID=RGA01_000043;
scaffold_1	funannotate	mRNA	153029	154154	.	+	.	ID=RGA01_000043-T1;Parent=RGA01_000043;product=hypothetical protein;
scaffold_1	funannotate	exon	153029	153380	.	+	.	ID=RGA01_000043-T1.exon1;Parent=RGA01_000043-T1;
scaffold_1	funannotate	exon	153450	153754	.	+	.	ID=RGA01_000043-T1.exon2;Parent=RGA01_000043-T1;
scaffold_1	funannotate	exon	153840	154154	.	+	.	ID=RGA01_000043-T1.exon3;Parent=RGA01_000043-T1;
scaffold_1	funannotate	CDS	153029	153380	.	+	0	ID=RGA01_000043-T1.cds;Parent=RGA01_000043-T1;
scaffold_1	funannotate	CDS	153450	153754	.	+	2	ID=RGA01_000043-T1.cds;Parent=RGA01_000043-T1;
scaffold_1	funannotate	CDS	153840	154154	.	+	0	ID=RGA01_000043-T1.cds;Parent=RGA01_000043-T1;
scaffold_1	funannotate	gene	155759	155914	.	-	.	ID=RGA01_000044;
scaffold_1	funannotate	mRNA	155759	155914	.	-	.	ID=RGA01_000044-T1;Parent=RGA01_000044;product=hypothetical protein;
scaffold_1	funannotate	exon	155759	155914	.	-	.	ID=RGA01_000044-T1.exon1;Parent=RGA01_000044-T1;
scaffold_1	funannotate	CDS	155759	155914	.	-	0	ID=RGA01_000044-T1.cds;Parent=RGA01_000044-T1;
scaffold_1	funannotate	gene	157153	158313	.	+	.	ID=RGA01_000045;
scaffold_1	funannotate	mRNA	157153	158313	.	+	.	ID=RGA01_000045-T1;Parent=RGA01_000045;product=hypothetical protein;
scaffold_1	funannotate	exon	157153	158018	.	+	.	ID=RGA01_000045-T1.exon1;Parent=RGA01_000045-T1;
scaffold_1	funannotate	exon	158304	158313	.	+	.	ID=RGA01_000045-T1.exon2;Parent=RGA01_000045-T1;
scaffold_1	funannotate	CDS	157153	158018	.	+	0	ID=RGA01_000045-T1.cds;Parent=RGA01_000045-T1;
scaffold_1	funannotate	CDS	158304	158313	.	+	1	ID=RGA01_000045-T1.cds;Parent=RGA01_000045-T1;
scaffold_1	funannotate	gene	159976	160225	.	+	.	ID=RGA01_000046;
scaffold_1	funannotate	mRNA	159976	160225	.	+	.	ID=RGA01_000046-T1;Parent=RGA01_000046;product=hypothetical protein;
scaffold_1	funannotate	exon	159976	160174	.	+	.	ID=RGA01_000046-T1.exon1;Parent=RGA01_000046-T1;
scaffold_1	funannotate	exon	160191	160225	.	+	.	ID=RGA01_000046-T1.exon2;Parent=RGA01_000046-T1;
scaffold_1	funannotate	CDS	159976	160174	.	+	0	ID=RGA01_000046-T1.cds;Parent=RGA01_000046-T1;
scaffold_1	funannotate	CDS	160191	160225	.	+	2	ID=RGA01_000046-T1.cds;Parent=RGA01_000046-T1;
scaffold_1	funannotate	gene	161645	161971	.	-	.	ID=RGA01_000047;
scaffold_1	funannotate	mRNA	161645	161971	.	-	.	ID=RGA01_000047-T1;Parent=RGA01_000047;product=hypothetical protein;
scaffold_1	funannotate	exon	161718	161971	.	-	.	ID=RGA01_000047-T1.exon1;Parent=RGA01_000047-T1;
scaffold_1	funannotate	exon	161645	161702	.	-	.	ID=RGA01_000047-T1.exon2;Parent=RGA01_000047-T1;
scaffold_1	funannotate	CDS	161718	161971	.	-	0	ID=RGA01_000047-T1.cds;Parent=RGA01_000047-T1;
scaffold_1	funannotate	CDS	161645	161702	.	-	1	ID=RGA01_000047-T1.cds;Parent=RGA01_000047-T1;
scaffold_1	funannotate	gene	163827	165511	.	+	.	ID=RGA01_000048;
scaffold_1	funannotate	mRNA	163827	165511	.	+	.	ID=RGA01_000048-T1;Parent=RGA01_000048;product=hypothetical protein;
scaffold_1	funannotate	exon	163827	163914	.	+	.	ID=RGA01_000048-T1.exon1;Parent=RGA01_000048-T1;
scaffold_1	funannotate	exon	163998	164606	.	+	.	ID=RGA01_000048-T1.exon2;Parent=RGA01_000048-T1;
scaffold_1	funannotate	exon	164671	164729	.	+	.	ID=RGA01_000048-T1.exon3;Parent=RGA01_000048-T1;
scaffold_1	funannotate	exon	164876	164960	.	+	.	ID=RGA01_000048-T1.exon4;Parent=RGA01_000048-T1;
scaffold_1	funannotate	exon	165018	165511	.	+	.	ID=RGA01_000048-T1.exon5;Parent=RGA01_000048-T1;
scaffold_1	funannotate	CDS	163827	163914	.	+	0	ID=RGA01_000048-T1.cds;Parent=RGA01_000048-T1;
scaffold_1	funannotate	CDS	163998	164606	.	+	2	ID=RGA01_000048-T1.cds;Parent=RGA01_000048-T1;
scaffold_1	funannotate	CDS	164671	164729	.	+	2	ID=RGA01_000048-T1.cds;Parent=RGA01_000048-T1;
scaffold_1	funannotate	CDS	164876	164960	.	+	0	ID=RGA01_000048-T1.cds;Parent=RGA01_000048-T1;
scaffold_1	funannotate	CDS	165018	165511	.	+	2	ID=RGA01_000048-T1.cds;Parent=RGA01_000048-T1;
scaffold_1	funannotate	gene	166077	167041	.	-	.	ID=RGA01_000049;
scaffold_1	funannotate	mRNA	166077	167041	.	-	.	ID=RGA01_000049-T1;Parent=RGA01_000049;product=hypothetical protein;
scaffold_1	funannotate	exon	166959	167041	.	-	.	ID=RGA01_000049-T1.exon1;Parent=RGA01_000049-T1;
scaffold_1	funannotate	exon	166077	166911	.	-	.	ID=RGA01_000049-T1.exon2;Parent=RGA01_000049-T1;
scaffold_1	funannotate	CDS	166959	167041	.	-	0	ID=RGA01_000049-T1.cds;Parent=RGA01_000049-T1;
scaffold_1	funannotate	CDS	166077	166911	.	-	1	ID=RGA01_000049-T1.cds;Parent=RGA01_000049-T1;
scaffold_1	funannotate	gene	172294	180459	.	+	.	ID=RGA01_000050;
scaffold_1	funannotate	mRNA	172294	180459	.	+	.	ID=RGA01_000050-T1;Parent=RGA01_000050;product=hypothetical protein;
scaffold_1	funannotate	exon	172294	172425	.	+	.	ID=RGA01_000050-T1.exon1;Parent=RGA01_000050-T1;
scaffold_1	funannotate	exon	172484	172628	.	+	.	ID=RGA01_000050-T1.exon2;Parent=RGA01_000050-T1;
scaffold_1	funannotate	exon	172680	173382	.	+	.	ID=RGA01_000050-T1.exon3;Parent=RGA01_000050-T1;
scaffold_1	funannotate	exon	173438	174453	.	+	.	ID=RGA01_000050-T1.exon4;Parent=RGA01_000050-T1;
scaffold_1	funannotate	exon	174520	175652	.	+	.	ID=RGA01_000050-T1.exon5;Parent=RGA01_000050-T1;
scaffold_1	funannotate	exon	175711	180459	.	+	.	ID=RGA01_000050-T1.exon6;Parent=RGA01_000050-T1;
scaffold_1	funannotate	CDS	172294	172425	.	+	0	ID=RGA01_000050-T1.cds;Parent=RGA01_000050-T1;
scaffold_1	funannotate	CDS	172484	172628	.	+	0	ID=RGA01_000050-T1.cds;Parent=RGA01_000050-T1;
scaffold_1	funannotate	CDS	172680	173382	.	+	2	ID=RGA01_000050-T1.cds;Parent=RGA01_000050-T1;
scaffold_1	funannotate	CDS	173438	174453	.	+	1	ID=RGA01_000050-T1.cds;Parent=RGA01_000050-T1;
scaffold_1	funannotate	CDS	174520	175652	.	+	2	ID=RGA01_000050-T1.cds;Parent=RGA01_000050-T1;
scaffold_1	funannotate	CDS	175711	180459	.	+	0	ID=RGA01_000050-T1.cds;Parent=RGA01_000050-T1;
scaffold_1	funannotate	gene	181929	183350	.	+	.	ID=RGA01_000051;
scaffold_1	funannotate	mRNA	181929	183350	.	+	.	ID=RGA01_000051-T1;Parent=RGA01_000051;product=hypothetical protein;
scaffold_1	funannotate	exon	181929	182464	.	+	.	ID=RGA01_000051-T1.exon1;Parent=RGA01_000051-T1;
scaffold_1	funannotate	exon	182524	182626	.	+	.	ID=RGA01_000051-T1.exon2;Parent=RGA01_000051-T1;
scaffold_1	funannotate	exon	182700	183350	.	+	.	ID=RGA01_000051-T1.exon3;Parent=RGA01_000051-T1;
scaffold_1	funannotate	CDS	181929	182464	.	+	0	ID=RGA01_000051-T1.cds;Parent=RGA01_000051-T1;
scaffold_1	funannotate	CDS	182524	182626	.	+	1	ID=RGA01_000051-T1.cds;Parent=RGA01_000051-T1;
scaffold_1	funannotate	CDS	182700	183350	.	+	0	ID=RGA01_000051-T1.cds;Parent=RGA01_000051-T1;
scaffold_1	funannotate	gene	186146	187436	.	-	.	ID=RGA01_000052;
scaffold_1	funannotate	mRNA	186146	187436	.	-	.	ID=RGA01_000052-T1;Parent=RGA01_000052;product=hypothetical protein;
scaffold_1	funannotate	exon	186796	187436	.	-	.	ID=RGA01_000052-T1.exon1;Parent=RGA01_000052-T1;
scaffold_1	funannotate	exon	186146	186725	.	-	.	ID=RGA01_000052-T1.exon2;Parent=RGA01_000052-T1;
scaffold_1	funannotate	CDS	186796	187436	.	-	0	ID=RGA01_000052-T1.cds;Parent=RGA01_000052-T1;
scaffold_1	funannotate	CDS	186146	186725	.	-	1	ID=RGA01_000052-T1.cds;Parent=RGA01_000052-T1;
scaffold_1	funannotate	gene	188085	189053	.	-	.	ID=RGA01_000053;
scaffold_1	funannotate	mRNA	188085	189053	.	-	.	ID=RGA01_000053-T1;Parent=RGA01_000053;product=hypothetical protein;
scaffold_1	funannotate	exon	188085	189053	.	-	.	ID=RGA01_000053-T1.exon1;Parent=RGA01_000053-T1;
scaffold_1	funannotate	CDS	188085	189053	.	-	0	ID=RGA01_000053-T1.cds;Parent=RGA01_000053-T1;
scaffold_1	funannotate	gene	190622	191055	.	-	.	ID=RGA01_000054;
scaffold_1	funannotate	mRNA	190622	191055	.	-	.	ID=RGA01_000054-T1;Parent=RGA01_000054;product=hypothetical protein;
scaffold_1	funannotate	exon	190785	191055	.	-	.	ID=RGA01_000054-T1.exon1;Parent=RGA01_000054-T1;
scaffold_1	funannotate	exon	190622	190710	.	-	.	ID=RGA01_000054-T1.exon2;Parent=RGA01_000054-T1;
scaffold_1	funannotate	CDS	190785	191055	.	-	0	ID=RGA01_000054-T1.cds;Parent=RGA01_000054-T1;
scaffold_1	funannotate	CDS	190622	190710	.	-	2	ID=RGA01_000054-T1.cds;Parent=RGA01_000054-T1;
scaffold_1	funannotate	gene	194084	194992	.	+	.	ID=RGA01_000055;
scaffold_1	funannotate	mRNA	194084	194992	.	+	.	ID=RGA01_000055-T1;Parent=RGA01_000055;product=hypothetical protein;
scaffold_1	funannotate	exon	194084	194992	.	+	.	ID=RGA01_000055-T1.exon1;Parent=RGA01_000055-T1;
scaffold_1	funannotate	CDS	194084	194992	.	+	0	ID=RGA01_000055-T1.cds;Parent=RGA01_000055-T1;
scaffold_1	funannotate	gene	195994	196906	.	-	.	ID=RGA01_000056;
scaffold_1	funannotate	mRNA	195994	196906	.	-	.	ID=RGA01_000056-T1;Parent=RGA01_000056;product=hypothetical protein;
scaffold_1	funannotate	exon	196660	196906	.	-	.	ID=RGA01_000056-T1.exon1;Parent=RGA01_000056-T1;
scaffold_1	funannotate	exon	196285	196514	.	-	.	ID=RGA01_000056-T1.exon2;Parent=RGA01_000056-T1;
scaffold_1	funannotate	exon	195994	196260	.	-	.	ID=RGA01_000056-T1.exon3;Parent=RGA01_000056-T1;
scaffold_1	funannotate	CDS	196660	196906	.	-	0	ID=RGA01_000056-T1.cds;Parent=RGA01_000056-T1;
scaffold_1	funannotate	CDS	196285	196514	.	-	2	ID=RGA01_000056-T1.cds;Parent=RGA01_000056-T1;
scaffold_1	funannotate	CDS	195994	196260	.	-	0	ID=RGA01_000056-T1.cds;Parent=RGA01_000056-T1;
scaffold_1	funannotate	gene	197480	199372	.	+	.	ID=RGA01_000057;
scaffold_1	funannotate	mRNA	197480	199372	.	+	.	ID=RGA01_000057-T1;Parent=RGA01_000057;product=hypothetical protein;
scaffold_1	funannotate	exon	197480	199372	.	+	.	ID=RGA01_000057-T1.exon1;Parent=RGA01_000057-T1;
scaffold_1	funannotate	CDS	197480	199372	.	+	0	ID=RGA01_000057-T1.cds;Parent=RGA01_000057-T1;
scaffold_1	funannotate	gene	200930	201268	.	+	.	ID=RGA01_000058;
scaffold_1	funannotate	mRNA	200930	201268	.	+	.	ID=RGA01_000058-T1;Parent=RGA01_000058;product=hypothetical protein;
scaffold_1	funannotate	exon	200930	201082	.	+	.	ID=RGA01_000058-T1.exon1;Parent=RGA01_000058-T1;
scaffold_1	funannotate	exon	201116	201268	.	+	.	ID=RGA01_000058-T1.exon2;Parent=RGA01_000058-T1;
scaffold_1	funannotate	CDS	200930	201082	.	+	0	ID=RGA01_000058-T1.cds;Parent=RGA01_000058-T1;
scaffold_1	funannotate	CDS	201116	201268	.	+	0	ID=RGA01_000058-T1.cds;Parent=RGA01_000058-T1;
scaffold_1	funannotate	gene	202168	203576	.	+	.	ID=RGA01_000059;
scaffold_1	funannotate	mRNA	202168	203576	.	+	.	ID=RGA01_000059-T1;Parent=RGA01_000059;product=hypothetical protein;
scaffold_1	funannotate	exon	202168	203275	.	+	.	ID=RGA01_000059-T1.exon1;Parent=RGA01_000059-T1;
scaffold_1	funannotate	exon	203377	203576	.	+	.	ID=RGA01_000059-T1.exon2;Parent=RGA01_000059-T1;
scaffold_1	funannotate	CDS	202168	203275	.	+	0	ID=RGA01_000059-T1.cds;Parent=RGA01_000059-T1;
scaffold_1	funannotate	CDS	203377	203576	.	+	2	ID=RGA01_000059-T1.cds;Parent=RGA01_000059-T1;
scaffold_1	funannotate	gene	204939	205434	.	+	.	ID=RGA01_000060;
scaffold_1	funannotate	mRNA	204939	205434	.	+	.	ID=RGA01_000060-T1;Parent=RGA01_000060;product=hypothetical protein;
scaffold_1	funannotate	exon	204939	205326	.	+	.	ID=RGA01_000060-T1.exon1;Parent=RGA01_000060-T1;
scaffold_1	funannotate	exon	205385	205434	.	+	.	ID=RGA01_000060-T1.exon2;Parent=RGA01_000060-T1;
scaffold_1	funannotate	CDS	204939	205326	.	+	0	ID=RGA01_000060-T1.cds;Parent=RGA01_000060-T1;
scaffold_1	funannotate	CDS	205385	205434	.	+	2	ID=RGA01_000060-T1.cds;Parent=RGA01_000060-T1;
scaffold_1	funannotate	gene	207280	208602	.	+	.	ID=RGA01_000061;
scaffold_1	funannotate	mRNA	207280	208602	.	+	.	ID=RGA01_000061-T1;Parent=RGA01_000061;product=hypothetical protein;
scaffold_1	funannotate	exon	207280	207485	.	+	.	ID=RGA01_000061-T1.exon1;Parent=RGA01_000061-T1;
scaffold_1	funannotate	exon	207640	207844	.	+	.	ID=RGA01_000061-T1.exon2;Parent=RGA01_000061-T1;
scaffold_1	funannotate	exon	207896	208068	.	+	.	ID=RGA01_000061-T1.exon3;Parent=RGA01_000061-T1;
scaffold_1	funannotate	exon	208124	208515	.	+	.	ID=RGA01_000061-T1.exon4;Parent=RGA01_000061-T1;
scaffold_1	funannotate	exon	208571	208602	.	+	.	ID=RGA01_000061-T1.exon5;Parent=RGA01_000061-T1;
scaffold_1	funannotate	CDS	207280	207485	.	+	0	ID=RGA01_000061-T1.cds;Parent=RGA01_000061-T1;
scaffold_1	funannotate	CDS	207640	207844	.	+	1	ID=RGA01_000061-T1.cds;Parent=RGA01_000061-T1;
scaffold_1	funannotate	CDS	207896	208068	.	+	0	ID=RGA01_000061-T1.cds;Parent=RGA01_000061-T1;
scaffold_1	funannotate	CDS	208124	208515	.	+	1	ID=RGA01_000061-T1.cds;Parent=RGA01_000061-T1;
scaffold_1	funannotate	CDS	208571	208602	.	+	2	ID=RGA01_000061-T1.cds;Parent=RGA01_000061-T1;
scaffold_1	funannotate	gene	210115	213612	.	-	.	ID=RGA01_000062;
scaffold_1	funannotate	mRNA	210115	213612	.	-	.	ID=RGA01_000062-T1;Parent=RGA01_000062;product=hypothetical protein;
scaffold_1	funannotate	exon	211765	213612	.	-	.	ID=RGA01_000062-T1.exon1;Parent=RGA01_000062-T1;
scaffold_1	funannotate	exon	210115	211386	.	-	.	ID=RGA01_000062-T1.exon2;Parent=RGA01_000062-T1;
scaffold_1	funannotate	CDS	211765	213612	.	-	0	ID=RGA01_000062-T1.cds;Parent=RGA01_000062-T1;
scaffold_1	funannotate	CDS	210115	211386	.	-	0	ID=RGA01_000062-T1.cds;Parent=RGA01_000062-T1;
scaffold_1	funannotate	gene	214665	216380	.	-	.	ID=RGA01_000063;
scaffold_1	funannotate	mRNA	214665	216380	.	-	.	ID=RGA01_000063-T1;Parent=RGA01_000063;product=hypothetical protein;
scaffold_1	funannotate	exon	214665	216380	.	-	.	ID=RGA01_000063-T1.exon1;Parent=RGA01_000063-T1;
scaffold_1	funannotate	CDS	214665	216380	.	-	0	ID=RGA01_000063-T1.cds;Parent=RGA01_000063-T1;
scaffold_1	funannotate	gene	220219	222902	.	+	.	ID=RGA01_000064;
scaffold_1	funannotate	mRNA	220219	222902	.	+	.	ID=RGA01_000064-T1;Parent=RGA01_000064;product=hypothetical protein;
scaffold_1	funannotate	exon	220219	221222	.	+	.	ID=RGA01_000064-T1.exon1;Parent=RGA01_000064-T1;
scaffold_1	funannotate	exon	221330	222902	.	+	.	ID=RGA01_000064-T1.exon2;Parent=RGA01_000064-T1;
scaffold_1	funannotate	CDS	220219	221222	.	+	0	ID=RGA01_000064-T1.cds;Parent=RGA01_000064-T1;
scaffold_1	funannotate	CDS	221330	222902	.	+	1	ID=RGA01_000064-T1.cds;Parent=RGA01_000064-T1;
scaffold_1	funannotate	gene	224272	225798	.	+	.	ID=RGA01_000065;
scaffold_1	funannotate	mRNA	224272	225798	.	+	.	ID=RGA01_000065-T1;Parent=RGA01_000065;product=hypothetical protein;
scaffold_1	funannotate	exon	224272	224773	.	+	.	ID=RGA01_000065-T1.exon1;Parent=RGA01_000065-T1;
scaffold_1	funannotate	exon	224834	225798	.	+	.	ID=RGA01_000065-T1.exon2;Parent=RGA01_000065-T1;
scaffold_1	funannotate	CDS	224272	224773	.	+	0	ID=RGA01_000065-T1.cds;Parent=RGA01_000065-T1;
scaffold_1	funannotate	CDS	224834	225798	.	+	2	ID=RGA01_000065-T1.cds;Parent=RGA01_000065-T1;
scaffold_1	funannotate	gene	226532	227713	.	-	.	ID=RGA01_000066;
scaffold_1	funannotate	mRNA	226532	227713	.	-	.	ID=RGA01_000066-T1;Parent=RGA01_000066;product=hypothetical protein;
scaffold_1	funannotate	exon	227647	227713	.	-	.	ID=RGA01_000066-T1.exon1;Parent=RGA01_000066-T1;
scaffold_1	funannotate	exon	227063	227512	.	-	.	ID=RGA01_000066-T1.exon2;Parent=RGA01_000066-T1;
scaffold_1	funannotate	exon	226532	226914	.	-	.	ID=RGA01_000066-T1.exon3;Parent=RGA01_000066-T1;
scaffold_1	funannotate	CDS	227647	227713	.	-	0	ID=RGA01_000066-T1.cds;Parent=RGA01_000066-T1;
scaffold_1	funannotate	CDS	227063	227512	.	-	2	ID=RGA01_000066-T1.cds;Parent=RGA01_000066-T1;
scaffold_1	funannotate	CDS	226532	226914	.	-	2	ID=RGA01_000066-T1.cds;Parent=RGA01_000066-T1;
scaffold_1	funannotate	gene	228087	229471	.	-	.	ID=RGA01_000067;
scaffold_1	funannotate	mRNA	228087	229471	.	-	.	ID=RGA01_000067-T1;Parent=RGA01_000067;product=hypothetical protein;
scaffold_1	funannotate	exon	229138	229471	.	-	.	ID=RGA01_000067-T1.exon1;Parent=RGA01_000067-T1;
scaffold_1	funannotate	exon	228894	229086	.	-	.	ID=RGA01_000067-T1.exon2;Parent=RGA01_000067-T1;
scaffold_1	funannotate	exon	228603	228834	.	-	.	ID=RGA01_000067-T1.exon3;Parent=RGA01_000067-T1;
scaffold_1	funannotate	exon	228087	228212	.	-	.	ID=RGA01_000067-T1.exon4;Parent=RGA01_000067-T1;
scaffold_1	funannotate	CDS	229138	229471	.	-	0	ID=RGA01_000067-T1.cds;Parent=RGA01_000067-T1;
scaffold_1	funannotate	CDS	228894	229086	.	-	2	ID=RGA01_000067-T1.cds;Parent=RGA01_000067-T1;
scaffold_1	funannotate	CDS	228603	228834	.	-	1	ID=RGA01_000067-T1.cds;Parent=RGA01_000067-T1;
scaffold_1	funannotate	CDS	228087	228212	.	-	0	ID=RGA01_000067-T1.cds;Parent=RGA01_000067-T1;
scaffold_1	funannotate	gene	230189	230776	.	+	.	ID=RGA01_000068;
scaffold_1	funannotate	mRNA	230189	230776	.	+	.	ID=RGA01_000068-T1;Parent=RGA01_000068;product=hypothetical protein;
scaffold_1	funannotate	exon	230189	230434	.	+	.	ID=RGA01_000068-T1.exon1;Parent=RGA01_000068-T1;
scaffold_1	funannotate	exon	230492	230776	.	+	.	ID=RGA01_000068-T1.exon2;Parent=RGA01_000068-T1;
scaffold_1	funannotate	CDS	230189	230434	.	+	0	ID=RGA01_000068-T1.cds;Parent=RGA01_000068-T1;
scaffold_1	funannotate	CDS	230492	230776	.	+	0	ID=RGA01_000068-T1.cds;Parent=RGA01_000068-T1;
scaffold_1	funannotate	gene	231005	232356	.	+	.	ID=RGA01_000069;
scaffold_1	funannotate	mRNA	231005	232356	.	+	.	ID=RGA01_000069-T1;Parent=RGA01_000069;product=hypothetical protein;
scaffold_1	funannotate	exon	231005	231038	.	+	.	ID=RGA01_000069-T1.exon1;Parent=RGA01_000069-T1;
scaffold_1	funannotate	exon	231584	231814	.	+	.	ID=RGA01_000069-T1.exon2;Parent=RGA01_000069-T1;
scaffold_1	funannotate	exon	232052	232356	.	+	.	ID=RGA01_000069-T1.exon3;Parent=RGA01_000069-T1;
scaffold_1	funannotate	CDS	231005	231038	.	+	0	ID=RGA01_000069-T1.cds;Parent=RGA01_000069-T1;
scaffold_1	funannotate	CDS	231584	231814	.	+	2	ID=RGA01_000069-T1.cds;Parent=RGA01_000069-T1;
scaffold_1	funannotate	CDS	232052	232356	.	+	2	ID=RGA01_000069-T1.cds;Parent=RGA01_000069-T1;
scaffold_1	funannotate	gene	232876	236286	.	-	.	ID=RGA01_000070;
scaffold_1	funannotate	mRNA	232876	236286	.	-	.	ID=RGA01_000070-T1;Parent=RGA01_000070;product=hypothetical protein;
scaffold_1	funannotate	exon	233195	236286	.	-	.	ID=RGA01_000070-T1.exon1;Parent=RGA01_000070-T1;
scaffold_1	funannotate	exon	232876	233110	.	-	.	ID=RGA01_000070-T1.exon2;Parent=RGA01_000070-T1;
scaffold_1	funannotate	CDS	233195	236286	.	-	0	ID=RGA01_000070-T1.cds;Parent=RGA01_000070-T1;
scaffold_1	funannotate	CDS	232876	233110	.	-	1	ID=RGA01_000070-T1.cds;Parent=RGA01_000070-T1;
scaffold_1	funannotate	gene	237175	239542	.	+	.	ID=RGA01_000071;
scaffold_1	funannotate	mRNA	237175	239542	.	+	.	ID=RGA01_000071-T1;Parent=RGA01_000071;product=hypothetical protein;
scaffold_1	funannotate	exon	237175	237311	.	+	.	ID=RGA01_000071-T1.exon1;Parent=RGA01_000071-T1;
scaffold_1	funannotate	exon	237380	237506	.	+	.	ID=RGA01_000071-T1.exon2;Parent=RGA01_000071-T1;
scaffold_1	funannotate	exon	237568	238973	.	+	.	ID=RGA01_000071-T1.exon3;Parent=RGA01_000071-T1;
scaffold_1	funannotate	exon	239050	239542	.	+	.	ID=RGA01_000071-T1.exon4;Parent=RGA01_000071-T1;
scaffold_1	funannotate	CDS	237175	237311	.	+	0	ID=RGA01_000071-T1.cds;Parent=RGA01_000071-T1;
scaffold_1	funannotate	CDS	237380	237506	.	+	1	ID=RGA01_000071-T1.cds;Parent=RGA01_000071-T1;
scaffold_1	funannotate	CDS	237568	238973	.	+	0	ID=RGA01_000071-T1.cds;Parent=RGA01_000071-T1;
scaffold_1	funannotate	CDS	239050	239542	.	+	1	ID=RGA01_000071-T1.cds;Parent=RGA01_000071-T1;
scaffold_1	funannotate	gene	240110	241336	.	-	.	ID=RGA01_000072;
scaffold_1	funannotate	mRNA	240110	241336	.	-	.	ID=RGA01_000072-T1;Parent=RGA01_000072;product=hypothetical protein;
scaffold_1	funannotate	exon	241152	241336	.	-	.	ID=RGA01_000072-T1.exon1;Parent=RGA01_000072-T1;
scaffold_1	funannotate	exon	240110	241079	.	-	.	ID=RGA01_000072-T1.exon2;Parent=RGA01_000072-T1;
scaffold_1	funannotate	CDS	241152	241336	.	-	0	ID=RGA01_000072-T1.cds;Parent=RGA01_000072-T1;
scaffold_1	funannotate	CDS	240110	241079	.	-	1	ID=RGA01_000072-T1.cds;Parent=RGA01_000072-T1;
scaffold_1	funannotate	gene	242562	243587	.	+	.	ID=RGA01_000073;
scaffold_1	funannotate	mRNA	242562	243587	.	+	.	ID=RGA01_000073-T1;Parent=RGA01_000073;product=hypothetical protein;
scaffold_1	funannotate	exon	242562	242602	.	+	.	ID=RGA01_000073-T1.exon1;Parent=RGA01_000073-T1;
scaffold_1	funannotate	exon	242663	243587	.	+	.	ID=RGA01_000073-T1.exon2;Parent=RGA01_000073-T1;
scaffold_1	funannotate	CDS	242562	242602	.	+	0	ID=RGA01_000073-T1.cds;Parent=RGA01_000073-T1;
scaffold_1	funannotate	CDS	242663	243587	.	+	1	ID=RGA01_000073-T1.cds;Parent=RGA01_000073-T1;
scaffold_1	funannotate	gene	245249	252141	.	+	.	ID=RGA01_000074;
scaffold_1	funannotate	mRNA	245249	252141	.	+	.	ID=RGA01_000074-T1;Parent=RGA01_000074;product=hypothetical protein;
scaffold_1	funannotate	exon	245249	245315	.	+	.	ID=RGA01_000074-T1.exon1;Parent=RGA01_000074-T1;
scaffold_1	funannotate	exon	245435	252141	.	+	.	ID=RGA01_000074-T1.exon2;Parent=RGA01_000074-T1;
scaffold_1	funannotate	CDS	245249	245315	.	+	0	ID=RGA01_000074-T1.cds;Parent=RGA01_000074-T1;
scaffold_1	funannotate	CDS	245435	252141	.	+	2	ID=RGA01_000074-T1.cds;Parent=RGA01_000074-T1;
scaffold_1	funannotate	gene	253849	254749	.	+	.	ID=RGA01_000075;
scaffold_1	funannotate	mRNA	253849	254749	.	+	.	ID=RGA01_000075-T1;Parent=RGA01_000075;product=hypothetical protein;
scaffold_1	funannotate	exon	253849	254426	.	+	.	ID=RGA01_000075-T1.exon1;Parent=RGA01_000075-T1;
scaffold_1	funannotate	exon	254494	254749	.	+	.	ID=RGA01_000075-T1.exon2;Parent=RGA01_000075-T1;
scaffold_1	funannotate	CDS	253849	254426	.	+	0	ID=RGA01_000075-T1.cds;Parent=RGA01_000075-T1;
scaffold_1	funannotate	CDS	254494	254749	.	+	1	ID=RGA01_000075-T1.cds;Parent=RGA01_000075-T1;
scaffold_1	funannotate	gene	257316	259101	.	+	.	ID=RGA01_000076;
scaffold_1	funannotate	mRNA	257316	259101	.	+	.	ID=RGA01_000076-T1;Parent=RGA01_000076;product=hypothetical protein;
scaffold_1	funannotate	exon	257316	257761	.	+	.	ID=RGA01_000076-T1.exon1;Parent=RGA01_000076-T1;
scaffold_1	funannotate	exon	257826	259101	.	+	.	ID=RGA01_000076-T1.exon2;Parent=RGA01_000076-T1;
scaffold_1	funannotate	CDS	257316	257761	.	+	0	ID=RGA01_000076-T1.cds;Parent=RGA01_000076-T1;
scaffold_1	funannotate	CDS	257826	259101	.	+	1	ID=RGA01_000076-T1.cds;Parent=RGA01_000076-T1;
scaffold_1	funannotate	gene	259999	261061	.	-	.	ID=RGA01_000077;
scaffold_1	funannotate	mRNA	259999	261061	.	-	.	ID=RGA01_000077-T1;Parent=RGA01_000077;product=hypothetical protein;
scaffold_1	funannotate	exon	261010	261061	.	-	.	ID=RGA01_000077-T1.exon1;Parent=RGA01_000077-T1;
scaffold_1	funannotate	exon	259999	260915	.	-	.	ID=RGA01_000077-T1.exon2;Parent=RGA01_000077-T1;
scaffold_1	funannotate	CDS	261010	261061	.	-	0	ID=RGA01_000077-T1.cds;Parent=RGA01_000077-T1;
scaffold_1	funannotate	CDS	259999	260915	.	-	2	ID=RGA01_000077-T1.cds;Parent=RGA01_000077-T1;
scaffold_1	funannotate	gene	261758	262669	.	-	.	ID=RGA01_000078;
scaffold_1	funannotate	mRNA	261758	262669	.	-	.	ID=RGA01_000078-T1;Parent=RGA01_000078;product=hypothetical protein;
scaffold_1	funannotate	exon	262591	262669	.	-	.	ID=RGA01_000078-T1.exon1;Parent=RGA01_000078-T1;
scaffold_1	funannotate	exon	262133	262517	.	-	.	ID=RGA01_000078-T1.exon2;Parent=RGA01_000078-T1;
scaffold_1	funannotate	exon	261758	262064	.	-	.	ID=RGA01_000078-T1.exon3;Parent=RGA01_000078-T1;
scaffold_1	funannotate	CDS	262591	262669	.	-	0	ID=RGA01_000078-T1.cds;Parent=RGA01_000078-T1;
scaffold_1	funannotate	CDS	262133	262517	.	-	2	ID=RGA01_000078-T1.cds;Parent=RGA01_000078-T1;
scaffold_1	funannotate	CDS	261758	262064	.	-	1	ID=RGA01_000078-T1.cds;Parent=RGA01_000078-T1;
scaffold_1	funannotate	gene	263881	265394	.	+	.	ID=RGA01_000079;
scaffold_1	funannotate	mRNA	263881	265394	.	+	.	ID=RGA01_000079-T1;Parent=RGA01_000079;product=hypothetical protein;
scaffold_1	funannotate	exon	263881	264072	.	+	.	ID=RGA01_000079-T1.exon1;Parent=RGA01_000079-T1;
scaffold_1	funannotate	exon	264138	264892	.	+	.	ID=RGA01_000079-T1.exon2;Parent=RGA01_000079-T1;
scaffold_1	funannotate	exon	264953	265394	.	+	.	ID=RGA01_000079-T1.exon3;Parent=RGA01_000079-T1;
scaffold_1	funannotate	CDS	263881	264072	.	+	0	ID=RGA01_000079-T1.cds;Parent=RGA01_000079-T1;
scaffold_1	funannotate	CDS	264138	264892	.	+	0	ID=RGA01_000079-T1.cds;Parent=RGA01_000079-T1;
scaffold_1	funannotate	CDS	264953	265394	.	+	1	ID=RGA01_000079-T1.cds;Parent=RGA01_000079-T1;
scaffold_1	funannotate	gene	269847	271535	.	+	.	ID=RGA01_000080;
scaffold_1	funannotate	mRNA	269847	271535	.	+	.	ID=RGA01_000080-T1;Parent=RGA01_000080;product=hypothetical protein;
scaffold_1	funannotate	exon	269847	271535	.	+	.	ID=RGA01_000080-T1.exon1;Parent=RGA01_000080-T1;
scaffold_1	funannotate	CDS	269847	271535	.	+	0	ID=RGA01_000080-T1.cds;Parent=RGA01_000080-T1;
scaffold_1	funannotate	gene	273854	274768	.	+	.	ID=RGA01_000081;
scaffold_1	funannotate	mRNA	273854	274768	.	+	.	ID=RGA01_000081-T1;Parent=RGA01_000081;product=hypothetical protein;
scaffold_1	funannotate	exon	273854	274768	.	+	.	ID=RGA01_000081-T1.exon1;Parent=RGA01_000081-T1;
scaffold_1	funannotate	CDS	273854	274768	.	+	0	ID=RGA01_000081-T1.cds;Parent=RGA01_000081-T1;
scaffold_1	funannotate	gene	275175	277353	.	-	.	ID=RGA01_000082;
scaffold_1	funannotate	mRNA	275175	277353	.	-	.	ID=RGA01_000082-T1;Parent=RGA01_000082;product=hypothetical protein;
scaffold_1	funannotate	exon	277266	277353	.	-	.	ID=RGA01_000082-T1.exon1;Parent=RGA01_000082-T1;
scaffold_1	funannotate	exon	276797	277199	.	-	.	ID=RGA01_000082-T1.exon2;Parent=RGA01_000082-T1;
scaffold_1	funannotate	exon	276335	276737	.	-	.	ID=RGA01_000082-T1.exon3;Parent=RGA01_000082-T1;
scaffold_1	funannotate	exon	275175	276272	.	-	.	ID=RGA01_000082-T1.exon4;Parent=RGA01_000082-T1;
scaffold_1	funannotate	CDS	277266	277353	.	-	0	ID=RGA01_000082-T1.cds;Parent=RGA01_000082-T1;
scaffold_1	funannotate	CDS	276797	277199	.	-	2	ID=RGA01_000082-T1.cds;Parent=RGA01_000082-T1;
scaffold_1	funannotate	CDS	276335	276737	.	-	1	ID=RGA01_000082-T1.cds;Parent=RGA01_000082-T1;
scaffold_1	funannotate	CDS	275175	276272	.	-	0	ID=RGA01_000082-T1.cds;Parent=RGA01_000082-T1;
scaffold_1	funannotate	gene	282038	285496	.	-	.	ID=RGA01_000083;
scaffold_1	funannotate	mRNA	282038	285496	.	-	.	ID=RGA01_000083-T1;Parent=RGA01_000083;product=hypothetical protein;
scaffold_1	funannotate	exon	282038	285496	.	-	.	ID=RGA01_000083-T1.exon1;Parent=RGA01_000083-T1;
scaffold_1	funannotate	CDS	282038	285496	.	-	0	ID=RGA01_000083-T1.cds;Parent=RGA01_000083-T1;
scaffold_1	funannotate	gene	298899	299742	.	+	.	ID=RGA01_000084;
scaffold_1	funannotate	mRNA	298899	299742	.	+	.	ID=RGA01_000084-T1;Parent=RGA01_000084;product=hypothetical protein;
scaffold_1	funannotate	exon	298899	298901	.	+	.	ID=RGA01_000084-T1.exon1;Parent=RGA01_000084-T1;
scaffold_1	funannotate	exon	299207	299261	.	+	.	ID=RGA01_000084-T1.exon2;Parent=RGA01_000084-T1;
scaffold_1	funannotate	exon	299489	299742	.	+	.	ID=RGA01_000084-T1.exon3;Parent=RGA01_000084-T1;
scaffold_1	funannotate	CDS	298899	298901	.	+	0	ID=RGA01_000084-T1.cds;Parent=RGA01_000084-T1;
scaffold_1	funannotate	CDS	299207	299261	.	+	0	ID=RGA01_000084-T1.cds;Parent=RGA01_000084-T1;
scaffold_1	funannotate	CDS	299489	299742	.	+	2	ID=RGA01_000084-T1.cds;Parent=RGA01_000084-T1;
scaffold_1	funannotate	gene	309216	310088	.	+	.	ID=RGA01_000085;
scaffold_1	funannotate	mRNA	309216	310088	.	+	.	ID=RGA01_000085-T1;Parent=RGA01_000085;product=hypothetical protein;
scaffold_1	funannotate	exon	309216	310088	.	+	.	ID=RGA01_000085-T1.exon1;Parent=RGA01_000085-T1;
scaffold_1	funannotate	CDS	309216	310088	.	+	0	ID=RGA01_000085-T1.cds;Parent=RGA01_000085-T1;
scaffold_1	funannotate	gene	311215	312294	.	-	.	ID=RGA01_000086;
scaffold_1	funannotate	mRNA	311215	312294	.	-	.	ID=RGA01_000086-T1;Parent=RGA01_000086;product=hypothetical protein;
scaffold_1	funannotate	exon	311215	312294	.	-	.	ID=RGA01_000086-T1.exon1;Parent=RGA01_000086-T1;
scaffold_1	funannotate	CDS	311215	312294	.	-	0	ID=RGA01_000086-T1.cds;Parent=RGA01_000086-T1;
scaffold_1	funannotate	gene	313659	314981	.	-	.	ID=RGA01_000087;
scaffold_1	funannotate	mRNA	313659	314981	.	-	.	ID=RGA01_000087-T1;Parent=RGA01_000087;product=hypothetical protein;
scaffold_1	funannotate	exon	313659	314981	.	-	.	ID=RGA01_000087-T1.exon1;Parent=RGA01_000087-T1;
scaffold_1	funannotate	CDS	313659	314981	.	-	0	ID=RGA01_000087-T1.cds;Parent=RGA01_000087-T1;
scaffold_1	funannotate	gene	316688	321504	.	+	.	ID=RGA01_000088;
scaffold_1	funannotate	mRNA	316688	321504	.	+	.	ID=RGA01_000088-T1;Parent=RGA01_000088;product=hypothetical protein;
scaffold_1	funannotate	exon	316688	316730	.	+	.	ID=RGA01_000088-T1.exon1;Parent=RGA01_000088-T1;
scaffold_1	funannotate	exon	317190	319892	.	+	.	ID=RGA01_000088-T1.exon2;Parent=RGA01_000088-T1;
scaffold_1	funannotate	exon	319958	321504	.	+	.	ID=RGA01_000088-T1.exon3;Parent=RGA01_000088-T1;
scaffold_1	funannotate	CDS	316688	316730	.	+	0	ID=RGA01_000088-T1.cds;Parent=RGA01_000088-T1;
scaffold_1	funannotate	CDS	317190	319892	.	+	2	ID=RGA01_000088-T1.cds;Parent=RGA01_000088-T1;
scaffold_1	funannotate	CDS	319958	321504	.	+	2	ID=RGA01_000088-T1.cds;Parent=RGA01_000088-T1;
scaffold_1	funannotate	gene	322486	325081	.	+	.	ID=RGA01_000089;
scaffold_1	funannotate	mRNA	322486	325081	.	+	.	ID=RGA01_000089-T1;Parent=RGA01_000089;product=hypothetical protein;
scaffold_1	funannotate	exon	322486	323863	.	+	.	ID=RGA01_000089-T1.exon1;Parent=RGA01_000089-T1;
scaffold_1	funannotate	exon	324136	324316	.	+	.	ID=RGA01_000089-T1.exon2;Parent=RGA01_000089-T1;
scaffold_1	funannotate	exon	324556	325081	.	+	.	ID=RGA01_000089-T1.exon3;Parent=RGA01_000089-T1;
scaffold_1	funannotate	CDS	322486	323863	.	+	0	ID=RGA01_000089-T1.cds;Parent=RGA01_000089-T1;
scaffold_1	funannotate	CDS	324136	324316	.	+	2	ID=RGA01_000089-T1.cds;Parent=RGA01_000089-T1;
scaffold_1	funannotate	CDS	324556	325081	.	+	1	ID=RGA01_000089-T1.cds;Parent=RGA01_000089-T1;
scaffold_1	funannotate	gene	329669	331264	.	+	.	ID=RGA01_000090;
scaffold_1	funannotate	mRNA	329669	331264	.	+	.	ID=RGA01_000090-T1;Parent=RGA01_000090;product=hypothetical protein;
scaffold_1	funannotate	exon	329669	331264	.	+	.	ID=RGA01_000090-T1.exon1;Parent=RGA01_000090-T1;
scaffold_1	funannotate	CDS	329669	331264	.	+	0	ID=RGA01_000090-T1.cds;Parent=RGA01_000090-T1;
scaffold_1	funannotate	gene	339760	339990	.	+	.	ID=RGA01_000091;
scaffold_1	funannotate	mRNA	339760	339990	.	+	.	ID=RGA01_000091-T1;Parent=RGA01_000091;product=hypothetical protein;
scaffold_1	funannotate	exon	339760	339990	.	+	.	ID=RGA01_000091-T1.exon1;Parent=RGA01_000091-T1;
scaffold_1	funannotate	CDS	339760	339990	.	+	0	ID=RGA01_000091-T1.cds;Parent=RGA01_000091-T1;
scaffold_1	funannotate	gene	340866	342928	.	-	.	ID=RGA01_000092;
scaffold_1	funannotate	mRNA	340866	342928	.	-	.	ID=RGA01_000092-T1;Parent=RGA01_000092;product=hypothetical protein;
scaffold_1	funannotate	exon	342650	342928	.	-	.	ID=RGA01_000092-T1.exon1;Parent=RGA01_000092-T1;
scaffold_1	funannotate	exon	340866	342611	.	-	.	ID=RGA01_000092-T1.exon2;Parent=RGA01_000092-T1;
scaffold_1	funannotate	CDS	342650	342928	.	-	0	ID=RGA01_000092-T1.cds;Parent=RGA01_000092-T1;
scaffold_1	funannotate	CDS	340866	342611	.	-	0	ID=RGA01_000092-T1.cds;Parent=RGA01_000092-T1;
scaffold_1	funannotate	gene	343510	344824	.	+	.	ID=RGA01_000093;
scaffold_1	funannotate	mRNA	343510	344824	.	+	.	ID=RGA01_000093-T1;Parent=RGA01_000093;product=hypothetical protein;
scaffold_1	funannotate	exon	343510	343550	.	+	.	ID=RGA01_000093-T1.exon1;Parent=RGA01_000093-T1;
scaffold_1	funannotate	exon	343683	343743	.	+	.	ID=RGA01_000093-T1.exon2;Parent=RGA01_000093-T1;
scaffold_1	funannotate	exon	343796	343825	.	+	.	ID=RGA01_000093-T1.exon3;Parent=RGA01_000093-T1;
scaffold_1	funannotate	exon	343884	343958	.	+	.	ID=RGA01_000093-T1.exon4;Parent=RGA01_000093-T1;
scaffold_1	funannotate	exon	344024	344824	.	+	.	ID=RGA01_000093-T1.exon5;Parent=RGA01_000093-T1;
scaffold_1	funannotate	CDS	343510	343550	.	+	0	ID=RGA01_000093-T1.cds;Parent=RGA01_000093-T1;
scaffold_1	funannotate	CDS	343683	343743	.	+	1	ID=RGA01_000093-T1.cds;Parent=RGA01_000093-T1;
scaffold_1	funannotate	CDS	343796	343825	.	+	0	ID=RGA01_000093-T1.cds;Parent=RGA01_000093-T1;
scaffold_1	funannotate	CDS	343884	343958	.	+	0	ID=RGA01_000093-T1.cds;Parent=RGA01_000093-T1;
scaffold_1	funannotate	CDS	344024	344824	.	+	0	ID=RGA01_000093-T1.cds;Parent=RGA01_000093-T1;
scaffold_1	funannotate	gene	354214	358305	.	+	.	ID=RGA01_000094;
scaffold_1	funannotate	mRNA	354214	358305	.	+	.	ID=RGA01_000094-T1;Parent=RGA01_000094;product=hypothetical protein;
scaffold_1	funannotate	exon	354214	358305	.	+	.	ID=RGA01_000094-T1.exon1;Parent=RGA01_000094-T1;
scaffold_1	funannotate	CDS	354214	358305	.	+	0	ID=RGA01_000094-T1.cds;Parent=RGA01_000094-T1;
scaffold_1	funannotate	gene	359944	361791	.	-	.	ID=RGA01_000095;
scaffold_1	funannotate	mRNA	359944	361791	.	-	.	ID=RGA01_000095-T1;Parent=RGA01_000095;product=hypothetical protein;
scaffold_1	funannotate	exon	361597	361791	.	-	.	ID=RGA01_000095-T1.exon1;Parent=RGA01_000095-T1;
scaffold_1	funannotate	exon	361255	361540	.	-	.	ID=RGA01_000095-T1.exon2;Parent=RGA01_000095-T1;
scaffold_1	funannotate	exon	359944	361136	.	-	.	ID=RGA01_000095-T1.exon3;Parent=RGA01_000095-T1;
scaffold_1	funannotate	CDS	361597	361791	.	-	0	ID=RGA01_000095-T1.cds;Parent=RGA01_000095-T1;
scaffold_1	funannotate	CDS	361255	361540	.	-	0	ID=RGA01_000095-T1.cds;Parent=RGA01_000095-T1;
scaffold_1	funannotate	CDS	359944	361136	.	-	2	ID=RGA01_000095-T1.cds;Parent=RGA01_000095-T1;
scaffold_1	funannotate	gene	364232	366146	.	-	.	ID=RGA01_000096;
scaffold_1	funannotate	mRNA	364232	366146	.	-	.	ID=RGA01_000096-T1;Parent=RGA01_000096;product=hypothetical protein;
scaffold_1	funannotate	exon	365005	366146	.	-	.	ID=RGA01_000096-T1.exon1;Parent=RGA01_000096-T1;
scaffold_1	funannotate	exon	364607	364872	.	-	.	ID=RGA01_000096-T1.exon2;Parent=RGA01_000096-T1;
scaffold_1	funannotate	exon	364232	364386	.	-	.	ID=RGA01_000096-T1.exon3;Parent=RGA01_000096-T1;
scaffold_1	funannotate	CDS	365005	366146	.	-	0	ID=RGA01_000096-T1.cds;Parent=RGA01_000096-T1;
scaffold_1	funannotate	CDS	364607	364872	.	-	1	ID=RGA01_000096-T1.cds;Parent=RGA01_000096-T1;
scaffold_1	funannotate	CDS	364232	364386	.	-	2	ID=RGA01_000096-T1.cds;Parent=RGA01_000096-T1;
scaffold_1	funannotate	gene	380971	382830	.	+	.	ID=RGA01_000097;
scaffold_1	funannotate	mRNA	380971	382830	.	+	.	ID=RGA01_000097-T1;Parent=RGA01_000097;product=hypothetical protein;
scaffold_1	funannotate	exon	380971	382830	.	+	.	ID=RGA01_000097-T1.exon1;Parent=RGA01_000097-T1;
scaffold_1	funannotate	CDS	380971	382830	.	+	0	ID=RGA01_000097-T1.cds;Parent=RGA01_000097-T1;
scaffold_1	funannotate	gene	383481	385973	.	-	.	ID=RGA01_000098;
scaffold_1	funannotate	mRNA	383481	385973	.	-	.	ID=RGA01_000098-T1;Parent=RGA01_000098;product=hypothetical protein;
scaffold_1	funannotate	exon	385928	385973	.	-	.	ID=RGA01_000098-T1.exon1;Parent=RGA01_000098-T1;
scaffold_1	funannotate	exon	385137	385844	.	-	.	ID=RGA01_000098-T1.exon2;Parent=RGA01_000098-T1;
scaffold_1	funannotate	exon	384244	384897	.	-	.	ID=RGA01_000098-T1.exon3;Parent=RGA01_000098-T1;
scaffold_1	funannotate	exon	383885	384158	.	-	.	ID=RGA01_000098-T1.exon4;Parent=RGA01_000098-T1;
scaffold_1	funannotate	exon	383481	383793	.	-	.	ID=RGA01_000098-T1.exon5;Parent=RGA01_000098-T1;
scaffold_1	funannotate	CDS	385928	385973	.	-	0	ID=RGA01_000098-T1.cds;Parent=RGA01_000098-T1;
scaffold_1	funannotate	CDS	385137	385844	.	-	2	ID=RGA01_000098-T1.cds;Parent=RGA01_000098-T1;
scaffold_1	funannotate	CDS	384244	384897	.	-	2	ID=RGA01_000098-T1.cds;Parent=RGA01_000098-T1;
scaffold_1	funannotate	CDS	383885	384158	.	-	2	ID=RGA01_000098-T1.cds;Parent=RGA01_000098-T1;
scaffold_1	funannotate	CDS	383481	383793	.	-	1	ID=RGA01_000098-T1.cds;Parent=RGA01_000098-T1;
scaffold_1	funannotate	gene	387105	388687	.	+	.	ID=RGA01_000099;
scaffold_1	funannotate	mRNA	387105	388687	.	+	.	ID=RGA01_000099-T1;Parent=RGA01_000099;product=hypothetical protein;
scaffold_1	funannotate	exon	387105	387690	.	+	.	ID=RGA01_000099-T1.exon1;Parent=RGA01_000099-T1;
scaffold_1	funannotate	exon	387751	388126	.	+	.	ID=RGA01_000099-T1.exon2;Parent=RGA01_000099-T1;
scaffold_1	funannotate	exon	388177	388687	.	+	.	ID=RGA01_000099-T1.exon3;Parent=RGA01_000099-T1;
scaffold_1	funannotate	CDS	387105	387690	.	+	0	ID=RGA01_000099-T1.cds;Parent=RGA01_000099-T1;
scaffold_1	funannotate	CDS	387751	388126	.	+	2	ID=RGA01_000099-T1.cds;Parent=RGA01_000099-T1;
scaffold_1	funannotate	CDS	388177	388687	.	+	1	ID=RGA01_000099-T1.cds;Parent=RGA01_000099-T1;
scaffold_1	funannotate	gene	390829	391817	.	+	.	ID=RGA01_000100;
scaffold_1	funannotate	mRNA	390829	391817	.	+	.	ID=RGA01_000100-T1;Parent=RGA01_000100;product=hypothetical protein;
scaffold_1	funannotate	exon	390829	391362	.	+	.	ID=RGA01_000100-T1.exon1;Parent=RGA01_000100-T1;
scaffold_1	funannotate	exon	391500	391817	.	+	.	ID=RGA01_000100-T1.exon2;Parent=RGA01_000100-T1;
scaffold_1	funannotate	CDS	390829	391362	.	+	0	ID=RGA01_000100-T1.cds;Parent=RGA01_000100-T1;
scaffold_1	funannotate	CDS	391500	391817	.	+	0	ID=RGA01_000100-T1.cds;Parent=RGA01_000100-T1;
scaffold_1	funannotate	gene	392953	394858	.	+	.	ID=RGA01_000101;
scaffold_1	funannotate	mRNA	392953	394858	.	+	.	ID=RGA01_000101-T1;Parent=RGA01_000101;product=hypothetical protein;
scaffold_1	funannotate	exon	392953	393007	.	+	.	ID=RGA01_000101-T1.exon1;Parent=RGA01_000101-T1;
scaffold_1	funannotate	exon	393082	393169	.	+	.	ID=RGA01_000101-T1.exon2;Parent=RGA01_000101-T1;
scaffold_1	funannotate	exon	393239	393397	.	+	.	ID=RGA01_000101-T1.exon3;Parent=RGA01_000101-T1;
scaffold_1	funannotate	exon	393476	393822	.	+	.	ID=RGA01_000101-T1.exon4;Parent=RGA01_000101-T1;
scaffold_1	funannotate	exon	393876	394858	.	+	.	ID=RGA01_000101-T1.exon5;Parent=RGA01_000101-T1;
scaffold_1	funannotate	CDS	392953	393007	.	+	0	ID=RGA01_000101-T1.cds;Parent=RGA01_000101-T1;
scaffold_1	funannotate	CDS	393082	393169	.	+	2	ID=RGA01_000101-T1.cds;Parent=RGA01_000101-T1;
scaffold_1	funannotate	CDS	393239	393397	.	+	1	ID=RGA01_000101-T1.cds;Parent=RGA01_000101-T1;
scaffold_1	funannotate	CDS	393476	393822	.	+	1	ID=RGA01_000101-T1.cds;Parent=RGA01_000101-T1;
scaffold_1	funannotate	CDS	393876	394858	.	+	2	ID=RGA01_000101-T1.cds;Parent=RGA01_000101-T1;
scaffold_1	funannotate	gene	395429	397692	.	-	.	ID=RGA01_000102;
scaffold_1	funannotate	mRNA	395429	397692	.	-	.	ID=RGA01_000102-T1;Parent=RGA01_000102;product=hypothetical protein;
scaffold_1	funannotate	exon	397414	397692	.	-	.	ID=RGA01_000102-T1.exon1;Parent=RGA01_000102-T1;
scaffold_1	funannotate	exon	397005	397169	.	-	.	ID=RGA01_000102-T1.exon2;Parent=RGA01_000102-T1;
scaffold_1	funannotate	exon	396841	396928	.	-	.	ID=RGA01_000102-T1.exon3;Parent=RGA01_000102-T1;
scaffold_1	funannotate	exon	396682	396775	.	-	.	ID=RGA01_000102-T1.exon4;Parent=RGA01_000102-T1;
scaffold_1	funannotate	exon	396556	396623	.	-	.	ID=RGA01_000102-T1.exon5;Parent=RGA01_000102-T1;
scaffold_1	funannotate	exon	396251	396479	.	-	.	ID=RGA01_000102-T1.exon6;Parent=RGA01_000102-T1;
scaffold_1	funannotate	exon	395934	396165	.	-	.	ID=RGA01_000102-T1.exon7;Parent=RGA01_000102-T1;
scaffold_1	funannotate	exon	395429	395761	.	-	.	ID=RGA01_000102-T1.exon8;Parent=RGA01_000102-T1;
scaffold_1	funannotate	CDS	397414	397692	.	-	0	ID=RGA01_000102-T1.cds;Parent=RGA01_000102-T1;
scaffold_1	funannotate	CDS	397005	397169	.	-	0	ID=RGA01_000102-T1.cds;Parent=RGA01_000102-T1;
scaffold_1	funannotate	CDS	396841	396928	.	-	0	ID=RGA01_000102-T1.cds;Parent=RGA01_000102-T1;
scaffold_1	funannotate	CDS	396682	396775	.	-	2	ID=RGA01_000102-T1.cds;Parent=RGA01_000102-T1;
scaffold_1	funannotate	CDS	396556	396623	.	-	1	ID=RGA01_000102-T1.cds;Parent=RGA01_000102-T1;
scaffold_1	funannotate	CDS	396251	396479	.	-	2	ID=RGA01_000102-T1.cds;Parent=RGA01_000102-T1;
scaffold_1	funannotate	CDS	395934	396165	.	-	1	ID=RGA01_000102-T1.cds;Parent=RGA01_000102-T1;
scaffold_1	funannotate	CDS	395429	395761	.	-	0	ID=RGA01_000102-T1.cds;Parent=RGA01_000102-T1;
scaffold_1	funannotate	gene	399998	401865	.	-	.	ID=RGA01_000103;
scaffold_1	funannotate	mRNA	399998	401865	.	-	.	ID=RGA01_000103-T1;Parent=RGA01_000103;product=hypothetical protein;
scaffold_1	funannotate	exon	401851	401865	.	-	.	ID=RGA01_000103-T1.exon1;Parent=RGA01_000103-T1;
scaffold_1	funannotate	exon	400919	401758	.	-	.	ID=RGA01_000103-T1.exon2;Parent=RGA01_000103-T1;
scaffold_1	funannotate	exon	400338	400864	.	-	.	ID=RGA01_000103-T1.exon3;Parent=RGA01_000103-T1;
scaffold_1	funannotate	exon	399998	400265	.	-	.	ID=RGA01_000103-T1.exon4;Parent=RGA01_000103-T1;
scaffold_1	funannotate	CDS	401851	401865	.	-	0	ID=RGA01_000103-T1.cds;Parent=RGA01_000103-T1;
scaffold_1	funannotate	CDS	400919	401758	.	-	0	ID=RGA01_000103-T1.cds;Parent=RGA01_000103-T1;
scaffold_1	funannotate	CDS	400338	400864	.	-	0	ID=RGA01_000103-T1.cds;Parent=RGA01_000103-T1;
scaffold_1	funannotate	CDS	399998	400265	.	-	1	ID=RGA01_000103-T1.cds;Parent=RGA01_000103-T1;
scaffold_1	funannotate	gene	402994	404469	.	-	.	ID=RGA01_000104;
scaffold_1	funannotate	mRNA	402994	404469	.	-	.	ID=RGA01_000104-T1;Parent=RGA01_000104;product=hypothetical protein;
scaffold_1	funannotate	exon	403579	404469	.	-	.	ID=RGA01_000104-T1.exon1;Parent=RGA01_000104-T1;
scaffold_1	funannotate	exon	402994	403461	.	-	.	ID=RGA01_000104-T1.exon2;Parent=RGA01_000104-T1;
scaffold_1	funannotate	CDS	403579	404469	.	-	0	ID=RGA01_000104-T1.cds;Parent=RGA01_000104-T1;
scaffold_1	funannotate	CDS	402994	403461	.	-	0	ID=RGA01_000104-T1.cds;Parent=RGA01_000104-T1;
scaffold_1	funannotate	gene	405565	406575	.	+	.	ID=RGA01_000105;
scaffold_1	funannotate	mRNA	405565	406575	.	+	.	ID=RGA01_000105-T1;Parent=RGA01_000105;product=hypothetical protein;
scaffold_1	funannotate	exon	405565	405582	.	+	.	ID=RGA01_000105-T1.exon1;Parent=RGA01_000105-T1;
scaffold_1	funannotate	exon	405678	405926	.	+	.	ID=RGA01_000105-T1.exon2;Parent=RGA01_000105-T1;
scaffold_1	funannotate	exon	405979	406575	.	+	.	ID=RGA01_000105-T1.exon3;Parent=RGA01_000105-T1;
scaffold_1	funannotate	CDS	405565	405582	.	+	0	ID=RGA01_000105-T1.cds;Parent=RGA01_000105-T1;
scaffold_1	funannotate	CDS	405678	405926	.	+	0	ID=RGA01_000105-T1.cds;Parent=RGA01_000105-T1;
scaffold_1	funannotate	CDS	405979	406575	.	+	0	ID=RGA01_000105-T1.cds;Parent=RGA01_000105-T1;
scaffold_1	funannotate	gene	410291	411724	.	-	.	ID=RGA01_000106;
scaffold_1	funannotate	mRNA	410291	411724	.	-	.	ID=RGA01_000106-T1;Parent=RGA01_000106;product=hypothetical protein;
scaffold_1	funannotate	exon	411077	411724	.	-	.	ID=RGA01_000106-T1.exon1;Parent=RGA01_000106-T1;
scaffold_1	funannotate	exon	410291	411013	.	-	.	ID=RGA01_000106-T1.exon2;Parent=RGA01_000106-T1;
scaffold_1	funannotate	CDS	411077	411724	.	-	0	ID=RGA01_000106-T1.cds;Parent=RGA01_000106-T1;
scaffold_1	funannotate	CDS	410291	411013	.	-	0	ID=RGA01_000106-T1.cds;Parent=RGA01_000106-T1;
scaffold_1	funannotate	gene	412350	412775	.	+	.	ID=RGA01_000107;
scaffold_1	funannotate	mRNA	412350	412775	.	+	.	ID=RGA01_000107-T1;Parent=RGA01_000107;product=hypothetical protein;
scaffold_1	funannotate	exon	412350	412775	.	+	.	ID=RGA01_000107-T1.exon1;Parent=RGA01_000107-T1;
scaffold_1	funannotate	CDS	412350	412775	.	+	0	ID=RGA01_000107-T1.cds;Parent=RGA01_000107-T1;
scaffold_1	funannotate	gene	415274	419464	.	-	.	ID=RGA01_000108;
scaffold_1	funannotate	mRNA	415274	419464	.	-	.	ID=RGA01_000108-T1;Parent=RGA01_000108;product=hypothetical protein;
scaffold_1	funannotate	exon	419153	419464	.	-	.	ID=RGA01_000108-T1.exon1;Parent=RGA01_000108-T1;
scaffold_1	funannotate	exon	418719	418998	.	-	.	ID=RGA01_000108-T1.exon2;Parent=RGA01_000108-T1;
scaffold_1	funannotate	exon	417725	418657	.	-	.	ID=RGA01_000108-T1.exon3;Parent=RGA01_000108-T1;
scaffold_1	funannotate	exon	415274	417672	.	-	.	ID=RGA01_000108-T1.exon4;Parent=RGA01_000108-T1;
scaffold_1	funannotate	CDS	419153	419464	.	-	0	ID=RGA01_000108-T1.cds;Parent=RGA01_000108-T1;
scaffold_1	funannotate	CDS	418719	418998	.	-	0	ID=RGA01_000108-T1.cds;Parent=RGA01_000108-T1;
scaffold_1	funannotate	CDS	417725	418657	.	-	2	ID=RGA01_000108-T1.cds;Parent=RGA01_000108-T1;
scaffold_1	funannotate	CDS	415274	417672	.	-	2	ID=RGA01_000108-T1.cds;Parent=RGA01_000108-T1;
scaffold_1	funannotate	gene	420442	422091	.	-	.	ID=RGA01_000109;
scaffold_1	funannotate	mRNA	420442	422091	.	-	.	ID=RGA01_000109-T1;Parent=RGA01_000109;product=hypothetical protein;
scaffold_1	funannotate	exon	421771	422091	.	-	.	ID=RGA01_000109-T1.exon1;Parent=RGA01_000109-T1;
scaffold_1	funannotate	exon	421428	421551	.	-	.	ID=RGA01_000109-T1.exon2;Parent=RGA01_000109-T1;
scaffold_1	funannotate	exon	421208	421357	.	-	.	ID=RGA01_000109-T1.exon3;Parent=RGA01_000109-T1;
scaffold_1	funannotate	exon	420442	421103	.	-	.	ID=RGA01_000109-T1.exon4;Parent=RGA01_000109-T1;
scaffold_1	funannotate	CDS	421771	422091	.	-	0	ID=RGA01_000109-T1.cds;Parent=RGA01_000109-T1;
scaffold_1	funannotate	CDS	421428	421551	.	-	0	ID=RGA01_000109-T1.cds;Parent=RGA01_000109-T1;
scaffold_1	funannotate	CDS	421208	421357	.	-	2	ID=RGA01_000109-T1.cds;Parent=RGA01_000109-T1;
scaffold_1	funannotate	CDS	420442	421103	.	-	2	ID=RGA01_000109-T1.cds;Parent=RGA01_000109-T1;
scaffold_1	funannotate	gene	427167	429289	.	+	.	ID=RGA01_000110;
scaffold_1	funannotate	mRNA	427167	429289	.	+	.	ID=RGA01_000110-T1;Parent=RGA01_000110;product=hypothetical protein;
scaffold_1	funannotate	exon	427167	427188	.	+	.	ID=RGA01_000110-T1.exon1;Parent=RGA01_000110-T1;
scaffold_1	funannotate	exon	427290	427375	.	+	.	ID=RGA01_000110-T1.exon2;Parent=RGA01_000110-T1;
scaffold_1	funannotate	exon	427444	427564	.	+	.	ID=RGA01_000110-T1.exon3;Parent=RGA01_000110-T1;
scaffold_1	funannotate	exon	427679	427792	.	+	.	ID=RGA01_000110-T1.exon4;Parent=RGA01_000110-T1;
scaffold_1	funannotate	exon	427847	428092	.	+	.	ID=RGA01_000110-T1.exon5;Parent=RGA01_000110-T1;
scaffold_1	funannotate	exon	428155	428904	.	+	.	ID=RGA01_000110-T1.exon6;Parent=RGA01_000110-T1;
scaffold_1	funannotate	exon	428958	429289	.	+	.	ID=RGA01_000110-T1.exon7;Parent=RGA01_000110-T1;
scaffold_1	funannotate	CDS	427167	427188	.	+	0	ID=RGA01_000110-T1.cds;Parent=RGA01_000110-T1;
scaffold_1	funannotate	CDS	427290	427375	.	+	2	ID=RGA01_000110-T1.cds;Parent=RGA01_000110-T1;
scaffold_1	funannotate	CDS	427444	427564	.	+	0	ID=RGA01_000110-T1.cds;Parent=RGA01_000110-T1;
scaffold_1	funannotate	CDS	427679	427792	.	+	2	ID=RGA01_000110-T1.cds;Parent=RGA01_000110-T1;
scaffold_1	funannotate	CDS	427847	428092	.	+	2	ID=RGA01_000110-T1.cds;Parent=RGA01_000110-T1;
scaffold_1	funannotate	CDS	428155	428904	.	+	2	ID=RGA01_000110-T1.cds;Parent=RGA01_000110-T1;
scaffold_1	funannotate	CDS	428958	429289	.	+	2	ID=RGA01_000110-T1.cds;Parent=RGA01_000110-T1;
scaffold_1	funannotate	gene	429926	431051	.	-	.	ID=RGA01_000111;
scaffold_1	funannotate	mRNA	429926	431051	.	-	.	ID=RGA01_000111-T1;Parent=RGA01_000111;product=hypothetical protein;
scaffold_1	funannotate	exon	430807	431051	.	-	.	ID=RGA01_000111-T1.exon1;Parent=RGA01_000111-T1;
scaffold_1	funannotate	exon	430365	430461	.	-	.	ID=RGA01_000111-T1.exon2;Parent=RGA01_000111-T1;
scaffold_1	funannotate	exon	429926	430156	.	-	.	ID=RGA01_000111-T1.exon3;Parent=RGA01_000111-T1;
scaffold_1	funannotate	CDS	430807	431051	.	-	0	ID=RGA01_000111-T1.cds;Parent=RGA01_000111-T1;
scaffold_1	funannotate	CDS	430365	430461	.	-	1	ID=RGA01_000111-T1.cds;Parent=RGA01_000111-T1;
scaffold_1	funannotate	CDS	429926	430156	.	-	0	ID=RGA01_000111-T1.cds;Parent=RGA01_000111-T1;
scaffold_1	funannotate	gene	432670	433695	.	+	.	ID=RGA01_000112;
scaffold_1	funannotate	mRNA	432670	433695	.	+	.	ID=RGA01_000112-T1;Parent=RGA01_000112;product=hypothetical protein;
scaffold_1	funannotate	exon	432670	433695	.	+	.	ID=RGA01_000112-T1.exon1;Parent=RGA01_000112-T1;
scaffold_1	funannotate	CDS	432670	433695	.	+	0	ID=RGA01_000112-T1.cds;Parent=RGA01_000112-T1;
scaffold_1	funannotate	gene	434467	435952	.	-	.	ID=RGA01_000113;
scaffold_1	funannotate	mRNA	434467	435952	.	-	.	ID=RGA01_000113-T1;Parent=RGA01_000113;product=hypothetical protein;
scaffold_1	funannotate	exon	435868	435952	.	-	.	ID=RGA01_000113-T1.exon1;Parent=RGA01_000113-T1;
scaffold_1	funannotate	exon	435713	435817	.	-	.	ID=RGA01_000113-T1.exon2;Parent=RGA01_000113-T1;
scaffold_1	funannotate	exon	434467	435659	.	-	.	ID=RGA01_000113-T1.exon3;Parent=RGA01_000113-T1;
scaffold_1	funannotate	CDS	435868	435952	.	-	0	ID=RGA01_000113-T1.cds;Parent=RGA01_000113-T1;
scaffold_1	funannotate	CDS	435713	435817	.	-	2	ID=RGA01_000113-T1.cds;Parent=RGA01_000113-T1;
scaffold_1	funannotate	CDS	434467	435659	.	-	2	ID=RGA01_000113-T1.cds;Parent=RGA01_000113-T1;
scaffold_1	funannotate	gene	437587	438792	.	-	.	ID=RGA01_000114;
scaffold_1	funannotate	mRNA	437587	438792	.	-	.	ID=RGA01_000114-T1;Parent=RGA01_000114;product=hypothetical protein;
scaffold_1	funannotate	exon	438699	438792	.	-	.	ID=RGA01_000114-T1.exon1;Parent=RGA01_000114-T1;
scaffold_1	funannotate	exon	437810	438580	.	-	.	ID=RGA01_000114-T1.exon2;Parent=RGA01_000114-T1;
scaffold_1	funannotate	exon	437587	437744	.	-	.	ID=RGA01_000114-T1.exon3;Parent=RGA01_000114-T1;
scaffold_1	funannotate	CDS	438699	438792	.	-	0	ID=RGA01_000114-T1.cds;Parent=RGA01_000114-T1;
scaffold_1	funannotate	CDS	437810	438580	.	-	2	ID=RGA01_000114-T1.cds;Parent=RGA01_000114-T1;
scaffold_1	funannotate	CDS	437587	437744	.	-	2	ID=RGA01_000114-T1.cds;Parent=RGA01_000114-T1;
scaffold_1	funannotate	gene	442376	442772	.	-	.	ID=RGA01_000115;
scaffold_1	funannotate	mRNA	442376	442772	.	-	.	ID=RGA01_000115-T1;Parent=RGA01_000115;product=hypothetical protein;
scaffold_1	funannotate	exon	442732	442772	.	-	.	ID=RGA01_000115-T1.exon1;Parent=RGA01_000115-T1;
scaffold_1	funannotate	exon	442376	442703	.	-	.	ID=RGA01_000115-T1.exon2;Parent=RGA01_000115-T1;
scaffold_1	funannotate	CDS	442732	442772	.	-	0	ID=RGA01_000115-T1.cds;Parent=RGA01_000115-T1;
scaffold_1	funannotate	CDS	442376	442703	.	-	1	ID=RGA01_000115-T1.cds;Parent=RGA01_000115-T1;
scaffold_1	funannotate	gene	444559	445875	.	+	.	ID=RGA01_000116;
scaffold_1	funannotate	mRNA	444559	445875	.	+	.	ID=RGA01_000116-T1;Parent=RGA01_000116;product=hypothetical protein;
scaffold_1	funannotate	exon	444559	444761	.	+	.	ID=RGA01_000116-T1.exon1;Parent=RGA01_000116-T1;
scaffold_1	funannotate	exon	444824	444986	.	+	.	ID=RGA01_000116-T1.exon2;Parent=RGA01_000116-T1;
scaffold_1	funannotate	exon	445072	445875	.	+	.	ID=RGA01_000116-T1.exon3;Parent=RGA01_000116-T1;
scaffold_1	funannotate	CDS	444559	444761	.	+	0	ID=RGA01_000116-T1.cds;Parent=RGA01_000116-T1;
scaffold_1	funannotate	CDS	444824	444986	.	+	1	ID=RGA01_000116-T1.cds;Parent=RGA01_000116-T1;
scaffold_1	funannotate	CDS	445072	445875	.	+	0	ID=RGA01_000116-T1.cds;Parent=RGA01_000116-T1;
scaffold_1	funannotate	gene	446811	449198	.	+	.	ID=RGA01_000117;
scaffold_1	funannotate	mRNA	446811	449198	.	+	.	ID=RGA01_000117-T1;Parent=RGA01_000117;product=hypothetical protein;
scaffold_1	funannotate	exon	446811	446924	.	+	.	ID=RGA01_000117-T1.exon1;Parent=RGA01_000117-T1;
scaffold_1	funannotate	exon	447025	447065	.	+	.	ID=RGA01_000117-T1.exon2;Parent=RGA01_000117-T1;
scaffold_1	funannotate	exon	447140	447465	.	+	.	ID=RGA01_000117-T1.exon3;Parent=RGA01_000117-T1;
scaffold_1	funannotate	exon	447736	447758	.	+	.	ID=RGA01_000117-T1.exon4;Parent=RGA01_000117-T1;
scaffold_1	funannotate	exon	447934	448316	.	+	.	ID=RGA01_000117-T1.exon5;Parent=RGA01_000117-T1;
scaffold_1	funannotate	exon	448465	448664	.	+	.	ID=RGA01_000117-T1.exon6;Parent=RGA01_000117-T1;
scaffold_1	funannotate	exon	448762	449000	.	+	.	ID=RGA01_000117-T1.exon7;Parent=RGA01_000117-T1;
scaffold_1	funannotate	exon	449169	449198	.	+	.	ID=RGA01_000117-T1.exon8;Parent=RGA01_000117-T1;
scaffold_1	funannotate	CDS	446811	446924	.	+	0	ID=RGA01_000117-T1.cds;Parent=RGA01_000117-T1;
scaffold_1	funannotate	CDS	447025	447065	.	+	0	ID=RGA01_000117-T1.cds;Parent=RGA01_000117-T1;
scaffold_1	funannotate	CDS	447140	447465	.	+	1	ID=RGA01_000117-T1.cds;Parent=RGA01_000117-T1;
scaffold_1	funannotate	CDS	447736	447758	.	+	2	ID=RGA01_000117-T1.cds;Parent=RGA01_000117-T1;
scaffold_1	funannotate	CDS	447934	448316	.	+	0	ID=RGA01_000117-T1.cds;Parent=RGA01_000117-T1;
scaffold_1	funannotate	CDS	448465	448664	.	+	1	ID=RGA01_000117-T1.cds;Parent=RGA01_000117-T1;
scaffold_1	funannotate	CDS	448762	449000	.	+	2	ID=RGA01_000117-T1.cds;Parent=RGA01_000117-T1;
scaffold_1	funannotate	CDS	449169	449198	.	+	0	ID=RGA01_000117-T1.cds;Parent=RGA01_000117-T1;
scaffold_1	funannotate	gene	449718	451608	.	-	.	ID=RGA01_000118;
scaffold_1	funannotate	mRNA	449718	451608	.	-	.	ID=RGA01_000118-T1;Parent=RGA01_000118;product=hypothetical protein;
scaffold_1	funannotate	exon	451459	451608	.	-	.	ID=RGA01_000118-T1.exon1;Parent=RGA01_000118-T1;
scaffold_1	funannotate	exon	449718	451394	.	-	.	ID=RGA01_000118-T1.exon2;Parent=RGA01_000118-T1;
scaffold_1	funannotate	CDS	451459	451608	.	-	0	ID=RGA01_000118-T1.cds;Parent=RGA01_000118-T1;
scaffold_1	funannotate	CDS	449718	451394	.	-	0	ID=RGA01_000118-T1.cds;Parent=RGA01_000118-T1;
scaffold_1	funannotate	gene	452485	453079	.	-	.	ID=RGA01_000119;
scaffold_1	funannotate	mRNA	452485	453079	.	-	.	ID=RGA01_000119-T1;Parent=RGA01_000119;product=hypothetical protein;
scaffold_1	funannotate	exon	453071	453079	.	-	.	ID=RGA01_000119-T1.exon1;Parent=RGA01_000119-T1;
scaffold_1	funannotate	exon	452990	453003	.	-	.	ID=RGA01_000119-T1.exon2;Parent=RGA01_000119-T1;
scaffold_1	funannotate	exon	452892	452917	.	-	.	ID=RGA01_000119-T1.exon3;Parent=RGA01_000119-T1;
scaffold_1	funannotate	exon	452485	452822	.	-	.	ID=RGA01_000119-T1.exon4;Parent=RGA01_000119-T1;
scaffold_1	funannotate	CDS	453071	453079	.	-	0	ID=RGA01_000119-T1.cds;Parent=RGA01_000119-T1;
scaffold_1	funannotate	CDS	452990	453003	.	-	0	ID=RGA01_000119-T1.cds;Parent=RGA01_000119-T1;
scaffold_1	funannotate	CDS	452892	452917	.	-	1	ID=RGA01_000119-T1.cds;Parent=RGA01_000119-T1;
scaffold_1	funannotate	CDS	452485	452822	.	-	2	ID=RGA01_000119-T1.cds;Parent=RGA01_000119-T1;
scaffold_1	funannotate	gene	454639	458448	.	+	.	ID=RGA01_000120;
scaffold_1	funannotate	mRNA	454639	458448	.	+	.	ID=RGA01_000120-T1;Parent=RGA01_000120;product=hypothetical protein;
scaffold_1	funannotate	exon	454639	454680	.	+	.	ID=RGA01_000120-T1.exon1;Parent=RGA01_000120-T1;
scaffold_1	funannotate	exon	454739	458247	.	+	.	ID=RGA01_000120-T1.exon2;Parent=RGA01_000120-T1;
scaffold_1	funannotate	exon	458337	458448	.	+	.	ID=RGA01_000120-T1.exon3;Parent=RGA01_000120-T1;
scaffold_1	funannotate	CDS	454639	454680	.	+	0	ID=RGA01_000120-T1.cds;Parent=RGA01_000120-T1;
scaffold_1	funannotate	CDS	454739	458247	.	+	0	ID=RGA01_000120-T1.cds;Parent=RGA01_000120-T1;
scaffold_1	funannotate	CDS	458337	458448	.	+	1	ID=RGA01_000120-T1.cds;Parent=RGA01_000120-T1;
scaffold_1	funannotate	gene	459268	461652	.	-	.	ID=RGA01_000121;
scaffold_1	funannotate	mRNA	459268	461652	.	-	.	ID=RGA01_000121-T1;Parent=RGA01_000121;product=hypothetical protein;
scaffold_1	funannotate	exon	461568	461652	.	-	.	ID=RGA01_000121-T1.exon1;Parent=RGA01_000121-T1;
scaffold_1	funannotate	exon	461392	461496	.	-	.	ID=RGA01_000121-T1.exon2;Parent=RGA01_000121-T1;
scaffold_1	funannotate	exon	460810	461066	.	-	.	ID=RGA01_000121-T1.exon3;Parent=RGA01_000121-T1;
scaffold_1	funannotate	exon	459268	460659	.	-	.	ID=RGA01_000121-T1.exon4;Parent=RGA01_000121-T1;
scaffold_1	funannotate	CDS	461568	461652	.	-	0	ID=RGA01_000121-T1.cds;Parent=RGA01_000121-T1;
scaffold_1	funannotate	CDS	461392	461496	.	-	2	ID=RGA01_000121-T1.cds;Parent=RGA01_000121-T1;
scaffold_1	funannotate	CDS	460810	461066	.	-	2	ID=RGA01_000121-T1.cds;Parent=RGA01_000121-T1;
scaffold_1	funannotate	CDS	459268	460659	.	-	0	ID=RGA01_000121-T1.cds;Parent=RGA01_000121-T1;
scaffold_1	funannotate	gene	463428	465712	.	-	.	ID=RGA01_000122;
scaffold_1	funannotate	mRNA	463428	465712	.	-	.	ID=RGA01_000122-T1;Parent=RGA01_000122;product=hypothetical protein;
scaffold_1	funannotate	exon	465689	465712	.	-	.	ID=RGA01_000122-T1.exon1;Parent=RGA01_000122-T1;
scaffold_1	funannotate	exon	465175	465537	.	-	.	ID=RGA01_000122-T1.exon2;Parent=RGA01_000122-T1;
scaffold_1	funannotate	exon	463844	465099	.	-	.	ID=RGA01_000122-T1.exon3;Parent=RGA01_000122-T1;
scaffold_1	funannotate	exon	463428	463794	.	-	.	ID=RGA01_000122-T1.exon4;Parent=RGA01_000122-T1;
scaffold_1	funannotate	CDS	465689	465712	.	-	0	ID=RGA01_000122-T1.cds;Parent=RGA01_000122-T1;
scaffold_1	funannotate	CDS	465175	465537	.	-	0	ID=RGA01_000122-T1.cds;Parent=RGA01_000122-T1;
scaffold_1	funannotate	CDS	463844	465099	.	-	0	ID=RGA01_000122-T1.cds;Parent=RGA01_000122-T1;
scaffold_1	funannotate	CDS	463428	463794	.	-	1	ID=RGA01_000122-T1.cds;Parent=RGA01_000122-T1;
scaffold_1	funannotate	gene	468125	470224	.	+	.	ID=RGA01_000123;
scaffold_1	funannotate	mRNA	468125	470224	.	+	.	ID=RGA01_000123-T1;Parent=RGA01_000123;product=hypothetical protein;
scaffold_1	funannotate	exon	468125	468281	.	+	.	ID=RGA01_000123-T1.exon1;Parent=RGA01_000123-T1;
scaffold_1	funannotate	exon	468302	468754	.	+	.	ID=RGA01_000123-T1.exon2;Parent=RGA01_000123-T1;
scaffold_1	funannotate	exon	468810	470224	.	+	.	ID=RGA01_000123-T1.exon3;Parent=RGA01_000123-T1;
scaffold_1	funannotate	CDS	468125	468281	.	+	0	ID=RGA01_000123-T1.cds;Parent=RGA01_000123-T1;
scaffold_1	funannotate	CDS	468302	468754	.	+	2	ID=RGA01_000123-T1.cds;Parent=RGA01_000123-T1;
scaffold_1	funannotate	CDS	468810	470224	.	+	2	ID=RGA01_000123-T1.cds;Parent=RGA01_000123-T1;
scaffold_1	funannotate	gene	470791	471801	.	+	.	ID=RGA01_000124;
scaffold_1	funannotate	mRNA	470791	471801	.	+	.	ID=RGA01_000124-T1;Parent=RGA01_000124;product=hypothetical protein;
scaffold_1	funannotate	exon	470791	470900	.	+	.	ID=RGA01_000124-T1.exon1;Parent=RGA01_000124-T1;
scaffold_1	funannotate	exon	471039	471801	.	+	.	ID=RGA01_000124-T1.exon2;Parent=RGA01_000124-T1;
scaffold_1	funannotate	CDS	470791	470900	.	+	0	ID=RGA01_000124-T1.cds;Parent=RGA01_000124-T1;
scaffold_1	funannotate	CDS	471039	471801	.	+	1	ID=RGA01_000124-T1.cds;Parent=RGA01_000124-T1;
scaffold_1	funannotate	gene	472177	473667	.	-	.	ID=RGA01_000125;
scaffold_1	funannotate	mRNA	472177	473667	.	-	.	ID=RGA01_000125-T1;Parent=RGA01_000125;product=hypothetical protein;
scaffold_1	funannotate	exon	473555	473667	.	-	.	ID=RGA01_000125-T1.exon1;Parent=RGA01_000125-T1;
scaffold_1	funannotate	exon	472177	473401	.	-	.	ID=RGA01_000125-T1.exon2;Parent=RGA01_000125-T1;
scaffold_1	funannotate	CDS	473555	473667	.	-	0	ID=RGA01_000125-T1.cds;Parent=RGA01_000125-T1;
scaffold_1	funannotate	CDS	472177	473401	.	-	1	ID=RGA01_000125-T1.cds;Parent=RGA01_000125-T1;
scaffold_1	funannotate	gene	474746	475253	.	+	.	ID=RGA01_000126;
scaffold_1	funannotate	mRNA	474746	475253	.	+	.	ID=RGA01_000126-T1;Parent=RGA01_000126;product=hypothetical protein;
scaffold_1	funannotate	exon	474746	474928	.	+	.	ID=RGA01_000126-T1.exon1;Parent=RGA01_000126-T1;
scaffold_1	funannotate	exon	474984	475253	.	+	.	ID=RGA01_000126-T1.exon2;Parent=RGA01_000126-T1;
scaffold_1	funannotate	CDS	474746	474928	.	+	0	ID=RGA01_000126-T1.cds;Parent=RGA01_000126-T1;
scaffold_1	funannotate	CDS	474984	475253	.	+	0	ID=RGA01_000126-T1.cds;Parent=RGA01_000126-T1;
scaffold_1	funannotate	gene	479573	482565	.	+	.	ID=RGA01_000127;
scaffold_1	funannotate	mRNA	479573	482565	.	+	.	ID=RGA01_000127-T1;Parent=RGA01_000127;product=hypothetical protein;
scaffold_1	funannotate	exon	479573	479674	.	+	.	ID=RGA01_000127-T1.exon1;Parent=RGA01_000127-T1;
scaffold_1	funannotate	exon	479783	482407	.	+	.	ID=RGA01_000127-T1.exon2;Parent=RGA01_000127-T1;
scaffold_1	funannotate	exon	482464	482565	.	+	.	ID=RGA01_000127-T1.exon3;Parent=RGA01_000127-T1;
scaffold_1	funannotate	CDS	479573	479674	.	+	0	ID=RGA01_000127-T1.cds;Parent=RGA01_000127-T1;
scaffold_1	funannotate	CDS	479783	482407	.	+	0	ID=RGA01_000127-T1.cds;Parent=RGA01_000127-T1;
scaffold_1	funannotate	CDS	482464	482565	.	+	0	ID=RGA01_000127-T1.cds;Parent=RGA01_000127-T1;
scaffold_1	funannotate	gene	485939	487710	.	-	.	ID=RGA01_000128;
scaffold_1	funannotate	mRNA	485939	487710	.	-	.	ID=RGA01_000128-T1;Parent=RGA01_000128;product=hypothetical protein;
scaffold_1	funannotate	exon	487325	487710	.	-	.	ID=RGA01_000128-T1.exon1;Parent=RGA01_000128-T1;
scaffold_1	funannotate	exon	485939	487265	.	-	.	ID=RGA01_000128-T1.exon2;Parent=RGA01_000128-T1;
scaffold_1	funannotate	CDS	487325	487710	.	-	0	ID=RGA01_000128-T1.cds;Parent=RGA01_000128-T1;
scaffold_1	funannotate	CDS	485939	487265	.	-	1	ID=RGA01_000128-T1.cds;Parent=RGA01_000128-T1;
scaffold_1	funannotate	gene	488883	491286	.	+	.	ID=RGA01_000129;
scaffold_1	funannotate	mRNA	488883	491286	.	+	.	ID=RGA01_000129-T1;Parent=RGA01_000129;product=hypothetical protein;
scaffold_1	funannotate	exon	488883	489152	.	+	.	ID=RGA01_000129-T1.exon1;Parent=RGA01_000129-T1;
scaffold_1	funannotate	exon	489238	491286	.	+	.	ID=RGA01_000129-T1.exon2;Parent=RGA01_000129-T1;
scaffold_1	funannotate	CDS	488883	489152	.	+	0	ID=RGA01_000129-T1.cds;Parent=RGA01_000129-T1;
scaffold_1	funannotate	CDS	489238	491286	.	+	0	ID=RGA01_000129-T1.cds;Parent=RGA01_000129-T1;
scaffold_1	funannotate	gene	492155	492613	.	+	.	ID=RGA01_000130;
scaffold_1	funannotate	mRNA	492155	492613	.	+	.	ID=RGA01_000130-T1;Parent=RGA01_000130;product=hypothetical protein;
scaffold_1	funannotate	exon	492155	492613	.	+	.	ID=RGA01_000130-T1.exon1;Parent=RGA01_000130-T1;
scaffold_1	funannotate	CDS	492155	492613	.	+	0	ID=RGA01_000130-T1.cds;Parent=RGA01_000130-T1;
scaffold_1	funannotate	gene	493387	494085	.	-	.	ID=RGA01_000131;
scaffold_1	funannotate	mRNA	493387	494085	.	-	.	ID=RGA01_000131-T1;Parent=RGA01_000131;product=hypothetical protein;
scaffold_1	funannotate	exon	493387	494085	.	-	.	ID=RGA01_000131-T1.exon1;Parent=RGA01_000131-T1;
scaffold_1	funannotate	CDS	493387	494085	.	-	0	ID=RGA01_000131-T1.cds;Parent=RGA01_000131-T1;
scaffold_1	funannotate	gene	495539	496285	.	-	.	ID=RGA01_000132;
scaffold_1	funannotate	mRNA	495539	496285	.	-	.	ID=RGA01_000132-T1;Parent=RGA01_000132;product=hypothetical protein;
scaffold_1	funannotate	exon	495539	496285	.	-	.	ID=RGA01_000132-T1.exon1;Parent=RGA01_000132-T1;
scaffold_1	funannotate	CDS	495539	496285	.	-	0	ID=RGA01_000132-T1.cds;Parent=RGA01_000132-T1;
scaffold_1	funannotate	gene	498485	499246	.	+	.	ID=RGA01_000133;
scaffold_1	funannotate	mRNA	498485	499246	.	+	.	ID=RGA01_000133-T1;Parent=RGA01_000133;product=hypothetical protein;
scaffold_1	funannotate	exon	498485	499246	.	+	.	ID=RGA01_000133-T1.exon1;Parent=RGA01_000133-T1;
scaffold_1	funannotate	CDS	498485	499246	.	+	0	ID=RGA01_000133-T1.cds;Parent=RGA01_000133-T1;
scaffold_1	funannotate	gene	499861	501342	.	+	.	ID=RGA01_000134;
scaffold_1	funannotate	mRNA	499861	501342	.	+	.	ID=RGA01_000134-T1;Parent=RGA01_000134;product=hypothetical protein;
scaffold_1	funannotate	exon	499861	500671	.	+	.	ID=RGA01_000134-T1.exon1;Parent=RGA01_000134-T1;
scaffold_1	funannotate	exon	500860	501088	.	+	.	ID=RGA01_000134-T1.exon2;Parent=RGA01_000134-T1;
scaffold_1	funannotate	exon	501171	501342	.	+	.	ID=RGA01_000134-T1.exon3;Parent=RGA01_000134-T1;
scaffold_1	funannotate	CDS	499861	500671	.	+	0	ID=RGA01_000134-T1.cds;Parent=RGA01_000134-T1;
scaffold_1	funannotate	CDS	500860	501088	.	+	2	ID=RGA01_000134-T1.cds;Parent=RGA01_000134-T1;
scaffold_1	funannotate	CDS	501171	501342	.	+	1	ID=RGA01_000134-T1.cds;Parent=RGA01_000134-T1;
scaffold_1	funannotate	gene	508449	510881	.	-	.	ID=RGA01_000135;
scaffold_1	funannotate	mRNA	508449	510881	.	-	.	ID=RGA01_000135-T1;Parent=RGA01_000135;product=hypothetical protein;
scaffold_1	funannotate	exon	510847	510881	.	-	.	ID=RGA01_000135-T1.exon1;Parent=RGA01_000135-T1;
scaffold_1	funannotate	exon	510751	510783	.	-	.	ID=RGA01_000135-T1.exon2;Parent=RGA01_000135-T1;
scaffold_1	funannotate	exon	510648	510689	.	-	.	ID=RGA01_000135-T1.exon3;Parent=RGA01_000135-T1;
scaffold_1	funannotate	exon	510289	510588	.	-	.	ID=RGA01_000135-T1.exon4;Parent=RGA01_000135-T1;
scaffold_1	funannotate	exon	510002	510229	.	-	.	ID=RGA01_000135-T1.exon5;Parent=RGA01_000135-T1;
scaffold_1	funannotate	exon	509907	509943	.	-	.	ID=RGA01_000135-T1.exon6;Parent=RGA01_000135-T1;
scaffold_1	funannotate	exon	508855	509852	.	-	.	ID=RGA01_000135-T1.exon7;Parent=RGA01_000135-T1;
scaffold_1	funannotate	exon	508449	508746	.	-	.	ID=RGA01_000135-T1.exon8;Parent=RGA01_000135-T1;
scaffold_1	funannotate	CDS	510847	510881	.	-	0	ID=RGA01_000135-T1.cds;Parent=RGA01_000135-T1;
scaffold_1	funannotate	CDS	510751	510783	.	-	1	ID=RGA01_000135-T1.cds;Parent=RGA01_000135-T1;
scaffold_1	funannotate	CDS	510648	510689	.	-	1	ID=RGA01_000135-T1.cds;Parent=RGA01_000135-T1;
scaffold_1	funannotate	CDS	510289	510588	.	-	1	ID=RGA01_000135-T1.cds;Parent=RGA01_000135-T1;
scaffold_1	funannotate	CDS	510002	510229	.	-	1	ID=RGA01_000135-T1.cds;Parent=RGA01_000135-T1;
scaffold_1	funannotate	CDS	509907	509943	.	-	1	ID=RGA01_000135-T1.cds;Parent=RGA01_000135-T1;
scaffold_1	funannotate	CDS	508855	509852	.	-	0	ID=RGA01_000135-T1.cds;Parent=RGA01_000135-T1;
scaffold_1	funannotate	CDS	508449	508746	.	-	1	ID=RGA01_000135-T1.cds;Parent=RGA01_000135-T1;
scaffold_1	funannotate	gene	524813	527448	.	-	.	ID=RGA01_000136;
scaffold_1	funannotate	mRNA	524813	527448	.	-	.	ID=RGA01_000136-T1;Parent=RGA01_000136;product=hypothetical protein;
scaffold_1	funannotate	exon	527406	527448	.	-	.	ID=RGA01_000136-T1.exon1;Parent=RGA01_000136-T1;
scaffold_1	funannotate	exon	526000	527355	.	-	.	ID=RGA01_000136-T1.exon2;Parent=RGA01_000136-T1;
scaffold_1	funannotate	exon	525126	525804	.	-	.	ID=RGA01_000136-T1.exon3;Parent=RGA01_000136-T1;
scaffold_1	funannotate	exon	524813	525053	.	-	.	ID=RGA01_000136-T1.exon4;Parent=RGA01_000136-T1;
scaffold_1	funannotate	CDS	527406	527448	.	-	0	ID=RGA01_000136-T1.cds;Parent=RGA01_000136-T1;
scaffold_1	funannotate	CDS	526000	527355	.	-	2	ID=RGA01_000136-T1.cds;Parent=RGA01_000136-T1;
scaffold_1	funannotate	CDS	525126	525804	.	-	2	ID=RGA01_000136-T1.cds;Parent=RGA01_000136-T1;
scaffold_1	funannotate	CDS	524813	525053	.	-	1	ID=RGA01_000136-T1.cds;Parent=RGA01_000136-T1;
scaffold_1	funannotate	gene	527732	528661	.	-	.	ID=RGA01_000137;
scaffold_1	funannotate	mRNA	527732	528661	.	-	.	ID=RGA01_000137-T1;Parent=RGA01_000137;product=hypothetical protein;
scaffold_1	funannotate	exon	528636	528661	.	-	.	ID=RGA01_000137-T1.exon1;Parent=RGA01_000137-T1;
scaffold_1	funannotate	exon	528198	528426	.	-	.	ID=RGA01_000137-T1.exon2;Parent=RGA01_000137-T1;
scaffold_1	funannotate	exon	527732	528049	.	-	.	ID=RGA01_000137-T1.exon3;Parent=RGA01_000137-T1;
scaffold_1	funannotate	CDS	528636	528661	.	-	0	ID=RGA01_000137-T1.cds;Parent=RGA01_000137-T1;
scaffold_1	funannotate	CDS	528198	528426	.	-	1	ID=RGA01_000137-T1.cds;Parent=RGA01_000137-T1;
scaffold_1	funannotate	CDS	527732	528049	.	-	0	ID=RGA01_000137-T1.cds;Parent=RGA01_000137-T1;
scaffold_1	funannotate	gene	528950	530755	.	-	.	ID=RGA01_000138;
scaffold_1	funannotate	mRNA	528950	530755	.	-	.	ID=RGA01_000138-T1;Parent=RGA01_000138;product=hypothetical protein;
scaffold_1	funannotate	exon	530734	530755	.	-	.	ID=RGA01_000138-T1.exon1;Parent=RGA01_000138-T1;
scaffold_1	funannotate	exon	528950	530670	.	-	.	ID=RGA01_000138-T1.exon2;Parent=RGA01_000138-T1;
scaffold_1	funannotate	CDS	530734	530755	.	-	0	ID=RGA01_000138-T1.cds;Parent=RGA01_000138-T1;
scaffold_1	funannotate	CDS	528950	530670	.	-	2	ID=RGA01_000138-T1.cds;Parent=RGA01_000138-T1;
scaffold_1	funannotate	gene	531979	532767	.	+	.	ID=RGA01_000139;
scaffold_1	funannotate	mRNA	531979	532767	.	+	.	ID=RGA01_000139-T1;Parent=RGA01_000139;product=hypothetical protein;
scaffold_1	funannotate	exon	531979	532767	.	+	.	ID=RGA01_000139-T1.exon1;Parent=RGA01_000139-T1;
scaffold_1	funannotate	CDS	531979	532767	.	+	0	ID=RGA01_000139-T1.cds;Parent=RGA01_000139-T1;
scaffold_1	funannotate	gene	538147	539128	.	-	.	ID=RGA01_000140;
scaffold_1	funannotate	mRNA	538147	539128	.	-	.	ID=RGA01_000140-T1;Parent=RGA01_000140;product=hypothetical protein;
scaffold_1	funannotate	exon	539047	539128	.	-	.	ID=RGA01_000140-T1.exon1;Parent=RGA01_000140-T1;
scaffold_1	funannotate	exon	538147	538937	.	-	.	ID=RGA01_000140-T1.exon2;Parent=RGA01_000140-T1;
scaffold_1	funannotate	CDS	539047	539128	.	-	0	ID=RGA01_000140-T1.cds;Parent=RGA01_000140-T1;
scaffold_1	funannotate	CDS	538147	538937	.	-	2	ID=RGA01_000140-T1.cds;Parent=RGA01_000140-T1;
scaffold_1	funannotate	gene	539656	541378	.	+	.	ID=RGA01_000141;
scaffold_1	funannotate	mRNA	539656	541378	.	+	.	ID=RGA01_000141-T1;Parent=RGA01_000141;product=hypothetical protein;
scaffold_1	funannotate	exon	539656	540349	.	+	.	ID=RGA01_000141-T1.exon1;Parent=RGA01_000141-T1;
scaffold_1	funannotate	exon	540576	541378	.	+	.	ID=RGA01_000141-T1.exon2;Parent=RGA01_000141-T1;
scaffold_1	funannotate	CDS	539656	540349	.	+	0	ID=RGA01_000141-T1.cds;Parent=RGA01_000141-T1;
scaffold_1	funannotate	CDS	540576	541378	.	+	2	ID=RGA01_000141-T1.cds;Parent=RGA01_000141-T1;
scaffold_1	funannotate	gene	547465	550436	.	-	.	ID=RGA01_000142;
scaffold_1	funannotate	mRNA	547465	550436	.	-	.	ID=RGA01_000142-T1;Parent=RGA01_000142;product=hypothetical protein;
scaffold_1	funannotate	exon	550221	550436	.	-	.	ID=RGA01_000142-T1.exon1;Parent=RGA01_000142-T1;
scaffold_1	funannotate	exon	547465	550131	.	-	.	ID=RGA01_000142-T1.exon2;Parent=RGA01_000142-T1;
scaffold_1	funannotate	CDS	550221	550436	.	-	0	ID=RGA01_000142-T1.cds;Parent=RGA01_000142-T1;
scaffold_1	funannotate	CDS	547465	550131	.	-	0	ID=RGA01_000142-T1.cds;Parent=RGA01_000142-T1;
scaffold_1	funannotate	gene	551139	551554	.	+	.	ID=RGA01_000143;
scaffold_1	funannotate	mRNA	551139	551554	.	+	.	ID=RGA01_000143-T1;Parent=RGA01_000143;product=hypothetical protein;
scaffold_1	funannotate	exon	551139	551172	.	+	.	ID=RGA01_000143-T1.exon1;Parent=RGA01_000143-T1;
scaffold_1	funannotate	exon	551322	551554	.	+	.	ID=RGA01_000143-T1.exon2;Parent=RGA01_000143-T1;
scaffold_1	funannotate	CDS	551139	551172	.	+	0	ID=RGA01_000143-T1.cds;Parent=RGA01_000143-T1;
scaffold_1	funannotate	CDS	551322	551554	.	+	2	ID=RGA01_000143-T1.cds;Parent=RGA01_000143-T1;
scaffold_1	funannotate	gene	552135	553671	.	-	.	ID=RGA01_000144;
scaffold_1	funannotate	mRNA	552135	553671	.	-	.	ID=RGA01_000144-T1;Parent=RGA01_000144;product=hypothetical protein;
scaffold_1	funannotate	exon	553030	553671	.	-	.	ID=RGA01_000144-T1.exon1;Parent=RGA01_000144-T1;
scaffold_1	funannotate	exon	552135	552956	.	-	.	ID=RGA01_000144-T1.exon2;Parent=RGA01_000144-T1;
scaffold_1	funannotate	CDS	553030	553671	.	-	0	ID=RGA01_000144-T1.cds;Parent=RGA01_000144-T1;
scaffold_1	funannotate	CDS	552135	552956	.	-	0	ID=RGA01_000144-T1.cds;Parent=RGA01_000144-T1;
scaffold_1	funannotate	gene	554650	556499	.	+	.	ID=RGA01_000145;
scaffold_1	funannotate	mRNA	554650	556499	.	+	.	ID=RGA01_000145-T1;Parent=RGA01_000145;product=hypothetical protein;
scaffold_1	funannotate	exon	554650	555937	.	+	.	ID=RGA01_000145-T1.exon1;Parent=RGA01_000145-T1;
scaffold_1	funannotate	exon	555997	556499	.	+	.	ID=RGA01_000145-T1.exon2;Parent=RGA01_000145-T1;
scaffold_1	funannotate	CDS	554650	555937	.	+	0	ID=RGA01_000145-T1.cds;Parent=RGA01_000145-T1;
scaffold_1	funannotate	CDS	555997	556499	.	+	2	ID=RGA01_000145-T1.cds;Parent=RGA01_000145-T1;
scaffold_1	funannotate	gene	556899	557406	.	-	.	ID=RGA01_000146;
scaffold_1	funannotate	mRNA	556899	557406	.	-	.	ID=RGA01_000146-T1;Parent=RGA01_000146;product=hypothetical protein;
scaffold_1	funannotate	exon	557387	557406	.	-	.	ID=RGA01_000146-T1.exon1;Parent=RGA01_000146-T1;
scaffold_1	funannotate	exon	557285	557317	.	-	.	ID=RGA01_000146-T1.exon2;Parent=RGA01_000146-T1;
scaffold_1	funannotate	exon	556899	557190	.	-	.	ID=RGA01_000146-T1.exon3;Parent=RGA01_000146-T1;
scaffold_1	funannotate	CDS	557387	557406	.	-	0	ID=RGA01_000146-T1.cds;Parent=RGA01_000146-T1;
scaffold_1	funannotate	CDS	557285	557317	.	-	1	ID=RGA01_000146-T1.cds;Parent=RGA01_000146-T1;
scaffold_1	funannotate	CDS	556899	557190	.	-	1	ID=RGA01_000146-T1.cds;Parent=RGA01_000146-T1;
scaffold_1	funannotate	gene	557924	559437	.	+	.	ID=RGA01_000147;
scaffold_1	funannotate	mRNA	557924	559437	.	+	.	ID=RGA01_000147-T1;Parent=RGA01_000147;product=hypothetical protein;
scaffold_1	funannotate	exon	557924	557974	.	+	.	ID=RGA01_000147-T1.exon1;Parent=RGA01_000147-T1;
scaffold_1	funannotate	exon	558049	559437	.	+	.	ID=RGA01_000147-T1.exon2;Parent=RGA01_000147-T1;
scaffold_1	funannotate	CDS	557924	557974	.	+	0	ID=RGA01_000147-T1.cds;Parent=RGA01_000147-T1;
scaffold_1	funannotate	CDS	558049	559437	.	+	0	ID=RGA01_000147-T1.cds;Parent=RGA01_000147-T1;
scaffold_1	funannotate	gene	560071	561979	.	+	.	ID=RGA01_000148;
scaffold_1	funannotate	mRNA	560071	561979	.	+	.	ID=RGA01_000148-T1;Parent=RGA01_000148;product=hypothetical protein;
scaffold_1	funannotate	exon	560071	560516	.	+	.	ID=RGA01_000148-T1.exon1;Parent=RGA01_000148-T1;
scaffold_1	funannotate	exon	560561	560947	.	+	.	ID=RGA01_000148-T1.exon2;Parent=RGA01_000148-T1;
scaffold_1	funannotate	exon	561049	561979	.	+	.	ID=RGA01_000148-T1.exon3;Parent=RGA01_000148-T1;
scaffold_1	funannotate	CDS	560071	560516	.	+	0	ID=RGA01_000148-T1.cds;Parent=RGA01_000148-T1;
scaffold_1	funannotate	CDS	560561	560947	.	+	1	ID=RGA01_000148-T1.cds;Parent=RGA01_000148-T1;
scaffold_1	funannotate	CDS	561049	561979	.	+	1	ID=RGA01_000148-T1.cds;Parent=RGA01_000148-T1;
scaffold_1	funannotate	gene	563522	567764	.	+	.	ID=RGA01_000149;
scaffold_1	funannotate	mRNA	563522	567764	.	+	.	ID=RGA01_000149-T1;Parent=RGA01_000149;product=hypothetical protein;
scaffold_1	funannotate	exon	563522	563600	.	+	.	ID=RGA01_000149-T1.exon1;Parent=RGA01_000149-T1;
scaffold_1	funannotate	exon	563655	566321	.	+	.	ID=RGA01_000149-T1.exon2;Parent=RGA01_000149-T1;
scaffold_1	funannotate	exon	566377	567764	.	+	.	ID=RGA01_000149-T1.exon3;Parent=RGA01_000149-T1;
scaffold_1	funannotate	CDS	563522	563600	.	+	0	ID=RGA01_000149-T1.cds;Parent=RGA01_000149-T1;
scaffold_1	funannotate	CDS	563655	566321	.	+	2	ID=RGA01_000149-T1.cds;Parent=RGA01_000149-T1;
scaffold_1	funannotate	CDS	566377	567764	.	+	2	ID=RGA01_000149-T1.cds;Parent=RGA01_000149-T1;
scaffold_1	funannotate	gene	569001	569465	.	-	.	ID=RGA01_000150;
scaffold_1	funannotate	mRNA	569001	569465	.	-	.	ID=RGA01_000150-T1;Parent=RGA01_000150;product=hypothetical protein;
scaffold_1	funannotate	exon	569001	569465	.	-	.	ID=RGA01_000150-T1.exon1;Parent=RGA01_000150-T1;
scaffold_1	funannotate	CDS	569001	569465	.	-	0	ID=RGA01_000150-T1.cds;Parent=RGA01_000150-T1;
scaffold_1	funannotate	gene	569907	570551	.	-	.	ID=RGA01_000151;
scaffold_1	funannotate	mRNA	569907	570551	.	-	.	ID=RGA01_000151-T1;Parent=RGA01_000151;product=hypothetical protein;
scaffold_1	funannotate	exon	570402	570551	.	-	.	ID=RGA01_000151-T1.exon1;Parent=RGA01_000151-T1;
scaffold_1	funannotate	exon	570181	570283	.	-	.	ID=RGA01_000151-T1.exon2;Parent=RGA01_000151-T1;
scaffold_1	funannotate	exon	569907	569977	.	-	.	ID=RGA01_000151-T1.exon3;Parent=RGA01_000151-T1;
scaffold_1	funannotate	CDS	570402	570551	.	-	0	ID=RGA01_000151-T1.cds;Parent=RGA01_000151-T1;
scaffold_1	funannotate	CDS	570181	570283	.	-	0	ID=RGA01_000151-T1.cds;Parent=RGA01_000151-T1;
scaffold_1	funannotate	CDS	569907	569977	.	-	2	ID=RGA01_000151-T1.cds;Parent=RGA01_000151-T1;
scaffold_1	funannotate	gene	574361	576205	.	+	.	ID=RGA01_000152;
scaffold_1	funannotate	mRNA	574361	576205	.	+	.	ID=RGA01_000152-T1;Parent=RGA01_000152;product=hypothetical protein;
scaffold_1	funannotate	exon	574361	576205	.	+	.	ID=RGA01_000152-T1.exon1;Parent=RGA01_000152-T1;
scaffold_1	funannotate	CDS	574361	576205	.	+	0	ID=RGA01_000152-T1.cds;Parent=RGA01_000152-T1;
scaffold_1	funannotate	gene	577601	578023	.	+	.	ID=RGA01_000153;
scaffold_1	funannotate	mRNA	577601	578023	.	+	.	ID=RGA01_000153-T1;Parent=RGA01_000153;product=hypothetical protein;
scaffold_1	funannotate	exon	577601	578023	.	+	.	ID=RGA01_000153-T1.exon1;Parent=RGA01_000153-T1;
scaffold_1	funannotate	CDS	577601	578023	.	+	0	ID=RGA01_000153-T1.cds;Parent=RGA01_000153-T1;
scaffold_1	funannotate	gene	582175	583757	.	+	.	ID=RGA01_000154;
scaffold_1	funannotate	mRNA	582175	583757	.	+	.	ID=RGA01_000154-T1;Parent=RGA01_000154;product=hypothetical protein;
scaffold_1	funannotate	exon	582175	582403	.	+	.	ID=RGA01_000154-T1.exon1;Parent=RGA01_000154-T1;
scaffold_1	funannotate	exon	582478	582783	.	+	.	ID=RGA01_000154-T1.exon2;Parent=RGA01_000154-T1;
scaffold_1	funannotate	exon	582850	583757	.	+	.	ID=RGA01_000154-T1.exon3;Parent=RGA01_000154-T1;
scaffold_1	funannotate	CDS	582175	582403	.	+	0	ID=RGA01_000154-T1.cds;Parent=RGA01_000154-T1;
scaffold_1	funannotate	CDS	582478	582783	.	+	2	ID=RGA01_000154-T1.cds;Parent=RGA01_000154-T1;
scaffold_1	funannotate	CDS	582850	583757	.	+	2	ID=RGA01_000154-T1.cds;Parent=RGA01_000154-T1;
scaffold_1	funannotate	gene	587722	589247	.	-	.	ID=RGA01_000155;
scaffold_1	funannotate	mRNA	587722	589247	.	-	.	ID=RGA01_000155-T1;Parent=RGA01_000155;product=hypothetical protein;
scaffold_1	funannotate	exon	589192	589247	.	-	.	ID=RGA01_000155-T1.exon1;Parent=RGA01_000155-T1;
scaffold_1	funannotate	exon	589062	589129	.	-	.	ID=RGA01_000155-T1.exon2;Parent=RGA01_000155-T1;
scaffold_1	funannotate	exon	589004	589009	.	-	.	ID=RGA01_000155-T1.exon3;Parent=RGA01_000155-T1;
scaffold_1	funannotate	exon	588723	588940	.	-	.	ID=RGA01_000155-T1.exon4;Parent=RGA01_000155-T1;
scaffold_1	funannotate	exon	588242	588649	.	-	.	ID=RGA01_000155-T1.exon5;Parent=RGA01_000155-T1;
scaffold_1	funannotate	exon	587722	588183	.	-	.	ID=RGA01_000155-T1.exon6;Parent=RGA01_000155-T1;
scaffold_1	funannotate	CDS	589192	589247	.	-	0	ID=RGA01_000155-T1.cds;Parent=RGA01_000155-T1;
scaffold_1	funannotate	CDS	589062	589129	.	-	1	ID=RGA01_000155-T1.cds;Parent=RGA01_000155-T1;
scaffold_1	funannotate	CDS	589004	589009	.	-	2	ID=RGA01_000155-T1.cds;Parent=RGA01_000155-T1;
scaffold_1	funannotate	CDS	588723	588940	.	-	2	ID=RGA01_000155-T1.cds;Parent=RGA01_000155-T1;
scaffold_1	funannotate	CDS	588242	588649	.	-	0	ID=RGA01_000155-T1.cds;Parent=RGA01_000155-T1;
scaffold_1	funannotate	CDS	587722	588183	.	-	0	ID=RGA01_000155-T1.cds;Parent=RGA01_000155-T1;
scaffold_1	funannotate	gene	592951	595167	.	-	.	ID=RGA01_000156;
scaffold_1	funannotate	mRNA	592951	595167	.	-	.	ID=RGA01_000156-T1;Parent=RGA01_000156;product=hypothetical protein;
scaffold_1	funannotate	exon	592951	595167	.	-	.	ID=RGA01_000156-T1.exon1;Parent=RGA01_000156-T1;
scaffold_1	funannotate	CDS	592951	595167	.	-	0	ID=RGA01_000156-T1.cds;Parent=RGA01_000156-T1;
scaffold_1	funannotate	gene	595835	596418	.	+	.	ID=RGA01_000157;
scaffold_1	funannotate	mRNA	595835	596418	.	+	.	ID=RGA01_000157-T1;Parent=RGA01_000157;product=hypothetical protein;
scaffold_1	funannotate	exon	595835	595868	.	+	.	ID=RGA01_000157-T1.exon1;Parent=RGA01_000157-T1;
scaffold_1	funannotate	exon	595931	596418	.	+	.	ID=RGA01_000157-T1.exon2;Parent=RGA01_000157-T1;
scaffold_1	funannotate	CDS	595835	595868	.	+	0	ID=RGA01_000157-T1.cds;Parent=RGA01_000157-T1;
scaffold_1	funannotate	CDS	595931	596418	.	+	2	ID=RGA01_000157-T1.cds;Parent=RGA01_000157-T1;
scaffold_1	funannotate	gene	596848	598541	.	+	.	ID=RGA01_000158;
scaffold_1	funannotate	mRNA	596848	598541	.	+	.	ID=RGA01_000158-T1;Parent=RGA01_000158;product=hypothetical protein;
scaffold_1	funannotate	exon	596848	597525	.	+	.	ID=RGA01_000158-T1.exon1;Parent=RGA01_000158-T1;
scaffold_1	funannotate	exon	597657	598541	.	+	.	ID=RGA01_000158-T1.exon2;Parent=RGA01_000158-T1;
scaffold_1	funannotate	CDS	596848	597525	.	+	0	ID=RGA01_000158-T1.cds;Parent=RGA01_000158-T1;
scaffold_1	funannotate	CDS	597657	598541	.	+	0	ID=RGA01_000158-T1.cds;Parent=RGA01_000158-T1;
scaffold_1	funannotate	gene	598943	601459	.	-	.	ID=RGA01_000159;
scaffold_1	funannotate	mRNA	598943	601459	.	-	.	ID=RGA01_000159-T1;Parent=RGA01_000159;product=hypothetical protein;
scaffold_1	funannotate	exon	601131	601459	.	-	.	ID=RGA01_000159-T1.exon1;Parent=RGA01_000159-T1;
scaffold_1	funannotate	exon	600893	601069	.	-	.	ID=RGA01_000159-T1.exon2;Parent=RGA01_000159-T1;
scaffold_1	funannotate	exon	599849	600831	.	-	.	ID=RGA01_000159-T1.exon3;Parent=RGA01_000159-T1;
scaffold_1	funannotate	exon	599267	599652	.	-	.	ID=RGA01_000159-T1.exon4;Parent=RGA01_000159-T1;
scaffold_1	funannotate	exon	598943	599116	.	-	.	ID=RGA01_000159-T1.exon5;Parent=RGA01_000159-T1;
scaffold_1	funannotate	CDS	601131	601459	.	-	0	ID=RGA01_000159-T1.cds;Parent=RGA01_000159-T1;
scaffold_1	funannotate	CDS	600893	601069	.	-	1	ID=RGA01_000159-T1.cds;Parent=RGA01_000159-T1;
scaffold_1	funannotate	CDS	599849	600831	.	-	1	ID=RGA01_000159-T1.cds;Parent=RGA01_000159-T1;
scaffold_1	funannotate	CDS	599267	599652	.	-	2	ID=RGA01_000159-T1.cds;Parent=RGA01_000159-T1;
scaffold_1	funannotate	CDS	598943	599116	.	-	0	ID=RGA01_000159-T1.cds;Parent=RGA01_000159-T1;
scaffold_1	funannotate	gene	601946	603039	.	+	.	ID=RGA01_000160;
scaffold_1	funannotate	mRNA	601946	603039	.	+	.	ID=RGA01_000160-T1;Parent=RGA01_000160;product=hypothetical protein;
scaffold_1	funannotate	exon	601946	602636	.	+	.	ID=RGA01_000160-T1.exon1;Parent=RGA01_000160-T1;
scaffold_1	funannotate	exon	602690	603039	.	+	.	ID=RGA01_000160-T1.exon2;Parent=RGA01_000160-T1;
scaffold_1	funannotate	CDS	601946	602636	.	+	0	ID=RGA01_000160-T1.cds;Parent=RGA01_000160-T1;
scaffold_1	funannotate	CDS	602690	603039	.	+	2	ID=RGA01_000160-T1.cds;Parent=RGA01_000160-T1;
scaffold_1	funannotate	gene	603568	604372	.	+	.	ID=RGA01_000161;
scaffold_1	funannotate	mRNA	603568	604372	.	+	.	ID=RGA01_000161-T1;Parent=RGA01_000161;product=hypothetical protein;
scaffold_1	funannotate	exon	603568	603776	.	+	.	ID=RGA01_000161-T1.exon1;Parent=RGA01_000161-T1;
scaffold_1	funannotate	exon	603931	604372	.	+	.	ID=RGA01_000161-T1.exon2;Parent=RGA01_000161-T1;
scaffold_1	funannotate	CDS	603568	603776	.	+	0	ID=RGA01_000161-T1.cds;Parent=RGA01_000161-T1;
scaffold_1	funannotate	CDS	603931	604372	.	+	1	ID=RGA01_000161-T1.cds;Parent=RGA01_000161-T1;
scaffold_1	funannotate	gene	604866	605342	.	-	.	ID=RGA01_000162;
scaffold_1	funannotate	mRNA	604866	605342	.	-	.	ID=RGA01_000162-T1;Parent=RGA01_000162;product=hypothetical protein;
scaffold_1	funannotate	exon	605340	605342	.	-	.	ID=RGA01_000162-T1.exon1;Parent=RGA01_000162-T1;
scaffold_1	funannotate	exon	604866	605213	.	-	.	ID=RGA01_000162-T1.exon2;Parent=RGA01_000162-T1;
scaffold_1	funannotate	CDS	605340	605342	.	-	0	ID=RGA01_000162-T1.cds;Parent=RGA01_000162-T1;
scaffold_1	funannotate	CDS	604866	605213	.	-	0	ID=RGA01_000162-T1.cds;Parent=RGA01_000162-T1;
scaffold_1	funannotate	gene	607754	608272	.	-	.	ID=RGA01_000163;
scaffold_1	funannotate	mRNA	607754	608272	.	-	.	ID=RGA01_000163-T1;Parent=RGA01_000163;product=hypothetical protein;
scaffold_1	funannotate	exon	608126	608272	.	-	.	ID=RGA01_000163-T1.exon1;Parent=RGA01_000163-T1;
scaffold_1	funannotate	exon	607754	608071	.	-	.	ID=RGA01_000163-T1.exon2;Parent=RGA01_000163-T1;
scaffold_1	funannotate	CDS	608126	608272	.	-	0	ID=RGA01_000163-T1.cds;Parent=RGA01_000163-T1;
scaffold_1	funannotate	CDS	607754	608071	.	-	0	ID=RGA01_000163-T1.cds;Parent=RGA01_000163-T1;
scaffold_2	funannotate	gene	1452	4375	.	-	.	ID=RGA01_000164;
scaffold_2	funannotate	mRNA	1452	4375	.	-	.	ID=RGA01_000164-T1;Parent=RGA01_000164;product=hypothetical protein;
scaffold_2	funannotate	exon	2041	4375	.	-	.	ID=RGA01_000164-T1.exon1;Parent=RGA01_000164-T1;
scaffold_2	funannotate	exon	1452	1792	.	-	.	ID=RGA01_000164-T1.exon2;Parent=RGA01_000164-T1;
scaffold_2	funannotate	CDS	2041	4375	.	-	0	ID=RGA01_000164-T1.cds;Parent=RGA01_000164-T1;
scaffold_2	funannotate	CDS	1452	1792	.	-	2	ID=RGA01_000164-T1.cds;Parent=RGA01_000164-T1;
scaffold_2	funannotate	gene	4927	5751	.	-	.	ID=RGA01_000165;
scaffold_2	funannotate	mRNA	4927	5751	.	-	.	ID=RGA01_000165-T1;Parent=RGA01_000165;product=hypothetical protein;
scaffold_2	funannotate	exon	4927	5751	.	-	.	ID=RGA01_000165-T1.exon1;Parent=RGA01_000165-T1;
scaffold_2	funannotate	CDS	4927	5751	.	-	0	ID=RGA01_000165-T1.cds;Parent=RGA01_000165-T1;
scaffold_2	funannotate	gene	6868	9294	.	+	.	ID=RGA01_000166;
scaffold_2	funannotate	mRNA	6868	9294	.	+	.	ID=RGA01_000166-T1;Parent=RGA01_000166;product=hypothetical protein;
scaffold_2	funannotate	exon	6868	9294	.	+	.	ID=RGA01_000166-T1.exon1;Parent=RGA01_000166-T1;
scaffold_2	funannotate	CDS	6868	9294	.	+	0	ID=RGA01_000166-T1.cds;Parent=RGA01_000166-T1;
scaffold_2	funannotate	gene	9747	11761	.	-	.	ID=RGA01_000167;
scaffold_2	funannotate	mRNA	9747	11761	.	-	.	ID=RGA01_000167-T1;Parent=RGA01_000167;product=hypothetical protein;
scaffold_2	funannotate	exon	11558	11761	.	-	.	ID=RGA01_000167-T1.exon1;Parent=RGA01_000167-T1;
scaffold_2	funannotate	exon	10137	11500	.	-	.	ID=RGA01_000167-T1.exon2;Parent=RGA01_000167-T1;
scaffold_2	funannotate	exon	9994	10083	.	-	.	ID=RGA01_000167-T1.exon3;Parent=RGA01_000167-T1;
scaffold_2	funannotate	exon	9747	9942	.	-	.	ID=RGA01_000167-T1.exon4;Parent=RGA01_000167-T1;
scaffold_2	funannotate	CDS	11558	11761	.	-	0	ID=RGA01_000167-T1.cds;Parent=RGA01_000167-T1;
scaffold_2	funannotate	CDS	10137	11500	.	-	0	ID=RGA01_000167-T1.cds;Parent=RGA01_000167-T1;
scaffold_2	funannotate	CDS	9994	10083	.	-	1	ID=RGA01_000167-T1.cds;Parent=RGA01_000167-T1;
scaffold_2	funannotate	CDS	9747	9942	.	-	1	ID=RGA01_000167-T1.cds;Parent=RGA01_000167-T1;
scaffold_2	funannotate	gene	13216	15505	.	+	.	ID=RGA01_000168;
scaffold_2	funannotate	mRNA	13216	15505	.	+	.	ID=RGA01_000168-T1;Parent=RGA01_000168;product=hypothetical protein;
scaffold_2	funannotate	exon	13216	13523	.	+	.	ID=RGA01_000168-T1.exon1;Parent=RGA01_000168-T1;
scaffold_2	funannotate	exon	13591	15268	.	+	.	ID=RGA01_000168-T1.exon2;Parent=RGA01_000168-T1;
scaffold_2	funannotate	exon	15323	15505	.	+	.	ID=RGA01_000168-T1.exon3;Parent=RGA01_000168-T1;
scaffold_2	funannotate	CDS	13216	13523	.	+	0	ID=RGA01_000168-T1.cds;Parent=RGA01_000168-T1;
scaffold_2	funannotate	CDS	13591	15268	.	+	1	ID=RGA01_000168-T1.cds;Parent=RGA01_000168-T1;
scaffold_2	funannotate	CDS	15323	15505	.	+	0	ID=RGA01_000168-T1.cds;Parent=RGA01_000168-T1;
scaffold_2	funannotate	gene	17108	20145	.	+	.	ID=RGA01_000169;
scaffold_2	funannotate	mRNA	17108	20145	.	+	.	ID=RGA01_000169-T1;Parent=RGA01_000169;product=hypothetical protein;
scaffold_2	funannotate	exon	17108	17258	.	+	.	ID=RGA01_000169-T1.exon1;Parent=RGA01_000169-T1;
scaffold_2	funannotate	exon	17382	17949	.	+	.	ID=RGA01_000169-T1.exon2;Parent=RGA01_000169-T1;
scaffold_2	funannotate	exon	18059	18125	.	+	.	ID=RGA01_000169-T1.exon3;Parent=RGA01_000169-T1;
scaffold_2	funannotate	exon	18158	19197	.	+	.	ID=RGA01_000169-T1.exon4;Parent=RGA01_000169-T1;
scaffold_2	funannotate	exon	19257	20145	.	+	.	ID=RGA01_000169-T1.exon5;Parent=RGA01_000169-T1;
scaffold_2	funannotate	CDS	17108	17258	.	+	0	ID=RGA01_000169-T1.cds;Parent=RGA01_000169-T1;
scaffold_2	funannotate	CDS	17382	17949	.	+	2	ID=RGA01_000169-T1.cds;Parent=RGA01_000169-T1;
scaffold_2	funannotate	CDS	18059	18125	.	+	1	ID=RGA01_000169-T1.cds;Parent=RGA01_000169-T1;
scaffold_2	funannotate	CDS	18158	19197	.	+	0	ID=RGA01_000169-T1.cds;Parent=RGA01_000169-T1;
scaffold_2	funannotate	CDS	19257	20145	.	+	1	ID=RGA01_000169-T1.cds;Parent=RGA01_000169-T1;
scaffold_2	funannotate	gene	23961	24533	.	-	.	ID=RGA01_000170;
scaffold_2	funannotate	mRNA	23961	24533	.	-	.	ID=RGA01_000170-T1;Parent=RGA01_000170;product=hypothetical protein;
scaffold_2	funannotate	exon	23961	24533	.	-	.	ID=RGA01_000170-T1.exon1;Parent=RGA01_000170-T1;
scaffold_2	funannotate	CDS	23961	24533	.	-	0	ID=RGA01_000170-T1.cds;Parent=RGA01_000170-T1;
scaffold_2	funannotate	gene	31558	34437	.	+	.	ID=RGA01_000171;
scaffold_2	funannotate	mRNA	31558	34437	.	+	.	ID=RGA01_000171-T1;Parent=RGA01_000171;product=hypothetical protein;
scaffold_2	funannotate	exon	31558	31696	.	+	.	ID=RGA01_000171-T1.exon1;Parent=RGA01_000171-T1;
scaffold_2	funannotate	exon	31756	33023	.	+	.	ID=RGA01_000171-T1.exon2;Parent=RGA01_000171-T1;
scaffold_2	funannotate	exon	33074	33352	.	+	.	ID=RGA01_000171-T1.exon3;Parent=RGA01_000171-T1;
scaffold_2	funannotate	exon	33411	33966	.	+	.	ID=RGA01_000171-T1.exon4;Parent=RGA01_000171-T1;
scaffold_2	funannotate	exon	34022	34437	.	+	.	ID=RGA01_000171-T1.exon5;Parent=RGA01_000171-T1;
scaffold_2	funannotate	CDS	31558	31696	.	+	0	ID=RGA01_000171-T1.cds;Parent=RGA01_000171-T1;
scaffold_2	funannotate	CDS	31756	33023	.	+	2	ID=RGA01_000171-T1.cds;Parent=RGA01_000171-T1;
scaffold_2	funannotate	CDS	33074	33352	.	+	0	ID=RGA01_000171-T1.cds;Parent=RGA01_000171-T1;
scaffold_2	funannotate	CDS	33411	33966	.	+	0	ID=RGA01_000171-T1.cds;Parent=RGA01_000171-T1;
scaffold_2	funannotate	CDS	34022	34437	.	+	2	ID=RGA01_000171-T1.cds;Parent=RGA01_000171-T1;
scaffold_2	funannotate	gene	37960	39705	.	-	.	ID=RGA01_000172;
scaffold_2	funannotate	mRNA	37960	39705	.	-	.	ID=RGA01_000172-T1;Parent=RGA01_000172;product=hypothetical protein;
scaffold_2	funannotate	exon	37960	39705	.	-	.	ID=RGA01_000172-T1.exon1;Parent=RGA01_000172-T1;
scaffold_2	funannotate	CDS	37960	39705	.	-	0	ID=RGA01_000172-T1.cds;Parent=RGA01_000172-T1;
scaffold_2	funannotate	gene	40838	41988	.	+	.	ID=RGA01_000173;
scaffold_2	funannotate	mRNA	40838	41988	.	+	.	ID=RGA01_000173-T1;Parent=RGA01_000173;product=hypothetical protein;
scaffold_2	funannotate	exon	40838	41022	.	+	.	ID=RGA01_000173-T1.exon1;Parent=RGA01_000173-T1;
scaffold_2	funannotate	exon	41115	41293	.	+	.	ID=RGA01_000173-T1.exon2;Parent=RGA01_000173-T1;
scaffold_2	funannotate	exon	41450	41988	.	+	.	ID=RGA01_000173-T1.exon3;Parent=RGA01_000173-T1;
scaffold_2	funannotate	CDS	40838	41022	.	+	0	ID=RGA01_000173-T1.cds;Parent=RGA01_000173-T1;
scaffold_2	funannotate	CDS	41115	41293	.	+	1	ID=RGA01_000173-T1.cds;Parent=RGA01_000173-T1;
scaffold_2	funannotate	CDS	41450	41988	.	+	2	ID=RGA01_000173-T1.cds;Parent=RGA01_000173-T1;
scaffold_2	funannotate	gene	42156	44534	.	-	.	ID=RGA01_000174;
scaffold_2	funannotate	mRNA	42156	44534	.	-	.	ID=RGA01_000174-T1;Parent=RGA01_000174;product=hypothetical protein;
scaffold_2	funannotate	exon	42156	44534	.	-	.	ID=RGA01_000174-T1.exon1;Parent=RGA01_000174-T1;
scaffold_2	funannotate	CDS	42156	44534	.	-	0	ID=RGA01_000174-T1.cds;Parent=RGA01_000174-T1;
scaffold_2	funannotate	gene	46910	48353	.	+	.	ID=RGA01_000175;
scaffold_2	funannotate	mRNA	46910	48353	.	+	.	ID=RGA01_000175-T1;Parent=RGA01_000175;product=hypothetical protein;
scaffold_2	funannotate	exon	46910	47023	.	+	.	ID=RGA01_000175-T1.exon1;Parent=RGA01_000175-T1;
scaffold_2	funannotate	exon	47141	47208	.	+	.	ID=RGA01_000175-T1.exon2;Parent=RGA01_000175-T1;
scaffold_2	funannotate	exon	47268	47946	.	+	.	ID=RGA01_000175-T1.exon3;Parent=RGA01_000175-T1;
scaffold_2	funannotate	exon	48023	48107	.	+	.	ID=RGA01_000175-T1.exon4;Parent=RGA01_000175-T1;
scaffold_2	funannotate	exon	48202	48353	.	+	.	ID=RGA01_000175-T1.exon5;Parent=RGA01_000175-T1;
scaffold_2	funannotate	CDS	46910	47023	.	+	0	ID=RGA01_000175-T1.cds;Parent=RGA01_000175-T1;
scaffold_2	funannotate	CDS	47141	47208	.	+	0	ID=RGA01_000175-T1.cds;Parent=RGA01_000175-T1;
scaffold_2	funannotate	CDS	47268	47946	.	+	1	ID=RGA01_000175-T1.cds;Parent=RGA01_000175-T1;
scaffold_2	funannotate	CDS	48023	48107	.	+	0	ID=RGA01_000175-T1.cds;Parent=RGA01_000175-T1;
scaffold_2	funannotate	CDS	48202	48353	.	+	2	ID=RGA01_000175-T1.cds;Parent=RGA01_000175-T1;
scaffold_2	funannotate	gene	49265	50413	.	-	.	ID=RGA01_000176;
scaffold_2	funannotate	mRNA	49265	50413	.	-	.	ID=RGA01_000176-T1;Parent=RGA01_000176;product=hypothetical protein;
scaffold_2	funannotate	exon	50329	50413	.	-	.	ID=RGA01_000176-T1.exon1;Parent=RGA01_000176-T1;
scaffold_2	funannotate	exon	50121	50182	.	-	.	ID=RGA01_000176-T1.exon2;Parent=RGA01_000176-T1;
scaffold_2	funannotate	exon	49832	49960	.	-	.	ID=RGA01_000176-T1.exon3;Parent=RGA01_000176-T1;
scaffold_2	funannotate	exon	49265	49618	.	-	.	ID=RGA01_000176-T1.exon4;Parent=RGA01_000176-T1;
scaffold_2	funannotate	CDS	50329	50413	.	-	0	ID=RGA01_000176-T1.cds;Parent=RGA01_000176-T1;
scaffold_2	funannotate	CDS	50121	50182	.	-	2	ID=RGA01_000176-T1.cds;Parent=RGA01_000176-T1;
scaffold_2	funannotate	CDS	49832	49960	.	-	0	ID=RGA01_000176-T1.cds;Parent=RGA01_000176-T1;
scaffold_2	funannotate	CDS	49265	49618	.	-	0	ID=RGA01_000176-T1.cds;Parent=RGA01_000176-T1;
scaffold_2	funannotate	gene	51656	52815	.	-	.	ID=RGA01_000177;
scaffold_2	funannotate	mRNA	51656	52815	.	-	.	ID=RGA01_000177-T1;Parent=RGA01_000177;product=hypothetical protein;
scaffold_2	funannotate	exon	52757	52815	.	-	.	ID=RGA01_000177-T1.exon1;Parent=RGA01_000177-T1;
scaffold_2	funannotate	exon	51656	52673	.	-	.	ID=RGA01_000177-T1.exon2;Parent=RGA01_000177-T1;
scaffold_2	funannotate	CDS	52757	52815	.	-	0	ID=RGA01_000177-T1.cds;Parent=RGA01_000177-T1;
scaffold_2	funannotate	CDS	51656	52673	.	-	1	ID=RGA01_000177-T1.cds;Parent=RGA01_000177-T1;
scaffold_2	funannotate	gene	53981	55309	.	+	.	ID=RGA01_000178;
scaffold_2	funannotate	mRNA	53981	55309	.	+	.	ID=RGA01_000178-T1;Parent=RGA01_000178;product=hypothetical protein;
scaffold_2	funannotate	exon	53981	54518	.	+	.	ID=RGA01_000178-T1.exon1;Parent=RGA01_000178-T1;
scaffold_2	funannotate	exon	54612	55309	.	+	.	ID=RGA01_000178-T1.exon2;Parent=RGA01_000178-T1;
scaffold_2	funannotate	CDS	53981	54518	.	+	0	ID=RGA01_000178-T1.cds;Parent=RGA01_000178-T1;
scaffold_2	funannotate	CDS	54612	55309	.	+	2	ID=RGA01_000178-T1.cds;Parent=RGA01_000178-T1;
scaffold_2	funannotate	gene	56065	57042	.	+	.	ID=RGA01_000179;
scaffold_2	funannotate	mRNA	56065	57042	.	+	.	ID=RGA01_000179-T1;Parent=RGA01_000179;product=hypothetical protein;
scaffold_2	funannotate	exon	56065	57042	.	+	.	ID=RGA01_000179-T1.exon1;Parent=RGA01_000179-T1;
scaffold_2	funannotate	CDS	56065	57042	.	+	0	ID=RGA01_000179-T1.cds;Parent=RGA01_000179-T1;
scaffold_2	funannotate	gene	58006	60888	.	-	.	ID=RGA01_000180;
scaffold_2	funannotate	mRNA	58006	60888	.	-	.	ID=RGA01_000180-T1;Parent=RGA01_000180;product=hypothetical protein;
scaffold_2	funannotate	exon	60713	60888	.	-	.	ID=RGA01_000180-T1.exon1;Parent=RGA01_000180-T1;
scaffold_2	funannotate	exon	60498	60576	.	-	.	ID=RGA01_000180-T1.exon2;Parent=RGA01_000180-T1;
scaffold_2	funannotate	exon	60269	60415	.	-	.	ID=RGA01_000180-T1.exon3;Parent=RGA01_000180-T1;
scaffold_2	funannotate	exon	59769	60156	.	-	.	ID=RGA01_000180-T1.exon4;Parent=RGA01_000180-T1;
scaffold_2	funannotate	exon	59299	59711	.	-	.	ID=RGA01_000180-T1.exon5;Parent=RGA01_000180-T1;
scaffold_2	funannotate	exon	59102	59239	.	-	.	ID=RGA01_000180-T1.exon6;Parent=RGA01_000180-T1;
scaffold_2	funannotate	exon	58006	59046	.	-	.	ID=RGA01_000180-T1.exon7;Parent=RGA01_000180-T1;
scaffold_2	funannotate	CDS	60713	60888	.	-	0	ID=RGA01_000180-T1.cds;Parent=RGA01_000180-T1;
scaffold_2	funannotate	CDS	60498	60576	.	-	1	ID=RGA01_000180-T1.cds;Parent=RGA01_000180-T1;
scaffold_2	funannotate	CDS	60269	60415	.	-	0	ID=RGA01_000180-T1.cds;Parent=RGA01_000180-T1;
scaffold_2	funannotate	CDS	59769	60156	.	-	0	ID=RGA01_000180-T1.cds;Parent=RGA01_000180-T1;
scaffold_2	funannotate	CDS	59299	59711	.	-	2	ID=RGA01_000180-T1.cds;Parent=RGA01_000180-T1;
scaffold_2	funannotate	CDS	59102	59239	.	-	0	ID=RGA01_000180-T1.cds;Parent=RGA01_000180-T1;
scaffold_2	funannotate	CDS	58006	59046	.	-	0	ID=RGA01_000180-T1.cds;Parent=RGA01_000180-T1;
scaffold_2	funannotate	gene	62078	62925	.	+	.	ID=RGA01_000181;
scaffold_2	funannotate	mRNA	62078	62925	.	+	.	ID=RGA01_000181-T1;Parent=RGA01_000181;product=hypothetical protein;
scaffold_2	funannotate	exon	62078	62120	.	+	.	ID=RGA01_000181-T1.exon1;Parent=RGA01_000181-T1;
scaffold_2	funannotate	exon	62216	62719	.	+	.	ID=RGA01_000181-T1.exon2;Parent=RGA01_000181-T1;
scaffold_2	funannotate	exon	62822	62925	.	+	.	ID=RGA01_000181-T1.exon3;Parent=RGA01_000181-T1;
scaffold_2	funannotate	CDS	62078	62120	.	+	0	ID=RGA01_000181-T1.cds;Parent=RGA01_000181-T1;
scaffold_2	funannotate	CDS	62216	62719	.	+	2	ID=RGA01_000181-T1.cds;Parent=RGA01_000181-T1;
scaffold_2	funannotate	CDS	62822	62925	.	+	2	ID=RGA01_000181-T1.cds;Parent=RGA01_000181-T1;
scaffold_2	funannotate	gene	64090	66095	.	-	.	ID=RGA01_000182;
scaffold_2	funannotate	mRNA	64090	66095	.	-	.	ID=RGA01_000182-T1;Parent=RGA01_000182;product=hypothetical protein;
scaffold_2	funannotate	exon	65522	66095	.	-	.	ID=RGA01_000182-T1.exon1;Parent=RGA01_000182-T1;
scaffold_2	funannotate	exon	64090	65441	.	-	.	ID=RGA01_000182-T1.exon2;Parent=RGA01_000182-T1;
scaffold_2	funannotate	CDS	65522	66095	.	-	0	ID=RGA01_000182-T1.cds;Parent=RGA01_000182-T1;
scaffold_2	funannotate	CDS	64090	65441	.	-	2	ID=RGA01_000182-T1.cds;Parent=RGA01_000182-T1;
scaffold_2	funannotate	gene	66977	68167	.	+	.	ID=RGA01_000183;
scaffold_2	funannotate	mRNA	66977	68167	.	+	.	ID=RGA01_000183-T1;Parent=RGA01_000183;product=hypothetical protein;
scaffold_2	funannotate	exon	66977	67052	.	+	.	ID=RGA01_000183-T1.exon1;Parent=RGA01_000183-T1;
scaffold_2	funannotate	exon	67370	67777	.	+	.	ID=RGA01_000183-T1.exon2;Parent=RGA01_000183-T1;
scaffold_2	funannotate	exon	67938	68167	.	+	.	ID=RGA01_000183-T1.exon3;Parent=RGA01_000183-T1;
scaffold_2	funannotate	CDS	66977	67052	.	+	0	ID=RGA01_000183-T1.cds;Parent=RGA01_000183-T1;
scaffold_2	funannotate	CDS	67370	67777	.	+	2	ID=RGA01_000183-T1.cds;Parent=RGA01_000183-T1;
scaffold_2	funannotate	CDS	67938	68167	.	+	2	ID=RGA01_000183-T1.cds;Parent=RGA01_000183-T1;
scaffold_2	funannotate	gene	69580	71850	.	-	.	ID=RGA01_000184;
scaffold_2	funannotate	mRNA	69580	71850	.	-	.	ID=RGA01_000184-T1;Parent=RGA01_000184;product=hypothetical protein;
scaffold_2	funannotate	exon	69580	71850	.	-	.	ID=RGA01_000184-T1.exon1;Parent=RGA01_000184-T1;
scaffold_2	funannotate	CDS	69580	71850	.	-	0	ID=RGA01_000184-T1.cds;Parent=RGA01_000184-T1;
scaffold_2	funannotate	gene	75800	76279	.	+	.	ID=RGA01_000185;
scaffold_2	funannotate	mRNA	75800	76279	.	+	.	ID=RGA01_000185-T1;Parent=RGA01_000185;product=hypothetical protein;
scaffold_2	funannotate	exon	75800	76279	.	+	.	ID=RGA01_000185-T1.exon1;Parent=RGA01_000185-T1;
scaffold_2	funannotate	CDS	75800	76279	.	+	0	ID=RGA01_000185-T1.cds;Parent=RGA01_000185-T1;
scaffold_2	funannotate	gene	76850	77761	.	-	.	ID=RGA01_000186;
scaffold_2	funannotate	mRNA	76850	77761	.	-	.	ID=RGA01_000186-T1;Parent=RGA01_000186;product=hypothetical protein;
scaffold_2	funannotate	exon	76850	77761	.	-	.	ID=RGA01_000186-T1.exon1;Parent=RGA01_000186-T1;
scaffold_2	funannotate	CDS	76850	77761	.	-	0	ID=RGA01_000186-T1.cds;Parent=RGA01_000186-T1;
scaffold_2	funannotate	gene	78815	80322	.	-	.	ID=RGA01_000187;
scaffold_2	funannotate	mRNA	78815	80322	.	-	.	ID=RGA01_000187-T1;Parent=RGA01_000187;product=hypothetical protein;
scaffold_2	funannotate	exon	79821	80322	.	-	.	ID=RGA01_000187-T1.exon1;Parent=RGA01_000187-T1;
scaffold_2	funannotate	exon	79637	79697	.	-	.	ID=RGA01_000187-T1.exon2;Parent=RGA01_000187-T1;
scaffold_2	funannotate	exon	78815	79511	.	-	.	ID=RGA01_000187-T1.exon3;Parent=RGA01_000187-T1;
scaffold_2	funannotate	CDS	79821	80322	.	-	0	ID=RGA01_000187-T1.cds;Parent=RGA01_000187-T1;
scaffold_2	funannotate	CDS	79637	79697	.	-	2	ID=RGA01_000187-T1.cds;Parent=RGA01_000187-T1;
scaffold_2	funannotate	CDS	78815	79511	.	-	1	ID=RGA01_000187-T1.cds;Parent=RGA01_000187-T1;
scaffold_2	funannotate	gene	83265	84614	.	-	.	ID=RGA01_000188;
scaffold_2	funannotate	mRNA	83265	84614	.	-	.	ID=RGA01_000188-T1;Parent=RGA01_000188;product=hypothetical protein;
scaffold_2	funannotate	exon	84378	84614	.	-	.	ID=RGA01_000188-T1.exon1;Parent=RGA01_000188-T1;
scaffold_2	funannotate	exon	83265	84326	.	-	.	ID=RGA01_000188-T1.exon2;Parent=RGA01_000188-T1;
scaffold_2	funannotate	CDS	84378	84614	.	-	0	ID=RGA01_000188-T1.cds;Parent=RGA01_000188-T1;
scaffold_2	funannotate	CDS	83265	84326	.	-	0	ID=RGA01_000188-T1.cds;Parent=RGA01_000188-T1;
scaffold_2	funannotate	gene	86919	87814	.	+	.	ID=RGA01_000189;
scaffold_2	funannotate	mRNA	86919	87814	.	+	.	ID=RGA01_000189-T1;Parent=RGA01_000189;product=hypothetical protein;
scaffold_2	funannotate	exon	86919	87453	.	+	.	ID=RGA01_000189-T1.exon1;Parent=RGA01_000189-T1;
scaffold_2	funannotate	exon	87534	87814	.	+	.	ID=RGA01_000189-T1.exon2;Parent=RGA01_000189-T1;
scaffold_2	funannotate	CDS	86919	87453	.	+	0	ID=RGA01_000189-T1.cds;Parent=RGA01_000189-T1;
scaffold_2	funannotate	CDS	87534	87814	.	+	2	ID=RGA01_000189-T1.cds;Parent=RGA01_000189-T1;
scaffold_2	funannotate	gene	88744	90099	.	+	.	ID=RGA01_000190;
scaffold_2	funannotate	mRNA	88744	90099	.	+	.	ID=RGA01_000190-T1;Parent=RGA01_000190;product=hypothetical protein;
scaffold_2	funannotate	exon	88744	89816	.	+	.	ID=RGA01_000190-T1.exon1;Parent=RGA01_000190-T1;
scaffold_2	funannotate	exon	90021	90099	.	+	.	ID=RGA01_000190-T1.exon2;Parent=RGA01_000190-T1;
scaffold_2	funannotate	CDS	88744	89816	.	+	0	ID=RGA01_000190-T1.cds;Parent=RGA01_000190-T1;
scaffold_2	funannotate	CDS	90021	90099	.	+	1	ID=RGA01_000190-T1.cds;Parent=RGA01_000190-T1;
scaffold_2	funannotate	gene	90915	93362	.	-	.	ID=RGA01_000191;
scaffold_2	funannotate	mRNA	90915	93362	.	-	.	ID=RGA01_000191-T1;Parent=RGA01_000191;product=hypothetical protein;
scaffold_2	funannotate	exon	90915	93362	.	-	.	ID=RGA01_000191-T1.exon1;Parent=RGA01_000191-T1;
scaffold_2	funannotate	CDS	90915	93362	.	-	0	ID=RGA01_000191-T1.cds;Parent=RGA01_000191-T1;
scaffold_2	funannotate	gene	94688	97088	.	-	.	ID=RGA01_000192;
scaffold_2	funannotate	mRNA	94688	97088	.	-	.	ID=RGA01_000192-T1;Parent=RGA01_000192;product=hypothetical protein;
scaffold_2	funannotate	exon	96978	97088	.	-	.	ID=RGA01_000192-T1.exon1;Parent=RGA01_000192-T1;
scaffold_2	funannotate	exon	96657	96924	.	-	.	ID=RGA01_000192-T1.exon2;Parent=RGA01_000192-T1;
scaffold_2	funannotate	exon	94688	96585	.	-	.	ID=RGA01_000192-T1.exon3;Parent=RGA01_000192-T1;
scaffold_2	funannotate	CDS	96978	97088	.	-	0	ID=RGA01_000192-T1.cds;Parent=RGA01_000192-T1;
scaffold_2	funannotate	CDS	96657	96924	.	-	0	ID=RGA01_000192-T1.cds;Parent=RGA01_000192-T1;
scaffold_2	funannotate	CDS	94688	96585	.	-	2	ID=RGA01_000192-T1.cds;Parent=RGA01_000192-T1;
scaffold_2	funannotate	gene	98525	99451	.	-	.	ID=RGA01_000193;
scaffold_2	funannotate	mRNA	98525	99451	.	-	.	ID=RGA01_000193-T1;Parent=RGA01_000193;product=hypothetical protein;
scaffold_2	funannotate	exon	98525	99451	.	-	.	ID=RGA01_000193-T1.exon1;Parent=RGA01_000193-T1;
scaffold_2	funannotate	CDS	98525	99451	.	-	0	ID=RGA01_000193-T1.cds;Parent=RGA01_000193-T1;
scaffold_2	funannotate	gene	101380	102351	.	-	.	ID=RGA01_000194;
scaffold_2	funannotate	mRNA	101380	102351	.	-	.	ID=RGA01_000194-T1;Parent=RGA01_000194;product=hypothetical protein;
scaffold_2	funannotate	exon	101380	102351	.	-	.	ID=RGA01_000194-T1.exon1;Parent=RGA01_000194-T1;
scaffold_2	funannotate	CDS	101380	102351	.	-	0	ID=RGA01_000194-T1.cds;Parent=RGA01_000194-T1;
scaffold_2	funannotate	gene	103384	104963	.	-	.	ID=RGA01_000195;
scaffold_2	funannotate	mRNA	103384	104963	.	-	.	ID=RGA01_000195-T1;Parent=RGA01_000195;product=hypothetical protein;
scaffold_2	funannotate	exon	104753	104963	.	-	.	ID=RGA01_000195-T1.exon1;Parent=RGA01_000195-T1;
scaffold_2	funannotate	exon	103785	104635	.	-	.	ID=RGA01_000195-T1.exon2;Parent=RGA01_000195-T1;
scaffold_2	funannotate	exon	103384	103710	.	-	.	ID=RGA01_000195-T1.exon3;Parent=RGA01_000195-T1;
scaffold_2	funannotate	CDS	104753	104963	.	-	0	ID=RGA01_000195-T1.cds;Parent=RGA01_000195-T1;
scaffold_2	funannotate	CDS	103785	104635	.	-	2	ID=RGA01_000195-T1.cds;Parent=RGA01_000195-T1;
scaffold_2	funannotate	CDS	103384	103710	.	-	0	ID=RGA01_000195-T1.cds;Parent=RGA01_000195-T1;
scaffold_2	funannotate	gene	107824	112470	.	-	.	ID=RGA01_000196;
scaffold_2	funannotate	mRNA	107824	112470	.	-	.	ID=RGA01_000196-T1;Parent=RGA01_000196;product=hypothetical protein;
scaffold_2	funannotate	exon	111680	112470	.	-	.	ID=RGA01_000196-T1.exon1;Parent=RGA01_000196-T1;
scaffold_2	funannotate	exon	109065	111608	.	-	.	ID=RGA01_000196-T1.exon2;Parent=RGA01_000196-T1;
scaffold_2	funannotate	exon	107824	109009	.	-	.	ID=RGA01_000196-T1.exon3;Parent=RGA01_000196-T1;
scaffold_2	funannotate	CDS	111680	112470	.	-	0	ID=RGA01_000196-T1.cds;Parent=RGA01_000196-T1;
scaffold_2	funannotate	CDS	109065	111608	.	-	1	ID=RGA01_000196-T1.cds;Parent=RGA01_000196-T1;
scaffold_2	funannotate	CDS	107824	109009	.	-	1	ID=RGA01_000196-T1.cds;Parent=RGA01_000196-T1;
scaffold_2	funannotate	gene	113324	115170	.	-	.	ID=RGA01_000197;
scaffold_2	funannotate	mRNA	113324	115170	.	-	.	ID=RGA01_000197-T1;Parent=RGA01_000197;product=hypothetical protein;
scaffold_2	funannotate	exon	115054	115170	.	-	.	ID=RGA01_000197-T1.exon1;Parent=RGA01_000197-T1;
scaffold_2	funannotate	exon	114424	114904	.	-	.	ID=RGA01_000197-T1.exon2;Parent=RGA01_000197-T1;
scaffold_2	funannotate	exon	113612	114363	.	-	.	ID=RGA01_000197-T1.exon3;Parent=RGA01_000197-T1;
scaffold_2	funannotate	exon	113324	113548	.	-	.	ID=RGA01_000197-T1.exon4;Parent=RGA01_000197-T1;
scaffold_2	funannotate	CDS	115054	115170	.	-	0	ID=RGA01_000197-T1.cds;Parent=RGA01_000197-T1;
scaffold_2	funannotate	CDS	114424	114904	.	-	0	ID=RGA01_000197-T1.cds;Parent=RGA01_000197-T1;
scaffold_2	funannotate	CDS	113612	114363	.	-	2	ID=RGA01_000197-T1.cds;Parent=RGA01_000197-T1;
scaffold_2	funannotate	CDS	113324	113548	.	-	0	ID=RGA01_000197-T1.cds;Parent=RGA01_000197-T1;
scaffold_2	funannotate	gene	116908	118068	.	-	.	ID=RGA01_000198;
scaffold_2	funannotate	mRNA	116908	118068	.	-	.	ID=RGA01_000198-T1;Parent=RGA01_000198;product=hypothetical protein;
scaffold_2	funannotate	exon	116908	118068	.	-	.	ID=RGA01_000198-T1.exon1;Parent=RGA01_000198-T1;
scaffold_2	funannotate	CDS	116908	118068	.	-	0	ID=RGA01_000198-T1.cds;Parent=RGA01_000198-T1;
scaffold_2	funannotate	gene	119166	124051	.	+	.	ID=RGA01_000199;
scaffold_2	funannotate	mRNA	119166	124051	.	+	.	ID=RGA01_000199-T1;Parent=RGA01_000199;product=hypothetical protein;
scaffold_2	funannotate	exon	119166	119227	.	+	.	ID=RGA01_000199-T1.exon1;Parent=RGA01_000199-T1;
scaffold_2	funannotate	exon	119297	119449	.	+	.	ID=RGA01_000199-T1.exon2;Parent=RGA01_000199-T1;
scaffold_2	funannotate	exon	119641	123676	.	+	.	ID=RGA01_000199-T1.exon3;Parent=RGA01_000199-T1;
scaffold_2	funannotate	exon	123740	124051	.	+	.	ID=RGA01_000199-T1.exon4;Parent=RGA01_000199-T1;
scaffold_2	funannotate	CDS	119166	119227	.	+	0	ID=RGA01_000199-T1.cds;Parent=RGA01_000199-T1;
scaffold_2	funannotate	CDS	119297	119449	.	+	1	ID=RGA01_000199-T1.cds;Parent=RGA01_000199-T1;
scaffold_2	funannotate	CDS	119641	123676	.	+	1	ID=RGA01_000199-T1.cds;Parent=RGA01_000199-T1;
scaffold_2	funannotate	CDS	123740	124051	.	+	0	ID=RGA01_000199-T1.cds;Parent=RGA01_000199-T1;
scaffold_2	funannotate	gene	125126	126760	.	+	.	ID=RGA01_000200;
scaffold_2	funannotate	mRNA	125126	126760	.	+	.	ID=RGA01_000200-T1;Parent=RGA01_000200;product=hypothetical protein;
scaffold_2	funannotate	exon	125126	126760	.	+	.	ID=RGA01_000200-T1.exon1;Parent=RGA01_000200-T1;
scaffold_2	funannotate	CDS	125126	126760	.	+	0	ID=RGA01_000200-T1.cds;Parent=RGA01_000200-T1;
scaffold_2	funannotate	gene	129162	131040	.	+	.	ID=RGA01_000201;
scaffold_2	funannotate	mRNA	129162	131040	.	+	.	ID=RGA01_000201-T1;Parent=RGA01_000201;product=hypothetical protein;
scaffold_2	funannotate	exon	129162	130340	.	+	.	ID=RGA01_000201-T1.exon1;Parent=RGA01_000201-T1;
scaffold_2	funannotate	exon	130504	131040	.	+	.	ID=RGA01_000201-T1.exon2;Parent=RGA01_000201-T1;
scaffold_2	funannotate	CDS	129162	130340	.	+	0	ID=RGA01_000201-T1.cds;Parent=RGA01_000201-T1;
scaffold_2	funannotate	CDS	130504	131040	.	+	0	ID=RGA01_000201-T1.cds;Parent=RGA01_000201-T1;
scaffold_2	funannotate	gene	135635	137404	.	+	.	ID=RGA01_000202;
scaffold_2	funannotate	mRNA	135635	137404	.	+	.	ID=RGA01_000202-T1;Parent=RGA01_000202;product=hypothetical protein;
scaffold_2	funannotate	exon	135635	137404	.	+	.	ID=RGA01_000202-T1.exon1;Parent=RGA01_000202-T1;
scaffold_2	funannotate	CDS	135635	137404	.	+	0	ID=RGA01_000202-T1.cds;Parent=RGA01_000202-T1;
scaffold_2	funannotate	gene	139260	142007	.	-	.	ID=RGA01_000203;
scaffold_2	funannotate	mRNA	139260	142007	.	-	.	ID=RGA01_000203-T1;Parent=RGA01_000203;product=hypothetical protein;
scaffold_2	funannotate	exon	141765	142007	.	-	.	ID=RGA01_000203-T1.exon1;Parent=RGA01_000203-T1;
scaffold_2	funannotate	exon	140867	141688	.	-	.	ID=RGA01_000203-T1.exon2;Parent=RGA01_000203-T1;
scaffold_2	funannotate	exon	140651	140809	.	-	.	ID=RGA01_000203-T1.exon3;Parent=RGA01_000203-T1;
scaffold_2	funannotate	exon	139706	140599	.	-	.	ID=RGA01_000203-T1.exon4;Parent=RGA01_000203-T1;
scaffold_2	funannotate	exon	139260	139652	.	-	.	ID=RGA01_000203-T1.exon5;Parent=RGA01_000203-T1;
scaffold_2	funannotate	CDS	141765	142007	.	-	0	ID=RGA01_000203-T1.cds;Parent=RGA01_000203-T1;
scaffold_2	funannotate	CDS	140867	141688	.	-	0	ID=RGA01_000203-T1.cds;Parent=RGA01_000203-T1;
scaffold_2	funannotate	CDS	140651	140809	.	-	0	ID=RGA01_000203-T1.cds;Parent=RGA01_000203-T1;
scaffold_2	funannotate	CDS	139706	140599	.	-	0	ID=RGA01_000203-T1.cds;Parent=RGA01_000203-T1;
scaffold_2	funannotate	CDS	139260	139652	.	-	0	ID=RGA01_000203-T1.cds;Parent=RGA01_000203-T1;
scaffold_2	funannotate	gene	142686	147303	.	+	.	ID=RGA01_000204;
scaffold_2	funannotate	mRNA	142686	147303	.	+	.	ID=RGA01_000204-T1;Parent=RGA01_000204;product=hypothetical protein;
scaffold_2	funannotate	exon	142686	146538	.	+	.	ID=RGA01_000204-T1.exon1;Parent=RGA01_000204-T1;
scaffold_2	funannotate	exon	146651	147303	.	+	.	ID=RGA01_000204-T1.exon2;Parent=RGA01_000204-T1;
scaffold_2	funannotate	CDS	142686	146538	.	+	0	ID=RGA01_000204-T1.cds;Parent=RGA01_000204-T1;
scaffold_2	funannotate	CDS	146651	147303	.	+	2	ID=RGA01_000204-T1.cds;Parent=RGA01_000204-T1;
scaffold_2	funannotate	gene	152240	157035	.	+	.	ID=RGA01_000205;
scaffold_2	funannotate	mRNA	152240	157035	.	+	.	ID=RGA01_000205-T1;Parent=RGA01_000205;product=hypothetical protein;
scaffold_2	funannotate	exon	152240	152830	.	+	.	ID=RGA01_000205-T1.exon1;Parent=RGA01_000205-T1;
scaffold_2	funannotate	exon	152940	156874	.	+	.	ID=RGA01_000205-T1.exon2;Parent=RGA01_000205-T1;
scaffold_2	funannotate	exon	156930	157035	.	+	.	ID=RGA01_000205-T1.exon3;Parent=RGA01_000205-T1;
scaffold_2	funannotate	CDS	152240	152830	.	+	0	ID=RGA01_000205-T1.cds;Parent=RGA01_000205-T1;
scaffold_2	funannotate	CDS	152940	156874	.	+	0	ID=RGA01_000205-T1.cds;Parent=RGA01_000205-T1;
scaffold_2	funannotate	CDS	156930	157035	.	+	1	ID=RGA01_000205-T1.cds;Parent=RGA01_000205-T1;
scaffold_2	funannotate	gene	159078	163780	.	-	.	ID=RGA01_000206;
scaffold_2	funannotate	mRNA	159078	163780	.	-	.	ID=RGA01_000206-T1;Parent=RGA01_000206;product=hypothetical protein;
scaffold_2	funannotate	exon	163483	163780	.	-	.	ID=RGA01_000206-T1.exon1;Parent=RGA01_000206-T1;
scaffold_2	funannotate	exon	163324	163427	.	-	.	ID=RGA01_000206-T1.exon2;Parent=RGA01_000206-T1;
scaffold_2	funannotate	exon	162265	163258	.	-	.	ID=RGA01_000206-T1.exon3;Parent=RGA01_000206-T1;
scaffold_2	funannotate	exon	160923	162211	.	-	.	ID=RGA01_000206-T1.exon4;Parent=RGA01_000206-T1;
scaffold_2	funannotate	exon	159078	160871	.	-	.	ID=RGA01_000206-T1.exon5;Parent=RGA01_000206-T1;
scaffold_2	funannotate	CDS	163483	163780	.	-	0	ID=RGA01_000206-T1.cds;Parent=RGA01_000206-T1;
scaffold_2	funannotate	CDS	163324	163427	.	-	2	ID=RGA01_000206-T1.cds;Parent=RGA01_000206-T1;
scaffold_2	funannotate	CDS	162265	163258	.	-	0	ID=RGA01_000206-T1.cds;Parent=RGA01_000206-T1;
scaffold_2	funannotate	CDS	160923	162211	.	-	2	ID=RGA01_000206-T1.cds;Parent=RGA01_000206-T1;
scaffold_2	funannotate	CDS	159078	160871	.	-	0	ID=RGA01_000206-T1.cds;Parent=RGA01_000206-T1;
scaffold_2	funannotate	gene	164668	166734	.	+	.	ID=RGA01_000207;
scaffold_2	funannotate	mRNA	164668	166734	.	+	.	ID=RGA01_000207-T1;Parent=RGA01_000207;product=hypothetical protein;
scaffold_2	funannotate	exon	164668	166734	.	+	.	ID=RGA01_000207-T1.exon1;Parent=RGA01_000207-T1;
scaffold_2	funannotate	CDS	164668	166734	.	+	0	ID=RGA01_000207-T1.cds;Parent=RGA01_000207-T1;
scaffold_2	funannotate	gene	167335	168035	.	+	.	ID=RGA01_000208;
scaffold_2	funannotate	mRNA	167335	168035	.	+	.	ID=RGA01_000208-T1;Parent=RGA01_000208;product=hypothetical protein;
scaffold_2	funannotate	exon	167335	167694	.	+	.	ID=RGA01_000208-T1.exon1;Parent=RGA01_000208-T1;
scaffold_2	funannotate	exon	167820	168035	.	+	.	ID=RGA01_000208-T1.exon2;Parent=RGA01_000208-T1;
scaffold_2	funannotate	CDS	167335	167694	.	+	0	ID=RGA01_000208-T1.cds;Parent=RGA01_000208-T1;
scaffold_2	funannotate	CDS	167820	168035	.	+	0	ID=RGA01_000208-T1.cds;Parent=RGA01_000208-T1;
scaffold_2	funannotate	gene	169045	171183	.	-	.	ID=RGA01_000209;
scaffold_2	funannotate	mRNA	169045	171183	.	-	.	ID=RGA01_000209-T1;Parent=RGA01_000209;product=hypothetical protein;
scaffold_2	funannotate	exon	170950	171183	.	-	.	ID=RGA01_000209-T1.exon1;Parent=RGA01_000209-T1;
scaffold_2	funannotate	exon	170703	170872	.	-	.	ID=RGA01_000209-T1.exon2;Parent=RGA01_000209-T1;
scaffold_2	funannotate	exon	170488	170617	.	-	.	ID=RGA01_000209-T1.exon3;Parent=RGA01_000209-T1;
scaffold_2	funannotate	exon	169045	170403	.	-	.	ID=RGA01_000209-T1.exon4;Parent=RGA01_000209-T1;
scaffold_2	funannotate	CDS	170950	171183	.	-	0	ID=RGA01_000209-T1.cds;Parent=RGA01_000209-T1;
scaffold_2	funannotate	CDS	170703	170872	.	-	0	ID=RGA01_000209-T1.cds;Parent=RGA01_000209-T1;
scaffold_2	funannotate	CDS	170488	170617	.	-	1	ID=RGA01_000209-T1.cds;Parent=RGA01_000209-T1;
scaffold_2	funannotate	CDS	169045	170403	.	-	0	ID=RGA01_000209-T1.cds;Parent=RGA01_000209-T1;
scaffold_2	funannotate	gene	173750	175308	.	+	.	ID=RGA01_000210;
scaffold_2	funannotate	mRNA	173750	175308	.	+	.	ID=RGA01_000210-T1;Parent=RGA01_000210;product=hypothetical protein;
scaffold_2	funannotate	exon	173750	173785	.	+	.	ID=RGA01_000210-T1.exon1;Parent=RGA01_000210-T1;
scaffold_2	funannotate	exon	173906	173990	.	+	.	ID=RGA01_000210-T1.exon2;Parent=RGA01_000210-T1;
scaffold_2	funannotate	exon	174062	174111	.	+	.	ID=RGA01_000210-T1.exon3;Parent=RGA01_000210-T1;
scaffold_2	funannotate	exon	174172	175308	.	+	.	ID=RGA01_000210-T1.exon4;Parent=RGA01_000210-T1;
scaffold_2	funannotate	CDS	173750	173785	.	+	0	ID=RGA01_000210-T1.cds;Parent=RGA01_000210-T1;
scaffold_2	funannotate	CDS	173906	173990	.	+	0	ID=RGA01_000210-T1.cds;Parent=RGA01_000210-T1;
scaffold_2	funannotate	CDS	174062	174111	.	+	2	ID=RGA01_000210-T1.cds;Parent=RGA01_000210-T1;
scaffold_2	funannotate	CDS	174172	175308	.	+	0	ID=RGA01_000210-T1.cds;Parent=RGA01_000210-T1;
scaffold_2	funannotate	gene	176747	178387	.	+	.	ID=RGA01_000211;
scaffold_2	funannotate	mRNA	176747	178387	.	+	.	ID=RGA01_000211-T1;Parent=RGA01_000211;product=hypothetical protein;
scaffold_2	funannotate	exon	176747	176893	.	+	.	ID=RGA01_000211-T1.exon1;Parent=RGA01_000211-T1;
scaffold_2	funannotate	exon	177100	177160	.	+	.	ID=RGA01_000211-T1.exon2;Parent=RGA01_000211-T1;
scaffold_2	funannotate	exon	177267	178387	.	+	.	ID=RGA01_000211-T1.exon3;Parent=RGA01_000211-T1;
scaffold_2	funannotate	CDS	176747	176893	.	+	0	ID=RGA01_000211-T1.cds;Parent=RGA01_000211-T1;
scaffold_2	funannotate	CDS	177100	177160	.	+	0	ID=RGA01_000211-T1.cds;Parent=RGA01_000211-T1;
scaffold_2	funannotate	CDS	177267	178387	.	+	2	ID=RGA01_000211-T1.cds;Parent=RGA01_000211-T1;
scaffold_2	funannotate	gene	179258	180655	.	-	.	ID=RGA01_000212;
scaffold_2	funannotate	mRNA	179258	180655	.	-	.	ID=RGA01_000212-T1;Parent=RGA01_000212;product=hypothetical protein;
scaffold_2	funannotate	exon	180378	180655	.	-	.	ID=RGA01_000212-T1.exon1;Parent=RGA01_000212-T1;
scaffold_2	funannotate	exon	179852	180306	.	-	.	ID=RGA01_000212-T1.exon2;Parent=RGA01_000212-T1;
scaffold_2	funannotate	exon	179258	179763	.	-	.	ID=RGA01_000212-T1.exon3;Parent=RGA01_000212-T1;
scaffold_2	funannotate	CDS	180378	180655	.	-	0	ID=RGA01_000212-T1.cds;Parent=RGA01_000212-T1;
scaffold_2	funannotate	CDS	179852	180306	.	-	1	ID=RGA01_000212-T1.cds;Parent=RGA01_000212-T1;
scaffold_2	funannotate	CDS	179258	179763	.	-	2	ID=RGA01_000212-T1.cds;Parent=RGA01_000212-T1;
scaffold_2	funannotate	gene	183259	184614	.	-	.	ID=RGA01_000213;
scaffold_2	funannotate	mRNA	183259	184614	.	-	.	ID=RGA01_000213-T1;Parent=RGA01_000213;product=hypothetical protein;
scaffold_2	funannotate	exon	183259	184614	.	-	.	ID=RGA01_000213-T1.exon1;Parent=RGA01_000213-T1;
scaffold_2	funannotate	CDS	183259	184614	.	-	0	ID=RGA01_000213-T1.cds;Parent=RGA01_000213-T1;
scaffold_2	funannotate	gene	191000	191598	.	+	.	ID=RGA01_000214;
scaffold_2	funannotate	mRNA	191000	191598	.	+	.	ID=RGA01_000214-T1;Parent=RGA01_000214;product=hypothetical protein;
scaffold_2	funannotate	exon	191000	191179	.	+	.	ID=RGA01_000214-T1.exon1;Parent=RGA01_000214-T1;
scaffold_2	funannotate	exon	191551	191598	.	+	.	ID=RGA01_000214-T1.exon2;Parent=RGA01_000214-T1;
scaffold_2	funannotate	CDS	191000	191179	.	+	0	ID=RGA01_000214-T1.cds;Parent=RGA01_000214-T1;
scaffold_2	funannotate	CDS	191551	191598	.	+	0	ID=RGA01_000214-T1.cds;Parent=RGA01_000214-T1;
scaffold_2	funannotate	gene	196278	196988	.	+	.	ID=RGA01_000215;
scaffold_2	funannotate	mRNA	196278	196988	.	+	.	ID=RGA01_000215-T1;Parent=RGA01_000215;product=hypothetical protein;
scaffold_2	funannotate	exon	196278	196519	.	+	.	ID=RGA01_000215-T1.exon1;Parent=RGA01_000215-T1;
scaffold_2	funannotate	exon	196640	196988	.	+	.	ID=RGA01_000215-T1.exon2;Parent=RGA01_000215-T1;
scaffold_2	funannotate	CDS	196278	196519	.	+	0	ID=RGA01_000215-T1.cds;Parent=RGA01_000215-T1;
scaffold_2	funannotate	CDS	196640	196988	.	+	1	ID=RGA01_000215-T1.cds;Parent=RGA01_000215-T1;
scaffold_2	funannotate	gene	198296	200423	.	-	.	ID=RGA01_000216;
scaffold_2	funannotate	mRNA	198296	200423	.	-	.	ID=RGA01_000216-T1;Parent=RGA01_000216;product=hypothetical protein;
scaffold_2	funannotate	exon	200160	200423	.	-	.	ID=RGA01_000216-T1.exon1;Parent=RGA01_000216-T1;
scaffold_2	funannotate	exon	200030	200065	.	-	.	ID=RGA01_000216-T1.exon2;Parent=RGA01_000216-T1;
scaffold_2	funannotate	exon	199832	199881	.	-	.	ID=RGA01_000216-T1.exon3;Parent=RGA01_000216-T1;
scaffold_2	funannotate	exon	199687	199728	.	-	.	ID=RGA01_000216-T1.exon4;Parent=RGA01_000216-T1;
scaffold_2	funannotate	exon	199496	199637	.	-	.	ID=RGA01_000216-T1.exon5;Parent=RGA01_000216-T1;
scaffold_2	funannotate	exon	198728	199442	.	-	.	ID=RGA01_000216-T1.exon6;Parent=RGA01_000216-T1;
scaffold_2	funannotate	exon	198621	198677	.	-	.	ID=RGA01_000216-T1.exon7;Parent=RGA01_000216-T1;
scaffold_2	funannotate	exon	198296	198570	.	-	.	ID=RGA01_000216-T1.exon8;Parent=RGA01_000216-T1;
scaffold_2	funannotate	CDS	200160	200423	.	-	0	ID=RGA01_000216-T1.cds;Parent=RGA01_000216-T1;
scaffold_2	funannotate	CDS	200030	200065	.	-	0	ID=RGA01_000216-T1.cds;Parent=RGA01_000216-T1;
scaffold_2	funannotate	CDS	199832	199881	.	-	0	ID=RGA01_000216-T1.cds;Parent=RGA01_000216-T1;
scaffold_2	funannotate	CDS	199687	199728	.	-	1	ID=RGA01_000216-T1.cds;Parent=RGA01_000216-T1;
scaffold_2	funannotate	CDS	199496	199637	.	-	1	ID=RGA01_000216-T1.cds;Parent=RGA01_000216-T1;
scaffold_2	funannotate	CDS	198728	199442	.	-	0	ID=RGA01_000216-T1.cds;Parent=RGA01_000216-T1;
scaffold_2	funannotate	CDS	198621	198677	.	-	2	ID=RGA01_000216-T1.cds;Parent=RGA01_000216-T1;
scaffold_2	funannotate	CDS	198296	198570	.	-	2	ID=RGA01_000216-T1.cds;Parent=RGA01_000216-T1;
scaffold_2	funannotate	gene	203179	205626	.	+	.	ID=RGA01_000217;
scaffold_2	funannotate	mRNA	203179	205626	.	+	.	ID=RGA01_000217-T1;Parent=RGA01_000217;product=hypothetical protein;
scaffold_2	funannotate	exon	203179	203197	.	+	.	ID=RGA01_000217-T1.exon1;Parent=RGA01_000217-T1;
scaffold_2	funannotate	exon	203358	203627	.	+	.	ID=RGA01_000217-T1.exon2;Parent=RGA01_000217-T1;
scaffold_2	funannotate	exon	203715	203910	.	+	.	ID=RGA01_000217-T1.exon3;Parent=RGA01_000217-T1;
scaffold_2	funannotate	exon	204363	204451	.	+	.	ID=RGA01_000217-T1.exon4;Parent=RGA01_000217-T1;
scaffold_2	funannotate	exon	204545	204647	.	+	.	ID=RGA01_000217-T1.exon5;Parent=RGA01_000217-T1;
scaffold_2	funannotate	exon	204703	205212	.	+	.	ID=RGA01_000217-T1.exon6;Parent=RGA01_000217-T1;
scaffold_2	funannotate	exon	205356	205626	.	+	.	ID=RGA01_000217-T1.exon7;Parent=RGA01_000217-T1;
scaffold_2	funannotate	CDS	203179	203197	.	+	0	ID=RGA01_000217-T1.cds;Parent=RGA01_000217-T1;
scaffold_2	funannotate	CDS	203358	203627	.	+	2	ID=RGA01_000217-T1.cds;Parent=RGA01_000217-T1;
scaffold_2	funannotate	CDS	203715	203910	.	+	2	ID=RGA01_000217-T1.cds;Parent=RGA01_000217-T1;
scaffold_2	funannotate	CDS	204363	204451	.	+	1	ID=RGA01_000217-T1.cds;Parent=RGA01_000217-T1;
scaffold_2	funannotate	CDS	204545	204647	.	+	2	ID=RGA01_000217-T1.cds;Parent=RGA01_000217-T1;
scaffold_2	funannotate	CDS	204703	205212	.	+	1	ID=RGA01_000217-T1.cds;Parent=RGA01_000217-T1;
scaffold_2	funannotate	CDS	205356	205626	.	+	1	ID=RGA01_000217-T1.cds;Parent=RGA01_000217-T1;
scaffold_2	funannotate	gene	206446	207639	.	+	.	ID=RGA01_000218;
scaffold_2	funannotate	mRNA	206446	207639	.	+	.	ID=RGA01_000218-T1;Parent=RGA01_000218;product=hypothetical protein;
scaffold_2	funannotate	exon	206446	207639	.	+	.	ID=RGA01_000218-T1.exon1;Parent=RGA01_000218-T1;
scaffold_2	funannotate	CDS	206446	207639	.	+	0	ID=RGA01_000218-T1.cds;Parent=RGA01_000218-T1;
scaffold_2	funannotate	gene	211957	212428	.	+	.	ID=RGA01_000219;
scaffold_2	funannotate	mRNA	211957	212428	.	+	.	ID=RGA01_000219-T1;Parent=RGA01_000219;product=hypothetical protein;
scaffold_2	funannotate	exon	211957	212046	.	+	.	ID=RGA01_000219-T1.exon1;Parent=RGA01_000219-T1;
scaffold_2	funannotate	exon	212136	212194	.	+	.	ID=RGA01_000219-T1.exon2;Parent=RGA01_000219-T1;
scaffold_2	funannotate	exon	212254	212428	.	+	.	ID=RGA01_000219-T1.exon3;Parent=RGA01_000219-T1;
scaffold_2	funannotate	CDS	211957	212046	.	+	0	ID=RGA01_000219-T1.cds;Parent=RGA01_000219-T1;
scaffold_2	funannotate	CDS	212136	212194	.	+	0	ID=RGA01_000219-T1.cds;Parent=RGA01_000219-T1;
scaffold_2	funannotate	CDS	212254	212428	.	+	1	ID=RGA01_000219-T1.cds;Parent=RGA01_000219-T1;
scaffold_2	funannotate	gene	212946	216238	.	-	.	ID=RGA01_000220;
scaffold_2	funannotate	mRNA	212946	216238	.	-	.	ID=RGA01_000220-T1;Parent=RGA01_000220;product=hypothetical protein;
scaffold_2	funannotate	exon	216194	216238	.	-	.	ID=RGA01_000220-T1.exon1;Parent=RGA01_000220-T1;
scaffold_2	funannotate	exon	212946	216131	.	-	.	ID=RGA01_000220-T1.exon2;Parent=RGA01_000220-T1;
scaffold_2	funannotate	CDS	216194	216238	.	-	0	ID=RGA01_000220-T1.cds;Parent=RGA01_000220-T1;
scaffold_2	funannotate	CDS	212946	216131	.	-	0	ID=RGA01_000220-T1.cds;Parent=RGA01_000220-T1;
scaffold_2	funannotate	gene	217249	217650	.	+	.	ID=RGA01_000221;
scaffold_2	funannotate	mRNA	217249	217650	.	+	.	ID=RGA01_000221-T1;Parent=RGA01_000221;product=hypothetical protein;
scaffold_2	funannotate	exon	217249	217301	.	+	.	ID=RGA01_000221-T1.exon1;Parent=RGA01_000221-T1;
scaffold_2	funannotate	exon	217365	217650	.	+	.	ID=RGA01_000221-T1.exon2;Parent=RGA01_000221-T1;
scaffold_2	funannotate	CDS	217249	217301	.	+	0	ID=RGA01_000221-T1.cds;Parent=RGA01_000221-T1;
scaffold_2	funannotate	CDS	217365	217650	.	+	1	ID=RGA01_000221-T1.cds;Parent=RGA01_000221-T1;
scaffold_2	funannotate	gene	218455	223802	.	+	.	ID=RGA01_000222;
scaffold_2	funannotate	mRNA	218455	223802	.	+	.	ID=RGA01_000222-T1;Parent=RGA01_000222;product=hypothetical protein;
scaffold_2	funannotate	exon	218455	218778	.	+	.	ID=RGA01_000222-T1.exon1;Parent=RGA01_000222-T1;
scaffold_2	funannotate	exon	218849	219647	.	+	.	ID=RGA01_000222-T1.exon2;Parent=RGA01_000222-T1;
scaffold_2	funannotate	exon	219769	221523	.	+	.	ID=RGA01_000222-T1.exon3;Parent=RGA01_000222-T1;
scaffold_2	funannotate	exon	221575	221661	.	+	.	ID=RGA01_000222-T1.exon4;Parent=RGA01_000222-T1;
scaffold_2	funannotate	exon	221721	222971	.	+	.	ID=RGA01_000222-T1.exon5;Parent=RGA01_000222-T1;
scaffold_2	funannotate	exon	223105	223173	.	+	.	ID=RGA01_000222-T1.exon6;Parent=RGA01_000222-T1;
scaffold_2	funannotate	exon	223477	223802	.	+	.	ID=RGA01_000222-T1.exon7;Parent=RGA01_000222-T1;
scaffold_2	funannotate	CDS	218455	218778	.	+	0	ID=RGA01_000222-T1.cds;Parent=RGA01_000222-T1;
scaffold_2	funannotate	CDS	218849	219647	.	+	0	ID=RGA01_000222-T1.cds;Parent=RGA01_000222-T1;
scaffold_2	funannotate	CDS	219769	221523	.	+	2	ID=RGA01_000222-T1.cds;Parent=RGA01_000222-T1;
scaffold_2	funannotate	CDS	221575	221661	.	+	2	ID=RGA01_000222-T1.cds;Parent=RGA01_000222-T1;
scaffold_2	funannotate	CDS	221721	222971	.	+	2	ID=RGA01_000222-T1.cds;Parent=RGA01_000222-T1;
scaffold_2	funannotate	CDS	223105	223173	.	+	2	ID=RGA01_000222-T1.cds;Parent=RGA01_000222-T1;
scaffold_2	funannotate	CDS	223477	223802	.	+	2	ID=RGA01_000222-T1.cds;Parent=RGA01_000222-T1;
scaffold_2	funannotate	gene	235364	237290	.	+	.	ID=RGA01_000223;
scaffold_2	funannotate	mRNA	235364	237290	.	+	.	ID=RGA01_000223-T1;Parent=RGA01_000223;product=hypothetical protein;
scaffold_2	funannotate	exon	235364	235477	.	+	.	ID=RGA01_000223-T1.exon1;Parent=RGA01_000223-T1;
scaffold_2	funannotate	exon	235533	235722	.	+	.	ID=RGA01_000223-T1.exon2;Parent=RGA01_000223-T1;
scaffold_2	funannotate	exon	235780	236259	.	+	.	ID=RGA01_000223-T1.exon3;Parent=RGA01_000223-T1;
scaffold_2	funannotate	exon	236312	236548	.	+	.	ID=RGA01_000223-T1.exon4;Parent=RGA01_000223-T1;
scaffold_2	funannotate	exon	236605	237290	.	+	.	ID=RGA01_000223-T1.exon5;Parent=RGA01_000223-T1;
scaffold_2	funannotate	CDS	235364	235477	.	+	0	ID=RGA01_000223-T1.cds;Parent=RGA01_000223-T1;
scaffold_2	funannotate	CDS	235533	235722	.	+	0	ID=RGA01_000223-T1.cds;Parent=RGA01_000223-T1;
scaffold_2	funannotate	CDS	235780	236259	.	+	2	ID=RGA01_000223-T1.cds;Parent=RGA01_000223-T1;
scaffold_2	funannotate	CDS	236312	236548	.	+	2	ID=RGA01_000223-T1.cds;Parent=RGA01_000223-T1;
scaffold_2	funannotate	CDS	236605	237290	.	+	2	ID=RGA01_000223-T1.cds;Parent=RGA01_000223-T1;
scaffold_2	funannotate	gene	243039	244700	.	-	.	ID=RGA01_000224;
scaffold_2	funannotate	mRNA	243039	244700	.	-	.	ID=RGA01_000224-T1;Parent=RGA01_000224;product=hypothetical protein;
scaffold_2	funannotate	exon	244679	244700	.	-	.	ID=RGA01_000224-T1.exon1;Parent=RGA01_000224-T1;
scaffold_2	funannotate	exon	244541	244664	.	-	.	ID=RGA01_000224-T1.exon2;Parent=RGA01_000224-T1;
scaffold_2	funannotate	exon	244430	244460	.	-	.	ID=RGA01_000224-T1.exon3;Parent=RGA01_000224-T1;
scaffold_2	funannotate	exon	244236	244379	.	-	.	ID=RGA01_000224-T1.exon4;Parent=RGA01_000224-T1;
scaffold_2	funannotate	exon	243998	244076	.	-	.	ID=RGA01_000224-T1.exon5;Parent=RGA01_000224-T1;
scaffold_2	funannotate	exon	243284	243923	.	-	.	ID=RGA01_000224-T1.exon6;Parent=RGA01_000224-T1;
scaffold_2	funannotate	exon	243039	243216	.	-	.	ID=RGA01_000224-T1.exon7;Parent=RGA01_000224-T1;
scaffold_2	funannotate	CDS	244679	244700	.	-	0	ID=RGA01_000224-T1.cds;Parent=RGA01_000224-T1;
scaffold_2	funannotate	CDS	244541	244664	.	-	2	ID=RGA01_000224-T1.cds;Parent=RGA01_000224-T1;
scaffold_2	funannotate	CDS	244430	244460	.	-	1	ID=RGA01_000224-T1.cds;Parent=RGA01_000224-T1;
scaffold_2	funannotate	CDS	244236	244379	.	-	0	ID=RGA01_000224-T1.cds;Parent=RGA01_000224-T1;
scaffold_2	funannotate	CDS	243998	244076	.	-	0	ID=RGA01_000224-T1.cds;Parent=RGA01_000224-T1;
scaffold_2	funannotate	CDS	243284	243923	.	-	2	ID=RGA01_000224-T1.cds;Parent=RGA01_000224-T1;
scaffold_2	funannotate	CDS	243039	243216	.	-	1	ID=RGA01_000224-T1.cds;Parent=RGA01_000224-T1;
scaffold_2	funannotate	gene	246456	249162	.	+	.	ID=RGA01_000225;
scaffold_2	funannotate	mRNA	246456	249162	.	+	.	ID=RGA01_000225-T1;Parent=RGA01_000225;product=hypothetical protein;
scaffold_2	funannotate	exon	246456	247052	.	+	.	ID=RGA01_000225-T1.exon1;Parent=RGA01_000225-T1;
scaffold_2	funannotate	exon	247132	249162	.	+	.	ID=RGA01_000225-T1.exon2;Parent=RGA01_000225-T1;
scaffold_2	funannotate	CDS	246456	247052	.	+	0	ID=RGA01_000225-T1.cds;Parent=RGA01_000225-T1;
scaffold_2	funannotate	CDS	247132	249162	.	+	0	ID=RGA01_000225-T1.cds;Parent=RGA01_000225-T1;
scaffold_2	funannotate	gene	253483	255421	.	+	.	ID=RGA01_000226;
scaffold_2	funannotate	mRNA	253483	255421	.	+	.	ID=RGA01_000226-T1;Parent=RGA01_000226;product=hypothetical protein;
scaffold_2	funannotate	exon	253483	253704	.	+	.	ID=RGA01_000226-T1.exon1;Parent=RGA01_000226-T1;
scaffold_2	funannotate	exon	253784	253911	.	+	.	ID=RGA01_000226-T1.exon2;Parent=RGA01_000226-T1;
scaffold_2	funannotate	exon	253971	254152	.	+	.	ID=RGA01_000226-T1.exon3;Parent=RGA01_000226-T1;
scaffold_2	funannotate	exon	254212	255071	.	+	.	ID=RGA01_000226-T1.exon4;Parent=RGA01_000226-T1;
scaffold_2	funannotate	exon	255182	255421	.	+	.	ID=RGA01_000226-T1.exon5;Parent=RGA01_000226-T1;
scaffold_2	funannotate	CDS	253483	253704	.	+	0	ID=RGA01_000226-T1.cds;Parent=RGA01_000226-T1;
scaffold_2	funannotate	CDS	253784	253911	.	+	0	ID=RGA01_000226-T1.cds;Parent=RGA01_000226-T1;
scaffold_2	funannotate	CDS	253971	254152	.	+	1	ID=RGA01_000226-T1.cds;Parent=RGA01_000226-T1;
scaffold_2	funannotate	CDS	254212	255071	.	+	2	ID=RGA01_000226-T1.cds;Parent=RGA01_000226-T1;
scaffold_2	funannotate	CDS	255182	255421	.	+	0	ID=RGA01_000226-T1.cds;Parent=RGA01_000226-T1;
scaffold_2	funannotate	gene	256313	256942	.	+	.	ID=RGA01_000227;
scaffold_2	funannotate	mRNA	256313	256942	.	+	.	ID=RGA01_000227-T1;Parent=RGA01_000227;product=hypothetical protein;
scaffold_2	funannotate	exon	256313	256356	.	+	.	ID=RGA01_000227-T1.exon1;Parent=RGA01_000227-T1;
scaffold_2	funannotate	exon	256462	256942	.	+	.	ID=RGA01_000227-T1.exon2;Parent=RGA01_000227-T1;
scaffold_2	funannotate	CDS	256313	256356	.	+	0	ID=RGA01_000227-T1.cds;Parent=RGA01_000227-T1;
scaffold_2	funannotate	CDS	256462	256942	.	+	1	ID=RGA01_000227-T1.cds;Parent=RGA01_000227-T1;
scaffold_2	funannotate	gene	257803	260105	.	+	.	ID=RGA01_000228;
scaffold_2	funannotate	mRNA	257803	260105	.	+	.	ID=RGA01_000228-T1;Parent=RGA01_000228;product=hypothetical protein;
scaffold_2	funannotate	exon	257803	257922	.	+	.	ID=RGA01_000228-T1.exon1;Parent=RGA01_000228-T1;
scaffold_2	funannotate	exon	257971	258344	.	+	.	ID=RGA01_000228-T1.exon2;Parent=RGA01_000228-T1;
scaffold_2	funannotate	exon	258398	258831	.	+	.	ID=RGA01_000228-T1.exon3;Parent=RGA01_000228-T1;
scaffold_2	funannotate	exon	258882	258981	.	+	.	ID=RGA01_000228-T1.exon4;Parent=RGA01_000228-T1;
scaffold_2	funannotate	exon	259150	259177	.	+	.	ID=RGA01_000228-T1.exon5;Parent=RGA01_000228-T1;
scaffold_2	funannotate	exon	259230	259543	.	+	.	ID=RGA01_000228-T1.exon6;Parent=RGA01_000228-T1;
scaffold_2	funannotate	exon	259599	259858	.	+	.	ID=RGA01_000228-T1.exon7;Parent=RGA01_000228-T1;
scaffold_2	funannotate	exon	259912	260105	.	+	.	ID=RGA01_000228-T1.exon8;Parent=RGA01_000228-T1;
scaffold_2	funannotate	CDS	257803	257922	.	+	0	ID=RGA01_000228-T1.cds;Parent=RGA01_000228-T1;
scaffold_2	funannotate	CDS	257971	258344	.	+	0	ID=RGA01_000228-T1.cds;Parent=RGA01_000228-T1;
scaffold_2	funannotate	CDS	258398	258831	.	+	1	ID=RGA01_000228-T1.cds;Parent=RGA01_000228-T1;
scaffold_2	funannotate	CDS	258882	258981	.	+	2	ID=RGA01_000228-T1.cds;Parent=RGA01_000228-T1;
scaffold_2	funannotate	CDS	259150	259177	.	+	1	ID=RGA01_000228-T1.cds;Parent=RGA01_000228-T1;
scaffold_2	funannotate	CDS	259230	259543	.	+	0	ID=RGA01_000228-T1.cds;Parent=RGA01_000228-T1;
scaffold_2	funannotate	CDS	259599	259858	.	+	1	ID=RGA01_000228-T1.cds;Parent=RGA01_000228-T1;
scaffold_2	funannotate	CDS	259912	260105	.	+	2	ID=RGA01_000228-T1.cds;Parent=RGA01_000228-T1;
scaffold_2	funannotate	gene	260618	261622	.	-	.	ID=RGA01_000229;
scaffold_2	funannotate	mRNA	260618	261622	.	-	.	ID=RGA01_000229-T1;Parent=RGA01_000229;product=hypothetical protein;
scaffold_2	funannotate	exon	260618	261622	.	-	.	ID=RGA01_000229-T1.exon1;Parent=RGA01_000229-T1;
scaffold_2	funannotate	CDS	260618	261622	.	-	0	ID=RGA01_000229-T1.cds;Parent=RGA01_000229-T1;
scaffold_2	funannotate	gene	262453	264436	.	+	.	ID=RGA01_000230;
scaffold_2	funannotate	mRNA	262453	264436	.	+	.	ID=RGA01_000230-T1;Parent=RGA01_000230;product=hypothetical protein;
scaffold_2	funannotate	exon	262453	264197	.	+	.	ID=RGA01_000230-T1.exon1;Parent=RGA01_000230-T1;
scaffold_2	funannotate	exon	264256	264436	.	+	.	ID=RGA01_000230-T1.exon2;Parent=RGA01_000230-T1;
scaffold_2	funannotate	CDS	262453	264197	.	+	0	ID=RGA01_000230-T1.cds;Parent=RGA01_000230-T1;
scaffold_2	funannotate	CDS	264256	264436	.	+	1	ID=RGA01_000230-T1.cds;Parent=RGA01_000230-T1;
scaffold_2	funannotate	gene	265140	266117	.	-	.	ID=RGA01_000231;
scaffold_2	funannotate	mRNA	265140	266117	.	-	.	ID=RGA01_000231-T1;Parent=RGA01_000231;product=hypothetical protein;
scaffold_2	funannotate	exon	265140	266117	.	-	.	ID=RGA01_000231-T1.exon1;Parent=RGA01_000231-T1;
scaffold_2	funannotate	CDS	265140	266117	.	-	0	ID=RGA01_000231-T1.cds;Parent=RGA01_000231-T1;
scaffold_2	funannotate	gene	267095	269142	.	+	.	ID=RGA01_000232;
scaffold_2	funannotate	mRNA	267095	269142	.	+	.	ID=RGA01_000232-T1;Parent=RGA01_000232;product=hypothetical protein;
scaffold_2	funannotate	exon	267095	267677	.	+	.	ID=RGA01_000232-T1.exon1;Parent=RGA01_000232-T1;
scaffold_2	funannotate	exon	267837	267847	.	+	.	ID=RGA01_000232-T1.exon2;Parent=RGA01_000232-T1;
scaffold_2	funannotate	exon	268006	268715	.	+	.	ID=RGA01_000232-T1.exon3;Parent=RGA01_000232-T1;
scaffold_2	funannotate	exon	268797	269142	.	+	.	ID=RGA01_000232-T1.exon4;Parent=RGA01_000232-T1;
scaffold_2	funannotate	CDS	267095	267677	.	+	0	ID=RGA01_000232-T1.cds;Parent=RGA01_000232-T1;
scaffold_2	funannotate	CDS	267837	267847	.	+	2	ID=RGA01_000232-T1.cds;Parent=RGA01_000232-T1;
scaffold_2	funannotate	CDS	268006	268715	.	+	0	ID=RGA01_000232-T1.cds;Parent=RGA01_000232-T1;
scaffold_2	funannotate	CDS	268797	269142	.	+	1	ID=RGA01_000232-T1.cds;Parent=RGA01_000232-T1;
scaffold_2	funannotate	gene	270198	271487	.	+	.	ID=RGA01_000233;
scaffold_2	funannotate	mRNA	270198	271487	.	+	.	ID=RGA01_000233-T1;Parent=RGA01_000233;product=hypothetical protein;
scaffold_2	funannotate	exon	270198	270420	.	+	.	ID=RGA01_000233-T1.exon1;Parent=RGA01_000233-T1;
scaffold_2	funannotate	exon	270489	270638	.	+	.	ID=RGA01_000233-T1.exon2;Parent=RGA01_000233-T1;
scaffold_2	funannotate	exon	270727	271487	.	+	.	ID=RGA01_000233-T1.exon3;Parent=RGA01_000233-T1;
scaffold_2	funannotate	CDS	270198	270420	.	+	0	ID=RGA01_000233-T1.cds;Parent=RGA01_000233-T1;
scaffold_2	funannotate	CDS	270489	270638	.	+	2	ID=RGA01_000233-T1.cds;Parent=RGA01_000233-T1;
scaffold_2	funannotate	CDS	270727	271487	.	+	2	ID=RGA01_000233-T1.cds;Parent=RGA01_000233-T1;
scaffold_2	funannotate	gene	272432	274492	.	+	.	ID=RGA01_000234;
scaffold_2	funannotate	mRNA	272432	274492	.	+	.	ID=RGA01_000234-T1;Parent=RGA01_000234;product=hypothetical protein;
scaffold_2	funannotate	exon	272432	272434	.	+	.	ID=RGA01_000234-T1.exon1;Parent=RGA01_000234-T1;
scaffold_2	funannotate	exon	272575	273754	.	+	.	ID=RGA01_000234-T1.exon2;Parent=RGA01_000234-T1;
scaffold_2	funannotate	exon	273825	274492	.	+	.	ID=RGA01_000234-T1.exon3;Parent=RGA01_000234-T1;
scaffold_2	funannotate	CDS	272432	272434	.	+	0	ID=RGA01_000234-T1.cds;Parent=RGA01_000234-T1;
scaffold_2	funannotate	CDS	272575	273754	.	+	0	ID=RGA01_000234-T1.cds;Parent=RGA01_000234-T1;
scaffold_2	funannotate	CDS	273825	274492	.	+	2	ID=RGA01_000234-T1.cds;Parent=RGA01_000234-T1;
scaffold_2	funannotate	gene	276667	277041	.	+	.	ID=RGA01_000235;
scaffold_2	funannotate	mRNA	276667	277041	.	+	.	ID=RGA01_000235-T1;Parent=RGA01_000235;product=hypothetical protein;
scaffold_2	funannotate	exon	276667	277041	.	+	.	ID=RGA01_000235-T1.exon1;Parent=RGA01_000235-T1;
scaffold_2	funannotate	CDS	276667	277041	.	+	0	ID=RGA01_000235-T1.cds;Parent=RGA01_000235-T1;
scaffold_2	funannotate	gene	277304	279066	.	-	.	ID=RGA01_000236;
scaffold_2	funannotate	mRNA	277304	279066	.	-	.	ID=RGA01_000236-T1;Parent=RGA01_000236;product=hypothetical protein;
scaffold_2	funannotate	exon	278927	279066	.	-	.	ID=RGA01_000236-T1.exon1;Parent=RGA01_000236-T1;
scaffold_2	funannotate	exon	277304	278858	.	-	.	ID=RGA01_000236-T1.exon2;Parent=RGA01_000236-T1;
scaffold_2	funannotate	CDS	278927	279066	.	-	0	ID=RGA01_000236-T1.cds;Parent=RGA01_000236-T1;
scaffold_2	funannotate	CDS	277304	278858	.	-	1	ID=RGA01_000236-T1.cds;Parent=RGA01_000236-T1;
scaffold_2	funannotate	gene	281014	282673	.	+	.	ID=RGA01_000237;
scaffold_2	funannotate	mRNA	281014	282673	.	+	.	ID=RGA01_000237-T1;Parent=RGA01_000237;product=hypothetical protein;
scaffold_2	funannotate	exon	281014	281127	.	+	.	ID=RGA01_000237-T1.exon1;Parent=RGA01_000237-T1;
scaffold_2	funannotate	exon	281206	281343	.	+	.	ID=RGA01_000237-T1.exon2;Parent=RGA01_000237-T1;
scaffold_2	funannotate	exon	281407	281551	.	+	.	ID=RGA01_000237-T1.exon3;Parent=RGA01_000237-T1;
scaffold_2	funannotate	exon	281606	281824	.	+	.	ID=RGA01_000237-T1.exon4;Parent=RGA01_000237-T1;
scaffold_2	funannotate	exon	281876	282450	.	+	.	ID=RGA01_000237-T1.exon5;Parent=RGA01_000237-T1;
scaffold_2	funannotate	exon	282530	282673	.	+	.	ID=RGA01_000237-T1.exon6;Parent=RGA01_000237-T1;
scaffold_2	funannotate	CDS	281014	281127	.	+	0	ID=RGA01_000237-T1.cds;Parent=RGA01_000237-T1;
scaffold_2	funannotate	CDS	281206	281343	.	+	0	ID=RGA01_000237-T1.cds;Parent=RGA01_000237-T1;
scaffold_2	funannotate	CDS	281407	281551	.	+	0	ID=RGA01_000237-T1.cds;Parent=RGA01_000237-T1;
scaffold_2	funannotate	CDS	281606	281824	.	+	2	ID=RGA01_000237-T1.cds;Parent=RGA01_000237-T1;
scaffold_2	funannotate	CDS	281876	282450	.	+	2	ID=RGA01_000237-T1.cds;Parent=RGA01_000237-T1;
scaffold_2	funannotate	CDS	282530	282673	.	+	0	ID=RGA01_000237-T1.cds;Parent=RGA01_000237-T1;
scaffold_2	funannotate	gene	282805	283899	.	-	.	ID=RGA01_000238;
scaffold_2	funannotate	mRNA	282805	283899	.	-	.	ID=RGA01_000238-T1;Parent=RGA01_000238;product=hypothetical protein;
scaffold_2	funannotate	exon	282805	283899	.	-	.	ID=RGA01_000238-T1.exon1;Parent=RGA01_000238-T1;
scaffold_2	funannotate	CDS	282805	283899	.	-	0	ID=RGA01_000238-T1.cds;Parent=RGA01_000238-T1;
scaffold_2	funannotate	gene	284344	286246	.	+	.	ID=RGA01_000239;
scaffold_2	funannotate	mRNA	284344	286246	.	+	.	ID=RGA01_000239-T1;Parent=RGA01_000239;product=hypothetical protein;
scaffold_2	funannotate	exon	284344	284432	.	+	.	ID=RGA01_000239-T1.exon1;Parent=RGA01_000239-T1;
scaffold_2	funannotate	exon	284495	284521	.	+	.	ID=RGA01_000239-T1.exon2;Parent=RGA01_000239-T1;
scaffold_2	funannotate	exon	284765	284882	.	+	.	ID=RGA01_000239-T1.exon3;Parent=RGA01_000239-T1;
scaffold_2	funannotate	exon	284939	285050	.	+	.	ID=RGA01_000239-T1.exon4;Parent=RGA01_000239-T1;
scaffold_2	funannotate	exon	285116	285264	.	+	.	ID=RGA01_000239-T1.exon5;Parent=RGA01_000239-T1;
scaffold_2	funannotate	exon	285338	286246	.	+	.	ID=RGA01_000239-T1.exon6;Parent=RGA01_000239-T1;
scaffold_2	funannotate	CDS	284344	284432	.	+	0	ID=RGA01_000239-T1.cds;Parent=RGA01_000239-T1;
scaffold_2	funannotate	CDS	284495	284521	.	+	1	ID=RGA01_000239-T1.cds;Parent=RGA01_000239-T1;
scaffold_2	funannotate	CDS	284765	284882	.	+	1	ID=RGA01_000239-T1.cds;Parent=RGA01_000239-T1;
scaffold_2	funannotate	CDS	284939	285050	.	+	0	ID=RGA01_000239-T1.cds;Parent=RGA01_000239-T1;
scaffold_2	funannotate	CDS	285116	285264	.	+	2	ID=RGA01_000239-T1.cds;Parent=RGA01_000239-T1;
scaffold_2	funannotate	CDS	285338	286246	.	+	0	ID=RGA01_000239-T1.cds;Parent=RGA01_000239-T1;
scaffold_2	funannotate	gene	287290	287794	.	-	.	ID=RGA01_000240;
scaffold_2	funannotate	mRNA	287290	287794	.	-	.	ID=RGA01_000240-T1;Parent=RGA01_000240;product=hypothetical protein;
scaffold_2	funannotate	exon	287756	287794	.	-	.	ID=RGA01_000240-T1.exon1;Parent=RGA01_000240-T1;
scaffold_2	funannotate	exon	287290	287676	.	-	.	ID=RGA01_000240-T1.exon2;Parent=RGA01_000240-T1;
scaffold_2	funannotate	CDS	287756	287794	.	-	0	ID=RGA01_000240-T1.cds;Parent=RGA01_000240-T1;
scaffold_2	funannotate	CDS	287290	287676	.	-	0	ID=RGA01_000240-T1.cds;Parent=RGA01_000240-T1;
scaffold_2	funannotate	gene	288224	288710	.	-	.	ID=RGA01_000241;
scaffold_2	funannotate	mRNA	288224	288710	.	-	.	ID=RGA01_000241-T1;Parent=RGA01_000241;product=hypothetical protein;
scaffold_2	funannotate	exon	288579	288710	.	-	.	ID=RGA01_000241-T1.exon1;Parent=RGA01_000241-T1;
scaffold_2	funannotate	exon	288224	288484	.	-	.	ID=RGA01_000241-T1.exon2;Parent=RGA01_000241-T1;
scaffold_2	funannotate	CDS	288579	288710	.	-	0	ID=RGA01_000241-T1.cds;Parent=RGA01_000241-T1;
scaffold_2	funannotate	CDS	288224	288484	.	-	0	ID=RGA01_000241-T1.cds;Parent=RGA01_000241-T1;
scaffold_2	funannotate	gene	290551	290847	.	-	.	ID=RGA01_000242;
scaffold_2	funannotate	mRNA	290551	290847	.	-	.	ID=RGA01_000242-T1;Parent=RGA01_000242;product=hypothetical protein;
scaffold_2	funannotate	exon	290551	290847	.	-	.	ID=RGA01_000242-T1.exon1;Parent=RGA01_000242-T1;
scaffold_2	funannotate	CDS	290551	290847	.	-	0	ID=RGA01_000242-T1.cds;Parent=RGA01_000242-T1;
scaffold_2	funannotate	gene	291573	292589	.	+	.	ID=RGA01_000243;
scaffold_2	funannotate	mRNA	291573	292589	.	+	.	ID=RGA01_000243-T1;Parent=RGA01_000243;product=hypothetical protein;
scaffold_2	funannotate	exon	291573	291886	.	+	.	ID=RGA01_000243-T1.exon1;Parent=RGA01_000243-T1;
scaffold_2	funannotate	exon	291953	292132	.	+	.	ID=RGA01_000243-T1.exon2;Parent=RGA01_000243-T1;
scaffold_2	funannotate	exon	292186	292421	.	+	.	ID=RGA01_000243-T1.exon3;Parent=RGA01_000243-T1;
scaffold_2	funannotate	exon	292504	292589	.	+	.	ID=RGA01_000243-T1.exon4;Parent=RGA01_000243-T1;
scaffold_2	funannotate	CDS	291573	291886	.	+	0	ID=RGA01_000243-T1.cds;Parent=RGA01_000243-T1;
scaffold_2	funannotate	CDS	291953	292132	.	+	1	ID=RGA01_000243-T1.cds;Parent=RGA01_000243-T1;
scaffold_2	funannotate	CDS	292186	292421	.	+	1	ID=RGA01_000243-T1.cds;Parent=RGA01_000243-T1;
scaffold_2	funannotate	CDS	292504	292589	.	+	2	ID=RGA01_000243-T1.cds;Parent=RGA01_000243-T1;
scaffold_2	funannotate	gene	297500	299023	.	+	.	ID=RGA01_000244;
scaffold_2	funannotate	mRNA	297500	299023	.	+	.	ID=RGA01_000244-T1;Parent=RGA01_000244;product=hypothetical protein;
scaffold_2	funannotate	exon	297500	299023	.	+	.	ID=RGA01_000244-T1.exon1;Parent=RGA01_000244-T1;
scaffold_2	funannotate	CDS	297500	299023	.	+	0	ID=RGA01_000244-T1.cds;Parent=RGA01_000244-T1;
scaffold_2	funannotate	gene	299246	300835	.	-	.	ID=RGA01_000245;
scaffold_2	funannotate	mRNA	299246	300835	.	-	.	ID=RGA01_000245-T1;Parent=RGA01_000245;product=hypothetical protein;
scaffold_2	funannotate	exon	300695	300835	.	-	.	ID=RGA01_000245-T1.exon1;Parent=RGA01_000245-T1;
scaffold_2	funannotate	exon	299515	300608	.	-	.	ID=RGA01_000245-T1.exon2;Parent=RGA01_000245-T1;
scaffold_2	funannotate	exon	299246	299453	.	-	.	ID=RGA01_000245-T1.exon3;Parent=RGA01_000245-T1;
scaffold_2	funannotate	CDS	300695	300835	.	-	0	ID=RGA01_000245-T1.cds;Parent=RGA01_000245-T1;
scaffold_2	funannotate	CDS	299515	300608	.	-	0	ID=RGA01_000245-T1.cds;Parent=RGA01_000245-T1;
scaffold_2	funannotate	CDS	299246	299453	.	-	1	ID=RGA01_000245-T1.cds;Parent=RGA01_000245-T1;
scaffold_2	funannotate	gene	317818	318882	.	+	.	ID=RGA01_000246;
scaffold_2	funannotate	mRNA	317818	318882	.	+	.	ID=RGA01_000246-T1;Parent=RGA01_000246;product=hypothetical protein;
scaffold_2	funannotate	exon	317818	318882	.	+	.	ID=RGA01_000246-T1.exon1;Parent=RGA01_000246-T1;
scaffold_2	funannotate	CDS	317818	318882	.	+	0	ID=RGA01_000246-T1.cds;Parent=RGA01_000246-T1;
scaffold_2	funannotate	gene	321543	322928	.	-	.	ID=RGA01_000247;
scaffold_2	funannotate	mRNA	321543	322928	.	-	.	ID=RGA01_000247-T1;Parent=RGA01_000247;product=hypothetical protein;
scaffold_2	funannotate	exon	322745	322928	.	-	.	ID=RGA01_000247-T1.exon1;Parent=RGA01_000247-T1;
scaffold_2	funannotate	exon	322184	322557	.	-	.	ID=RGA01_000247-T1.exon2;Parent=RGA01_000247-T1;
scaffold_2	funannotate	exon	321543	322145	.	-	.	ID=RGA01_000247-T1.exon3;Parent=RGA01_000247-T1;
scaffold_2	funannotate	CDS	322745	322928	.	-	0	ID=RGA01_000247-T1.cds;Parent=RGA01_000247-T1;
scaffold_2	funannotate	CDS	322184	322557	.	-	2	ID=RGA01_000247-T1.cds;Parent=RGA01_000247-T1;
scaffold_2	funannotate	CDS	321543	322145	.	-	0	ID=RGA01_000247-T1.cds;Parent=RGA01_000247-T1;
scaffold_2	funannotate	gene	323469	324382	.	-	.	ID=RGA01_000248;
scaffold_2	funannotate	mRNA	323469	324382	.	-	.	ID=RGA01_000248-T1;Parent=RGA01_000248;product=hypothetical protein;
scaffold_2	funannotate	exon	324088	324382	.	-	.	ID=RGA01_000248-T1.exon1;Parent=RGA01_000248-T1;
scaffold_2	funannotate	exon	323926	324033	.	-	.	ID=RGA01_000248-T1.exon2;Parent=RGA01_000248-T1;
scaffold_2	funannotate	exon	323469	323857	.	-	.	ID=RGA01_000248-T1.exon3;Parent=RGA01_000248-T1;
scaffold_2	funannotate	CDS	324088	324382	.	-	0	ID=RGA01_000248-T1.cds;Parent=RGA01_000248-T1;
scaffold_2	funannotate	CDS	323926	324033	.	-	2	ID=RGA01_000248-T1.cds;Parent=RGA01_000248-T1;
scaffold_2	funannotate	CDS	323469	323857	.	-	2	ID=RGA01_000248-T1.cds;Parent=RGA01_000248-T1;
scaffold_2	funannotate	gene	328689	329678	.	+	.	ID=RGA01_000249;
scaffold_2	funannotate	mRNA	328689	329678	.	+	.	ID=RGA01_000249-T1;Parent=RGA01_000249;product=hypothetical protein;
scaffold_2	funannotate	exon	328689	329032	.	+	.	ID=RGA01_000249-T1.exon1;Parent=RGA01_000249-T1;
scaffold_2	funannotate	exon	329102	329678	.	+	.	ID=RGA01_000249-T1.exon2;Parent=RGA01_000249-T1;
scaffold_2	funannotate	CDS	328689	329032	.	+	0	ID=RGA01_000249-T1.cds;Parent=RGA01_000249-T1;
scaffold_2	funannotate	CDS	329102	329678	.	+	1	ID=RGA01_000249-T1.cds;Parent=RGA01_000249-T1;
scaffold_2	funannotate	gene	330574	331349	.	+	.	ID=RGA01_000250;
scaffold_2	funannotate	mRNA	330574	331349	.	+	.	ID=RGA01_000250-T1;Parent=RGA01_000250;product=hypothetical protein;
scaffold_2	funannotate	exon	330574	330813	.	+	.	ID=RGA01_000250-T1.exon1;Parent=RGA01_000250-T1;
scaffold_2	funannotate	exon	330887	331050	.	+	.	ID=RGA01_000250-T1.exon2;Parent=RGA01_000250-T1;
scaffold_2	funannotate	exon	331114	331236	.	+	.	ID=RGA01_000250-T1.exon3;Parent=RGA01_000250-T1;
scaffold_2	funannotate	exon	331304	331349	.	+	.	ID=RGA01_000250-T1.exon4;Parent=RGA01_000250-T1;
scaffold_2	funannotate	CDS	330574	330813	.	+	0	ID=RGA01_000250-T1.cds;Parent=RGA01_000250-T1;
scaffold_2	funannotate	CDS	330887	331050	.	+	0	ID=RGA01_000250-T1.cds;Parent=RGA01_000250-T1;
scaffold_2	funannotate	CDS	331114	331236	.	+	1	ID=RGA01_000250-T1.cds;Parent=RGA01_000250-T1;
scaffold_2	funannotate	CDS	331304	331349	.	+	1	ID=RGA01_000250-T1.cds;Parent=RGA01_000250-T1;
scaffold_2	funannotate	gene	333114	333980	.	+	.	ID=RGA01_000251;
scaffold_2	funannotate	mRNA	333114	333980	.	+	.	ID=RGA01_000251-T1;Parent=RGA01_000251;product=hypothetical protein;
scaffold_2	funannotate	exon	333114	333146	.	+	.	ID=RGA01_000251-T1.exon1;Parent=RGA01_000251-T1;
scaffold_2	funannotate	exon	333297	333561	.	+	.	ID=RGA01_000251-T1.exon2;Parent=RGA01_000251-T1;
scaffold_2	funannotate	exon	333624	333872	.	+	.	ID=RGA01_000251-T1.exon3;Parent=RGA01_000251-T1;
scaffold_2	funannotate	exon	333928	333980	.	+	.	ID=RGA01_000251-T1.exon4;Parent=RGA01_000251-T1;
scaffold_2	funannotate	CDS	333114	333146	.	+	0	ID=RGA01_000251-T1.cds;Parent=RGA01_000251-T1;
scaffold_2	funannotate	CDS	333297	333561	.	+	0	ID=RGA01_000251-T1.cds;Parent=RGA01_000251-T1;
scaffold_2	funannotate	CDS	333624	333872	.	+	2	ID=RGA01_000251-T1.cds;Parent=RGA01_000251-T1;
scaffold_2	funannotate	CDS	333928	333980	.	+	2	ID=RGA01_000251-T1.cds;Parent=RGA01_000251-T1;
scaffold_2	funannotate	gene	335143	337574	.	+	.	ID=RGA01_000252;
scaffold_2	funannotate	mRNA	335143	337574	.	+	.	ID=RGA01_000252-T1;Parent=RGA01_000252;product=hypothetical protein;
scaffold_2	funannotate	exon	335143	335626	.	+	.	ID=RGA01_000252-T1.exon1;Parent=RGA01_000252-T1;
scaffold_2	funannotate	exon	335809	336328	.	+	.	ID=RGA01_000252-T1.exon2;Parent=RGA01_000252-T1;
scaffold_2	funannotate	exon	336421	336835	.	+	.	ID=RGA01_000252-T1.exon3;Parent=RGA01_000252-T1;
scaffold_2	funannotate	exon	336947	337045	.	+	.	ID=RGA01_000252-T1.exon4;Parent=RGA01_000252-T1;
scaffold_2	funannotate	exon	337140	337574	.	+	.	ID=RGA01_000252-T1.exon5;Parent=RGA01_000252-T1;
scaffold_2	funannotate	CDS	335143	335626	.	+	0	ID=RGA01_000252-T1.cds;Parent=RGA01_000252-T1;
scaffold_2	funannotate	CDS	335809	336328	.	+	2	ID=RGA01_000252-T1.cds;Parent=RGA01_000252-T1;
scaffold_2	funannotate	CDS	336421	336835	.	+	1	ID=RGA01_000252-T1.cds;Parent=RGA01_000252-T1;
scaffold_2	funannotate	CDS	336947	337045	.	+	0	ID=RGA01_000252-T1.cds;Parent=RGA01_000252-T1;
scaffold_2	funannotate	CDS	337140	337574	.	+	0	ID=RGA01_000252-T1.cds;Parent=RGA01_000252-T1;
scaffold_2	funannotate	gene	338497	339663	.	-	.	ID=RGA01_000253;
scaffold_2	funannotate	mRNA	338497	339663	.	-	.	ID=RGA01_000253-T1;Parent=RGA01_000253;product=hypothetical protein;
scaffold_2	funannotate	exon	338497	339663	.	-	.	ID=RGA01_000253-T1.exon1;Parent=RGA01_000253-T1;
scaffold_2	funannotate	CDS	338497	339663	.	-	0	ID=RGA01_000253-T1.cds;Parent=RGA01_000253-T1;
scaffold_2	funannotate	gene	342533	343951	.	-	.	ID=RGA01_000254;
scaffold_2	funannotate	mRNA	342533	343951	.	-	.	ID=RGA01_000254-T1;Parent=RGA01_000254;product=hypothetical protein;
scaffold_2	funannotate	exon	342533	343951	.	-	.	ID=RGA01_000254-T1.exon1;Parent=RGA01_000254-T1;
scaffold_2	funannotate	CDS	342533	343951	.	-	0	ID=RGA01_000254-T1.cds;Parent=RGA01_000254-T1;
scaffold_2	funannotate	gene	345476	347143	.	-	.	ID=RGA01_000255;
scaffold_2	funannotate	mRNA	345476	347143	.	-	.	ID=RGA01_000255-T1;Parent=RGA01_000255;product=hypothetical protein;
scaffold_2	funannotate	exon	346994	347143	.	-	.	ID=RGA01_000255-T1.exon1;Parent=RGA01_000255-T1;
scaffold_2	funannotate	exon	346881	346917	.	-	.	ID=RGA01_000255-T1.exon2;Parent=RGA01_000255-T1;
scaffold_2	funannotate	exon	346375	346804	.	-	.	ID=RGA01_000255-T1.exon3;Parent=RGA01_000255-T1;
scaffold_2	funannotate	exon	345476	346271	.	-	.	ID=RGA01_000255-T1.exon4;Parent=RGA01_000255-T1;
scaffold_2	funannotate	CDS	346994	347143	.	-	0	ID=RGA01_000255-T1.cds;Parent=RGA01_000255-T1;
scaffold_2	funannotate	CDS	346881	346917	.	-	0	ID=RGA01_000255-T1.cds;Parent=RGA01_000255-T1;
scaffold_2	funannotate	CDS	346375	346804	.	-	2	ID=RGA01_000255-T1.cds;Parent=RGA01_000255-T1;
scaffold_2	funannotate	CDS	345476	346271	.	-	1	ID=RGA01_000255-T1.cds;Parent=RGA01_000255-T1;
scaffold_2	funannotate	gene	348021	348942	.	-	.	ID=RGA01_000256;
scaffold_2	funannotate	mRNA	348021	348942	.	-	.	ID=RGA01_000256-T1;Parent=RGA01_000256;product=hypothetical protein;
scaffold_2	funannotate	exon	348840	348942	.	-	.	ID=RGA01_000256-T1.exon1;Parent=RGA01_000256-T1;
scaffold_2	funannotate	exon	348501	348777	.	-	.	ID=RGA01_000256-T1.exon2;Parent=RGA01_000256-T1;
scaffold_2	funannotate	exon	348021	348438	.	-	.	ID=RGA01_000256-T1.exon3;Parent=RGA01_000256-T1;
scaffold_2	funannotate	CDS	348840	348942	.	-	0	ID=RGA01_000256-T1.cds;Parent=RGA01_000256-T1;
scaffold_2	funannotate	CDS	348501	348777	.	-	2	ID=RGA01_000256-T1.cds;Parent=RGA01_000256-T1;
scaffold_2	funannotate	CDS	348021	348438	.	-	1	ID=RGA01_000256-T1.cds;Parent=RGA01_000256-T1;
scaffold_2	funannotate	gene	349525	350730	.	+	.	ID=RGA01_000257;
scaffold_2	funannotate	mRNA	349525	350730	.	+	.	ID=RGA01_000257-T1;Parent=RGA01_000257;product=hypothetical protein;
scaffold_2	funannotate	exon	349525	349566	.	+	.	ID=RGA01_000257-T1.exon1;Parent=RGA01_000257-T1;
scaffold_2	funannotate	exon	349630	350073	.	+	.	ID=RGA01_000257-T1.exon2;Parent=RGA01_000257-T1;
scaffold_2	funannotate	exon	350134	350730	.	+	.	ID=RGA01_000257-T1.exon3;Parent=RGA01_000257-T1;
scaffold_2	funannotate	CDS	349525	349566	.	+	0	ID=RGA01_000257-T1.cds;Parent=RGA01_000257-T1;
scaffold_2	funannotate	CDS	349630	350073	.	+	0	ID=RGA01_000257-T1.cds;Parent=RGA01_000257-T1;
scaffold_2	funannotate	CDS	350134	350730	.	+	0	ID=RGA01_000257-T1.cds;Parent=RGA01_000257-T1;
scaffold_2	funannotate	gene	351487	353310	.	+	.	ID=RGA01_000258;
scaffold_2	funannotate	mRNA	351487	353310	.	+	.	ID=RGA01_000258-T1;Parent=RGA01_000258;product=hypothetical protein;
scaffold_2	funannotate	exon	351487	351515	.	+	.	ID=RGA01_000258-T1.exon1;Parent=RGA01_000258-T1;
scaffold_2	funannotate	exon	351563	352185	.	+	.	ID=RGA01_000258-T1.exon2;Parent=RGA01_000258-T1;
scaffold_2	funannotate	exon	352241	353310	.	+	.	ID=RGA01_000258-T1.exon3;Parent=RGA01_000258-T1;
scaffold_2	funannotate	CDS	351487	351515	.	+	0	ID=RGA01_000258-T1.cds;Parent=RGA01_000258-T1;
scaffold_2	funannotate	CDS	351563	352185	.	+	1	ID=RGA01_000258-T1.cds;Parent=RGA01_000258-T1;
scaffold_2	funannotate	CDS	352241	353310	.	+	2	ID=RGA01_000258-T1.cds;Parent=RGA01_000258-T1;
scaffold_2	funannotate	gene	354690	356026	.	+	.	ID=RGA01_000259;
scaffold_2	funannotate	mRNA	354690	356026	.	+	.	ID=RGA01_000259-T1;Parent=RGA01_000259;product=hypothetical protein;
scaffold_2	funannotate	exon	354690	355047	.	+	.	ID=RGA01_000259-T1.exon1;Parent=RGA01_000259-T1;
scaffold_2	funannotate	exon	355107	355330	.	+	.	ID=RGA01_000259-T1.exon2;Parent=RGA01_000259-T1;
scaffold_2	funannotate	exon	355385	355410	.	+	.	ID=RGA01_000259-T1.exon3;Parent=RGA01_000259-T1;
scaffold_2	funannotate	exon	355474	355862	.	+	.	ID=RGA01_000259-T1.exon4;Parent=RGA01_000259-T1;
scaffold_2	funannotate	exon	355950	356026	.	+	.	ID=RGA01_000259-T1.exon5;Parent=RGA01_000259-T1;
scaffold_2	funannotate	CDS	354690	355047	.	+	0	ID=RGA01_000259-T1.cds;Parent=RGA01_000259-T1;
scaffold_2	funannotate	CDS	355107	355330	.	+	2	ID=RGA01_000259-T1.cds;Parent=RGA01_000259-T1;
scaffold_2	funannotate	CDS	355385	355410	.	+	0	ID=RGA01_000259-T1.cds;Parent=RGA01_000259-T1;
scaffold_2	funannotate	CDS	355474	355862	.	+	1	ID=RGA01_000259-T1.cds;Parent=RGA01_000259-T1;
scaffold_2	funannotate	CDS	355950	356026	.	+	2	ID=RGA01_000259-T1.cds;Parent=RGA01_000259-T1;
scaffold_2	funannotate	gene	356230	357163	.	-	.	ID=RGA01_000260;
scaffold_2	funannotate	mRNA	356230	357163	.	-	.	ID=RGA01_000260-T1;Parent=RGA01_000260;product=hypothetical protein;
scaffold_2	funannotate	exon	357106	357163	.	-	.	ID=RGA01_000260-T1.exon1;Parent=RGA01_000260-T1;
scaffold_2	funannotate	exon	356601	357044	.	-	.	ID=RGA01_000260-T1.exon2;Parent=RGA01_000260-T1;
scaffold_2	funannotate	exon	356230	356399	.	-	.	ID=RGA01_000260-T1.exon3;Parent=RGA01_000260-T1;
scaffold_2	funannotate	CDS	357106	357163	.	-	0	ID=RGA01_000260-T1.cds;Parent=RGA01_000260-T1;
scaffold_2	funannotate	CDS	356601	357044	.	-	2	ID=RGA01_000260-T1.cds;Parent=RGA01_000260-T1;
scaffold_2	funannotate	CDS	356230	356399	.	-	2	ID=RGA01_000260-T1.cds;Parent=RGA01_000260-T1;
scaffold_2	funannotate	gene	357602	360578	.	+	.	ID=RGA01_000261;
scaffold_2	funannotate	mRNA	357602	360578	.	+	.	ID=RGA01_000261-T1;Parent=RGA01_000261;product=hypothetical protein;
scaffold_2	funannotate	exon	357602	357746	.	+	.	ID=RGA01_000261-T1.exon1;Parent=RGA01_000261-T1;
scaffold_2	funannotate	exon	357886	358227	.	+	.	ID=RGA01_000261-T1.exon2;Parent=RGA01_000261-T1;
scaffold_2	funannotate	exon	358283	358987	.	+	.	ID=RGA01_000261-T1.exon3;Parent=RGA01_000261-T1;
scaffold_2	funannotate	exon	359104	359722	.	+	.	ID=RGA01_000261-T1.exon4;Parent=RGA01_000261-T1;
scaffold_2	funannotate	exon	359831	360249	.	+	.	ID=RGA01_000261-T1.exon5;Parent=RGA01_000261-T1;
scaffold_2	funannotate	exon	360328	360578	.	+	.	ID=RGA01_000261-T1.exon6;Parent=RGA01_000261-T1;
scaffold_2	funannotate	CDS	357602	357746	.	+	0	ID=RGA01_000261-T1.cds;Parent=RGA01_000261-T1;
scaffold_2	funannotate	CDS	357886	358227	.	+	2	ID=RGA01_000261-T1.cds;Parent=RGA01_000261-T1;
scaffold_2	funannotate	CDS	358283	358987	.	+	2	ID=RGA01_000261-T1.cds;Parent=RGA01_000261-T1;
scaffold_2	funannotate	CDS	359104	359722	.	+	2	ID=RGA01_000261-T1.cds;Parent=RGA01_000261-T1;
scaffold_2	funannotate	CDS	359831	360249	.	+	1	ID=RGA01_000261-T1.cds;Parent=RGA01_000261-T1;
scaffold_2	funannotate	CDS	360328	360578	.	+	2	ID=RGA01_000261-T1.cds;Parent=RGA01_000261-T1;
scaffold_2	funannotate	gene	361174	362550	.	+	.	ID=RGA01_000262;
scaffold_2	funannotate	mRNA	361174	362550	.	+	.	ID=RGA01_000262-T1;Parent=RGA01_000262;product=hypothetical protein;
scaffold_2	funannotate	exon	361174	362157	.	+	.	ID=RGA01_000262-T1.exon1;Parent=RGA01_000262-T1;
scaffold_2	funannotate	exon	362212	362550	.	+	.	ID=RGA01_000262-T1.exon2;Parent=RGA01_000262-T1;
scaffold_2	funannotate	CDS	361174	362157	.	+	0	ID=RGA01_000262-T1.cds;Parent=RGA01_000262-T1;
scaffold_2	funannotate	CDS	362212	362550	.	+	0	ID=RGA01_000262-T1.cds;Parent=RGA01_000262-T1;
scaffold_2	funannotate	gene	362785	364227	.	-	.	ID=RGA01_000263;
scaffold_2	funannotate	mRNA	362785	364227	.	-	.	ID=RGA01_000263-T1;Parent=RGA01_000263;product=hypothetical protein;
scaffold_2	funannotate	exon	362785	364227	.	-	.	ID=RGA01_000263-T1.exon1;Parent=RGA01_000263-T1;
scaffold_2	funannotate	CDS	362785	364227	.	-	0	ID=RGA01_000263-T1.cds;Parent=RGA01_000263-T1;
scaffold_2	funannotate	gene	365111	366093	.	+	.	ID=RGA01_000264;
scaffold_2	funannotate	mRNA	365111	366093	.	+	.	ID=RGA01_000264-T1;Parent=RGA01_000264;product=hypothetical protein;
scaffold_2	funannotate	exon	365111	365287	.	+	.	ID=RGA01_000264-T1.exon1;Parent=RGA01_000264-T1;
scaffold_2	funannotate	exon	365408	365507	.	+	.	ID=RGA01_000264-T1.exon2;Parent=RGA01_000264-T1;
scaffold_2	funannotate	exon	365702	366093	.	+	.	ID=RGA01_000264-T1.exon3;Parent=RGA01_000264-T1;
scaffold_2	funannotate	CDS	365111	365287	.	+	0	ID=RGA01_000264-T1.cds;Parent=RGA01_000264-T1;
scaffold_2	funannotate	CDS	365408	365507	.	+	0	ID=RGA01_000264-T1.cds;Parent=RGA01_000264-T1;
scaffold_2	funannotate	CDS	365702	366093	.	+	2	ID=RGA01_000264-T1.cds;Parent=RGA01_000264-T1;
scaffold_2	funannotate	gene	366637	369755	.	-	.	ID=RGA01_000265;
scaffold_2	funannotate	mRNA	366637	369755	.	-	.	ID=RGA01_000265-T1;Parent=RGA01_000265;product=hypothetical protein;
scaffold_2	funannotate	exon	369655	369755	.	-	.	ID=RGA01_000265-T1.exon1;Parent=RGA01_000265-T1;
scaffold_2	funannotate	exon	366637	369565	.	-	.	ID=RGA01_000265-T1.exon2;Parent=RGA01_000265-T1;
scaffold_2	funannotate	CDS	369655	369755	.	-	0	ID=RGA01_000265-T1.cds;Parent=RGA01_000265-T1;
scaffold_2	funannotate	CDS	366637	369565	.	-	1	ID=RGA01_000265-T1.cds;Parent=RGA01_000265-T1;
scaffold_2	funannotate	gene	374236	375974	.	+	.	ID=RGA01_000266;
scaffold_2	funannotate	mRNA	374236	375974	.	+	.	ID=RGA01_000266-T1;Parent=RGA01_000266;product=hypothetical protein;
scaffold_2	funannotate	exon	374236	374541	.	+	.	ID=RGA01_000266-T1.exon1;Parent=RGA01_000266-T1;
scaffold_2	funannotate	exon	374687	374900	.	+	.	ID=RGA01_000266-T1.exon2;Parent=RGA01_000266-T1;
scaffold_2	funannotate	exon	374954	375045	.	+	.	ID=RGA01_000266-T1.exon3;Parent=RGA01_000266-T1;
scaffold_2	funannotate	exon	375108	375532	.	+	.	ID=RGA01_000266-T1.exon4;Parent=RGA01_000266-T1;
scaffold_2	funannotate	exon	375647	375974	.	+	.	ID=RGA01_000266-T1.exon5;Parent=RGA01_000266-T1;
scaffold_2	funannotate	CDS	374236	374541	.	+	0	ID=RGA01_000266-T1.cds;Parent=RGA01_000266-T1;
scaffold_2	funannotate	CDS	374687	374900	.	+	0	ID=RGA01_000266-T1.cds;Parent=RGA01_000266-T1;
scaffold_2	funannotate	CDS	374954	375045	.	+	2	ID=RGA01_000266-T1.cds;Parent=RGA01_000266-T1;
scaffold_2	funannotate	CDS	375108	375532	.	+	0	ID=RGA01_000266-T1.cds;Parent=RGA01_000266-T1;
scaffold_2	funannotate	CDS	375647	375974	.	+	1	ID=RGA01_000266-T1.cds;Parent=RGA01_000266-T1;
scaffold_2	funannotate	gene	377114	379231	.	+	.	ID=RGA01_000267;
scaffold_2	funannotate	mRNA	377114	379231	.	+	.	ID=RGA01_000267-T1;Parent=RGA01_000267;product=hypothetical protein;
scaffold_2	funannotate	exon	377114	379231	.	+	.	ID=RGA01_000267-T1.exon1;Parent=RGA01_000267-T1;
scaffold_2	funannotate	CDS	377114	379231	.	+	0	ID=RGA01_000267-T1.cds;Parent=RGA01_000267-T1;
scaffold_2	funannotate	gene	380015	382147	.	-	.	ID=RGA01_000268;
scaffold_2	funannotate	mRNA	380015	382147	.	-	.	ID=RGA01_000268-T1;Parent=RGA01_000268;product=hypothetical protein;
scaffold_2	funannotate	exon	381200	382147	.	-	.	ID=RGA01_000268-T1.exon1;Parent=RGA01_000268-T1;
scaffold_2	funannotate	exon	380015	380929	.	-	.	ID=RGA01_000268-T1.exon2;Parent=RGA01_000268-T1;
scaffold_2	funannotate	CDS	381200	382147	.	-	0	ID=RGA01_000268-T1.cds;Parent=RGA01_000268-T1;
scaffold_2	funannotate	CDS	380015	380929	.	-	0	ID=RGA01_000268-T1.cds;Parent=RGA01_000268-T1;
scaffold_2	funannotate	gene	383185	384834	.	-	.	ID=RGA01_000269;
scaffold_2	funannotate	mRNA	383185	384834	.	-	.	ID=RGA01_000269-T1;Parent=RGA01_000269;product=hypothetical protein;
scaffold_2	funannotate	exon	384742	384834	.	-	.	ID=RGA01_000269-T1.exon1;Parent=RGA01_000269-T1;
scaffold_2	funannotate	exon	384270	384554	.	-	.	ID=RGA01_000269-T1.exon2;Parent=RGA01_000269-T1;
scaffold_2	funannotate	exon	384076	384150	.	-	.	ID=RGA01_000269-T1.exon3;Parent=RGA01_000269-T1;
scaffold_2	funannotate	exon	383568	383765	.	-	.	ID=RGA01_000269-T1.exon4;Parent=RGA01_000269-T1;
scaffold_2	funannotate	exon	383185	383460	.	-	.	ID=RGA01_000269-T1.exon5;Parent=RGA01_000269-T1;
scaffold_2	funannotate	CDS	384742	384834	.	-	0	ID=RGA01_000269-T1.cds;Parent=RGA01_000269-T1;
scaffold_2	funannotate	CDS	384270	384554	.	-	0	ID=RGA01_000269-T1.cds;Parent=RGA01_000269-T1;
scaffold_2	funannotate	CDS	384076	384150	.	-	0	ID=RGA01_000269-T1.cds;Parent=RGA01_000269-T1;
scaffold_2	funannotate	CDS	383568	383765	.	-	0	ID=RGA01_000269-T1.cds;Parent=RGA01_000269-T1;
scaffold_2	funannotate	CDS	383185	383460	.	-	0	ID=RGA01_000269-T1.cds;Parent=RGA01_000269-T1;
scaffold_2	funannotate	gene	386219	389474	.	-	.	ID=RGA01_000270;
scaffold_2	funannotate	mRNA	386219	389474	.	-	.	ID=RGA01_000270-T1;Parent=RGA01_000270;product=hypothetical protein;
scaffold_2	funannotate	exon	388852	389474	.	-	.	ID=RGA01_000270-T1.exon1;Parent=RGA01_000270-T1;
scaffold_2	funannotate	exon	388510	388788	.	-	.	ID=RGA01_000270-T1.exon2;Parent=RGA01_000270-T1;
scaffold_2	funannotate	exon	386647	388400	.	-	.	ID=RGA01_000270-T1.exon3;Parent=RGA01_000270-T1;
scaffold_2	funannotate	exon	386219	386589	.	-	.	ID=RGA01_000270-T1.exon4;Parent=RGA01_000270-T1;
scaffold_2	funannotate	CDS	388852	389474	.	-	0	ID=RGA01_000270-T1.cds;Parent=RGA01_000270-T1;
scaffold_2	funannotate	CDS	388510	388788	.	-	1	ID=RGA01_000270-T1.cds;Parent=RGA01_000270-T1;
scaffold_2	funannotate	CDS	386647	388400	.	-	1	ID=RGA01_000270-T1.cds;Parent=RGA01_000270-T1;
scaffold_2	funannotate	CDS	386219	386589	.	-	2	ID=RGA01_000270-T1.cds;Parent=RGA01_000270-T1;
scaffold_2	funannotate	gene	391858	393013	.	-	.	ID=RGA01_000271;
scaffold_2	funannotate	mRNA	391858	393013	.	-	.	ID=RGA01_000271-T1;Parent=RGA01_000271;product=hypothetical protein;
scaffold_2	funannotate	exon	392798	393013	.	-	.	ID=RGA01_000271-T1.exon1;Parent=RGA01_000271-T1;
scaffold_2	funannotate	exon	392685	392719	.	-	.	ID=RGA01_000271-T1.exon2;Parent=RGA01_000271-T1;
scaffold_2	funannotate	exon	391947	392616	.	-	.	ID=RGA01_000271-T1.exon3;Parent=RGA01_000271-T1;
scaffold_2	funannotate	exon	391858	391878	.	-	.	ID=RGA01_000271-T1.exon4;Parent=RGA01_000271-T1;
scaffold_2	funannotate	CDS	392798	393013	.	-	0	ID=RGA01_000271-T1.cds;Parent=RGA01_000271-T1;
scaffold_2	funannotate	CDS	392685	392719	.	-	0	ID=RGA01_000271-T1.cds;Parent=RGA01_000271-T1;
scaffold_2	funannotate	CDS	391947	392616	.	-	1	ID=RGA01_000271-T1.cds;Parent=RGA01_000271-T1;
scaffold_2	funannotate	CDS	391858	391878	.	-	0	ID=RGA01_000271-T1.cds;Parent=RGA01_000271-T1;
scaffold_2	funannotate	gene	395771	397350	.	-	.	ID=RGA01_000272;
scaffold_2	funannotate	mRNA	395771	397350	.	-	.	ID=RGA01_000272-T1;Parent=RGA01_000272;product=hypothetical protein;
scaffold_2	funannotate	exon	397219	397350	.	-	.	ID=RGA01_000272-T1.exon1;Parent=RGA01_000272-T1;
[truncated: 114,966 more rows]
