# Supplementary material for: Population genomics of the grapevine pathogen Eutypa lata reveals evidence for population expansion and intraspecific differences in secondary metabolite gene clusters
Source: PLoS Genet. 2022 Apr 1;18(4):e1010153. doi: 10.1371/journal.pgen.1010153 (PMC9007359; doi:10.1371/journal.pgen.1010153)
Supplement: S1 Data — (ZIP) [file pgen.1010153.s010.zip › Eutypa_lata_RGA07.gff3]

##gff-version 3
scaffold_1	funannotate	gene	2172	4243	.	+	.	ID=RGA07_000001;
scaffold_1	funannotate	mRNA	2172	4243	.	+	.	ID=RGA07_000001-T1;Parent=RGA07_000001;product=hypothetical protein;
scaffold_1	funannotate	exon	2172	2402	.	+	.	ID=RGA07_000001-T1.exon1;Parent=RGA07_000001-T1;
scaffold_1	funannotate	exon	2516	2774	.	+	.	ID=RGA07_000001-T1.exon2;Parent=RGA07_000001-T1;
scaffold_1	funannotate	exon	2947	3305	.	+	.	ID=RGA07_000001-T1.exon3;Parent=RGA07_000001-T1;
scaffold_1	funannotate	exon	3373	3772	.	+	.	ID=RGA07_000001-T1.exon4;Parent=RGA07_000001-T1;
scaffold_1	funannotate	exon	4029	4243	.	+	.	ID=RGA07_000001-T1.exon5;Parent=RGA07_000001-T1;
scaffold_1	funannotate	CDS	2172	2402	.	+	0	ID=RGA07_000001-T1.cds;Parent=RGA07_000001-T1;
scaffold_1	funannotate	CDS	2516	2774	.	+	0	ID=RGA07_000001-T1.cds;Parent=RGA07_000001-T1;
scaffold_1	funannotate	CDS	2947	3305	.	+	2	ID=RGA07_000001-T1.cds;Parent=RGA07_000001-T1;
scaffold_1	funannotate	CDS	3373	3772	.	+	0	ID=RGA07_000001-T1.cds;Parent=RGA07_000001-T1;
scaffold_1	funannotate	CDS	4029	4243	.	+	2	ID=RGA07_000001-T1.cds;Parent=RGA07_000001-T1;
scaffold_1	funannotate	gene	6537	8192	.	+	.	ID=RGA07_000002;
scaffold_1	funannotate	mRNA	6537	8192	.	+	.	ID=RGA07_000002-T1;Parent=RGA07_000002;product=hypothetical protein;
scaffold_1	funannotate	exon	6537	8192	.	+	.	ID=RGA07_000002-T1.exon1;Parent=RGA07_000002-T1;
scaffold_1	funannotate	CDS	6537	8192	.	+	0	ID=RGA07_000002-T1.cds;Parent=RGA07_000002-T1;
scaffold_1	funannotate	gene	8553	10151	.	+	.	ID=RGA07_000003;
scaffold_1	funannotate	mRNA	8553	10151	.	+	.	ID=RGA07_000003-T1;Parent=RGA07_000003;product=hypothetical protein;
scaffold_1	funannotate	exon	8553	10151	.	+	.	ID=RGA07_000003-T1.exon1;Parent=RGA07_000003-T1;
scaffold_1	funannotate	CDS	8553	10151	.	+	0	ID=RGA07_000003-T1.cds;Parent=RGA07_000003-T1;
scaffold_1	funannotate	gene	12177	13073	.	+	.	ID=RGA07_000004;
scaffold_1	funannotate	mRNA	12177	13073	.	+	.	ID=RGA07_000004-T1;Parent=RGA07_000004;product=hypothetical protein;
scaffold_1	funannotate	exon	12177	12847	.	+	.	ID=RGA07_000004-T1.exon1;Parent=RGA07_000004-T1;
scaffold_1	funannotate	exon	12947	13073	.	+	.	ID=RGA07_000004-T1.exon2;Parent=RGA07_000004-T1;
scaffold_1	funannotate	CDS	12177	12847	.	+	0	ID=RGA07_000004-T1.cds;Parent=RGA07_000004-T1;
scaffold_1	funannotate	CDS	12947	13073	.	+	1	ID=RGA07_000004-T1.cds;Parent=RGA07_000004-T1;
scaffold_1	funannotate	gene	14970	19723	.	-	.	ID=RGA07_000005;
scaffold_1	funannotate	mRNA	14970	19723	.	-	.	ID=RGA07_000005-T1;Parent=RGA07_000005;product=hypothetical protein;
scaffold_1	funannotate	exon	19036	19723	.	-	.	ID=RGA07_000005-T1.exon1;Parent=RGA07_000005-T1;
scaffold_1	funannotate	exon	17900	18939	.	-	.	ID=RGA07_000005-T1.exon2;Parent=RGA07_000005-T1;
scaffold_1	funannotate	exon	15193	17839	.	-	.	ID=RGA07_000005-T1.exon3;Parent=RGA07_000005-T1;
scaffold_1	funannotate	exon	14970	15091	.	-	.	ID=RGA07_000005-T1.exon4;Parent=RGA07_000005-T1;
scaffold_1	funannotate	CDS	19036	19723	.	-	0	ID=RGA07_000005-T1.cds;Parent=RGA07_000005-T1;
scaffold_1	funannotate	CDS	17900	18939	.	-	2	ID=RGA07_000005-T1.cds;Parent=RGA07_000005-T1;
scaffold_1	funannotate	CDS	15193	17839	.	-	0	ID=RGA07_000005-T1.cds;Parent=RGA07_000005-T1;
scaffold_1	funannotate	CDS	14970	15091	.	-	2	ID=RGA07_000005-T1.cds;Parent=RGA07_000005-T1;
scaffold_1	funannotate	gene	23893	24721	.	+	.	ID=RGA07_000006;
scaffold_1	funannotate	mRNA	23893	24721	.	+	.	ID=RGA07_000006-T1;Parent=RGA07_000006;product=hypothetical protein;
scaffold_1	funannotate	exon	23893	24062	.	+	.	ID=RGA07_000006-T1.exon1;Parent=RGA07_000006-T1;
scaffold_1	funannotate	exon	24138	24220	.	+	.	ID=RGA07_000006-T1.exon2;Parent=RGA07_000006-T1;
scaffold_1	funannotate	exon	24411	24721	.	+	.	ID=RGA07_000006-T1.exon3;Parent=RGA07_000006-T1;
scaffold_1	funannotate	CDS	23893	24062	.	+	0	ID=RGA07_000006-T1.cds;Parent=RGA07_000006-T1;
scaffold_1	funannotate	CDS	24138	24220	.	+	1	ID=RGA07_000006-T1.cds;Parent=RGA07_000006-T1;
scaffold_1	funannotate	CDS	24411	24721	.	+	2	ID=RGA07_000006-T1.cds;Parent=RGA07_000006-T1;
scaffold_1	funannotate	gene	24964	26904	.	-	.	ID=RGA07_000007;
scaffold_1	funannotate	mRNA	24964	26904	.	-	.	ID=RGA07_000007-T1;Parent=RGA07_000007;product=hypothetical protein;
scaffold_1	funannotate	exon	26899	26904	.	-	.	ID=RGA07_000007-T1.exon1;Parent=RGA07_000007-T1;
scaffold_1	funannotate	exon	24964	26769	.	-	.	ID=RGA07_000007-T1.exon2;Parent=RGA07_000007-T1;
scaffold_1	funannotate	CDS	26899	26904	.	-	0	ID=RGA07_000007-T1.cds;Parent=RGA07_000007-T1;
scaffold_1	funannotate	CDS	24964	26769	.	-	0	ID=RGA07_000007-T1.cds;Parent=RGA07_000007-T1;
scaffold_1	funannotate	gene	27922	30036	.	+	.	ID=RGA07_000008;
scaffold_1	funannotate	mRNA	27922	30036	.	+	.	ID=RGA07_000008-T1;Parent=RGA07_000008;product=hypothetical protein;
scaffold_1	funannotate	exon	27922	28468	.	+	.	ID=RGA07_000008-T1.exon1;Parent=RGA07_000008-T1;
scaffold_1	funannotate	exon	28543	28674	.	+	.	ID=RGA07_000008-T1.exon2;Parent=RGA07_000008-T1;
scaffold_1	funannotate	exon	28743	29007	.	+	.	ID=RGA07_000008-T1.exon3;Parent=RGA07_000008-T1;
scaffold_1	funannotate	exon	29106	30036	.	+	.	ID=RGA07_000008-T1.exon4;Parent=RGA07_000008-T1;
scaffold_1	funannotate	CDS	27922	28468	.	+	0	ID=RGA07_000008-T1.cds;Parent=RGA07_000008-T1;
scaffold_1	funannotate	CDS	28543	28674	.	+	2	ID=RGA07_000008-T1.cds;Parent=RGA07_000008-T1;
scaffold_1	funannotate	CDS	28743	29007	.	+	2	ID=RGA07_000008-T1.cds;Parent=RGA07_000008-T1;
scaffold_1	funannotate	CDS	29106	30036	.	+	1	ID=RGA07_000008-T1.cds;Parent=RGA07_000008-T1;
scaffold_1	funannotate	gene	30670	35197	.	-	.	ID=RGA07_000009;
scaffold_1	funannotate	mRNA	30670	35197	.	-	.	ID=RGA07_000009-T1;Parent=RGA07_000009;product=hypothetical protein;
scaffold_1	funannotate	exon	30755	35197	.	-	.	ID=RGA07_000009-T1.exon1;Parent=RGA07_000009-T1;
scaffold_1	funannotate	exon	30670	30699	.	-	.	ID=RGA07_000009-T1.exon2;Parent=RGA07_000009-T1;
scaffold_1	funannotate	CDS	30755	35197	.	-	0	ID=RGA07_000009-T1.cds;Parent=RGA07_000009-T1;
scaffold_1	funannotate	CDS	30670	30699	.	-	0	ID=RGA07_000009-T1.cds;Parent=RGA07_000009-T1;
scaffold_1	funannotate	gene	39989	41056	.	-	.	ID=RGA07_000010;
scaffold_1	funannotate	mRNA	39989	41056	.	-	.	ID=RGA07_000010-T1;Parent=RGA07_000010;product=hypothetical protein;
scaffold_1	funannotate	exon	40898	41056	.	-	.	ID=RGA07_000010-T1.exon1;Parent=RGA07_000010-T1;
scaffold_1	funannotate	exon	39989	40834	.	-	.	ID=RGA07_000010-T1.exon2;Parent=RGA07_000010-T1;
scaffold_1	funannotate	CDS	40898	41056	.	-	0	ID=RGA07_000010-T1.cds;Parent=RGA07_000010-T1;
scaffold_1	funannotate	CDS	39989	40834	.	-	0	ID=RGA07_000010-T1.cds;Parent=RGA07_000010-T1;
scaffold_1	funannotate	gene	44083	45634	.	+	.	ID=RGA07_000011;
scaffold_1	funannotate	mRNA	44083	45634	.	+	.	ID=RGA07_000011-T1;Parent=RGA07_000011;product=hypothetical protein;
scaffold_1	funannotate	exon	44083	44410	.	+	.	ID=RGA07_000011-T1.exon1;Parent=RGA07_000011-T1;
scaffold_1	funannotate	exon	44592	44866	.	+	.	ID=RGA07_000011-T1.exon2;Parent=RGA07_000011-T1;
scaffold_1	funannotate	exon	44939	45634	.	+	.	ID=RGA07_000011-T1.exon3;Parent=RGA07_000011-T1;
scaffold_1	funannotate	CDS	44083	44410	.	+	0	ID=RGA07_000011-T1.cds;Parent=RGA07_000011-T1;
scaffold_1	funannotate	CDS	44592	44866	.	+	2	ID=RGA07_000011-T1.cds;Parent=RGA07_000011-T1;
scaffold_1	funannotate	CDS	44939	45634	.	+	0	ID=RGA07_000011-T1.cds;Parent=RGA07_000011-T1;
scaffold_1	funannotate	gene	46126	47346	.	-	.	ID=RGA07_000012;
scaffold_1	funannotate	mRNA	46126	47346	.	-	.	ID=RGA07_000012-T1;Parent=RGA07_000012;product=hypothetical protein;
scaffold_1	funannotate	exon	46126	47346	.	-	.	ID=RGA07_000012-T1.exon1;Parent=RGA07_000012-T1;
scaffold_1	funannotate	CDS	46126	47346	.	-	0	ID=RGA07_000012-T1.cds;Parent=RGA07_000012-T1;
scaffold_1	funannotate	gene	48137	49829	.	-	.	ID=RGA07_000013;
scaffold_1	funannotate	mRNA	48137	49829	.	-	.	ID=RGA07_000013-T1;Parent=RGA07_000013;product=hypothetical protein;
scaffold_1	funannotate	exon	49778	49829	.	-	.	ID=RGA07_000013-T1.exon1;Parent=RGA07_000013-T1;
scaffold_1	funannotate	exon	48771	49707	.	-	.	ID=RGA07_000013-T1.exon2;Parent=RGA07_000013-T1;
scaffold_1	funannotate	exon	48137	48713	.	-	.	ID=RGA07_000013-T1.exon3;Parent=RGA07_000013-T1;
scaffold_1	funannotate	CDS	49778	49829	.	-	0	ID=RGA07_000013-T1.cds;Parent=RGA07_000013-T1;
scaffold_1	funannotate	CDS	48771	49707	.	-	2	ID=RGA07_000013-T1.cds;Parent=RGA07_000013-T1;
scaffold_1	funannotate	CDS	48137	48713	.	-	1	ID=RGA07_000013-T1.cds;Parent=RGA07_000013-T1;
scaffold_1	funannotate	gene	51221	52476	.	+	.	ID=RGA07_000014;
scaffold_1	funannotate	mRNA	51221	52476	.	+	.	ID=RGA07_000014-T1;Parent=RGA07_000014;product=hypothetical protein;
scaffold_1	funannotate	exon	51221	51303	.	+	.	ID=RGA07_000014-T1.exon1;Parent=RGA07_000014-T1;
scaffold_1	funannotate	exon	51447	52225	.	+	.	ID=RGA07_000014-T1.exon2;Parent=RGA07_000014-T1;
scaffold_1	funannotate	exon	52301	52476	.	+	.	ID=RGA07_000014-T1.exon3;Parent=RGA07_000014-T1;
scaffold_1	funannotate	CDS	51221	51303	.	+	0	ID=RGA07_000014-T1.cds;Parent=RGA07_000014-T1;
scaffold_1	funannotate	CDS	51447	52225	.	+	1	ID=RGA07_000014-T1.cds;Parent=RGA07_000014-T1;
scaffold_1	funannotate	CDS	52301	52476	.	+	2	ID=RGA07_000014-T1.cds;Parent=RGA07_000014-T1;
scaffold_1	funannotate	gene	52790	53801	.	+	.	ID=RGA07_000015;
scaffold_1	funannotate	mRNA	52790	53801	.	+	.	ID=RGA07_000015-T1;Parent=RGA07_000015;product=hypothetical protein;
scaffold_1	funannotate	exon	52790	53389	.	+	.	ID=RGA07_000015-T1.exon1;Parent=RGA07_000015-T1;
scaffold_1	funannotate	exon	53796	53801	.	+	.	ID=RGA07_000015-T1.exon2;Parent=RGA07_000015-T1;
scaffold_1	funannotate	CDS	52790	53389	.	+	0	ID=RGA07_000015-T1.cds;Parent=RGA07_000015-T1;
scaffold_1	funannotate	CDS	53796	53801	.	+	0	ID=RGA07_000015-T1.cds;Parent=RGA07_000015-T1;
scaffold_1	funannotate	gene	54702	55508	.	+	.	ID=RGA07_000016;
scaffold_1	funannotate	mRNA	54702	55508	.	+	.	ID=RGA07_000016-T1;Parent=RGA07_000016;product=hypothetical protein;
scaffold_1	funannotate	exon	54702	54769	.	+	.	ID=RGA07_000016-T1.exon1;Parent=RGA07_000016-T1;
scaffold_1	funannotate	exon	54833	54870	.	+	.	ID=RGA07_000016-T1.exon2;Parent=RGA07_000016-T1;
scaffold_1	funannotate	exon	54938	55052	.	+	.	ID=RGA07_000016-T1.exon3;Parent=RGA07_000016-T1;
scaffold_1	funannotate	exon	55134	55315	.	+	.	ID=RGA07_000016-T1.exon4;Parent=RGA07_000016-T1;
scaffold_1	funannotate	exon	55372	55508	.	+	.	ID=RGA07_000016-T1.exon5;Parent=RGA07_000016-T1;
scaffold_1	funannotate	CDS	54702	54769	.	+	0	ID=RGA07_000016-T1.cds;Parent=RGA07_000016-T1;
scaffold_1	funannotate	CDS	54833	54870	.	+	1	ID=RGA07_000016-T1.cds;Parent=RGA07_000016-T1;
scaffold_1	funannotate	CDS	54938	55052	.	+	2	ID=RGA07_000016-T1.cds;Parent=RGA07_000016-T1;
scaffold_1	funannotate	CDS	55134	55315	.	+	1	ID=RGA07_000016-T1.cds;Parent=RGA07_000016-T1;
scaffold_1	funannotate	CDS	55372	55508	.	+	2	ID=RGA07_000016-T1.cds;Parent=RGA07_000016-T1;
scaffold_1	funannotate	gene	56035	57240	.	-	.	ID=RGA07_000017;
scaffold_1	funannotate	mRNA	56035	57240	.	-	.	ID=RGA07_000017-T1;Parent=RGA07_000017;product=hypothetical protein;
scaffold_1	funannotate	exon	56035	57240	.	-	.	ID=RGA07_000017-T1.exon1;Parent=RGA07_000017-T1;
scaffold_1	funannotate	CDS	56035	57240	.	-	0	ID=RGA07_000017-T1.cds;Parent=RGA07_000017-T1;
scaffold_1	funannotate	gene	57741	59526	.	-	.	ID=RGA07_000018;
scaffold_1	funannotate	mRNA	57741	59526	.	-	.	ID=RGA07_000018-T1;Parent=RGA07_000018;product=hypothetical protein;
scaffold_1	funannotate	exon	59503	59526	.	-	.	ID=RGA07_000018-T1.exon1;Parent=RGA07_000018-T1;
scaffold_1	funannotate	exon	58728	59442	.	-	.	ID=RGA07_000018-T1.exon2;Parent=RGA07_000018-T1;
scaffold_1	funannotate	exon	58310	58562	.	-	.	ID=RGA07_000018-T1.exon3;Parent=RGA07_000018-T1;
scaffold_1	funannotate	exon	57741	58197	.	-	.	ID=RGA07_000018-T1.exon4;Parent=RGA07_000018-T1;
scaffold_1	funannotate	CDS	59503	59526	.	-	0	ID=RGA07_000018-T1.cds;Parent=RGA07_000018-T1;
scaffold_1	funannotate	CDS	58728	59442	.	-	0	ID=RGA07_000018-T1.cds;Parent=RGA07_000018-T1;
scaffold_1	funannotate	CDS	58310	58562	.	-	2	ID=RGA07_000018-T1.cds;Parent=RGA07_000018-T1;
scaffold_1	funannotate	CDS	57741	58197	.	-	1	ID=RGA07_000018-T1.cds;Parent=RGA07_000018-T1;
scaffold_1	funannotate	gene	61044	61587	.	+	.	ID=RGA07_000019;
scaffold_1	funannotate	mRNA	61044	61587	.	+	.	ID=RGA07_000019-T1;Parent=RGA07_000019;product=hypothetical protein;
scaffold_1	funannotate	exon	61044	61109	.	+	.	ID=RGA07_000019-T1.exon1;Parent=RGA07_000019-T1;
scaffold_1	funannotate	exon	61240	61587	.	+	.	ID=RGA07_000019-T1.exon2;Parent=RGA07_000019-T1;
scaffold_1	funannotate	CDS	61044	61109	.	+	0	ID=RGA07_000019-T1.cds;Parent=RGA07_000019-T1;
scaffold_1	funannotate	CDS	61240	61587	.	+	0	ID=RGA07_000019-T1.cds;Parent=RGA07_000019-T1;
scaffold_1	funannotate	gene	64551	65896	.	+	.	ID=RGA07_000020;
scaffold_1	funannotate	mRNA	64551	65896	.	+	.	ID=RGA07_000020-T1;Parent=RGA07_000020;product=hypothetical protein;
scaffold_1	funannotate	exon	64551	64635	.	+	.	ID=RGA07_000020-T1.exon1;Parent=RGA07_000020-T1;
scaffold_1	funannotate	exon	64694	65403	.	+	.	ID=RGA07_000020-T1.exon2;Parent=RGA07_000020-T1;
scaffold_1	funannotate	exon	65465	65896	.	+	.	ID=RGA07_000020-T1.exon3;Parent=RGA07_000020-T1;
scaffold_1	funannotate	CDS	64551	64635	.	+	0	ID=RGA07_000020-T1.cds;Parent=RGA07_000020-T1;
scaffold_1	funannotate	CDS	64694	65403	.	+	2	ID=RGA07_000020-T1.cds;Parent=RGA07_000020-T1;
scaffold_1	funannotate	CDS	65465	65896	.	+	0	ID=RGA07_000020-T1.cds;Parent=RGA07_000020-T1;
scaffold_1	funannotate	gene	67452	67820	.	-	.	ID=RGA07_000021;
scaffold_1	funannotate	mRNA	67452	67820	.	-	.	ID=RGA07_000021-T1;Parent=RGA07_000021;product=hypothetical protein;
scaffold_1	funannotate	exon	67452	67820	.	-	.	ID=RGA07_000021-T1.exon1;Parent=RGA07_000021-T1;
scaffold_1	funannotate	CDS	67452	67820	.	-	0	ID=RGA07_000021-T1.cds;Parent=RGA07_000021-T1;
scaffold_1	funannotate	gene	71104	72835	.	+	.	ID=RGA07_000022;
scaffold_1	funannotate	mRNA	71104	72835	.	+	.	ID=RGA07_000022-T1;Parent=RGA07_000022;product=hypothetical protein;
scaffold_1	funannotate	exon	71104	71249	.	+	.	ID=RGA07_000022-T1.exon1;Parent=RGA07_000022-T1;
scaffold_1	funannotate	exon	71320	72835	.	+	.	ID=RGA07_000022-T1.exon2;Parent=RGA07_000022-T1;
scaffold_1	funannotate	CDS	71104	71249	.	+	0	ID=RGA07_000022-T1.cds;Parent=RGA07_000022-T1;
scaffold_1	funannotate	CDS	71320	72835	.	+	1	ID=RGA07_000022-T1.cds;Parent=RGA07_000022-T1;
scaffold_1	funannotate	gene	73866	75702	.	+	.	ID=RGA07_000023;
scaffold_1	funannotate	mRNA	73866	75702	.	+	.	ID=RGA07_000023-T1;Parent=RGA07_000023;product=hypothetical protein;
scaffold_1	funannotate	exon	73866	74640	.	+	.	ID=RGA07_000023-T1.exon1;Parent=RGA07_000023-T1;
scaffold_1	funannotate	exon	74708	75702	.	+	.	ID=RGA07_000023-T1.exon2;Parent=RGA07_000023-T1;
scaffold_1	funannotate	CDS	73866	74640	.	+	0	ID=RGA07_000023-T1.cds;Parent=RGA07_000023-T1;
scaffold_1	funannotate	CDS	74708	75702	.	+	2	ID=RGA07_000023-T1.cds;Parent=RGA07_000023-T1;
scaffold_1	funannotate	gene	76614	77625	.	+	.	ID=RGA07_000024;
scaffold_1	funannotate	mRNA	76614	77625	.	+	.	ID=RGA07_000024-T1;Parent=RGA07_000024;product=hypothetical protein;
scaffold_1	funannotate	exon	76614	76664	.	+	.	ID=RGA07_000024-T1.exon1;Parent=RGA07_000024-T1;
scaffold_1	funannotate	exon	76727	77483	.	+	.	ID=RGA07_000024-T1.exon2;Parent=RGA07_000024-T1;
scaffold_1	funannotate	exon	77540	77625	.	+	.	ID=RGA07_000024-T1.exon3;Parent=RGA07_000024-T1;
scaffold_1	funannotate	CDS	76614	76664	.	+	0	ID=RGA07_000024-T1.cds;Parent=RGA07_000024-T1;
scaffold_1	funannotate	CDS	76727	77483	.	+	0	ID=RGA07_000024-T1.cds;Parent=RGA07_000024-T1;
scaffold_1	funannotate	CDS	77540	77625	.	+	2	ID=RGA07_000024-T1.cds;Parent=RGA07_000024-T1;
scaffold_1	funannotate	gene	78092	78685	.	-	.	ID=RGA07_000025;
scaffold_1	funannotate	mRNA	78092	78685	.	-	.	ID=RGA07_000025-T1;Parent=RGA07_000025;product=hypothetical protein;
scaffold_1	funannotate	exon	78502	78685	.	-	.	ID=RGA07_000025-T1.exon1;Parent=RGA07_000025-T1;
scaffold_1	funannotate	exon	78092	78438	.	-	.	ID=RGA07_000025-T1.exon2;Parent=RGA07_000025-T1;
scaffold_1	funannotate	CDS	78502	78685	.	-	0	ID=RGA07_000025-T1.cds;Parent=RGA07_000025-T1;
scaffold_1	funannotate	CDS	78092	78438	.	-	2	ID=RGA07_000025-T1.cds;Parent=RGA07_000025-T1;
scaffold_1	funannotate	gene	78733	79233	.	-	.	ID=RGA07_000026;
scaffold_1	funannotate	mRNA	78733	79233	.	-	.	ID=RGA07_000026-T1;Parent=RGA07_000026;product=hypothetical protein;
scaffold_1	funannotate	exon	79041	79233	.	-	.	ID=RGA07_000026-T1.exon1;Parent=RGA07_000026-T1;
scaffold_1	funannotate	exon	78733	78917	.	-	.	ID=RGA07_000026-T1.exon2;Parent=RGA07_000026-T1;
scaffold_1	funannotate	CDS	79041	79233	.	-	0	ID=RGA07_000026-T1.cds;Parent=RGA07_000026-T1;
scaffold_1	funannotate	CDS	78733	78917	.	-	2	ID=RGA07_000026-T1.cds;Parent=RGA07_000026-T1;
scaffold_1	funannotate	gene	79761	81728	.	+	.	ID=RGA07_000027;
scaffold_1	funannotate	mRNA	79761	81728	.	+	.	ID=RGA07_000027-T1;Parent=RGA07_000027;product=hypothetical protein;
scaffold_1	funannotate	exon	79761	79821	.	+	.	ID=RGA07_000027-T1.exon1;Parent=RGA07_000027-T1;
scaffold_1	funannotate	exon	79889	79991	.	+	.	ID=RGA07_000027-T1.exon2;Parent=RGA07_000027-T1;
scaffold_1	funannotate	exon	80057	81728	.	+	.	ID=RGA07_000027-T1.exon3;Parent=RGA07_000027-T1;
scaffold_1	funannotate	CDS	79761	79821	.	+	0	ID=RGA07_000027-T1.cds;Parent=RGA07_000027-T1;
scaffold_1	funannotate	CDS	79889	79991	.	+	2	ID=RGA07_000027-T1.cds;Parent=RGA07_000027-T1;
scaffold_1	funannotate	CDS	80057	81728	.	+	1	ID=RGA07_000027-T1.cds;Parent=RGA07_000027-T1;
scaffold_1	funannotate	gene	84377	85453	.	+	.	ID=RGA07_000028;
scaffold_1	funannotate	mRNA	84377	85453	.	+	.	ID=RGA07_000028-T1;Parent=RGA07_000028;product=hypothetical protein;
scaffold_1	funannotate	exon	84377	84845	.	+	.	ID=RGA07_000028-T1.exon1;Parent=RGA07_000028-T1;
scaffold_1	funannotate	exon	84984	85453	.	+	.	ID=RGA07_000028-T1.exon2;Parent=RGA07_000028-T1;
scaffold_1	funannotate	CDS	84377	84845	.	+	0	ID=RGA07_000028-T1.cds;Parent=RGA07_000028-T1;
scaffold_1	funannotate	CDS	84984	85453	.	+	2	ID=RGA07_000028-T1.cds;Parent=RGA07_000028-T1;
scaffold_1	funannotate	gene	87100	87835	.	+	.	ID=RGA07_000029;
scaffold_1	funannotate	mRNA	87100	87835	.	+	.	ID=RGA07_000029-T1;Parent=RGA07_000029;product=hypothetical protein;
scaffold_1	funannotate	exon	87100	87105	.	+	.	ID=RGA07_000029-T1.exon1;Parent=RGA07_000029-T1;
scaffold_1	funannotate	exon	87182	87835	.	+	.	ID=RGA07_000029-T1.exon2;Parent=RGA07_000029-T1;
scaffold_1	funannotate	CDS	87100	87105	.	+	0	ID=RGA07_000029-T1.cds;Parent=RGA07_000029-T1;
scaffold_1	funannotate	CDS	87182	87835	.	+	0	ID=RGA07_000029-T1.cds;Parent=RGA07_000029-T1;
scaffold_1	funannotate	gene	88500	90245	.	-	.	ID=RGA07_000030;
scaffold_1	funannotate	mRNA	88500	90245	.	-	.	ID=RGA07_000030-T1;Parent=RGA07_000030;product=hypothetical protein;
scaffold_1	funannotate	exon	90103	90245	.	-	.	ID=RGA07_000030-T1.exon1;Parent=RGA07_000030-T1;
scaffold_1	funannotate	exon	89965	90049	.	-	.	ID=RGA07_000030-T1.exon2;Parent=RGA07_000030-T1;
scaffold_1	funannotate	exon	89848	89908	.	-	.	ID=RGA07_000030-T1.exon3;Parent=RGA07_000030-T1;
scaffold_1	funannotate	exon	89676	89789	.	-	.	ID=RGA07_000030-T1.exon4;Parent=RGA07_000030-T1;
scaffold_1	funannotate	exon	89573	89621	.	-	.	ID=RGA07_000030-T1.exon5;Parent=RGA07_000030-T1;
scaffold_1	funannotate	exon	89342	89521	.	-	.	ID=RGA07_000030-T1.exon6;Parent=RGA07_000030-T1;
scaffold_1	funannotate	exon	88664	89295	.	-	.	ID=RGA07_000030-T1.exon7;Parent=RGA07_000030-T1;
scaffold_1	funannotate	exon	88500	88606	.	-	.	ID=RGA07_000030-T1.exon8;Parent=RGA07_000030-T1;
scaffold_1	funannotate	CDS	90103	90245	.	-	0	ID=RGA07_000030-T1.cds;Parent=RGA07_000030-T1;
scaffold_1	funannotate	CDS	89965	90049	.	-	1	ID=RGA07_000030-T1.cds;Parent=RGA07_000030-T1;
scaffold_1	funannotate	CDS	89848	89908	.	-	0	ID=RGA07_000030-T1.cds;Parent=RGA07_000030-T1;
scaffold_1	funannotate	CDS	89676	89789	.	-	2	ID=RGA07_000030-T1.cds;Parent=RGA07_000030-T1;
scaffold_1	funannotate	CDS	89573	89621	.	-	2	ID=RGA07_000030-T1.cds;Parent=RGA07_000030-T1;
scaffold_1	funannotate	CDS	89342	89521	.	-	1	ID=RGA07_000030-T1.cds;Parent=RGA07_000030-T1;
scaffold_1	funannotate	CDS	88664	89295	.	-	1	ID=RGA07_000030-T1.cds;Parent=RGA07_000030-T1;
scaffold_1	funannotate	CDS	88500	88606	.	-	2	ID=RGA07_000030-T1.cds;Parent=RGA07_000030-T1;
scaffold_1	funannotate	gene	92680	94500	.	+	.	ID=RGA07_000031;
scaffold_1	funannotate	mRNA	92680	94500	.	+	.	ID=RGA07_000031-T1;Parent=RGA07_000031;product=hypothetical protein;
scaffold_1	funannotate	exon	92680	94500	.	+	.	ID=RGA07_000031-T1.exon1;Parent=RGA07_000031-T1;
scaffold_1	funannotate	CDS	92680	94500	.	+	0	ID=RGA07_000031-T1.cds;Parent=RGA07_000031-T1;
scaffold_1	funannotate	gene	94656	95009	.	-	.	ID=RGA07_000032;
scaffold_1	funannotate	mRNA	94656	95009	.	-	.	ID=RGA07_000032-T1;Parent=RGA07_000032;product=hypothetical protein;
scaffold_1	funannotate	exon	94656	95009	.	-	.	ID=RGA07_000032-T1.exon1;Parent=RGA07_000032-T1;
scaffold_1	funannotate	CDS	94656	95009	.	-	0	ID=RGA07_000032-T1.cds;Parent=RGA07_000032-T1;
scaffold_1	funannotate	gene	118774	120775	.	+	.	ID=RGA07_000033;
scaffold_1	funannotate	mRNA	118774	120775	.	+	.	ID=RGA07_000033-T1;Parent=RGA07_000033;product=hypothetical protein;
scaffold_1	funannotate	exon	118774	119675	.	+	.	ID=RGA07_000033-T1.exon1;Parent=RGA07_000033-T1;
scaffold_1	funannotate	exon	119734	120775	.	+	.	ID=RGA07_000033-T1.exon2;Parent=RGA07_000033-T1;
scaffold_1	funannotate	CDS	118774	119675	.	+	0	ID=RGA07_000033-T1.cds;Parent=RGA07_000033-T1;
scaffold_1	funannotate	CDS	119734	120775	.	+	1	ID=RGA07_000033-T1.cds;Parent=RGA07_000033-T1;
scaffold_1	funannotate	gene	121917	125504	.	+	.	ID=RGA07_000034;
scaffold_1	funannotate	mRNA	121917	125504	.	+	.	ID=RGA07_000034-T1;Parent=RGA07_000034;product=hypothetical protein;
scaffold_1	funannotate	exon	121917	122059	.	+	.	ID=RGA07_000034-T1.exon1;Parent=RGA07_000034-T1;
scaffold_1	funannotate	exon	122120	125504	.	+	.	ID=RGA07_000034-T1.exon2;Parent=RGA07_000034-T1;
scaffold_1	funannotate	CDS	121917	122059	.	+	0	ID=RGA07_000034-T1.cds;Parent=RGA07_000034-T1;
scaffold_1	funannotate	CDS	122120	125504	.	+	1	ID=RGA07_000034-T1.cds;Parent=RGA07_000034-T1;
scaffold_1	funannotate	gene	126303	127454	.	-	.	ID=RGA07_000035;
scaffold_1	funannotate	mRNA	126303	127454	.	-	.	ID=RGA07_000035-T1;Parent=RGA07_000035;product=hypothetical protein;
scaffold_1	funannotate	exon	126303	127454	.	-	.	ID=RGA07_000035-T1.exon1;Parent=RGA07_000035-T1;
scaffold_1	funannotate	CDS	126303	127454	.	-	0	ID=RGA07_000035-T1.cds;Parent=RGA07_000035-T1;
scaffold_1	funannotate	gene	127566	127967	.	-	.	ID=RGA07_000036;
scaffold_1	funannotate	mRNA	127566	127967	.	-	.	ID=RGA07_000036-T1;Parent=RGA07_000036;product=hypothetical protein;
scaffold_1	funannotate	exon	127566	127967	.	-	.	ID=RGA07_000036-T1.exon1;Parent=RGA07_000036-T1;
scaffold_1	funannotate	CDS	127566	127967	.	-	0	ID=RGA07_000036-T1.cds;Parent=RGA07_000036-T1;
scaffold_1	funannotate	gene	129069	129979	.	-	.	ID=RGA07_000037;
scaffold_1	funannotate	mRNA	129069	129979	.	-	.	ID=RGA07_000037-T1;Parent=RGA07_000037;product=hypothetical protein;
scaffold_1	funannotate	exon	129761	129979	.	-	.	ID=RGA07_000037-T1.exon1;Parent=RGA07_000037-T1;
scaffold_1	funannotate	exon	129069	129554	.	-	.	ID=RGA07_000037-T1.exon2;Parent=RGA07_000037-T1;
scaffold_1	funannotate	CDS	129761	129979	.	-	0	ID=RGA07_000037-T1.cds;Parent=RGA07_000037-T1;
scaffold_1	funannotate	CDS	129069	129554	.	-	0	ID=RGA07_000037-T1.cds;Parent=RGA07_000037-T1;
scaffold_1	funannotate	gene	130972	132260	.	+	.	ID=RGA07_000038;
scaffold_1	funannotate	mRNA	130972	132260	.	+	.	ID=RGA07_000038-T1;Parent=RGA07_000038;product=hypothetical protein;
scaffold_1	funannotate	exon	130972	131065	.	+	.	ID=RGA07_000038-T1.exon1;Parent=RGA07_000038-T1;
scaffold_1	funannotate	exon	131131	131532	.	+	.	ID=RGA07_000038-T1.exon2;Parent=RGA07_000038-T1;
scaffold_1	funannotate	exon	131597	132108	.	+	.	ID=RGA07_000038-T1.exon3;Parent=RGA07_000038-T1;
scaffold_1	funannotate	exon	132180	132260	.	+	.	ID=RGA07_000038-T1.exon4;Parent=RGA07_000038-T1;
scaffold_1	funannotate	CDS	130972	131065	.	+	0	ID=RGA07_000038-T1.cds;Parent=RGA07_000038-T1;
scaffold_1	funannotate	CDS	131131	131532	.	+	2	ID=RGA07_000038-T1.cds;Parent=RGA07_000038-T1;
scaffold_1	funannotate	CDS	131597	132108	.	+	2	ID=RGA07_000038-T1.cds;Parent=RGA07_000038-T1;
scaffold_1	funannotate	CDS	132180	132260	.	+	0	ID=RGA07_000038-T1.cds;Parent=RGA07_000038-T1;
scaffold_1	funannotate	gene	133781	134677	.	+	.	ID=RGA07_000039;
scaffold_1	funannotate	mRNA	133781	134677	.	+	.	ID=RGA07_000039-T1;Parent=RGA07_000039;product=hypothetical protein;
scaffold_1	funannotate	exon	133781	134677	.	+	.	ID=RGA07_000039-T1.exon1;Parent=RGA07_000039-T1;
scaffold_1	funannotate	CDS	133781	134677	.	+	0	ID=RGA07_000039-T1.cds;Parent=RGA07_000039-T1;
scaffold_1	funannotate	gene	134982	137330	.	-	.	ID=RGA07_000040;
scaffold_1	funannotate	mRNA	134982	137330	.	-	.	ID=RGA07_000040-T1;Parent=RGA07_000040;product=hypothetical protein;
scaffold_1	funannotate	exon	137090	137330	.	-	.	ID=RGA07_000040-T1.exon1;Parent=RGA07_000040-T1;
scaffold_1	funannotate	exon	136027	137018	.	-	.	ID=RGA07_000040-T1.exon2;Parent=RGA07_000040-T1;
scaffold_1	funannotate	exon	134982	135971	.	-	.	ID=RGA07_000040-T1.exon3;Parent=RGA07_000040-T1;
scaffold_1	funannotate	CDS	137090	137330	.	-	0	ID=RGA07_000040-T1.cds;Parent=RGA07_000040-T1;
scaffold_1	funannotate	CDS	136027	137018	.	-	2	ID=RGA07_000040-T1.cds;Parent=RGA07_000040-T1;
scaffold_1	funannotate	CDS	134982	135971	.	-	0	ID=RGA07_000040-T1.cds;Parent=RGA07_000040-T1;
scaffold_1	funannotate	gene	137948	139270	.	+	.	ID=RGA07_000041;
scaffold_1	funannotate	mRNA	137948	139270	.	+	.	ID=RGA07_000041-T1;Parent=RGA07_000041;product=hypothetical protein;
scaffold_1	funannotate	exon	137948	137964	.	+	.	ID=RGA07_000041-T1.exon1;Parent=RGA07_000041-T1;
scaffold_1	funannotate	exon	138027	138232	.	+	.	ID=RGA07_000041-T1.exon2;Parent=RGA07_000041-T1;
scaffold_1	funannotate	exon	138460	138929	.	+	.	ID=RGA07_000041-T1.exon3;Parent=RGA07_000041-T1;
scaffold_1	funannotate	exon	139019	139270	.	+	.	ID=RGA07_000041-T1.exon4;Parent=RGA07_000041-T1;
scaffold_1	funannotate	CDS	137948	137964	.	+	0	ID=RGA07_000041-T1.cds;Parent=RGA07_000041-T1;
scaffold_1	funannotate	CDS	138027	138232	.	+	1	ID=RGA07_000041-T1.cds;Parent=RGA07_000041-T1;
scaffold_1	funannotate	CDS	138460	138929	.	+	2	ID=RGA07_000041-T1.cds;Parent=RGA07_000041-T1;
scaffold_1	funannotate	CDS	139019	139270	.	+	0	ID=RGA07_000041-T1.cds;Parent=RGA07_000041-T1;
scaffold_1	funannotate	gene	140144	141860	.	+	.	ID=RGA07_000042;
scaffold_1	funannotate	mRNA	140144	141860	.	+	.	ID=RGA07_000042-T1;Parent=RGA07_000042;product=hypothetical protein;
scaffold_1	funannotate	exon	140144	140271	.	+	.	ID=RGA07_000042-T1.exon1;Parent=RGA07_000042-T1;
scaffold_1	funannotate	exon	140343	140551	.	+	.	ID=RGA07_000042-T1.exon2;Parent=RGA07_000042-T1;
scaffold_1	funannotate	exon	140628	141481	.	+	.	ID=RGA07_000042-T1.exon3;Parent=RGA07_000042-T1;
scaffold_1	funannotate	exon	141606	141860	.	+	.	ID=RGA07_000042-T1.exon4;Parent=RGA07_000042-T1;
scaffold_1	funannotate	CDS	140144	140271	.	+	0	ID=RGA07_000042-T1.cds;Parent=RGA07_000042-T1;
scaffold_1	funannotate	CDS	140343	140551	.	+	1	ID=RGA07_000042-T1.cds;Parent=RGA07_000042-T1;
scaffold_1	funannotate	CDS	140628	141481	.	+	2	ID=RGA07_000042-T1.cds;Parent=RGA07_000042-T1;
scaffold_1	funannotate	CDS	141606	141860	.	+	0	ID=RGA07_000042-T1.cds;Parent=RGA07_000042-T1;
scaffold_1	funannotate	gene	142470	143758	.	-	.	ID=RGA07_000043;
scaffold_1	funannotate	mRNA	142470	143758	.	-	.	ID=RGA07_000043-T1;Parent=RGA07_000043;product=hypothetical protein;
scaffold_1	funannotate	exon	143018	143758	.	-	.	ID=RGA07_000043-T1.exon1;Parent=RGA07_000043-T1;
scaffold_1	funannotate	exon	142797	142870	.	-	.	ID=RGA07_000043-T1.exon2;Parent=RGA07_000043-T1;
scaffold_1	funannotate	exon	142568	142740	.	-	.	ID=RGA07_000043-T1.exon3;Parent=RGA07_000043-T1;
scaffold_1	funannotate	exon	142470	142507	.	-	.	ID=RGA07_000043-T1.exon4;Parent=RGA07_000043-T1;
scaffold_1	funannotate	CDS	143018	143758	.	-	0	ID=RGA07_000043-T1.cds;Parent=RGA07_000043-T1;
scaffold_1	funannotate	CDS	142797	142870	.	-	0	ID=RGA07_000043-T1.cds;Parent=RGA07_000043-T1;
scaffold_1	funannotate	CDS	142568	142740	.	-	1	ID=RGA07_000043-T1.cds;Parent=RGA07_000043-T1;
scaffold_1	funannotate	CDS	142470	142507	.	-	2	ID=RGA07_000043-T1.cds;Parent=RGA07_000043-T1;
scaffold_1	funannotate	gene	147272	147863	.	-	.	ID=RGA07_000044;
scaffold_1	funannotate	mRNA	147272	147863	.	-	.	ID=RGA07_000044-T1;Parent=RGA07_000044;product=hypothetical protein;
scaffold_1	funannotate	exon	147614	147863	.	-	.	ID=RGA07_000044-T1.exon1;Parent=RGA07_000044-T1;
scaffold_1	funannotate	exon	147272	147519	.	-	.	ID=RGA07_000044-T1.exon2;Parent=RGA07_000044-T1;
scaffold_1	funannotate	CDS	147614	147863	.	-	0	ID=RGA07_000044-T1.cds;Parent=RGA07_000044-T1;
scaffold_1	funannotate	CDS	147272	147519	.	-	2	ID=RGA07_000044-T1.cds;Parent=RGA07_000044-T1;
scaffold_1	funannotate	gene	149150	150523	.	+	.	ID=RGA07_000045;
scaffold_1	funannotate	mRNA	149150	150523	.	+	.	ID=RGA07_000045-T1;Parent=RGA07_000045;product=hypothetical protein;
scaffold_1	funannotate	exon	149150	150523	.	+	.	ID=RGA07_000045-T1.exon1;Parent=RGA07_000045-T1;
scaffold_1	funannotate	CDS	149150	150523	.	+	0	ID=RGA07_000045-T1.cds;Parent=RGA07_000045-T1;
scaffold_1	funannotate	gene	151904	154731	.	-	.	ID=RGA07_000046;
scaffold_1	funannotate	mRNA	151904	154731	.	-	.	ID=RGA07_000046-T1;Parent=RGA07_000046;product=hypothetical protein;
scaffold_1	funannotate	exon	154608	154731	.	-	.	ID=RGA07_000046-T1.exon1;Parent=RGA07_000046-T1;
scaffold_1	funannotate	exon	151904	154551	.	-	.	ID=RGA07_000046-T1.exon2;Parent=RGA07_000046-T1;
scaffold_1	funannotate	CDS	154608	154731	.	-	0	ID=RGA07_000046-T1.cds;Parent=RGA07_000046-T1;
scaffold_1	funannotate	CDS	151904	154551	.	-	2	ID=RGA07_000046-T1.cds;Parent=RGA07_000046-T1;
scaffold_1	funannotate	gene	156073	157031	.	+	.	ID=RGA07_000047;
scaffold_1	funannotate	mRNA	156073	157031	.	+	.	ID=RGA07_000047-T1;Parent=RGA07_000047;product=hypothetical protein;
scaffold_1	funannotate	exon	156073	156096	.	+	.	ID=RGA07_000047-T1.exon1;Parent=RGA07_000047-T1;
scaffold_1	funannotate	exon	156159	156343	.	+	.	ID=RGA07_000047-T1.exon2;Parent=RGA07_000047-T1;
scaffold_1	funannotate	exon	156423	156841	.	+	.	ID=RGA07_000047-T1.exon3;Parent=RGA07_000047-T1;
scaffold_1	funannotate	exon	156904	157031	.	+	.	ID=RGA07_000047-T1.exon4;Parent=RGA07_000047-T1;
scaffold_1	funannotate	CDS	156073	156096	.	+	0	ID=RGA07_000047-T1.cds;Parent=RGA07_000047-T1;
scaffold_1	funannotate	CDS	156159	156343	.	+	0	ID=RGA07_000047-T1.cds;Parent=RGA07_000047-T1;
scaffold_1	funannotate	CDS	156423	156841	.	+	1	ID=RGA07_000047-T1.cds;Parent=RGA07_000047-T1;
scaffold_1	funannotate	CDS	156904	157031	.	+	2	ID=RGA07_000047-T1.cds;Parent=RGA07_000047-T1;
scaffold_1	funannotate	gene	157982	159603	.	+	.	ID=RGA07_000048;
scaffold_1	funannotate	mRNA	157982	159603	.	+	.	ID=RGA07_000048-T1;Parent=RGA07_000048;product=hypothetical protein;
scaffold_1	funannotate	exon	157982	158047	.	+	.	ID=RGA07_000048-T1.exon1;Parent=RGA07_000048-T1;
scaffold_1	funannotate	exon	158195	158251	.	+	.	ID=RGA07_000048-T1.exon2;Parent=RGA07_000048-T1;
scaffold_1	funannotate	exon	158328	159500	.	+	.	ID=RGA07_000048-T1.exon3;Parent=RGA07_000048-T1;
scaffold_1	funannotate	exon	159577	159603	.	+	.	ID=RGA07_000048-T1.exon4;Parent=RGA07_000048-T1;
scaffold_1	funannotate	CDS	157982	158047	.	+	0	ID=RGA07_000048-T1.cds;Parent=RGA07_000048-T1;
scaffold_1	funannotate	CDS	158195	158251	.	+	0	ID=RGA07_000048-T1.cds;Parent=RGA07_000048-T1;
scaffold_1	funannotate	CDS	158328	159500	.	+	0	ID=RGA07_000048-T1.cds;Parent=RGA07_000048-T1;
scaffold_1	funannotate	CDS	159577	159603	.	+	0	ID=RGA07_000048-T1.cds;Parent=RGA07_000048-T1;
scaffold_1	funannotate	gene	160306	161294	.	-	.	ID=RGA07_000049;
scaffold_1	funannotate	mRNA	160306	161294	.	-	.	ID=RGA07_000049-T1;Parent=RGA07_000049;product=hypothetical protein;
scaffold_1	funannotate	exon	161174	161294	.	-	.	ID=RGA07_000049-T1.exon1;Parent=RGA07_000049-T1;
scaffold_1	funannotate	exon	160306	161081	.	-	.	ID=RGA07_000049-T1.exon2;Parent=RGA07_000049-T1;
scaffold_1	funannotate	CDS	161174	161294	.	-	0	ID=RGA07_000049-T1.cds;Parent=RGA07_000049-T1;
scaffold_1	funannotate	CDS	160306	161081	.	-	2	ID=RGA07_000049-T1.cds;Parent=RGA07_000049-T1;
scaffold_1	funannotate	gene	162448	163491	.	-	.	ID=RGA07_000050;
scaffold_1	funannotate	mRNA	162448	163491	.	-	.	ID=RGA07_000050-T1;Parent=RGA07_000050;product=hypothetical protein;
scaffold_1	funannotate	exon	162448	163491	.	-	.	ID=RGA07_000050-T1.exon1;Parent=RGA07_000050-T1;
scaffold_1	funannotate	CDS	162448	163491	.	-	0	ID=RGA07_000050-T1.cds;Parent=RGA07_000050-T1;
scaffold_1	funannotate	gene	164545	165750	.	-	.	ID=RGA07_000051;
scaffold_1	funannotate	mRNA	164545	165750	.	-	.	ID=RGA07_000051-T1;Parent=RGA07_000051;product=hypothetical protein;
scaffold_1	funannotate	exon	164545	165750	.	-	.	ID=RGA07_000051-T1.exon1;Parent=RGA07_000051-T1;
scaffold_1	funannotate	CDS	164545	165750	.	-	0	ID=RGA07_000051-T1.cds;Parent=RGA07_000051-T1;
scaffold_1	funannotate	gene	166388	167821	.	+	.	ID=RGA07_000052;
scaffold_1	funannotate	mRNA	166388	167821	.	+	.	ID=RGA07_000052-T1;Parent=RGA07_000052;product=hypothetical protein;
scaffold_1	funannotate	exon	166388	167821	.	+	.	ID=RGA07_000052-T1.exon1;Parent=RGA07_000052-T1;
scaffold_1	funannotate	CDS	166388	167821	.	+	0	ID=RGA07_000052-T1.cds;Parent=RGA07_000052-T1;
scaffold_1	funannotate	gene	170109	171705	.	-	.	ID=RGA07_000053;
scaffold_1	funannotate	mRNA	170109	171705	.	-	.	ID=RGA07_000053-T1;Parent=RGA07_000053;product=hypothetical protein;
scaffold_1	funannotate	exon	171131	171705	.	-	.	ID=RGA07_000053-T1.exon1;Parent=RGA07_000053-T1;
scaffold_1	funannotate	exon	170109	171078	.	-	.	ID=RGA07_000053-T1.exon2;Parent=RGA07_000053-T1;
scaffold_1	funannotate	CDS	171131	171705	.	-	0	ID=RGA07_000053-T1.cds;Parent=RGA07_000053-T1;
scaffold_1	funannotate	CDS	170109	171078	.	-	1	ID=RGA07_000053-T1.cds;Parent=RGA07_000053-T1;
scaffold_1	funannotate	gene	174824	176067	.	+	.	ID=RGA07_000054;
scaffold_1	funannotate	mRNA	174824	176067	.	+	.	ID=RGA07_000054-T1;Parent=RGA07_000054;product=hypothetical protein;
scaffold_1	funannotate	exon	174824	175026	.	+	.	ID=RGA07_000054-T1.exon1;Parent=RGA07_000054-T1;
scaffold_1	funannotate	exon	175216	175366	.	+	.	ID=RGA07_000054-T1.exon2;Parent=RGA07_000054-T1;
scaffold_1	funannotate	exon	175425	175460	.	+	.	ID=RGA07_000054-T1.exon3;Parent=RGA07_000054-T1;
scaffold_1	funannotate	exon	175522	176067	.	+	.	ID=RGA07_000054-T1.exon4;Parent=RGA07_000054-T1;
scaffold_1	funannotate	CDS	174824	175026	.	+	0	ID=RGA07_000054-T1.cds;Parent=RGA07_000054-T1;
scaffold_1	funannotate	CDS	175216	175366	.	+	1	ID=RGA07_000054-T1.cds;Parent=RGA07_000054-T1;
scaffold_1	funannotate	CDS	175425	175460	.	+	0	ID=RGA07_000054-T1.cds;Parent=RGA07_000054-T1;
scaffold_1	funannotate	CDS	175522	176067	.	+	0	ID=RGA07_000054-T1.cds;Parent=RGA07_000054-T1;
scaffold_1	funannotate	gene	176664	177815	.	+	.	ID=RGA07_000055;
scaffold_1	funannotate	mRNA	176664	177815	.	+	.	ID=RGA07_000055-T1;Parent=RGA07_000055;product=hypothetical protein;
scaffold_1	funannotate	exon	176664	177815	.	+	.	ID=RGA07_000055-T1.exon1;Parent=RGA07_000055-T1;
scaffold_1	funannotate	CDS	176664	177815	.	+	0	ID=RGA07_000055-T1.cds;Parent=RGA07_000055-T1;
scaffold_1	funannotate	gene	178021	179387	.	-	.	ID=RGA07_000056;
scaffold_1	funannotate	mRNA	178021	179387	.	-	.	ID=RGA07_000056-T1;Parent=RGA07_000056;product=hypothetical protein;
scaffold_1	funannotate	exon	178406	179387	.	-	.	ID=RGA07_000056-T1.exon1;Parent=RGA07_000056-T1;
scaffold_1	funannotate	exon	178021	178355	.	-	.	ID=RGA07_000056-T1.exon2;Parent=RGA07_000056-T1;
scaffold_1	funannotate	CDS	178406	179387	.	-	0	ID=RGA07_000056-T1.cds;Parent=RGA07_000056-T1;
scaffold_1	funannotate	CDS	178021	178355	.	-	2	ID=RGA07_000056-T1.cds;Parent=RGA07_000056-T1;
scaffold_1	funannotate	gene	180399	181412	.	+	.	ID=RGA07_000057;
scaffold_1	funannotate	mRNA	180399	181412	.	+	.	ID=RGA07_000057-T1;Parent=RGA07_000057;product=hypothetical protein;
scaffold_1	funannotate	exon	180399	181412	.	+	.	ID=RGA07_000057-T1.exon1;Parent=RGA07_000057-T1;
scaffold_1	funannotate	CDS	180399	181412	.	+	0	ID=RGA07_000057-T1.cds;Parent=RGA07_000057-T1;
scaffold_1	funannotate	gene	182512	185083	.	+	.	ID=RGA07_000058;
scaffold_1	funannotate	mRNA	182512	185083	.	+	.	ID=RGA07_000058-T1;Parent=RGA07_000058;product=hypothetical protein;
scaffold_1	funannotate	exon	182512	182753	.	+	.	ID=RGA07_000058-T1.exon1;Parent=RGA07_000058-T1;
scaffold_1	funannotate	exon	182905	185083	.	+	.	ID=RGA07_000058-T1.exon2;Parent=RGA07_000058-T1;
scaffold_1	funannotate	CDS	182512	182753	.	+	0	ID=RGA07_000058-T1.cds;Parent=RGA07_000058-T1;
scaffold_1	funannotate	CDS	182905	185083	.	+	1	ID=RGA07_000058-T1.cds;Parent=RGA07_000058-T1;
scaffold_1	funannotate	gene	186020	187813	.	-	.	ID=RGA07_000059;
scaffold_1	funannotate	mRNA	186020	187813	.	-	.	ID=RGA07_000059-T1;Parent=RGA07_000059;product=hypothetical protein;
scaffold_1	funannotate	exon	187745	187813	.	-	.	ID=RGA07_000059-T1.exon1;Parent=RGA07_000059-T1;
scaffold_1	funannotate	exon	187547	187685	.	-	.	ID=RGA07_000059-T1.exon2;Parent=RGA07_000059-T1;
scaffold_1	funannotate	exon	187084	187466	.	-	.	ID=RGA07_000059-T1.exon3;Parent=RGA07_000059-T1;
scaffold_1	funannotate	exon	186304	187000	.	-	.	ID=RGA07_000059-T1.exon4;Parent=RGA07_000059-T1;
scaffold_1	funannotate	exon	186020	186198	.	-	.	ID=RGA07_000059-T1.exon5;Parent=RGA07_000059-T1;
scaffold_1	funannotate	CDS	187745	187813	.	-	0	ID=RGA07_000059-T1.cds;Parent=RGA07_000059-T1;
scaffold_1	funannotate	CDS	187547	187685	.	-	0	ID=RGA07_000059-T1.cds;Parent=RGA07_000059-T1;
scaffold_1	funannotate	CDS	187084	187466	.	-	2	ID=RGA07_000059-T1.cds;Parent=RGA07_000059-T1;
scaffold_1	funannotate	CDS	186304	187000	.	-	0	ID=RGA07_000059-T1.cds;Parent=RGA07_000059-T1;
scaffold_1	funannotate	CDS	186020	186198	.	-	2	ID=RGA07_000059-T1.cds;Parent=RGA07_000059-T1;
scaffold_1	funannotate	gene	192183	192671	.	-	.	ID=RGA07_000060;
scaffold_1	funannotate	mRNA	192183	192671	.	-	.	ID=RGA07_000060-T1;Parent=RGA07_000060;product=hypothetical protein;
scaffold_1	funannotate	exon	192183	192671	.	-	.	ID=RGA07_000060-T1.exon1;Parent=RGA07_000060-T1;
scaffold_1	funannotate	CDS	192183	192671	.	-	0	ID=RGA07_000060-T1.cds;Parent=RGA07_000060-T1;
scaffold_1	funannotate	gene	197492	197980	.	-	.	ID=RGA07_000061;
scaffold_1	funannotate	mRNA	197492	197980	.	-	.	ID=RGA07_000061-T1;Parent=RGA07_000061;product=hypothetical protein;
scaffold_1	funannotate	exon	197492	197980	.	-	.	ID=RGA07_000061-T1.exon1;Parent=RGA07_000061-T1;
scaffold_1	funannotate	CDS	197492	197980	.	-	0	ID=RGA07_000061-T1.cds;Parent=RGA07_000061-T1;
scaffold_1	funannotate	gene	198847	199537	.	-	.	ID=RGA07_000062;
scaffold_1	funannotate	mRNA	198847	199537	.	-	.	ID=RGA07_000062-T1;Parent=RGA07_000062;product=hypothetical protein;
scaffold_1	funannotate	exon	199343	199537	.	-	.	ID=RGA07_000062-T1.exon1;Parent=RGA07_000062-T1;
scaffold_1	funannotate	exon	198847	199263	.	-	.	ID=RGA07_000062-T1.exon2;Parent=RGA07_000062-T1;
scaffold_1	funannotate	CDS	199343	199537	.	-	0	ID=RGA07_000062-T1.cds;Parent=RGA07_000062-T1;
scaffold_1	funannotate	CDS	198847	199263	.	-	0	ID=RGA07_000062-T1.cds;Parent=RGA07_000062-T1;
scaffold_1	funannotate	gene	200826	201615	.	+	.	ID=RGA07_000063;
scaffold_1	funannotate	mRNA	200826	201615	.	+	.	ID=RGA07_000063-T1;Parent=RGA07_000063;product=hypothetical protein;
scaffold_1	funannotate	exon	200826	201433	.	+	.	ID=RGA07_000063-T1.exon1;Parent=RGA07_000063-T1;
scaffold_1	funannotate	exon	201603	201615	.	+	.	ID=RGA07_000063-T1.exon2;Parent=RGA07_000063-T1;
scaffold_1	funannotate	CDS	200826	201433	.	+	0	ID=RGA07_000063-T1.cds;Parent=RGA07_000063-T1;
scaffold_1	funannotate	CDS	201603	201615	.	+	1	ID=RGA07_000063-T1.cds;Parent=RGA07_000063-T1;
scaffold_1	funannotate	gene	203662	205821	.	+	.	ID=RGA07_000064;
scaffold_1	funannotate	mRNA	203662	205821	.	+	.	ID=RGA07_000064-T1;Parent=RGA07_000064;product=hypothetical protein;
scaffold_1	funannotate	exon	203662	205821	.	+	.	ID=RGA07_000064-T1.exon1;Parent=RGA07_000064-T1;
scaffold_1	funannotate	CDS	203662	205821	.	+	0	ID=RGA07_000064-T1.cds;Parent=RGA07_000064-T1;
scaffold_1	funannotate	gene	207340	211334	.	+	.	ID=RGA07_000065;
scaffold_1	funannotate	mRNA	207340	211334	.	+	.	ID=RGA07_000065-T1;Parent=RGA07_000065;product=hypothetical protein;
scaffold_1	funannotate	exon	207340	210711	.	+	.	ID=RGA07_000065-T1.exon1;Parent=RGA07_000065-T1;
scaffold_1	funannotate	exon	210780	211334	.	+	.	ID=RGA07_000065-T1.exon2;Parent=RGA07_000065-T1;
scaffold_1	funannotate	CDS	207340	210711	.	+	0	ID=RGA07_000065-T1.cds;Parent=RGA07_000065-T1;
scaffold_1	funannotate	CDS	210780	211334	.	+	0	ID=RGA07_000065-T1.cds;Parent=RGA07_000065-T1;
scaffold_1	funannotate	gene	212139	214121	.	+	.	ID=RGA07_000066;
scaffold_1	funannotate	mRNA	212139	214121	.	+	.	ID=RGA07_000066-T1;Parent=RGA07_000066;product=hypothetical protein;
scaffold_1	funannotate	exon	212139	212180	.	+	.	ID=RGA07_000066-T1.exon1;Parent=RGA07_000066-T1;
scaffold_1	funannotate	exon	212239	212387	.	+	.	ID=RGA07_000066-T1.exon2;Parent=RGA07_000066-T1;
scaffold_1	funannotate	exon	212444	212545	.	+	.	ID=RGA07_000066-T1.exon3;Parent=RGA07_000066-T1;
scaffold_1	funannotate	exon	212600	214121	.	+	.	ID=RGA07_000066-T1.exon4;Parent=RGA07_000066-T1;
scaffold_1	funannotate	CDS	212139	212180	.	+	0	ID=RGA07_000066-T1.cds;Parent=RGA07_000066-T1;
scaffold_1	funannotate	CDS	212239	212387	.	+	0	ID=RGA07_000066-T1.cds;Parent=RGA07_000066-T1;
scaffold_1	funannotate	CDS	212444	212545	.	+	1	ID=RGA07_000066-T1.cds;Parent=RGA07_000066-T1;
scaffold_1	funannotate	CDS	212600	214121	.	+	1	ID=RGA07_000066-T1.cds;Parent=RGA07_000066-T1;
scaffold_1	funannotate	gene	217809	218803	.	+	.	ID=RGA07_000067;
scaffold_1	funannotate	mRNA	217809	218803	.	+	.	ID=RGA07_000067-T1;Parent=RGA07_000067;product=hypothetical protein;
scaffold_1	funannotate	exon	217809	218136	.	+	.	ID=RGA07_000067-T1.exon1;Parent=RGA07_000067-T1;
scaffold_1	funannotate	exon	218204	218255	.	+	.	ID=RGA07_000067-T1.exon2;Parent=RGA07_000067-T1;
scaffold_1	funannotate	exon	218329	218512	.	+	.	ID=RGA07_000067-T1.exon3;Parent=RGA07_000067-T1;
scaffold_1	funannotate	exon	218609	218803	.	+	.	ID=RGA07_000067-T1.exon4;Parent=RGA07_000067-T1;
scaffold_1	funannotate	CDS	217809	218136	.	+	0	ID=RGA07_000067-T1.cds;Parent=RGA07_000067-T1;
scaffold_1	funannotate	CDS	218204	218255	.	+	2	ID=RGA07_000067-T1.cds;Parent=RGA07_000067-T1;
scaffold_1	funannotate	CDS	218329	218512	.	+	1	ID=RGA07_000067-T1.cds;Parent=RGA07_000067-T1;
scaffold_1	funannotate	CDS	218609	218803	.	+	0	ID=RGA07_000067-T1.cds;Parent=RGA07_000067-T1;
scaffold_1	funannotate	gene	219761	222331	.	-	.	ID=RGA07_000068;
scaffold_1	funannotate	mRNA	219761	222331	.	-	.	ID=RGA07_000068-T1;Parent=RGA07_000068;product=hypothetical protein;
scaffold_1	funannotate	exon	222151	222331	.	-	.	ID=RGA07_000068-T1.exon1;Parent=RGA07_000068-T1;
scaffold_1	funannotate	exon	221876	222022	.	-	.	ID=RGA07_000068-T1.exon2;Parent=RGA07_000068-T1;
scaffold_1	funannotate	exon	221531	221800	.	-	.	ID=RGA07_000068-T1.exon3;Parent=RGA07_000068-T1;
scaffold_1	funannotate	exon	219761	221469	.	-	.	ID=RGA07_000068-T1.exon4;Parent=RGA07_000068-T1;
scaffold_1	funannotate	CDS	222151	222331	.	-	0	ID=RGA07_000068-T1.cds;Parent=RGA07_000068-T1;
scaffold_1	funannotate	CDS	221876	222022	.	-	2	ID=RGA07_000068-T1.cds;Parent=RGA07_000068-T1;
scaffold_1	funannotate	CDS	221531	221800	.	-	2	ID=RGA07_000068-T1.cds;Parent=RGA07_000068-T1;
scaffold_1	funannotate	CDS	219761	221469	.	-	2	ID=RGA07_000068-T1.cds;Parent=RGA07_000068-T1;
scaffold_1	funannotate	gene	223169	224308	.	-	.	ID=RGA07_000069;
scaffold_1	funannotate	mRNA	223169	224308	.	-	.	ID=RGA07_000069-T1;Parent=RGA07_000069;product=hypothetical protein;
scaffold_1	funannotate	exon	223169	224308	.	-	.	ID=RGA07_000069-T1.exon1;Parent=RGA07_000069-T1;
scaffold_1	funannotate	CDS	223169	224308	.	-	0	ID=RGA07_000069-T1.cds;Parent=RGA07_000069-T1;
scaffold_1	funannotate	gene	226853	228134	.	+	.	ID=RGA07_000070;
scaffold_1	funannotate	mRNA	226853	228134	.	+	.	ID=RGA07_000070-T1;Parent=RGA07_000070;product=hypothetical protein;
scaffold_1	funannotate	exon	226853	227004	.	+	.	ID=RGA07_000070-T1.exon1;Parent=RGA07_000070-T1;
scaffold_1	funannotate	exon	227054	227950	.	+	.	ID=RGA07_000070-T1.exon2;Parent=RGA07_000070-T1;
scaffold_1	funannotate	exon	228017	228134	.	+	.	ID=RGA07_000070-T1.exon3;Parent=RGA07_000070-T1;
scaffold_1	funannotate	CDS	226853	227004	.	+	0	ID=RGA07_000070-T1.cds;Parent=RGA07_000070-T1;
scaffold_1	funannotate	CDS	227054	227950	.	+	1	ID=RGA07_000070-T1.cds;Parent=RGA07_000070-T1;
scaffold_1	funannotate	CDS	228017	228134	.	+	1	ID=RGA07_000070-T1.cds;Parent=RGA07_000070-T1;
scaffold_1	funannotate	gene	228756	229726	.	+	.	ID=RGA07_000071;
scaffold_1	funannotate	mRNA	228756	229726	.	+	.	ID=RGA07_000071-T1;Parent=RGA07_000071;product=hypothetical protein;
scaffold_1	funannotate	exon	228756	229174	.	+	.	ID=RGA07_000071-T1.exon1;Parent=RGA07_000071-T1;
scaffold_1	funannotate	exon	229327	229726	.	+	.	ID=RGA07_000071-T1.exon2;Parent=RGA07_000071-T1;
scaffold_1	funannotate	CDS	228756	229174	.	+	0	ID=RGA07_000071-T1.cds;Parent=RGA07_000071-T1;
scaffold_1	funannotate	CDS	229327	229726	.	+	1	ID=RGA07_000071-T1.cds;Parent=RGA07_000071-T1;
scaffold_1	funannotate	gene	231567	233684	.	+	.	ID=RGA07_000072;
scaffold_1	funannotate	mRNA	231567	233684	.	+	.	ID=RGA07_000072-T1;Parent=RGA07_000072;product=hypothetical protein;
scaffold_1	funannotate	exon	231567	231819	.	+	.	ID=RGA07_000072-T1.exon1;Parent=RGA07_000072-T1;
scaffold_1	funannotate	exon	231879	231897	.	+	.	ID=RGA07_000072-T1.exon2;Parent=RGA07_000072-T1;
scaffold_1	funannotate	exon	231976	232347	.	+	.	ID=RGA07_000072-T1.exon3;Parent=RGA07_000072-T1;
scaffold_1	funannotate	exon	232435	232470	.	+	.	ID=RGA07_000072-T1.exon4;Parent=RGA07_000072-T1;
scaffold_1	funannotate	exon	232526	232829	.	+	.	ID=RGA07_000072-T1.exon5;Parent=RGA07_000072-T1;
scaffold_1	funannotate	exon	232929	233684	.	+	.	ID=RGA07_000072-T1.exon6;Parent=RGA07_000072-T1;
scaffold_1	funannotate	CDS	231567	231819	.	+	0	ID=RGA07_000072-T1.cds;Parent=RGA07_000072-T1;
scaffold_1	funannotate	CDS	231879	231897	.	+	2	ID=RGA07_000072-T1.cds;Parent=RGA07_000072-T1;
scaffold_1	funannotate	CDS	231976	232347	.	+	1	ID=RGA07_000072-T1.cds;Parent=RGA07_000072-T1;
scaffold_1	funannotate	CDS	232435	232470	.	+	1	ID=RGA07_000072-T1.cds;Parent=RGA07_000072-T1;
scaffold_1	funannotate	CDS	232526	232829	.	+	1	ID=RGA07_000072-T1.cds;Parent=RGA07_000072-T1;
scaffold_1	funannotate	CDS	232929	233684	.	+	0	ID=RGA07_000072-T1.cds;Parent=RGA07_000072-T1;
scaffold_1	funannotate	gene	234738	235121	.	-	.	ID=RGA07_000073;
scaffold_1	funannotate	mRNA	234738	235121	.	-	.	ID=RGA07_000073-T1;Parent=RGA07_000073;product=hypothetical protein;
scaffold_1	funannotate	exon	234925	235121	.	-	.	ID=RGA07_000073-T1.exon1;Parent=RGA07_000073-T1;
scaffold_1	funannotate	exon	234738	234852	.	-	.	ID=RGA07_000073-T1.exon2;Parent=RGA07_000073-T1;
scaffold_1	funannotate	CDS	234925	235121	.	-	0	ID=RGA07_000073-T1.cds;Parent=RGA07_000073-T1;
scaffold_1	funannotate	CDS	234738	234852	.	-	1	ID=RGA07_000073-T1.cds;Parent=RGA07_000073-T1;
scaffold_1	funannotate	gene	237250	239592	.	+	.	ID=RGA07_000074;
scaffold_1	funannotate	mRNA	237250	239592	.	+	.	ID=RGA07_000074-T1;Parent=RGA07_000074;product=hypothetical protein;
scaffold_1	funannotate	exon	237250	239592	.	+	.	ID=RGA07_000074-T1.exon1;Parent=RGA07_000074-T1;
scaffold_1	funannotate	CDS	237250	239592	.	+	0	ID=RGA07_000074-T1.cds;Parent=RGA07_000074-T1;
scaffold_1	funannotate	gene	241001	241410	.	+	.	ID=RGA07_000075;
scaffold_1	funannotate	mRNA	241001	241410	.	+	.	ID=RGA07_000075-T1;Parent=RGA07_000075;product=hypothetical protein;
scaffold_1	funannotate	exon	241001	241093	.	+	.	ID=RGA07_000075-T1.exon1;Parent=RGA07_000075-T1;
scaffold_1	funannotate	exon	241156	241410	.	+	.	ID=RGA07_000075-T1.exon2;Parent=RGA07_000075-T1;
scaffold_1	funannotate	CDS	241001	241093	.	+	0	ID=RGA07_000075-T1.cds;Parent=RGA07_000075-T1;
scaffold_1	funannotate	CDS	241156	241410	.	+	0	ID=RGA07_000075-T1.cds;Parent=RGA07_000075-T1;
scaffold_1	funannotate	gene	243320	243790	.	+	.	ID=RGA07_000076;
scaffold_1	funannotate	mRNA	243320	243790	.	+	.	ID=RGA07_000076-T1;Parent=RGA07_000076;product=hypothetical protein;
scaffold_1	funannotate	exon	243320	243552	.	+	.	ID=RGA07_000076-T1.exon1;Parent=RGA07_000076-T1;
scaffold_1	funannotate	exon	243628	243790	.	+	.	ID=RGA07_000076-T1.exon2;Parent=RGA07_000076-T1;
scaffold_1	funannotate	CDS	243320	243552	.	+	0	ID=RGA07_000076-T1.cds;Parent=RGA07_000076-T1;
scaffold_1	funannotate	CDS	243628	243790	.	+	1	ID=RGA07_000076-T1.cds;Parent=RGA07_000076-T1;
scaffold_1	funannotate	gene	244036	244606	.	-	.	ID=RGA07_000077;
scaffold_1	funannotate	mRNA	244036	244606	.	-	.	ID=RGA07_000077-T1;Parent=RGA07_000077;product=hypothetical protein;
scaffold_1	funannotate	exon	244584	244606	.	-	.	ID=RGA07_000077-T1.exon1;Parent=RGA07_000077-T1;
scaffold_1	funannotate	exon	244133	244524	.	-	.	ID=RGA07_000077-T1.exon2;Parent=RGA07_000077-T1;
scaffold_1	funannotate	exon	244036	244079	.	-	.	ID=RGA07_000077-T1.exon3;Parent=RGA07_000077-T1;
scaffold_1	funannotate	CDS	244584	244606	.	-	0	ID=RGA07_000077-T1.cds;Parent=RGA07_000077-T1;
scaffold_1	funannotate	CDS	244133	244524	.	-	1	ID=RGA07_000077-T1.cds;Parent=RGA07_000077-T1;
scaffold_1	funannotate	CDS	244036	244079	.	-	2	ID=RGA07_000077-T1.cds;Parent=RGA07_000077-T1;
scaffold_1	funannotate	gene	244811	245430	.	-	.	ID=RGA07_000078;
scaffold_1	funannotate	mRNA	244811	245430	.	-	.	ID=RGA07_000078-T1;Parent=RGA07_000078;product=hypothetical protein;
scaffold_1	funannotate	exon	245266	245430	.	-	.	ID=RGA07_000078-T1.exon1;Parent=RGA07_000078-T1;
scaffold_1	funannotate	exon	244946	245191	.	-	.	ID=RGA07_000078-T1.exon2;Parent=RGA07_000078-T1;
scaffold_1	funannotate	exon	244811	244885	.	-	.	ID=RGA07_000078-T1.exon3;Parent=RGA07_000078-T1;
scaffold_1	funannotate	CDS	245266	245430	.	-	0	ID=RGA07_000078-T1.cds;Parent=RGA07_000078-T1;
scaffold_1	funannotate	CDS	244946	245191	.	-	0	ID=RGA07_000078-T1.cds;Parent=RGA07_000078-T1;
scaffold_1	funannotate	CDS	244811	244885	.	-	0	ID=RGA07_000078-T1.cds;Parent=RGA07_000078-T1;
scaffold_1	funannotate	gene	246297	247453	.	-	.	ID=RGA07_000079;
scaffold_1	funannotate	mRNA	246297	247453	.	-	.	ID=RGA07_000079-T1;Parent=RGA07_000079;product=hypothetical protein;
scaffold_1	funannotate	exon	246786	247453	.	-	.	ID=RGA07_000079-T1.exon1;Parent=RGA07_000079-T1;
scaffold_1	funannotate	exon	246297	246726	.	-	.	ID=RGA07_000079-T1.exon2;Parent=RGA07_000079-T1;
scaffold_1	funannotate	CDS	246786	247453	.	-	0	ID=RGA07_000079-T1.cds;Parent=RGA07_000079-T1;
scaffold_1	funannotate	CDS	246297	246726	.	-	1	ID=RGA07_000079-T1.cds;Parent=RGA07_000079-T1;
scaffold_1	funannotate	gene	252116	253551	.	+	.	ID=RGA07_000080;
scaffold_1	funannotate	mRNA	252116	253551	.	+	.	ID=RGA07_000080-T1;Parent=RGA07_000080;product=hypothetical protein;
scaffold_1	funannotate	exon	252116	252277	.	+	.	ID=RGA07_000080-T1.exon1;Parent=RGA07_000080-T1;
scaffold_1	funannotate	exon	252331	252367	.	+	.	ID=RGA07_000080-T1.exon2;Parent=RGA07_000080-T1;
scaffold_1	funannotate	exon	252426	252470	.	+	.	ID=RGA07_000080-T1.exon3;Parent=RGA07_000080-T1;
scaffold_1	funannotate	exon	252612	253008	.	+	.	ID=RGA07_000080-T1.exon4;Parent=RGA07_000080-T1;
scaffold_1	funannotate	exon	253065	253551	.	+	.	ID=RGA07_000080-T1.exon5;Parent=RGA07_000080-T1;
scaffold_1	funannotate	CDS	252116	252277	.	+	0	ID=RGA07_000080-T1.cds;Parent=RGA07_000080-T1;
scaffold_1	funannotate	CDS	252331	252367	.	+	0	ID=RGA07_000080-T1.cds;Parent=RGA07_000080-T1;
scaffold_1	funannotate	CDS	252426	252470	.	+	2	ID=RGA07_000080-T1.cds;Parent=RGA07_000080-T1;
scaffold_1	funannotate	CDS	252612	253008	.	+	2	ID=RGA07_000080-T1.cds;Parent=RGA07_000080-T1;
scaffold_1	funannotate	CDS	253065	253551	.	+	1	ID=RGA07_000080-T1.cds;Parent=RGA07_000080-T1;
scaffold_1	funannotate	gene	255452	257524	.	-	.	ID=RGA07_000081;
scaffold_1	funannotate	mRNA	255452	257524	.	-	.	ID=RGA07_000081-T1;Parent=RGA07_000081;product=hypothetical protein;
scaffold_1	funannotate	exon	255452	257524	.	-	.	ID=RGA07_000081-T1.exon1;Parent=RGA07_000081-T1;
scaffold_1	funannotate	CDS	255452	257524	.	-	0	ID=RGA07_000081-T1.cds;Parent=RGA07_000081-T1;
scaffold_1	funannotate	gene	257802	258213	.	+	.	ID=RGA07_000082;
scaffold_1	funannotate	mRNA	257802	258213	.	+	.	ID=RGA07_000082-T1;Parent=RGA07_000082;product=hypothetical protein;
scaffold_1	funannotate	exon	257802	257872	.	+	.	ID=RGA07_000082-T1.exon1;Parent=RGA07_000082-T1;
scaffold_1	funannotate	exon	257965	257996	.	+	.	ID=RGA07_000082-T1.exon2;Parent=RGA07_000082-T1;
scaffold_1	funannotate	exon	258110	258213	.	+	.	ID=RGA07_000082-T1.exon3;Parent=RGA07_000082-T1;
scaffold_1	funannotate	CDS	257802	257872	.	+	0	ID=RGA07_000082-T1.cds;Parent=RGA07_000082-T1;
scaffold_1	funannotate	CDS	257965	257996	.	+	1	ID=RGA07_000082-T1.cds;Parent=RGA07_000082-T1;
scaffold_1	funannotate	CDS	258110	258213	.	+	2	ID=RGA07_000082-T1.cds;Parent=RGA07_000082-T1;
scaffold_1	funannotate	gene	259046	259970	.	+	.	ID=RGA07_000083;
scaffold_1	funannotate	mRNA	259046	259970	.	+	.	ID=RGA07_000083-T1;Parent=RGA07_000083;product=hypothetical protein;
scaffold_1	funannotate	exon	259046	259539	.	+	.	ID=RGA07_000083-T1.exon1;Parent=RGA07_000083-T1;
scaffold_1	funannotate	exon	259706	259970	.	+	.	ID=RGA07_000083-T1.exon2;Parent=RGA07_000083-T1;
scaffold_1	funannotate	CDS	259046	259539	.	+	0	ID=RGA07_000083-T1.cds;Parent=RGA07_000083-T1;
scaffold_1	funannotate	CDS	259706	259970	.	+	1	ID=RGA07_000083-T1.cds;Parent=RGA07_000083-T1;
scaffold_1	funannotate	gene	260584	261868	.	-	.	ID=RGA07_000084;
scaffold_1	funannotate	mRNA	260584	261868	.	-	.	ID=RGA07_000084-T1;Parent=RGA07_000084;product=hypothetical protein;
scaffold_1	funannotate	exon	261840	261868	.	-	.	ID=RGA07_000084-T1.exon1;Parent=RGA07_000084-T1;
scaffold_1	funannotate	exon	260584	261682	.	-	.	ID=RGA07_000084-T1.exon2;Parent=RGA07_000084-T1;
scaffold_1	funannotate	CDS	261840	261868	.	-	0	ID=RGA07_000084-T1.cds;Parent=RGA07_000084-T1;
scaffold_1	funannotate	CDS	260584	261682	.	-	1	ID=RGA07_000084-T1.cds;Parent=RGA07_000084-T1;
scaffold_1	funannotate	gene	263817	264131	.	-	.	ID=RGA07_000085;
scaffold_1	funannotate	mRNA	263817	264131	.	-	.	ID=RGA07_000085-T1;Parent=RGA07_000085;product=hypothetical protein;
scaffold_1	funannotate	exon	264092	264131	.	-	.	ID=RGA07_000085-T1.exon1;Parent=RGA07_000085-T1;
scaffold_1	funannotate	exon	263989	264032	.	-	.	ID=RGA07_000085-T1.exon2;Parent=RGA07_000085-T1;
scaffold_1	funannotate	exon	263817	263936	.	-	.	ID=RGA07_000085-T1.exon3;Parent=RGA07_000085-T1;
scaffold_1	funannotate	CDS	264092	264131	.	-	0	ID=RGA07_000085-T1.cds;Parent=RGA07_000085-T1;
scaffold_1	funannotate	CDS	263989	264032	.	-	2	ID=RGA07_000085-T1.cds;Parent=RGA07_000085-T1;
scaffold_1	funannotate	CDS	263817	263936	.	-	0	ID=RGA07_000085-T1.cds;Parent=RGA07_000085-T1;
scaffold_1	funannotate	gene	267217	269546	.	-	.	ID=RGA07_000086;
scaffold_1	funannotate	mRNA	267217	269546	.	-	.	ID=RGA07_000086-T1;Parent=RGA07_000086;product=hypothetical protein;
scaffold_1	funannotate	exon	269136	269546	.	-	.	ID=RGA07_000086-T1.exon1;Parent=RGA07_000086-T1;
scaffold_1	funannotate	exon	267217	269058	.	-	.	ID=RGA07_000086-T1.exon2;Parent=RGA07_000086-T1;
scaffold_1	funannotate	CDS	269136	269546	.	-	0	ID=RGA07_000086-T1.cds;Parent=RGA07_000086-T1;
scaffold_1	funannotate	CDS	267217	269058	.	-	0	ID=RGA07_000086-T1.cds;Parent=RGA07_000086-T1;
scaffold_1	funannotate	gene	272634	273104	.	-	.	ID=RGA07_000087;
scaffold_1	funannotate	mRNA	272634	273104	.	-	.	ID=RGA07_000087-T1;Parent=RGA07_000087;product=hypothetical protein;
scaffold_1	funannotate	exon	272634	273104	.	-	.	ID=RGA07_000087-T1.exon1;Parent=RGA07_000087-T1;
scaffold_1	funannotate	CDS	272634	273104	.	-	0	ID=RGA07_000087-T1.cds;Parent=RGA07_000087-T1;
scaffold_1	funannotate	gene	274526	275353	.	+	.	ID=RGA07_000088;
scaffold_1	funannotate	mRNA	274526	275353	.	+	.	ID=RGA07_000088-T1;Parent=RGA07_000088;product=hypothetical protein;
scaffold_1	funannotate	exon	274526	275353	.	+	.	ID=RGA07_000088-T1.exon1;Parent=RGA07_000088-T1;
scaffold_1	funannotate	CDS	274526	275353	.	+	0	ID=RGA07_000088-T1.cds;Parent=RGA07_000088-T1;
scaffold_1	funannotate	gene	276467	277388	.	+	.	ID=RGA07_000089;
scaffold_1	funannotate	mRNA	276467	277388	.	+	.	ID=RGA07_000089-T1;Parent=RGA07_000089;product=hypothetical protein;
scaffold_1	funannotate	exon	276467	276518	.	+	.	ID=RGA07_000089-T1.exon1;Parent=RGA07_000089-T1;
scaffold_1	funannotate	exon	276623	276958	.	+	.	ID=RGA07_000089-T1.exon2;Parent=RGA07_000089-T1;
scaffold_1	funannotate	exon	277102	277388	.	+	.	ID=RGA07_000089-T1.exon3;Parent=RGA07_000089-T1;
scaffold_1	funannotate	CDS	276467	276518	.	+	0	ID=RGA07_000089-T1.cds;Parent=RGA07_000089-T1;
scaffold_1	funannotate	CDS	276623	276958	.	+	2	ID=RGA07_000089-T1.cds;Parent=RGA07_000089-T1;
scaffold_1	funannotate	CDS	277102	277388	.	+	2	ID=RGA07_000089-T1.cds;Parent=RGA07_000089-T1;
scaffold_1	funannotate	gene	278220	279068	.	-	.	ID=RGA07_000090;
scaffold_1	funannotate	mRNA	278220	279068	.	-	.	ID=RGA07_000090-T1;Parent=RGA07_000090;product=hypothetical protein;
scaffold_1	funannotate	exon	278220	279068	.	-	.	ID=RGA07_000090-T1.exon1;Parent=RGA07_000090-T1;
scaffold_1	funannotate	CDS	278220	279068	.	-	0	ID=RGA07_000090-T1.cds;Parent=RGA07_000090-T1;
scaffold_1	funannotate	gene	279598	280758	.	-	.	ID=RGA07_000091;
scaffold_1	funannotate	mRNA	279598	280758	.	-	.	ID=RGA07_000091-T1;Parent=RGA07_000091;product=hypothetical protein;
scaffold_1	funannotate	exon	280325	280758	.	-	.	ID=RGA07_000091-T1.exon1;Parent=RGA07_000091-T1;
scaffold_1	funannotate	exon	279598	280258	.	-	.	ID=RGA07_000091-T1.exon2;Parent=RGA07_000091-T1;
scaffold_1	funannotate	CDS	280325	280758	.	-	0	ID=RGA07_000091-T1.cds;Parent=RGA07_000091-T1;
scaffold_1	funannotate	CDS	279598	280258	.	-	1	ID=RGA07_000091-T1.cds;Parent=RGA07_000091-T1;
scaffold_1	funannotate	gene	281366	282797	.	-	.	ID=RGA07_000092;
scaffold_1	funannotate	mRNA	281366	282797	.	-	.	ID=RGA07_000092-T1;Parent=RGA07_000092;product=hypothetical protein;
scaffold_1	funannotate	exon	282661	282797	.	-	.	ID=RGA07_000092-T1.exon1;Parent=RGA07_000092-T1;
scaffold_1	funannotate	exon	282559	282581	.	-	.	ID=RGA07_000092-T1.exon2;Parent=RGA07_000092-T1;
scaffold_1	funannotate	exon	281692	282406	.	-	.	ID=RGA07_000092-T1.exon3;Parent=RGA07_000092-T1;
scaffold_1	funannotate	exon	281366	281519	.	-	.	ID=RGA07_000092-T1.exon4;Parent=RGA07_000092-T1;
scaffold_1	funannotate	CDS	282661	282797	.	-	0	ID=RGA07_000092-T1.cds;Parent=RGA07_000092-T1;
scaffold_1	funannotate	CDS	282559	282581	.	-	1	ID=RGA07_000092-T1.cds;Parent=RGA07_000092-T1;
scaffold_1	funannotate	CDS	281692	282406	.	-	2	ID=RGA07_000092-T1.cds;Parent=RGA07_000092-T1;
scaffold_1	funannotate	CDS	281366	281519	.	-	1	ID=RGA07_000092-T1.cds;Parent=RGA07_000092-T1;
scaffold_1	funannotate	gene	284904	286629	.	-	.	ID=RGA07_000093;
scaffold_1	funannotate	mRNA	284904	286629	.	-	.	ID=RGA07_000093-T1;Parent=RGA07_000093;product=hypothetical protein;
scaffold_1	funannotate	exon	285748	286629	.	-	.	ID=RGA07_000093-T1.exon1;Parent=RGA07_000093-T1;
scaffold_1	funannotate	exon	284904	285689	.	-	.	ID=RGA07_000093-T1.exon2;Parent=RGA07_000093-T1;
scaffold_1	funannotate	CDS	285748	286629	.	-	0	ID=RGA07_000093-T1.cds;Parent=RGA07_000093-T1;
scaffold_1	funannotate	CDS	284904	285689	.	-	0	ID=RGA07_000093-T1.cds;Parent=RGA07_000093-T1;
scaffold_1	funannotate	gene	289858	290427	.	-	.	ID=RGA07_000094;
scaffold_1	funannotate	mRNA	289858	290427	.	-	.	ID=RGA07_000094-T1;Parent=RGA07_000094;product=hypothetical protein;
scaffold_1	funannotate	exon	290425	290427	.	-	.	ID=RGA07_000094-T1.exon1;Parent=RGA07_000094-T1;
scaffold_1	funannotate	exon	289858	290286	.	-	.	ID=RGA07_000094-T1.exon2;Parent=RGA07_000094-T1;
scaffold_1	funannotate	CDS	290425	290427	.	-	0	ID=RGA07_000094-T1.cds;Parent=RGA07_000094-T1;
scaffold_1	funannotate	CDS	289858	290286	.	-	0	ID=RGA07_000094-T1.cds;Parent=RGA07_000094-T1;
scaffold_1	funannotate	gene	291124	292120	.	+	.	ID=RGA07_000095;
scaffold_1	funannotate	mRNA	291124	292120	.	+	.	ID=RGA07_000095-T1;Parent=RGA07_000095;product=hypothetical protein;
scaffold_1	funannotate	exon	291124	291447	.	+	.	ID=RGA07_000095-T1.exon1;Parent=RGA07_000095-T1;
scaffold_1	funannotate	exon	291503	292120	.	+	.	ID=RGA07_000095-T1.exon2;Parent=RGA07_000095-T1;
scaffold_1	funannotate	CDS	291124	291447	.	+	0	ID=RGA07_000095-T1.cds;Parent=RGA07_000095-T1;
scaffold_1	funannotate	CDS	291503	292120	.	+	0	ID=RGA07_000095-T1.cds;Parent=RGA07_000095-T1;
scaffold_1	funannotate	gene	297372	299138	.	+	.	ID=RGA07_000096;
scaffold_1	funannotate	mRNA	297372	299138	.	+	.	ID=RGA07_000096-T1;Parent=RGA07_000096;product=hypothetical protein;
scaffold_1	funannotate	exon	297372	297502	.	+	.	ID=RGA07_000096-T1.exon1;Parent=RGA07_000096-T1;
scaffold_1	funannotate	exon	297587	297714	.	+	.	ID=RGA07_000096-T1.exon2;Parent=RGA07_000096-T1;
scaffold_1	funannotate	exon	297847	299138	.	+	.	ID=RGA07_000096-T1.exon3;Parent=RGA07_000096-T1;
scaffold_1	funannotate	CDS	297372	297502	.	+	0	ID=RGA07_000096-T1.cds;Parent=RGA07_000096-T1;
scaffold_1	funannotate	CDS	297587	297714	.	+	1	ID=RGA07_000096-T1.cds;Parent=RGA07_000096-T1;
scaffold_1	funannotate	CDS	297847	299138	.	+	2	ID=RGA07_000096-T1.cds;Parent=RGA07_000096-T1;
scaffold_1	funannotate	gene	302974	304833	.	+	.	ID=RGA07_000097;
scaffold_1	funannotate	mRNA	302974	304833	.	+	.	ID=RGA07_000097-T1;Parent=RGA07_000097;product=hypothetical protein;
scaffold_1	funannotate	exon	302974	304833	.	+	.	ID=RGA07_000097-T1.exon1;Parent=RGA07_000097-T1;
scaffold_1	funannotate	CDS	302974	304833	.	+	0	ID=RGA07_000097-T1.cds;Parent=RGA07_000097-T1;
scaffold_1	funannotate	gene	306468	311449	.	+	.	ID=RGA07_000098;
scaffold_1	funannotate	mRNA	306468	311449	.	+	.	ID=RGA07_000098-T1;Parent=RGA07_000098;product=hypothetical protein;
scaffold_1	funannotate	exon	306468	309362	.	+	.	ID=RGA07_000098-T1.exon1;Parent=RGA07_000098-T1;
scaffold_1	funannotate	exon	309425	311449	.	+	.	ID=RGA07_000098-T1.exon2;Parent=RGA07_000098-T1;
scaffold_1	funannotate	CDS	306468	309362	.	+	0	ID=RGA07_000098-T1.cds;Parent=RGA07_000098-T1;
scaffold_1	funannotate	CDS	309425	311449	.	+	0	ID=RGA07_000098-T1.cds;Parent=RGA07_000098-T1;
scaffold_1	funannotate	gene	312077	313285	.	-	.	ID=RGA07_000099;
scaffold_1	funannotate	mRNA	312077	313285	.	-	.	ID=RGA07_000099-T1;Parent=RGA07_000099;product=hypothetical protein;
scaffold_1	funannotate	exon	313016	313285	.	-	.	ID=RGA07_000099-T1.exon1;Parent=RGA07_000099-T1;
scaffold_1	funannotate	exon	312077	312895	.	-	.	ID=RGA07_000099-T1.exon2;Parent=RGA07_000099-T1;
scaffold_1	funannotate	CDS	313016	313285	.	-	0	ID=RGA07_000099-T1.cds;Parent=RGA07_000099-T1;
scaffold_1	funannotate	CDS	312077	312895	.	-	0	ID=RGA07_000099-T1.cds;Parent=RGA07_000099-T1;
scaffold_1	funannotate	gene	314100	315524	.	-	.	ID=RGA07_000100;
scaffold_1	funannotate	mRNA	314100	315524	.	-	.	ID=RGA07_000100-T1;Parent=RGA07_000100;product=hypothetical protein;
scaffold_1	funannotate	exon	315394	315524	.	-	.	ID=RGA07_000100-T1.exon1;Parent=RGA07_000100-T1;
scaffold_1	funannotate	exon	314100	315336	.	-	.	ID=RGA07_000100-T1.exon2;Parent=RGA07_000100-T1;
scaffold_1	funannotate	CDS	315394	315524	.	-	0	ID=RGA07_000100-T1.cds;Parent=RGA07_000100-T1;
scaffold_1	funannotate	CDS	314100	315336	.	-	1	ID=RGA07_000100-T1.cds;Parent=RGA07_000100-T1;
scaffold_1	funannotate	gene	318220	318870	.	-	.	ID=RGA07_000101;
scaffold_1	funannotate	mRNA	318220	318870	.	-	.	ID=RGA07_000101-T1;Parent=RGA07_000101;product=hypothetical protein;
scaffold_1	funannotate	exon	318407	318870	.	-	.	ID=RGA07_000101-T1.exon1;Parent=RGA07_000101-T1;
scaffold_1	funannotate	exon	318220	318343	.	-	.	ID=RGA07_000101-T1.exon2;Parent=RGA07_000101-T1;
scaffold_1	funannotate	CDS	318407	318870	.	-	0	ID=RGA07_000101-T1.cds;Parent=RGA07_000101-T1;
scaffold_1	funannotate	CDS	318220	318343	.	-	1	ID=RGA07_000101-T1.cds;Parent=RGA07_000101-T1;
scaffold_1	funannotate	gene	319314	319549	.	-	.	ID=RGA07_000102;
scaffold_1	funannotate	mRNA	319314	319549	.	-	.	ID=RGA07_000102-T1;Parent=RGA07_000102;product=hypothetical protein;
scaffold_1	funannotate	exon	319485	319549	.	-	.	ID=RGA07_000102-T1.exon1;Parent=RGA07_000102-T1;
scaffold_1	funannotate	exon	319314	319407	.	-	.	ID=RGA07_000102-T1.exon2;Parent=RGA07_000102-T1;
scaffold_1	funannotate	CDS	319485	319549	.	-	0	ID=RGA07_000102-T1.cds;Parent=RGA07_000102-T1;
scaffold_1	funannotate	CDS	319314	319407	.	-	1	ID=RGA07_000102-T1.cds;Parent=RGA07_000102-T1;
scaffold_1	funannotate	gene	320195	321547	.	-	.	ID=RGA07_000103;
scaffold_1	funannotate	mRNA	320195	321547	.	-	.	ID=RGA07_000103-T1;Parent=RGA07_000103;product=hypothetical protein;
scaffold_1	funannotate	exon	320195	321547	.	-	.	ID=RGA07_000103-T1.exon1;Parent=RGA07_000103-T1;
scaffold_1	funannotate	CDS	320195	321547	.	-	0	ID=RGA07_000103-T1.cds;Parent=RGA07_000103-T1;
scaffold_1	funannotate	gene	323835	325062	.	+	.	ID=RGA07_000104;
scaffold_1	funannotate	mRNA	323835	325062	.	+	.	ID=RGA07_000104-T1;Parent=RGA07_000104;product=hypothetical protein;
scaffold_1	funannotate	exon	323835	324612	.	+	.	ID=RGA07_000104-T1.exon1;Parent=RGA07_000104-T1;
scaffold_1	funannotate	exon	324671	325062	.	+	.	ID=RGA07_000104-T1.exon2;Parent=RGA07_000104-T1;
scaffold_1	funannotate	CDS	323835	324612	.	+	0	ID=RGA07_000104-T1.cds;Parent=RGA07_000104-T1;
scaffold_1	funannotate	CDS	324671	325062	.	+	2	ID=RGA07_000104-T1.cds;Parent=RGA07_000104-T1;
scaffold_1	funannotate	gene	325967	326209	.	+	.	ID=RGA07_000105;
scaffold_1	funannotate	mRNA	325967	326209	.	+	.	ID=RGA07_000105-T1;Parent=RGA07_000105;product=hypothetical protein;
scaffold_1	funannotate	exon	325967	326209	.	+	.	ID=RGA07_000105-T1.exon1;Parent=RGA07_000105-T1;
scaffold_1	funannotate	CDS	325967	326209	.	+	0	ID=RGA07_000105-T1.cds;Parent=RGA07_000105-T1;
scaffold_1	funannotate	gene	327390	328716	.	-	.	ID=RGA07_000106;
scaffold_1	funannotate	mRNA	327390	328716	.	-	.	ID=RGA07_000106-T1;Parent=RGA07_000106;product=hypothetical protein;
scaffold_1	funannotate	exon	328599	328716	.	-	.	ID=RGA07_000106-T1.exon1;Parent=RGA07_000106-T1;
scaffold_1	funannotate	exon	327798	328069	.	-	.	ID=RGA07_000106-T1.exon2;Parent=RGA07_000106-T1;
scaffold_1	funannotate	exon	327390	327737	.	-	.	ID=RGA07_000106-T1.exon3;Parent=RGA07_000106-T1;
scaffold_1	funannotate	CDS	328599	328716	.	-	0	ID=RGA07_000106-T1.cds;Parent=RGA07_000106-T1;
scaffold_1	funannotate	CDS	327798	328069	.	-	2	ID=RGA07_000106-T1.cds;Parent=RGA07_000106-T1;
scaffold_1	funannotate	CDS	327390	327737	.	-	0	ID=RGA07_000106-T1.cds;Parent=RGA07_000106-T1;
scaffold_1	funannotate	gene	329217	330336	.	+	.	ID=RGA07_000107;
scaffold_1	funannotate	mRNA	329217	330336	.	+	.	ID=RGA07_000107-T1;Parent=RGA07_000107;product=hypothetical protein;
scaffold_1	funannotate	exon	329217	329428	.	+	.	ID=RGA07_000107-T1.exon1;Parent=RGA07_000107-T1;
scaffold_1	funannotate	exon	329518	329659	.	+	.	ID=RGA07_000107-T1.exon2;Parent=RGA07_000107-T1;
scaffold_1	funannotate	exon	329818	330336	.	+	.	ID=RGA07_000107-T1.exon3;Parent=RGA07_000107-T1;
scaffold_1	funannotate	CDS	329217	329428	.	+	0	ID=RGA07_000107-T1.cds;Parent=RGA07_000107-T1;
scaffold_1	funannotate	CDS	329518	329659	.	+	1	ID=RGA07_000107-T1.cds;Parent=RGA07_000107-T1;
scaffold_1	funannotate	CDS	329818	330336	.	+	0	ID=RGA07_000107-T1.cds;Parent=RGA07_000107-T1;
scaffold_1	funannotate	gene	330546	331883	.	-	.	ID=RGA07_000108;
scaffold_1	funannotate	mRNA	330546	331883	.	-	.	ID=RGA07_000108-T1;Parent=RGA07_000108;product=hypothetical protein;
scaffold_1	funannotate	exon	331420	331883	.	-	.	ID=RGA07_000108-T1.exon1;Parent=RGA07_000108-T1;
scaffold_1	funannotate	exon	331148	331339	.	-	.	ID=RGA07_000108-T1.exon2;Parent=RGA07_000108-T1;
scaffold_1	funannotate	exon	330546	330960	.	-	.	ID=RGA07_000108-T1.exon3;Parent=RGA07_000108-T1;
scaffold_1	funannotate	CDS	331420	331883	.	-	0	ID=RGA07_000108-T1.cds;Parent=RGA07_000108-T1;
scaffold_1	funannotate	CDS	331148	331339	.	-	1	ID=RGA07_000108-T1.cds;Parent=RGA07_000108-T1;
scaffold_1	funannotate	CDS	330546	330960	.	-	1	ID=RGA07_000108-T1.cds;Parent=RGA07_000108-T1;
scaffold_1	funannotate	gene	333904	335771	.	+	.	ID=RGA07_000109;
scaffold_1	funannotate	mRNA	333904	335771	.	+	.	ID=RGA07_000109-T1;Parent=RGA07_000109;product=hypothetical protein;
scaffold_1	funannotate	exon	333904	334415	.	+	.	ID=RGA07_000109-T1.exon1;Parent=RGA07_000109-T1;
scaffold_1	funannotate	exon	334472	335771	.	+	.	ID=RGA07_000109-T1.exon2;Parent=RGA07_000109-T1;
scaffold_1	funannotate	CDS	333904	334415	.	+	0	ID=RGA07_000109-T1.cds;Parent=RGA07_000109-T1;
scaffold_1	funannotate	CDS	334472	335771	.	+	1	ID=RGA07_000109-T1.cds;Parent=RGA07_000109-T1;
scaffold_1	funannotate	gene	336599	338250	.	-	.	ID=RGA07_000110;
scaffold_1	funannotate	mRNA	336599	338250	.	-	.	ID=RGA07_000110-T1;Parent=RGA07_000110;product=hypothetical protein;
scaffold_1	funannotate	exon	338188	338250	.	-	.	ID=RGA07_000110-T1.exon1;Parent=RGA07_000110-T1;
scaffold_1	funannotate	exon	337940	338135	.	-	.	ID=RGA07_000110-T1.exon2;Parent=RGA07_000110-T1;
scaffold_1	funannotate	exon	337401	337880	.	-	.	ID=RGA07_000110-T1.exon3;Parent=RGA07_000110-T1;
scaffold_1	funannotate	exon	337056	337346	.	-	.	ID=RGA07_000110-T1.exon4;Parent=RGA07_000110-T1;
scaffold_1	funannotate	exon	336599	337002	.	-	.	ID=RGA07_000110-T1.exon5;Parent=RGA07_000110-T1;
scaffold_1	funannotate	CDS	338188	338250	.	-	0	ID=RGA07_000110-T1.cds;Parent=RGA07_000110-T1;
scaffold_1	funannotate	CDS	337940	338135	.	-	0	ID=RGA07_000110-T1.cds;Parent=RGA07_000110-T1;
scaffold_1	funannotate	CDS	337401	337880	.	-	2	ID=RGA07_000110-T1.cds;Parent=RGA07_000110-T1;
scaffold_1	funannotate	CDS	337056	337346	.	-	2	ID=RGA07_000110-T1.cds;Parent=RGA07_000110-T1;
scaffold_1	funannotate	CDS	336599	337002	.	-	2	ID=RGA07_000110-T1.cds;Parent=RGA07_000110-T1;
scaffold_1	funannotate	gene	338981	340360	.	+	.	ID=RGA07_000111;
scaffold_1	funannotate	mRNA	338981	340360	.	+	.	ID=RGA07_000111-T1;Parent=RGA07_000111;product=hypothetical protein;
scaffold_1	funannotate	exon	338981	339399	.	+	.	ID=RGA07_000111-T1.exon1;Parent=RGA07_000111-T1;
scaffold_1	funannotate	exon	339462	339568	.	+	.	ID=RGA07_000111-T1.exon2;Parent=RGA07_000111-T1;
scaffold_1	funannotate	exon	339640	339736	.	+	.	ID=RGA07_000111-T1.exon3;Parent=RGA07_000111-T1;
scaffold_1	funannotate	exon	339801	340182	.	+	.	ID=RGA07_000111-T1.exon4;Parent=RGA07_000111-T1;
scaffold_1	funannotate	exon	340238	340360	.	+	.	ID=RGA07_000111-T1.exon5;Parent=RGA07_000111-T1;
scaffold_1	funannotate	CDS	338981	339399	.	+	0	ID=RGA07_000111-T1.cds;Parent=RGA07_000111-T1;
scaffold_1	funannotate	CDS	339462	339568	.	+	1	ID=RGA07_000111-T1.cds;Parent=RGA07_000111-T1;
scaffold_1	funannotate	CDS	339640	339736	.	+	2	ID=RGA07_000111-T1.cds;Parent=RGA07_000111-T1;
scaffold_1	funannotate	CDS	339801	340182	.	+	1	ID=RGA07_000111-T1.cds;Parent=RGA07_000111-T1;
scaffold_1	funannotate	CDS	340238	340360	.	+	0	ID=RGA07_000111-T1.cds;Parent=RGA07_000111-T1;
scaffold_1	funannotate	gene	342120	343265	.	+	.	ID=RGA07_000112;
scaffold_1	funannotate	mRNA	342120	343265	.	+	.	ID=RGA07_000112-T1;Parent=RGA07_000112;product=hypothetical protein;
scaffold_1	funannotate	exon	342120	343265	.	+	.	ID=RGA07_000112-T1.exon1;Parent=RGA07_000112-T1;
scaffold_1	funannotate	CDS	342120	343265	.	+	0	ID=RGA07_000112-T1.cds;Parent=RGA07_000112-T1;
scaffold_1	funannotate	gene	344464	345876	.	-	.	ID=RGA07_000113;
scaffold_1	funannotate	mRNA	344464	345876	.	-	.	ID=RGA07_000113-T1;Parent=RGA07_000113;product=hypothetical protein;
scaffold_1	funannotate	exon	344464	345876	.	-	.	ID=RGA07_000113-T1.exon1;Parent=RGA07_000113-T1;
scaffold_1	funannotate	CDS	344464	345876	.	-	0	ID=RGA07_000113-T1.cds;Parent=RGA07_000113-T1;
scaffold_1	funannotate	gene	346134	351618	.	-	.	ID=RGA07_000114;
scaffold_1	funannotate	mRNA	346134	351618	.	-	.	ID=RGA07_000114-T1;Parent=RGA07_000114;product=hypothetical protein;
scaffold_1	funannotate	exon	350132	351618	.	-	.	ID=RGA07_000114-T1.exon1;Parent=RGA07_000114-T1;
scaffold_1	funannotate	exon	348597	349880	.	-	.	ID=RGA07_000114-T1.exon2;Parent=RGA07_000114-T1;
scaffold_1	funannotate	exon	348485	348502	.	-	.	ID=RGA07_000114-T1.exon3;Parent=RGA07_000114-T1;
scaffold_1	funannotate	exon	348175	348357	.	-	.	ID=RGA07_000114-T1.exon4;Parent=RGA07_000114-T1;
scaffold_1	funannotate	exon	347792	348112	.	-	.	ID=RGA07_000114-T1.exon5;Parent=RGA07_000114-T1;
scaffold_1	funannotate	exon	347277	347729	.	-	.	ID=RGA07_000114-T1.exon6;Parent=RGA07_000114-T1;
scaffold_1	funannotate	exon	346134	346359	.	-	.	ID=RGA07_000114-T1.exon7;Parent=RGA07_000114-T1;
scaffold_1	funannotate	CDS	350132	351618	.	-	0	ID=RGA07_000114-T1.cds;Parent=RGA07_000114-T1;
scaffold_1	funannotate	CDS	348597	349880	.	-	1	ID=RGA07_000114-T1.cds;Parent=RGA07_000114-T1;
scaffold_1	funannotate	CDS	348485	348502	.	-	1	ID=RGA07_000114-T1.cds;Parent=RGA07_000114-T1;
scaffold_1	funannotate	CDS	348175	348357	.	-	1	ID=RGA07_000114-T1.cds;Parent=RGA07_000114-T1;
scaffold_1	funannotate	CDS	347792	348112	.	-	1	ID=RGA07_000114-T1.cds;Parent=RGA07_000114-T1;
scaffold_1	funannotate	CDS	347277	347729	.	-	1	ID=RGA07_000114-T1.cds;Parent=RGA07_000114-T1;
scaffold_1	funannotate	CDS	346134	346359	.	-	1	ID=RGA07_000114-T1.cds;Parent=RGA07_000114-T1;
scaffold_1	funannotate	gene	353449	355134	.	+	.	ID=RGA07_000115;
scaffold_1	funannotate	mRNA	353449	355134	.	+	.	ID=RGA07_000115-T1;Parent=RGA07_000115;product=hypothetical protein;
scaffold_1	funannotate	exon	353449	354032	.	+	.	ID=RGA07_000115-T1.exon1;Parent=RGA07_000115-T1;
scaffold_1	funannotate	exon	354090	354395	.	+	.	ID=RGA07_000115-T1.exon2;Parent=RGA07_000115-T1;
scaffold_1	funannotate	exon	354675	355134	.	+	.	ID=RGA07_000115-T1.exon3;Parent=RGA07_000115-T1;
scaffold_1	funannotate	CDS	353449	354032	.	+	0	ID=RGA07_000115-T1.cds;Parent=RGA07_000115-T1;
scaffold_1	funannotate	CDS	354090	354395	.	+	1	ID=RGA07_000115-T1.cds;Parent=RGA07_000115-T1;
scaffold_1	funannotate	CDS	354675	355134	.	+	1	ID=RGA07_000115-T1.cds;Parent=RGA07_000115-T1;
scaffold_1	funannotate	gene	357634	358873	.	-	.	ID=RGA07_000116;
scaffold_1	funannotate	mRNA	357634	358873	.	-	.	ID=RGA07_000116-T1;Parent=RGA07_000116;product=hypothetical protein;
scaffold_1	funannotate	exon	358696	358873	.	-	.	ID=RGA07_000116-T1.exon1;Parent=RGA07_000116-T1;
scaffold_1	funannotate	exon	357634	358643	.	-	.	ID=RGA07_000116-T1.exon2;Parent=RGA07_000116-T1;
scaffold_1	funannotate	CDS	358696	358873	.	-	0	ID=RGA07_000116-T1.cds;Parent=RGA07_000116-T1;
scaffold_1	funannotate	CDS	357634	358643	.	-	2	ID=RGA07_000116-T1.cds;Parent=RGA07_000116-T1;
scaffold_1	funannotate	gene	360499	361929	.	-	.	ID=RGA07_000117;
scaffold_1	funannotate	mRNA	360499	361929	.	-	.	ID=RGA07_000117-T1;Parent=RGA07_000117;product=hypothetical protein;
scaffold_1	funannotate	exon	360961	361929	.	-	.	ID=RGA07_000117-T1.exon1;Parent=RGA07_000117-T1;
scaffold_1	funannotate	exon	360499	360927	.	-	.	ID=RGA07_000117-T1.exon2;Parent=RGA07_000117-T1;
scaffold_1	funannotate	CDS	360961	361929	.	-	0	ID=RGA07_000117-T1.cds;Parent=RGA07_000117-T1;
scaffold_1	funannotate	CDS	360499	360927	.	-	0	ID=RGA07_000117-T1.cds;Parent=RGA07_000117-T1;
scaffold_1	funannotate	gene	364391	365934	.	-	.	ID=RGA07_000118;
scaffold_1	funannotate	mRNA	364391	365934	.	-	.	ID=RGA07_000118-T1;Parent=RGA07_000118;product=hypothetical protein;
scaffold_1	funannotate	exon	365842	365934	.	-	.	ID=RGA07_000118-T1.exon1;Parent=RGA07_000118-T1;
scaffold_1	funannotate	exon	364969	365701	.	-	.	ID=RGA07_000118-T1.exon2;Parent=RGA07_000118-T1;
scaffold_1	funannotate	exon	364391	364854	.	-	.	ID=RGA07_000118-T1.exon3;Parent=RGA07_000118-T1;
scaffold_1	funannotate	CDS	365842	365934	.	-	0	ID=RGA07_000118-T1.cds;Parent=RGA07_000118-T1;
scaffold_1	funannotate	CDS	364969	365701	.	-	0	ID=RGA07_000118-T1.cds;Parent=RGA07_000118-T1;
scaffold_1	funannotate	CDS	364391	364854	.	-	2	ID=RGA07_000118-T1.cds;Parent=RGA07_000118-T1;
scaffold_1	funannotate	gene	366525	367257	.	-	.	ID=RGA07_000119;
scaffold_1	funannotate	mRNA	366525	367257	.	-	.	ID=RGA07_000119-T1;Parent=RGA07_000119;product=hypothetical protein;
scaffold_1	funannotate	exon	367235	367257	.	-	.	ID=RGA07_000119-T1.exon1;Parent=RGA07_000119-T1;
scaffold_1	funannotate	exon	367007	367167	.	-	.	ID=RGA07_000119-T1.exon2;Parent=RGA07_000119-T1;
scaffold_1	funannotate	exon	366525	366916	.	-	.	ID=RGA07_000119-T1.exon3;Parent=RGA07_000119-T1;
scaffold_1	funannotate	CDS	367235	367257	.	-	0	ID=RGA07_000119-T1.cds;Parent=RGA07_000119-T1;
scaffold_1	funannotate	CDS	367007	367167	.	-	1	ID=RGA07_000119-T1.cds;Parent=RGA07_000119-T1;
scaffold_1	funannotate	CDS	366525	366916	.	-	2	ID=RGA07_000119-T1.cds;Parent=RGA07_000119-T1;
scaffold_1	funannotate	gene	368308	368973	.	+	.	ID=RGA07_000120;
scaffold_1	funannotate	mRNA	368308	368973	.	+	.	ID=RGA07_000120-T1;Parent=RGA07_000120;product=hypothetical protein;
scaffold_1	funannotate	exon	368308	368973	.	+	.	ID=RGA07_000120-T1.exon1;Parent=RGA07_000120-T1;
scaffold_1	funannotate	CDS	368308	368973	.	+	0	ID=RGA07_000120-T1.cds;Parent=RGA07_000120-T1;
scaffold_1	funannotate	gene	369258	371123	.	-	.	ID=RGA07_000121;
scaffold_1	funannotate	mRNA	369258	371123	.	-	.	ID=RGA07_000121-T1;Parent=RGA07_000121;product=hypothetical protein;
scaffold_1	funannotate	exon	369258	371123	.	-	.	ID=RGA07_000121-T1.exon1;Parent=RGA07_000121-T1;
scaffold_1	funannotate	CDS	369258	371123	.	-	0	ID=RGA07_000121-T1.cds;Parent=RGA07_000121-T1;
scaffold_1	funannotate	gene	374449	378438	.	+	.	ID=RGA07_000122;
scaffold_1	funannotate	mRNA	374449	378438	.	+	.	ID=RGA07_000122-T1;Parent=RGA07_000122;product=hypothetical protein;
scaffold_1	funannotate	exon	374449	374578	.	+	.	ID=RGA07_000122-T1.exon1;Parent=RGA07_000122-T1;
scaffold_1	funannotate	exon	374645	374763	.	+	.	ID=RGA07_000122-T1.exon2;Parent=RGA07_000122-T1;
scaffold_1	funannotate	exon	374826	374861	.	+	.	ID=RGA07_000122-T1.exon3;Parent=RGA07_000122-T1;
scaffold_1	funannotate	exon	374919	374941	.	+	.	ID=RGA07_000122-T1.exon4;Parent=RGA07_000122-T1;
scaffold_1	funannotate	exon	375041	375103	.	+	.	ID=RGA07_000122-T1.exon5;Parent=RGA07_000122-T1;
scaffold_1	funannotate	exon	375212	375269	.	+	.	ID=RGA07_000122-T1.exon6;Parent=RGA07_000122-T1;
scaffold_1	funannotate	exon	375431	375970	.	+	.	ID=RGA07_000122-T1.exon7;Parent=RGA07_000122-T1;
scaffold_1	funannotate	exon	376076	377452	.	+	.	ID=RGA07_000122-T1.exon8;Parent=RGA07_000122-T1;
scaffold_1	funannotate	exon	377514	377698	.	+	.	ID=RGA07_000122-T1.exon9;Parent=RGA07_000122-T1;
scaffold_1	funannotate	exon	377763	378438	.	+	.	ID=RGA07_000122-T1.exon10;Parent=RGA07_000122-T1;
scaffold_1	funannotate	CDS	374449	374578	.	+	0	ID=RGA07_000122-T1.cds;Parent=RGA07_000122-T1;
scaffold_1	funannotate	CDS	374645	374763	.	+	2	ID=RGA07_000122-T1.cds;Parent=RGA07_000122-T1;
scaffold_1	funannotate	CDS	374826	374861	.	+	0	ID=RGA07_000122-T1.cds;Parent=RGA07_000122-T1;
scaffold_1	funannotate	CDS	374919	374941	.	+	0	ID=RGA07_000122-T1.cds;Parent=RGA07_000122-T1;
scaffold_1	funannotate	CDS	375041	375103	.	+	1	ID=RGA07_000122-T1.cds;Parent=RGA07_000122-T1;
scaffold_1	funannotate	CDS	375212	375269	.	+	1	ID=RGA07_000122-T1.cds;Parent=RGA07_000122-T1;
scaffold_1	funannotate	CDS	375431	375970	.	+	0	ID=RGA07_000122-T1.cds;Parent=RGA07_000122-T1;
scaffold_1	funannotate	CDS	376076	377452	.	+	0	ID=RGA07_000122-T1.cds;Parent=RGA07_000122-T1;
scaffold_1	funannotate	CDS	377514	377698	.	+	0	ID=RGA07_000122-T1.cds;Parent=RGA07_000122-T1;
scaffold_1	funannotate	CDS	377763	378438	.	+	1	ID=RGA07_000122-T1.cds;Parent=RGA07_000122-T1;
scaffold_1	funannotate	gene	379251	380879	.	+	.	ID=RGA07_000123;
scaffold_1	funannotate	mRNA	379251	380879	.	+	.	ID=RGA07_000123-T1;Parent=RGA07_000123;product=hypothetical protein;
scaffold_1	funannotate	exon	379251	380879	.	+	.	ID=RGA07_000123-T1.exon1;Parent=RGA07_000123-T1;
scaffold_1	funannotate	CDS	379251	380879	.	+	0	ID=RGA07_000123-T1.cds;Parent=RGA07_000123-T1;
scaffold_1	funannotate	gene	384319	386550	.	+	.	ID=RGA07_000124;
scaffold_1	funannotate	mRNA	384319	386550	.	+	.	ID=RGA07_000124-T1;Parent=RGA07_000124;product=hypothetical protein;
scaffold_1	funannotate	exon	384319	386550	.	+	.	ID=RGA07_000124-T1.exon1;Parent=RGA07_000124-T1;
scaffold_1	funannotate	CDS	384319	386550	.	+	0	ID=RGA07_000124-T1.cds;Parent=RGA07_000124-T1;
scaffold_1	funannotate	gene	388075	391089	.	-	.	ID=RGA07_000125;
scaffold_1	funannotate	mRNA	388075	391089	.	-	.	ID=RGA07_000125-T1;Parent=RGA07_000125;product=hypothetical protein;
scaffold_1	funannotate	exon	390572	391089	.	-	.	ID=RGA07_000125-T1.exon1;Parent=RGA07_000125-T1;
scaffold_1	funannotate	exon	389052	390425	.	-	.	ID=RGA07_000125-T1.exon2;Parent=RGA07_000125-T1;
scaffold_1	funannotate	exon	388075	388966	.	-	.	ID=RGA07_000125-T1.exon3;Parent=RGA07_000125-T1;
scaffold_1	funannotate	CDS	390572	391089	.	-	0	ID=RGA07_000125-T1.cds;Parent=RGA07_000125-T1;
scaffold_1	funannotate	CDS	389052	390425	.	-	1	ID=RGA07_000125-T1.cds;Parent=RGA07_000125-T1;
scaffold_1	funannotate	CDS	388075	388966	.	-	1	ID=RGA07_000125-T1.cds;Parent=RGA07_000125-T1;
scaffold_1	funannotate	gene	396608	397567	.	-	.	ID=RGA07_000126;
scaffold_1	funannotate	mRNA	396608	397567	.	-	.	ID=RGA07_000126-T1;Parent=RGA07_000126;product=hypothetical protein;
scaffold_1	funannotate	exon	397327	397567	.	-	.	ID=RGA07_000126-T1.exon1;Parent=RGA07_000126-T1;
scaffold_1	funannotate	exon	396608	397263	.	-	.	ID=RGA07_000126-T1.exon2;Parent=RGA07_000126-T1;
scaffold_1	funannotate	CDS	397327	397567	.	-	0	ID=RGA07_000126-T1.cds;Parent=RGA07_000126-T1;
scaffold_1	funannotate	CDS	396608	397263	.	-	2	ID=RGA07_000126-T1.cds;Parent=RGA07_000126-T1;
scaffold_1	funannotate	gene	406239	407386	.	-	.	ID=RGA07_000127;
scaffold_1	funannotate	mRNA	406239	407386	.	-	.	ID=RGA07_000127-T1;Parent=RGA07_000127;product=hypothetical protein;
scaffold_1	funannotate	exon	407069	407386	.	-	.	ID=RGA07_000127-T1.exon1;Parent=RGA07_000127-T1;
scaffold_1	funannotate	exon	406239	407012	.	-	.	ID=RGA07_000127-T1.exon2;Parent=RGA07_000127-T1;
scaffold_1	funannotate	CDS	407069	407386	.	-	0	ID=RGA07_000127-T1.cds;Parent=RGA07_000127-T1;
scaffold_1	funannotate	CDS	406239	407012	.	-	0	ID=RGA07_000127-T1.cds;Parent=RGA07_000127-T1;
scaffold_1	funannotate	gene	409146	409890	.	+	.	ID=RGA07_000128;
scaffold_1	funannotate	mRNA	409146	409890	.	+	.	ID=RGA07_000128-T1;Parent=RGA07_000128;product=hypothetical protein;
scaffold_1	funannotate	exon	409146	409152	.	+	.	ID=RGA07_000128-T1.exon1;Parent=RGA07_000128-T1;
scaffold_1	funannotate	exon	409220	409890	.	+	.	ID=RGA07_000128-T1.exon2;Parent=RGA07_000128-T1;
scaffold_1	funannotate	CDS	409146	409152	.	+	0	ID=RGA07_000128-T1.cds;Parent=RGA07_000128-T1;
scaffold_1	funannotate	CDS	409220	409890	.	+	2	ID=RGA07_000128-T1.cds;Parent=RGA07_000128-T1;
scaffold_1	funannotate	gene	410826	411495	.	+	.	ID=RGA07_000129;
scaffold_1	funannotate	mRNA	410826	411495	.	+	.	ID=RGA07_000129-T1;Parent=RGA07_000129;product=hypothetical protein;
scaffold_1	funannotate	exon	410826	410853	.	+	.	ID=RGA07_000129-T1.exon1;Parent=RGA07_000129-T1;
scaffold_1	funannotate	exon	410955	411191	.	+	.	ID=RGA07_000129-T1.exon2;Parent=RGA07_000129-T1;
scaffold_1	funannotate	exon	411296	411495	.	+	.	ID=RGA07_000129-T1.exon3;Parent=RGA07_000129-T1;
scaffold_1	funannotate	CDS	410826	410853	.	+	0	ID=RGA07_000129-T1.cds;Parent=RGA07_000129-T1;
scaffold_1	funannotate	CDS	410955	411191	.	+	2	ID=RGA07_000129-T1.cds;Parent=RGA07_000129-T1;
scaffold_1	funannotate	CDS	411296	411495	.	+	2	ID=RGA07_000129-T1.cds;Parent=RGA07_000129-T1;
scaffold_1	funannotate	gene	413679	414113	.	-	.	ID=RGA07_000130;
scaffold_1	funannotate	mRNA	413679	414113	.	-	.	ID=RGA07_000130-T1;Parent=RGA07_000130;product=hypothetical protein;
scaffold_1	funannotate	exon	413679	414113	.	-	.	ID=RGA07_000130-T1.exon1;Parent=RGA07_000130-T1;
scaffold_1	funannotate	CDS	413679	414113	.	-	0	ID=RGA07_000130-T1.cds;Parent=RGA07_000130-T1;
scaffold_1	funannotate	gene	416899	418796	.	-	.	ID=RGA07_000131;
scaffold_1	funannotate	mRNA	416899	418796	.	-	.	ID=RGA07_000131-T1;Parent=RGA07_000131;product=hypothetical protein;
scaffold_1	funannotate	exon	418487	418796	.	-	.	ID=RGA07_000131-T1.exon1;Parent=RGA07_000131-T1;
scaffold_1	funannotate	exon	418391	418419	.	-	.	ID=RGA07_000131-T1.exon2;Parent=RGA07_000131-T1;
scaffold_1	funannotate	exon	418093	418331	.	-	.	ID=RGA07_000131-T1.exon3;Parent=RGA07_000131-T1;
scaffold_1	funannotate	exon	418007	418032	.	-	.	ID=RGA07_000131-T1.exon4;Parent=RGA07_000131-T1;
scaffold_1	funannotate	exon	417662	417942	.	-	.	ID=RGA07_000131-T1.exon5;Parent=RGA07_000131-T1;
scaffold_1	funannotate	exon	417437	417579	.	-	.	ID=RGA07_000131-T1.exon6;Parent=RGA07_000131-T1;
scaffold_1	funannotate	exon	416899	417289	.	-	.	ID=RGA07_000131-T1.exon7;Parent=RGA07_000131-T1;
scaffold_1	funannotate	CDS	418487	418796	.	-	0	ID=RGA07_000131-T1.cds;Parent=RGA07_000131-T1;
scaffold_1	funannotate	CDS	418391	418419	.	-	2	ID=RGA07_000131-T1.cds;Parent=RGA07_000131-T1;
scaffold_1	funannotate	CDS	418093	418331	.	-	0	ID=RGA07_000131-T1.cds;Parent=RGA07_000131-T1;
scaffold_1	funannotate	CDS	418007	418032	.	-	1	ID=RGA07_000131-T1.cds;Parent=RGA07_000131-T1;
scaffold_1	funannotate	CDS	417662	417942	.	-	2	ID=RGA07_000131-T1.cds;Parent=RGA07_000131-T1;
scaffold_1	funannotate	CDS	417437	417579	.	-	0	ID=RGA07_000131-T1.cds;Parent=RGA07_000131-T1;
scaffold_1	funannotate	CDS	416899	417289	.	-	1	ID=RGA07_000131-T1.cds;Parent=RGA07_000131-T1;
scaffold_1	funannotate	gene	420762	422449	.	+	.	ID=RGA07_000132;
scaffold_1	funannotate	mRNA	420762	422449	.	+	.	ID=RGA07_000132-T1;Parent=RGA07_000132;product=hypothetical protein;
scaffold_1	funannotate	exon	420762	420900	.	+	.	ID=RGA07_000132-T1.exon1;Parent=RGA07_000132-T1;
scaffold_1	funannotate	exon	420978	421213	.	+	.	ID=RGA07_000132-T1.exon2;Parent=RGA07_000132-T1;
scaffold_1	funannotate	exon	421282	421392	.	+	.	ID=RGA07_000132-T1.exon3;Parent=RGA07_000132-T1;
scaffold_1	funannotate	exon	421468	421550	.	+	.	ID=RGA07_000132-T1.exon4;Parent=RGA07_000132-T1;
scaffold_1	funannotate	exon	421619	421961	.	+	.	ID=RGA07_000132-T1.exon5;Parent=RGA07_000132-T1;
scaffold_1	funannotate	exon	422029	422149	.	+	.	ID=RGA07_000132-T1.exon6;Parent=RGA07_000132-T1;
scaffold_1	funannotate	exon	422247	422449	.	+	.	ID=RGA07_000132-T1.exon7;Parent=RGA07_000132-T1;
scaffold_1	funannotate	CDS	420762	420900	.	+	0	ID=RGA07_000132-T1.cds;Parent=RGA07_000132-T1;
scaffold_1	funannotate	CDS	420978	421213	.	+	2	ID=RGA07_000132-T1.cds;Parent=RGA07_000132-T1;
scaffold_1	funannotate	CDS	421282	421392	.	+	0	ID=RGA07_000132-T1.cds;Parent=RGA07_000132-T1;
scaffold_1	funannotate	CDS	421468	421550	.	+	0	ID=RGA07_000132-T1.cds;Parent=RGA07_000132-T1;
scaffold_1	funannotate	CDS	421619	421961	.	+	1	ID=RGA07_000132-T1.cds;Parent=RGA07_000132-T1;
scaffold_1	funannotate	CDS	422029	422149	.	+	0	ID=RGA07_000132-T1.cds;Parent=RGA07_000132-T1;
scaffold_1	funannotate	CDS	422247	422449	.	+	2	ID=RGA07_000132-T1.cds;Parent=RGA07_000132-T1;
scaffold_1	funannotate	gene	423113	425075	.	-	.	ID=RGA07_000133;
scaffold_1	funannotate	mRNA	423113	425075	.	-	.	ID=RGA07_000133-T1;Parent=RGA07_000133;product=hypothetical protein;
scaffold_1	funannotate	exon	424871	425075	.	-	.	ID=RGA07_000133-T1.exon1;Parent=RGA07_000133-T1;
scaffold_1	funannotate	exon	423905	424627	.	-	.	ID=RGA07_000133-T1.exon2;Parent=RGA07_000133-T1;
scaffold_1	funannotate	exon	423113	423717	.	-	.	ID=RGA07_000133-T1.exon3;Parent=RGA07_000133-T1;
scaffold_1	funannotate	CDS	424871	425075	.	-	0	ID=RGA07_000133-T1.cds;Parent=RGA07_000133-T1;
scaffold_1	funannotate	CDS	423905	424627	.	-	2	ID=RGA07_000133-T1.cds;Parent=RGA07_000133-T1;
scaffold_1	funannotate	CDS	423113	423717	.	-	2	ID=RGA07_000133-T1.cds;Parent=RGA07_000133-T1;
scaffold_1	funannotate	gene	426380	429630	.	-	.	ID=RGA07_000134;
scaffold_1	funannotate	mRNA	426380	429630	.	-	.	ID=RGA07_000134-T1;Parent=RGA07_000134;product=hypothetical protein;
scaffold_1	funannotate	exon	429540	429630	.	-	.	ID=RGA07_000134-T1.exon1;Parent=RGA07_000134-T1;
scaffold_1	funannotate	exon	428919	429469	.	-	.	ID=RGA07_000134-T1.exon2;Parent=RGA07_000134-T1;
scaffold_1	funannotate	exon	428292	428859	.	-	.	ID=RGA07_000134-T1.exon3;Parent=RGA07_000134-T1;
scaffold_1	funannotate	exon	427793	428242	.	-	.	ID=RGA07_000134-T1.exon4;Parent=RGA07_000134-T1;
scaffold_1	funannotate	exon	426380	427728	.	-	.	ID=RGA07_000134-T1.exon5;Parent=RGA07_000134-T1;
scaffold_1	funannotate	CDS	429540	429630	.	-	0	ID=RGA07_000134-T1.cds;Parent=RGA07_000134-T1;
scaffold_1	funannotate	CDS	428919	429469	.	-	2	ID=RGA07_000134-T1.cds;Parent=RGA07_000134-T1;
scaffold_1	funannotate	CDS	428292	428859	.	-	0	ID=RGA07_000134-T1.cds;Parent=RGA07_000134-T1;
scaffold_1	funannotate	CDS	427793	428242	.	-	2	ID=RGA07_000134-T1.cds;Parent=RGA07_000134-T1;
scaffold_1	funannotate	CDS	426380	427728	.	-	2	ID=RGA07_000134-T1.cds;Parent=RGA07_000134-T1;
scaffold_1	funannotate	gene	432195	433938	.	+	.	ID=RGA07_000135;
scaffold_1	funannotate	mRNA	432195	433938	.	+	.	ID=RGA07_000135-T1;Parent=RGA07_000135;product=hypothetical protein;
scaffold_1	funannotate	exon	432195	432256	.	+	.	ID=RGA07_000135-T1.exon1;Parent=RGA07_000135-T1;
scaffold_1	funannotate	exon	432371	432770	.	+	.	ID=RGA07_000135-T1.exon2;Parent=RGA07_000135-T1;
scaffold_1	funannotate	exon	432834	433722	.	+	.	ID=RGA07_000135-T1.exon3;Parent=RGA07_000135-T1;
scaffold_1	funannotate	exon	433799	433938	.	+	.	ID=RGA07_000135-T1.exon4;Parent=RGA07_000135-T1;
scaffold_1	funannotate	CDS	432195	432256	.	+	0	ID=RGA07_000135-T1.cds;Parent=RGA07_000135-T1;
scaffold_1	funannotate	CDS	432371	432770	.	+	1	ID=RGA07_000135-T1.cds;Parent=RGA07_000135-T1;
scaffold_1	funannotate	CDS	432834	433722	.	+	0	ID=RGA07_000135-T1.cds;Parent=RGA07_000135-T1;
scaffold_1	funannotate	CDS	433799	433938	.	+	2	ID=RGA07_000135-T1.cds;Parent=RGA07_000135-T1;
scaffold_1	funannotate	gene	434445	438414	.	+	.	ID=RGA07_000136;
scaffold_1	funannotate	mRNA	434445	438414	.	+	.	ID=RGA07_000136-T1;Parent=RGA07_000136;product=hypothetical protein;
scaffold_1	funannotate	exon	434445	434765	.	+	.	ID=RGA07_000136-T1.exon1;Parent=RGA07_000136-T1;
scaffold_1	funannotate	exon	434967	435024	.	+	.	ID=RGA07_000136-T1.exon2;Parent=RGA07_000136-T1;
scaffold_1	funannotate	exon	435215	435484	.	+	.	ID=RGA07_000136-T1.exon3;Parent=RGA07_000136-T1;
scaffold_1	funannotate	exon	435533	435604	.	+	.	ID=RGA07_000136-T1.exon4;Parent=RGA07_000136-T1;
scaffold_1	funannotate	exon	435778	435802	.	+	.	ID=RGA07_000136-T1.exon5;Parent=RGA07_000136-T1;
scaffold_1	funannotate	exon	435857	436423	.	+	.	ID=RGA07_000136-T1.exon6;Parent=RGA07_000136-T1;
scaffold_1	funannotate	exon	436479	438414	.	+	.	ID=RGA07_000136-T1.exon7;Parent=RGA07_000136-T1;
scaffold_1	funannotate	CDS	434445	434765	.	+	0	ID=RGA07_000136-T1.cds;Parent=RGA07_000136-T1;
scaffold_1	funannotate	CDS	434967	435024	.	+	0	ID=RGA07_000136-T1.cds;Parent=RGA07_000136-T1;
scaffold_1	funannotate	CDS	435215	435484	.	+	2	ID=RGA07_000136-T1.cds;Parent=RGA07_000136-T1;
scaffold_1	funannotate	CDS	435533	435604	.	+	2	ID=RGA07_000136-T1.cds;Parent=RGA07_000136-T1;
scaffold_1	funannotate	CDS	435778	435802	.	+	2	ID=RGA07_000136-T1.cds;Parent=RGA07_000136-T1;
scaffold_1	funannotate	CDS	435857	436423	.	+	1	ID=RGA07_000136-T1.cds;Parent=RGA07_000136-T1;
scaffold_1	funannotate	CDS	436479	438414	.	+	1	ID=RGA07_000136-T1.cds;Parent=RGA07_000136-T1;
scaffold_1	funannotate	gene	440141	441677	.	+	.	ID=RGA07_000137;
scaffold_1	funannotate	mRNA	440141	441677	.	+	.	ID=RGA07_000137-T1;Parent=RGA07_000137;product=hypothetical protein;
scaffold_1	funannotate	exon	440141	440448	.	+	.	ID=RGA07_000137-T1.exon1;Parent=RGA07_000137-T1;
scaffold_1	funannotate	exon	440537	441677	.	+	.	ID=RGA07_000137-T1.exon2;Parent=RGA07_000137-T1;
scaffold_1	funannotate	CDS	440141	440448	.	+	0	ID=RGA07_000137-T1.cds;Parent=RGA07_000137-T1;
scaffold_1	funannotate	CDS	440537	441677	.	+	1	ID=RGA07_000137-T1.cds;Parent=RGA07_000137-T1;
scaffold_1	funannotate	gene	443633	444343	.	+	.	ID=RGA07_000138;
scaffold_1	funannotate	mRNA	443633	444343	.	+	.	ID=RGA07_000138-T1;Parent=RGA07_000138;product=hypothetical protein;
scaffold_1	funannotate	exon	443633	444343	.	+	.	ID=RGA07_000138-T1.exon1;Parent=RGA07_000138-T1;
scaffold_1	funannotate	CDS	443633	444343	.	+	0	ID=RGA07_000138-T1.cds;Parent=RGA07_000138-T1;
scaffold_1	funannotate	gene	448251	449117	.	+	.	ID=RGA07_000139;
scaffold_1	funannotate	mRNA	448251	449117	.	+	.	ID=RGA07_000139-T1;Parent=RGA07_000139;product=hypothetical protein;
scaffold_1	funannotate	exon	448251	449117	.	+	.	ID=RGA07_000139-T1.exon1;Parent=RGA07_000139-T1;
scaffold_1	funannotate	CDS	448251	449117	.	+	0	ID=RGA07_000139-T1.cds;Parent=RGA07_000139-T1;
scaffold_1	funannotate	gene	449743	450597	.	+	.	ID=RGA07_000140;
scaffold_1	funannotate	mRNA	449743	450597	.	+	.	ID=RGA07_000140-T1;Parent=RGA07_000140;product=hypothetical protein;
scaffold_1	funannotate	exon	449743	450597	.	+	.	ID=RGA07_000140-T1.exon1;Parent=RGA07_000140-T1;
scaffold_1	funannotate	CDS	449743	450597	.	+	0	ID=RGA07_000140-T1.cds;Parent=RGA07_000140-T1;
scaffold_1	funannotate	gene	451229	453025	.	-	.	ID=RGA07_000141;
scaffold_1	funannotate	mRNA	451229	453025	.	-	.	ID=RGA07_000141-T1;Parent=RGA07_000141;product=hypothetical protein;
scaffold_1	funannotate	exon	452633	453025	.	-	.	ID=RGA07_000141-T1.exon1;Parent=RGA07_000141-T1;
scaffold_1	funannotate	exon	452083	452573	.	-	.	ID=RGA07_000141-T1.exon2;Parent=RGA07_000141-T1;
scaffold_1	funannotate	exon	451229	452012	.	-	.	ID=RGA07_000141-T1.exon3;Parent=RGA07_000141-T1;
scaffold_1	funannotate	CDS	452633	453025	.	-	0	ID=RGA07_000141-T1.cds;Parent=RGA07_000141-T1;
scaffold_1	funannotate	CDS	452083	452573	.	-	0	ID=RGA07_000141-T1.cds;Parent=RGA07_000141-T1;
scaffold_1	funannotate	CDS	451229	452012	.	-	1	ID=RGA07_000141-T1.cds;Parent=RGA07_000141-T1;
scaffold_1	funannotate	gene	453392	454501	.	+	.	ID=RGA07_000142;
scaffold_1	funannotate	mRNA	453392	454501	.	+	.	ID=RGA07_000142-T1;Parent=RGA07_000142;product=hypothetical protein;
scaffold_1	funannotate	exon	453392	454501	.	+	.	ID=RGA07_000142-T1.exon1;Parent=RGA07_000142-T1;
scaffold_1	funannotate	CDS	453392	454501	.	+	0	ID=RGA07_000142-T1.cds;Parent=RGA07_000142-T1;
scaffold_1	funannotate	gene	454599	456376	.	+	.	ID=RGA07_000143;
scaffold_1	funannotate	mRNA	454599	456376	.	+	.	ID=RGA07_000143-T1;Parent=RGA07_000143;product=hypothetical protein;
scaffold_1	funannotate	exon	454599	454704	.	+	.	ID=RGA07_000143-T1.exon1;Parent=RGA07_000143-T1;
scaffold_1	funannotate	exon	454779	455036	.	+	.	ID=RGA07_000143-T1.exon2;Parent=RGA07_000143-T1;
scaffold_1	funannotate	exon	455601	456376	.	+	.	ID=RGA07_000143-T1.exon3;Parent=RGA07_000143-T1;
scaffold_1	funannotate	CDS	454599	454704	.	+	0	ID=RGA07_000143-T1.cds;Parent=RGA07_000143-T1;
scaffold_1	funannotate	CDS	454779	455036	.	+	2	ID=RGA07_000143-T1.cds;Parent=RGA07_000143-T1;
scaffold_1	funannotate	CDS	455601	456376	.	+	2	ID=RGA07_000143-T1.cds;Parent=RGA07_000143-T1;
scaffold_1	funannotate	gene	456851	458243	.	-	.	ID=RGA07_000144;
scaffold_1	funannotate	mRNA	456851	458243	.	-	.	ID=RGA07_000144-T1;Parent=RGA07_000144;product=hypothetical protein;
scaffold_1	funannotate	exon	457930	458243	.	-	.	ID=RGA07_000144-T1.exon1;Parent=RGA07_000144-T1;
scaffold_1	funannotate	exon	457775	457872	.	-	.	ID=RGA07_000144-T1.exon2;Parent=RGA07_000144-T1;
scaffold_1	funannotate	exon	457503	457687	.	-	.	ID=RGA07_000144-T1.exon3;Parent=RGA07_000144-T1;
scaffold_1	funannotate	exon	457222	457395	.	-	.	ID=RGA07_000144-T1.exon4;Parent=RGA07_000144-T1;
scaffold_1	funannotate	exon	457139	457163	.	-	.	ID=RGA07_000144-T1.exon5;Parent=RGA07_000144-T1;
scaffold_1	funannotate	exon	457046	457051	.	-	.	ID=RGA07_000144-T1.exon6;Parent=RGA07_000144-T1;
scaffold_1	funannotate	exon	456851	456978	.	-	.	ID=RGA07_000144-T1.exon7;Parent=RGA07_000144-T1;
scaffold_1	funannotate	CDS	457930	458243	.	-	0	ID=RGA07_000144-T1.cds;Parent=RGA07_000144-T1;
scaffold_1	funannotate	CDS	457775	457872	.	-	1	ID=RGA07_000144-T1.cds;Parent=RGA07_000144-T1;
scaffold_1	funannotate	CDS	457503	457687	.	-	2	ID=RGA07_000144-T1.cds;Parent=RGA07_000144-T1;
scaffold_1	funannotate	CDS	457222	457395	.	-	0	ID=RGA07_000144-T1.cds;Parent=RGA07_000144-T1;
scaffold_1	funannotate	CDS	457139	457163	.	-	0	ID=RGA07_000144-T1.cds;Parent=RGA07_000144-T1;
scaffold_1	funannotate	CDS	457046	457051	.	-	2	ID=RGA07_000144-T1.cds;Parent=RGA07_000144-T1;
scaffold_1	funannotate	CDS	456851	456978	.	-	2	ID=RGA07_000144-T1.cds;Parent=RGA07_000144-T1;
scaffold_1	funannotate	gene	460849	462384	.	+	.	ID=RGA07_000145;
scaffold_1	funannotate	mRNA	460849	462384	.	+	.	ID=RGA07_000145-T1;Parent=RGA07_000145;product=hypothetical protein;
scaffold_1	funannotate	exon	460849	461914	.	+	.	ID=RGA07_000145-T1.exon1;Parent=RGA07_000145-T1;
scaffold_1	funannotate	exon	462005	462384	.	+	.	ID=RGA07_000145-T1.exon2;Parent=RGA07_000145-T1;
scaffold_1	funannotate	CDS	460849	461914	.	+	0	ID=RGA07_000145-T1.cds;Parent=RGA07_000145-T1;
scaffold_1	funannotate	CDS	462005	462384	.	+	2	ID=RGA07_000145-T1.cds;Parent=RGA07_000145-T1;
scaffold_1	funannotate	gene	462597	463355	.	-	.	ID=RGA07_000146;
scaffold_1	funannotate	mRNA	462597	463355	.	-	.	ID=RGA07_000146-T1;Parent=RGA07_000146;product=hypothetical protein;
scaffold_1	funannotate	exon	462597	463355	.	-	.	ID=RGA07_000146-T1.exon1;Parent=RGA07_000146-T1;
scaffold_1	funannotate	CDS	462597	463355	.	-	0	ID=RGA07_000146-T1.cds;Parent=RGA07_000146-T1;
scaffold_1	funannotate	gene	464581	466209	.	+	.	ID=RGA07_000147;
scaffold_1	funannotate	mRNA	464581	466209	.	+	.	ID=RGA07_000147-T1;Parent=RGA07_000147;product=hypothetical protein;
scaffold_1	funannotate	exon	464581	464632	.	+	.	ID=RGA07_000147-T1.exon1;Parent=RGA07_000147-T1;
scaffold_1	funannotate	exon	464709	464983	.	+	.	ID=RGA07_000147-T1.exon2;Parent=RGA07_000147-T1;
scaffold_1	funannotate	exon	465175	466209	.	+	.	ID=RGA07_000147-T1.exon3;Parent=RGA07_000147-T1;
scaffold_1	funannotate	CDS	464581	464632	.	+	0	ID=RGA07_000147-T1.cds;Parent=RGA07_000147-T1;
scaffold_1	funannotate	CDS	464709	464983	.	+	2	ID=RGA07_000147-T1.cds;Parent=RGA07_000147-T1;
scaffold_1	funannotate	CDS	465175	466209	.	+	0	ID=RGA07_000147-T1.cds;Parent=RGA07_000147-T1;
scaffold_1	funannotate	gene	467870	470548	.	-	.	ID=RGA07_000148;
scaffold_1	funannotate	mRNA	467870	470548	.	-	.	ID=RGA07_000148-T1;Parent=RGA07_000148;product=hypothetical protein;
scaffold_1	funannotate	exon	468443	470548	.	-	.	ID=RGA07_000148-T1.exon1;Parent=RGA07_000148-T1;
scaffold_1	funannotate	exon	467870	468277	.	-	.	ID=RGA07_000148-T1.exon2;Parent=RGA07_000148-T1;
scaffold_1	funannotate	CDS	468443	470548	.	-	0	ID=RGA07_000148-T1.cds;Parent=RGA07_000148-T1;
scaffold_1	funannotate	CDS	467870	468277	.	-	0	ID=RGA07_000148-T1.cds;Parent=RGA07_000148-T1;
scaffold_1	funannotate	gene	472855	475759	.	-	.	ID=RGA07_000149;
scaffold_1	funannotate	mRNA	472855	475759	.	-	.	ID=RGA07_000149-T1;Parent=RGA07_000149;product=hypothetical protein;
scaffold_1	funannotate	exon	475172	475759	.	-	.	ID=RGA07_000149-T1.exon1;Parent=RGA07_000149-T1;
scaffold_1	funannotate	exon	474767	475098	.	-	.	ID=RGA07_000149-T1.exon2;Parent=RGA07_000149-T1;
scaffold_1	funannotate	exon	474533	474705	.	-	.	ID=RGA07_000149-T1.exon3;Parent=RGA07_000149-T1;
scaffold_1	funannotate	exon	473486	474468	.	-	.	ID=RGA07_000149-T1.exon4;Parent=RGA07_000149-T1;
scaffold_1	funannotate	exon	472855	473421	.	-	.	ID=RGA07_000149-T1.exon5;Parent=RGA07_000149-T1;
scaffold_1	funannotate	CDS	475172	475759	.	-	0	ID=RGA07_000149-T1.cds;Parent=RGA07_000149-T1;
scaffold_1	funannotate	CDS	474767	475098	.	-	0	ID=RGA07_000149-T1.cds;Parent=RGA07_000149-T1;
scaffold_1	funannotate	CDS	474533	474705	.	-	1	ID=RGA07_000149-T1.cds;Parent=RGA07_000149-T1;
scaffold_1	funannotate	CDS	473486	474468	.	-	2	ID=RGA07_000149-T1.cds;Parent=RGA07_000149-T1;
scaffold_1	funannotate	CDS	472855	473421	.	-	0	ID=RGA07_000149-T1.cds;Parent=RGA07_000149-T1;
scaffold_1	funannotate	gene	476654	477966	.	-	.	ID=RGA07_000150;
scaffold_1	funannotate	mRNA	476654	477966	.	-	.	ID=RGA07_000150-T1;Parent=RGA07_000150;product=hypothetical protein;
scaffold_1	funannotate	exon	477046	477966	.	-	.	ID=RGA07_000150-T1.exon1;Parent=RGA07_000150-T1;
scaffold_1	funannotate	exon	476767	476982	.	-	.	ID=RGA07_000150-T1.exon2;Parent=RGA07_000150-T1;
scaffold_1	funannotate	exon	476654	476689	.	-	.	ID=RGA07_000150-T1.exon3;Parent=RGA07_000150-T1;
scaffold_1	funannotate	CDS	477046	477966	.	-	0	ID=RGA07_000150-T1.cds;Parent=RGA07_000150-T1;
scaffold_1	funannotate	CDS	476767	476982	.	-	0	ID=RGA07_000150-T1.cds;Parent=RGA07_000150-T1;
scaffold_1	funannotate	CDS	476654	476689	.	-	0	ID=RGA07_000150-T1.cds;Parent=RGA07_000150-T1;
scaffold_1	funannotate	gene	483745	485860	.	-	.	ID=RGA07_000151;
scaffold_1	funannotate	mRNA	483745	485860	.	-	.	ID=RGA07_000151-T1;Parent=RGA07_000151;product=hypothetical protein;
scaffold_1	funannotate	exon	485604	485860	.	-	.	ID=RGA07_000151-T1.exon1;Parent=RGA07_000151-T1;
scaffold_1	funannotate	exon	483745	485545	.	-	.	ID=RGA07_000151-T1.exon2;Parent=RGA07_000151-T1;
scaffold_1	funannotate	CDS	485604	485860	.	-	0	ID=RGA07_000151-T1.cds;Parent=RGA07_000151-T1;
scaffold_1	funannotate	CDS	483745	485545	.	-	1	ID=RGA07_000151-T1.cds;Parent=RGA07_000151-T1;
scaffold_1	funannotate	gene	487877	491496	.	-	.	ID=RGA07_000152;
scaffold_1	funannotate	mRNA	487877	491496	.	-	.	ID=RGA07_000152-T1;Parent=RGA07_000152;product=hypothetical protein;
scaffold_1	funannotate	exon	491370	491496	.	-	.	ID=RGA07_000152-T1.exon1;Parent=RGA07_000152-T1;
scaffold_1	funannotate	exon	489226	491310	.	-	.	ID=RGA07_000152-T1.exon2;Parent=RGA07_000152-T1;
scaffold_1	funannotate	exon	489114	489172	.	-	.	ID=RGA07_000152-T1.exon3;Parent=RGA07_000152-T1;
scaffold_1	funannotate	exon	489022	489043	.	-	.	ID=RGA07_000152-T1.exon4;Parent=RGA07_000152-T1;
scaffold_1	funannotate	exon	488525	488914	.	-	.	ID=RGA07_000152-T1.exon5;Parent=RGA07_000152-T1;
scaffold_1	funannotate	exon	488041	488447	.	-	.	ID=RGA07_000152-T1.exon6;Parent=RGA07_000152-T1;
scaffold_1	funannotate	exon	487877	487966	.	-	.	ID=RGA07_000152-T1.exon7;Parent=RGA07_000152-T1;
scaffold_1	funannotate	CDS	491370	491496	.	-	0	ID=RGA07_000152-T1.cds;Parent=RGA07_000152-T1;
scaffold_1	funannotate	CDS	489226	491310	.	-	2	ID=RGA07_000152-T1.cds;Parent=RGA07_000152-T1;
scaffold_1	funannotate	CDS	489114	489172	.	-	2	ID=RGA07_000152-T1.cds;Parent=RGA07_000152-T1;
scaffold_1	funannotate	CDS	489022	489043	.	-	0	ID=RGA07_000152-T1.cds;Parent=RGA07_000152-T1;
scaffold_1	funannotate	CDS	488525	488914	.	-	2	ID=RGA07_000152-T1.cds;Parent=RGA07_000152-T1;
scaffold_1	funannotate	CDS	488041	488447	.	-	2	ID=RGA07_000152-T1.cds;Parent=RGA07_000152-T1;
scaffold_1	funannotate	CDS	487877	487966	.	-	0	ID=RGA07_000152-T1.cds;Parent=RGA07_000152-T1;
scaffold_1	funannotate	gene	493028	494392	.	+	.	ID=RGA07_000153;
scaffold_1	funannotate	mRNA	493028	494392	.	+	.	ID=RGA07_000153-T1;Parent=RGA07_000153;product=hypothetical protein;
scaffold_1	funannotate	exon	493028	494392	.	+	.	ID=RGA07_000153-T1.exon1;Parent=RGA07_000153-T1;
scaffold_1	funannotate	CDS	493028	494392	.	+	0	ID=RGA07_000153-T1.cds;Parent=RGA07_000153-T1;
scaffold_1	funannotate	gene	496324	498556	.	+	.	ID=RGA07_000154;
scaffold_1	funannotate	mRNA	496324	498556	.	+	.	ID=RGA07_000154-T1;Parent=RGA07_000154;product=hypothetical protein;
scaffold_1	funannotate	exon	496324	496703	.	+	.	ID=RGA07_000154-T1.exon1;Parent=RGA07_000154-T1;
scaffold_1	funannotate	exon	496764	497112	.	+	.	ID=RGA07_000154-T1.exon2;Parent=RGA07_000154-T1;
scaffold_1	funannotate	exon	497184	497276	.	+	.	ID=RGA07_000154-T1.exon3;Parent=RGA07_000154-T1;
scaffold_1	funannotate	exon	497356	497606	.	+	.	ID=RGA07_000154-T1.exon4;Parent=RGA07_000154-T1;
scaffold_1	funannotate	exon	497659	498556	.	+	.	ID=RGA07_000154-T1.exon5;Parent=RGA07_000154-T1;
scaffold_1	funannotate	CDS	496324	496703	.	+	0	ID=RGA07_000154-T1.cds;Parent=RGA07_000154-T1;
scaffold_1	funannotate	CDS	496764	497112	.	+	1	ID=RGA07_000154-T1.cds;Parent=RGA07_000154-T1;
scaffold_1	funannotate	CDS	497184	497276	.	+	0	ID=RGA07_000154-T1.cds;Parent=RGA07_000154-T1;
scaffold_1	funannotate	CDS	497356	497606	.	+	0	ID=RGA07_000154-T1.cds;Parent=RGA07_000154-T1;
scaffold_1	funannotate	CDS	497659	498556	.	+	1	ID=RGA07_000154-T1.cds;Parent=RGA07_000154-T1;
scaffold_1	funannotate	gene	498989	500942	.	+	.	ID=RGA07_000155;
scaffold_1	funannotate	mRNA	498989	500942	.	+	.	ID=RGA07_000155-T1;Parent=RGA07_000155;product=hypothetical protein;
scaffold_1	funannotate	exon	498989	499571	.	+	.	ID=RGA07_000155-T1.exon1;Parent=RGA07_000155-T1;
scaffold_1	funannotate	exon	499635	499825	.	+	.	ID=RGA07_000155-T1.exon2;Parent=RGA07_000155-T1;
scaffold_1	funannotate	exon	499883	499932	.	+	.	ID=RGA07_000155-T1.exon3;Parent=RGA07_000155-T1;
scaffold_1	funannotate	exon	500070	500286	.	+	.	ID=RGA07_000155-T1.exon4;Parent=RGA07_000155-T1;
scaffold_1	funannotate	exon	500352	500942	.	+	.	ID=RGA07_000155-T1.exon5;Parent=RGA07_000155-T1;
scaffold_1	funannotate	CDS	498989	499571	.	+	0	ID=RGA07_000155-T1.cds;Parent=RGA07_000155-T1;
scaffold_1	funannotate	CDS	499635	499825	.	+	2	ID=RGA07_000155-T1.cds;Parent=RGA07_000155-T1;
scaffold_1	funannotate	CDS	499883	499932	.	+	0	ID=RGA07_000155-T1.cds;Parent=RGA07_000155-T1;
scaffold_1	funannotate	CDS	500070	500286	.	+	1	ID=RGA07_000155-T1.cds;Parent=RGA07_000155-T1;
scaffold_1	funannotate	CDS	500352	500942	.	+	0	ID=RGA07_000155-T1.cds;Parent=RGA07_000155-T1;
scaffold_1	funannotate	gene	501857	503579	.	+	.	ID=RGA07_000156;
scaffold_1	funannotate	mRNA	501857	503579	.	+	.	ID=RGA07_000156-T1;Parent=RGA07_000156;product=hypothetical protein;
scaffold_1	funannotate	exon	501857	502068	.	+	.	ID=RGA07_000156-T1.exon1;Parent=RGA07_000156-T1;
scaffold_1	funannotate	exon	502127	502290	.	+	.	ID=RGA07_000156-T1.exon2;Parent=RGA07_000156-T1;
scaffold_1	funannotate	exon	502376	502832	.	+	.	ID=RGA07_000156-T1.exon3;Parent=RGA07_000156-T1;
scaffold_1	funannotate	exon	502891	503320	.	+	.	ID=RGA07_000156-T1.exon4;Parent=RGA07_000156-T1;
scaffold_1	funannotate	exon	503388	503579	.	+	.	ID=RGA07_000156-T1.exon5;Parent=RGA07_000156-T1;
scaffold_1	funannotate	CDS	501857	502068	.	+	0	ID=RGA07_000156-T1.cds;Parent=RGA07_000156-T1;
scaffold_1	funannotate	CDS	502127	502290	.	+	1	ID=RGA07_000156-T1.cds;Parent=RGA07_000156-T1;
scaffold_1	funannotate	CDS	502376	502832	.	+	2	ID=RGA07_000156-T1.cds;Parent=RGA07_000156-T1;
scaffold_1	funannotate	CDS	502891	503320	.	+	1	ID=RGA07_000156-T1.cds;Parent=RGA07_000156-T1;
scaffold_1	funannotate	CDS	503388	503579	.	+	0	ID=RGA07_000156-T1.cds;Parent=RGA07_000156-T1;
scaffold_1	funannotate	gene	504512	505101	.	+	.	ID=RGA07_000157;
scaffold_1	funannotate	mRNA	504512	505101	.	+	.	ID=RGA07_000157-T1;Parent=RGA07_000157;product=hypothetical protein;
scaffold_1	funannotate	exon	504512	504649	.	+	.	ID=RGA07_000157-T1.exon1;Parent=RGA07_000157-T1;
scaffold_1	funannotate	exon	504738	504800	.	+	.	ID=RGA07_000157-T1.exon2;Parent=RGA07_000157-T1;
scaffold_1	funannotate	exon	504916	505101	.	+	.	ID=RGA07_000157-T1.exon3;Parent=RGA07_000157-T1;
scaffold_1	funannotate	CDS	504512	504649	.	+	0	ID=RGA07_000157-T1.cds;Parent=RGA07_000157-T1;
scaffold_1	funannotate	CDS	504738	504800	.	+	0	ID=RGA07_000157-T1.cds;Parent=RGA07_000157-T1;
scaffold_1	funannotate	CDS	504916	505101	.	+	0	ID=RGA07_000157-T1.cds;Parent=RGA07_000157-T1;
scaffold_1	funannotate	gene	506306	507415	.	-	.	ID=RGA07_000158;
scaffold_1	funannotate	mRNA	506306	507415	.	-	.	ID=RGA07_000158-T1;Parent=RGA07_000158;product=hypothetical protein;
scaffold_1	funannotate	exon	507122	507415	.	-	.	ID=RGA07_000158-T1.exon1;Parent=RGA07_000158-T1;
scaffold_1	funannotate	exon	506792	506995	.	-	.	ID=RGA07_000158-T1.exon2;Parent=RGA07_000158-T1;
scaffold_1	funannotate	exon	506306	506710	.	-	.	ID=RGA07_000158-T1.exon3;Parent=RGA07_000158-T1;
scaffold_1	funannotate	CDS	507122	507415	.	-	0	ID=RGA07_000158-T1.cds;Parent=RGA07_000158-T1;
scaffold_1	funannotate	CDS	506792	506995	.	-	0	ID=RGA07_000158-T1.cds;Parent=RGA07_000158-T1;
scaffold_1	funannotate	CDS	506306	506710	.	-	0	ID=RGA07_000158-T1.cds;Parent=RGA07_000158-T1;
scaffold_1	funannotate	gene	508237	508888	.	+	.	ID=RGA07_000159;
scaffold_1	funannotate	mRNA	508237	508888	.	+	.	ID=RGA07_000159-T1;Parent=RGA07_000159;product=hypothetical protein;
scaffold_1	funannotate	exon	508237	508363	.	+	.	ID=RGA07_000159-T1.exon1;Parent=RGA07_000159-T1;
scaffold_1	funannotate	exon	508437	508485	.	+	.	ID=RGA07_000159-T1.exon2;Parent=RGA07_000159-T1;
scaffold_1	funannotate	exon	508717	508888	.	+	.	ID=RGA07_000159-T1.exon3;Parent=RGA07_000159-T1;
scaffold_1	funannotate	CDS	508237	508363	.	+	0	ID=RGA07_000159-T1.cds;Parent=RGA07_000159-T1;
scaffold_1	funannotate	CDS	508437	508485	.	+	2	ID=RGA07_000159-T1.cds;Parent=RGA07_000159-T1;
scaffold_1	funannotate	CDS	508717	508888	.	+	1	ID=RGA07_000159-T1.cds;Parent=RGA07_000159-T1;
scaffold_1	funannotate	gene	510271	512394	.	+	.	ID=RGA07_000160;
scaffold_1	funannotate	mRNA	510271	512394	.	+	.	ID=RGA07_000160-T1;Parent=RGA07_000160;product=hypothetical protein;
scaffold_1	funannotate	exon	510271	510577	.	+	.	ID=RGA07_000160-T1.exon1;Parent=RGA07_000160-T1;
scaffold_1	funannotate	exon	510628	510756	.	+	.	ID=RGA07_000160-T1.exon2;Parent=RGA07_000160-T1;
scaffold_1	funannotate	exon	510817	510849	.	+	.	ID=RGA07_000160-T1.exon3;Parent=RGA07_000160-T1;
scaffold_1	funannotate	exon	510899	511020	.	+	.	ID=RGA07_000160-T1.exon4;Parent=RGA07_000160-T1;
scaffold_1	funannotate	exon	511085	511172	.	+	.	ID=RGA07_000160-T1.exon5;Parent=RGA07_000160-T1;
scaffold_1	funannotate	exon	511226	511787	.	+	.	ID=RGA07_000160-T1.exon6;Parent=RGA07_000160-T1;
scaffold_1	funannotate	exon	511988	512039	.	+	.	ID=RGA07_000160-T1.exon7;Parent=RGA07_000160-T1;
scaffold_1	funannotate	exon	512143	512394	.	+	.	ID=RGA07_000160-T1.exon8;Parent=RGA07_000160-T1;
scaffold_1	funannotate	CDS	510271	510577	.	+	0	ID=RGA07_000160-T1.cds;Parent=RGA07_000160-T1;
scaffold_1	funannotate	CDS	510628	510756	.	+	2	ID=RGA07_000160-T1.cds;Parent=RGA07_000160-T1;
scaffold_1	funannotate	CDS	510817	510849	.	+	2	ID=RGA07_000160-T1.cds;Parent=RGA07_000160-T1;
scaffold_1	funannotate	CDS	510899	511020	.	+	2	ID=RGA07_000160-T1.cds;Parent=RGA07_000160-T1;
scaffold_1	funannotate	CDS	511085	511172	.	+	0	ID=RGA07_000160-T1.cds;Parent=RGA07_000160-T1;
scaffold_1	funannotate	CDS	511226	511787	.	+	2	ID=RGA07_000160-T1.cds;Parent=RGA07_000160-T1;
scaffold_1	funannotate	CDS	511988	512039	.	+	1	ID=RGA07_000160-T1.cds;Parent=RGA07_000160-T1;
scaffold_1	funannotate	CDS	512143	512394	.	+	0	ID=RGA07_000160-T1.cds;Parent=RGA07_000160-T1;
scaffold_1	funannotate	gene	513306	514314	.	+	.	ID=RGA07_000161;
scaffold_1	funannotate	mRNA	513306	514314	.	+	.	ID=RGA07_000161-T1;Parent=RGA07_000161;product=hypothetical protein;
scaffold_1	funannotate	exon	513306	513480	.	+	.	ID=RGA07_000161-T1.exon1;Parent=RGA07_000161-T1;
scaffold_1	funannotate	exon	513560	514314	.	+	.	ID=RGA07_000161-T1.exon2;Parent=RGA07_000161-T1;
scaffold_1	funannotate	CDS	513306	513480	.	+	0	ID=RGA07_000161-T1.cds;Parent=RGA07_000161-T1;
scaffold_1	funannotate	CDS	513560	514314	.	+	2	ID=RGA07_000161-T1.cds;Parent=RGA07_000161-T1;
scaffold_1	funannotate	gene	520248	520739	.	+	.	ID=RGA07_000162;
scaffold_1	funannotate	mRNA	520248	520739	.	+	.	ID=RGA07_000162-T1;Parent=RGA07_000162;product=hypothetical protein;
scaffold_1	funannotate	exon	520248	520379	.	+	.	ID=RGA07_000162-T1.exon1;Parent=RGA07_000162-T1;
scaffold_1	funannotate	exon	520461	520739	.	+	.	ID=RGA07_000162-T1.exon2;Parent=RGA07_000162-T1;
scaffold_1	funannotate	CDS	520248	520379	.	+	0	ID=RGA07_000162-T1.cds;Parent=RGA07_000162-T1;
scaffold_1	funannotate	CDS	520461	520739	.	+	0	ID=RGA07_000162-T1.cds;Parent=RGA07_000162-T1;
scaffold_1	funannotate	gene	521284	522541	.	-	.	ID=RGA07_000163;
scaffold_1	funannotate	mRNA	521284	522541	.	-	.	ID=RGA07_000163-T1;Parent=RGA07_000163;product=hypothetical protein;
scaffold_1	funannotate	exon	522171	522541	.	-	.	ID=RGA07_000163-T1.exon1;Parent=RGA07_000163-T1;
scaffold_1	funannotate	exon	521284	522031	.	-	.	ID=RGA07_000163-T1.exon2;Parent=RGA07_000163-T1;
scaffold_1	funannotate	CDS	522171	522541	.	-	0	ID=RGA07_000163-T1.cds;Parent=RGA07_000163-T1;
scaffold_1	funannotate	CDS	521284	522031	.	-	1	ID=RGA07_000163-T1.cds;Parent=RGA07_000163-T1;
scaffold_1	funannotate	gene	523901	525707	.	-	.	ID=RGA07_000164;
scaffold_1	funannotate	mRNA	523901	525707	.	-	.	ID=RGA07_000164-T1;Parent=RGA07_000164;product=hypothetical protein;
scaffold_1	funannotate	exon	525654	525707	.	-	.	ID=RGA07_000164-T1.exon1;Parent=RGA07_000164-T1;
scaffold_1	funannotate	exon	525490	525591	.	-	.	ID=RGA07_000164-T1.exon2;Parent=RGA07_000164-T1;
scaffold_1	funannotate	exon	523901	525391	.	-	.	ID=RGA07_000164-T1.exon3;Parent=RGA07_000164-T1;
scaffold_1	funannotate	CDS	525654	525707	.	-	0	ID=RGA07_000164-T1.cds;Parent=RGA07_000164-T1;
scaffold_1	funannotate	CDS	525490	525591	.	-	0	ID=RGA07_000164-T1.cds;Parent=RGA07_000164-T1;
scaffold_1	funannotate	CDS	523901	525391	.	-	0	ID=RGA07_000164-T1.cds;Parent=RGA07_000164-T1;
scaffold_1	funannotate	gene	527248	528144	.	+	.	ID=RGA07_000165;
scaffold_1	funannotate	mRNA	527248	528144	.	+	.	ID=RGA07_000165-T1;Parent=RGA07_000165;product=hypothetical protein;
scaffold_1	funannotate	exon	527248	528144	.	+	.	ID=RGA07_000165-T1.exon1;Parent=RGA07_000165-T1;
scaffold_1	funannotate	CDS	527248	528144	.	+	0	ID=RGA07_000165-T1.cds;Parent=RGA07_000165-T1;
scaffold_1	funannotate	gene	529117	531012	.	-	.	ID=RGA07_000166;
scaffold_1	funannotate	mRNA	529117	531012	.	-	.	ID=RGA07_000166-T1;Parent=RGA07_000166;product=hypothetical protein;
scaffold_1	funannotate	exon	529289	531012	.	-	.	ID=RGA07_000166-T1.exon1;Parent=RGA07_000166-T1;
scaffold_1	funannotate	exon	529229	529241	.	-	.	ID=RGA07_000166-T1.exon2;Parent=RGA07_000166-T1;
scaffold_1	funannotate	exon	529117	529146	.	-	.	ID=RGA07_000166-T1.exon3;Parent=RGA07_000166-T1;
scaffold_1	funannotate	CDS	529289	531012	.	-	0	ID=RGA07_000166-T1.cds;Parent=RGA07_000166-T1;
scaffold_1	funannotate	CDS	529229	529241	.	-	1	ID=RGA07_000166-T1.cds;Parent=RGA07_000166-T1;
scaffold_1	funannotate	CDS	529117	529146	.	-	0	ID=RGA07_000166-T1.cds;Parent=RGA07_000166-T1;
scaffold_1	funannotate	gene	531693	535750	.	+	.	ID=RGA07_000167;
scaffold_1	funannotate	mRNA	531693	535750	.	+	.	ID=RGA07_000167-T1;Parent=RGA07_000167;product=hypothetical protein;
scaffold_1	funannotate	exon	531693	532195	.	+	.	ID=RGA07_000167-T1.exon1;Parent=RGA07_000167-T1;
scaffold_1	funannotate	exon	532243	535750	.	+	.	ID=RGA07_000167-T1.exon2;Parent=RGA07_000167-T1;
scaffold_1	funannotate	CDS	531693	532195	.	+	0	ID=RGA07_000167-T1.cds;Parent=RGA07_000167-T1;
scaffold_1	funannotate	CDS	532243	535750	.	+	1	ID=RGA07_000167-T1.cds;Parent=RGA07_000167-T1;
scaffold_1	funannotate	gene	536311	537125	.	+	.	ID=RGA07_000168;
scaffold_1	funannotate	mRNA	536311	537125	.	+	.	ID=RGA07_000168-T1;Parent=RGA07_000168;product=hypothetical protein;
scaffold_1	funannotate	exon	536311	536463	.	+	.	ID=RGA07_000168-T1.exon1;Parent=RGA07_000168-T1;
scaffold_1	funannotate	exon	536544	537125	.	+	.	ID=RGA07_000168-T1.exon2;Parent=RGA07_000168-T1;
scaffold_1	funannotate	CDS	536311	536463	.	+	0	ID=RGA07_000168-T1.cds;Parent=RGA07_000168-T1;
scaffold_1	funannotate	CDS	536544	537125	.	+	0	ID=RGA07_000168-T1.cds;Parent=RGA07_000168-T1;
scaffold_1	funannotate	gene	538130	539951	.	+	.	ID=RGA07_000169;
scaffold_1	funannotate	mRNA	538130	539951	.	+	.	ID=RGA07_000169-T1;Parent=RGA07_000169;product=hypothetical protein;
scaffold_1	funannotate	exon	538130	538192	.	+	.	ID=RGA07_000169-T1.exon1;Parent=RGA07_000169-T1;
scaffold_1	funannotate	exon	538285	538438	.	+	.	ID=RGA07_000169-T1.exon2;Parent=RGA07_000169-T1;
scaffold_1	funannotate	exon	538514	538587	.	+	.	ID=RGA07_000169-T1.exon3;Parent=RGA07_000169-T1;
scaffold_1	funannotate	exon	538669	539019	.	+	.	ID=RGA07_000169-T1.exon4;Parent=RGA07_000169-T1;
scaffold_1	funannotate	exon	539264	539605	.	+	.	ID=RGA07_000169-T1.exon5;Parent=RGA07_000169-T1;
scaffold_1	funannotate	exon	539772	539951	.	+	.	ID=RGA07_000169-T1.exon6;Parent=RGA07_000169-T1;
scaffold_1	funannotate	CDS	538130	538192	.	+	0	ID=RGA07_000169-T1.cds;Parent=RGA07_000169-T1;
scaffold_1	funannotate	CDS	538285	538438	.	+	0	ID=RGA07_000169-T1.cds;Parent=RGA07_000169-T1;
scaffold_1	funannotate	CDS	538514	538587	.	+	2	ID=RGA07_000169-T1.cds;Parent=RGA07_000169-T1;
scaffold_1	funannotate	CDS	538669	539019	.	+	0	ID=RGA07_000169-T1.cds;Parent=RGA07_000169-T1;
scaffold_1	funannotate	CDS	539264	539605	.	+	0	ID=RGA07_000169-T1.cds;Parent=RGA07_000169-T1;
scaffold_1	funannotate	CDS	539772	539951	.	+	0	ID=RGA07_000169-T1.cds;Parent=RGA07_000169-T1;
scaffold_1	funannotate	gene	540195	541455	.	-	.	ID=RGA07_000170;
scaffold_1	funannotate	mRNA	540195	541455	.	-	.	ID=RGA07_000170-T1;Parent=RGA07_000170;product=hypothetical protein;
scaffold_1	funannotate	exon	541269	541455	.	-	.	ID=RGA07_000170-T1.exon1;Parent=RGA07_000170-T1;
scaffold_1	funannotate	exon	540798	541110	.	-	.	ID=RGA07_000170-T1.exon2;Parent=RGA07_000170-T1;
scaffold_1	funannotate	exon	540195	540744	.	-	.	ID=RGA07_000170-T1.exon3;Parent=RGA07_000170-T1;
scaffold_1	funannotate	CDS	541269	541455	.	-	0	ID=RGA07_000170-T1.cds;Parent=RGA07_000170-T1;
scaffold_1	funannotate	CDS	540798	541110	.	-	2	ID=RGA07_000170-T1.cds;Parent=RGA07_000170-T1;
scaffold_1	funannotate	CDS	540195	540744	.	-	1	ID=RGA07_000170-T1.cds;Parent=RGA07_000170-T1;
scaffold_1	funannotate	gene	543354	543998	.	+	.	ID=RGA07_000171;
scaffold_1	funannotate	mRNA	543354	543998	.	+	.	ID=RGA07_000171-T1;Parent=RGA07_000171;product=hypothetical protein;
scaffold_1	funannotate	exon	543354	543998	.	+	.	ID=RGA07_000171-T1.exon1;Parent=RGA07_000171-T1;
scaffold_1	funannotate	CDS	543354	543998	.	+	0	ID=RGA07_000171-T1.cds;Parent=RGA07_000171-T1;
scaffold_1	funannotate	gene	544435	545971	.	+	.	ID=RGA07_000172;
scaffold_1	funannotate	mRNA	544435	545971	.	+	.	ID=RGA07_000172-T1;Parent=RGA07_000172;product=hypothetical protein;
scaffold_1	funannotate	exon	544435	544644	.	+	.	ID=RGA07_000172-T1.exon1;Parent=RGA07_000172-T1;
scaffold_1	funannotate	exon	544718	545971	.	+	.	ID=RGA07_000172-T1.exon2;Parent=RGA07_000172-T1;
scaffold_1	funannotate	CDS	544435	544644	.	+	0	ID=RGA07_000172-T1.cds;Parent=RGA07_000172-T1;
scaffold_1	funannotate	CDS	544718	545971	.	+	0	ID=RGA07_000172-T1.cds;Parent=RGA07_000172-T1;
scaffold_1	funannotate	gene	546663	547808	.	+	.	ID=RGA07_000173;
scaffold_1	funannotate	mRNA	546663	547808	.	+	.	ID=RGA07_000173-T1;Parent=RGA07_000173;product=hypothetical protein;
scaffold_1	funannotate	exon	546663	546842	.	+	.	ID=RGA07_000173-T1.exon1;Parent=RGA07_000173-T1;
scaffold_1	funannotate	exon	546872	547299	.	+	.	ID=RGA07_000173-T1.exon2;Parent=RGA07_000173-T1;
scaffold_1	funannotate	exon	547451	547808	.	+	.	ID=RGA07_000173-T1.exon3;Parent=RGA07_000173-T1;
scaffold_1	funannotate	CDS	546663	546842	.	+	0	ID=RGA07_000173-T1.cds;Parent=RGA07_000173-T1;
scaffold_1	funannotate	CDS	546872	547299	.	+	0	ID=RGA07_000173-T1.cds;Parent=RGA07_000173-T1;
scaffold_1	funannotate	CDS	547451	547808	.	+	1	ID=RGA07_000173-T1.cds;Parent=RGA07_000173-T1;
scaffold_1	funannotate	gene	547832	551714	.	+	.	ID=RGA07_000174;
scaffold_1	funannotate	mRNA	547832	551714	.	+	.	ID=RGA07_000174-T1;Parent=RGA07_000174;product=hypothetical protein;
scaffold_1	funannotate	exon	547832	550508	.	+	.	ID=RGA07_000174-T1.exon1;Parent=RGA07_000174-T1;
scaffold_1	funannotate	exon	550603	551714	.	+	.	ID=RGA07_000174-T1.exon2;Parent=RGA07_000174-T1;
scaffold_1	funannotate	CDS	547832	550508	.	+	0	ID=RGA07_000174-T1.cds;Parent=RGA07_000174-T1;
scaffold_1	funannotate	CDS	550603	551714	.	+	2	ID=RGA07_000174-T1.cds;Parent=RGA07_000174-T1;
scaffold_1	funannotate	gene	553500	555143	.	+	.	ID=RGA07_000175;
scaffold_1	funannotate	mRNA	553500	555143	.	+	.	ID=RGA07_000175-T1;Parent=RGA07_000175;product=hypothetical protein;
scaffold_1	funannotate	exon	553500	554610	.	+	.	ID=RGA07_000175-T1.exon1;Parent=RGA07_000175-T1;
scaffold_1	funannotate	exon	554803	555143	.	+	.	ID=RGA07_000175-T1.exon2;Parent=RGA07_000175-T1;
scaffold_1	funannotate	CDS	553500	554610	.	+	0	ID=RGA07_000175-T1.cds;Parent=RGA07_000175-T1;
scaffold_1	funannotate	CDS	554803	555143	.	+	2	ID=RGA07_000175-T1.cds;Parent=RGA07_000175-T1;
scaffold_1	funannotate	gene	555564	557021	.	-	.	ID=RGA07_000176;
scaffold_1	funannotate	mRNA	555564	557021	.	-	.	ID=RGA07_000176-T1;Parent=RGA07_000176;product=hypothetical protein;
scaffold_1	funannotate	exon	555564	557021	.	-	.	ID=RGA07_000176-T1.exon1;Parent=RGA07_000176-T1;
scaffold_1	funannotate	CDS	555564	557021	.	-	0	ID=RGA07_000176-T1.cds;Parent=RGA07_000176-T1;
scaffold_1	funannotate	gene	558020	559330	.	+	.	ID=RGA07_000177;
scaffold_1	funannotate	mRNA	558020	559330	.	+	.	ID=RGA07_000177-T1;Parent=RGA07_000177;product=hypothetical protein;
scaffold_1	funannotate	exon	558020	558269	.	+	.	ID=RGA07_000177-T1.exon1;Parent=RGA07_000177-T1;
scaffold_1	funannotate	exon	558336	559330	.	+	.	ID=RGA07_000177-T1.exon2;Parent=RGA07_000177-T1;
scaffold_1	funannotate	CDS	558020	558269	.	+	0	ID=RGA07_000177-T1.cds;Parent=RGA07_000177-T1;
scaffold_1	funannotate	CDS	558336	559330	.	+	2	ID=RGA07_000177-T1.cds;Parent=RGA07_000177-T1;
scaffold_1	funannotate	gene	559546	560284	.	-	.	ID=RGA07_000178;
scaffold_1	funannotate	mRNA	559546	560284	.	-	.	ID=RGA07_000178-T1;Parent=RGA07_000178;product=hypothetical protein;
scaffold_1	funannotate	exon	560107	560284	.	-	.	ID=RGA07_000178-T1.exon1;Parent=RGA07_000178-T1;
scaffold_1	funannotate	exon	559809	560048	.	-	.	ID=RGA07_000178-T1.exon2;Parent=RGA07_000178-T1;
scaffold_1	funannotate	exon	559546	559754	.	-	.	ID=RGA07_000178-T1.exon3;Parent=RGA07_000178-T1;
scaffold_1	funannotate	CDS	560107	560284	.	-	0	ID=RGA07_000178-T1.cds;Parent=RGA07_000178-T1;
scaffold_1	funannotate	CDS	559809	560048	.	-	2	ID=RGA07_000178-T1.cds;Parent=RGA07_000178-T1;
scaffold_1	funannotate	CDS	559546	559754	.	-	2	ID=RGA07_000178-T1.cds;Parent=RGA07_000178-T1;
scaffold_1	funannotate	gene	562377	562680	.	-	.	ID=RGA07_000179;
scaffold_1	funannotate	mRNA	562377	562680	.	-	.	ID=RGA07_000179-T1;Parent=RGA07_000179;product=hypothetical protein;
scaffold_1	funannotate	exon	562676	562680	.	-	.	ID=RGA07_000179-T1.exon1;Parent=RGA07_000179-T1;
scaffold_1	funannotate	exon	562377	562602	.	-	.	ID=RGA07_000179-T1.exon2;Parent=RGA07_000179-T1;
scaffold_1	funannotate	CDS	562676	562680	.	-	0	ID=RGA07_000179-T1.cds;Parent=RGA07_000179-T1;
scaffold_1	funannotate	CDS	562377	562602	.	-	1	ID=RGA07_000179-T1.cds;Parent=RGA07_000179-T1;
scaffold_1	funannotate	gene	564826	566475	.	-	.	ID=RGA07_000180;
scaffold_1	funannotate	mRNA	564826	566475	.	-	.	ID=RGA07_000180-T1;Parent=RGA07_000180;product=hypothetical protein;
scaffold_1	funannotate	exon	566284	566475	.	-	.	ID=RGA07_000180-T1.exon1;Parent=RGA07_000180-T1;
scaffold_1	funannotate	exon	565861	566225	.	-	.	ID=RGA07_000180-T1.exon2;Parent=RGA07_000180-T1;
scaffold_1	funannotate	exon	565449	565795	.	-	.	ID=RGA07_000180-T1.exon3;Parent=RGA07_000180-T1;
scaffold_1	funannotate	exon	564826	565391	.	-	.	ID=RGA07_000180-T1.exon4;Parent=RGA07_000180-T1;
scaffold_1	funannotate	CDS	566284	566475	.	-	0	ID=RGA07_000180-T1.cds;Parent=RGA07_000180-T1;
scaffold_1	funannotate	CDS	565861	566225	.	-	0	ID=RGA07_000180-T1.cds;Parent=RGA07_000180-T1;
scaffold_1	funannotate	CDS	565449	565795	.	-	1	ID=RGA07_000180-T1.cds;Parent=RGA07_000180-T1;
scaffold_1	funannotate	CDS	564826	565391	.	-	2	ID=RGA07_000180-T1.cds;Parent=RGA07_000180-T1;
scaffold_1	funannotate	gene	568290	570224	.	-	.	ID=RGA07_000181;
scaffold_1	funannotate	mRNA	568290	570224	.	-	.	ID=RGA07_000181-T1;Parent=RGA07_000181;product=hypothetical protein;
scaffold_1	funannotate	exon	568290	570224	.	-	.	ID=RGA07_000181-T1.exon1;Parent=RGA07_000181-T1;
scaffold_1	funannotate	CDS	568290	570224	.	-	0	ID=RGA07_000181-T1.cds;Parent=RGA07_000181-T1;
scaffold_1	funannotate	gene	572859	574687	.	-	.	ID=RGA07_000182;
scaffold_1	funannotate	mRNA	572859	574687	.	-	.	ID=RGA07_000182-T1;Parent=RGA07_000182;product=hypothetical protein;
scaffold_1	funannotate	exon	574634	574687	.	-	.	ID=RGA07_000182-T1.exon1;Parent=RGA07_000182-T1;
scaffold_1	funannotate	exon	572859	574505	.	-	.	ID=RGA07_000182-T1.exon2;Parent=RGA07_000182-T1;
scaffold_1	funannotate	CDS	574634	574687	.	-	0	ID=RGA07_000182-T1.cds;Parent=RGA07_000182-T1;
scaffold_1	funannotate	CDS	572859	574505	.	-	0	ID=RGA07_000182-T1.cds;Parent=RGA07_000182-T1;
scaffold_1	funannotate	gene	577202	579000	.	-	.	ID=RGA07_000183;
scaffold_1	funannotate	mRNA	577202	579000	.	-	.	ID=RGA07_000183-T1;Parent=RGA07_000183;product=hypothetical protein;
scaffold_1	funannotate	exon	578995	579000	.	-	.	ID=RGA07_000183-T1.exon1;Parent=RGA07_000183-T1;
scaffold_1	funannotate	exon	577202	578971	.	-	.	ID=RGA07_000183-T1.exon2;Parent=RGA07_000183-T1;
scaffold_1	funannotate	CDS	578995	579000	.	-	0	ID=RGA07_000183-T1.cds;Parent=RGA07_000183-T1;
scaffold_1	funannotate	CDS	577202	578971	.	-	0	ID=RGA07_000183-T1.cds;Parent=RGA07_000183-T1;
scaffold_1	funannotate	gene	579143	580251	.	-	.	ID=RGA07_000184;
scaffold_1	funannotate	mRNA	579143	580251	.	-	.	ID=RGA07_000184-T1;Parent=RGA07_000184;product=hypothetical protein;
scaffold_1	funannotate	exon	579456	580251	.	-	.	ID=RGA07_000184-T1.exon1;Parent=RGA07_000184-T1;
scaffold_1	funannotate	exon	579143	579351	.	-	.	ID=RGA07_000184-T1.exon2;Parent=RGA07_000184-T1;
scaffold_1	funannotate	CDS	579456	580251	.	-	0	ID=RGA07_000184-T1.cds;Parent=RGA07_000184-T1;
scaffold_1	funannotate	CDS	579143	579351	.	-	2	ID=RGA07_000184-T1.cds;Parent=RGA07_000184-T1;
scaffold_1	funannotate	gene	582241	583889	.	-	.	ID=RGA07_000185;
scaffold_1	funannotate	mRNA	582241	583889	.	-	.	ID=RGA07_000185-T1;Parent=RGA07_000185;product=hypothetical protein;
scaffold_1	funannotate	exon	583687	583889	.	-	.	ID=RGA07_000185-T1.exon1;Parent=RGA07_000185-T1;
scaffold_1	funannotate	exon	582241	583621	.	-	.	ID=RGA07_000185-T1.exon2;Parent=RGA07_000185-T1;
scaffold_1	funannotate	CDS	583687	583889	.	-	0	ID=RGA07_000185-T1.cds;Parent=RGA07_000185-T1;
scaffold_1	funannotate	CDS	582241	583621	.	-	1	ID=RGA07_000185-T1.cds;Parent=RGA07_000185-T1;
scaffold_1	funannotate	gene	585415	586389	.	-	.	ID=RGA07_000186;
scaffold_1	funannotate	mRNA	585415	586389	.	-	.	ID=RGA07_000186-T1;Parent=RGA07_000186;product=hypothetical protein;
scaffold_1	funannotate	exon	585415	586389	.	-	.	ID=RGA07_000186-T1.exon1;Parent=RGA07_000186-T1;
scaffold_1	funannotate	CDS	585415	586389	.	-	0	ID=RGA07_000186-T1.cds;Parent=RGA07_000186-T1;
scaffold_1	funannotate	gene	587629	587919	.	+	.	ID=RGA07_000187;
scaffold_1	funannotate	mRNA	587629	587919	.	+	.	ID=RGA07_000187-T1;Parent=RGA07_000187;product=hypothetical protein;
scaffold_1	funannotate	exon	587629	587919	.	+	.	ID=RGA07_000187-T1.exon1;Parent=RGA07_000187-T1;
scaffold_1	funannotate	CDS	587629	587919	.	+	0	ID=RGA07_000187-T1.cds;Parent=RGA07_000187-T1;
scaffold_1	funannotate	gene	588347	590547	.	-	.	ID=RGA07_000188;
scaffold_1	funannotate	mRNA	588347	590547	.	-	.	ID=RGA07_000188-T1;Parent=RGA07_000188;product=hypothetical protein;
scaffold_1	funannotate	exon	590368	590547	.	-	.	ID=RGA07_000188-T1.exon1;Parent=RGA07_000188-T1;
scaffold_1	funannotate	exon	589436	590281	.	-	.	ID=RGA07_000188-T1.exon2;Parent=RGA07_000188-T1;
scaffold_1	funannotate	exon	588347	588577	.	-	.	ID=RGA07_000188-T1.exon3;Parent=RGA07_000188-T1;
scaffold_1	funannotate	CDS	590368	590547	.	-	0	ID=RGA07_000188-T1.cds;Parent=RGA07_000188-T1;
scaffold_1	funannotate	CDS	589436	590281	.	-	0	ID=RGA07_000188-T1.cds;Parent=RGA07_000188-T1;
scaffold_1	funannotate	CDS	588347	588577	.	-	0	ID=RGA07_000188-T1.cds;Parent=RGA07_000188-T1;
scaffold_1	funannotate	gene	598136	601799	.	-	.	ID=RGA07_000189;
scaffold_1	funannotate	mRNA	598136	601799	.	-	.	ID=RGA07_000189-T1;Parent=RGA07_000189;product=hypothetical protein;
scaffold_1	funannotate	exon	601754	601799	.	-	.	ID=RGA07_000189-T1.exon1;Parent=RGA07_000189-T1;
scaffold_1	funannotate	exon	599267	601571	.	-	.	ID=RGA07_000189-T1.exon2;Parent=RGA07_000189-T1;
scaffold_1	funannotate	exon	598340	599073	.	-	.	ID=RGA07_000189-T1.exon3;Parent=RGA07_000189-T1;
scaffold_1	funannotate	exon	598136	598278	.	-	.	ID=RGA07_000189-T1.exon4;Parent=RGA07_000189-T1;
scaffold_1	funannotate	CDS	601754	601799	.	-	0	ID=RGA07_000189-T1.cds;Parent=RGA07_000189-T1;
scaffold_1	funannotate	CDS	599267	601571	.	-	2	ID=RGA07_000189-T1.cds;Parent=RGA07_000189-T1;
scaffold_1	funannotate	CDS	598340	599073	.	-	1	ID=RGA07_000189-T1.cds;Parent=RGA07_000189-T1;
scaffold_1	funannotate	CDS	598136	598278	.	-	2	ID=RGA07_000189-T1.cds;Parent=RGA07_000189-T1;
scaffold_1	funannotate	gene	603193	603486	.	+	.	ID=RGA07_000190;
scaffold_1	funannotate	mRNA	603193	603486	.	+	.	ID=RGA07_000190-T1;Parent=RGA07_000190;product=hypothetical protein;
scaffold_1	funannotate	exon	603193	603486	.	+	.	ID=RGA07_000190-T1.exon1;Parent=RGA07_000190-T1;
scaffold_1	funannotate	CDS	603193	603486	.	+	0	ID=RGA07_000190-T1.cds;Parent=RGA07_000190-T1;
scaffold_1	funannotate	gene	603563	604486	.	+	.	ID=RGA07_000191;
scaffold_1	funannotate	mRNA	603563	604486	.	+	.	ID=RGA07_000191-T1;Parent=RGA07_000191;product=hypothetical protein;
scaffold_1	funannotate	exon	603563	603672	.	+	.	ID=RGA07_000191-T1.exon1;Parent=RGA07_000191-T1;
scaffold_1	funannotate	exon	603766	604486	.	+	.	ID=RGA07_000191-T1.exon2;Parent=RGA07_000191-T1;
scaffold_1	funannotate	CDS	603563	603672	.	+	0	ID=RGA07_000191-T1.cds;Parent=RGA07_000191-T1;
scaffold_1	funannotate	CDS	603766	604486	.	+	1	ID=RGA07_000191-T1.cds;Parent=RGA07_000191-T1;
scaffold_1	funannotate	gene	604977	605857	.	-	.	ID=RGA07_000192;
scaffold_1	funannotate	mRNA	604977	605857	.	-	.	ID=RGA07_000192-T1;Parent=RGA07_000192;product=hypothetical protein;
scaffold_1	funannotate	exon	605475	605857	.	-	.	ID=RGA07_000192-T1.exon1;Parent=RGA07_000192-T1;
scaffold_1	funannotate	exon	605312	605416	.	-	.	ID=RGA07_000192-T1.exon2;Parent=RGA07_000192-T1;
scaffold_1	funannotate	exon	604977	605226	.	-	.	ID=RGA07_000192-T1.exon3;Parent=RGA07_000192-T1;
scaffold_1	funannotate	CDS	605475	605857	.	-	0	ID=RGA07_000192-T1.cds;Parent=RGA07_000192-T1;
scaffold_1	funannotate	CDS	605312	605416	.	-	1	ID=RGA07_000192-T1.cds;Parent=RGA07_000192-T1;
scaffold_1	funannotate	CDS	604977	605226	.	-	1	ID=RGA07_000192-T1.cds;Parent=RGA07_000192-T1;
scaffold_1	funannotate	gene	609239	611751	.	+	.	ID=RGA07_000193;
scaffold_1	funannotate	mRNA	609239	611751	.	+	.	ID=RGA07_000193-T1;Parent=RGA07_000193;product=hypothetical protein;
scaffold_1	funannotate	exon	609239	609342	.	+	.	ID=RGA07_000193-T1.exon1;Parent=RGA07_000193-T1;
scaffold_1	funannotate	exon	609686	610636	.	+	.	ID=RGA07_000193-T1.exon2;Parent=RGA07_000193-T1;
scaffold_1	funannotate	exon	610692	610769	.	+	.	ID=RGA07_000193-T1.exon3;Parent=RGA07_000193-T1;
scaffold_1	funannotate	exon	610825	611071	.	+	.	ID=RGA07_000193-T1.exon4;Parent=RGA07_000193-T1;
scaffold_1	funannotate	exon	611122	611751	.	+	.	ID=RGA07_000193-T1.exon5;Parent=RGA07_000193-T1;
scaffold_1	funannotate	CDS	609239	609342	.	+	0	ID=RGA07_000193-T1.cds;Parent=RGA07_000193-T1;
scaffold_1	funannotate	CDS	609686	610636	.	+	1	ID=RGA07_000193-T1.cds;Parent=RGA07_000193-T1;
scaffold_1	funannotate	CDS	610692	610769	.	+	1	ID=RGA07_000193-T1.cds;Parent=RGA07_000193-T1;
scaffold_1	funannotate	CDS	610825	611071	.	+	1	ID=RGA07_000193-T1.cds;Parent=RGA07_000193-T1;
scaffold_1	funannotate	CDS	611122	611751	.	+	0	ID=RGA07_000193-T1.cds;Parent=RGA07_000193-T1;
scaffold_1	funannotate	gene	613190	614135	.	+	.	ID=RGA07_000194;
scaffold_1	funannotate	mRNA	613190	614135	.	+	.	ID=RGA07_000194-T1;Parent=RGA07_000194;product=hypothetical protein;
scaffold_1	funannotate	exon	613190	613755	.	+	.	ID=RGA07_000194-T1.exon1;Parent=RGA07_000194-T1;
scaffold_1	funannotate	exon	613811	614135	.	+	.	ID=RGA07_000194-T1.exon2;Parent=RGA07_000194-T1;
scaffold_1	funannotate	CDS	613190	613755	.	+	0	ID=RGA07_000194-T1.cds;Parent=RGA07_000194-T1;
scaffold_1	funannotate	CDS	613811	614135	.	+	1	ID=RGA07_000194-T1.cds;Parent=RGA07_000194-T1;
scaffold_1	funannotate	gene	615875	616966	.	-	.	ID=RGA07_000195;
scaffold_1	funannotate	mRNA	615875	616966	.	-	.	ID=RGA07_000195-T1;Parent=RGA07_000195;product=hypothetical protein;
scaffold_1	funannotate	exon	615875	616966	.	-	.	ID=RGA07_000195-T1.exon1;Parent=RGA07_000195-T1;
scaffold_1	funannotate	CDS	615875	616966	.	-	0	ID=RGA07_000195-T1.cds;Parent=RGA07_000195-T1;
scaffold_1	funannotate	gene	618061	619270	.	-	.	ID=RGA07_000196;
scaffold_1	funannotate	mRNA	618061	619270	.	-	.	ID=RGA07_000196-T1;Parent=RGA07_000196;product=hypothetical protein;
scaffold_1	funannotate	exon	619215	619270	.	-	.	ID=RGA07_000196-T1.exon1;Parent=RGA07_000196-T1;
scaffold_1	funannotate	exon	618061	619165	.	-	.	ID=RGA07_000196-T1.exon2;Parent=RGA07_000196-T1;
scaffold_1	funannotate	CDS	619215	619270	.	-	0	ID=RGA07_000196-T1.cds;Parent=RGA07_000196-T1;
scaffold_1	funannotate	CDS	618061	619165	.	-	1	ID=RGA07_000196-T1.cds;Parent=RGA07_000196-T1;
scaffold_1	funannotate	gene	620002	621735	.	+	.	ID=RGA07_000197;
scaffold_1	funannotate	mRNA	620002	621735	.	+	.	ID=RGA07_000197-T1;Parent=RGA07_000197;product=hypothetical protein;
scaffold_1	funannotate	exon	620002	620744	.	+	.	ID=RGA07_000197-T1.exon1;Parent=RGA07_000197-T1;
scaffold_1	funannotate	exon	620850	621735	.	+	.	ID=RGA07_000197-T1.exon2;Parent=RGA07_000197-T1;
scaffold_1	funannotate	CDS	620002	620744	.	+	0	ID=RGA07_000197-T1.cds;Parent=RGA07_000197-T1;
scaffold_1	funannotate	CDS	620850	621735	.	+	1	ID=RGA07_000197-T1.cds;Parent=RGA07_000197-T1;
scaffold_1	funannotate	gene	622387	625044	.	-	.	ID=RGA07_000198;
scaffold_1	funannotate	mRNA	622387	625044	.	-	.	ID=RGA07_000198-T1;Parent=RGA07_000198;product=hypothetical protein;
scaffold_1	funannotate	exon	622387	625044	.	-	.	ID=RGA07_000198-T1.exon1;Parent=RGA07_000198-T1;
scaffold_1	funannotate	CDS	622387	625044	.	-	0	ID=RGA07_000198-T1.cds;Parent=RGA07_000198-T1;
scaffold_1	funannotate	gene	626605	634640	.	+	.	ID=RGA07_000199;
scaffold_1	funannotate	mRNA	626605	634640	.	+	.	ID=RGA07_000199-T1;Parent=RGA07_000199;product=hypothetical protein;
scaffold_1	funannotate	exon	626605	628528	.	+	.	ID=RGA07_000199-T1.exon1;Parent=RGA07_000199-T1;
scaffold_1	funannotate	exon	628597	633377	.	+	.	ID=RGA07_000199-T1.exon2;Parent=RGA07_000199-T1;
scaffold_1	funannotate	exon	633450	634640	.	+	.	ID=RGA07_000199-T1.exon3;Parent=RGA07_000199-T1;
scaffold_1	funannotate	CDS	626605	628528	.	+	0	ID=RGA07_000199-T1.cds;Parent=RGA07_000199-T1;
scaffold_1	funannotate	CDS	628597	633377	.	+	2	ID=RGA07_000199-T1.cds;Parent=RGA07_000199-T1;
scaffold_1	funannotate	CDS	633450	634640	.	+	0	ID=RGA07_000199-T1.cds;Parent=RGA07_000199-T1;
scaffold_1	funannotate	gene	635927	637218	.	+	.	ID=RGA07_000200;
scaffold_1	funannotate	mRNA	635927	637218	.	+	.	ID=RGA07_000200-T1;Parent=RGA07_000200;product=hypothetical protein;
scaffold_1	funannotate	exon	635927	636437	.	+	.	ID=RGA07_000200-T1.exon1;Parent=RGA07_000200-T1;
scaffold_1	funannotate	exon	636501	636637	.	+	.	ID=RGA07_000200-T1.exon2;Parent=RGA07_000200-T1;
scaffold_1	funannotate	exon	636796	637218	.	+	.	ID=RGA07_000200-T1.exon3;Parent=RGA07_000200-T1;
scaffold_1	funannotate	CDS	635927	636437	.	+	0	ID=RGA07_000200-T1.cds;Parent=RGA07_000200-T1;
scaffold_1	funannotate	CDS	636501	636637	.	+	2	ID=RGA07_000200-T1.cds;Parent=RGA07_000200-T1;
scaffold_1	funannotate	CDS	636796	637218	.	+	0	ID=RGA07_000200-T1.cds;Parent=RGA07_000200-T1;
scaffold_1	funannotate	gene	638722	639884	.	+	.	ID=RGA07_000201;
scaffold_1	funannotate	mRNA	638722	639884	.	+	.	ID=RGA07_000201-T1;Parent=RGA07_000201;product=hypothetical protein;
scaffold_1	funannotate	exon	638722	639113	.	+	.	ID=RGA07_000201-T1.exon1;Parent=RGA07_000201-T1;
scaffold_1	funannotate	exon	639171	639462	.	+	.	ID=RGA07_000201-T1.exon2;Parent=RGA07_000201-T1;
scaffold_1	funannotate	exon	639606	639884	.	+	.	ID=RGA07_000201-T1.exon3;Parent=RGA07_000201-T1;
scaffold_1	funannotate	CDS	638722	639113	.	+	0	ID=RGA07_000201-T1.cds;Parent=RGA07_000201-T1;
scaffold_1	funannotate	CDS	639171	639462	.	+	1	ID=RGA07_000201-T1.cds;Parent=RGA07_000201-T1;
scaffold_1	funannotate	CDS	639606	639884	.	+	0	ID=RGA07_000201-T1.cds;Parent=RGA07_000201-T1;
scaffold_1	funannotate	gene	640284	641470	.	-	.	ID=RGA07_000202;
scaffold_1	funannotate	mRNA	640284	641470	.	-	.	ID=RGA07_000202-T1;Parent=RGA07_000202;product=hypothetical protein;
scaffold_1	funannotate	exon	641202	641470	.	-	.	ID=RGA07_000202-T1.exon1;Parent=RGA07_000202-T1;
scaffold_1	funannotate	exon	641010	641139	.	-	.	ID=RGA07_000202-T1.exon2;Parent=RGA07_000202-T1;
scaffold_1	funannotate	exon	640284	640949	.	-	.	ID=RGA07_000202-T1.exon3;Parent=RGA07_000202-T1;
scaffold_1	funannotate	CDS	641202	641470	.	-	0	ID=RGA07_000202-T1.cds;Parent=RGA07_000202-T1;
scaffold_1	funannotate	CDS	641010	641139	.	-	1	ID=RGA07_000202-T1.cds;Parent=RGA07_000202-T1;
scaffold_1	funannotate	CDS	640284	640949	.	-	0	ID=RGA07_000202-T1.cds;Parent=RGA07_000202-T1;
scaffold_1	funannotate	gene	642102	643933	.	+	.	ID=RGA07_000203;
scaffold_1	funannotate	mRNA	642102	643933	.	+	.	ID=RGA07_000203-T1;Parent=RGA07_000203;product=hypothetical protein;
scaffold_1	funannotate	exon	642102	642605	.	+	.	ID=RGA07_000203-T1.exon1;Parent=RGA07_000203-T1;
scaffold_1	funannotate	exon	642659	643933	.	+	.	ID=RGA07_000203-T1.exon2;Parent=RGA07_000203-T1;
scaffold_1	funannotate	CDS	642102	642605	.	+	0	ID=RGA07_000203-T1.cds;Parent=RGA07_000203-T1;
scaffold_1	funannotate	CDS	642659	643933	.	+	0	ID=RGA07_000203-T1.cds;Parent=RGA07_000203-T1;
scaffold_1	funannotate	gene	644940	646841	.	+	.	ID=RGA07_000204;
scaffold_1	funannotate	mRNA	644940	646841	.	+	.	ID=RGA07_000204-T1;Parent=RGA07_000204;product=hypothetical protein;
scaffold_1	funannotate	exon	644940	645502	.	+	.	ID=RGA07_000204-T1.exon1;Parent=RGA07_000204-T1;
scaffold_1	funannotate	exon	645577	645927	.	+	.	ID=RGA07_000204-T1.exon2;Parent=RGA07_000204-T1;
scaffold_1	funannotate	exon	645989	646841	.	+	.	ID=RGA07_000204-T1.exon3;Parent=RGA07_000204-T1;
scaffold_1	funannotate	CDS	644940	645502	.	+	0	ID=RGA07_000204-T1.cds;Parent=RGA07_000204-T1;
scaffold_1	funannotate	CDS	645577	645927	.	+	1	ID=RGA07_000204-T1.cds;Parent=RGA07_000204-T1;
scaffold_1	funannotate	CDS	645989	646841	.	+	1	ID=RGA07_000204-T1.cds;Parent=RGA07_000204-T1;
scaffold_1	funannotate	gene	647177	648437	.	-	.	ID=RGA07_000205;
scaffold_1	funannotate	mRNA	647177	648437	.	-	.	ID=RGA07_000205-T1;Parent=RGA07_000205;product=hypothetical protein;
scaffold_1	funannotate	exon	648386	648437	.	-	.	ID=RGA07_000205-T1.exon1;Parent=RGA07_000205-T1;
scaffold_1	funannotate	exon	648273	648311	.	-	.	ID=RGA07_000205-T1.exon2;Parent=RGA07_000205-T1;
scaffold_1	funannotate	exon	647612	648140	.	-	.	ID=RGA07_000205-T1.exon3;Parent=RGA07_000205-T1;
scaffold_1	funannotate	exon	647177	647537	.	-	.	ID=RGA07_000205-T1.exon4;Parent=RGA07_000205-T1;
scaffold_1	funannotate	CDS	648386	648437	.	-	0	ID=RGA07_000205-T1.cds;Parent=RGA07_000205-T1;
scaffold_1	funannotate	CDS	648273	648311	.	-	2	ID=RGA07_000205-T1.cds;Parent=RGA07_000205-T1;
scaffold_1	funannotate	CDS	647612	648140	.	-	2	ID=RGA07_000205-T1.cds;Parent=RGA07_000205-T1;
scaffold_1	funannotate	CDS	647177	647537	.	-	1	ID=RGA07_000205-T1.cds;Parent=RGA07_000205-T1;
scaffold_1	funannotate	gene	648978	650027	.	-	.	ID=RGA07_000206;
scaffold_1	funannotate	mRNA	648978	650027	.	-	.	ID=RGA07_000206-T1;Parent=RGA07_000206;product=hypothetical protein;
scaffold_1	funannotate	exon	648978	650027	.	-	.	ID=RGA07_000206-T1.exon1;Parent=RGA07_000206-T1;
scaffold_1	funannotate	CDS	648978	650027	.	-	0	ID=RGA07_000206-T1.cds;Parent=RGA07_000206-T1;
scaffold_1	funannotate	gene	652973	654618	.	+	.	ID=RGA07_000207;
scaffold_1	funannotate	mRNA	652973	654618	.	+	.	ID=RGA07_000207-T1;Parent=RGA07_000207;product=hypothetical protein;
scaffold_1	funannotate	exon	652973	653546	.	+	.	ID=RGA07_000207-T1.exon1;Parent=RGA07_000207-T1;
scaffold_1	funannotate	exon	653674	654044	.	+	.	ID=RGA07_000207-T1.exon2;Parent=RGA07_000207-T1;
scaffold_1	funannotate	exon	654154	654618	.	+	.	ID=RGA07_000207-T1.exon3;Parent=RGA07_000207-T1;
scaffold_1	funannotate	CDS	652973	653546	.	+	0	ID=RGA07_000207-T1.cds;Parent=RGA07_000207-T1;
scaffold_1	funannotate	CDS	653674	654044	.	+	2	ID=RGA07_000207-T1.cds;Parent=RGA07_000207-T1;
scaffold_1	funannotate	CDS	654154	654618	.	+	0	ID=RGA07_000207-T1.cds;Parent=RGA07_000207-T1;
scaffold_1	funannotate	gene	655137	655432	.	-	.	ID=RGA07_000208;
scaffold_1	funannotate	mRNA	655137	655432	.	-	.	ID=RGA07_000208-T1;Parent=RGA07_000208;product=hypothetical protein;
scaffold_1	funannotate	exon	655426	655432	.	-	.	ID=RGA07_000208-T1.exon1;Parent=RGA07_000208-T1;
scaffold_1	funannotate	exon	655137	655378	.	-	.	ID=RGA07_000208-T1.exon2;Parent=RGA07_000208-T1;
scaffold_1	funannotate	CDS	655426	655432	.	-	0	ID=RGA07_000208-T1.cds;Parent=RGA07_000208-T1;
scaffold_1	funannotate	CDS	655137	655378	.	-	2	ID=RGA07_000208-T1.cds;Parent=RGA07_000208-T1;
scaffold_1	funannotate	gene	656237	657877	.	-	.	ID=RGA07_000209;
scaffold_1	funannotate	mRNA	656237	657877	.	-	.	ID=RGA07_000209-T1;Parent=RGA07_000209;product=hypothetical protein;
scaffold_1	funannotate	exon	657732	657877	.	-	.	ID=RGA07_000209-T1.exon1;Parent=RGA07_000209-T1;
scaffold_1	funannotate	exon	656237	657668	.	-	.	ID=RGA07_000209-T1.exon2;Parent=RGA07_000209-T1;
scaffold_1	funannotate	CDS	657732	657877	.	-	0	ID=RGA07_000209-T1.cds;Parent=RGA07_000209-T1;
scaffold_1	funannotate	CDS	656237	657668	.	-	1	ID=RGA07_000209-T1.cds;Parent=RGA07_000209-T1;
scaffold_1	funannotate	gene	659041	661222	.	-	.	ID=RGA07_000210;
scaffold_1	funannotate	mRNA	659041	661222	.	-	.	ID=RGA07_000210-T1;Parent=RGA07_000210;product=hypothetical protein;
scaffold_1	funannotate	exon	660869	661222	.	-	.	ID=RGA07_000210-T1.exon1;Parent=RGA07_000210-T1;
scaffold_1	funannotate	exon	660427	660818	.	-	.	ID=RGA07_000210-T1.exon2;Parent=RGA07_000210-T1;
scaffold_1	funannotate	exon	659969	660370	.	-	.	ID=RGA07_000210-T1.exon3;Parent=RGA07_000210-T1;
scaffold_1	funannotate	exon	659772	659920	.	-	.	ID=RGA07_000210-T1.exon4;Parent=RGA07_000210-T1;
scaffold_1	funannotate	exon	659300	659717	.	-	.	ID=RGA07_000210-T1.exon5;Parent=RGA07_000210-T1;
scaffold_1	funannotate	exon	659041	659227	.	-	.	ID=RGA07_000210-T1.exon6;Parent=RGA07_000210-T1;
scaffold_1	funannotate	CDS	660869	661222	.	-	0	ID=RGA07_000210-T1.cds;Parent=RGA07_000210-T1;
scaffold_1	funannotate	CDS	660427	660818	.	-	0	ID=RGA07_000210-T1.cds;Parent=RGA07_000210-T1;
scaffold_1	funannotate	CDS	659969	660370	.	-	1	ID=RGA07_000210-T1.cds;Parent=RGA07_000210-T1;
scaffold_1	funannotate	CDS	659772	659920	.	-	1	ID=RGA07_000210-T1.cds;Parent=RGA07_000210-T1;
scaffold_1	funannotate	CDS	659300	659717	.	-	2	ID=RGA07_000210-T1.cds;Parent=RGA07_000210-T1;
scaffold_1	funannotate	CDS	659041	659227	.	-	1	ID=RGA07_000210-T1.cds;Parent=RGA07_000210-T1;
scaffold_1	funannotate	gene	663821	667238	.	-	.	ID=RGA07_000211;
scaffold_1	funannotate	mRNA	663821	667238	.	-	.	ID=RGA07_000211-T1;Parent=RGA07_000211;product=hypothetical protein;
scaffold_1	funannotate	exon	666717	667238	.	-	.	ID=RGA07_000211-T1.exon1;Parent=RGA07_000211-T1;
scaffold_1	funannotate	exon	666594	666654	.	-	.	ID=RGA07_000211-T1.exon2;Parent=RGA07_000211-T1;
scaffold_1	funannotate	exon	666407	666503	.	-	.	ID=RGA07_000211-T1.exon3;Parent=RGA07_000211-T1;
scaffold_1	funannotate	exon	666224	666338	.	-	.	ID=RGA07_000211-T1.exon4;Parent=RGA07_000211-T1;
scaffold_1	funannotate	exon	664824	666142	.	-	.	ID=RGA07_000211-T1.exon5;Parent=RGA07_000211-T1;
scaffold_1	funannotate	exon	664656	664765	.	-	.	ID=RGA07_000211-T1.exon6;Parent=RGA07_000211-T1;
scaffold_1	funannotate	exon	664490	664598	.	-	.	ID=RGA07_000211-T1.exon7;Parent=RGA07_000211-T1;
scaffold_1	funannotate	exon	664331	664421	.	-	.	ID=RGA07_000211-T1.exon8;Parent=RGA07_000211-T1;
scaffold_1	funannotate	exon	664005	664249	.	-	.	ID=RGA07_000211-T1.exon9;Parent=RGA07_000211-T1;
scaffold_1	funannotate	exon	663821	663920	.	-	.	ID=RGA07_000211-T1.exon10;Parent=RGA07_000211-T1;
scaffold_1	funannotate	CDS	666717	667238	.	-	0	ID=RGA07_000211-T1.cds;Parent=RGA07_000211-T1;
scaffold_1	funannotate	CDS	666594	666654	.	-	0	ID=RGA07_000211-T1.cds;Parent=RGA07_000211-T1;
scaffold_1	funannotate	CDS	666407	666503	.	-	2	ID=RGA07_000211-T1.cds;Parent=RGA07_000211-T1;
scaffold_1	funannotate	CDS	666224	666338	.	-	1	ID=RGA07_000211-T1.cds;Parent=RGA07_000211-T1;
scaffold_1	funannotate	CDS	664824	666142	.	-	0	ID=RGA07_000211-T1.cds;Parent=RGA07_000211-T1;
scaffold_1	funannotate	CDS	664656	664765	.	-	1	ID=RGA07_000211-T1.cds;Parent=RGA07_000211-T1;
scaffold_1	funannotate	CDS	664490	664598	.	-	2	ID=RGA07_000211-T1.cds;Parent=RGA07_000211-T1;
scaffold_1	funannotate	CDS	664331	664421	.	-	1	ID=RGA07_000211-T1.cds;Parent=RGA07_000211-T1;
scaffold_1	funannotate	CDS	664005	664249	.	-	0	ID=RGA07_000211-T1.cds;Parent=RGA07_000211-T1;
scaffold_1	funannotate	CDS	663821	663920	.	-	1	ID=RGA07_000211-T1.cds;Parent=RGA07_000211-T1;
scaffold_1	funannotate	gene	669044	669772	.	+	.	ID=RGA07_000212;
scaffold_1	funannotate	mRNA	669044	669772	.	+	.	ID=RGA07_000212-T1;Parent=RGA07_000212;product=hypothetical protein;
scaffold_1	funannotate	exon	669044	669150	.	+	.	ID=RGA07_000212-T1.exon1;Parent=RGA07_000212-T1;
scaffold_1	funannotate	exon	669202	669772	.	+	.	ID=RGA07_000212-T1.exon2;Parent=RGA07_000212-T1;
scaffold_1	funannotate	CDS	669044	669150	.	+	0	ID=RGA07_000212-T1.cds;Parent=RGA07_000212-T1;
scaffold_1	funannotate	CDS	669202	669772	.	+	1	ID=RGA07_000212-T1.cds;Parent=RGA07_000212-T1;
scaffold_1	funannotate	gene	670239	685188	.	-	.	ID=RGA07_000213;
scaffold_1	funannotate	mRNA	670239	685188	.	-	.	ID=RGA07_000213-T1;Parent=RGA07_000213;product=hypothetical protein;
scaffold_1	funannotate	exon	684446	685188	.	-	.	ID=RGA07_000213-T1.exon1;Parent=RGA07_000213-T1;
scaffold_1	funannotate	exon	681030	684136	.	-	.	ID=RGA07_000213-T1.exon2;Parent=RGA07_000213-T1;
scaffold_1	funannotate	exon	678872	680982	.	-	.	ID=RGA07_000213-T1.exon3;Parent=RGA07_000213-T1;
scaffold_1	funannotate	exon	678751	678821	.	-	.	ID=RGA07_000213-T1.exon4;Parent=RGA07_000213-T1;
scaffold_1	funannotate	exon	670446	678690	.	-	.	ID=RGA07_000213-T1.exon5;Parent=RGA07_000213-T1;
scaffold_1	funannotate	exon	670239	670376	.	-	.	ID=RGA07_000213-T1.exon6;Parent=RGA07_000213-T1;
scaffold_1	funannotate	CDS	684446	685188	.	-	0	ID=RGA07_000213-T1.cds;Parent=RGA07_000213-T1;
scaffold_1	funannotate	CDS	681030	684136	.	-	1	ID=RGA07_000213-T1.cds;Parent=RGA07_000213-T1;
scaffold_1	funannotate	CDS	678872	680982	.	-	2	ID=RGA07_000213-T1.cds;Parent=RGA07_000213-T1;
scaffold_1	funannotate	CDS	678751	678821	.	-	0	ID=RGA07_000213-T1.cds;Parent=RGA07_000213-T1;
scaffold_1	funannotate	CDS	670446	678690	.	-	1	ID=RGA07_000213-T1.cds;Parent=RGA07_000213-T1;
scaffold_1	funannotate	CDS	670239	670376	.	-	0	ID=RGA07_000213-T1.cds;Parent=RGA07_000213-T1;
scaffold_1	funannotate	gene	690570	692415	.	+	.	ID=RGA07_000214;
scaffold_1	funannotate	mRNA	690570	692415	.	+	.	ID=RGA07_000214-T1;Parent=RGA07_000214;product=hypothetical protein;
scaffold_1	funannotate	exon	690570	691417	.	+	.	ID=RGA07_000214-T1.exon1;Parent=RGA07_000214-T1;
scaffold_1	funannotate	exon	691583	692171	.	+	.	ID=RGA07_000214-T1.exon2;Parent=RGA07_000214-T1;
scaffold_1	funannotate	exon	692236	692315	.	+	.	ID=RGA07_000214-T1.exon3;Parent=RGA07_000214-T1;
scaffold_1	funannotate	exon	692376	692415	.	+	.	ID=RGA07_000214-T1.exon4;Parent=RGA07_000214-T1;
scaffold_1	funannotate	CDS	690570	691417	.	+	0	ID=RGA07_000214-T1.cds;Parent=RGA07_000214-T1;
scaffold_1	funannotate	CDS	691583	692171	.	+	1	ID=RGA07_000214-T1.cds;Parent=RGA07_000214-T1;
scaffold_1	funannotate	CDS	692236	692315	.	+	0	ID=RGA07_000214-T1.cds;Parent=RGA07_000214-T1;
scaffold_1	funannotate	CDS	692376	692415	.	+	1	ID=RGA07_000214-T1.cds;Parent=RGA07_000214-T1;
scaffold_1	funannotate	gene	693885	694678	.	+	.	ID=RGA07_000215;
scaffold_1	funannotate	mRNA	693885	694678	.	+	.	ID=RGA07_000215-T1;Parent=RGA07_000215;product=hypothetical protein;
scaffold_1	funannotate	exon	693885	694001	.	+	.	ID=RGA07_000215-T1.exon1;Parent=RGA07_000215-T1;
scaffold_1	funannotate	exon	694066	694343	.	+	.	ID=RGA07_000215-T1.exon2;Parent=RGA07_000215-T1;
scaffold_1	funannotate	exon	694513	694678	.	+	.	ID=RGA07_000215-T1.exon3;Parent=RGA07_000215-T1;
scaffold_1	funannotate	CDS	693885	694001	.	+	0	ID=RGA07_000215-T1.cds;Parent=RGA07_000215-T1;
scaffold_1	funannotate	CDS	694066	694343	.	+	0	ID=RGA07_000215-T1.cds;Parent=RGA07_000215-T1;
scaffold_1	funannotate	CDS	694513	694678	.	+	1	ID=RGA07_000215-T1.cds;Parent=RGA07_000215-T1;
scaffold_1	funannotate	gene	695392	698819	.	-	.	ID=RGA07_000216;
scaffold_1	funannotate	mRNA	695392	698819	.	-	.	ID=RGA07_000216-T1;Parent=RGA07_000216;product=hypothetical protein;
scaffold_1	funannotate	exon	698453	698819	.	-	.	ID=RGA07_000216-T1.exon1;Parent=RGA07_000216-T1;
scaffold_1	funannotate	exon	698158	698287	.	-	.	ID=RGA07_000216-T1.exon2;Parent=RGA07_000216-T1;
scaffold_1	funannotate	exon	697917	698109	.	-	.	ID=RGA07_000216-T1.exon3;Parent=RGA07_000216-T1;
scaffold_1	funannotate	exon	695792	696904	.	-	.	ID=RGA07_000216-T1.exon4;Parent=RGA07_000216-T1;
scaffold_1	funannotate	exon	695392	695730	.	-	.	ID=RGA07_000216-T1.exon5;Parent=RGA07_000216-T1;
scaffold_1	funannotate	CDS	698453	698819	.	-	0	ID=RGA07_000216-T1.cds;Parent=RGA07_000216-T1;
scaffold_1	funannotate	CDS	698158	698287	.	-	2	ID=RGA07_000216-T1.cds;Parent=RGA07_000216-T1;
scaffold_1	funannotate	CDS	697917	698109	.	-	1	ID=RGA07_000216-T1.cds;Parent=RGA07_000216-T1;
scaffold_1	funannotate	CDS	695792	696904	.	-	0	ID=RGA07_000216-T1.cds;Parent=RGA07_000216-T1;
scaffold_1	funannotate	CDS	695392	695730	.	-	0	ID=RGA07_000216-T1.cds;Parent=RGA07_000216-T1;
scaffold_1	funannotate	gene	699546	701156	.	-	.	ID=RGA07_000217;
scaffold_1	funannotate	mRNA	699546	701156	.	-	.	ID=RGA07_000217-T1;Parent=RGA07_000217;product=hypothetical protein;
scaffold_1	funannotate	exon	701058	701156	.	-	.	ID=RGA07_000217-T1.exon1;Parent=RGA07_000217-T1;
scaffold_1	funannotate	exon	699546	701000	.	-	.	ID=RGA07_000217-T1.exon2;Parent=RGA07_000217-T1;
scaffold_1	funannotate	CDS	701058	701156	.	-	0	ID=RGA07_000217-T1.cds;Parent=RGA07_000217-T1;
scaffold_1	funannotate	CDS	699546	701000	.	-	0	ID=RGA07_000217-T1.cds;Parent=RGA07_000217-T1;
scaffold_1	funannotate	gene	702577	703362	.	+	.	ID=RGA07_000218;
scaffold_1	funannotate	mRNA	702577	703362	.	+	.	ID=RGA07_000218-T1;Parent=RGA07_000218;product=hypothetical protein;
scaffold_1	funannotate	exon	702577	702684	.	+	.	ID=RGA07_000218-T1.exon1;Parent=RGA07_000218-T1;
scaffold_1	funannotate	exon	702739	703362	.	+	.	ID=RGA07_000218-T1.exon2;Parent=RGA07_000218-T1;
scaffold_1	funannotate	CDS	702577	702684	.	+	0	ID=RGA07_000218-T1.cds;Parent=RGA07_000218-T1;
scaffold_1	funannotate	CDS	702739	703362	.	+	0	ID=RGA07_000218-T1.cds;Parent=RGA07_000218-T1;
scaffold_1	funannotate	gene	703643	704471	.	-	.	ID=RGA07_000219;
scaffold_1	funannotate	mRNA	703643	704471	.	-	.	ID=RGA07_000219-T1;Parent=RGA07_000219;product=hypothetical protein;
scaffold_1	funannotate	exon	704309	704471	.	-	.	ID=RGA07_000219-T1.exon1;Parent=RGA07_000219-T1;
scaffold_1	funannotate	exon	703972	704165	.	-	.	ID=RGA07_000219-T1.exon2;Parent=RGA07_000219-T1;
scaffold_1	funannotate	exon	703643	703918	.	-	.	ID=RGA07_000219-T1.exon3;Parent=RGA07_000219-T1;
scaffold_1	funannotate	CDS	704309	704471	.	-	0	ID=RGA07_000219-T1.cds;Parent=RGA07_000219-T1;
scaffold_1	funannotate	CDS	703972	704165	.	-	2	ID=RGA07_000219-T1.cds;Parent=RGA07_000219-T1;
scaffold_1	funannotate	CDS	703643	703918	.	-	0	ID=RGA07_000219-T1.cds;Parent=RGA07_000219-T1;
scaffold_1	funannotate	gene	705627	708706	.	+	.	ID=RGA07_000220;
scaffold_1	funannotate	mRNA	705627	708706	.	+	.	ID=RGA07_000220-T1;Parent=RGA07_000220;product=hypothetical protein;
scaffold_1	funannotate	exon	705627	705949	.	+	.	ID=RGA07_000220-T1.exon1;Parent=RGA07_000220-T1;
scaffold_1	funannotate	exon	706028	707048	.	+	.	ID=RGA07_000220-T1.exon2;Parent=RGA07_000220-T1;
scaffold_1	funannotate	exon	707104	707281	.	+	.	ID=RGA07_000220-T1.exon3;Parent=RGA07_000220-T1;
scaffold_1	funannotate	exon	708117	708706	.	+	.	ID=RGA07_000220-T1.exon4;Parent=RGA07_000220-T1;
scaffold_1	funannotate	CDS	705627	705949	.	+	0	ID=RGA07_000220-T1.cds;Parent=RGA07_000220-T1;
scaffold_1	funannotate	CDS	706028	707048	.	+	1	ID=RGA07_000220-T1.cds;Parent=RGA07_000220-T1;
scaffold_1	funannotate	CDS	707104	707281	.	+	0	ID=RGA07_000220-T1.cds;Parent=RGA07_000220-T1;
scaffold_1	funannotate	CDS	708117	708706	.	+	2	ID=RGA07_000220-T1.cds;Parent=RGA07_000220-T1;
scaffold_1	funannotate	gene	709152	709246	.	+	.	ID=RGA07_000221;
scaffold_1	funannotate	tRNA	709152	709246	.	+	.	ID=RGA07_000221-T1;Parent=RGA07_000221;product=tRNA-Ala;
scaffold_1	funannotate	exon	709152	709246	.	+	.	ID=RGA07_000221-T1.exon1;Parent=RGA07_000221-T1;
scaffold_1	funannotate	gene	709600	710421	.	-	.	ID=RGA07_000222;
scaffold_1	funannotate	mRNA	709600	710421	.	-	.	ID=RGA07_000222-T1;Parent=RGA07_000222;product=hypothetical protein;
scaffold_1	funannotate	exon	709600	710421	.	-	.	ID=RGA07_000222-T1.exon1;Parent=RGA07_000222-T1;
scaffold_1	funannotate	CDS	709600	710421	.	-	0	ID=RGA07_000222-T1.cds;Parent=RGA07_000222-T1;
scaffold_1	funannotate	gene	711694	712287	.	+	.	ID=RGA07_000223;
scaffold_1	funannotate	mRNA	711694	712287	.	+	.	ID=RGA07_000223-T1;Parent=RGA07_000223;product=hypothetical protein;
scaffold_1	funannotate	exon	711694	712287	.	+	.	ID=RGA07_000223-T1.exon1;Parent=RGA07_000223-T1;
scaffold_1	funannotate	CDS	711694	712287	.	+	0	ID=RGA07_000223-T1.cds;Parent=RGA07_000223-T1;
scaffold_1	funannotate	gene	714649	716811	.	+	.	ID=RGA07_000224;
scaffold_1	funannotate	mRNA	714649	716811	.	+	.	ID=RGA07_000224-T1;Parent=RGA07_000224;product=hypothetical protein;
scaffold_1	funannotate	exon	714649	714652	.	+	.	ID=RGA07_000224-T1.exon1;Parent=RGA07_000224-T1;
scaffold_1	funannotate	exon	714713	715320	.	+	.	ID=RGA07_000224-T1.exon2;Parent=RGA07_000224-T1;
scaffold_1	funannotate	exon	715378	715456	.	+	.	ID=RGA07_000224-T1.exon3;Parent=RGA07_000224-T1;
scaffold_1	funannotate	exon	715485	716349	.	+	.	ID=RGA07_000224-T1.exon4;Parent=RGA07_000224-T1;
scaffold_1	funannotate	exon	716421	716811	.	+	.	ID=RGA07_000224-T1.exon5;Parent=RGA07_000224-T1;
scaffold_1	funannotate	CDS	714649	714652	.	+	0	ID=RGA07_000224-T1.cds;Parent=RGA07_000224-T1;
scaffold_1	funannotate	CDS	714713	715320	.	+	2	ID=RGA07_000224-T1.cds;Parent=RGA07_000224-T1;
scaffold_1	funannotate	CDS	715378	715456	.	+	0	ID=RGA07_000224-T1.cds;Parent=RGA07_000224-T1;
scaffold_1	funannotate	CDS	715485	716349	.	+	2	ID=RGA07_000224-T1.cds;Parent=RGA07_000224-T1;
scaffold_1	funannotate	CDS	716421	716811	.	+	1	ID=RGA07_000224-T1.cds;Parent=RGA07_000224-T1;
scaffold_1	funannotate	gene	718549	719484	.	+	.	ID=RGA07_000225;
scaffold_1	funannotate	mRNA	718549	719484	.	+	.	ID=RGA07_000225-T1;Parent=RGA07_000225;product=hypothetical protein;
scaffold_1	funannotate	exon	718549	719484	.	+	.	ID=RGA07_000225-T1.exon1;Parent=RGA07_000225-T1;
scaffold_1	funannotate	CDS	718549	719484	.	+	0	ID=RGA07_000225-T1.cds;Parent=RGA07_000225-T1;
scaffold_1	funannotate	gene	723089	723826	.	-	.	ID=RGA07_000226;
scaffold_1	funannotate	mRNA	723089	723826	.	-	.	ID=RGA07_000226-T1;Parent=RGA07_000226;product=hypothetical protein;
scaffold_1	funannotate	exon	723660	723826	.	-	.	ID=RGA07_000226-T1.exon1;Parent=RGA07_000226-T1;
scaffold_1	funannotate	exon	723089	723344	.	-	.	ID=RGA07_000226-T1.exon2;Parent=RGA07_000226-T1;
scaffold_1	funannotate	CDS	723660	723826	.	-	0	ID=RGA07_000226-T1.cds;Parent=RGA07_000226-T1;
scaffold_1	funannotate	CDS	723089	723344	.	-	1	ID=RGA07_000226-T1.cds;Parent=RGA07_000226-T1;
scaffold_1	funannotate	gene	724696	725888	.	-	.	ID=RGA07_000227;
scaffold_1	funannotate	mRNA	724696	725888	.	-	.	ID=RGA07_000227-T1;Parent=RGA07_000227;product=hypothetical protein;
scaffold_1	funannotate	exon	725817	725888	.	-	.	ID=RGA07_000227-T1.exon1;Parent=RGA07_000227-T1;
scaffold_1	funannotate	exon	725091	725728	.	-	.	ID=RGA07_000227-T1.exon2;Parent=RGA07_000227-T1;
scaffold_1	funannotate	exon	724696	724963	.	-	.	ID=RGA07_000227-T1.exon3;Parent=RGA07_000227-T1;
scaffold_1	funannotate	CDS	725817	725888	.	-	0	ID=RGA07_000227-T1.cds;Parent=RGA07_000227-T1;
scaffold_1	funannotate	CDS	725091	725728	.	-	0	ID=RGA07_000227-T1.cds;Parent=RGA07_000227-T1;
scaffold_1	funannotate	CDS	724696	724963	.	-	1	ID=RGA07_000227-T1.cds;Parent=RGA07_000227-T1;
scaffold_1	funannotate	gene	726549	728875	.	+	.	ID=RGA07_000228;
scaffold_1	funannotate	mRNA	726549	728875	.	+	.	ID=RGA07_000228-T1;Parent=RGA07_000228;product=hypothetical protein;
scaffold_1	funannotate	exon	726549	727109	.	+	.	ID=RGA07_000228-T1.exon1;Parent=RGA07_000228-T1;
scaffold_1	funannotate	exon	727181	728692	.	+	.	ID=RGA07_000228-T1.exon2;Parent=RGA07_000228-T1;
scaffold_1	funannotate	exon	728831	728875	.	+	.	ID=RGA07_000228-T1.exon3;Parent=RGA07_000228-T1;
scaffold_1	funannotate	CDS	726549	727109	.	+	0	ID=RGA07_000228-T1.cds;Parent=RGA07_000228-T1;
scaffold_1	funannotate	CDS	727181	728692	.	+	0	ID=RGA07_000228-T1.cds;Parent=RGA07_000228-T1;
scaffold_1	funannotate	CDS	728831	728875	.	+	0	ID=RGA07_000228-T1.cds;Parent=RGA07_000228-T1;
scaffold_1	funannotate	gene	730085	730954	.	+	.	ID=RGA07_000229;
scaffold_1	funannotate	mRNA	730085	730954	.	+	.	ID=RGA07_000229-T1;Parent=RGA07_000229;product=hypothetical protein;
scaffold_1	funannotate	exon	730085	730954	.	+	.	ID=RGA07_000229-T1.exon1;Parent=RGA07_000229-T1;
scaffold_1	funannotate	CDS	730085	730954	.	+	0	ID=RGA07_000229-T1.cds;Parent=RGA07_000229-T1;
scaffold_1	funannotate	gene	735380	736723	.	+	.	ID=RGA07_000230;
scaffold_1	funannotate	mRNA	735380	736723	.	+	.	ID=RGA07_000230-T1;Parent=RGA07_000230;product=hypothetical protein;
scaffold_1	funannotate	exon	735380	735621	.	+	.	ID=RGA07_000230-T1.exon1;Parent=RGA07_000230-T1;
scaffold_1	funannotate	exon	735733	736054	.	+	.	ID=RGA07_000230-T1.exon2;Parent=RGA07_000230-T1;
scaffold_1	funannotate	exon	736145	736723	.	+	.	ID=RGA07_000230-T1.exon3;Parent=RGA07_000230-T1;
scaffold_1	funannotate	CDS	735380	735621	.	+	0	ID=RGA07_000230-T1.cds;Parent=RGA07_000230-T1;
scaffold_1	funannotate	CDS	735733	736054	.	+	1	ID=RGA07_000230-T1.cds;Parent=RGA07_000230-T1;
scaffold_1	funannotate	CDS	736145	736723	.	+	0	ID=RGA07_000230-T1.cds;Parent=RGA07_000230-T1;
scaffold_1	funannotate	gene	736911	738069	.	-	.	ID=RGA07_000231;
scaffold_1	funannotate	mRNA	736911	738069	.	-	.	ID=RGA07_000231-T1;Parent=RGA07_000231;product=hypothetical protein;
scaffold_1	funannotate	exon	737609	738069	.	-	.	ID=RGA07_000231-T1.exon1;Parent=RGA07_000231-T1;
scaffold_1	funannotate	exon	736911	737493	.	-	.	ID=RGA07_000231-T1.exon2;Parent=RGA07_000231-T1;
scaffold_1	funannotate	CDS	737609	738069	.	-	0	ID=RGA07_000231-T1.cds;Parent=RGA07_000231-T1;
scaffold_1	funannotate	CDS	736911	737493	.	-	1	ID=RGA07_000231-T1.cds;Parent=RGA07_000231-T1;
scaffold_1	funannotate	gene	740492	741148	.	+	.	ID=RGA07_000232;
scaffold_1	funannotate	mRNA	740492	741148	.	+	.	ID=RGA07_000232-T1;Parent=RGA07_000232;product=hypothetical protein;
scaffold_1	funannotate	exon	740492	741148	.	+	.	ID=RGA07_000232-T1.exon1;Parent=RGA07_000232-T1;
scaffold_1	funannotate	CDS	740492	741148	.	+	0	ID=RGA07_000232-T1.cds;Parent=RGA07_000232-T1;
scaffold_1	funannotate	gene	742058	744792	.	+	.	ID=RGA07_000233;
scaffold_1	funannotate	mRNA	742058	744792	.	+	.	ID=RGA07_000233-T1;Parent=RGA07_000233;product=hypothetical protein;
scaffold_1	funannotate	exon	742058	744003	.	+	.	ID=RGA07_000233-T1.exon1;Parent=RGA07_000233-T1;
scaffold_1	funannotate	exon	744162	744792	.	+	.	ID=RGA07_000233-T1.exon2;Parent=RGA07_000233-T1;
scaffold_1	funannotate	CDS	742058	744003	.	+	0	ID=RGA07_000233-T1.cds;Parent=RGA07_000233-T1;
scaffold_1	funannotate	CDS	744162	744792	.	+	1	ID=RGA07_000233-T1.cds;Parent=RGA07_000233-T1;
scaffold_1	funannotate	gene	745345	747403	.	-	.	ID=RGA07_000234;
scaffold_1	funannotate	mRNA	745345	747403	.	-	.	ID=RGA07_000234-T1;Parent=RGA07_000234;product=hypothetical protein;
scaffold_1	funannotate	exon	747254	747403	.	-	.	ID=RGA07_000234-T1.exon1;Parent=RGA07_000234-T1;
scaffold_1	funannotate	exon	747027	747200	.	-	.	ID=RGA07_000234-T1.exon2;Parent=RGA07_000234-T1;
scaffold_1	funannotate	exon	746627	746938	.	-	.	ID=RGA07_000234-T1.exon3;Parent=RGA07_000234-T1;
scaffold_1	funannotate	exon	745695	746464	.	-	.	ID=RGA07_000234-T1.exon4;Parent=RGA07_000234-T1;
scaffold_1	funannotate	exon	745580	745640	.	-	.	ID=RGA07_000234-T1.exon5;Parent=RGA07_000234-T1;
scaffold_1	funannotate	exon	745345	745524	.	-	.	ID=RGA07_000234-T1.exon6;Parent=RGA07_000234-T1;
scaffold_1	funannotate	CDS	747254	747403	.	-	0	ID=RGA07_000234-T1.cds;Parent=RGA07_000234-T1;
scaffold_1	funannotate	CDS	747027	747200	.	-	0	ID=RGA07_000234-T1.cds;Parent=RGA07_000234-T1;
scaffold_1	funannotate	CDS	746627	746938	.	-	0	ID=RGA07_000234-T1.cds;Parent=RGA07_000234-T1;
scaffold_1	funannotate	CDS	745695	746464	.	-	0	ID=RGA07_000234-T1.cds;Parent=RGA07_000234-T1;
scaffold_1	funannotate	CDS	745580	745640	.	-	1	ID=RGA07_000234-T1.cds;Parent=RGA07_000234-T1;
scaffold_1	funannotate	CDS	745345	745524	.	-	0	ID=RGA07_000234-T1.cds;Parent=RGA07_000234-T1;
scaffold_1	funannotate	gene	748991	750041	.	+	.	ID=RGA07_000235;
scaffold_1	funannotate	mRNA	748991	750041	.	+	.	ID=RGA07_000235-T1;Parent=RGA07_000235;product=hypothetical protein;
scaffold_1	funannotate	exon	748991	749158	.	+	.	ID=RGA07_000235-T1.exon1;Parent=RGA07_000235-T1;
scaffold_1	funannotate	exon	749217	750041	.	+	.	ID=RGA07_000235-T1.exon2;Parent=RGA07_000235-T1;
scaffold_1	funannotate	CDS	748991	749158	.	+	0	ID=RGA07_000235-T1.cds;Parent=RGA07_000235-T1;
scaffold_1	funannotate	CDS	749217	750041	.	+	0	ID=RGA07_000235-T1.cds;Parent=RGA07_000235-T1;
scaffold_1	funannotate	gene	752764	754034	.	+	.	ID=RGA07_000236;
scaffold_1	funannotate	mRNA	752764	754034	.	+	.	ID=RGA07_000236-T1;Parent=RGA07_000236;product=hypothetical protein;
scaffold_1	funannotate	exon	752764	753152	.	+	.	ID=RGA07_000236-T1.exon1;Parent=RGA07_000236-T1;
scaffold_1	funannotate	exon	753238	753400	.	+	.	ID=RGA07_000236-T1.exon2;Parent=RGA07_000236-T1;
scaffold_1	funannotate	exon	753483	754034	.	+	.	ID=RGA07_000236-T1.exon3;Parent=RGA07_000236-T1;
scaffold_1	funannotate	CDS	752764	753152	.	+	0	ID=RGA07_000236-T1.cds;Parent=RGA07_000236-T1;
scaffold_1	funannotate	CDS	753238	753400	.	+	1	ID=RGA07_000236-T1.cds;Parent=RGA07_000236-T1;
scaffold_1	funannotate	CDS	753483	754034	.	+	0	ID=RGA07_000236-T1.cds;Parent=RGA07_000236-T1;
scaffold_1	funannotate	gene	756705	757291	.	+	.	ID=RGA07_000237;
scaffold_1	funannotate	mRNA	756705	757291	.	+	.	ID=RGA07_000237-T1;Parent=RGA07_000237;product=hypothetical protein;
scaffold_1	funannotate	exon	756705	756800	.	+	.	ID=RGA07_000237-T1.exon1;Parent=RGA07_000237-T1;
scaffold_1	funannotate	exon	757035	757148	.	+	.	ID=RGA07_000237-T1.exon2;Parent=RGA07_000237-T1;
scaffold_1	funannotate	exon	757223	757291	.	+	.	ID=RGA07_000237-T1.exon3;Parent=RGA07_000237-T1;
scaffold_1	funannotate	CDS	756705	756800	.	+	0	ID=RGA07_000237-T1.cds;Parent=RGA07_000237-T1;
scaffold_1	funannotate	CDS	757035	757148	.	+	0	ID=RGA07_000237-T1.cds;Parent=RGA07_000237-T1;
scaffold_1	funannotate	CDS	757223	757291	.	+	0	ID=RGA07_000237-T1.cds;Parent=RGA07_000237-T1;
scaffold_1	funannotate	gene	757545	757871	.	+	.	ID=RGA07_000238;
scaffold_1	funannotate	mRNA	757545	757871	.	+	.	ID=RGA07_000238-T1;Parent=RGA07_000238;product=hypothetical protein;
scaffold_1	funannotate	exon	757545	757871	.	+	.	ID=RGA07_000238-T1.exon1;Parent=RGA07_000238-T1;
scaffold_1	funannotate	CDS	757545	757871	.	+	0	ID=RGA07_000238-T1.cds;Parent=RGA07_000238-T1;
scaffold_1	funannotate	gene	758509	759315	.	-	.	ID=RGA07_000239;
scaffold_1	funannotate	mRNA	758509	759315	.	-	.	ID=RGA07_000239-T1;Parent=RGA07_000239;product=hypothetical protein;
scaffold_1	funannotate	exon	758929	759315	.	-	.	ID=RGA07_000239-T1.exon1;Parent=RGA07_000239-T1;
scaffold_1	funannotate	exon	758509	758904	.	-	.	ID=RGA07_000239-T1.exon2;Parent=RGA07_000239-T1;
scaffold_1	funannotate	CDS	758929	759315	.	-	0	ID=RGA07_000239-T1.cds;Parent=RGA07_000239-T1;
scaffold_1	funannotate	CDS	758509	758904	.	-	0	ID=RGA07_000239-T1.cds;Parent=RGA07_000239-T1;
scaffold_1	funannotate	gene	766960	767250	.	+	.	ID=RGA07_000240;
scaffold_1	funannotate	mRNA	766960	767250	.	+	.	ID=RGA07_000240-T1;Parent=RGA07_000240;product=hypothetical protein;
scaffold_1	funannotate	exon	766960	767250	.	+	.	ID=RGA07_000240-T1.exon1;Parent=RGA07_000240-T1;
scaffold_1	funannotate	CDS	766960	767250	.	+	0	ID=RGA07_000240-T1.cds;Parent=RGA07_000240-T1;
scaffold_1	funannotate	gene	770884	772765	.	+	.	ID=RGA07_000241;
scaffold_1	funannotate	mRNA	770884	772765	.	+	.	ID=RGA07_000241-T1;Parent=RGA07_000241;product=hypothetical protein;
scaffold_1	funannotate	exon	770884	771289	.	+	.	ID=RGA07_000241-T1.exon1;Parent=RGA07_000241-T1;
scaffold_1	funannotate	exon	771449	772403	.	+	.	ID=RGA07_000241-T1.exon2;Parent=RGA07_000241-T1;
scaffold_1	funannotate	exon	772450	772765	.	+	.	ID=RGA07_000241-T1.exon3;Parent=RGA07_000241-T1;
scaffold_1	funannotate	CDS	770884	771289	.	+	0	ID=RGA07_000241-T1.cds;Parent=RGA07_000241-T1;
scaffold_1	funannotate	CDS	771449	772403	.	+	2	ID=RGA07_000241-T1.cds;Parent=RGA07_000241-T1;
scaffold_1	funannotate	CDS	772450	772765	.	+	1	ID=RGA07_000241-T1.cds;Parent=RGA07_000241-T1;
scaffold_1	funannotate	gene	772976	774017	.	+	.	ID=RGA07_000242;
scaffold_1	funannotate	mRNA	772976	774017	.	+	.	ID=RGA07_000242-T1;Parent=RGA07_000242;product=hypothetical protein;
scaffold_1	funannotate	exon	772976	773828	.	+	.	ID=RGA07_000242-T1.exon1;Parent=RGA07_000242-T1;
scaffold_1	funannotate	exon	773992	774017	.	+	.	ID=RGA07_000242-T1.exon2;Parent=RGA07_000242-T1;
scaffold_1	funannotate	CDS	772976	773828	.	+	0	ID=RGA07_000242-T1.cds;Parent=RGA07_000242-T1;
scaffold_1	funannotate	CDS	773992	774017	.	+	2	ID=RGA07_000242-T1.cds;Parent=RGA07_000242-T1;
scaffold_1	funannotate	gene	788402	790287	.	+	.	ID=RGA07_000243;
scaffold_1	funannotate	mRNA	788402	790287	.	+	.	ID=RGA07_000243-T1;Parent=RGA07_000243;product=hypothetical protein;
scaffold_1	funannotate	exon	788402	789736	.	+	.	ID=RGA07_000243-T1.exon1;Parent=RGA07_000243-T1;
scaffold_1	funannotate	exon	789794	789922	.	+	.	ID=RGA07_000243-T1.exon2;Parent=RGA07_000243-T1;
scaffold_1	funannotate	exon	789975	790055	.	+	.	ID=RGA07_000243-T1.exon3;Parent=RGA07_000243-T1;
scaffold_1	funannotate	exon	790126	790287	.	+	.	ID=RGA07_000243-T1.exon4;Parent=RGA07_000243-T1;
scaffold_1	funannotate	CDS	788402	789736	.	+	0	ID=RGA07_000243-T1.cds;Parent=RGA07_000243-T1;
scaffold_1	funannotate	CDS	789794	789922	.	+	0	ID=RGA07_000243-T1.cds;Parent=RGA07_000243-T1;
scaffold_1	funannotate	CDS	789975	790055	.	+	0	ID=RGA07_000243-T1.cds;Parent=RGA07_000243-T1;
scaffold_1	funannotate	CDS	790126	790287	.	+	0	ID=RGA07_000243-T1.cds;Parent=RGA07_000243-T1;
scaffold_1	funannotate	gene	794008	795517	.	-	.	ID=RGA07_000244;
scaffold_1	funannotate	mRNA	794008	795517	.	-	.	ID=RGA07_000244-T1;Parent=RGA07_000244;product=hypothetical protein;
scaffold_1	funannotate	exon	795310	795517	.	-	.	ID=RGA07_000244-T1.exon1;Parent=RGA07_000244-T1;
scaffold_1	funannotate	exon	794797	795238	.	-	.	ID=RGA07_000244-T1.exon2;Parent=RGA07_000244-T1;
scaffold_1	funannotate	exon	794008	794692	.	-	.	ID=RGA07_000244-T1.exon3;Parent=RGA07_000244-T1;
scaffold_1	funannotate	CDS	795310	795517	.	-	0	ID=RGA07_000244-T1.cds;Parent=RGA07_000244-T1;
scaffold_1	funannotate	CDS	794797	795238	.	-	2	ID=RGA07_000244-T1.cds;Parent=RGA07_000244-T1;
scaffold_1	funannotate	CDS	794008	794692	.	-	1	ID=RGA07_000244-T1.cds;Parent=RGA07_000244-T1;
scaffold_1	funannotate	gene	799167	800088	.	+	.	ID=RGA07_000245;
scaffold_1	funannotate	mRNA	799167	800088	.	+	.	ID=RGA07_000245-T1;Parent=RGA07_000245;product=hypothetical protein;
scaffold_1	funannotate	exon	799167	799389	.	+	.	ID=RGA07_000245-T1.exon1;Parent=RGA07_000245-T1;
scaffold_1	funannotate	exon	799463	800088	.	+	.	ID=RGA07_000245-T1.exon2;Parent=RGA07_000245-T1;
scaffold_1	funannotate	CDS	799167	799389	.	+	0	ID=RGA07_000245-T1.cds;Parent=RGA07_000245-T1;
scaffold_1	funannotate	CDS	799463	800088	.	+	2	ID=RGA07_000245-T1.cds;Parent=RGA07_000245-T1;
scaffold_1	funannotate	gene	810696	811967	.	-	.	ID=RGA07_000246;
scaffold_1	funannotate	mRNA	810696	811967	.	-	.	ID=RGA07_000246-T1;Parent=RGA07_000246;product=hypothetical protein;
scaffold_1	funannotate	exon	810696	811967	.	-	.	ID=RGA07_000246-T1.exon1;Parent=RGA07_000246-T1;
scaffold_1	funannotate	CDS	810696	811967	.	-	0	ID=RGA07_000246-T1.cds;Parent=RGA07_000246-T1;
scaffold_1	funannotate	gene	822679	823713	.	-	.	ID=RGA07_000247;
scaffold_1	funannotate	mRNA	822679	823713	.	-	.	ID=RGA07_000247-T1;Parent=RGA07_000247;product=hypothetical protein;
scaffold_1	funannotate	exon	823672	823713	.	-	.	ID=RGA07_000247-T1.exon1;Parent=RGA07_000247-T1;
scaffold_1	funannotate	exon	823277	823600	.	-	.	ID=RGA07_000247-T1.exon2;Parent=RGA07_000247-T1;
scaffold_1	funannotate	exon	822968	823129	.	-	.	ID=RGA07_000247-T1.exon3;Parent=RGA07_000247-T1;
scaffold_1	funannotate	exon	822679	822867	.	-	.	ID=RGA07_000247-T1.exon4;Parent=RGA07_000247-T1;
scaffold_1	funannotate	CDS	823672	823713	.	-	0	ID=RGA07_000247-T1.cds;Parent=RGA07_000247-T1;
scaffold_1	funannotate	CDS	823277	823600	.	-	0	ID=RGA07_000247-T1.cds;Parent=RGA07_000247-T1;
scaffold_1	funannotate	CDS	822968	823129	.	-	0	ID=RGA07_000247-T1.cds;Parent=RGA07_000247-T1;
scaffold_1	funannotate	CDS	822679	822867	.	-	0	ID=RGA07_000247-T1.cds;Parent=RGA07_000247-T1;
scaffold_1	funannotate	gene	824969	825883	.	-	.	ID=RGA07_000248;
scaffold_1	funannotate	mRNA	824969	825883	.	-	.	ID=RGA07_000248-T1;Parent=RGA07_000248;product=hypothetical protein;
scaffold_1	funannotate	exon	824969	825883	.	-	.	ID=RGA07_000248-T1.exon1;Parent=RGA07_000248-T1;
scaffold_1	funannotate	CDS	824969	825883	.	-	0	ID=RGA07_000248-T1.cds;Parent=RGA07_000248-T1;
scaffold_1	funannotate	gene	827414	828373	.	+	.	ID=RGA07_000249;
scaffold_1	funannotate	mRNA	827414	828373	.	+	.	ID=RGA07_000249-T1;Parent=RGA07_000249;product=hypothetical protein;
scaffold_1	funannotate	exon	827414	828194	.	+	.	ID=RGA07_000249-T1.exon1;Parent=RGA07_000249-T1;
scaffold_1	funannotate	exon	828270	828373	.	+	.	ID=RGA07_000249-T1.exon2;Parent=RGA07_000249-T1;
scaffold_1	funannotate	CDS	827414	828194	.	+	0	ID=RGA07_000249-T1.cds;Parent=RGA07_000249-T1;
scaffold_1	funannotate	CDS	828270	828373	.	+	2	ID=RGA07_000249-T1.cds;Parent=RGA07_000249-T1;
scaffold_1	funannotate	gene	829420	831060	.	-	.	ID=RGA07_000250;
scaffold_1	funannotate	mRNA	829420	831060	.	-	.	ID=RGA07_000250-T1;Parent=RGA07_000250;product=hypothetical protein;
scaffold_1	funannotate	exon	830707	831060	.	-	.	ID=RGA07_000250-T1.exon1;Parent=RGA07_000250-T1;
scaffold_1	funannotate	exon	829420	830577	.	-	.	ID=RGA07_000250-T1.exon2;Parent=RGA07_000250-T1;
scaffold_1	funannotate	CDS	830707	831060	.	-	0	ID=RGA07_000250-T1.cds;Parent=RGA07_000250-T1;
scaffold_1	funannotate	CDS	829420	830577	.	-	0	ID=RGA07_000250-T1.cds;Parent=RGA07_000250-T1;
scaffold_1	funannotate	gene	833243	833519	.	+	.	ID=RGA07_000251;
scaffold_1	funannotate	mRNA	833243	833519	.	+	.	ID=RGA07_000251-T1;Parent=RGA07_000251;product=hypothetical protein;
scaffold_1	funannotate	exon	833243	833371	.	+	.	ID=RGA07_000251-T1.exon1;Parent=RGA07_000251-T1;
scaffold_1	funannotate	exon	833427	833519	.	+	.	ID=RGA07_000251-T1.exon2;Parent=RGA07_000251-T1;
scaffold_1	funannotate	CDS	833243	833371	.	+	0	ID=RGA07_000251-T1.cds;Parent=RGA07_000251-T1;
scaffold_1	funannotate	CDS	833427	833519	.	+	0	ID=RGA07_000251-T1.cds;Parent=RGA07_000251-T1;
scaffold_1	funannotate	gene	833929	834518	.	-	.	ID=RGA07_000252;
scaffold_1	funannotate	mRNA	833929	834518	.	-	.	ID=RGA07_000252-T1;Parent=RGA07_000252;product=hypothetical protein;
scaffold_1	funannotate	exon	834295	834518	.	-	.	ID=RGA07_000252-T1.exon1;Parent=RGA07_000252-T1;
scaffold_1	funannotate	exon	833929	834175	.	-	.	ID=RGA07_000252-T1.exon2;Parent=RGA07_000252-T1;
scaffold_1	funannotate	CDS	834295	834518	.	-	0	ID=RGA07_000252-T1.cds;Parent=RGA07_000252-T1;
scaffold_1	funannotate	CDS	833929	834175	.	-	1	ID=RGA07_000252-T1.cds;Parent=RGA07_000252-T1;
scaffold_1	funannotate	gene	835208	835763	.	-	.	ID=RGA07_000253;
scaffold_1	funannotate	mRNA	835208	835763	.	-	.	ID=RGA07_000253-T1;Parent=RGA07_000253;product=hypothetical protein;
scaffold_1	funannotate	exon	835758	835763	.	-	.	ID=RGA07_000253-T1.exon1;Parent=RGA07_000253-T1;
scaffold_1	funannotate	exon	835208	835579	.	-	.	ID=RGA07_000253-T1.exon2;Parent=RGA07_000253-T1;
scaffold_1	funannotate	CDS	835758	835763	.	-	0	ID=RGA07_000253-T1.cds;Parent=RGA07_000253-T1;
scaffold_1	funannotate	CDS	835208	835579	.	-	0	ID=RGA07_000253-T1.cds;Parent=RGA07_000253-T1;
scaffold_1	funannotate	gene	837932	839525	.	-	.	ID=RGA07_000254;
scaffold_1	funannotate	mRNA	837932	839525	.	-	.	ID=RGA07_000254-T1;Parent=RGA07_000254;product=hypothetical protein;
scaffold_1	funannotate	exon	839307	839525	.	-	.	ID=RGA07_000254-T1.exon1;Parent=RGA07_000254-T1;
scaffold_1	funannotate	exon	839163	839233	.	-	.	ID=RGA07_000254-T1.exon2;Parent=RGA07_000254-T1;
scaffold_1	funannotate	exon	838990	839103	.	-	.	ID=RGA07_000254-T1.exon3;Parent=RGA07_000254-T1;
scaffold_1	funannotate	exon	838913	838929	.	-	.	ID=RGA07_000254-T1.exon4;Parent=RGA07_000254-T1;
scaffold_1	funannotate	exon	838436	838795	.	-	.	ID=RGA07_000254-T1.exon5;Parent=RGA07_000254-T1;
scaffold_1	funannotate	exon	838340	838359	.	-	.	ID=RGA07_000254-T1.exon6;Parent=RGA07_000254-T1;
scaffold_1	funannotate	exon	837932	838282	.	-	.	ID=RGA07_000254-T1.exon7;Parent=RGA07_000254-T1;
scaffold_1	funannotate	CDS	839307	839525	.	-	0	ID=RGA07_000254-T1.cds;Parent=RGA07_000254-T1;
scaffold_1	funannotate	CDS	839163	839233	.	-	0	ID=RGA07_000254-T1.cds;Parent=RGA07_000254-T1;
scaffold_1	funannotate	CDS	838990	839103	.	-	1	ID=RGA07_000254-T1.cds;Parent=RGA07_000254-T1;
scaffold_1	funannotate	CDS	838913	838929	.	-	1	ID=RGA07_000254-T1.cds;Parent=RGA07_000254-T1;
scaffold_1	funannotate	CDS	838436	838795	.	-	2	ID=RGA07_000254-T1.cds;Parent=RGA07_000254-T1;
scaffold_1	funannotate	CDS	838340	838359	.	-	2	ID=RGA07_000254-T1.cds;Parent=RGA07_000254-T1;
scaffold_1	funannotate	CDS	837932	838282	.	-	0	ID=RGA07_000254-T1.cds;Parent=RGA07_000254-T1;
scaffold_1	funannotate	gene	840589	840969	.	-	.	ID=RGA07_000255;
scaffold_1	funannotate	mRNA	840589	840969	.	-	.	ID=RGA07_000255-T1;Parent=RGA07_000255;product=hypothetical protein;
scaffold_1	funannotate	exon	840589	840969	.	-	.	ID=RGA07_000255-T1.exon1;Parent=RGA07_000255-T1;
scaffold_1	funannotate	CDS	840589	840969	.	-	0	ID=RGA07_000255-T1.cds;Parent=RGA07_000255-T1;
scaffold_1	funannotate	gene	844600	844938	.	+	.	ID=RGA07_000256;
scaffold_1	funannotate	mRNA	844600	844938	.	+	.	ID=RGA07_000256-T1;Parent=RGA07_000256;product=hypothetical protein;
scaffold_1	funannotate	exon	844600	844938	.	+	.	ID=RGA07_000256-T1.exon1;Parent=RGA07_000256-T1;
scaffold_1	funannotate	CDS	844600	844938	.	+	0	ID=RGA07_000256-T1.cds;Parent=RGA07_000256-T1;
scaffold_1	funannotate	gene	847040	848192	.	+	.	ID=RGA07_000257;
scaffold_1	funannotate	mRNA	847040	848192	.	+	.	ID=RGA07_000257-T1;Parent=RGA07_000257;product=hypothetical protein;
scaffold_1	funannotate	exon	847040	847045	.	+	.	ID=RGA07_000257-T1.exon1;Parent=RGA07_000257-T1;
scaffold_1	funannotate	exon	847098	848192	.	+	.	ID=RGA07_000257-T1.exon2;Parent=RGA07_000257-T1;
scaffold_1	funannotate	CDS	847040	847045	.	+	0	ID=RGA07_000257-T1.cds;Parent=RGA07_000257-T1;
scaffold_1	funannotate	CDS	847098	848192	.	+	0	ID=RGA07_000257-T1.cds;Parent=RGA07_000257-T1;
scaffold_1	funannotate	gene	849790	851346	.	+	.	ID=RGA07_000258;
scaffold_1	funannotate	mRNA	849790	851346	.	+	.	ID=RGA07_000258-T1;Parent=RGA07_000258;product=hypothetical protein;
scaffold_1	funannotate	exon	849790	851346	.	+	.	ID=RGA07_000258-T1.exon1;Parent=RGA07_000258-T1;
scaffold_1	funannotate	CDS	849790	851346	.	+	0	ID=RGA07_000258-T1.cds;Parent=RGA07_000258-T1;
scaffold_1	funannotate	gene	857019	858524	.	+	.	ID=RGA07_000259;
scaffold_1	funannotate	mRNA	857019	858524	.	+	.	ID=RGA07_000259-T1;Parent=RGA07_000259;product=hypothetical protein;
scaffold_1	funannotate	exon	857019	858524	.	+	.	ID=RGA07_000259-T1.exon1;Parent=RGA07_000259-T1;
scaffold_1	funannotate	CDS	857019	858524	.	+	0	ID=RGA07_000259-T1.cds;Parent=RGA07_000259-T1;
scaffold_1	funannotate	gene	859955	861430	.	+	.	ID=RGA07_000260;
scaffold_1	funannotate	mRNA	859955	861430	.	+	.	ID=RGA07_000260-T1;Parent=RGA07_000260;product=hypothetical protein;
scaffold_1	funannotate	exon	859955	861430	.	+	.	ID=RGA07_000260-T1.exon1;Parent=RGA07_000260-T1;
scaffold_1	funannotate	CDS	859955	861430	.	+	0	ID=RGA07_000260-T1.cds;Parent=RGA07_000260-T1;
scaffold_1	funannotate	gene	861993	863582	.	+	.	ID=RGA07_000261;
scaffold_1	funannotate	mRNA	861993	863582	.	+	.	ID=RGA07_000261-T1;Parent=RGA07_000261;product=hypothetical protein;
scaffold_1	funannotate	exon	861993	862245	.	+	.	ID=RGA07_000261-T1.exon1;Parent=RGA07_000261-T1;
scaffold_1	funannotate	exon	862399	863582	.	+	.	ID=RGA07_000261-T1.exon2;Parent=RGA07_000261-T1;
scaffold_1	funannotate	CDS	861993	862245	.	+	0	ID=RGA07_000261-T1.cds;Parent=RGA07_000261-T1;
scaffold_1	funannotate	CDS	862399	863582	.	+	2	ID=RGA07_000261-T1.cds;Parent=RGA07_000261-T1;
scaffold_1	funannotate	gene	864587	866085	.	+	.	ID=RGA07_000262;
scaffold_1	funannotate	mRNA	864587	866085	.	+	.	ID=RGA07_000262-T1;Parent=RGA07_000262;product=hypothetical protein;
scaffold_1	funannotate	exon	864587	864820	.	+	.	ID=RGA07_000262-T1.exon1;Parent=RGA07_000262-T1;
scaffold_1	funannotate	exon	864903	865491	.	+	.	ID=RGA07_000262-T1.exon2;Parent=RGA07_000262-T1;
scaffold_1	funannotate	exon	865541	866085	.	+	.	ID=RGA07_000262-T1.exon3;Parent=RGA07_000262-T1;
scaffold_1	funannotate	CDS	864587	864820	.	+	0	ID=RGA07_000262-T1.cds;Parent=RGA07_000262-T1;
scaffold_1	funannotate	CDS	864903	865491	.	+	0	ID=RGA07_000262-T1.cds;Parent=RGA07_000262-T1;
scaffold_1	funannotate	CDS	865541	866085	.	+	2	ID=RGA07_000262-T1.cds;Parent=RGA07_000262-T1;
scaffold_1	funannotate	gene	869382	871383	.	+	.	ID=RGA07_000263;
scaffold_1	funannotate	mRNA	869382	871383	.	+	.	ID=RGA07_000263-T1;Parent=RGA07_000263;product=hypothetical protein;
scaffold_1	funannotate	exon	869382	869633	.	+	.	ID=RGA07_000263-T1.exon1;Parent=RGA07_000263-T1;
scaffold_1	funannotate	exon	869727	870996	.	+	.	ID=RGA07_000263-T1.exon2;Parent=RGA07_000263-T1;
scaffold_1	funannotate	exon	871055	871383	.	+	.	ID=RGA07_000263-T1.exon3;Parent=RGA07_000263-T1;
scaffold_1	funannotate	CDS	869382	869633	.	+	0	ID=RGA07_000263-T1.cds;Parent=RGA07_000263-T1;
scaffold_1	funannotate	CDS	869727	870996	.	+	0	ID=RGA07_000263-T1.cds;Parent=RGA07_000263-T1;
scaffold_1	funannotate	CDS	871055	871383	.	+	2	ID=RGA07_000263-T1.cds;Parent=RGA07_000263-T1;
scaffold_1	funannotate	gene	872179	872580	.	-	.	ID=RGA07_000264;
scaffold_1	funannotate	mRNA	872179	872580	.	-	.	ID=RGA07_000264-T1;Parent=RGA07_000264;product=hypothetical protein;
scaffold_1	funannotate	exon	872179	872580	.	-	.	ID=RGA07_000264-T1.exon1;Parent=RGA07_000264-T1;
scaffold_1	funannotate	CDS	872179	872580	.	-	0	ID=RGA07_000264-T1.cds;Parent=RGA07_000264-T1;
scaffold_1	funannotate	gene	881596	882776	.	+	.	ID=RGA07_000265;
scaffold_1	funannotate	mRNA	881596	882776	.	+	.	ID=RGA07_000265-T1;Parent=RGA07_000265;product=hypothetical protein;
scaffold_1	funannotate	exon	881596	881857	.	+	.	ID=RGA07_000265-T1.exon1;Parent=RGA07_000265-T1;
scaffold_1	funannotate	exon	881917	882776	.	+	.	ID=RGA07_000265-T1.exon2;Parent=RGA07_000265-T1;
scaffold_1	funannotate	CDS	881596	881857	.	+	0	ID=RGA07_000265-T1.cds;Parent=RGA07_000265-T1;
scaffold_1	funannotate	CDS	881917	882776	.	+	2	ID=RGA07_000265-T1.cds;Parent=RGA07_000265-T1;
scaffold_1	funannotate	gene	883403	884575	.	-	.	ID=RGA07_000266;
scaffold_1	funannotate	mRNA	883403	884575	.	-	.	ID=RGA07_000266-T1;Parent=RGA07_000266;product=hypothetical protein;
scaffold_1	funannotate	exon	883403	884575	.	-	.	ID=RGA07_000266-T1.exon1;Parent=RGA07_000266-T1;
scaffold_1	funannotate	CDS	883403	884575	.	-	0	ID=RGA07_000266-T1.cds;Parent=RGA07_000266-T1;
scaffold_1	funannotate	gene	887766	888452	.	-	.	ID=RGA07_000267;
scaffold_1	funannotate	mRNA	887766	888452	.	-	.	ID=RGA07_000267-T1;Parent=RGA07_000267;product=hypothetical protein;
scaffold_1	funannotate	exon	887766	888452	.	-	.	ID=RGA07_000267-T1.exon1;Parent=RGA07_000267-T1;
scaffold_1	funannotate	CDS	887766	888452	.	-	0	ID=RGA07_000267-T1.cds;Parent=RGA07_000267-T1;
scaffold_1	funannotate	gene	889497	890199	.	-	.	ID=RGA07_000268;
scaffold_1	funannotate	mRNA	889497	890199	.	-	.	ID=RGA07_000268-T1;Parent=RGA07_000268;product=hypothetical protein;
scaffold_1	funannotate	exon	889877	890199	.	-	.	ID=RGA07_000268-T1.exon1;Parent=RGA07_000268-T1;
scaffold_1	funannotate	exon	889497	889818	.	-	.	ID=RGA07_000268-T1.exon2;Parent=RGA07_000268-T1;
scaffold_1	funannotate	CDS	889877	890199	.	-	0	ID=RGA07_000268-T1.cds;Parent=RGA07_000268-T1;
scaffold_1	funannotate	CDS	889497	889818	.	-	1	ID=RGA07_000268-T1.cds;Parent=RGA07_000268-T1;
scaffold_1	funannotate	gene	891120	892178	.	-	.	ID=RGA07_000269;
scaffold_1	funannotate	mRNA	891120	892178	.	-	.	ID=RGA07_000269-T1;Parent=RGA07_000269;product=hypothetical protein;
scaffold_1	funannotate	exon	891120	892178	.	-	.	ID=RGA07_000269-T1.exon1;Parent=RGA07_000269-T1;
scaffold_1	funannotate	CDS	891120	892178	.	-	0	ID=RGA07_000269-T1.cds;Parent=RGA07_000269-T1;
scaffold_1	funannotate	gene	893265	895088	.	+	.	ID=RGA07_000270;
scaffold_1	funannotate	mRNA	893265	895088	.	+	.	ID=RGA07_000270-T1;Parent=RGA07_000270;product=hypothetical protein;
scaffold_1	funannotate	exon	893265	895088	.	+	.	ID=RGA07_000270-T1.exon1;Parent=RGA07_000270-T1;
scaffold_1	funannotate	CDS	893265	895088	.	+	0	ID=RGA07_000270-T1.cds;Parent=RGA07_000270-T1;
scaffold_1	funannotate	gene	896465	898523	.	+	.	ID=RGA07_000271;
scaffold_1	funannotate	mRNA	896465	898523	.	+	.	ID=RGA07_000271-T1;Parent=RGA07_000271;product=hypothetical protein;
scaffold_1	funannotate	exon	896465	896668	.	+	.	ID=RGA07_000271-T1.exon1;Parent=RGA07_000271-T1;
scaffold_1	funannotate	exon	896756	897191	.	+	.	ID=RGA07_000271-T1.exon2;Parent=RGA07_000271-T1;
scaffold_1	funannotate	exon	897277	898523	.	+	.	ID=RGA07_000271-T1.exon3;Parent=RGA07_000271-T1;
scaffold_1	funannotate	CDS	896465	896668	.	+	0	ID=RGA07_000271-T1.cds;Parent=RGA07_000271-T1;
scaffold_1	funannotate	CDS	896756	897191	.	+	0	ID=RGA07_000271-T1.cds;Parent=RGA07_000271-T1;
scaffold_1	funannotate	CDS	897277	898523	.	+	2	ID=RGA07_000271-T1.cds;Parent=RGA07_000271-T1;
scaffold_1	funannotate	gene	899151	902298	.	-	.	ID=RGA07_000272;
scaffold_1	funannotate	mRNA	899151	902298	.	-	.	ID=RGA07_000272-T1;Parent=RGA07_000272;product=hypothetical protein;
scaffold_1	funannotate	exon	900637	902298	.	-	.	ID=RGA07_000272-T1.exon1;Parent=RGA07_000272-T1;
scaffold_1	funannotate	exon	899935	900585	.	-	.	ID=RGA07_000272-T1.exon2;Parent=RGA07_000272-T1;
scaffold_1	funannotate	exon	899151	899876	.	-	.	ID=RGA07_000272-T1.exon3;Parent=RGA07_000272-T1;
scaffold_1	funannotate	CDS	900637	902298	.	-	0	ID=RGA07_000272-T1.cds;Parent=RGA07_000272-T1;
scaffold_1	funannotate	CDS	899935	900585	.	-	0	ID=RGA07_000272-T1.cds;Parent=RGA07_000272-T1;
scaffold_1	funannotate	CDS	899151	899876	.	-	0	ID=RGA07_000272-T1.cds;Parent=RGA07_000272-T1;
scaffold_1	funannotate	gene	904195	906043	.	+	.	ID=RGA07_000273;
scaffold_1	funannotate	mRNA	904195	906043	.	+	.	ID=RGA07_000273-T1;Parent=RGA07_000273;product=hypothetical protein;
scaffold_1	funannotate	exon	904195	904711	.	+	.	ID=RGA07_000273-T1.exon1;Parent=RGA07_000273-T1;
scaffold_1	funannotate	exon	904812	906043	.	+	.	ID=RGA07_000273-T1.exon2;Parent=RGA07_000273-T1;
scaffold_1	funannotate	CDS	904195	904711	.	+	0	ID=RGA07_000273-T1.cds;Parent=RGA07_000273-T1;
scaffold_1	funannotate	CDS	904812	906043	.	+	2	ID=RGA07_000273-T1.cds;Parent=RGA07_000273-T1;
scaffold_1	funannotate	gene	906366	907520	.	-	.	ID=RGA07_000274;
scaffold_1	funannotate	mRNA	906366	907520	.	-	.	ID=RGA07_000274-T1;Parent=RGA07_000274;product=hypothetical protein;
scaffold_1	funannotate	exon	906366	907520	.	-	.	ID=RGA07_000274-T1.exon1;Parent=RGA07_000274-T1;
scaffold_1	funannotate	CDS	906366	907520	.	-	0	ID=RGA07_000274-T1.cds;Parent=RGA07_000274-T1;
scaffold_1	funannotate	gene	908476	913761	.	-	.	ID=RGA07_000275;
scaffold_1	funannotate	mRNA	908476	913761	.	-	.	ID=RGA07_000275-T1;Parent=RGA07_000275;product=hypothetical protein;
scaffold_1	funannotate	exon	913061	913761	.	-	.	ID=RGA07_000275-T1.exon1;Parent=RGA07_000275-T1;
scaffold_1	funannotate	exon	912906	913010	.	-	.	ID=RGA07_000275-T1.exon2;Parent=RGA07_000275-T1;
scaffold_1	funannotate	exon	912216	912856	.	-	.	ID=RGA07_000275-T1.exon3;Parent=RGA07_000275-T1;
scaffold_1	funannotate	exon	912062	912153	.	-	.	ID=RGA07_000275-T1.exon4;Parent=RGA07_000275-T1;
scaffold_1	funannotate	exon	910514	911966	.	-	.	ID=RGA07_000275-T1.exon5;Parent=RGA07_000275-T1;
scaffold_1	funannotate	exon	908900	910453	.	-	.	ID=RGA07_000275-T1.exon6;Parent=RGA07_000275-T1;
scaffold_1	funannotate	exon	908476	908837	.	-	.	ID=RGA07_000275-T1.exon7;Parent=RGA07_000275-T1;
scaffold_1	funannotate	CDS	913061	913761	.	-	0	ID=RGA07_000275-T1.cds;Parent=RGA07_000275-T1;
scaffold_1	funannotate	CDS	912906	913010	.	-	1	ID=RGA07_000275-T1.cds;Parent=RGA07_000275-T1;
scaffold_1	funannotate	CDS	912216	912856	.	-	1	ID=RGA07_000275-T1.cds;Parent=RGA07_000275-T1;
scaffold_1	funannotate	CDS	912062	912153	.	-	2	ID=RGA07_000275-T1.cds;Parent=RGA07_000275-T1;
scaffold_1	funannotate	CDS	910514	911966	.	-	0	ID=RGA07_000275-T1.cds;Parent=RGA07_000275-T1;
scaffold_1	funannotate	CDS	908900	910453	.	-	2	ID=RGA07_000275-T1.cds;Parent=RGA07_000275-T1;
scaffold_1	funannotate	CDS	908476	908837	.	-	2	ID=RGA07_000275-T1.cds;Parent=RGA07_000275-T1;
scaffold_1	funannotate	gene	915492	917509	.	-	.	ID=RGA07_000276;
scaffold_1	funannotate	mRNA	915492	917509	.	-	.	ID=RGA07_000276-T1;Parent=RGA07_000276;product=hypothetical protein;
scaffold_1	funannotate	exon	917397	917509	.	-	.	ID=RGA07_000276-T1.exon1;Parent=RGA07_000276-T1;
scaffold_1	funannotate	exon	916896	917319	.	-	.	ID=RGA07_000276-T1.exon2;Parent=RGA07_000276-T1;
scaffold_1	funannotate	exon	916602	916841	.	-	.	ID=RGA07_000276-T1.exon3;Parent=RGA07_000276-T1;
scaffold_1	funannotate	exon	916487	916538	.	-	.	ID=RGA07_000276-T1.exon4;Parent=RGA07_000276-T1;
scaffold_1	funannotate	exon	916004	916426	.	-	.	ID=RGA07_000276-T1.exon5;Parent=RGA07_000276-T1;
scaffold_1	funannotate	exon	915785	915873	.	-	.	ID=RGA07_000276-T1.exon6;Parent=RGA07_000276-T1;
scaffold_1	funannotate	exon	915492	915671	.	-	.	ID=RGA07_000276-T1.exon7;Parent=RGA07_000276-T1;
scaffold_1	funannotate	CDS	917397	917509	.	-	0	ID=RGA07_000276-T1.cds;Parent=RGA07_000276-T1;
scaffold_1	funannotate	CDS	916896	917319	.	-	1	ID=RGA07_000276-T1.cds;Parent=RGA07_000276-T1;
scaffold_1	funannotate	CDS	916602	916841	.	-	0	ID=RGA07_000276-T1.cds;Parent=RGA07_000276-T1;
scaffold_1	funannotate	CDS	916487	916538	.	-	0	ID=RGA07_000276-T1.cds;Parent=RGA07_000276-T1;
scaffold_1	funannotate	CDS	916004	916426	.	-	2	ID=RGA07_000276-T1.cds;Parent=RGA07_000276-T1;
scaffold_1	funannotate	CDS	915785	915873	.	-	2	ID=RGA07_000276-T1.cds;Parent=RGA07_000276-T1;
scaffold_1	funannotate	CDS	915492	915671	.	-	0	ID=RGA07_000276-T1.cds;Parent=RGA07_000276-T1;
scaffold_1	funannotate	gene	918542	921967	.	-	.	ID=RGA07_000277;
scaffold_1	funannotate	mRNA	918542	921967	.	-	.	ID=RGA07_000277-T1;Parent=RGA07_000277;product=hypothetical protein;
scaffold_1	funannotate	exon	921536	921967	.	-	.	ID=RGA07_000277-T1.exon1;Parent=RGA07_000277-T1;
scaffold_1	funannotate	exon	920573	921457	.	-	.	ID=RGA07_000277-T1.exon2;Parent=RGA07_000277-T1;
scaffold_1	funannotate	exon	920496	920510	.	-	.	ID=RGA07_000277-T1.exon3;Parent=RGA07_000277-T1;
scaffold_1	funannotate	exon	920147	920436	.	-	.	ID=RGA07_000277-T1.exon4;Parent=RGA07_000277-T1;
scaffold_1	funannotate	exon	919814	919887	.	-	.	ID=RGA07_000277-T1.exon5;Parent=RGA07_000277-T1;
scaffold_1	funannotate	exon	919646	919761	.	-	.	ID=RGA07_000277-T1.exon6;Parent=RGA07_000277-T1;
scaffold_1	funannotate	exon	918542	919585	.	-	.	ID=RGA07_000277-T1.exon7;Parent=RGA07_000277-T1;
scaffold_1	funannotate	CDS	921536	921967	.	-	0	ID=RGA07_000277-T1.cds;Parent=RGA07_000277-T1;
scaffold_1	funannotate	CDS	920573	921457	.	-	0	ID=RGA07_000277-T1.cds;Parent=RGA07_000277-T1;
scaffold_1	funannotate	CDS	920496	920510	.	-	0	ID=RGA07_000277-T1.cds;Parent=RGA07_000277-T1;
scaffold_1	funannotate	CDS	920147	920436	.	-	0	ID=RGA07_000277-T1.cds;Parent=RGA07_000277-T1;
scaffold_1	funannotate	CDS	919814	919887	.	-	1	ID=RGA07_000277-T1.cds;Parent=RGA07_000277-T1;
scaffold_1	funannotate	CDS	919646	919761	.	-	2	ID=RGA07_000277-T1.cds;Parent=RGA07_000277-T1;
scaffold_1	funannotate	CDS	918542	919585	.	-	0	ID=RGA07_000277-T1.cds;Parent=RGA07_000277-T1;
[truncated: 110,674 more rows]
