# Supplementary material for: Population genomics of the grapevine pathogen Eutypa lata reveals evidence for population expansion and intraspecific differences in secondary metabolite gene clusters
Source: PLoS Genet. 2022 Apr 1;18(4):e1010153. doi: 10.1371/journal.pgen.1010153 (PMC9007359; doi:10.1371/journal.pgen.1010153)
Supplement: S1 Data — (ZIP) [file pgen.1010153.s010.zip › Eutypa_lata_SACEA01.gff3]

##gff-version 3
scaffold_1	funannotate	gene	3582	7410	.	-	.	ID=SACEA01_000001;
scaffold_1	funannotate	mRNA	3582	7410	.	-	.	ID=SACEA01_000001-T1;Parent=SACEA01_000001;product=hypothetical protein;
scaffold_1	funannotate	exon	6125	7410	.	-	.	ID=SACEA01_000001-T1.exon1;Parent=SACEA01_000001-T1;
scaffold_1	funannotate	exon	3582	6066	.	-	.	ID=SACEA01_000001-T1.exon2;Parent=SACEA01_000001-T1;
scaffold_1	funannotate	CDS	6125	7410	.	-	0	ID=SACEA01_000001-T1.cds;Parent=SACEA01_000001-T1;
scaffold_1	funannotate	CDS	3582	6066	.	-	1	ID=SACEA01_000001-T1.cds;Parent=SACEA01_000001-T1;
scaffold_1	funannotate	gene	9617	10994	.	-	.	ID=SACEA01_000002;
scaffold_1	funannotate	mRNA	9617	10994	.	-	.	ID=SACEA01_000002-T1;Parent=SACEA01_000002;product=hypothetical protein;
scaffold_1	funannotate	exon	10857	10994	.	-	.	ID=SACEA01_000002-T1.exon1;Parent=SACEA01_000002-T1;
scaffold_1	funannotate	exon	10698	10799	.	-	.	ID=SACEA01_000002-T1.exon2;Parent=SACEA01_000002-T1;
scaffold_1	funannotate	exon	10334	10636	.	-	.	ID=SACEA01_000002-T1.exon3;Parent=SACEA01_000002-T1;
scaffold_1	funannotate	exon	10191	10276	.	-	.	ID=SACEA01_000002-T1.exon4;Parent=SACEA01_000002-T1;
scaffold_1	funannotate	exon	10018	10137	.	-	.	ID=SACEA01_000002-T1.exon5;Parent=SACEA01_000002-T1;
scaffold_1	funannotate	exon	9617	9950	.	-	.	ID=SACEA01_000002-T1.exon6;Parent=SACEA01_000002-T1;
scaffold_1	funannotate	CDS	10857	10994	.	-	0	ID=SACEA01_000002-T1.cds;Parent=SACEA01_000002-T1;
scaffold_1	funannotate	CDS	10698	10799	.	-	0	ID=SACEA01_000002-T1.cds;Parent=SACEA01_000002-T1;
scaffold_1	funannotate	CDS	10334	10636	.	-	0	ID=SACEA01_000002-T1.cds;Parent=SACEA01_000002-T1;
scaffold_1	funannotate	CDS	10191	10276	.	-	0	ID=SACEA01_000002-T1.cds;Parent=SACEA01_000002-T1;
scaffold_1	funannotate	CDS	10018	10137	.	-	1	ID=SACEA01_000002-T1.cds;Parent=SACEA01_000002-T1;
scaffold_1	funannotate	CDS	9617	9950	.	-	1	ID=SACEA01_000002-T1.cds;Parent=SACEA01_000002-T1;
scaffold_1	funannotate	gene	13076	14158	.	+	.	ID=SACEA01_000003;
scaffold_1	funannotate	mRNA	13076	14158	.	+	.	ID=SACEA01_000003-T1;Parent=SACEA01_000003;product=hypothetical protein;
scaffold_1	funannotate	exon	13076	14158	.	+	.	ID=SACEA01_000003-T1.exon1;Parent=SACEA01_000003-T1;
scaffold_1	funannotate	CDS	13076	14158	.	+	0	ID=SACEA01_000003-T1.cds;Parent=SACEA01_000003-T1;
scaffold_1	funannotate	gene	15884	16825	.	-	.	ID=SACEA01_000004;
scaffold_1	funannotate	mRNA	15884	16825	.	-	.	ID=SACEA01_000004-T1;Parent=SACEA01_000004;product=hypothetical protein;
scaffold_1	funannotate	exon	15884	16825	.	-	.	ID=SACEA01_000004-T1.exon1;Parent=SACEA01_000004-T1;
scaffold_1	funannotate	CDS	15884	16825	.	-	0	ID=SACEA01_000004-T1.cds;Parent=SACEA01_000004-T1;
scaffold_1	funannotate	gene	17340	18388	.	-	.	ID=SACEA01_000005;
scaffold_1	funannotate	mRNA	17340	18388	.	-	.	ID=SACEA01_000005-T1;Parent=SACEA01_000005;product=hypothetical protein;
scaffold_1	funannotate	exon	18193	18388	.	-	.	ID=SACEA01_000005-T1.exon1;Parent=SACEA01_000005-T1;
scaffold_1	funannotate	exon	17340	18130	.	-	.	ID=SACEA01_000005-T1.exon2;Parent=SACEA01_000005-T1;
scaffold_1	funannotate	CDS	18193	18388	.	-	0	ID=SACEA01_000005-T1.cds;Parent=SACEA01_000005-T1;
scaffold_1	funannotate	CDS	17340	18130	.	-	2	ID=SACEA01_000005-T1.cds;Parent=SACEA01_000005-T1;
scaffold_1	funannotate	gene	19441	20904	.	+	.	ID=SACEA01_000006;
scaffold_1	funannotate	mRNA	19441	20904	.	+	.	ID=SACEA01_000006-T1;Parent=SACEA01_000006;product=hypothetical protein;
scaffold_1	funannotate	exon	19441	19587	.	+	.	ID=SACEA01_000006-T1.exon1;Parent=SACEA01_000006-T1;
scaffold_1	funannotate	exon	19678	20904	.	+	.	ID=SACEA01_000006-T1.exon2;Parent=SACEA01_000006-T1;
scaffold_1	funannotate	CDS	19441	19587	.	+	0	ID=SACEA01_000006-T1.cds;Parent=SACEA01_000006-T1;
scaffold_1	funannotate	CDS	19678	20904	.	+	0	ID=SACEA01_000006-T1.cds;Parent=SACEA01_000006-T1;
scaffold_1	funannotate	gene	21339	23833	.	-	.	ID=SACEA01_000007;
scaffold_1	funannotate	mRNA	21339	23833	.	-	.	ID=SACEA01_000007-T1;Parent=SACEA01_000007;product=hypothetical protein;
scaffold_1	funannotate	exon	23406	23833	.	-	.	ID=SACEA01_000007-T1.exon1;Parent=SACEA01_000007-T1;
scaffold_1	funannotate	exon	23327	23354	.	-	.	ID=SACEA01_000007-T1.exon2;Parent=SACEA01_000007-T1;
scaffold_1	funannotate	exon	21339	23249	.	-	.	ID=SACEA01_000007-T1.exon3;Parent=SACEA01_000007-T1;
scaffold_1	funannotate	CDS	23406	23833	.	-	0	ID=SACEA01_000007-T1.cds;Parent=SACEA01_000007-T1;
scaffold_1	funannotate	CDS	23327	23354	.	-	1	ID=SACEA01_000007-T1.cds;Parent=SACEA01_000007-T1;
scaffold_1	funannotate	CDS	21339	23249	.	-	0	ID=SACEA01_000007-T1.cds;Parent=SACEA01_000007-T1;
scaffold_1	funannotate	gene	24738	25982	.	+	.	ID=SACEA01_000008;
scaffold_1	funannotate	mRNA	24738	25982	.	+	.	ID=SACEA01_000008-T1;Parent=SACEA01_000008;product=hypothetical protein;
scaffold_1	funannotate	exon	24738	25982	.	+	.	ID=SACEA01_000008-T1.exon1;Parent=SACEA01_000008-T1;
scaffold_1	funannotate	CDS	24738	25982	.	+	0	ID=SACEA01_000008-T1.cds;Parent=SACEA01_000008-T1;
scaffold_1	funannotate	gene	26263	27290	.	-	.	ID=SACEA01_000009;
scaffold_1	funannotate	mRNA	26263	27290	.	-	.	ID=SACEA01_000009-T1;Parent=SACEA01_000009;product=hypothetical protein;
scaffold_1	funannotate	exon	27214	27290	.	-	.	ID=SACEA01_000009-T1.exon1;Parent=SACEA01_000009-T1;
scaffold_1	funannotate	exon	26968	27154	.	-	.	ID=SACEA01_000009-T1.exon2;Parent=SACEA01_000009-T1;
scaffold_1	funannotate	exon	26579	26862	.	-	.	ID=SACEA01_000009-T1.exon3;Parent=SACEA01_000009-T1;
scaffold_1	funannotate	exon	26263	26512	.	-	.	ID=SACEA01_000009-T1.exon4;Parent=SACEA01_000009-T1;
scaffold_1	funannotate	CDS	27214	27290	.	-	0	ID=SACEA01_000009-T1.cds;Parent=SACEA01_000009-T1;
scaffold_1	funannotate	CDS	26968	27154	.	-	1	ID=SACEA01_000009-T1.cds;Parent=SACEA01_000009-T1;
scaffold_1	funannotate	CDS	26579	26862	.	-	0	ID=SACEA01_000009-T1.cds;Parent=SACEA01_000009-T1;
scaffold_1	funannotate	CDS	26263	26512	.	-	1	ID=SACEA01_000009-T1.cds;Parent=SACEA01_000009-T1;
scaffold_1	funannotate	gene	30021	30672	.	+	.	ID=SACEA01_000010;
scaffold_1	funannotate	mRNA	30021	30672	.	+	.	ID=SACEA01_000010-T1;Parent=SACEA01_000010;product=hypothetical protein;
scaffold_1	funannotate	exon	30021	30252	.	+	.	ID=SACEA01_000010-T1.exon1;Parent=SACEA01_000010-T1;
scaffold_1	funannotate	exon	30425	30672	.	+	.	ID=SACEA01_000010-T1.exon2;Parent=SACEA01_000010-T1;
scaffold_1	funannotate	CDS	30021	30252	.	+	0	ID=SACEA01_000010-T1.cds;Parent=SACEA01_000010-T1;
scaffold_1	funannotate	CDS	30425	30672	.	+	2	ID=SACEA01_000010-T1.cds;Parent=SACEA01_000010-T1;
scaffold_1	funannotate	gene	31045	32176	.	-	.	ID=SACEA01_000011;
scaffold_1	funannotate	mRNA	31045	32176	.	-	.	ID=SACEA01_000011-T1;Parent=SACEA01_000011;product=hypothetical protein;
scaffold_1	funannotate	exon	31970	32176	.	-	.	ID=SACEA01_000011-T1.exon1;Parent=SACEA01_000011-T1;
scaffold_1	funannotate	exon	31045	31875	.	-	.	ID=SACEA01_000011-T1.exon2;Parent=SACEA01_000011-T1;
scaffold_1	funannotate	CDS	31970	32176	.	-	0	ID=SACEA01_000011-T1.cds;Parent=SACEA01_000011-T1;
scaffold_1	funannotate	CDS	31045	31875	.	-	0	ID=SACEA01_000011-T1.cds;Parent=SACEA01_000011-T1;
scaffold_1	funannotate	gene	33276	34151	.	-	.	ID=SACEA01_000012;
scaffold_1	funannotate	mRNA	33276	34151	.	-	.	ID=SACEA01_000012-T1;Parent=SACEA01_000012;product=hypothetical protein;
scaffold_1	funannotate	exon	33276	34151	.	-	.	ID=SACEA01_000012-T1.exon1;Parent=SACEA01_000012-T1;
scaffold_1	funannotate	CDS	33276	34151	.	-	0	ID=SACEA01_000012-T1.cds;Parent=SACEA01_000012-T1;
scaffold_1	funannotate	gene	34954	37044	.	+	.	ID=SACEA01_000013;
scaffold_1	funannotate	mRNA	34954	37044	.	+	.	ID=SACEA01_000013-T1;Parent=SACEA01_000013;product=hypothetical protein;
scaffold_1	funannotate	exon	34954	37044	.	+	.	ID=SACEA01_000013-T1.exon1;Parent=SACEA01_000013-T1;
scaffold_1	funannotate	CDS	34954	37044	.	+	0	ID=SACEA01_000013-T1.cds;Parent=SACEA01_000013-T1;
scaffold_1	funannotate	gene	37315	38901	.	-	.	ID=SACEA01_000014;
scaffold_1	funannotate	mRNA	37315	38901	.	-	.	ID=SACEA01_000014-T1;Parent=SACEA01_000014;product=hypothetical protein;
scaffold_1	funannotate	exon	38497	38901	.	-	.	ID=SACEA01_000014-T1.exon1;Parent=SACEA01_000014-T1;
scaffold_1	funannotate	exon	37315	38382	.	-	.	ID=SACEA01_000014-T1.exon2;Parent=SACEA01_000014-T1;
scaffold_1	funannotate	CDS	38497	38901	.	-	0	ID=SACEA01_000014-T1.cds;Parent=SACEA01_000014-T1;
scaffold_1	funannotate	CDS	37315	38382	.	-	0	ID=SACEA01_000014-T1.cds;Parent=SACEA01_000014-T1;
scaffold_1	funannotate	gene	40527	41678	.	+	.	ID=SACEA01_000015;
scaffold_1	funannotate	mRNA	40527	41678	.	+	.	ID=SACEA01_000015-T1;Parent=SACEA01_000015;product=hypothetical protein;
scaffold_1	funannotate	exon	40527	41678	.	+	.	ID=SACEA01_000015-T1.exon1;Parent=SACEA01_000015-T1;
scaffold_1	funannotate	CDS	40527	41678	.	+	0	ID=SACEA01_000015-T1.cds;Parent=SACEA01_000015-T1;
scaffold_1	funannotate	gene	42837	43046	.	-	.	ID=SACEA01_000016;
scaffold_1	funannotate	mRNA	42837	43046	.	-	.	ID=SACEA01_000016-T1;Parent=SACEA01_000016;product=hypothetical protein;
scaffold_1	funannotate	exon	42837	43046	.	-	.	ID=SACEA01_000016-T1.exon1;Parent=SACEA01_000016-T1;
scaffold_1	funannotate	CDS	42837	43046	.	-	0	ID=SACEA01_000016-T1.cds;Parent=SACEA01_000016-T1;
scaffold_1	funannotate	gene	47606	48327	.	-	.	ID=SACEA01_000017;
scaffold_1	funannotate	mRNA	47606	48327	.	-	.	ID=SACEA01_000017-T1;Parent=SACEA01_000017;product=hypothetical protein;
scaffold_1	funannotate	exon	48289	48327	.	-	.	ID=SACEA01_000017-T1.exon1;Parent=SACEA01_000017-T1;
scaffold_1	funannotate	exon	47606	48205	.	-	.	ID=SACEA01_000017-T1.exon2;Parent=SACEA01_000017-T1;
scaffold_1	funannotate	CDS	48289	48327	.	-	0	ID=SACEA01_000017-T1.cds;Parent=SACEA01_000017-T1;
scaffold_1	funannotate	CDS	47606	48205	.	-	0	ID=SACEA01_000017-T1.cds;Parent=SACEA01_000017-T1;
scaffold_1	funannotate	gene	50495	51781	.	+	.	ID=SACEA01_000018;
scaffold_1	funannotate	mRNA	50495	51781	.	+	.	ID=SACEA01_000018-T1;Parent=SACEA01_000018;product=hypothetical protein;
scaffold_1	funannotate	exon	50495	50551	.	+	.	ID=SACEA01_000018-T1.exon1;Parent=SACEA01_000018-T1;
scaffold_1	funannotate	exon	50612	50791	.	+	.	ID=SACEA01_000018-T1.exon2;Parent=SACEA01_000018-T1;
scaffold_1	funannotate	exon	50897	51022	.	+	.	ID=SACEA01_000018-T1.exon3;Parent=SACEA01_000018-T1;
scaffold_1	funannotate	exon	51199	51370	.	+	.	ID=SACEA01_000018-T1.exon4;Parent=SACEA01_000018-T1;
scaffold_1	funannotate	exon	51451	51494	.	+	.	ID=SACEA01_000018-T1.exon5;Parent=SACEA01_000018-T1;
scaffold_1	funannotate	exon	51611	51781	.	+	.	ID=SACEA01_000018-T1.exon6;Parent=SACEA01_000018-T1;
scaffold_1	funannotate	CDS	50495	50551	.	+	0	ID=SACEA01_000018-T1.cds;Parent=SACEA01_000018-T1;
scaffold_1	funannotate	CDS	50612	50791	.	+	0	ID=SACEA01_000018-T1.cds;Parent=SACEA01_000018-T1;
scaffold_1	funannotate	CDS	50897	51022	.	+	0	ID=SACEA01_000018-T1.cds;Parent=SACEA01_000018-T1;
scaffold_1	funannotate	CDS	51199	51370	.	+	0	ID=SACEA01_000018-T1.cds;Parent=SACEA01_000018-T1;
scaffold_1	funannotate	CDS	51451	51494	.	+	2	ID=SACEA01_000018-T1.cds;Parent=SACEA01_000018-T1;
scaffold_1	funannotate	CDS	51611	51781	.	+	0	ID=SACEA01_000018-T1.cds;Parent=SACEA01_000018-T1;
scaffold_1	funannotate	gene	53244	54861	.	+	.	ID=SACEA01_000019;
scaffold_1	funannotate	mRNA	53244	54861	.	+	.	ID=SACEA01_000019-T1;Parent=SACEA01_000019;product=hypothetical protein;
scaffold_1	funannotate	exon	53244	53411	.	+	.	ID=SACEA01_000019-T1.exon1;Parent=SACEA01_000019-T1;
scaffold_1	funannotate	exon	53475	53599	.	+	.	ID=SACEA01_000019-T1.exon2;Parent=SACEA01_000019-T1;
scaffold_1	funannotate	exon	53698	54018	.	+	.	ID=SACEA01_000019-T1.exon3;Parent=SACEA01_000019-T1;
scaffold_1	funannotate	exon	54107	54671	.	+	.	ID=SACEA01_000019-T1.exon4;Parent=SACEA01_000019-T1;
scaffold_1	funannotate	exon	54745	54861	.	+	.	ID=SACEA01_000019-T1.exon5;Parent=SACEA01_000019-T1;
scaffold_1	funannotate	CDS	53244	53411	.	+	0	ID=SACEA01_000019-T1.cds;Parent=SACEA01_000019-T1;
scaffold_1	funannotate	CDS	53475	53599	.	+	0	ID=SACEA01_000019-T1.cds;Parent=SACEA01_000019-T1;
scaffold_1	funannotate	CDS	53698	54018	.	+	1	ID=SACEA01_000019-T1.cds;Parent=SACEA01_000019-T1;
scaffold_1	funannotate	CDS	54107	54671	.	+	1	ID=SACEA01_000019-T1.cds;Parent=SACEA01_000019-T1;
scaffold_1	funannotate	CDS	54745	54861	.	+	0	ID=SACEA01_000019-T1.cds;Parent=SACEA01_000019-T1;
scaffold_1	funannotate	gene	55996	57473	.	+	.	ID=SACEA01_000020;
scaffold_1	funannotate	mRNA	55996	57473	.	+	.	ID=SACEA01_000020-T1;Parent=SACEA01_000020;product=hypothetical protein;
scaffold_1	funannotate	exon	55996	56186	.	+	.	ID=SACEA01_000020-T1.exon1;Parent=SACEA01_000020-T1;
scaffold_1	funannotate	exon	56255	56611	.	+	.	ID=SACEA01_000020-T1.exon2;Parent=SACEA01_000020-T1;
scaffold_1	funannotate	exon	56704	57060	.	+	.	ID=SACEA01_000020-T1.exon3;Parent=SACEA01_000020-T1;
scaffold_1	funannotate	exon	57188	57473	.	+	.	ID=SACEA01_000020-T1.exon4;Parent=SACEA01_000020-T1;
scaffold_1	funannotate	CDS	55996	56186	.	+	0	ID=SACEA01_000020-T1.cds;Parent=SACEA01_000020-T1;
scaffold_1	funannotate	CDS	56255	56611	.	+	1	ID=SACEA01_000020-T1.cds;Parent=SACEA01_000020-T1;
scaffold_1	funannotate	CDS	56704	57060	.	+	1	ID=SACEA01_000020-T1.cds;Parent=SACEA01_000020-T1;
scaffold_1	funannotate	CDS	57188	57473	.	+	1	ID=SACEA01_000020-T1.cds;Parent=SACEA01_000020-T1;
scaffold_1	funannotate	gene	60315	60869	.	-	.	ID=SACEA01_000021;
scaffold_1	funannotate	mRNA	60315	60869	.	-	.	ID=SACEA01_000021-T1;Parent=SACEA01_000021;product=hypothetical protein;
scaffold_1	funannotate	exon	60315	60869	.	-	.	ID=SACEA01_000021-T1.exon1;Parent=SACEA01_000021-T1;
scaffold_1	funannotate	CDS	60315	60869	.	-	0	ID=SACEA01_000021-T1.cds;Parent=SACEA01_000021-T1;
scaffold_1	funannotate	gene	69251	70106	.	+	.	ID=SACEA01_000022;
scaffold_1	funannotate	mRNA	69251	70106	.	+	.	ID=SACEA01_000022-T1;Parent=SACEA01_000022;product=hypothetical protein;
scaffold_1	funannotate	exon	69251	69404	.	+	.	ID=SACEA01_000022-T1.exon1;Parent=SACEA01_000022-T1;
scaffold_1	funannotate	exon	69469	70106	.	+	.	ID=SACEA01_000022-T1.exon2;Parent=SACEA01_000022-T1;
scaffold_1	funannotate	CDS	69251	69404	.	+	0	ID=SACEA01_000022-T1.cds;Parent=SACEA01_000022-T1;
scaffold_1	funannotate	CDS	69469	70106	.	+	2	ID=SACEA01_000022-T1.cds;Parent=SACEA01_000022-T1;
scaffold_1	funannotate	gene	73136	74876	.	-	.	ID=SACEA01_000023;
scaffold_1	funannotate	mRNA	73136	74876	.	-	.	ID=SACEA01_000023-T1;Parent=SACEA01_000023;product=hypothetical protein;
scaffold_1	funannotate	exon	74764	74876	.	-	.	ID=SACEA01_000023-T1.exon1;Parent=SACEA01_000023-T1;
scaffold_1	funannotate	exon	74426	74558	.	-	.	ID=SACEA01_000023-T1.exon2;Parent=SACEA01_000023-T1;
scaffold_1	funannotate	exon	74271	74337	.	-	.	ID=SACEA01_000023-T1.exon3;Parent=SACEA01_000023-T1;
scaffold_1	funannotate	exon	73864	74178	.	-	.	ID=SACEA01_000023-T1.exon4;Parent=SACEA01_000023-T1;
scaffold_1	funannotate	exon	73136	73779	.	-	.	ID=SACEA01_000023-T1.exon5;Parent=SACEA01_000023-T1;
scaffold_1	funannotate	CDS	74764	74876	.	-	0	ID=SACEA01_000023-T1.cds;Parent=SACEA01_000023-T1;
scaffold_1	funannotate	CDS	74426	74558	.	-	1	ID=SACEA01_000023-T1.cds;Parent=SACEA01_000023-T1;
scaffold_1	funannotate	CDS	74271	74337	.	-	0	ID=SACEA01_000023-T1.cds;Parent=SACEA01_000023-T1;
scaffold_1	funannotate	CDS	73864	74178	.	-	2	ID=SACEA01_000023-T1.cds;Parent=SACEA01_000023-T1;
scaffold_1	funannotate	CDS	73136	73779	.	-	2	ID=SACEA01_000023-T1.cds;Parent=SACEA01_000023-T1;
scaffold_1	funannotate	gene	77257	77946	.	-	.	ID=SACEA01_000024;
scaffold_1	funannotate	mRNA	77257	77946	.	-	.	ID=SACEA01_000024-T1;Parent=SACEA01_000024;product=hypothetical protein;
scaffold_1	funannotate	exon	77769	77946	.	-	.	ID=SACEA01_000024-T1.exon1;Parent=SACEA01_000024-T1;
scaffold_1	funannotate	exon	77594	77685	.	-	.	ID=SACEA01_000024-T1.exon2;Parent=SACEA01_000024-T1;
scaffold_1	funannotate	exon	77257	77532	.	-	.	ID=SACEA01_000024-T1.exon3;Parent=SACEA01_000024-T1;
scaffold_1	funannotate	CDS	77769	77946	.	-	0	ID=SACEA01_000024-T1.cds;Parent=SACEA01_000024-T1;
scaffold_1	funannotate	CDS	77594	77685	.	-	2	ID=SACEA01_000024-T1.cds;Parent=SACEA01_000024-T1;
scaffold_1	funannotate	CDS	77257	77532	.	-	0	ID=SACEA01_000024-T1.cds;Parent=SACEA01_000024-T1;
scaffold_1	funannotate	gene	79907	81355	.	+	.	ID=SACEA01_000025;
scaffold_1	funannotate	mRNA	79907	81355	.	+	.	ID=SACEA01_000025-T1;Parent=SACEA01_000025;product=hypothetical protein;
scaffold_1	funannotate	exon	79907	80116	.	+	.	ID=SACEA01_000025-T1.exon1;Parent=SACEA01_000025-T1;
scaffold_1	funannotate	exon	80252	81355	.	+	.	ID=SACEA01_000025-T1.exon2;Parent=SACEA01_000025-T1;
scaffold_1	funannotate	CDS	79907	80116	.	+	0	ID=SACEA01_000025-T1.cds;Parent=SACEA01_000025-T1;
scaffold_1	funannotate	CDS	80252	81355	.	+	0	ID=SACEA01_000025-T1.cds;Parent=SACEA01_000025-T1;
scaffold_1	funannotate	gene	86901	88241	.	-	.	ID=SACEA01_000026;
scaffold_1	funannotate	mRNA	86901	88241	.	-	.	ID=SACEA01_000026-T1;Parent=SACEA01_000026;product=hypothetical protein;
scaffold_1	funannotate	exon	87520	88241	.	-	.	ID=SACEA01_000026-T1.exon1;Parent=SACEA01_000026-T1;
scaffold_1	funannotate	exon	86901	87447	.	-	.	ID=SACEA01_000026-T1.exon2;Parent=SACEA01_000026-T1;
scaffold_1	funannotate	CDS	87520	88241	.	-	0	ID=SACEA01_000026-T1.cds;Parent=SACEA01_000026-T1;
scaffold_1	funannotate	CDS	86901	87447	.	-	1	ID=SACEA01_000026-T1.cds;Parent=SACEA01_000026-T1;
scaffold_1	funannotate	gene	89047	90017	.	-	.	ID=SACEA01_000027;
scaffold_1	funannotate	mRNA	89047	90017	.	-	.	ID=SACEA01_000027-T1;Parent=SACEA01_000027;product=hypothetical protein;
scaffold_1	funannotate	exon	89822	90017	.	-	.	ID=SACEA01_000027-T1.exon1;Parent=SACEA01_000027-T1;
scaffold_1	funannotate	exon	89441	89754	.	-	.	ID=SACEA01_000027-T1.exon2;Parent=SACEA01_000027-T1;
scaffold_1	funannotate	exon	89047	89349	.	-	.	ID=SACEA01_000027-T1.exon3;Parent=SACEA01_000027-T1;
scaffold_1	funannotate	CDS	89822	90017	.	-	0	ID=SACEA01_000027-T1.cds;Parent=SACEA01_000027-T1;
scaffold_1	funannotate	CDS	89441	89754	.	-	2	ID=SACEA01_000027-T1.cds;Parent=SACEA01_000027-T1;
scaffold_1	funannotate	CDS	89047	89349	.	-	0	ID=SACEA01_000027-T1.cds;Parent=SACEA01_000027-T1;
scaffold_1	funannotate	gene	90792	93194	.	+	.	ID=SACEA01_000028;
scaffold_1	funannotate	mRNA	90792	93194	.	+	.	ID=SACEA01_000028-T1;Parent=SACEA01_000028;product=hypothetical protein;
scaffold_1	funannotate	exon	90792	91434	.	+	.	ID=SACEA01_000028-T1.exon1;Parent=SACEA01_000028-T1;
scaffold_1	funannotate	exon	91645	93194	.	+	.	ID=SACEA01_000028-T1.exon2;Parent=SACEA01_000028-T1;
scaffold_1	funannotate	CDS	90792	91434	.	+	0	ID=SACEA01_000028-T1.cds;Parent=SACEA01_000028-T1;
scaffold_1	funannotate	CDS	91645	93194	.	+	2	ID=SACEA01_000028-T1.cds;Parent=SACEA01_000028-T1;
scaffold_1	funannotate	gene	94010	96121	.	+	.	ID=SACEA01_000029;
scaffold_1	funannotate	mRNA	94010	96121	.	+	.	ID=SACEA01_000029-T1;Parent=SACEA01_000029;product=hypothetical protein;
scaffold_1	funannotate	exon	94010	94448	.	+	.	ID=SACEA01_000029-T1.exon1;Parent=SACEA01_000029-T1;
scaffold_1	funannotate	exon	94539	96121	.	+	.	ID=SACEA01_000029-T1.exon2;Parent=SACEA01_000029-T1;
scaffold_1	funannotate	CDS	94010	94448	.	+	0	ID=SACEA01_000029-T1.cds;Parent=SACEA01_000029-T1;
scaffold_1	funannotate	CDS	94539	96121	.	+	2	ID=SACEA01_000029-T1.cds;Parent=SACEA01_000029-T1;
scaffold_1	funannotate	gene	97693	100454	.	-	.	ID=SACEA01_000030;
scaffold_1	funannotate	mRNA	97693	100454	.	-	.	ID=SACEA01_000030-T1;Parent=SACEA01_000030;product=hypothetical protein;
scaffold_1	funannotate	exon	97989	100454	.	-	.	ID=SACEA01_000030-T1.exon1;Parent=SACEA01_000030-T1;
scaffold_1	funannotate	exon	97693	97842	.	-	.	ID=SACEA01_000030-T1.exon2;Parent=SACEA01_000030-T1;
scaffold_1	funannotate	CDS	97989	100454	.	-	0	ID=SACEA01_000030-T1.cds;Parent=SACEA01_000030-T1;
scaffold_1	funannotate	CDS	97693	97842	.	-	0	ID=SACEA01_000030-T1.cds;Parent=SACEA01_000030-T1;
scaffold_1	funannotate	gene	110552	111274	.	+	.	ID=SACEA01_000031;
scaffold_1	funannotate	mRNA	110552	111274	.	+	.	ID=SACEA01_000031-T1;Parent=SACEA01_000031;product=hypothetical protein;
scaffold_1	funannotate	exon	110552	111274	.	+	.	ID=SACEA01_000031-T1.exon1;Parent=SACEA01_000031-T1;
scaffold_1	funannotate	CDS	110552	111274	.	+	0	ID=SACEA01_000031-T1.cds;Parent=SACEA01_000031-T1;
scaffold_1	funannotate	gene	115721	117921	.	+	.	ID=SACEA01_000032;
scaffold_1	funannotate	mRNA	115721	117921	.	+	.	ID=SACEA01_000032-T1;Parent=SACEA01_000032;product=hypothetical protein;
scaffold_1	funannotate	exon	115721	116458	.	+	.	ID=SACEA01_000032-T1.exon1;Parent=SACEA01_000032-T1;
scaffold_1	funannotate	exon	116517	117595	.	+	.	ID=SACEA01_000032-T1.exon2;Parent=SACEA01_000032-T1;
scaffold_1	funannotate	exon	117663	117921	.	+	.	ID=SACEA01_000032-T1.exon3;Parent=SACEA01_000032-T1;
scaffold_1	funannotate	CDS	115721	116458	.	+	0	ID=SACEA01_000032-T1.cds;Parent=SACEA01_000032-T1;
scaffold_1	funannotate	CDS	116517	117595	.	+	0	ID=SACEA01_000032-T1.cds;Parent=SACEA01_000032-T1;
scaffold_1	funannotate	CDS	117663	117921	.	+	1	ID=SACEA01_000032-T1.cds;Parent=SACEA01_000032-T1;
scaffold_1	funannotate	gene	118130	119119	.	-	.	ID=SACEA01_000033;
scaffold_1	funannotate	mRNA	118130	119119	.	-	.	ID=SACEA01_000033-T1;Parent=SACEA01_000033;product=hypothetical protein;
scaffold_1	funannotate	exon	118902	119119	.	-	.	ID=SACEA01_000033-T1.exon1;Parent=SACEA01_000033-T1;
scaffold_1	funannotate	exon	118130	118712	.	-	.	ID=SACEA01_000033-T1.exon2;Parent=SACEA01_000033-T1;
scaffold_1	funannotate	CDS	118902	119119	.	-	0	ID=SACEA01_000033-T1.cds;Parent=SACEA01_000033-T1;
scaffold_1	funannotate	CDS	118130	118712	.	-	1	ID=SACEA01_000033-T1.cds;Parent=SACEA01_000033-T1;
scaffold_1	funannotate	gene	121971	123278	.	+	.	ID=SACEA01_000034;
scaffold_1	funannotate	mRNA	121971	123278	.	+	.	ID=SACEA01_000034-T1;Parent=SACEA01_000034;product=hypothetical protein;
scaffold_1	funannotate	exon	121971	122326	.	+	.	ID=SACEA01_000034-T1.exon1;Parent=SACEA01_000034-T1;
scaffold_1	funannotate	exon	122386	122647	.	+	.	ID=SACEA01_000034-T1.exon2;Parent=SACEA01_000034-T1;
scaffold_1	funannotate	exon	122717	123012	.	+	.	ID=SACEA01_000034-T1.exon3;Parent=SACEA01_000034-T1;
scaffold_1	funannotate	exon	123077	123278	.	+	.	ID=SACEA01_000034-T1.exon4;Parent=SACEA01_000034-T1;
scaffold_1	funannotate	CDS	121971	122326	.	+	0	ID=SACEA01_000034-T1.cds;Parent=SACEA01_000034-T1;
scaffold_1	funannotate	CDS	122386	122647	.	+	1	ID=SACEA01_000034-T1.cds;Parent=SACEA01_000034-T1;
scaffold_1	funannotate	CDS	122717	123012	.	+	0	ID=SACEA01_000034-T1.cds;Parent=SACEA01_000034-T1;
scaffold_1	funannotate	CDS	123077	123278	.	+	1	ID=SACEA01_000034-T1.cds;Parent=SACEA01_000034-T1;
scaffold_1	funannotate	gene	123637	125651	.	-	.	ID=SACEA01_000035;
scaffold_1	funannotate	mRNA	123637	125651	.	-	.	ID=SACEA01_000035-T1;Parent=SACEA01_000035;product=hypothetical protein;
scaffold_1	funannotate	exon	125635	125651	.	-	.	ID=SACEA01_000035-T1.exon1;Parent=SACEA01_000035-T1;
scaffold_1	funannotate	exon	125512	125581	.	-	.	ID=SACEA01_000035-T1.exon2;Parent=SACEA01_000035-T1;
scaffold_1	funannotate	exon	125372	125452	.	-	.	ID=SACEA01_000035-T1.exon3;Parent=SACEA01_000035-T1;
scaffold_1	funannotate	exon	124952	125308	.	-	.	ID=SACEA01_000035-T1.exon4;Parent=SACEA01_000035-T1;
scaffold_1	funannotate	exon	124559	124808	.	-	.	ID=SACEA01_000035-T1.exon5;Parent=SACEA01_000035-T1;
scaffold_1	funannotate	exon	124326	124501	.	-	.	ID=SACEA01_000035-T1.exon6;Parent=SACEA01_000035-T1;
scaffold_1	funannotate	exon	123828	124264	.	-	.	ID=SACEA01_000035-T1.exon7;Parent=SACEA01_000035-T1;
scaffold_1	funannotate	exon	123637	123772	.	-	.	ID=SACEA01_000035-T1.exon8;Parent=SACEA01_000035-T1;
scaffold_1	funannotate	CDS	125635	125651	.	-	0	ID=SACEA01_000035-T1.cds;Parent=SACEA01_000035-T1;
scaffold_1	funannotate	CDS	125512	125581	.	-	1	ID=SACEA01_000035-T1.cds;Parent=SACEA01_000035-T1;
scaffold_1	funannotate	CDS	125372	125452	.	-	0	ID=SACEA01_000035-T1.cds;Parent=SACEA01_000035-T1;
scaffold_1	funannotate	CDS	124952	125308	.	-	0	ID=SACEA01_000035-T1.cds;Parent=SACEA01_000035-T1;
scaffold_1	funannotate	CDS	124559	124808	.	-	0	ID=SACEA01_000035-T1.cds;Parent=SACEA01_000035-T1;
scaffold_1	funannotate	CDS	124326	124501	.	-	2	ID=SACEA01_000035-T1.cds;Parent=SACEA01_000035-T1;
scaffold_1	funannotate	CDS	123828	124264	.	-	0	ID=SACEA01_000035-T1.cds;Parent=SACEA01_000035-T1;
scaffold_1	funannotate	CDS	123637	123772	.	-	1	ID=SACEA01_000035-T1.cds;Parent=SACEA01_000035-T1;
scaffold_1	funannotate	gene	127021	127452	.	-	.	ID=SACEA01_000036;
scaffold_1	funannotate	mRNA	127021	127452	.	-	.	ID=SACEA01_000036-T1;Parent=SACEA01_000036;product=hypothetical protein;
scaffold_1	funannotate	exon	127021	127452	.	-	.	ID=SACEA01_000036-T1.exon1;Parent=SACEA01_000036-T1;
scaffold_1	funannotate	CDS	127021	127452	.	-	0	ID=SACEA01_000036-T1.cds;Parent=SACEA01_000036-T1;
scaffold_1	funannotate	gene	132637	134110	.	+	.	ID=SACEA01_000037;
scaffold_1	funannotate	mRNA	132637	134110	.	+	.	ID=SACEA01_000037-T1;Parent=SACEA01_000037;product=hypothetical protein;
scaffold_1	funannotate	exon	132637	132883	.	+	.	ID=SACEA01_000037-T1.exon1;Parent=SACEA01_000037-T1;
scaffold_1	funannotate	exon	132946	133468	.	+	.	ID=SACEA01_000037-T1.exon2;Parent=SACEA01_000037-T1;
scaffold_1	funannotate	exon	133603	133871	.	+	.	ID=SACEA01_000037-T1.exon3;Parent=SACEA01_000037-T1;
scaffold_1	funannotate	exon	133947	134110	.	+	.	ID=SACEA01_000037-T1.exon4;Parent=SACEA01_000037-T1;
scaffold_1	funannotate	CDS	132637	132883	.	+	0	ID=SACEA01_000037-T1.cds;Parent=SACEA01_000037-T1;
scaffold_1	funannotate	CDS	132946	133468	.	+	2	ID=SACEA01_000037-T1.cds;Parent=SACEA01_000037-T1;
scaffold_1	funannotate	CDS	133603	133871	.	+	1	ID=SACEA01_000037-T1.cds;Parent=SACEA01_000037-T1;
scaffold_1	funannotate	CDS	133947	134110	.	+	2	ID=SACEA01_000037-T1.cds;Parent=SACEA01_000037-T1;
scaffold_1	funannotate	gene	134682	135401	.	-	.	ID=SACEA01_000038;
scaffold_1	funannotate	mRNA	134682	135401	.	-	.	ID=SACEA01_000038-T1;Parent=SACEA01_000038;product=hypothetical protein;
scaffold_1	funannotate	exon	135184	135401	.	-	.	ID=SACEA01_000038-T1.exon1;Parent=SACEA01_000038-T1;
scaffold_1	funannotate	exon	134945	135054	.	-	.	ID=SACEA01_000038-T1.exon2;Parent=SACEA01_000038-T1;
scaffold_1	funannotate	exon	134682	134749	.	-	.	ID=SACEA01_000038-T1.exon3;Parent=SACEA01_000038-T1;
scaffold_1	funannotate	CDS	135184	135401	.	-	0	ID=SACEA01_000038-T1.cds;Parent=SACEA01_000038-T1;
scaffold_1	funannotate	CDS	134945	135054	.	-	1	ID=SACEA01_000038-T1.cds;Parent=SACEA01_000038-T1;
scaffold_1	funannotate	CDS	134682	134749	.	-	2	ID=SACEA01_000038-T1.cds;Parent=SACEA01_000038-T1;
scaffold_1	funannotate	gene	138609	140327	.	-	.	ID=SACEA01_000039;
scaffold_1	funannotate	mRNA	138609	140327	.	-	.	ID=SACEA01_000039-T1;Parent=SACEA01_000039;product=hypothetical protein;
scaffold_1	funannotate	exon	138609	140327	.	-	.	ID=SACEA01_000039-T1.exon1;Parent=SACEA01_000039-T1;
scaffold_1	funannotate	CDS	138609	140327	.	-	0	ID=SACEA01_000039-T1.cds;Parent=SACEA01_000039-T1;
scaffold_1	funannotate	gene	146598	147326	.	-	.	ID=SACEA01_000040;
scaffold_1	funannotate	mRNA	146598	147326	.	-	.	ID=SACEA01_000040-T1;Parent=SACEA01_000040;product=hypothetical protein;
scaffold_1	funannotate	exon	146598	147326	.	-	.	ID=SACEA01_000040-T1.exon1;Parent=SACEA01_000040-T1;
scaffold_1	funannotate	CDS	146598	147326	.	-	0	ID=SACEA01_000040-T1.cds;Parent=SACEA01_000040-T1;
scaffold_1	funannotate	gene	148422	150528	.	-	.	ID=SACEA01_000041;
scaffold_1	funannotate	mRNA	148422	150528	.	-	.	ID=SACEA01_000041-T1;Parent=SACEA01_000041;product=hypothetical protein;
scaffold_1	funannotate	exon	150425	150528	.	-	.	ID=SACEA01_000041-T1.exon1;Parent=SACEA01_000041-T1;
scaffold_1	funannotate	exon	149627	150275	.	-	.	ID=SACEA01_000041-T1.exon2;Parent=SACEA01_000041-T1;
scaffold_1	funannotate	exon	149530	149569	.	-	.	ID=SACEA01_000041-T1.exon3;Parent=SACEA01_000041-T1;
scaffold_1	funannotate	exon	149318	149475	.	-	.	ID=SACEA01_000041-T1.exon4;Parent=SACEA01_000041-T1;
scaffold_1	funannotate	exon	148727	149266	.	-	.	ID=SACEA01_000041-T1.exon5;Parent=SACEA01_000041-T1;
scaffold_1	funannotate	exon	148422	148664	.	-	.	ID=SACEA01_000041-T1.exon6;Parent=SACEA01_000041-T1;
scaffold_1	funannotate	CDS	150425	150528	.	-	0	ID=SACEA01_000041-T1.cds;Parent=SACEA01_000041-T1;
scaffold_1	funannotate	CDS	149627	150275	.	-	1	ID=SACEA01_000041-T1.cds;Parent=SACEA01_000041-T1;
scaffold_1	funannotate	CDS	149530	149569	.	-	0	ID=SACEA01_000041-T1.cds;Parent=SACEA01_000041-T1;
scaffold_1	funannotate	CDS	149318	149475	.	-	2	ID=SACEA01_000041-T1.cds;Parent=SACEA01_000041-T1;
scaffold_1	funannotate	CDS	148727	149266	.	-	0	ID=SACEA01_000041-T1.cds;Parent=SACEA01_000041-T1;
scaffold_1	funannotate	CDS	148422	148664	.	-	0	ID=SACEA01_000041-T1.cds;Parent=SACEA01_000041-T1;
scaffold_1	funannotate	gene	151086	152416	.	+	.	ID=SACEA01_000042;
scaffold_1	funannotate	mRNA	151086	152416	.	+	.	ID=SACEA01_000042-T1;Parent=SACEA01_000042;product=hypothetical protein;
scaffold_1	funannotate	exon	151086	151187	.	+	.	ID=SACEA01_000042-T1.exon1;Parent=SACEA01_000042-T1;
scaffold_1	funannotate	exon	151251	151285	.	+	.	ID=SACEA01_000042-T1.exon2;Parent=SACEA01_000042-T1;
scaffold_1	funannotate	exon	151344	151414	.	+	.	ID=SACEA01_000042-T1.exon3;Parent=SACEA01_000042-T1;
scaffold_1	funannotate	exon	151469	151491	.	+	.	ID=SACEA01_000042-T1.exon4;Parent=SACEA01_000042-T1;
scaffold_1	funannotate	exon	151547	151685	.	+	.	ID=SACEA01_000042-T1.exon5;Parent=SACEA01_000042-T1;
scaffold_1	funannotate	exon	151745	151805	.	+	.	ID=SACEA01_000042-T1.exon6;Parent=SACEA01_000042-T1;
scaffold_1	funannotate	exon	151861	152416	.	+	.	ID=SACEA01_000042-T1.exon7;Parent=SACEA01_000042-T1;
scaffold_1	funannotate	CDS	151086	151187	.	+	0	ID=SACEA01_000042-T1.cds;Parent=SACEA01_000042-T1;
scaffold_1	funannotate	CDS	151251	151285	.	+	0	ID=SACEA01_000042-T1.cds;Parent=SACEA01_000042-T1;
scaffold_1	funannotate	CDS	151344	151414	.	+	1	ID=SACEA01_000042-T1.cds;Parent=SACEA01_000042-T1;
scaffold_1	funannotate	CDS	151469	151491	.	+	2	ID=SACEA01_000042-T1.cds;Parent=SACEA01_000042-T1;
scaffold_1	funannotate	CDS	151547	151685	.	+	0	ID=SACEA01_000042-T1.cds;Parent=SACEA01_000042-T1;
scaffold_1	funannotate	CDS	151745	151805	.	+	2	ID=SACEA01_000042-T1.cds;Parent=SACEA01_000042-T1;
scaffold_1	funannotate	CDS	151861	152416	.	+	1	ID=SACEA01_000042-T1.cds;Parent=SACEA01_000042-T1;
scaffold_1	funannotate	gene	152760	153728	.	-	.	ID=SACEA01_000043;
scaffold_1	funannotate	mRNA	152760	153728	.	-	.	ID=SACEA01_000043-T1;Parent=SACEA01_000043;product=hypothetical protein;
scaffold_1	funannotate	exon	152760	153728	.	-	.	ID=SACEA01_000043-T1.exon1;Parent=SACEA01_000043-T1;
scaffold_1	funannotate	CDS	152760	153728	.	-	0	ID=SACEA01_000043-T1.cds;Parent=SACEA01_000043-T1;
scaffold_1	funannotate	gene	155146	156259	.	+	.	ID=SACEA01_000044;
scaffold_1	funannotate	mRNA	155146	156259	.	+	.	ID=SACEA01_000044-T1;Parent=SACEA01_000044;product=hypothetical protein;
scaffold_1	funannotate	exon	155146	155187	.	+	.	ID=SACEA01_000044-T1.exon1;Parent=SACEA01_000044-T1;
scaffold_1	funannotate	exon	155242	155457	.	+	.	ID=SACEA01_000044-T1.exon2;Parent=SACEA01_000044-T1;
scaffold_1	funannotate	exon	155513	155839	.	+	.	ID=SACEA01_000044-T1.exon3;Parent=SACEA01_000044-T1;
scaffold_1	funannotate	exon	155888	156259	.	+	.	ID=SACEA01_000044-T1.exon4;Parent=SACEA01_000044-T1;
scaffold_1	funannotate	CDS	155146	155187	.	+	0	ID=SACEA01_000044-T1.cds;Parent=SACEA01_000044-T1;
scaffold_1	funannotate	CDS	155242	155457	.	+	0	ID=SACEA01_000044-T1.cds;Parent=SACEA01_000044-T1;
scaffold_1	funannotate	CDS	155513	155839	.	+	0	ID=SACEA01_000044-T1.cds;Parent=SACEA01_000044-T1;
scaffold_1	funannotate	CDS	155888	156259	.	+	0	ID=SACEA01_000044-T1.cds;Parent=SACEA01_000044-T1;
scaffold_1	funannotate	gene	158749	159444	.	-	.	ID=SACEA01_000045;
scaffold_1	funannotate	mRNA	158749	159444	.	-	.	ID=SACEA01_000045-T1;Parent=SACEA01_000045;product=hypothetical protein;
scaffold_1	funannotate	exon	159347	159444	.	-	.	ID=SACEA01_000045-T1.exon1;Parent=SACEA01_000045-T1;
scaffold_1	funannotate	exon	158749	159259	.	-	.	ID=SACEA01_000045-T1.exon2;Parent=SACEA01_000045-T1;
scaffold_1	funannotate	CDS	159347	159444	.	-	0	ID=SACEA01_000045-T1.cds;Parent=SACEA01_000045-T1;
scaffold_1	funannotate	CDS	158749	159259	.	-	1	ID=SACEA01_000045-T1.cds;Parent=SACEA01_000045-T1;
scaffold_1	funannotate	gene	164966	165756	.	-	.	ID=SACEA01_000046;
scaffold_1	funannotate	mRNA	164966	165756	.	-	.	ID=SACEA01_000046-T1;Parent=SACEA01_000046;product=hypothetical protein;
scaffold_1	funannotate	exon	165732	165756	.	-	.	ID=SACEA01_000046-T1.exon1;Parent=SACEA01_000046-T1;
scaffold_1	funannotate	exon	165480	165675	.	-	.	ID=SACEA01_000046-T1.exon2;Parent=SACEA01_000046-T1;
scaffold_1	funannotate	exon	164966	165416	.	-	.	ID=SACEA01_000046-T1.exon3;Parent=SACEA01_000046-T1;
scaffold_1	funannotate	CDS	165732	165756	.	-	0	ID=SACEA01_000046-T1.cds;Parent=SACEA01_000046-T1;
scaffold_1	funannotate	CDS	165480	165675	.	-	2	ID=SACEA01_000046-T1.cds;Parent=SACEA01_000046-T1;
scaffold_1	funannotate	CDS	164966	165416	.	-	1	ID=SACEA01_000046-T1.cds;Parent=SACEA01_000046-T1;
scaffold_1	funannotate	gene	166328	168172	.	+	.	ID=SACEA01_000047;
scaffold_1	funannotate	mRNA	166328	168172	.	+	.	ID=SACEA01_000047-T1;Parent=SACEA01_000047;product=hypothetical protein;
scaffold_1	funannotate	exon	166328	166538	.	+	.	ID=SACEA01_000047-T1.exon1;Parent=SACEA01_000047-T1;
scaffold_1	funannotate	exon	166586	167806	.	+	.	ID=SACEA01_000047-T1.exon2;Parent=SACEA01_000047-T1;
scaffold_1	funannotate	exon	167868	168172	.	+	.	ID=SACEA01_000047-T1.exon3;Parent=SACEA01_000047-T1;
scaffold_1	funannotate	CDS	166328	166538	.	+	0	ID=SACEA01_000047-T1.cds;Parent=SACEA01_000047-T1;
scaffold_1	funannotate	CDS	166586	167806	.	+	2	ID=SACEA01_000047-T1.cds;Parent=SACEA01_000047-T1;
scaffold_1	funannotate	CDS	167868	168172	.	+	2	ID=SACEA01_000047-T1.cds;Parent=SACEA01_000047-T1;
scaffold_1	funannotate	gene	169199	170892	.	-	.	ID=SACEA01_000048;
scaffold_1	funannotate	mRNA	169199	170892	.	-	.	ID=SACEA01_000048-T1;Parent=SACEA01_000048;product=hypothetical protein;
scaffold_1	funannotate	exon	170602	170892	.	-	.	ID=SACEA01_000048-T1.exon1;Parent=SACEA01_000048-T1;
scaffold_1	funannotate	exon	170275	170467	.	-	.	ID=SACEA01_000048-T1.exon2;Parent=SACEA01_000048-T1;
scaffold_1	funannotate	exon	169967	170207	.	-	.	ID=SACEA01_000048-T1.exon3;Parent=SACEA01_000048-T1;
scaffold_1	funannotate	exon	169380	169945	.	-	.	ID=SACEA01_000048-T1.exon4;Parent=SACEA01_000048-T1;
scaffold_1	funannotate	exon	169199	169308	.	-	.	ID=SACEA01_000048-T1.exon5;Parent=SACEA01_000048-T1;
scaffold_1	funannotate	CDS	170602	170892	.	-	0	ID=SACEA01_000048-T1.cds;Parent=SACEA01_000048-T1;
scaffold_1	funannotate	CDS	170275	170467	.	-	0	ID=SACEA01_000048-T1.cds;Parent=SACEA01_000048-T1;
scaffold_1	funannotate	CDS	169967	170207	.	-	2	ID=SACEA01_000048-T1.cds;Parent=SACEA01_000048-T1;
scaffold_1	funannotate	CDS	169380	169945	.	-	1	ID=SACEA01_000048-T1.cds;Parent=SACEA01_000048-T1;
scaffold_1	funannotate	CDS	169199	169308	.	-	2	ID=SACEA01_000048-T1.cds;Parent=SACEA01_000048-T1;
scaffold_1	funannotate	gene	173140	173613	.	+	.	ID=SACEA01_000049;
scaffold_1	funannotate	mRNA	173140	173613	.	+	.	ID=SACEA01_000049-T1;Parent=SACEA01_000049;product=hypothetical protein;
scaffold_1	funannotate	exon	173140	173271	.	+	.	ID=SACEA01_000049-T1.exon1;Parent=SACEA01_000049-T1;
scaffold_1	funannotate	exon	173326	173613	.	+	.	ID=SACEA01_000049-T1.exon2;Parent=SACEA01_000049-T1;
scaffold_1	funannotate	CDS	173140	173271	.	+	0	ID=SACEA01_000049-T1.cds;Parent=SACEA01_000049-T1;
scaffold_1	funannotate	CDS	173326	173613	.	+	0	ID=SACEA01_000049-T1.cds;Parent=SACEA01_000049-T1;
scaffold_1	funannotate	gene	177564	179689	.	+	.	ID=SACEA01_000050;
scaffold_1	funannotate	mRNA	177564	179689	.	+	.	ID=SACEA01_000050-T1;Parent=SACEA01_000050;product=hypothetical protein;
scaffold_1	funannotate	exon	177564	177951	.	+	.	ID=SACEA01_000050-T1.exon1;Parent=SACEA01_000050-T1;
scaffold_1	funannotate	exon	178012	178091	.	+	.	ID=SACEA01_000050-T1.exon2;Parent=SACEA01_000050-T1;
scaffold_1	funannotate	exon	178353	179149	.	+	.	ID=SACEA01_000050-T1.exon3;Parent=SACEA01_000050-T1;
scaffold_1	funannotate	exon	179170	179285	.	+	.	ID=SACEA01_000050-T1.exon4;Parent=SACEA01_000050-T1;
scaffold_1	funannotate	exon	179403	179689	.	+	.	ID=SACEA01_000050-T1.exon5;Parent=SACEA01_000050-T1;
scaffold_1	funannotate	CDS	177564	177951	.	+	0	ID=SACEA01_000050-T1.cds;Parent=SACEA01_000050-T1;
scaffold_1	funannotate	CDS	178012	178091	.	+	2	ID=SACEA01_000050-T1.cds;Parent=SACEA01_000050-T1;
scaffold_1	funannotate	CDS	178353	179149	.	+	0	ID=SACEA01_000050-T1.cds;Parent=SACEA01_000050-T1;
scaffold_1	funannotate	CDS	179170	179285	.	+	1	ID=SACEA01_000050-T1.cds;Parent=SACEA01_000050-T1;
scaffold_1	funannotate	CDS	179403	179689	.	+	2	ID=SACEA01_000050-T1.cds;Parent=SACEA01_000050-T1;
scaffold_1	funannotate	gene	180815	182113	.	+	.	ID=SACEA01_000051;
scaffold_1	funannotate	mRNA	180815	182113	.	+	.	ID=SACEA01_000051-T1;Parent=SACEA01_000051;product=hypothetical protein;
scaffold_1	funannotate	exon	180815	181009	.	+	.	ID=SACEA01_000051-T1.exon1;Parent=SACEA01_000051-T1;
scaffold_1	funannotate	exon	181100	181243	.	+	.	ID=SACEA01_000051-T1.exon2;Parent=SACEA01_000051-T1;
scaffold_1	funannotate	exon	181334	182113	.	+	.	ID=SACEA01_000051-T1.exon3;Parent=SACEA01_000051-T1;
scaffold_1	funannotate	CDS	180815	181009	.	+	0	ID=SACEA01_000051-T1.cds;Parent=SACEA01_000051-T1;
scaffold_1	funannotate	CDS	181100	181243	.	+	0	ID=SACEA01_000051-T1.cds;Parent=SACEA01_000051-T1;
scaffold_1	funannotate	CDS	181334	182113	.	+	0	ID=SACEA01_000051-T1.cds;Parent=SACEA01_000051-T1;
scaffold_1	funannotate	gene	183069	184868	.	-	.	ID=SACEA01_000052;
scaffold_1	funannotate	mRNA	183069	184868	.	-	.	ID=SACEA01_000052-T1;Parent=SACEA01_000052;product=hypothetical protein;
scaffold_1	funannotate	exon	183069	184868	.	-	.	ID=SACEA01_000052-T1.exon1;Parent=SACEA01_000052-T1;
scaffold_1	funannotate	CDS	183069	184868	.	-	0	ID=SACEA01_000052-T1.cds;Parent=SACEA01_000052-T1;
scaffold_1	funannotate	gene	186097	187301	.	-	.	ID=SACEA01_000053;
scaffold_1	funannotate	mRNA	186097	187301	.	-	.	ID=SACEA01_000053-T1;Parent=SACEA01_000053;product=hypothetical protein;
scaffold_1	funannotate	exon	186963	187301	.	-	.	ID=SACEA01_000053-T1.exon1;Parent=SACEA01_000053-T1;
scaffold_1	funannotate	exon	186097	186831	.	-	.	ID=SACEA01_000053-T1.exon2;Parent=SACEA01_000053-T1;
scaffold_1	funannotate	CDS	186963	187301	.	-	0	ID=SACEA01_000053-T1.cds;Parent=SACEA01_000053-T1;
scaffold_1	funannotate	CDS	186097	186831	.	-	0	ID=SACEA01_000053-T1.cds;Parent=SACEA01_000053-T1;
scaffold_1	funannotate	gene	188349	190428	.	-	.	ID=SACEA01_000054;
scaffold_1	funannotate	mRNA	188349	190428	.	-	.	ID=SACEA01_000054-T1;Parent=SACEA01_000054;product=hypothetical protein;
scaffold_1	funannotate	exon	189808	190428	.	-	.	ID=SACEA01_000054-T1.exon1;Parent=SACEA01_000054-T1;
scaffold_1	funannotate	exon	188349	189743	.	-	.	ID=SACEA01_000054-T1.exon2;Parent=SACEA01_000054-T1;
scaffold_1	funannotate	CDS	189808	190428	.	-	0	ID=SACEA01_000054-T1.cds;Parent=SACEA01_000054-T1;
scaffold_1	funannotate	CDS	188349	189743	.	-	0	ID=SACEA01_000054-T1.cds;Parent=SACEA01_000054-T1;
scaffold_1	funannotate	gene	191566	191984	.	+	.	ID=SACEA01_000055;
scaffold_1	funannotate	mRNA	191566	191984	.	+	.	ID=SACEA01_000055-T1;Parent=SACEA01_000055;product=hypothetical protein;
scaffold_1	funannotate	exon	191566	191958	.	+	.	ID=SACEA01_000055-T1.exon1;Parent=SACEA01_000055-T1;
scaffold_1	funannotate	exon	191976	191984	.	+	.	ID=SACEA01_000055-T1.exon2;Parent=SACEA01_000055-T1;
scaffold_1	funannotate	CDS	191566	191958	.	+	0	ID=SACEA01_000055-T1.cds;Parent=SACEA01_000055-T1;
scaffold_1	funannotate	CDS	191976	191984	.	+	0	ID=SACEA01_000055-T1.cds;Parent=SACEA01_000055-T1;
scaffold_1	funannotate	gene	194693	195007	.	+	.	ID=SACEA01_000056;
scaffold_1	funannotate	mRNA	194693	195007	.	+	.	ID=SACEA01_000056-T1;Parent=SACEA01_000056;product=hypothetical protein;
scaffold_1	funannotate	exon	194693	195007	.	+	.	ID=SACEA01_000056-T1.exon1;Parent=SACEA01_000056-T1;
scaffold_1	funannotate	CDS	194693	195007	.	+	0	ID=SACEA01_000056-T1.cds;Parent=SACEA01_000056-T1;
scaffold_1	funannotate	gene	196045	197385	.	-	.	ID=SACEA01_000057;
scaffold_1	funannotate	mRNA	196045	197385	.	-	.	ID=SACEA01_000057-T1;Parent=SACEA01_000057;product=hypothetical protein;
scaffold_1	funannotate	exon	196045	197385	.	-	.	ID=SACEA01_000057-T1.exon1;Parent=SACEA01_000057-T1;
scaffold_1	funannotate	CDS	196045	197385	.	-	0	ID=SACEA01_000057-T1.cds;Parent=SACEA01_000057-T1;
scaffold_1	funannotate	gene	198577	200608	.	-	.	ID=SACEA01_000058;
scaffold_1	funannotate	mRNA	198577	200608	.	-	.	ID=SACEA01_000058-T1;Parent=SACEA01_000058;product=hypothetical protein;
scaffold_1	funannotate	exon	200202	200608	.	-	.	ID=SACEA01_000058-T1.exon1;Parent=SACEA01_000058-T1;
scaffold_1	funannotate	exon	199943	200154	.	-	.	ID=SACEA01_000058-T1.exon2;Parent=SACEA01_000058-T1;
scaffold_1	funannotate	exon	198577	199889	.	-	.	ID=SACEA01_000058-T1.exon3;Parent=SACEA01_000058-T1;
scaffold_1	funannotate	CDS	200202	200608	.	-	0	ID=SACEA01_000058-T1.cds;Parent=SACEA01_000058-T1;
scaffold_1	funannotate	CDS	199943	200154	.	-	1	ID=SACEA01_000058-T1.cds;Parent=SACEA01_000058-T1;
scaffold_1	funannotate	CDS	198577	199889	.	-	2	ID=SACEA01_000058-T1.cds;Parent=SACEA01_000058-T1;
scaffold_1	funannotate	gene	202619	203150	.	+	.	ID=SACEA01_000059;
scaffold_1	funannotate	mRNA	202619	203150	.	+	.	ID=SACEA01_000059-T1;Parent=SACEA01_000059;product=hypothetical protein;
scaffold_1	funannotate	exon	202619	202980	.	+	.	ID=SACEA01_000059-T1.exon1;Parent=SACEA01_000059-T1;
scaffold_1	funannotate	exon	203015	203150	.	+	.	ID=SACEA01_000059-T1.exon2;Parent=SACEA01_000059-T1;
scaffold_1	funannotate	CDS	202619	202980	.	+	0	ID=SACEA01_000059-T1.cds;Parent=SACEA01_000059-T1;
scaffold_1	funannotate	CDS	203015	203150	.	+	1	ID=SACEA01_000059-T1.cds;Parent=SACEA01_000059-T1;
scaffold_1	funannotate	gene	204201	204988	.	+	.	ID=SACEA01_000060;
scaffold_1	funannotate	mRNA	204201	204988	.	+	.	ID=SACEA01_000060-T1;Parent=SACEA01_000060;product=hypothetical protein;
scaffold_1	funannotate	exon	204201	204366	.	+	.	ID=SACEA01_000060-T1.exon1;Parent=SACEA01_000060-T1;
scaffold_1	funannotate	exon	204417	204988	.	+	.	ID=SACEA01_000060-T1.exon2;Parent=SACEA01_000060-T1;
scaffold_1	funannotate	CDS	204201	204366	.	+	0	ID=SACEA01_000060-T1.cds;Parent=SACEA01_000060-T1;
scaffold_1	funannotate	CDS	204417	204988	.	+	2	ID=SACEA01_000060-T1.cds;Parent=SACEA01_000060-T1;
scaffold_1	funannotate	gene	205178	207117	.	-	.	ID=SACEA01_000061;
scaffold_1	funannotate	mRNA	205178	207117	.	-	.	ID=SACEA01_000061-T1;Parent=SACEA01_000061;product=hypothetical protein;
scaffold_1	funannotate	exon	206946	207117	.	-	.	ID=SACEA01_000061-T1.exon1;Parent=SACEA01_000061-T1;
scaffold_1	funannotate	exon	206641	206839	.	-	.	ID=SACEA01_000061-T1.exon2;Parent=SACEA01_000061-T1;
scaffold_1	funannotate	exon	206477	206569	.	-	.	ID=SACEA01_000061-T1.exon3;Parent=SACEA01_000061-T1;
scaffold_1	funannotate	exon	205697	206409	.	-	.	ID=SACEA01_000061-T1.exon4;Parent=SACEA01_000061-T1;
scaffold_1	funannotate	exon	205178	205488	.	-	.	ID=SACEA01_000061-T1.exon5;Parent=SACEA01_000061-T1;
scaffold_1	funannotate	CDS	206946	207117	.	-	0	ID=SACEA01_000061-T1.cds;Parent=SACEA01_000061-T1;
scaffold_1	funannotate	CDS	206641	206839	.	-	2	ID=SACEA01_000061-T1.cds;Parent=SACEA01_000061-T1;
scaffold_1	funannotate	CDS	206477	206569	.	-	1	ID=SACEA01_000061-T1.cds;Parent=SACEA01_000061-T1;
scaffold_1	funannotate	CDS	205697	206409	.	-	1	ID=SACEA01_000061-T1.cds;Parent=SACEA01_000061-T1;
scaffold_1	funannotate	CDS	205178	205488	.	-	2	ID=SACEA01_000061-T1.cds;Parent=SACEA01_000061-T1;
scaffold_1	funannotate	gene	208668	210174	.	+	.	ID=SACEA01_000062;
scaffold_1	funannotate	mRNA	208668	210174	.	+	.	ID=SACEA01_000062-T1;Parent=SACEA01_000062;product=hypothetical protein;
scaffold_1	funannotate	exon	208668	208862	.	+	.	ID=SACEA01_000062-T1.exon1;Parent=SACEA01_000062-T1;
scaffold_1	funannotate	exon	208930	209052	.	+	.	ID=SACEA01_000062-T1.exon2;Parent=SACEA01_000062-T1;
scaffold_1	funannotate	exon	209120	209612	.	+	.	ID=SACEA01_000062-T1.exon3;Parent=SACEA01_000062-T1;
scaffold_1	funannotate	exon	209684	210174	.	+	.	ID=SACEA01_000062-T1.exon4;Parent=SACEA01_000062-T1;
scaffold_1	funannotate	CDS	208668	208862	.	+	0	ID=SACEA01_000062-T1.cds;Parent=SACEA01_000062-T1;
scaffold_1	funannotate	CDS	208930	209052	.	+	0	ID=SACEA01_000062-T1.cds;Parent=SACEA01_000062-T1;
scaffold_1	funannotate	CDS	209120	209612	.	+	0	ID=SACEA01_000062-T1.cds;Parent=SACEA01_000062-T1;
scaffold_1	funannotate	CDS	209684	210174	.	+	2	ID=SACEA01_000062-T1.cds;Parent=SACEA01_000062-T1;
scaffold_1	funannotate	gene	211870	212642	.	-	.	ID=SACEA01_000063;
scaffold_1	funannotate	mRNA	211870	212642	.	-	.	ID=SACEA01_000063-T1;Parent=SACEA01_000063;product=hypothetical protein;
scaffold_1	funannotate	exon	212280	212642	.	-	.	ID=SACEA01_000063-T1.exon1;Parent=SACEA01_000063-T1;
scaffold_1	funannotate	exon	211870	212010	.	-	.	ID=SACEA01_000063-T1.exon2;Parent=SACEA01_000063-T1;
scaffold_1	funannotate	CDS	212280	212642	.	-	0	ID=SACEA01_000063-T1.cds;Parent=SACEA01_000063-T1;
scaffold_1	funannotate	CDS	211870	212010	.	-	0	ID=SACEA01_000063-T1.cds;Parent=SACEA01_000063-T1;
scaffold_1	funannotate	gene	213876	217099	.	+	.	ID=SACEA01_000064;
scaffold_1	funannotate	mRNA	213876	217099	.	+	.	ID=SACEA01_000064-T1;Parent=SACEA01_000064;product=hypothetical protein;
scaffold_1	funannotate	exon	213876	215463	.	+	.	ID=SACEA01_000064-T1.exon1;Parent=SACEA01_000064-T1;
scaffold_1	funannotate	exon	215521	215786	.	+	.	ID=SACEA01_000064-T1.exon2;Parent=SACEA01_000064-T1;
scaffold_1	funannotate	exon	215991	216180	.	+	.	ID=SACEA01_000064-T1.exon3;Parent=SACEA01_000064-T1;
scaffold_1	funannotate	exon	216235	216681	.	+	.	ID=SACEA01_000064-T1.exon4;Parent=SACEA01_000064-T1;
scaffold_1	funannotate	exon	216747	217099	.	+	.	ID=SACEA01_000064-T1.exon5;Parent=SACEA01_000064-T1;
scaffold_1	funannotate	CDS	213876	215463	.	+	0	ID=SACEA01_000064-T1.cds;Parent=SACEA01_000064-T1;
scaffold_1	funannotate	CDS	215521	215786	.	+	2	ID=SACEA01_000064-T1.cds;Parent=SACEA01_000064-T1;
scaffold_1	funannotate	CDS	215991	216180	.	+	0	ID=SACEA01_000064-T1.cds;Parent=SACEA01_000064-T1;
scaffold_1	funannotate	CDS	216235	216681	.	+	2	ID=SACEA01_000064-T1.cds;Parent=SACEA01_000064-T1;
scaffold_1	funannotate	CDS	216747	217099	.	+	2	ID=SACEA01_000064-T1.cds;Parent=SACEA01_000064-T1;
scaffold_1	funannotate	gene	218529	219852	.	+	.	ID=SACEA01_000065;
scaffold_1	funannotate	mRNA	218529	219852	.	+	.	ID=SACEA01_000065-T1;Parent=SACEA01_000065;product=hypothetical protein;
scaffold_1	funannotate	exon	218529	218817	.	+	.	ID=SACEA01_000065-T1.exon1;Parent=SACEA01_000065-T1;
scaffold_1	funannotate	exon	218887	219201	.	+	.	ID=SACEA01_000065-T1.exon2;Parent=SACEA01_000065-T1;
scaffold_1	funannotate	exon	219290	219852	.	+	.	ID=SACEA01_000065-T1.exon3;Parent=SACEA01_000065-T1;
scaffold_1	funannotate	CDS	218529	218817	.	+	0	ID=SACEA01_000065-T1.cds;Parent=SACEA01_000065-T1;
scaffold_1	funannotate	CDS	218887	219201	.	+	2	ID=SACEA01_000065-T1.cds;Parent=SACEA01_000065-T1;
scaffold_1	funannotate	CDS	219290	219852	.	+	2	ID=SACEA01_000065-T1.cds;Parent=SACEA01_000065-T1;
scaffold_1	funannotate	gene	220986	222745	.	-	.	ID=SACEA01_000066;
scaffold_1	funannotate	mRNA	220986	222745	.	-	.	ID=SACEA01_000066-T1;Parent=SACEA01_000066;product=hypothetical protein;
scaffold_1	funannotate	exon	222148	222745	.	-	.	ID=SACEA01_000066-T1.exon1;Parent=SACEA01_000066-T1;
scaffold_1	funannotate	exon	222041	222106	.	-	.	ID=SACEA01_000066-T1.exon2;Parent=SACEA01_000066-T1;
scaffold_1	funannotate	exon	220986	221986	.	-	.	ID=SACEA01_000066-T1.exon3;Parent=SACEA01_000066-T1;
scaffold_1	funannotate	CDS	222148	222745	.	-	0	ID=SACEA01_000066-T1.cds;Parent=SACEA01_000066-T1;
scaffold_1	funannotate	CDS	222041	222106	.	-	2	ID=SACEA01_000066-T1.cds;Parent=SACEA01_000066-T1;
scaffold_1	funannotate	CDS	220986	221986	.	-	2	ID=SACEA01_000066-T1.cds;Parent=SACEA01_000066-T1;
scaffold_1	funannotate	gene	223720	225574	.	+	.	ID=SACEA01_000067;
scaffold_1	funannotate	mRNA	223720	225574	.	+	.	ID=SACEA01_000067-T1;Parent=SACEA01_000067;product=hypothetical protein;
scaffold_1	funannotate	exon	223720	224748	.	+	.	ID=SACEA01_000067-T1.exon1;Parent=SACEA01_000067-T1;
scaffold_1	funannotate	exon	224807	225128	.	+	.	ID=SACEA01_000067-T1.exon2;Parent=SACEA01_000067-T1;
scaffold_1	funannotate	exon	225180	225322	.	+	.	ID=SACEA01_000067-T1.exon3;Parent=SACEA01_000067-T1;
scaffold_1	funannotate	exon	225386	225574	.	+	.	ID=SACEA01_000067-T1.exon4;Parent=SACEA01_000067-T1;
scaffold_1	funannotate	CDS	223720	224748	.	+	0	ID=SACEA01_000067-T1.cds;Parent=SACEA01_000067-T1;
scaffold_1	funannotate	CDS	224807	225128	.	+	0	ID=SACEA01_000067-T1.cds;Parent=SACEA01_000067-T1;
scaffold_1	funannotate	CDS	225180	225322	.	+	2	ID=SACEA01_000067-T1.cds;Parent=SACEA01_000067-T1;
scaffold_1	funannotate	CDS	225386	225574	.	+	0	ID=SACEA01_000067-T1.cds;Parent=SACEA01_000067-T1;
scaffold_1	funannotate	gene	226343	228567	.	+	.	ID=SACEA01_000068;
scaffold_1	funannotate	mRNA	226343	228567	.	+	.	ID=SACEA01_000068-T1;Parent=SACEA01_000068;product=hypothetical protein;
scaffold_1	funannotate	exon	226343	226610	.	+	.	ID=SACEA01_000068-T1.exon1;Parent=SACEA01_000068-T1;
scaffold_1	funannotate	exon	226771	226826	.	+	.	ID=SACEA01_000068-T1.exon2;Parent=SACEA01_000068-T1;
scaffold_1	funannotate	exon	226882	228567	.	+	.	ID=SACEA01_000068-T1.exon3;Parent=SACEA01_000068-T1;
scaffold_1	funannotate	CDS	226343	226610	.	+	0	ID=SACEA01_000068-T1.cds;Parent=SACEA01_000068-T1;
scaffold_1	funannotate	CDS	226771	226826	.	+	2	ID=SACEA01_000068-T1.cds;Parent=SACEA01_000068-T1;
scaffold_1	funannotate	CDS	226882	228567	.	+	0	ID=SACEA01_000068-T1.cds;Parent=SACEA01_000068-T1;
scaffold_1	funannotate	gene	236742	237866	.	+	.	ID=SACEA01_000069;
scaffold_1	funannotate	mRNA	236742	237866	.	+	.	ID=SACEA01_000069-T1;Parent=SACEA01_000069;product=hypothetical protein;
scaffold_1	funannotate	exon	236742	237866	.	+	.	ID=SACEA01_000069-T1.exon1;Parent=SACEA01_000069-T1;
scaffold_1	funannotate	CDS	236742	237866	.	+	0	ID=SACEA01_000069-T1.cds;Parent=SACEA01_000069-T1;
scaffold_1	funannotate	gene	238638	239309	.	-	.	ID=SACEA01_000070;
scaffold_1	funannotate	mRNA	238638	239309	.	-	.	ID=SACEA01_000070-T1;Parent=SACEA01_000070;product=hypothetical protein;
scaffold_1	funannotate	exon	238638	239309	.	-	.	ID=SACEA01_000070-T1.exon1;Parent=SACEA01_000070-T1;
scaffold_1	funannotate	CDS	238638	239309	.	-	0	ID=SACEA01_000070-T1.cds;Parent=SACEA01_000070-T1;
scaffold_1	funannotate	gene	240950	241673	.	-	.	ID=SACEA01_000071;
scaffold_1	funannotate	mRNA	240950	241673	.	-	.	ID=SACEA01_000071-T1;Parent=SACEA01_000071;product=hypothetical protein;
scaffold_1	funannotate	exon	241170	241673	.	-	.	ID=SACEA01_000071-T1.exon1;Parent=SACEA01_000071-T1;
scaffold_1	funannotate	exon	241007	241074	.	-	.	ID=SACEA01_000071-T1.exon2;Parent=SACEA01_000071-T1;
scaffold_1	funannotate	exon	240950	240953	.	-	.	ID=SACEA01_000071-T1.exon3;Parent=SACEA01_000071-T1;
scaffold_1	funannotate	CDS	241170	241673	.	-	0	ID=SACEA01_000071-T1.cds;Parent=SACEA01_000071-T1;
scaffold_1	funannotate	CDS	241007	241074	.	-	0	ID=SACEA01_000071-T1.cds;Parent=SACEA01_000071-T1;
scaffold_1	funannotate	CDS	240950	240953	.	-	1	ID=SACEA01_000071-T1.cds;Parent=SACEA01_000071-T1;
scaffold_1	funannotate	gene	243409	244023	.	-	.	ID=SACEA01_000072;
scaffold_1	funannotate	mRNA	243409	244023	.	-	.	ID=SACEA01_000072-T1;Parent=SACEA01_000072;product=hypothetical protein;
scaffold_1	funannotate	exon	243409	244023	.	-	.	ID=SACEA01_000072-T1.exon1;Parent=SACEA01_000072-T1;
scaffold_1	funannotate	CDS	243409	244023	.	-	0	ID=SACEA01_000072-T1.cds;Parent=SACEA01_000072-T1;
scaffold_1	funannotate	gene	244904	246075	.	-	.	ID=SACEA01_000073;
scaffold_1	funannotate	mRNA	244904	246075	.	-	.	ID=SACEA01_000073-T1;Parent=SACEA01_000073;product=hypothetical protein;
scaffold_1	funannotate	exon	245821	246075	.	-	.	ID=SACEA01_000073-T1.exon1;Parent=SACEA01_000073-T1;
scaffold_1	funannotate	exon	244904	245686	.	-	.	ID=SACEA01_000073-T1.exon2;Parent=SACEA01_000073-T1;
scaffold_1	funannotate	CDS	245821	246075	.	-	0	ID=SACEA01_000073-T1.cds;Parent=SACEA01_000073-T1;
scaffold_1	funannotate	CDS	244904	245686	.	-	0	ID=SACEA01_000073-T1.cds;Parent=SACEA01_000073-T1;
scaffold_1	funannotate	gene	246546	247326	.	+	.	ID=SACEA01_000074;
scaffold_1	funannotate	mRNA	246546	247326	.	+	.	ID=SACEA01_000074-T1;Parent=SACEA01_000074;product=hypothetical protein;
scaffold_1	funannotate	exon	246546	246628	.	+	.	ID=SACEA01_000074-T1.exon1;Parent=SACEA01_000074-T1;
scaffold_1	funannotate	exon	246846	247093	.	+	.	ID=SACEA01_000074-T1.exon2;Parent=SACEA01_000074-T1;
scaffold_1	funannotate	exon	247247	247326	.	+	.	ID=SACEA01_000074-T1.exon3;Parent=SACEA01_000074-T1;
scaffold_1	funannotate	CDS	246546	246628	.	+	0	ID=SACEA01_000074-T1.cds;Parent=SACEA01_000074-T1;
scaffold_1	funannotate	CDS	246846	247093	.	+	1	ID=SACEA01_000074-T1.cds;Parent=SACEA01_000074-T1;
scaffold_1	funannotate	CDS	247247	247326	.	+	2	ID=SACEA01_000074-T1.cds;Parent=SACEA01_000074-T1;
scaffold_1	funannotate	gene	248015	248704	.	-	.	ID=SACEA01_000075;
scaffold_1	funannotate	mRNA	248015	248704	.	-	.	ID=SACEA01_000075-T1;Parent=SACEA01_000075;product=hypothetical protein;
scaffold_1	funannotate	exon	248015	248704	.	-	.	ID=SACEA01_000075-T1.exon1;Parent=SACEA01_000075-T1;
scaffold_1	funannotate	CDS	248015	248704	.	-	0	ID=SACEA01_000075-T1.cds;Parent=SACEA01_000075-T1;
scaffold_1	funannotate	gene	250798	251634	.	-	.	ID=SACEA01_000076;
scaffold_1	funannotate	mRNA	250798	251634	.	-	.	ID=SACEA01_000076-T1;Parent=SACEA01_000076;product=hypothetical protein;
scaffold_1	funannotate	exon	250798	251634	.	-	.	ID=SACEA01_000076-T1.exon1;Parent=SACEA01_000076-T1;
scaffold_1	funannotate	CDS	250798	251634	.	-	0	ID=SACEA01_000076-T1.cds;Parent=SACEA01_000076-T1;
scaffold_1	funannotate	gene	253902	254702	.	+	.	ID=SACEA01_000077;
scaffold_1	funannotate	mRNA	253902	254702	.	+	.	ID=SACEA01_000077-T1;Parent=SACEA01_000077;product=hypothetical protein;
scaffold_1	funannotate	exon	253902	254702	.	+	.	ID=SACEA01_000077-T1.exon1;Parent=SACEA01_000077-T1;
scaffold_1	funannotate	CDS	253902	254702	.	+	0	ID=SACEA01_000077-T1.cds;Parent=SACEA01_000077-T1;
scaffold_1	funannotate	gene	257319	258203	.	-	.	ID=SACEA01_000078;
scaffold_1	funannotate	mRNA	257319	258203	.	-	.	ID=SACEA01_000078-T1;Parent=SACEA01_000078;product=hypothetical protein;
scaffold_1	funannotate	exon	257319	258203	.	-	.	ID=SACEA01_000078-T1.exon1;Parent=SACEA01_000078-T1;
scaffold_1	funannotate	CDS	257319	258203	.	-	0	ID=SACEA01_000078-T1.cds;Parent=SACEA01_000078-T1;
scaffold_1	funannotate	gene	259103	259982	.	+	.	ID=SACEA01_000079;
scaffold_1	funannotate	mRNA	259103	259982	.	+	.	ID=SACEA01_000079-T1;Parent=SACEA01_000079;product=hypothetical protein;
scaffold_1	funannotate	exon	259103	259208	.	+	.	ID=SACEA01_000079-T1.exon1;Parent=SACEA01_000079-T1;
scaffold_1	funannotate	exon	259270	259982	.	+	.	ID=SACEA01_000079-T1.exon2;Parent=SACEA01_000079-T1;
scaffold_1	funannotate	CDS	259103	259208	.	+	0	ID=SACEA01_000079-T1.cds;Parent=SACEA01_000079-T1;
scaffold_1	funannotate	CDS	259270	259982	.	+	2	ID=SACEA01_000079-T1.cds;Parent=SACEA01_000079-T1;
scaffold_1	funannotate	gene	262851	263242	.	+	.	ID=SACEA01_000080;
scaffold_1	funannotate	mRNA	262851	263242	.	+	.	ID=SACEA01_000080-T1;Parent=SACEA01_000080;product=hypothetical protein;
scaffold_1	funannotate	exon	262851	262991	.	+	.	ID=SACEA01_000080-T1.exon1;Parent=SACEA01_000080-T1;
scaffold_1	funannotate	exon	263003	263242	.	+	.	ID=SACEA01_000080-T1.exon2;Parent=SACEA01_000080-T1;
scaffold_1	funannotate	CDS	262851	262991	.	+	0	ID=SACEA01_000080-T1.cds;Parent=SACEA01_000080-T1;
scaffold_1	funannotate	CDS	263003	263242	.	+	0	ID=SACEA01_000080-T1.cds;Parent=SACEA01_000080-T1;
scaffold_1	funannotate	gene	265330	269307	.	+	.	ID=SACEA01_000081;
scaffold_1	funannotate	mRNA	265330	269307	.	+	.	ID=SACEA01_000081-T1;Parent=SACEA01_000081;product=hypothetical protein;
scaffold_1	funannotate	exon	265330	269307	.	+	.	ID=SACEA01_000081-T1.exon1;Parent=SACEA01_000081-T1;
scaffold_1	funannotate	CDS	265330	269307	.	+	0	ID=SACEA01_000081-T1.cds;Parent=SACEA01_000081-T1;
scaffold_1	funannotate	gene	270219	271139	.	+	.	ID=SACEA01_000082;
scaffold_1	funannotate	mRNA	270219	271139	.	+	.	ID=SACEA01_000082-T1;Parent=SACEA01_000082;product=hypothetical protein;
scaffold_1	funannotate	exon	270219	271139	.	+	.	ID=SACEA01_000082-T1.exon1;Parent=SACEA01_000082-T1;
scaffold_1	funannotate	CDS	270219	271139	.	+	0	ID=SACEA01_000082-T1.cds;Parent=SACEA01_000082-T1;
scaffold_1	funannotate	gene	272293	273468	.	+	.	ID=SACEA01_000083;
scaffold_1	funannotate	mRNA	272293	273468	.	+	.	ID=SACEA01_000083-T1;Parent=SACEA01_000083;product=hypothetical protein;
scaffold_1	funannotate	exon	272293	272935	.	+	.	ID=SACEA01_000083-T1.exon1;Parent=SACEA01_000083-T1;
scaffold_1	funannotate	exon	273011	273129	.	+	.	ID=SACEA01_000083-T1.exon2;Parent=SACEA01_000083-T1;
scaffold_1	funannotate	exon	273193	273468	.	+	.	ID=SACEA01_000083-T1.exon3;Parent=SACEA01_000083-T1;
scaffold_1	funannotate	CDS	272293	272935	.	+	0	ID=SACEA01_000083-T1.cds;Parent=SACEA01_000083-T1;
scaffold_1	funannotate	CDS	273011	273129	.	+	2	ID=SACEA01_000083-T1.cds;Parent=SACEA01_000083-T1;
scaffold_1	funannotate	CDS	273193	273468	.	+	0	ID=SACEA01_000083-T1.cds;Parent=SACEA01_000083-T1;
scaffold_1	funannotate	gene	275397	276866	.	+	.	ID=SACEA01_000084;
scaffold_1	funannotate	mRNA	275397	276866	.	+	.	ID=SACEA01_000084-T1;Parent=SACEA01_000084;product=hypothetical protein;
scaffold_1	funannotate	exon	275397	275448	.	+	.	ID=SACEA01_000084-T1.exon1;Parent=SACEA01_000084-T1;
scaffold_1	funannotate	exon	275599	276866	.	+	.	ID=SACEA01_000084-T1.exon2;Parent=SACEA01_000084-T1;
scaffold_1	funannotate	CDS	275397	275448	.	+	0	ID=SACEA01_000084-T1.cds;Parent=SACEA01_000084-T1;
scaffold_1	funannotate	CDS	275599	276866	.	+	2	ID=SACEA01_000084-T1.cds;Parent=SACEA01_000084-T1;
scaffold_1	funannotate	gene	277654	278860	.	+	.	ID=SACEA01_000085;
scaffold_1	funannotate	mRNA	277654	278860	.	+	.	ID=SACEA01_000085-T1;Parent=SACEA01_000085;product=hypothetical protein;
scaffold_1	funannotate	exon	277654	277960	.	+	.	ID=SACEA01_000085-T1.exon1;Parent=SACEA01_000085-T1;
scaffold_1	funannotate	exon	278092	278213	.	+	.	ID=SACEA01_000085-T1.exon2;Parent=SACEA01_000085-T1;
scaffold_1	funannotate	exon	278285	278860	.	+	.	ID=SACEA01_000085-T1.exon3;Parent=SACEA01_000085-T1;
scaffold_1	funannotate	CDS	277654	277960	.	+	0	ID=SACEA01_000085-T1.cds;Parent=SACEA01_000085-T1;
scaffold_1	funannotate	CDS	278092	278213	.	+	2	ID=SACEA01_000085-T1.cds;Parent=SACEA01_000085-T1;
scaffold_1	funannotate	CDS	278285	278860	.	+	0	ID=SACEA01_000085-T1.cds;Parent=SACEA01_000085-T1;
scaffold_1	funannotate	gene	278896	281604	.	+	.	ID=SACEA01_000086;
scaffold_1	funannotate	mRNA	278896	281604	.	+	.	ID=SACEA01_000086-T1;Parent=SACEA01_000086;product=hypothetical protein;
scaffold_1	funannotate	exon	278896	281000	.	+	.	ID=SACEA01_000086-T1.exon1;Parent=SACEA01_000086-T1;
scaffold_1	funannotate	exon	281073	281604	.	+	.	ID=SACEA01_000086-T1.exon2;Parent=SACEA01_000086-T1;
scaffold_1	funannotate	CDS	278896	281000	.	+	0	ID=SACEA01_000086-T1.cds;Parent=SACEA01_000086-T1;
scaffold_1	funannotate	CDS	281073	281604	.	+	1	ID=SACEA01_000086-T1.cds;Parent=SACEA01_000086-T1;
scaffold_1	funannotate	gene	282143	282243	.	+	.	ID=SACEA01_000087;
scaffold_1	funannotate	tRNA	282143	282243	.	+	.	ID=SACEA01_000087-T1;Parent=SACEA01_000087;product=tRNA-Ser;
scaffold_1	funannotate	exon	282143	282243	.	+	.	ID=SACEA01_000087-T1.exon1;Parent=SACEA01_000087-T1;
scaffold_1	funannotate	gene	282821	285445	.	-	.	ID=SACEA01_000088;
scaffold_1	funannotate	mRNA	282821	285445	.	-	.	ID=SACEA01_000088-T1;Parent=SACEA01_000088;product=hypothetical protein;
scaffold_1	funannotate	exon	285397	285445	.	-	.	ID=SACEA01_000088-T1.exon1;Parent=SACEA01_000088-T1;
scaffold_1	funannotate	exon	285152	285342	.	-	.	ID=SACEA01_000088-T1.exon2;Parent=SACEA01_000088-T1;
scaffold_1	funannotate	exon	285006	285087	.	-	.	ID=SACEA01_000088-T1.exon3;Parent=SACEA01_000088-T1;
scaffold_1	funannotate	exon	283976	284868	.	-	.	ID=SACEA01_000088-T1.exon4;Parent=SACEA01_000088-T1;
scaffold_1	funannotate	exon	282821	283840	.	-	.	ID=SACEA01_000088-T1.exon5;Parent=SACEA01_000088-T1;
scaffold_1	funannotate	CDS	285397	285445	.	-	0	ID=SACEA01_000088-T1.cds;Parent=SACEA01_000088-T1;
scaffold_1	funannotate	CDS	285152	285342	.	-	2	ID=SACEA01_000088-T1.cds;Parent=SACEA01_000088-T1;
scaffold_1	funannotate	CDS	285006	285087	.	-	0	ID=SACEA01_000088-T1.cds;Parent=SACEA01_000088-T1;
scaffold_1	funannotate	CDS	283976	284868	.	-	2	ID=SACEA01_000088-T1.cds;Parent=SACEA01_000088-T1;
scaffold_1	funannotate	CDS	282821	283840	.	-	0	ID=SACEA01_000088-T1.cds;Parent=SACEA01_000088-T1;
scaffold_1	funannotate	gene	285679	286679	.	+	.	ID=SACEA01_000089;
scaffold_1	funannotate	mRNA	285679	286679	.	+	.	ID=SACEA01_000089-T1;Parent=SACEA01_000089;product=hypothetical protein;
scaffold_1	funannotate	exon	285679	286324	.	+	.	ID=SACEA01_000089-T1.exon1;Parent=SACEA01_000089-T1;
scaffold_1	funannotate	exon	286390	286679	.	+	.	ID=SACEA01_000089-T1.exon2;Parent=SACEA01_000089-T1;
scaffold_1	funannotate	CDS	285679	286324	.	+	0	ID=SACEA01_000089-T1.cds;Parent=SACEA01_000089-T1;
scaffold_1	funannotate	CDS	286390	286679	.	+	2	ID=SACEA01_000089-T1.cds;Parent=SACEA01_000089-T1;
scaffold_1	funannotate	gene	287455	288512	.	-	.	ID=SACEA01_000090;
scaffold_1	funannotate	mRNA	287455	288512	.	-	.	ID=SACEA01_000090-T1;Parent=SACEA01_000090;product=hypothetical protein;
scaffold_1	funannotate	exon	288055	288512	.	-	.	ID=SACEA01_000090-T1.exon1;Parent=SACEA01_000090-T1;
scaffold_1	funannotate	exon	287754	287981	.	-	.	ID=SACEA01_000090-T1.exon2;Parent=SACEA01_000090-T1;
scaffold_1	funannotate	exon	287455	287680	.	-	.	ID=SACEA01_000090-T1.exon3;Parent=SACEA01_000090-T1;
scaffold_1	funannotate	CDS	288055	288512	.	-	0	ID=SACEA01_000090-T1.cds;Parent=SACEA01_000090-T1;
scaffold_1	funannotate	CDS	287754	287981	.	-	1	ID=SACEA01_000090-T1.cds;Parent=SACEA01_000090-T1;
scaffold_1	funannotate	CDS	287455	287680	.	-	1	ID=SACEA01_000090-T1.cds;Parent=SACEA01_000090-T1;
scaffold_1	funannotate	gene	291137	291406	.	+	.	ID=SACEA01_000091;
scaffold_1	funannotate	mRNA	291137	291406	.	+	.	ID=SACEA01_000091-T1;Parent=SACEA01_000091;product=hypothetical protein;
scaffold_1	funannotate	exon	291137	291406	.	+	.	ID=SACEA01_000091-T1.exon1;Parent=SACEA01_000091-T1;
scaffold_1	funannotate	CDS	291137	291406	.	+	0	ID=SACEA01_000091-T1.cds;Parent=SACEA01_000091-T1;
scaffold_1	funannotate	gene	291468	292271	.	-	.	ID=SACEA01_000092;
scaffold_1	funannotate	mRNA	291468	292271	.	-	.	ID=SACEA01_000092-T1;Parent=SACEA01_000092;product=hypothetical protein;
scaffold_1	funannotate	exon	291468	292271	.	-	.	ID=SACEA01_000092-T1.exon1;Parent=SACEA01_000092-T1;
scaffold_1	funannotate	CDS	291468	292271	.	-	0	ID=SACEA01_000092-T1.cds;Parent=SACEA01_000092-T1;
scaffold_1	funannotate	gene	293118	294854	.	+	.	ID=SACEA01_000093;
scaffold_1	funannotate	mRNA	293118	294854	.	+	.	ID=SACEA01_000093-T1;Parent=SACEA01_000093;product=hypothetical protein;
scaffold_1	funannotate	exon	293118	294854	.	+	.	ID=SACEA01_000093-T1.exon1;Parent=SACEA01_000093-T1;
scaffold_1	funannotate	CDS	293118	294854	.	+	0	ID=SACEA01_000093-T1.cds;Parent=SACEA01_000093-T1;
scaffold_1	funannotate	gene	296979	297924	.	-	.	ID=SACEA01_000094;
scaffold_1	funannotate	mRNA	296979	297924	.	-	.	ID=SACEA01_000094-T1;Parent=SACEA01_000094;product=hypothetical protein;
scaffold_1	funannotate	exon	297850	297924	.	-	.	ID=SACEA01_000094-T1.exon1;Parent=SACEA01_000094-T1;
scaffold_1	funannotate	exon	297449	297781	.	-	.	ID=SACEA01_000094-T1.exon2;Parent=SACEA01_000094-T1;
scaffold_1	funannotate	exon	296979	297395	.	-	.	ID=SACEA01_000094-T1.exon3;Parent=SACEA01_000094-T1;
scaffold_1	funannotate	CDS	297850	297924	.	-	0	ID=SACEA01_000094-T1.cds;Parent=SACEA01_000094-T1;
scaffold_1	funannotate	CDS	297449	297781	.	-	0	ID=SACEA01_000094-T1.cds;Parent=SACEA01_000094-T1;
scaffold_1	funannotate	CDS	296979	297395	.	-	0	ID=SACEA01_000094-T1.cds;Parent=SACEA01_000094-T1;
scaffold_1	funannotate	gene	299976	301286	.	-	.	ID=SACEA01_000095;
scaffold_1	funannotate	mRNA	299976	301286	.	-	.	ID=SACEA01_000095-T1;Parent=SACEA01_000095;product=hypothetical protein;
scaffold_1	funannotate	exon	301136	301286	.	-	.	ID=SACEA01_000095-T1.exon1;Parent=SACEA01_000095-T1;
scaffold_1	funannotate	exon	301015	301080	.	-	.	ID=SACEA01_000095-T1.exon2;Parent=SACEA01_000095-T1;
scaffold_1	funannotate	exon	300880	300947	.	-	.	ID=SACEA01_000095-T1.exon3;Parent=SACEA01_000095-T1;
scaffold_1	funannotate	exon	300443	300819	.	-	.	ID=SACEA01_000095-T1.exon4;Parent=SACEA01_000095-T1;
scaffold_1	funannotate	exon	300300	300389	.	-	.	ID=SACEA01_000095-T1.exon5;Parent=SACEA01_000095-T1;
scaffold_1	funannotate	exon	299976	300237	.	-	.	ID=SACEA01_000095-T1.exon6;Parent=SACEA01_000095-T1;
scaffold_1	funannotate	CDS	301136	301286	.	-	0	ID=SACEA01_000095-T1.cds;Parent=SACEA01_000095-T1;
scaffold_1	funannotate	CDS	301015	301080	.	-	2	ID=SACEA01_000095-T1.cds;Parent=SACEA01_000095-T1;
scaffold_1	funannotate	CDS	300880	300947	.	-	2	ID=SACEA01_000095-T1.cds;Parent=SACEA01_000095-T1;
scaffold_1	funannotate	CDS	300443	300819	.	-	0	ID=SACEA01_000095-T1.cds;Parent=SACEA01_000095-T1;
scaffold_1	funannotate	CDS	300300	300389	.	-	1	ID=SACEA01_000095-T1.cds;Parent=SACEA01_000095-T1;
scaffold_1	funannotate	CDS	299976	300237	.	-	1	ID=SACEA01_000095-T1.cds;Parent=SACEA01_000095-T1;
scaffold_1	funannotate	gene	301819	303876	.	+	.	ID=SACEA01_000096;
scaffold_1	funannotate	mRNA	301819	303876	.	+	.	ID=SACEA01_000096-T1;Parent=SACEA01_000096;product=hypothetical protein;
scaffold_1	funannotate	exon	301819	301935	.	+	.	ID=SACEA01_000096-T1.exon1;Parent=SACEA01_000096-T1;
scaffold_1	funannotate	exon	301994	302077	.	+	.	ID=SACEA01_000096-T1.exon2;Parent=SACEA01_000096-T1;
scaffold_1	funannotate	exon	302130	302445	.	+	.	ID=SACEA01_000096-T1.exon3;Parent=SACEA01_000096-T1;
scaffold_1	funannotate	exon	302650	302746	.	+	.	ID=SACEA01_000096-T1.exon4;Parent=SACEA01_000096-T1;
scaffold_1	funannotate	exon	302798	302927	.	+	.	ID=SACEA01_000096-T1.exon5;Parent=SACEA01_000096-T1;
scaffold_1	funannotate	exon	302983	303099	.	+	.	ID=SACEA01_000096-T1.exon6;Parent=SACEA01_000096-T1;
scaffold_1	funannotate	exon	303161	303326	.	+	.	ID=SACEA01_000096-T1.exon7;Parent=SACEA01_000096-T1;
scaffold_1	funannotate	exon	303374	303641	.	+	.	ID=SACEA01_000096-T1.exon8;Parent=SACEA01_000096-T1;
scaffold_1	funannotate	exon	303696	303876	.	+	.	ID=SACEA01_000096-T1.exon9;Parent=SACEA01_000096-T1;
scaffold_1	funannotate	CDS	301819	301935	.	+	0	ID=SACEA01_000096-T1.cds;Parent=SACEA01_000096-T1;
scaffold_1	funannotate	CDS	301994	302077	.	+	0	ID=SACEA01_000096-T1.cds;Parent=SACEA01_000096-T1;
scaffold_1	funannotate	CDS	302130	302445	.	+	0	ID=SACEA01_000096-T1.cds;Parent=SACEA01_000096-T1;
scaffold_1	funannotate	CDS	302650	302746	.	+	2	ID=SACEA01_000096-T1.cds;Parent=SACEA01_000096-T1;
scaffold_1	funannotate	CDS	302798	302927	.	+	1	ID=SACEA01_000096-T1.cds;Parent=SACEA01_000096-T1;
scaffold_1	funannotate	CDS	302983	303099	.	+	0	ID=SACEA01_000096-T1.cds;Parent=SACEA01_000096-T1;
scaffold_1	funannotate	CDS	303161	303326	.	+	0	ID=SACEA01_000096-T1.cds;Parent=SACEA01_000096-T1;
scaffold_1	funannotate	CDS	303374	303641	.	+	2	ID=SACEA01_000096-T1.cds;Parent=SACEA01_000096-T1;
scaffold_1	funannotate	CDS	303696	303876	.	+	1	ID=SACEA01_000096-T1.cds;Parent=SACEA01_000096-T1;
scaffold_1	funannotate	gene	304414	305034	.	-	.	ID=SACEA01_000097;
scaffold_1	funannotate	mRNA	304414	305034	.	-	.	ID=SACEA01_000097-T1;Parent=SACEA01_000097;product=hypothetical protein;
scaffold_1	funannotate	exon	304945	305034	.	-	.	ID=SACEA01_000097-T1.exon1;Parent=SACEA01_000097-T1;
scaffold_1	funannotate	exon	304414	304641	.	-	.	ID=SACEA01_000097-T1.exon2;Parent=SACEA01_000097-T1;
scaffold_1	funannotate	CDS	304945	305034	.	-	0	ID=SACEA01_000097-T1.cds;Parent=SACEA01_000097-T1;
scaffold_1	funannotate	CDS	304414	304641	.	-	0	ID=SACEA01_000097-T1.cds;Parent=SACEA01_000097-T1;
scaffold_1	funannotate	gene	307842	309176	.	+	.	ID=SACEA01_000098;
scaffold_1	funannotate	mRNA	307842	309176	.	+	.	ID=SACEA01_000098-T1;Parent=SACEA01_000098;product=hypothetical protein;
scaffold_1	funannotate	exon	307842	309176	.	+	.	ID=SACEA01_000098-T1.exon1;Parent=SACEA01_000098-T1;
scaffold_1	funannotate	CDS	307842	309176	.	+	0	ID=SACEA01_000098-T1.cds;Parent=SACEA01_000098-T1;
scaffold_1	funannotate	gene	309391	310536	.	+	.	ID=SACEA01_000099;
scaffold_1	funannotate	mRNA	309391	310536	.	+	.	ID=SACEA01_000099-T1;Parent=SACEA01_000099;product=hypothetical protein;
scaffold_1	funannotate	exon	309391	309452	.	+	.	ID=SACEA01_000099-T1.exon1;Parent=SACEA01_000099-T1;
scaffold_1	funannotate	exon	310010	310248	.	+	.	ID=SACEA01_000099-T1.exon2;Parent=SACEA01_000099-T1;
scaffold_1	funannotate	exon	310325	310536	.	+	.	ID=SACEA01_000099-T1.exon3;Parent=SACEA01_000099-T1;
scaffold_1	funannotate	CDS	309391	309452	.	+	0	ID=SACEA01_000099-T1.cds;Parent=SACEA01_000099-T1;
scaffold_1	funannotate	CDS	310010	310248	.	+	1	ID=SACEA01_000099-T1.cds;Parent=SACEA01_000099-T1;
scaffold_1	funannotate	CDS	310325	310536	.	+	2	ID=SACEA01_000099-T1.cds;Parent=SACEA01_000099-T1;
scaffold_1	funannotate	gene	320988	322639	.	-	.	ID=SACEA01_000100;
scaffold_1	funannotate	mRNA	320988	322639	.	-	.	ID=SACEA01_000100-T1;Parent=SACEA01_000100;product=hypothetical protein;
scaffold_1	funannotate	exon	322081	322639	.	-	.	ID=SACEA01_000100-T1.exon1;Parent=SACEA01_000100-T1;
scaffold_1	funannotate	exon	320988	321991	.	-	.	ID=SACEA01_000100-T1.exon2;Parent=SACEA01_000100-T1;
scaffold_1	funannotate	CDS	322081	322639	.	-	0	ID=SACEA01_000100-T1.cds;Parent=SACEA01_000100-T1;
scaffold_1	funannotate	CDS	320988	321991	.	-	2	ID=SACEA01_000100-T1.cds;Parent=SACEA01_000100-T1;
scaffold_1	funannotate	gene	323772	324950	.	+	.	ID=SACEA01_000101;
scaffold_1	funannotate	mRNA	323772	324950	.	+	.	ID=SACEA01_000101-T1;Parent=SACEA01_000101;product=hypothetical protein;
scaffold_1	funannotate	exon	323772	324950	.	+	.	ID=SACEA01_000101-T1.exon1;Parent=SACEA01_000101-T1;
scaffold_1	funannotate	CDS	323772	324950	.	+	0	ID=SACEA01_000101-T1.cds;Parent=SACEA01_000101-T1;
scaffold_1	funannotate	gene	325054	325995	.	-	.	ID=SACEA01_000102;
scaffold_1	funannotate	mRNA	325054	325995	.	-	.	ID=SACEA01_000102-T1;Parent=SACEA01_000102;product=hypothetical protein;
scaffold_1	funannotate	exon	325748	325995	.	-	.	ID=SACEA01_000102-T1.exon1;Parent=SACEA01_000102-T1;
scaffold_1	funannotate	exon	325504	325717	.	-	.	ID=SACEA01_000102-T1.exon2;Parent=SACEA01_000102-T1;
scaffold_1	funannotate	exon	325054	325395	.	-	.	ID=SACEA01_000102-T1.exon3;Parent=SACEA01_000102-T1;
scaffold_1	funannotate	CDS	325748	325995	.	-	0	ID=SACEA01_000102-T1.cds;Parent=SACEA01_000102-T1;
scaffold_1	funannotate	CDS	325504	325717	.	-	1	ID=SACEA01_000102-T1.cds;Parent=SACEA01_000102-T1;
scaffold_1	funannotate	CDS	325054	325395	.	-	0	ID=SACEA01_000102-T1.cds;Parent=SACEA01_000102-T1;
scaffold_1	funannotate	gene	328712	330755	.	-	.	ID=SACEA01_000103;
scaffold_1	funannotate	mRNA	328712	330755	.	-	.	ID=SACEA01_000103-T1;Parent=SACEA01_000103;product=hypothetical protein;
scaffold_1	funannotate	exon	330572	330755	.	-	.	ID=SACEA01_000103-T1.exon1;Parent=SACEA01_000103-T1;
scaffold_1	funannotate	exon	330335	330510	.	-	.	ID=SACEA01_000103-T1.exon2;Parent=SACEA01_000103-T1;
scaffold_1	funannotate	exon	328712	330178	.	-	.	ID=SACEA01_000103-T1.exon3;Parent=SACEA01_000103-T1;
scaffold_1	funannotate	CDS	330572	330755	.	-	0	ID=SACEA01_000103-T1.cds;Parent=SACEA01_000103-T1;
scaffold_1	funannotate	CDS	330335	330510	.	-	2	ID=SACEA01_000103-T1.cds;Parent=SACEA01_000103-T1;
scaffold_1	funannotate	CDS	328712	330178	.	-	0	ID=SACEA01_000103-T1.cds;Parent=SACEA01_000103-T1;
scaffold_1	funannotate	gene	332033	333391	.	-	.	ID=SACEA01_000104;
scaffold_1	funannotate	mRNA	332033	333391	.	-	.	ID=SACEA01_000104-T1;Parent=SACEA01_000104;product=hypothetical protein;
scaffold_1	funannotate	exon	333334	333391	.	-	.	ID=SACEA01_000104-T1.exon1;Parent=SACEA01_000104-T1;
scaffold_1	funannotate	exon	332033	332913	.	-	.	ID=SACEA01_000104-T1.exon2;Parent=SACEA01_000104-T1;
scaffold_1	funannotate	CDS	333334	333391	.	-	0	ID=SACEA01_000104-T1.cds;Parent=SACEA01_000104-T1;
scaffold_1	funannotate	CDS	332033	332913	.	-	2	ID=SACEA01_000104-T1.cds;Parent=SACEA01_000104-T1;
scaffold_1	funannotate	gene	334187	338802	.	+	.	ID=SACEA01_000105;
scaffold_1	funannotate	mRNA	334187	338802	.	+	.	ID=SACEA01_000105-T1;Parent=SACEA01_000105;product=hypothetical protein;
scaffold_1	funannotate	exon	334187	335078	.	+	.	ID=SACEA01_000105-T1.exon1;Parent=SACEA01_000105-T1;
scaffold_1	funannotate	exon	335132	338802	.	+	.	ID=SACEA01_000105-T1.exon2;Parent=SACEA01_000105-T1;
scaffold_1	funannotate	CDS	334187	335078	.	+	0	ID=SACEA01_000105-T1.cds;Parent=SACEA01_000105-T1;
scaffold_1	funannotate	CDS	335132	338802	.	+	2	ID=SACEA01_000105-T1.cds;Parent=SACEA01_000105-T1;
scaffold_1	funannotate	gene	339082	340747	.	-	.	ID=SACEA01_000106;
scaffold_1	funannotate	mRNA	339082	340747	.	-	.	ID=SACEA01_000106-T1;Parent=SACEA01_000106;product=hypothetical protein;
scaffold_1	funannotate	exon	340285	340747	.	-	.	ID=SACEA01_000106-T1.exon1;Parent=SACEA01_000106-T1;
scaffold_1	funannotate	exon	339832	340154	.	-	.	ID=SACEA01_000106-T1.exon2;Parent=SACEA01_000106-T1;
scaffold_1	funannotate	exon	339515	339710	.	-	.	ID=SACEA01_000106-T1.exon3;Parent=SACEA01_000106-T1;
scaffold_1	funannotate	exon	339082	339296	.	-	.	ID=SACEA01_000106-T1.exon4;Parent=SACEA01_000106-T1;
scaffold_1	funannotate	CDS	340285	340747	.	-	0	ID=SACEA01_000106-T1.cds;Parent=SACEA01_000106-T1;
scaffold_1	funannotate	CDS	339832	340154	.	-	2	ID=SACEA01_000106-T1.cds;Parent=SACEA01_000106-T1;
scaffold_1	funannotate	CDS	339515	339710	.	-	0	ID=SACEA01_000106-T1.cds;Parent=SACEA01_000106-T1;
scaffold_1	funannotate	CDS	339082	339296	.	-	2	ID=SACEA01_000106-T1.cds;Parent=SACEA01_000106-T1;
scaffold_1	funannotate	gene	343778	344557	.	-	.	ID=SACEA01_000107;
scaffold_1	funannotate	mRNA	343778	344557	.	-	.	ID=SACEA01_000107-T1;Parent=SACEA01_000107;product=hypothetical protein;
scaffold_1	funannotate	exon	343778	344557	.	-	.	ID=SACEA01_000107-T1.exon1;Parent=SACEA01_000107-T1;
scaffold_1	funannotate	CDS	343778	344557	.	-	0	ID=SACEA01_000107-T1.cds;Parent=SACEA01_000107-T1;
scaffold_1	funannotate	gene	346167	347510	.	+	.	ID=SACEA01_000108;
scaffold_1	funannotate	mRNA	346167	347510	.	+	.	ID=SACEA01_000108-T1;Parent=SACEA01_000108;product=hypothetical protein;
scaffold_1	funannotate	exon	346167	347510	.	+	.	ID=SACEA01_000108-T1.exon1;Parent=SACEA01_000108-T1;
scaffold_1	funannotate	CDS	346167	347510	.	+	0	ID=SACEA01_000108-T1.cds;Parent=SACEA01_000108-T1;
scaffold_1	funannotate	gene	348467	349801	.	+	.	ID=SACEA01_000109;
scaffold_1	funannotate	mRNA	348467	349801	.	+	.	ID=SACEA01_000109-T1;Parent=SACEA01_000109;product=hypothetical protein;
scaffold_1	funannotate	exon	348467	348748	.	+	.	ID=SACEA01_000109-T1.exon1;Parent=SACEA01_000109-T1;
scaffold_1	funannotate	exon	348839	349801	.	+	.	ID=SACEA01_000109-T1.exon2;Parent=SACEA01_000109-T1;
scaffold_1	funannotate	CDS	348467	348748	.	+	0	ID=SACEA01_000109-T1.cds;Parent=SACEA01_000109-T1;
scaffold_1	funannotate	CDS	348839	349801	.	+	0	ID=SACEA01_000109-T1.cds;Parent=SACEA01_000109-T1;
scaffold_1	funannotate	gene	351053	353156	.	+	.	ID=SACEA01_000110;
scaffold_1	funannotate	mRNA	351053	353156	.	+	.	ID=SACEA01_000110-T1;Parent=SACEA01_000110;product=hypothetical protein;
scaffold_1	funannotate	exon	351053	351367	.	+	.	ID=SACEA01_000110-T1.exon1;Parent=SACEA01_000110-T1;
scaffold_1	funannotate	exon	351418	351827	.	+	.	ID=SACEA01_000110-T1.exon2;Parent=SACEA01_000110-T1;
scaffold_1	funannotate	exon	351877	352412	.	+	.	ID=SACEA01_000110-T1.exon3;Parent=SACEA01_000110-T1;
scaffold_1	funannotate	exon	352481	352904	.	+	.	ID=SACEA01_000110-T1.exon4;Parent=SACEA01_000110-T1;
scaffold_1	funannotate	exon	352970	353156	.	+	.	ID=SACEA01_000110-T1.exon5;Parent=SACEA01_000110-T1;
scaffold_1	funannotate	CDS	351053	351367	.	+	0	ID=SACEA01_000110-T1.cds;Parent=SACEA01_000110-T1;
scaffold_1	funannotate	CDS	351418	351827	.	+	0	ID=SACEA01_000110-T1.cds;Parent=SACEA01_000110-T1;
scaffold_1	funannotate	CDS	351877	352412	.	+	1	ID=SACEA01_000110-T1.cds;Parent=SACEA01_000110-T1;
scaffold_1	funannotate	CDS	352481	352904	.	+	2	ID=SACEA01_000110-T1.cds;Parent=SACEA01_000110-T1;
scaffold_1	funannotate	CDS	352970	353156	.	+	1	ID=SACEA01_000110-T1.cds;Parent=SACEA01_000110-T1;
scaffold_1	funannotate	gene	353653	355064	.	+	.	ID=SACEA01_000111;
scaffold_1	funannotate	mRNA	353653	355064	.	+	.	ID=SACEA01_000111-T1;Parent=SACEA01_000111;product=hypothetical protein;
scaffold_1	funannotate	exon	353653	353817	.	+	.	ID=SACEA01_000111-T1.exon1;Parent=SACEA01_000111-T1;
scaffold_1	funannotate	exon	353867	354353	.	+	.	ID=SACEA01_000111-T1.exon2;Parent=SACEA01_000111-T1;
scaffold_1	funannotate	exon	354403	355064	.	+	.	ID=SACEA01_000111-T1.exon3;Parent=SACEA01_000111-T1;
scaffold_1	funannotate	CDS	353653	353817	.	+	0	ID=SACEA01_000111-T1.cds;Parent=SACEA01_000111-T1;
scaffold_1	funannotate	CDS	353867	354353	.	+	0	ID=SACEA01_000111-T1.cds;Parent=SACEA01_000111-T1;
scaffold_1	funannotate	CDS	354403	355064	.	+	2	ID=SACEA01_000111-T1.cds;Parent=SACEA01_000111-T1;
scaffold_1	funannotate	gene	355634	357503	.	-	.	ID=SACEA01_000112;
scaffold_1	funannotate	mRNA	355634	357503	.	-	.	ID=SACEA01_000112-T1;Parent=SACEA01_000112;product=hypothetical protein;
scaffold_1	funannotate	exon	356340	357503	.	-	.	ID=SACEA01_000112-T1.exon1;Parent=SACEA01_000112-T1;
scaffold_1	funannotate	exon	355634	356281	.	-	.	ID=SACEA01_000112-T1.exon2;Parent=SACEA01_000112-T1;
scaffold_1	funannotate	CDS	356340	357503	.	-	0	ID=SACEA01_000112-T1.cds;Parent=SACEA01_000112-T1;
scaffold_1	funannotate	CDS	355634	356281	.	-	0	ID=SACEA01_000112-T1.cds;Parent=SACEA01_000112-T1;
scaffold_1	funannotate	gene	358198	359267	.	+	.	ID=SACEA01_000113;
scaffold_1	funannotate	mRNA	358198	359267	.	+	.	ID=SACEA01_000113-T1;Parent=SACEA01_000113;product=hypothetical protein;
scaffold_1	funannotate	exon	358198	358700	.	+	.	ID=SACEA01_000113-T1.exon1;Parent=SACEA01_000113-T1;
scaffold_1	funannotate	exon	358799	359267	.	+	.	ID=SACEA01_000113-T1.exon2;Parent=SACEA01_000113-T1;
scaffold_1	funannotate	CDS	358198	358700	.	+	0	ID=SACEA01_000113-T1.cds;Parent=SACEA01_000113-T1;
scaffold_1	funannotate	CDS	358799	359267	.	+	1	ID=SACEA01_000113-T1.cds;Parent=SACEA01_000113-T1;
scaffold_1	funannotate	gene	361243	363234	.	+	.	ID=SACEA01_000114;
scaffold_1	funannotate	mRNA	361243	363234	.	+	.	ID=SACEA01_000114-T1;Parent=SACEA01_000114;product=hypothetical protein;
scaffold_1	funannotate	exon	361243	361995	.	+	.	ID=SACEA01_000114-T1.exon1;Parent=SACEA01_000114-T1;
scaffold_1	funannotate	exon	362053	362832	.	+	.	ID=SACEA01_000114-T1.exon2;Parent=SACEA01_000114-T1;
scaffold_1	funannotate	exon	362890	363234	.	+	.	ID=SACEA01_000114-T1.exon3;Parent=SACEA01_000114-T1;
scaffold_1	funannotate	CDS	361243	361995	.	+	0	ID=SACEA01_000114-T1.cds;Parent=SACEA01_000114-T1;
scaffold_1	funannotate	CDS	362053	362832	.	+	0	ID=SACEA01_000114-T1.cds;Parent=SACEA01_000114-T1;
scaffold_1	funannotate	CDS	362890	363234	.	+	0	ID=SACEA01_000114-T1.cds;Parent=SACEA01_000114-T1;
scaffold_1	funannotate	gene	365055	366306	.	+	.	ID=SACEA01_000115;
scaffold_1	funannotate	mRNA	365055	366306	.	+	.	ID=SACEA01_000115-T1;Parent=SACEA01_000115;product=hypothetical protein;
scaffold_1	funannotate	exon	365055	365325	.	+	.	ID=SACEA01_000115-T1.exon1;Parent=SACEA01_000115-T1;
scaffold_1	funannotate	exon	365379	365467	.	+	.	ID=SACEA01_000115-T1.exon2;Parent=SACEA01_000115-T1;
scaffold_1	funannotate	exon	365559	365888	.	+	.	ID=SACEA01_000115-T1.exon3;Parent=SACEA01_000115-T1;
scaffold_1	funannotate	exon	366103	366306	.	+	.	ID=SACEA01_000115-T1.exon4;Parent=SACEA01_000115-T1;
scaffold_1	funannotate	CDS	365055	365325	.	+	0	ID=SACEA01_000115-T1.cds;Parent=SACEA01_000115-T1;
scaffold_1	funannotate	CDS	365379	365467	.	+	2	ID=SACEA01_000115-T1.cds;Parent=SACEA01_000115-T1;
scaffold_1	funannotate	CDS	365559	365888	.	+	0	ID=SACEA01_000115-T1.cds;Parent=SACEA01_000115-T1;
scaffold_1	funannotate	CDS	366103	366306	.	+	0	ID=SACEA01_000115-T1.cds;Parent=SACEA01_000115-T1;
scaffold_1	funannotate	gene	368579	371255	.	+	.	ID=SACEA01_000116;
scaffold_1	funannotate	mRNA	368579	371255	.	+	.	ID=SACEA01_000116-T1;Parent=SACEA01_000116;product=hypothetical protein;
scaffold_1	funannotate	exon	368579	368653	.	+	.	ID=SACEA01_000116-T1.exon1;Parent=SACEA01_000116-T1;
scaffold_1	funannotate	exon	368725	369456	.	+	.	ID=SACEA01_000116-T1.exon2;Parent=SACEA01_000116-T1;
scaffold_1	funannotate	exon	369528	370301	.	+	.	ID=SACEA01_000116-T1.exon3;Parent=SACEA01_000116-T1;
scaffold_1	funannotate	exon	370386	371255	.	+	.	ID=SACEA01_000116-T1.exon4;Parent=SACEA01_000116-T1;
scaffold_1	funannotate	CDS	368579	368653	.	+	0	ID=SACEA01_000116-T1.cds;Parent=SACEA01_000116-T1;
scaffold_1	funannotate	CDS	368725	369456	.	+	0	ID=SACEA01_000116-T1.cds;Parent=SACEA01_000116-T1;
scaffold_1	funannotate	CDS	369528	370301	.	+	0	ID=SACEA01_000116-T1.cds;Parent=SACEA01_000116-T1;
scaffold_1	funannotate	CDS	370386	371255	.	+	0	ID=SACEA01_000116-T1.cds;Parent=SACEA01_000116-T1;
scaffold_1	funannotate	gene	371704	374130	.	-	.	ID=SACEA01_000117;
scaffold_1	funannotate	mRNA	371704	374130	.	-	.	ID=SACEA01_000117-T1;Parent=SACEA01_000117;product=hypothetical protein;
scaffold_1	funannotate	exon	373983	374130	.	-	.	ID=SACEA01_000117-T1.exon1;Parent=SACEA01_000117-T1;
scaffold_1	funannotate	exon	371704	373919	.	-	.	ID=SACEA01_000117-T1.exon2;Parent=SACEA01_000117-T1;
scaffold_1	funannotate	CDS	373983	374130	.	-	0	ID=SACEA01_000117-T1.cds;Parent=SACEA01_000117-T1;
scaffold_1	funannotate	CDS	371704	373919	.	-	2	ID=SACEA01_000117-T1.cds;Parent=SACEA01_000117-T1;
scaffold_1	funannotate	gene	374528	376185	.	-	.	ID=SACEA01_000118;
scaffold_1	funannotate	mRNA	374528	376185	.	-	.	ID=SACEA01_000118-T1;Parent=SACEA01_000118;product=hypothetical protein;
scaffold_1	funannotate	exon	375764	376185	.	-	.	ID=SACEA01_000118-T1.exon1;Parent=SACEA01_000118-T1;
scaffold_1	funannotate	exon	374938	375703	.	-	.	ID=SACEA01_000118-T1.exon2;Parent=SACEA01_000118-T1;
scaffold_1	funannotate	exon	374528	374878	.	-	.	ID=SACEA01_000118-T1.exon3;Parent=SACEA01_000118-T1;
scaffold_1	funannotate	CDS	375764	376185	.	-	0	ID=SACEA01_000118-T1.cds;Parent=SACEA01_000118-T1;
scaffold_1	funannotate	CDS	374938	375703	.	-	1	ID=SACEA01_000118-T1.cds;Parent=SACEA01_000118-T1;
scaffold_1	funannotate	CDS	374528	374878	.	-	0	ID=SACEA01_000118-T1.cds;Parent=SACEA01_000118-T1;
scaffold_1	funannotate	gene	376849	378081	.	+	.	ID=SACEA01_000119;
scaffold_1	funannotate	mRNA	376849	378081	.	+	.	ID=SACEA01_000119-T1;Parent=SACEA01_000119;product=hypothetical protein;
scaffold_1	funannotate	exon	376849	378081	.	+	.	ID=SACEA01_000119-T1.exon1;Parent=SACEA01_000119-T1;
scaffold_1	funannotate	CDS	376849	378081	.	+	0	ID=SACEA01_000119-T1.cds;Parent=SACEA01_000119-T1;
scaffold_1	funannotate	gene	378473	380699	.	+	.	ID=SACEA01_000120;
scaffold_1	funannotate	mRNA	378473	380699	.	+	.	ID=SACEA01_000120-T1;Parent=SACEA01_000120;product=hypothetical protein;
scaffold_1	funannotate	exon	378473	379572	.	+	.	ID=SACEA01_000120-T1.exon1;Parent=SACEA01_000120-T1;
scaffold_1	funannotate	exon	379626	379723	.	+	.	ID=SACEA01_000120-T1.exon2;Parent=SACEA01_000120-T1;
scaffold_1	funannotate	exon	379774	380471	.	+	.	ID=SACEA01_000120-T1.exon3;Parent=SACEA01_000120-T1;
scaffold_1	funannotate	exon	380535	380699	.	+	.	ID=SACEA01_000120-T1.exon4;Parent=SACEA01_000120-T1;
scaffold_1	funannotate	CDS	378473	379572	.	+	0	ID=SACEA01_000120-T1.cds;Parent=SACEA01_000120-T1;
scaffold_1	funannotate	CDS	379626	379723	.	+	1	ID=SACEA01_000120-T1.cds;Parent=SACEA01_000120-T1;
scaffold_1	funannotate	CDS	379774	380471	.	+	2	ID=SACEA01_000120-T1.cds;Parent=SACEA01_000120-T1;
scaffold_1	funannotate	CDS	380535	380699	.	+	0	ID=SACEA01_000120-T1.cds;Parent=SACEA01_000120-T1;
scaffold_1	funannotate	gene	381075	381482	.	+	.	ID=SACEA01_000121;
scaffold_1	funannotate	mRNA	381075	381482	.	+	.	ID=SACEA01_000121-T1;Parent=SACEA01_000121;product=hypothetical protein;
scaffold_1	funannotate	exon	381075	381482	.	+	.	ID=SACEA01_000121-T1.exon1;Parent=SACEA01_000121-T1;
scaffold_1	funannotate	CDS	381075	381482	.	+	0	ID=SACEA01_000121-T1.cds;Parent=SACEA01_000121-T1;
scaffold_1	funannotate	gene	383791	386610	.	+	.	ID=SACEA01_000122;
scaffold_1	funannotate	mRNA	383791	386610	.	+	.	ID=SACEA01_000122-T1;Parent=SACEA01_000122;product=hypothetical protein;
scaffold_1	funannotate	exon	383791	386610	.	+	.	ID=SACEA01_000122-T1.exon1;Parent=SACEA01_000122-T1;
scaffold_1	funannotate	CDS	383791	386610	.	+	0	ID=SACEA01_000122-T1.cds;Parent=SACEA01_000122-T1;
scaffold_1	funannotate	gene	387730	390552	.	-	.	ID=SACEA01_000123;
scaffold_1	funannotate	mRNA	387730	390552	.	-	.	ID=SACEA01_000123-T1;Parent=SACEA01_000123;product=hypothetical protein;
scaffold_1	funannotate	exon	390342	390552	.	-	.	ID=SACEA01_000123-T1.exon1;Parent=SACEA01_000123-T1;
scaffold_1	funannotate	exon	390037	390267	.	-	.	ID=SACEA01_000123-T1.exon2;Parent=SACEA01_000123-T1;
scaffold_1	funannotate	exon	389726	389947	.	-	.	ID=SACEA01_000123-T1.exon3;Parent=SACEA01_000123-T1;
scaffold_1	funannotate	exon	389616	389669	.	-	.	ID=SACEA01_000123-T1.exon4;Parent=SACEA01_000123-T1;
scaffold_1	funannotate	exon	389404	389563	.	-	.	ID=SACEA01_000123-T1.exon5;Parent=SACEA01_000123-T1;
scaffold_1	funannotate	exon	389032	389225	.	-	.	ID=SACEA01_000123-T1.exon6;Parent=SACEA01_000123-T1;
scaffold_1	funannotate	exon	388873	388982	.	-	.	ID=SACEA01_000123-T1.exon7;Parent=SACEA01_000123-T1;
scaffold_1	funannotate	exon	388486	388814	.	-	.	ID=SACEA01_000123-T1.exon8;Parent=SACEA01_000123-T1;
scaffold_1	funannotate	exon	387730	388417	.	-	.	ID=SACEA01_000123-T1.exon9;Parent=SACEA01_000123-T1;
scaffold_1	funannotate	CDS	390342	390552	.	-	0	ID=SACEA01_000123-T1.cds;Parent=SACEA01_000123-T1;
scaffold_1	funannotate	CDS	390037	390267	.	-	2	ID=SACEA01_000123-T1.cds;Parent=SACEA01_000123-T1;
scaffold_1	funannotate	CDS	389726	389947	.	-	2	ID=SACEA01_000123-T1.cds;Parent=SACEA01_000123-T1;
scaffold_1	funannotate	CDS	389616	389669	.	-	2	ID=SACEA01_000123-T1.cds;Parent=SACEA01_000123-T1;
scaffold_1	funannotate	CDS	389404	389563	.	-	2	ID=SACEA01_000123-T1.cds;Parent=SACEA01_000123-T1;
scaffold_1	funannotate	CDS	389032	389225	.	-	1	ID=SACEA01_000123-T1.cds;Parent=SACEA01_000123-T1;
scaffold_1	funannotate	CDS	388873	388982	.	-	2	ID=SACEA01_000123-T1.cds;Parent=SACEA01_000123-T1;
scaffold_1	funannotate	CDS	388486	388814	.	-	0	ID=SACEA01_000123-T1.cds;Parent=SACEA01_000123-T1;
scaffold_1	funannotate	CDS	387730	388417	.	-	1	ID=SACEA01_000123-T1.cds;Parent=SACEA01_000123-T1;
scaffold_1	funannotate	gene	393854	398187	.	+	.	ID=SACEA01_000124;
scaffold_1	funannotate	mRNA	393854	398187	.	+	.	ID=SACEA01_000124-T1;Parent=SACEA01_000124;product=hypothetical protein;
scaffold_1	funannotate	exon	393854	394883	.	+	.	ID=SACEA01_000124-T1.exon1;Parent=SACEA01_000124-T1;
scaffold_1	funannotate	exon	394964	395064	.	+	.	ID=SACEA01_000124-T1.exon2;Parent=SACEA01_000124-T1;
scaffold_1	funannotate	exon	395341	398187	.	+	.	ID=SACEA01_000124-T1.exon3;Parent=SACEA01_000124-T1;
scaffold_1	funannotate	CDS	393854	394883	.	+	0	ID=SACEA01_000124-T1.cds;Parent=SACEA01_000124-T1;
scaffold_1	funannotate	CDS	394964	395064	.	+	2	ID=SACEA01_000124-T1.cds;Parent=SACEA01_000124-T1;
scaffold_1	funannotate	CDS	395341	398187	.	+	0	ID=SACEA01_000124-T1.cds;Parent=SACEA01_000124-T1;
scaffold_1	funannotate	gene	399282	400897	.	-	.	ID=SACEA01_000125;
scaffold_1	funannotate	mRNA	399282	400897	.	-	.	ID=SACEA01_000125-T1;Parent=SACEA01_000125;product=hypothetical protein;
scaffold_1	funannotate	exon	400805	400897	.	-	.	ID=SACEA01_000125-T1.exon1;Parent=SACEA01_000125-T1;
scaffold_1	funannotate	exon	400370	400554	.	-	.	ID=SACEA01_000125-T1.exon2;Parent=SACEA01_000125-T1;
scaffold_1	funannotate	exon	399948	400269	.	-	.	ID=SACEA01_000125-T1.exon3;Parent=SACEA01_000125-T1;
scaffold_1	funannotate	exon	399459	399741	.	-	.	ID=SACEA01_000125-T1.exon4;Parent=SACEA01_000125-T1;
scaffold_1	funannotate	exon	399282	399343	.	-	.	ID=SACEA01_000125-T1.exon5;Parent=SACEA01_000125-T1;
scaffold_1	funannotate	CDS	400805	400897	.	-	0	ID=SACEA01_000125-T1.cds;Parent=SACEA01_000125-T1;
scaffold_1	funannotate	CDS	400370	400554	.	-	0	ID=SACEA01_000125-T1.cds;Parent=SACEA01_000125-T1;
scaffold_1	funannotate	CDS	399948	400269	.	-	1	ID=SACEA01_000125-T1.cds;Parent=SACEA01_000125-T1;
scaffold_1	funannotate	CDS	399459	399741	.	-	0	ID=SACEA01_000125-T1.cds;Parent=SACEA01_000125-T1;
scaffold_1	funannotate	CDS	399282	399343	.	-	2	ID=SACEA01_000125-T1.cds;Parent=SACEA01_000125-T1;
scaffold_1	funannotate	gene	401426	402151	.	+	.	ID=SACEA01_000126;
scaffold_1	funannotate	mRNA	401426	402151	.	+	.	ID=SACEA01_000126-T1;Parent=SACEA01_000126;product=hypothetical protein;
scaffold_1	funannotate	exon	401426	401452	.	+	.	ID=SACEA01_000126-T1.exon1;Parent=SACEA01_000126-T1;
scaffold_1	funannotate	exon	401550	401847	.	+	.	ID=SACEA01_000126-T1.exon2;Parent=SACEA01_000126-T1;
scaffold_1	funannotate	exon	401964	402151	.	+	.	ID=SACEA01_000126-T1.exon3;Parent=SACEA01_000126-T1;
scaffold_1	funannotate	CDS	401426	401452	.	+	0	ID=SACEA01_000126-T1.cds;Parent=SACEA01_000126-T1;
scaffold_1	funannotate	CDS	401550	401847	.	+	0	ID=SACEA01_000126-T1.cds;Parent=SACEA01_000126-T1;
scaffold_1	funannotate	CDS	401964	402151	.	+	2	ID=SACEA01_000126-T1.cds;Parent=SACEA01_000126-T1;
scaffold_1	funannotate	gene	402656	404929	.	-	.	ID=SACEA01_000127;
scaffold_1	funannotate	mRNA	402656	404929	.	-	.	ID=SACEA01_000127-T1;Parent=SACEA01_000127;product=hypothetical protein;
scaffold_1	funannotate	exon	404762	404929	.	-	.	ID=SACEA01_000127-T1.exon1;Parent=SACEA01_000127-T1;
scaffold_1	funannotate	exon	404636	404654	.	-	.	ID=SACEA01_000127-T1.exon2;Parent=SACEA01_000127-T1;
scaffold_1	funannotate	exon	404148	404512	.	-	.	ID=SACEA01_000127-T1.exon3;Parent=SACEA01_000127-T1;
scaffold_1	funannotate	exon	402656	404017	.	-	.	ID=SACEA01_000127-T1.exon4;Parent=SACEA01_000127-T1;
scaffold_1	funannotate	CDS	404762	404929	.	-	0	ID=SACEA01_000127-T1.cds;Parent=SACEA01_000127-T1;
scaffold_1	funannotate	CDS	404636	404654	.	-	0	ID=SACEA01_000127-T1.cds;Parent=SACEA01_000127-T1;
scaffold_1	funannotate	CDS	404148	404512	.	-	2	ID=SACEA01_000127-T1.cds;Parent=SACEA01_000127-T1;
scaffold_1	funannotate	CDS	402656	404017	.	-	0	ID=SACEA01_000127-T1.cds;Parent=SACEA01_000127-T1;
scaffold_1	funannotate	gene	406357	406626	.	-	.	ID=SACEA01_000128;
scaffold_1	funannotate	mRNA	406357	406626	.	-	.	ID=SACEA01_000128-T1;Parent=SACEA01_000128;product=hypothetical protein;
scaffold_1	funannotate	exon	406529	406626	.	-	.	ID=SACEA01_000128-T1.exon1;Parent=SACEA01_000128-T1;
scaffold_1	funannotate	exon	406357	406465	.	-	.	ID=SACEA01_000128-T1.exon2;Parent=SACEA01_000128-T1;
scaffold_1	funannotate	CDS	406529	406626	.	-	0	ID=SACEA01_000128-T1.cds;Parent=SACEA01_000128-T1;
scaffold_1	funannotate	CDS	406357	406465	.	-	1	ID=SACEA01_000128-T1.cds;Parent=SACEA01_000128-T1;
scaffold_1	funannotate	gene	409074	409488	.	+	.	ID=SACEA01_000129;
scaffold_1	funannotate	mRNA	409074	409488	.	+	.	ID=SACEA01_000129-T1;Parent=SACEA01_000129;product=hypothetical protein;
scaffold_1	funannotate	exon	409074	409230	.	+	.	ID=SACEA01_000129-T1.exon1;Parent=SACEA01_000129-T1;
scaffold_1	funannotate	exon	409280	409488	.	+	.	ID=SACEA01_000129-T1.exon2;Parent=SACEA01_000129-T1;
scaffold_1	funannotate	CDS	409074	409230	.	+	0	ID=SACEA01_000129-T1.cds;Parent=SACEA01_000129-T1;
scaffold_1	funannotate	CDS	409280	409488	.	+	2	ID=SACEA01_000129-T1.cds;Parent=SACEA01_000129-T1;
scaffold_1	funannotate	gene	410965	411734	.	+	.	ID=SACEA01_000130;
scaffold_1	funannotate	mRNA	410965	411734	.	+	.	ID=SACEA01_000130-T1;Parent=SACEA01_000130;product=hypothetical protein;
scaffold_1	funannotate	exon	410965	411555	.	+	.	ID=SACEA01_000130-T1.exon1;Parent=SACEA01_000130-T1;
scaffold_1	funannotate	exon	411630	411734	.	+	.	ID=SACEA01_000130-T1.exon2;Parent=SACEA01_000130-T1;
scaffold_1	funannotate	CDS	410965	411555	.	+	0	ID=SACEA01_000130-T1.cds;Parent=SACEA01_000130-T1;
scaffold_1	funannotate	CDS	411630	411734	.	+	0	ID=SACEA01_000130-T1.cds;Parent=SACEA01_000130-T1;
scaffold_1	funannotate	gene	412483	415656	.	-	.	ID=SACEA01_000131;
scaffold_1	funannotate	mRNA	412483	415656	.	-	.	ID=SACEA01_000131-T1;Parent=SACEA01_000131;product=hypothetical protein;
scaffold_1	funannotate	exon	413542	415656	.	-	.	ID=SACEA01_000131-T1.exon1;Parent=SACEA01_000131-T1;
scaffold_1	funannotate	exon	412483	413502	.	-	.	ID=SACEA01_000131-T1.exon2;Parent=SACEA01_000131-T1;
scaffold_1	funannotate	CDS	413542	415656	.	-	0	ID=SACEA01_000131-T1.cds;Parent=SACEA01_000131-T1;
scaffold_1	funannotate	CDS	412483	413502	.	-	0	ID=SACEA01_000131-T1.cds;Parent=SACEA01_000131-T1;
scaffold_1	funannotate	gene	416827	417333	.	+	.	ID=SACEA01_000132;
scaffold_1	funannotate	mRNA	416827	417333	.	+	.	ID=SACEA01_000132-T1;Parent=SACEA01_000132;product=hypothetical protein;
scaffold_1	funannotate	exon	416827	417046	.	+	.	ID=SACEA01_000132-T1.exon1;Parent=SACEA01_000132-T1;
scaffold_1	funannotate	exon	417110	417333	.	+	.	ID=SACEA01_000132-T1.exon2;Parent=SACEA01_000132-T1;
scaffold_1	funannotate	CDS	416827	417046	.	+	0	ID=SACEA01_000132-T1.cds;Parent=SACEA01_000132-T1;
scaffold_1	funannotate	CDS	417110	417333	.	+	2	ID=SACEA01_000132-T1.cds;Parent=SACEA01_000132-T1;
scaffold_1	funannotate	gene	419069	421552	.	+	.	ID=SACEA01_000133;
scaffold_1	funannotate	mRNA	419069	421552	.	+	.	ID=SACEA01_000133-T1;Parent=SACEA01_000133;product=hypothetical protein;
scaffold_1	funannotate	exon	419069	419279	.	+	.	ID=SACEA01_000133-T1.exon1;Parent=SACEA01_000133-T1;
scaffold_1	funannotate	exon	419340	419372	.	+	.	ID=SACEA01_000133-T1.exon2;Parent=SACEA01_000133-T1;
scaffold_1	funannotate	exon	419434	419696	.	+	.	ID=SACEA01_000133-T1.exon3;Parent=SACEA01_000133-T1;
scaffold_1	funannotate	exon	419750	419876	.	+	.	ID=SACEA01_000133-T1.exon4;Parent=SACEA01_000133-T1;
scaffold_1	funannotate	exon	419941	420405	.	+	.	ID=SACEA01_000133-T1.exon5;Parent=SACEA01_000133-T1;
scaffold_1	funannotate	exon	420489	420584	.	+	.	ID=SACEA01_000133-T1.exon6;Parent=SACEA01_000133-T1;
scaffold_1	funannotate	exon	420640	420788	.	+	.	ID=SACEA01_000133-T1.exon7;Parent=SACEA01_000133-T1;
scaffold_1	funannotate	exon	420901	421440	.	+	.	ID=SACEA01_000133-T1.exon8;Parent=SACEA01_000133-T1;
scaffold_1	funannotate	exon	421523	421552	.	+	.	ID=SACEA01_000133-T1.exon9;Parent=SACEA01_000133-T1;
scaffold_1	funannotate	CDS	419069	419279	.	+	0	ID=SACEA01_000133-T1.cds;Parent=SACEA01_000133-T1;
scaffold_1	funannotate	CDS	419340	419372	.	+	2	ID=SACEA01_000133-T1.cds;Parent=SACEA01_000133-T1;
scaffold_1	funannotate	CDS	419434	419696	.	+	2	ID=SACEA01_000133-T1.cds;Parent=SACEA01_000133-T1;
scaffold_1	funannotate	CDS	419750	419876	.	+	0	ID=SACEA01_000133-T1.cds;Parent=SACEA01_000133-T1;
scaffold_1	funannotate	CDS	419941	420405	.	+	2	ID=SACEA01_000133-T1.cds;Parent=SACEA01_000133-T1;
scaffold_1	funannotate	CDS	420489	420584	.	+	2	ID=SACEA01_000133-T1.cds;Parent=SACEA01_000133-T1;
scaffold_1	funannotate	CDS	420640	420788	.	+	2	ID=SACEA01_000133-T1.cds;Parent=SACEA01_000133-T1;
scaffold_1	funannotate	CDS	420901	421440	.	+	0	ID=SACEA01_000133-T1.cds;Parent=SACEA01_000133-T1;
scaffold_1	funannotate	CDS	421523	421552	.	+	0	ID=SACEA01_000133-T1.cds;Parent=SACEA01_000133-T1;
scaffold_1	funannotate	gene	421855	422661	.	-	.	ID=SACEA01_000134;
scaffold_1	funannotate	mRNA	421855	422661	.	-	.	ID=SACEA01_000134-T1;Parent=SACEA01_000134;product=hypothetical protein;
scaffold_1	funannotate	exon	421855	422661	.	-	.	ID=SACEA01_000134-T1.exon1;Parent=SACEA01_000134-T1;
scaffold_1	funannotate	CDS	421855	422661	.	-	0	ID=SACEA01_000134-T1.cds;Parent=SACEA01_000134-T1;
scaffold_1	funannotate	gene	424805	425895	.	+	.	ID=SACEA01_000135;
scaffold_1	funannotate	mRNA	424805	425895	.	+	.	ID=SACEA01_000135-T1;Parent=SACEA01_000135;product=hypothetical protein;
scaffold_1	funannotate	exon	424805	425393	.	+	.	ID=SACEA01_000135-T1.exon1;Parent=SACEA01_000135-T1;
scaffold_1	funannotate	exon	425465	425895	.	+	.	ID=SACEA01_000135-T1.exon2;Parent=SACEA01_000135-T1;
scaffold_1	funannotate	CDS	424805	425393	.	+	0	ID=SACEA01_000135-T1.cds;Parent=SACEA01_000135-T1;
scaffold_1	funannotate	CDS	425465	425895	.	+	2	ID=SACEA01_000135-T1.cds;Parent=SACEA01_000135-T1;
scaffold_1	funannotate	gene	429740	432489	.	+	.	ID=SACEA01_000136;
scaffold_1	funannotate	mRNA	429740	432489	.	+	.	ID=SACEA01_000136-T1;Parent=SACEA01_000136;product=hypothetical protein;
scaffold_1	funannotate	exon	429740	431721	.	+	.	ID=SACEA01_000136-T1.exon1;Parent=SACEA01_000136-T1;
scaffold_1	funannotate	exon	431781	432489	.	+	.	ID=SACEA01_000136-T1.exon2;Parent=SACEA01_000136-T1;
scaffold_1	funannotate	CDS	429740	431721	.	+	0	ID=SACEA01_000136-T1.cds;Parent=SACEA01_000136-T1;
scaffold_1	funannotate	CDS	431781	432489	.	+	1	ID=SACEA01_000136-T1.cds;Parent=SACEA01_000136-T1;
scaffold_1	funannotate	gene	436353	438136	.	-	.	ID=SACEA01_000137;
scaffold_1	funannotate	mRNA	436353	438136	.	-	.	ID=SACEA01_000137-T1;Parent=SACEA01_000137;product=hypothetical protein;
scaffold_1	funannotate	exon	437818	438136	.	-	.	ID=SACEA01_000137-T1.exon1;Parent=SACEA01_000137-T1;
scaffold_1	funannotate	exon	437419	437760	.	-	.	ID=SACEA01_000137-T1.exon2;Parent=SACEA01_000137-T1;
scaffold_1	funannotate	exon	437112	437334	.	-	.	ID=SACEA01_000137-T1.exon3;Parent=SACEA01_000137-T1;
scaffold_1	funannotate	exon	436957	437044	.	-	.	ID=SACEA01_000137-T1.exon4;Parent=SACEA01_000137-T1;
scaffold_1	funannotate	exon	436353	436697	.	-	.	ID=SACEA01_000137-T1.exon5;Parent=SACEA01_000137-T1;
scaffold_1	funannotate	CDS	437818	438136	.	-	0	ID=SACEA01_000137-T1.cds;Parent=SACEA01_000137-T1;
scaffold_1	funannotate	CDS	437419	437760	.	-	2	ID=SACEA01_000137-T1.cds;Parent=SACEA01_000137-T1;
scaffold_1	funannotate	CDS	437112	437334	.	-	2	ID=SACEA01_000137-T1.cds;Parent=SACEA01_000137-T1;
scaffold_1	funannotate	CDS	436957	437044	.	-	1	ID=SACEA01_000137-T1.cds;Parent=SACEA01_000137-T1;
scaffold_1	funannotate	CDS	436353	436697	.	-	0	ID=SACEA01_000137-T1.cds;Parent=SACEA01_000137-T1;
scaffold_1	funannotate	gene	438690	439818	.	-	.	ID=SACEA01_000138;
scaffold_1	funannotate	mRNA	438690	439818	.	-	.	ID=SACEA01_000138-T1;Parent=SACEA01_000138;product=hypothetical protein;
scaffold_1	funannotate	exon	439218	439818	.	-	.	ID=SACEA01_000138-T1.exon1;Parent=SACEA01_000138-T1;
scaffold_1	funannotate	exon	439016	439134	.	-	.	ID=SACEA01_000138-T1.exon2;Parent=SACEA01_000138-T1;
scaffold_1	funannotate	exon	438690	438950	.	-	.	ID=SACEA01_000138-T1.exon3;Parent=SACEA01_000138-T1;
scaffold_1	funannotate	CDS	439218	439818	.	-	0	ID=SACEA01_000138-T1.cds;Parent=SACEA01_000138-T1;
scaffold_1	funannotate	CDS	439016	439134	.	-	2	ID=SACEA01_000138-T1.cds;Parent=SACEA01_000138-T1;
scaffold_1	funannotate	CDS	438690	438950	.	-	0	ID=SACEA01_000138-T1.cds;Parent=SACEA01_000138-T1;
scaffold_1	funannotate	gene	441594	442783	.	+	.	ID=SACEA01_000139;
scaffold_1	funannotate	mRNA	441594	442783	.	+	.	ID=SACEA01_000139-T1;Parent=SACEA01_000139;product=hypothetical protein;
scaffold_1	funannotate	exon	441594	442070	.	+	.	ID=SACEA01_000139-T1.exon1;Parent=SACEA01_000139-T1;
scaffold_1	funannotate	exon	442169	442783	.	+	.	ID=SACEA01_000139-T1.exon2;Parent=SACEA01_000139-T1;
scaffold_1	funannotate	CDS	441594	442070	.	+	0	ID=SACEA01_000139-T1.cds;Parent=SACEA01_000139-T1;
scaffold_1	funannotate	CDS	442169	442783	.	+	0	ID=SACEA01_000139-T1.cds;Parent=SACEA01_000139-T1;
scaffold_1	funannotate	gene	443460	444468	.	-	.	ID=SACEA01_000140;
scaffold_1	funannotate	mRNA	443460	444468	.	-	.	ID=SACEA01_000140-T1;Parent=SACEA01_000140;product=hypothetical protein;
scaffold_1	funannotate	exon	444065	444468	.	-	.	ID=SACEA01_000140-T1.exon1;Parent=SACEA01_000140-T1;
scaffold_1	funannotate	exon	443761	443959	.	-	.	ID=SACEA01_000140-T1.exon2;Parent=SACEA01_000140-T1;
scaffold_1	funannotate	exon	443460	443702	.	-	.	ID=SACEA01_000140-T1.exon3;Parent=SACEA01_000140-T1;
scaffold_1	funannotate	CDS	444065	444468	.	-	0	ID=SACEA01_000140-T1.cds;Parent=SACEA01_000140-T1;
scaffold_1	funannotate	CDS	443761	443959	.	-	1	ID=SACEA01_000140-T1.cds;Parent=SACEA01_000140-T1;
scaffold_1	funannotate	CDS	443460	443702	.	-	0	ID=SACEA01_000140-T1.cds;Parent=SACEA01_000140-T1;
scaffold_1	funannotate	gene	445407	446619	.	+	.	ID=SACEA01_000141;
scaffold_1	funannotate	mRNA	445407	446619	.	+	.	ID=SACEA01_000141-T1;Parent=SACEA01_000141;product=hypothetical protein;
scaffold_1	funannotate	exon	445407	445599	.	+	.	ID=SACEA01_000141-T1.exon1;Parent=SACEA01_000141-T1;
scaffold_1	funannotate	exon	445656	445729	.	+	.	ID=SACEA01_000141-T1.exon2;Parent=SACEA01_000141-T1;
scaffold_1	funannotate	exon	445800	445988	.	+	.	ID=SACEA01_000141-T1.exon3;Parent=SACEA01_000141-T1;
scaffold_1	funannotate	exon	446041	446619	.	+	.	ID=SACEA01_000141-T1.exon4;Parent=SACEA01_000141-T1;
scaffold_1	funannotate	CDS	445407	445599	.	+	0	ID=SACEA01_000141-T1.cds;Parent=SACEA01_000141-T1;
scaffold_1	funannotate	CDS	445656	445729	.	+	2	ID=SACEA01_000141-T1.cds;Parent=SACEA01_000141-T1;
scaffold_1	funannotate	CDS	445800	445988	.	+	0	ID=SACEA01_000141-T1.cds;Parent=SACEA01_000141-T1;
scaffold_1	funannotate	CDS	446041	446619	.	+	0	ID=SACEA01_000141-T1.cds;Parent=SACEA01_000141-T1;
scaffold_1	funannotate	gene	456053	457127	.	+	.	ID=SACEA01_000142;
scaffold_1	funannotate	mRNA	456053	457127	.	+	.	ID=SACEA01_000142-T1;Parent=SACEA01_000142;product=hypothetical protein;
scaffold_1	funannotate	exon	456053	456231	.	+	.	ID=SACEA01_000142-T1.exon1;Parent=SACEA01_000142-T1;
scaffold_1	funannotate	exon	456314	456577	.	+	.	ID=SACEA01_000142-T1.exon2;Parent=SACEA01_000142-T1;
scaffold_1	funannotate	exon	456656	457127	.	+	.	ID=SACEA01_000142-T1.exon3;Parent=SACEA01_000142-T1;
scaffold_1	funannotate	CDS	456053	456231	.	+	0	ID=SACEA01_000142-T1.cds;Parent=SACEA01_000142-T1;
scaffold_1	funannotate	CDS	456314	456577	.	+	1	ID=SACEA01_000142-T1.cds;Parent=SACEA01_000142-T1;
scaffold_1	funannotate	CDS	456656	457127	.	+	1	ID=SACEA01_000142-T1.cds;Parent=SACEA01_000142-T1;
scaffold_1	funannotate	gene	466078	473279	.	-	.	ID=SACEA01_000143;
scaffold_1	funannotate	mRNA	466078	473279	.	-	.	ID=SACEA01_000143-T1;Parent=SACEA01_000143;product=hypothetical protein;
scaffold_1	funannotate	exon	473091	473279	.	-	.	ID=SACEA01_000143-T1.exon1;Parent=SACEA01_000143-T1;
scaffold_1	funannotate	exon	472889	473033	.	-	.	ID=SACEA01_000143-T1.exon2;Parent=SACEA01_000143-T1;
scaffold_1	funannotate	exon	472571	472839	.	-	.	ID=SACEA01_000143-T1.exon3;Parent=SACEA01_000143-T1;
scaffold_1	funannotate	exon	472087	472520	.	-	.	ID=SACEA01_000143-T1.exon4;Parent=SACEA01_000143-T1;
scaffold_1	funannotate	exon	471878	472034	.	-	.	ID=SACEA01_000143-T1.exon5;Parent=SACEA01_000143-T1;
scaffold_1	funannotate	exon	471209	471827	.	-	.	ID=SACEA01_000143-T1.exon6;Parent=SACEA01_000143-T1;
scaffold_1	funannotate	exon	470999	471158	.	-	.	ID=SACEA01_000143-T1.exon7;Parent=SACEA01_000143-T1;
scaffold_1	funannotate	exon	466353	470952	.	-	.	ID=SACEA01_000143-T1.exon8;Parent=SACEA01_000143-T1;
scaffold_1	funannotate	exon	466078	466125	.	-	.	ID=SACEA01_000143-T1.exon9;Parent=SACEA01_000143-T1;
scaffold_1	funannotate	CDS	473091	473279	.	-	0	ID=SACEA01_000143-T1.cds;Parent=SACEA01_000143-T1;
scaffold_1	funannotate	CDS	472889	473033	.	-	0	ID=SACEA01_000143-T1.cds;Parent=SACEA01_000143-T1;
scaffold_1	funannotate	CDS	472571	472839	.	-	2	ID=SACEA01_000143-T1.cds;Parent=SACEA01_000143-T1;
scaffold_1	funannotate	CDS	472087	472520	.	-	0	ID=SACEA01_000143-T1.cds;Parent=SACEA01_000143-T1;
scaffold_1	funannotate	CDS	471878	472034	.	-	1	ID=SACEA01_000143-T1.cds;Parent=SACEA01_000143-T1;
scaffold_1	funannotate	CDS	471209	471827	.	-	0	ID=SACEA01_000143-T1.cds;Parent=SACEA01_000143-T1;
scaffold_1	funannotate	CDS	470999	471158	.	-	2	ID=SACEA01_000143-T1.cds;Parent=SACEA01_000143-T1;
scaffold_1	funannotate	CDS	466353	470952	.	-	1	ID=SACEA01_000143-T1.cds;Parent=SACEA01_000143-T1;
scaffold_1	funannotate	CDS	466078	466125	.	-	0	ID=SACEA01_000143-T1.cds;Parent=SACEA01_000143-T1;
scaffold_1	funannotate	gene	473979	474820	.	+	.	ID=SACEA01_000144;
scaffold_1	funannotate	mRNA	473979	474820	.	+	.	ID=SACEA01_000144-T1;Parent=SACEA01_000144;product=hypothetical protein;
scaffold_1	funannotate	exon	473979	474401	.	+	.	ID=SACEA01_000144-T1.exon1;Parent=SACEA01_000144-T1;
scaffold_1	funannotate	exon	474452	474820	.	+	.	ID=SACEA01_000144-T1.exon2;Parent=SACEA01_000144-T1;
scaffold_1	funannotate	CDS	473979	474401	.	+	0	ID=SACEA01_000144-T1.cds;Parent=SACEA01_000144-T1;
scaffold_1	funannotate	CDS	474452	474820	.	+	0	ID=SACEA01_000144-T1.cds;Parent=SACEA01_000144-T1;
scaffold_1	funannotate	gene	475475	477220	.	-	.	ID=SACEA01_000145;
scaffold_1	funannotate	mRNA	475475	477220	.	-	.	ID=SACEA01_000145-T1;Parent=SACEA01_000145;product=hypothetical protein;
scaffold_1	funannotate	exon	476897	477220	.	-	.	ID=SACEA01_000145-T1.exon1;Parent=SACEA01_000145-T1;
scaffold_1	funannotate	exon	475475	476836	.	-	.	ID=SACEA01_000145-T1.exon2;Parent=SACEA01_000145-T1;
scaffold_1	funannotate	CDS	476897	477220	.	-	0	ID=SACEA01_000145-T1.cds;Parent=SACEA01_000145-T1;
scaffold_1	funannotate	CDS	475475	476836	.	-	0	ID=SACEA01_000145-T1.cds;Parent=SACEA01_000145-T1;
scaffold_1	funannotate	gene	478514	479671	.	-	.	ID=SACEA01_000146;
scaffold_1	funannotate	mRNA	478514	479671	.	-	.	ID=SACEA01_000146-T1;Parent=SACEA01_000146;product=hypothetical protein;
scaffold_1	funannotate	exon	479486	479671	.	-	.	ID=SACEA01_000146-T1.exon1;Parent=SACEA01_000146-T1;
scaffold_1	funannotate	exon	479230	479437	.	-	.	ID=SACEA01_000146-T1.exon2;Parent=SACEA01_000146-T1;
scaffold_1	funannotate	exon	478746	479173	.	-	.	ID=SACEA01_000146-T1.exon3;Parent=SACEA01_000146-T1;
scaffold_1	funannotate	exon	478514	478714	.	-	.	ID=SACEA01_000146-T1.exon4;Parent=SACEA01_000146-T1;
scaffold_1	funannotate	CDS	479486	479671	.	-	0	ID=SACEA01_000146-T1.cds;Parent=SACEA01_000146-T1;
scaffold_1	funannotate	CDS	479230	479437	.	-	0	ID=SACEA01_000146-T1.cds;Parent=SACEA01_000146-T1;
scaffold_1	funannotate	CDS	478746	479173	.	-	2	ID=SACEA01_000146-T1.cds;Parent=SACEA01_000146-T1;
scaffold_1	funannotate	CDS	478514	478714	.	-	0	ID=SACEA01_000146-T1.cds;Parent=SACEA01_000146-T1;
scaffold_1	funannotate	gene	480110	480702	.	+	.	ID=SACEA01_000147;
scaffold_1	funannotate	mRNA	480110	480702	.	+	.	ID=SACEA01_000147-T1;Parent=SACEA01_000147;product=hypothetical protein;
scaffold_1	funannotate	exon	480110	480317	.	+	.	ID=SACEA01_000147-T1.exon1;Parent=SACEA01_000147-T1;
scaffold_1	funannotate	exon	480378	480448	.	+	.	ID=SACEA01_000147-T1.exon2;Parent=SACEA01_000147-T1;
scaffold_1	funannotate	exon	480529	480702	.	+	.	ID=SACEA01_000147-T1.exon3;Parent=SACEA01_000147-T1;
scaffold_1	funannotate	CDS	480110	480317	.	+	0	ID=SACEA01_000147-T1.cds;Parent=SACEA01_000147-T1;
scaffold_1	funannotate	CDS	480378	480448	.	+	2	ID=SACEA01_000147-T1.cds;Parent=SACEA01_000147-T1;
scaffold_1	funannotate	CDS	480529	480702	.	+	0	ID=SACEA01_000147-T1.cds;Parent=SACEA01_000147-T1;
scaffold_1	funannotate	gene	484432	485537	.	+	.	ID=SACEA01_000148;
scaffold_1	funannotate	mRNA	484432	485537	.	+	.	ID=SACEA01_000148-T1;Parent=SACEA01_000148;product=hypothetical protein;
scaffold_1	funannotate	exon	484432	484587	.	+	.	ID=SACEA01_000148-T1.exon1;Parent=SACEA01_000148-T1;
scaffold_1	funannotate	exon	484650	485537	.	+	.	ID=SACEA01_000148-T1.exon2;Parent=SACEA01_000148-T1;
scaffold_1	funannotate	CDS	484432	484587	.	+	0	ID=SACEA01_000148-T1.cds;Parent=SACEA01_000148-T1;
scaffold_1	funannotate	CDS	484650	485537	.	+	0	ID=SACEA01_000148-T1.cds;Parent=SACEA01_000148-T1;
scaffold_1	funannotate	gene	485739	487244	.	-	.	ID=SACEA01_000149;
scaffold_1	funannotate	mRNA	485739	487244	.	-	.	ID=SACEA01_000149-T1;Parent=SACEA01_000149;product=hypothetical protein;
scaffold_1	funannotate	exon	485739	487244	.	-	.	ID=SACEA01_000149-T1.exon1;Parent=SACEA01_000149-T1;
scaffold_1	funannotate	CDS	485739	487244	.	-	0	ID=SACEA01_000149-T1.cds;Parent=SACEA01_000149-T1;
scaffold_1	funannotate	gene	487867	489357	.	-	.	ID=SACEA01_000150;
scaffold_1	funannotate	mRNA	487867	489357	.	-	.	ID=SACEA01_000150-T1;Parent=SACEA01_000150;product=hypothetical protein;
scaffold_1	funannotate	exon	487867	489357	.	-	.	ID=SACEA01_000150-T1.exon1;Parent=SACEA01_000150-T1;
scaffold_1	funannotate	CDS	487867	489357	.	-	0	ID=SACEA01_000150-T1.cds;Parent=SACEA01_000150-T1;
scaffold_1	funannotate	gene	493272	493754	.	+	.	ID=SACEA01_000151;
scaffold_1	funannotate	mRNA	493272	493754	.	+	.	ID=SACEA01_000151-T1;Parent=SACEA01_000151;product=hypothetical protein;
scaffold_1	funannotate	exon	493272	493754	.	+	.	ID=SACEA01_000151-T1.exon1;Parent=SACEA01_000151-T1;
scaffold_1	funannotate	CDS	493272	493754	.	+	0	ID=SACEA01_000151-T1.cds;Parent=SACEA01_000151-T1;
scaffold_1	funannotate	gene	495242	496718	.	-	.	ID=SACEA01_000152;
scaffold_1	funannotate	mRNA	495242	496718	.	-	.	ID=SACEA01_000152-T1;Parent=SACEA01_000152;product=hypothetical protein;
scaffold_1	funannotate	exon	496410	496718	.	-	.	ID=SACEA01_000152-T1.exon1;Parent=SACEA01_000152-T1;
scaffold_1	funannotate	exon	495476	496246	.	-	.	ID=SACEA01_000152-T1.exon2;Parent=SACEA01_000152-T1;
scaffold_1	funannotate	exon	495242	495304	.	-	.	ID=SACEA01_000152-T1.exon3;Parent=SACEA01_000152-T1;
scaffold_1	funannotate	CDS	496410	496718	.	-	0	ID=SACEA01_000152-T1.cds;Parent=SACEA01_000152-T1;
scaffold_1	funannotate	CDS	495476	496246	.	-	0	ID=SACEA01_000152-T1.cds;Parent=SACEA01_000152-T1;
scaffold_1	funannotate	CDS	495242	495304	.	-	0	ID=SACEA01_000152-T1.cds;Parent=SACEA01_000152-T1;
scaffold_1	funannotate	gene	497767	499163	.	+	.	ID=SACEA01_000153;
scaffold_1	funannotate	mRNA	497767	499163	.	+	.	ID=SACEA01_000153-T1;Parent=SACEA01_000153;product=hypothetical protein;
scaffold_1	funannotate	exon	497767	498765	.	+	.	ID=SACEA01_000153-T1.exon1;Parent=SACEA01_000153-T1;
scaffold_1	funannotate	exon	498843	499163	.	+	.	ID=SACEA01_000153-T1.exon2;Parent=SACEA01_000153-T1;
scaffold_1	funannotate	CDS	497767	498765	.	+	0	ID=SACEA01_000153-T1.cds;Parent=SACEA01_000153-T1;
scaffold_1	funannotate	CDS	498843	499163	.	+	0	ID=SACEA01_000153-T1.cds;Parent=SACEA01_000153-T1;
scaffold_1	funannotate	gene	500478	502113	.	+	.	ID=SACEA01_000154;
scaffold_1	funannotate	mRNA	500478	502113	.	+	.	ID=SACEA01_000154-T1;Parent=SACEA01_000154;product=hypothetical protein;
scaffold_1	funannotate	exon	500478	501227	.	+	.	ID=SACEA01_000154-T1.exon1;Parent=SACEA01_000154-T1;
scaffold_1	funannotate	exon	501427	502113	.	+	.	ID=SACEA01_000154-T1.exon2;Parent=SACEA01_000154-T1;
scaffold_1	funannotate	CDS	500478	501227	.	+	0	ID=SACEA01_000154-T1.cds;Parent=SACEA01_000154-T1;
scaffold_1	funannotate	CDS	501427	502113	.	+	0	ID=SACEA01_000154-T1.cds;Parent=SACEA01_000154-T1;
scaffold_1	funannotate	gene	502458	502776	.	-	.	ID=SACEA01_000155;
scaffold_1	funannotate	mRNA	502458	502776	.	-	.	ID=SACEA01_000155-T1;Parent=SACEA01_000155;product=hypothetical protein;
scaffold_1	funannotate	exon	502631	502776	.	-	.	ID=SACEA01_000155-T1.exon1;Parent=SACEA01_000155-T1;
scaffold_1	funannotate	exon	502458	502530	.	-	.	ID=SACEA01_000155-T1.exon2;Parent=SACEA01_000155-T1;
scaffold_1	funannotate	CDS	502631	502776	.	-	0	ID=SACEA01_000155-T1.cds;Parent=SACEA01_000155-T1;
scaffold_1	funannotate	CDS	502458	502530	.	-	1	ID=SACEA01_000155-T1.cds;Parent=SACEA01_000155-T1;
scaffold_1	funannotate	gene	505751	508294	.	+	.	ID=SACEA01_000156;
scaffold_1	funannotate	mRNA	505751	508294	.	+	.	ID=SACEA01_000156-T1;Parent=SACEA01_000156;product=hypothetical protein;
scaffold_1	funannotate	exon	505751	508294	.	+	.	ID=SACEA01_000156-T1.exon1;Parent=SACEA01_000156-T1;
scaffold_1	funannotate	CDS	505751	508294	.	+	0	ID=SACEA01_000156-T1.cds;Parent=SACEA01_000156-T1;
scaffold_1	funannotate	gene	509747	512286	.	-	.	ID=SACEA01_000157;
scaffold_1	funannotate	mRNA	509747	512286	.	-	.	ID=SACEA01_000157-T1;Parent=SACEA01_000157;product=hypothetical protein;
scaffold_1	funannotate	exon	512242	512286	.	-	.	ID=SACEA01_000157-T1.exon1;Parent=SACEA01_000157-T1;
scaffold_1	funannotate	exon	509747	512146	.	-	.	ID=SACEA01_000157-T1.exon2;Parent=SACEA01_000157-T1;
scaffold_1	funannotate	CDS	512242	512286	.	-	0	ID=SACEA01_000157-T1.cds;Parent=SACEA01_000157-T1;
scaffold_1	funannotate	CDS	509747	512146	.	-	0	ID=SACEA01_000157-T1.cds;Parent=SACEA01_000157-T1;
scaffold_1	funannotate	gene	512760	513821	.	-	.	ID=SACEA01_000158;
scaffold_1	funannotate	mRNA	512760	513821	.	-	.	ID=SACEA01_000158-T1;Parent=SACEA01_000158;product=hypothetical protein;
scaffold_1	funannotate	exon	512760	513821	.	-	.	ID=SACEA01_000158-T1.exon1;Parent=SACEA01_000158-T1;
scaffold_1	funannotate	CDS	512760	513821	.	-	0	ID=SACEA01_000158-T1.cds;Parent=SACEA01_000158-T1;
scaffold_1	funannotate	gene	514214	516260	.	-	.	ID=SACEA01_000159;
scaffold_1	funannotate	mRNA	514214	516260	.	-	.	ID=SACEA01_000159-T1;Parent=SACEA01_000159;product=hypothetical protein;
scaffold_1	funannotate	exon	516230	516260	.	-	.	ID=SACEA01_000159-T1.exon1;Parent=SACEA01_000159-T1;
scaffold_1	funannotate	exon	515833	516093	.	-	.	ID=SACEA01_000159-T1.exon2;Parent=SACEA01_000159-T1;
scaffold_1	funannotate	exon	515516	515751	.	-	.	ID=SACEA01_000159-T1.exon3;Parent=SACEA01_000159-T1;
scaffold_1	funannotate	exon	514214	514747	.	-	.	ID=SACEA01_000159-T1.exon4;Parent=SACEA01_000159-T1;
scaffold_1	funannotate	CDS	516230	516260	.	-	0	ID=SACEA01_000159-T1.cds;Parent=SACEA01_000159-T1;
scaffold_1	funannotate	CDS	515833	516093	.	-	2	ID=SACEA01_000159-T1.cds;Parent=SACEA01_000159-T1;
scaffold_1	funannotate	CDS	515516	515751	.	-	2	ID=SACEA01_000159-T1.cds;Parent=SACEA01_000159-T1;
scaffold_1	funannotate	CDS	514214	514747	.	-	0	ID=SACEA01_000159-T1.cds;Parent=SACEA01_000159-T1;
scaffold_1	funannotate	gene	523986	525350	.	+	.	ID=SACEA01_000160;
scaffold_1	funannotate	mRNA	523986	525350	.	+	.	ID=SACEA01_000160-T1;Parent=SACEA01_000160;product=hypothetical protein;
scaffold_1	funannotate	exon	523986	524315	.	+	.	ID=SACEA01_000160-T1.exon1;Parent=SACEA01_000160-T1;
scaffold_1	funannotate	exon	524445	525350	.	+	.	ID=SACEA01_000160-T1.exon2;Parent=SACEA01_000160-T1;
scaffold_1	funannotate	CDS	523986	524315	.	+	0	ID=SACEA01_000160-T1.cds;Parent=SACEA01_000160-T1;
scaffold_1	funannotate	CDS	524445	525350	.	+	0	ID=SACEA01_000160-T1.cds;Parent=SACEA01_000160-T1;
scaffold_1	funannotate	gene	525478	527074	.	-	.	ID=SACEA01_000161;
scaffold_1	funannotate	mRNA	525478	527074	.	-	.	ID=SACEA01_000161-T1;Parent=SACEA01_000161;product=hypothetical protein;
scaffold_1	funannotate	exon	526174	527074	.	-	.	ID=SACEA01_000161-T1.exon1;Parent=SACEA01_000161-T1;
scaffold_1	funannotate	exon	525478	526043	.	-	.	ID=SACEA01_000161-T1.exon2;Parent=SACEA01_000161-T1;
scaffold_1	funannotate	CDS	526174	527074	.	-	0	ID=SACEA01_000161-T1.cds;Parent=SACEA01_000161-T1;
scaffold_1	funannotate	CDS	525478	526043	.	-	2	ID=SACEA01_000161-T1.cds;Parent=SACEA01_000161-T1;
scaffold_1	funannotate	gene	527631	530512	.	+	.	ID=SACEA01_000162;
scaffold_1	funannotate	mRNA	527631	530512	.	+	.	ID=SACEA01_000162-T1;Parent=SACEA01_000162;product=hypothetical protein;
scaffold_1	funannotate	exon	527631	527818	.	+	.	ID=SACEA01_000162-T1.exon1;Parent=SACEA01_000162-T1;
scaffold_1	funannotate	exon	527980	528076	.	+	.	ID=SACEA01_000162-T1.exon2;Parent=SACEA01_000162-T1;
scaffold_1	funannotate	exon	528207	529543	.	+	.	ID=SACEA01_000162-T1.exon3;Parent=SACEA01_000162-T1;
scaffold_1	funannotate	exon	529699	530512	.	+	.	ID=SACEA01_000162-T1.exon4;Parent=SACEA01_000162-T1;
scaffold_1	funannotate	CDS	527631	527818	.	+	0	ID=SACEA01_000162-T1.cds;Parent=SACEA01_000162-T1;
scaffold_1	funannotate	CDS	527980	528076	.	+	1	ID=SACEA01_000162-T1.cds;Parent=SACEA01_000162-T1;
scaffold_1	funannotate	CDS	528207	529543	.	+	0	ID=SACEA01_000162-T1.cds;Parent=SACEA01_000162-T1;
scaffold_1	funannotate	CDS	529699	530512	.	+	1	ID=SACEA01_000162-T1.cds;Parent=SACEA01_000162-T1;
scaffold_1	funannotate	gene	530620	534959	.	-	.	ID=SACEA01_000163;
scaffold_1	funannotate	mRNA	530620	534959	.	-	.	ID=SACEA01_000163-T1;Parent=SACEA01_000163;product=hypothetical protein;
scaffold_1	funannotate	exon	534707	534959	.	-	.	ID=SACEA01_000163-T1.exon1;Parent=SACEA01_000163-T1;
scaffold_1	funannotate	exon	534551	534634	.	-	.	ID=SACEA01_000163-T1.exon2;Parent=SACEA01_000163-T1;
scaffold_1	funannotate	exon	533375	534496	.	-	.	ID=SACEA01_000163-T1.exon3;Parent=SACEA01_000163-T1;
scaffold_1	funannotate	exon	532252	533215	.	-	.	ID=SACEA01_000163-T1.exon4;Parent=SACEA01_000163-T1;
scaffold_1	funannotate	exon	531953	532152	.	-	.	ID=SACEA01_000163-T1.exon5;Parent=SACEA01_000163-T1;
scaffold_1	funannotate	exon	530620	531875	.	-	.	ID=SACEA01_000163-T1.exon6;Parent=SACEA01_000163-T1;
scaffold_1	funannotate	CDS	534707	534959	.	-	0	ID=SACEA01_000163-T1.cds;Parent=SACEA01_000163-T1;
scaffold_1	funannotate	CDS	534551	534634	.	-	2	ID=SACEA01_000163-T1.cds;Parent=SACEA01_000163-T1;
scaffold_1	funannotate	CDS	533375	534496	.	-	2	ID=SACEA01_000163-T1.cds;Parent=SACEA01_000163-T1;
scaffold_1	funannotate	CDS	532252	533215	.	-	2	ID=SACEA01_000163-T1.cds;Parent=SACEA01_000163-T1;
scaffold_1	funannotate	CDS	531953	532152	.	-	1	ID=SACEA01_000163-T1.cds;Parent=SACEA01_000163-T1;
scaffold_1	funannotate	CDS	530620	531875	.	-	2	ID=SACEA01_000163-T1.cds;Parent=SACEA01_000163-T1;
scaffold_1	funannotate	gene	535965	537668	.	+	.	ID=SACEA01_000164;
scaffold_1	funannotate	mRNA	535965	537668	.	+	.	ID=SACEA01_000164-T1;Parent=SACEA01_000164;product=hypothetical protein;
scaffold_1	funannotate	exon	535965	536228	.	+	.	ID=SACEA01_000164-T1.exon1;Parent=SACEA01_000164-T1;
scaffold_1	funannotate	exon	536285	536383	.	+	.	ID=SACEA01_000164-T1.exon2;Parent=SACEA01_000164-T1;
scaffold_1	funannotate	exon	536442	537102	.	+	.	ID=SACEA01_000164-T1.exon3;Parent=SACEA01_000164-T1;
scaffold_1	funannotate	exon	537202	537668	.	+	.	ID=SACEA01_000164-T1.exon4;Parent=SACEA01_000164-T1;
scaffold_1	funannotate	CDS	535965	536228	.	+	0	ID=SACEA01_000164-T1.cds;Parent=SACEA01_000164-T1;
scaffold_1	funannotate	CDS	536285	536383	.	+	0	ID=SACEA01_000164-T1.cds;Parent=SACEA01_000164-T1;
scaffold_1	funannotate	CDS	536442	537102	.	+	0	ID=SACEA01_000164-T1.cds;Parent=SACEA01_000164-T1;
scaffold_1	funannotate	CDS	537202	537668	.	+	2	ID=SACEA01_000164-T1.cds;Parent=SACEA01_000164-T1;
scaffold_1	funannotate	gene	538245	540407	.	+	.	ID=SACEA01_000165;
scaffold_1	funannotate	mRNA	538245	540407	.	+	.	ID=SACEA01_000165-T1;Parent=SACEA01_000165;product=hypothetical protein;
scaffold_1	funannotate	exon	538245	540407	.	+	.	ID=SACEA01_000165-T1.exon1;Parent=SACEA01_000165-T1;
scaffold_1	funannotate	CDS	538245	540407	.	+	0	ID=SACEA01_000165-T1.cds;Parent=SACEA01_000165-T1;
scaffold_1	funannotate	gene	541093	541776	.	+	.	ID=SACEA01_000166;
scaffold_1	funannotate	mRNA	541093	541776	.	+	.	ID=SACEA01_000166-T1;Parent=SACEA01_000166;product=hypothetical protein;
scaffold_1	funannotate	exon	541093	541776	.	+	.	ID=SACEA01_000166-T1.exon1;Parent=SACEA01_000166-T1;
scaffold_1	funannotate	CDS	541093	541776	.	+	0	ID=SACEA01_000166-T1.cds;Parent=SACEA01_000166-T1;
scaffold_1	funannotate	gene	542308	544879	.	-	.	ID=SACEA01_000167;
scaffold_1	funannotate	mRNA	542308	544879	.	-	.	ID=SACEA01_000167-T1;Parent=SACEA01_000167;product=hypothetical protein;
scaffold_1	funannotate	exon	544352	544879	.	-	.	ID=SACEA01_000167-T1.exon1;Parent=SACEA01_000167-T1;
scaffold_1	funannotate	exon	543057	544293	.	-	.	ID=SACEA01_000167-T1.exon2;Parent=SACEA01_000167-T1;
scaffold_1	funannotate	exon	542641	542936	.	-	.	ID=SACEA01_000167-T1.exon3;Parent=SACEA01_000167-T1;
scaffold_1	funannotate	exon	542442	542525	.	-	.	ID=SACEA01_000167-T1.exon4;Parent=SACEA01_000167-T1;
scaffold_1	funannotate	exon	542308	542388	.	-	.	ID=SACEA01_000167-T1.exon5;Parent=SACEA01_000167-T1;
scaffold_1	funannotate	CDS	544352	544879	.	-	0	ID=SACEA01_000167-T1.cds;Parent=SACEA01_000167-T1;
scaffold_1	funannotate	CDS	543057	544293	.	-	0	ID=SACEA01_000167-T1.cds;Parent=SACEA01_000167-T1;
scaffold_1	funannotate	CDS	542641	542936	.	-	2	ID=SACEA01_000167-T1.cds;Parent=SACEA01_000167-T1;
scaffold_1	funannotate	CDS	542442	542525	.	-	0	ID=SACEA01_000167-T1.cds;Parent=SACEA01_000167-T1;
scaffold_1	funannotate	CDS	542308	542388	.	-	0	ID=SACEA01_000167-T1.cds;Parent=SACEA01_000167-T1;
scaffold_1	funannotate	gene	545648	546004	.	+	.	ID=SACEA01_000168;
scaffold_1	funannotate	mRNA	545648	546004	.	+	.	ID=SACEA01_000168-T1;Parent=SACEA01_000168;product=hypothetical protein;
scaffold_1	funannotate	exon	545648	546004	.	+	.	ID=SACEA01_000168-T1.exon1;Parent=SACEA01_000168-T1;
scaffold_1	funannotate	CDS	545648	546004	.	+	0	ID=SACEA01_000168-T1.cds;Parent=SACEA01_000168-T1;
scaffold_1	funannotate	gene	546960	547748	.	+	.	ID=SACEA01_000169;
scaffold_1	funannotate	mRNA	546960	547748	.	+	.	ID=SACEA01_000169-T1;Parent=SACEA01_000169;product=hypothetical protein;
scaffold_1	funannotate	exon	546960	547748	.	+	.	ID=SACEA01_000169-T1.exon1;Parent=SACEA01_000169-T1;
scaffold_1	funannotate	CDS	546960	547748	.	+	0	ID=SACEA01_000169-T1.cds;Parent=SACEA01_000169-T1;
scaffold_1	funannotate	gene	549030	551969	.	-	.	ID=SACEA01_000170;
scaffold_1	funannotate	mRNA	549030	551969	.	-	.	ID=SACEA01_000170-T1;Parent=SACEA01_000170;product=hypothetical protein;
scaffold_1	funannotate	exon	551926	551969	.	-	.	ID=SACEA01_000170-T1.exon1;Parent=SACEA01_000170-T1;
scaffold_1	funannotate	exon	551584	551867	.	-	.	ID=SACEA01_000170-T1.exon2;Parent=SACEA01_000170-T1;
scaffold_1	funannotate	exon	551411	551523	.	-	.	ID=SACEA01_000170-T1.exon3;Parent=SACEA01_000170-T1;
scaffold_1	funannotate	exon	551215	551354	.	-	.	ID=SACEA01_000170-T1.exon4;Parent=SACEA01_000170-T1;
scaffold_1	funannotate	exon	551058	551161	.	-	.	ID=SACEA01_000170-T1.exon5;Parent=SACEA01_000170-T1;
scaffold_1	funannotate	exon	550873	550994	.	-	.	ID=SACEA01_000170-T1.exon6;Parent=SACEA01_000170-T1;
scaffold_1	funannotate	exon	549030	550817	.	-	.	ID=SACEA01_000170-T1.exon7;Parent=SACEA01_000170-T1;
scaffold_1	funannotate	CDS	551926	551969	.	-	0	ID=SACEA01_000170-T1.cds;Parent=SACEA01_000170-T1;
scaffold_1	funannotate	CDS	551584	551867	.	-	1	ID=SACEA01_000170-T1.cds;Parent=SACEA01_000170-T1;
scaffold_1	funannotate	CDS	551411	551523	.	-	2	ID=SACEA01_000170-T1.cds;Parent=SACEA01_000170-T1;
scaffold_1	funannotate	CDS	551215	551354	.	-	0	ID=SACEA01_000170-T1.cds;Parent=SACEA01_000170-T1;
scaffold_1	funannotate	CDS	551058	551161	.	-	1	ID=SACEA01_000170-T1.cds;Parent=SACEA01_000170-T1;
scaffold_1	funannotate	CDS	550873	550994	.	-	2	ID=SACEA01_000170-T1.cds;Parent=SACEA01_000170-T1;
scaffold_1	funannotate	CDS	549030	550817	.	-	0	ID=SACEA01_000170-T1.cds;Parent=SACEA01_000170-T1;
scaffold_1	funannotate	gene	553187	555625	.	-	.	ID=SACEA01_000171;
scaffold_1	funannotate	mRNA	553187	555625	.	-	.	ID=SACEA01_000171-T1;Parent=SACEA01_000171;product=hypothetical protein;
scaffold_1	funannotate	exon	555526	555625	.	-	.	ID=SACEA01_000171-T1.exon1;Parent=SACEA01_000171-T1;
scaffold_1	funannotate	exon	555095	555462	.	-	.	ID=SACEA01_000171-T1.exon2;Parent=SACEA01_000171-T1;
scaffold_1	funannotate	exon	554630	555036	.	-	.	ID=SACEA01_000171-T1.exon3;Parent=SACEA01_000171-T1;
scaffold_1	funannotate	exon	554242	554515	.	-	.	ID=SACEA01_000171-T1.exon4;Parent=SACEA01_000171-T1;
scaffold_1	funannotate	exon	554148	554183	.	-	.	ID=SACEA01_000171-T1.exon5;Parent=SACEA01_000171-T1;
scaffold_1	funannotate	exon	553187	554083	.	-	.	ID=SACEA01_000171-T1.exon6;Parent=SACEA01_000171-T1;
scaffold_1	funannotate	CDS	555526	555625	.	-	0	ID=SACEA01_000171-T1.cds;Parent=SACEA01_000171-T1;
scaffold_1	funannotate	CDS	555095	555462	.	-	2	ID=SACEA01_000171-T1.cds;Parent=SACEA01_000171-T1;
scaffold_1	funannotate	CDS	554630	555036	.	-	0	ID=SACEA01_000171-T1.cds;Parent=SACEA01_000171-T1;
scaffold_1	funannotate	CDS	554242	554515	.	-	1	ID=SACEA01_000171-T1.cds;Parent=SACEA01_000171-T1;
scaffold_1	funannotate	CDS	554148	554183	.	-	0	ID=SACEA01_000171-T1.cds;Parent=SACEA01_000171-T1;
scaffold_1	funannotate	CDS	553187	554083	.	-	0	ID=SACEA01_000171-T1.cds;Parent=SACEA01_000171-T1;
scaffold_1	funannotate	gene	560785	561828	.	-	.	ID=SACEA01_000172;
scaffold_1	funannotate	mRNA	560785	561828	.	-	.	ID=SACEA01_000172-T1;Parent=SACEA01_000172;product=hypothetical protein;
scaffold_1	funannotate	exon	561798	561828	.	-	.	ID=SACEA01_000172-T1.exon1;Parent=SACEA01_000172-T1;
scaffold_1	funannotate	exon	560785	561245	.	-	.	ID=SACEA01_000172-T1.exon2;Parent=SACEA01_000172-T1;
scaffold_1	funannotate	CDS	561798	561828	.	-	0	ID=SACEA01_000172-T1.cds;Parent=SACEA01_000172-T1;
scaffold_1	funannotate	CDS	560785	561245	.	-	2	ID=SACEA01_000172-T1.cds;Parent=SACEA01_000172-T1;
scaffold_1	funannotate	gene	563858	565738	.	+	.	ID=SACEA01_000173;
scaffold_1	funannotate	mRNA	563858	565738	.	+	.	ID=SACEA01_000173-T1;Parent=SACEA01_000173;product=hypothetical protein;
scaffold_1	funannotate	exon	563858	564067	.	+	.	ID=SACEA01_000173-T1.exon1;Parent=SACEA01_000173-T1;
scaffold_1	funannotate	exon	564125	565738	.	+	.	ID=SACEA01_000173-T1.exon2;Parent=SACEA01_000173-T1;
scaffold_1	funannotate	CDS	563858	564067	.	+	0	ID=SACEA01_000173-T1.cds;Parent=SACEA01_000173-T1;
scaffold_1	funannotate	CDS	564125	565738	.	+	0	ID=SACEA01_000173-T1.cds;Parent=SACEA01_000173-T1;
scaffold_1	funannotate	gene	568097	568492	.	+	.	ID=SACEA01_000174;
scaffold_1	funannotate	mRNA	568097	568492	.	+	.	ID=SACEA01_000174-T1;Parent=SACEA01_000174;product=hypothetical protein;
scaffold_1	funannotate	exon	568097	568492	.	+	.	ID=SACEA01_000174-T1.exon1;Parent=SACEA01_000174-T1;
scaffold_1	funannotate	CDS	568097	568492	.	+	0	ID=SACEA01_000174-T1.cds;Parent=SACEA01_000174-T1;
scaffold_1	funannotate	gene	569286	570471	.	+	.	ID=SACEA01_000175;
scaffold_1	funannotate	mRNA	569286	570471	.	+	.	ID=SACEA01_000175-T1;Parent=SACEA01_000175;product=hypothetical protein;
scaffold_1	funannotate	exon	569286	569917	.	+	.	ID=SACEA01_000175-T1.exon1;Parent=SACEA01_000175-T1;
scaffold_1	funannotate	exon	569983	570059	.	+	.	ID=SACEA01_000175-T1.exon2;Parent=SACEA01_000175-T1;
scaffold_1	funannotate	exon	570140	570471	.	+	.	ID=SACEA01_000175-T1.exon3;Parent=SACEA01_000175-T1;
scaffold_1	funannotate	CDS	569286	569917	.	+	0	ID=SACEA01_000175-T1.cds;Parent=SACEA01_000175-T1;
scaffold_1	funannotate	CDS	569983	570059	.	+	1	ID=SACEA01_000175-T1.cds;Parent=SACEA01_000175-T1;
scaffold_1	funannotate	CDS	570140	570471	.	+	2	ID=SACEA01_000175-T1.cds;Parent=SACEA01_000175-T1;
scaffold_1	funannotate	gene	570720	572657	.	-	.	ID=SACEA01_000176;
scaffold_1	funannotate	mRNA	570720	572657	.	-	.	ID=SACEA01_000176-T1;Parent=SACEA01_000176;product=hypothetical protein;
scaffold_1	funannotate	exon	572644	572657	.	-	.	ID=SACEA01_000176-T1.exon1;Parent=SACEA01_000176-T1;
scaffold_1	funannotate	exon	572287	572579	.	-	.	ID=SACEA01_000176-T1.exon2;Parent=SACEA01_000176-T1;
scaffold_1	funannotate	exon	572009	572232	.	-	.	ID=SACEA01_000176-T1.exon3;Parent=SACEA01_000176-T1;
scaffold_1	funannotate	exon	570720	571928	.	-	.	ID=SACEA01_000176-T1.exon4;Parent=SACEA01_000176-T1;
scaffold_1	funannotate	CDS	572644	572657	.	-	0	ID=SACEA01_000176-T1.cds;Parent=SACEA01_000176-T1;
scaffold_1	funannotate	CDS	572287	572579	.	-	1	ID=SACEA01_000176-T1.cds;Parent=SACEA01_000176-T1;
scaffold_1	funannotate	CDS	572009	572232	.	-	2	ID=SACEA01_000176-T1.cds;Parent=SACEA01_000176-T1;
scaffold_1	funannotate	CDS	570720	571928	.	-	0	ID=SACEA01_000176-T1.cds;Parent=SACEA01_000176-T1;
scaffold_1	funannotate	gene	573798	574475	.	-	.	ID=SACEA01_000177;
scaffold_1	funannotate	mRNA	573798	574475	.	-	.	ID=SACEA01_000177-T1;Parent=SACEA01_000177;product=hypothetical protein;
scaffold_1	funannotate	exon	574237	574475	.	-	.	ID=SACEA01_000177-T1.exon1;Parent=SACEA01_000177-T1;
scaffold_1	funannotate	exon	573798	574002	.	-	.	ID=SACEA01_000177-T1.exon2;Parent=SACEA01_000177-T1;
scaffold_1	funannotate	CDS	574237	574475	.	-	0	ID=SACEA01_000177-T1.cds;Parent=SACEA01_000177-T1;
scaffold_1	funannotate	CDS	573798	574002	.	-	1	ID=SACEA01_000177-T1.cds;Parent=SACEA01_000177-T1;
scaffold_1	funannotate	gene	575753	576838	.	+	.	ID=SACEA01_000178;
scaffold_1	funannotate	mRNA	575753	576838	.	+	.	ID=SACEA01_000178-T1;Parent=SACEA01_000178;product=hypothetical protein;
scaffold_1	funannotate	exon	575753	575835	.	+	.	ID=SACEA01_000178-T1.exon1;Parent=SACEA01_000178-T1;
scaffold_1	funannotate	exon	575912	576643	.	+	.	ID=SACEA01_000178-T1.exon2;Parent=SACEA01_000178-T1;
scaffold_1	funannotate	exon	576751	576838	.	+	.	ID=SACEA01_000178-T1.exon3;Parent=SACEA01_000178-T1;
scaffold_1	funannotate	CDS	575753	575835	.	+	0	ID=SACEA01_000178-T1.cds;Parent=SACEA01_000178-T1;
scaffold_1	funannotate	CDS	575912	576643	.	+	1	ID=SACEA01_000178-T1.cds;Parent=SACEA01_000178-T1;
scaffold_1	funannotate	CDS	576751	576838	.	+	1	ID=SACEA01_000178-T1.cds;Parent=SACEA01_000178-T1;
scaffold_1	funannotate	gene	577290	578408	.	+	.	ID=SACEA01_000179;
scaffold_1	funannotate	mRNA	577290	578408	.	+	.	ID=SACEA01_000179-T1;Parent=SACEA01_000179;product=hypothetical protein;
scaffold_1	funannotate	exon	577290	578408	.	+	.	ID=SACEA01_000179-T1.exon1;Parent=SACEA01_000179-T1;
scaffold_1	funannotate	CDS	577290	578408	.	+	0	ID=SACEA01_000179-T1.cds;Parent=SACEA01_000179-T1;
scaffold_1	funannotate	gene	578952	581964	.	-	.	ID=SACEA01_000180;
scaffold_1	funannotate	mRNA	578952	581964	.	-	.	ID=SACEA01_000180-T1;Parent=SACEA01_000180;product=hypothetical protein;
scaffold_1	funannotate	exon	581751	581964	.	-	.	ID=SACEA01_000180-T1.exon1;Parent=SACEA01_000180-T1;
scaffold_1	funannotate	exon	580762	581676	.	-	.	ID=SACEA01_000180-T1.exon2;Parent=SACEA01_000180-T1;
scaffold_1	funannotate	exon	578952	580690	.	-	.	ID=SACEA01_000180-T1.exon3;Parent=SACEA01_000180-T1;
scaffold_1	funannotate	CDS	581751	581964	.	-	0	ID=SACEA01_000180-T1.cds;Parent=SACEA01_000180-T1;
scaffold_1	funannotate	CDS	580762	581676	.	-	2	ID=SACEA01_000180-T1.cds;Parent=SACEA01_000180-T1;
scaffold_1	funannotate	CDS	578952	580690	.	-	2	ID=SACEA01_000180-T1.cds;Parent=SACEA01_000180-T1;
scaffold_1	funannotate	gene	583685	584595	.	+	.	ID=SACEA01_000181;
scaffold_1	funannotate	mRNA	583685	584595	.	+	.	ID=SACEA01_000181-T1;Parent=SACEA01_000181;product=hypothetical protein;
scaffold_1	funannotate	exon	583685	584028	.	+	.	ID=SACEA01_000181-T1.exon1;Parent=SACEA01_000181-T1;
scaffold_1	funannotate	exon	584089	584178	.	+	.	ID=SACEA01_000181-T1.exon2;Parent=SACEA01_000181-T1;
scaffold_1	funannotate	exon	584250	584595	.	+	.	ID=SACEA01_000181-T1.exon3;Parent=SACEA01_000181-T1;
scaffold_1	funannotate	CDS	583685	584028	.	+	0	ID=SACEA01_000181-T1.cds;Parent=SACEA01_000181-T1;
scaffold_1	funannotate	CDS	584089	584178	.	+	1	ID=SACEA01_000181-T1.cds;Parent=SACEA01_000181-T1;
scaffold_1	funannotate	CDS	584250	584595	.	+	1	ID=SACEA01_000181-T1.cds;Parent=SACEA01_000181-T1;
scaffold_1	funannotate	gene	587147	588851	.	+	.	ID=SACEA01_000182;
scaffold_1	funannotate	mRNA	587147	588851	.	+	.	ID=SACEA01_000182-T1;Parent=SACEA01_000182;product=hypothetical protein;
scaffold_1	funannotate	exon	587147	587458	.	+	.	ID=SACEA01_000182-T1.exon1;Parent=SACEA01_000182-T1;
scaffold_1	funannotate	exon	587550	588851	.	+	.	ID=SACEA01_000182-T1.exon2;Parent=SACEA01_000182-T1;
scaffold_1	funannotate	CDS	587147	587458	.	+	0	ID=SACEA01_000182-T1.cds;Parent=SACEA01_000182-T1;
scaffold_1	funannotate	CDS	587550	588851	.	+	0	ID=SACEA01_000182-T1.cds;Parent=SACEA01_000182-T1;
scaffold_1	funannotate	gene	590240	591462	.	+	.	ID=SACEA01_000183;
scaffold_1	funannotate	mRNA	590240	591462	.	+	.	ID=SACEA01_000183-T1;Parent=SACEA01_000183;product=hypothetical protein;
scaffold_1	funannotate	exon	590240	590746	.	+	.	ID=SACEA01_000183-T1.exon1;Parent=SACEA01_000183-T1;
scaffold_1	funannotate	exon	590824	591462	.	+	.	ID=SACEA01_000183-T1.exon2;Parent=SACEA01_000183-T1;
scaffold_1	funannotate	CDS	590240	590746	.	+	0	ID=SACEA01_000183-T1.cds;Parent=SACEA01_000183-T1;
scaffold_1	funannotate	CDS	590824	591462	.	+	0	ID=SACEA01_000183-T1.cds;Parent=SACEA01_000183-T1;
scaffold_1	funannotate	gene	591866	592835	.	-	.	ID=SACEA01_000184;
scaffold_1	funannotate	mRNA	591866	592835	.	-	.	ID=SACEA01_000184-T1;Parent=SACEA01_000184;product=hypothetical protein;
scaffold_1	funannotate	exon	592753	592835	.	-	.	ID=SACEA01_000184-T1.exon1;Parent=SACEA01_000184-T1;
scaffold_1	funannotate	exon	591866	592700	.	-	.	ID=SACEA01_000184-T1.exon2;Parent=SACEA01_000184-T1;
scaffold_1	funannotate	CDS	592753	592835	.	-	0	ID=SACEA01_000184-T1.cds;Parent=SACEA01_000184-T1;
scaffold_1	funannotate	CDS	591866	592700	.	-	1	ID=SACEA01_000184-T1.cds;Parent=SACEA01_000184-T1;
scaffold_1	funannotate	gene	593957	594838	.	-	.	ID=SACEA01_000185;
scaffold_1	funannotate	mRNA	593957	594838	.	-	.	ID=SACEA01_000185-T1;Parent=SACEA01_000185;product=hypothetical protein;
scaffold_1	funannotate	exon	593957	594838	.	-	.	ID=SACEA01_000185-T1.exon1;Parent=SACEA01_000185-T1;
scaffold_1	funannotate	CDS	593957	594838	.	-	0	ID=SACEA01_000185-T1.cds;Parent=SACEA01_000185-T1;
scaffold_1	funannotate	gene	596051	596483	.	-	.	ID=SACEA01_000186;
scaffold_1	funannotate	mRNA	596051	596483	.	-	.	ID=SACEA01_000186-T1;Parent=SACEA01_000186;product=hypothetical protein;
scaffold_1	funannotate	exon	596256	596483	.	-	.	ID=SACEA01_000186-T1.exon1;Parent=SACEA01_000186-T1;
scaffold_1	funannotate	exon	596051	596155	.	-	.	ID=SACEA01_000186-T1.exon2;Parent=SACEA01_000186-T1;
scaffold_1	funannotate	CDS	596256	596483	.	-	0	ID=SACEA01_000186-T1.cds;Parent=SACEA01_000186-T1;
scaffold_1	funannotate	CDS	596051	596155	.	-	0	ID=SACEA01_000186-T1.cds;Parent=SACEA01_000186-T1;
scaffold_1	funannotate	gene	597793	598341	.	+	.	ID=SACEA01_000187;
scaffold_1	funannotate	mRNA	597793	598341	.	+	.	ID=SACEA01_000187-T1;Parent=SACEA01_000187;product=hypothetical protein;
scaffold_1	funannotate	exon	597793	598341	.	+	.	ID=SACEA01_000187-T1.exon1;Parent=SACEA01_000187-T1;
scaffold_1	funannotate	CDS	597793	598341	.	+	0	ID=SACEA01_000187-T1.cds;Parent=SACEA01_000187-T1;
scaffold_1	funannotate	gene	599562	600173	.	+	.	ID=SACEA01_000188;
scaffold_1	funannotate	mRNA	599562	600173	.	+	.	ID=SACEA01_000188-T1;Parent=SACEA01_000188;product=hypothetical protein;
scaffold_1	funannotate	exon	599562	600173	.	+	.	ID=SACEA01_000188-T1.exon1;Parent=SACEA01_000188-T1;
scaffold_1	funannotate	CDS	599562	600173	.	+	0	ID=SACEA01_000188-T1.cds;Parent=SACEA01_000188-T1;
scaffold_1	funannotate	gene	600500	602276	.	-	.	ID=SACEA01_000189;
scaffold_1	funannotate	mRNA	600500	602276	.	-	.	ID=SACEA01_000189-T1;Parent=SACEA01_000189;product=hypothetical protein;
scaffold_1	funannotate	exon	602214	602276	.	-	.	ID=SACEA01_000189-T1.exon1;Parent=SACEA01_000189-T1;
scaffold_1	funannotate	exon	602010	602160	.	-	.	ID=SACEA01_000189-T1.exon2;Parent=SACEA01_000189-T1;
scaffold_1	funannotate	exon	601897	601956	.	-	.	ID=SACEA01_000189-T1.exon3;Parent=SACEA01_000189-T1;
scaffold_1	funannotate	exon	601234	601824	.	-	.	ID=SACEA01_000189-T1.exon4;Parent=SACEA01_000189-T1;
scaffold_1	funannotate	exon	600500	601182	.	-	.	ID=SACEA01_000189-T1.exon5;Parent=SACEA01_000189-T1;
scaffold_1	funannotate	CDS	602214	602276	.	-	0	ID=SACEA01_000189-T1.cds;Parent=SACEA01_000189-T1;
scaffold_1	funannotate	CDS	602010	602160	.	-	0	ID=SACEA01_000189-T1.cds;Parent=SACEA01_000189-T1;
scaffold_1	funannotate	CDS	601897	601956	.	-	2	ID=SACEA01_000189-T1.cds;Parent=SACEA01_000189-T1;
scaffold_1	funannotate	CDS	601234	601824	.	-	2	ID=SACEA01_000189-T1.cds;Parent=SACEA01_000189-T1;
scaffold_1	funannotate	CDS	600500	601182	.	-	2	ID=SACEA01_000189-T1.cds;Parent=SACEA01_000189-T1;
scaffold_1	funannotate	gene	603134	605737	.	-	.	ID=SACEA01_000190;
scaffold_1	funannotate	mRNA	603134	605737	.	-	.	ID=SACEA01_000190-T1;Parent=SACEA01_000190;product=hypothetical protein;
scaffold_1	funannotate	exon	603134	605737	.	-	.	ID=SACEA01_000190-T1.exon1;Parent=SACEA01_000190-T1;
scaffold_1	funannotate	CDS	603134	605737	.	-	0	ID=SACEA01_000190-T1.cds;Parent=SACEA01_000190-T1;
scaffold_1	funannotate	gene	606753	608238	.	+	.	ID=SACEA01_000191;
scaffold_1	funannotate	mRNA	606753	608238	.	+	.	ID=SACEA01_000191-T1;Parent=SACEA01_000191;product=hypothetical protein;
scaffold_1	funannotate	exon	606753	607148	.	+	.	ID=SACEA01_000191-T1.exon1;Parent=SACEA01_000191-T1;
scaffold_1	funannotate	exon	607303	608238	.	+	.	ID=SACEA01_000191-T1.exon2;Parent=SACEA01_000191-T1;
scaffold_1	funannotate	CDS	606753	607148	.	+	0	ID=SACEA01_000191-T1.cds;Parent=SACEA01_000191-T1;
scaffold_1	funannotate	CDS	607303	608238	.	+	0	ID=SACEA01_000191-T1.cds;Parent=SACEA01_000191-T1;
scaffold_1	funannotate	gene	609058	610408	.	-	.	ID=SACEA01_000192;
scaffold_1	funannotate	mRNA	609058	610408	.	-	.	ID=SACEA01_000192-T1;Parent=SACEA01_000192;product=hypothetical protein;
scaffold_1	funannotate	exon	610255	610408	.	-	.	ID=SACEA01_000192-T1.exon1;Parent=SACEA01_000192-T1;
scaffold_1	funannotate	exon	609058	610166	.	-	.	ID=SACEA01_000192-T1.exon2;Parent=SACEA01_000192-T1;
scaffold_1	funannotate	CDS	610255	610408	.	-	0	ID=SACEA01_000192-T1.cds;Parent=SACEA01_000192-T1;
scaffold_1	funannotate	CDS	609058	610166	.	-	2	ID=SACEA01_000192-T1.cds;Parent=SACEA01_000192-T1;
scaffold_1	funannotate	gene	611413	613714	.	+	.	ID=SACEA01_000193;
scaffold_1	funannotate	mRNA	611413	613714	.	+	.	ID=SACEA01_000193-T1;Parent=SACEA01_000193;product=hypothetical protein;
scaffold_1	funannotate	exon	611413	611443	.	+	.	ID=SACEA01_000193-T1.exon1;Parent=SACEA01_000193-T1;
scaffold_1	funannotate	exon	611592	613714	.	+	.	ID=SACEA01_000193-T1.exon2;Parent=SACEA01_000193-T1;
scaffold_1	funannotate	CDS	611413	611443	.	+	0	ID=SACEA01_000193-T1.cds;Parent=SACEA01_000193-T1;
scaffold_1	funannotate	CDS	611592	613714	.	+	2	ID=SACEA01_000193-T1.cds;Parent=SACEA01_000193-T1;
scaffold_1	funannotate	gene	613968	615124	.	-	.	ID=SACEA01_000194;
scaffold_1	funannotate	mRNA	613968	615124	.	-	.	ID=SACEA01_000194-T1;Parent=SACEA01_000194;product=hypothetical protein;
scaffold_1	funannotate	exon	614848	615124	.	-	.	ID=SACEA01_000194-T1.exon1;Parent=SACEA01_000194-T1;
scaffold_1	funannotate	exon	614680	614775	.	-	.	ID=SACEA01_000194-T1.exon2;Parent=SACEA01_000194-T1;
scaffold_1	funannotate	exon	614442	614604	.	-	.	ID=SACEA01_000194-T1.exon3;Parent=SACEA01_000194-T1;
scaffold_1	funannotate	exon	613968	614328	.	-	.	ID=SACEA01_000194-T1.exon4;Parent=SACEA01_000194-T1;
scaffold_1	funannotate	CDS	614848	615124	.	-	0	ID=SACEA01_000194-T1.cds;Parent=SACEA01_000194-T1;
scaffold_1	funannotate	CDS	614680	614775	.	-	2	ID=SACEA01_000194-T1.cds;Parent=SACEA01_000194-T1;
scaffold_1	funannotate	CDS	614442	614604	.	-	2	ID=SACEA01_000194-T1.cds;Parent=SACEA01_000194-T1;
scaffold_1	funannotate	CDS	613968	614328	.	-	1	ID=SACEA01_000194-T1.cds;Parent=SACEA01_000194-T1;
scaffold_1	funannotate	gene	615863	616876	.	+	.	ID=SACEA01_000195;
scaffold_1	funannotate	mRNA	615863	616876	.	+	.	ID=SACEA01_000195-T1;Parent=SACEA01_000195;product=hypothetical protein;
scaffold_1	funannotate	exon	615863	616876	.	+	.	ID=SACEA01_000195-T1.exon1;Parent=SACEA01_000195-T1;
scaffold_1	funannotate	CDS	615863	616876	.	+	0	ID=SACEA01_000195-T1.cds;Parent=SACEA01_000195-T1;
scaffold_1	funannotate	gene	617660	618712	.	-	.	ID=SACEA01_000196;
scaffold_1	funannotate	mRNA	617660	618712	.	-	.	ID=SACEA01_000196-T1;Parent=SACEA01_000196;product=hypothetical protein;
scaffold_1	funannotate	exon	618478	618712	.	-	.	ID=SACEA01_000196-T1.exon1;Parent=SACEA01_000196-T1;
scaffold_1	funannotate	exon	617660	618393	.	-	.	ID=SACEA01_000196-T1.exon2;Parent=SACEA01_000196-T1;
scaffold_1	funannotate	CDS	618478	618712	.	-	0	ID=SACEA01_000196-T1.cds;Parent=SACEA01_000196-T1;
scaffold_1	funannotate	CDS	617660	618393	.	-	2	ID=SACEA01_000196-T1.cds;Parent=SACEA01_000196-T1;
scaffold_1	funannotate	gene	619399	620499	.	+	.	ID=SACEA01_000197;
scaffold_1	funannotate	mRNA	619399	620499	.	+	.	ID=SACEA01_000197-T1;Parent=SACEA01_000197;product=hypothetical protein;
scaffold_1	funannotate	exon	619399	619441	.	+	.	ID=SACEA01_000197-T1.exon1;Parent=SACEA01_000197-T1;
scaffold_1	funannotate	exon	619526	620499	.	+	.	ID=SACEA01_000197-T1.exon2;Parent=SACEA01_000197-T1;
scaffold_1	funannotate	CDS	619399	619441	.	+	0	ID=SACEA01_000197-T1.cds;Parent=SACEA01_000197-T1;
scaffold_1	funannotate	CDS	619526	620499	.	+	2	ID=SACEA01_000197-T1.cds;Parent=SACEA01_000197-T1;
scaffold_1	funannotate	gene	621026	623701	.	+	.	ID=SACEA01_000198;
scaffold_1	funannotate	mRNA	621026	623701	.	+	.	ID=SACEA01_000198-T1;Parent=SACEA01_000198;product=hypothetical protein;
scaffold_1	funannotate	exon	621026	621243	.	+	.	ID=SACEA01_000198-T1.exon1;Parent=SACEA01_000198-T1;
scaffold_1	funannotate	exon	621357	623157	.	+	.	ID=SACEA01_000198-T1.exon2;Parent=SACEA01_000198-T1;
scaffold_1	funannotate	exon	623414	623701	.	+	.	ID=SACEA01_000198-T1.exon3;Parent=SACEA01_000198-T1;
scaffold_1	funannotate	CDS	621026	621243	.	+	0	ID=SACEA01_000198-T1.cds;Parent=SACEA01_000198-T1;
scaffold_1	funannotate	CDS	621357	623157	.	+	1	ID=SACEA01_000198-T1.cds;Parent=SACEA01_000198-T1;
scaffold_1	funannotate	CDS	623414	623701	.	+	0	ID=SACEA01_000198-T1.cds;Parent=SACEA01_000198-T1;
scaffold_1	funannotate	gene	624006	625726	.	-	.	ID=SACEA01_000199;
scaffold_1	funannotate	mRNA	624006	625726	.	-	.	ID=SACEA01_000199-T1;Parent=SACEA01_000199;product=hypothetical protein;
scaffold_1	funannotate	exon	625243	625726	.	-	.	ID=SACEA01_000199-T1.exon1;Parent=SACEA01_000199-T1;
scaffold_1	funannotate	exon	624006	625075	.	-	.	ID=SACEA01_000199-T1.exon2;Parent=SACEA01_000199-T1;
scaffold_1	funannotate	CDS	625243	625726	.	-	0	ID=SACEA01_000199-T1.cds;Parent=SACEA01_000199-T1;
scaffold_1	funannotate	CDS	624006	625075	.	-	2	ID=SACEA01_000199-T1.cds;Parent=SACEA01_000199-T1;
scaffold_1	funannotate	gene	627129	628726	.	-	.	ID=SACEA01_000200;
scaffold_1	funannotate	mRNA	627129	628726	.	-	.	ID=SACEA01_000200-T1;Parent=SACEA01_000200;product=hypothetical protein;
scaffold_1	funannotate	exon	628583	628726	.	-	.	ID=SACEA01_000200-T1.exon1;Parent=SACEA01_000200-T1;
scaffold_1	funannotate	exon	627129	628508	.	-	.	ID=SACEA01_000200-T1.exon2;Parent=SACEA01_000200-T1;
scaffold_1	funannotate	CDS	628583	628726	.	-	0	ID=SACEA01_000200-T1.cds;Parent=SACEA01_000200-T1;
scaffold_1	funannotate	CDS	627129	628508	.	-	0	ID=SACEA01_000200-T1.cds;Parent=SACEA01_000200-T1;
scaffold_1	funannotate	gene	631720	633199	.	+	.	ID=SACEA01_000201;
scaffold_1	funannotate	mRNA	631720	633199	.	+	.	ID=SACEA01_000201-T1;Parent=SACEA01_000201;product=hypothetical protein;
scaffold_1	funannotate	exon	631720	631758	.	+	.	ID=SACEA01_000201-T1.exon1;Parent=SACEA01_000201-T1;
scaffold_1	funannotate	exon	631819	632356	.	+	.	ID=SACEA01_000201-T1.exon2;Parent=SACEA01_000201-T1;
scaffold_1	funannotate	exon	632420	632551	.	+	.	ID=SACEA01_000201-T1.exon3;Parent=SACEA01_000201-T1;
scaffold_1	funannotate	exon	632614	632638	.	+	.	ID=SACEA01_000201-T1.exon4;Parent=SACEA01_000201-T1;
scaffold_1	funannotate	exon	632725	633199	.	+	.	ID=SACEA01_000201-T1.exon5;Parent=SACEA01_000201-T1;
scaffold_1	funannotate	CDS	631720	631758	.	+	0	ID=SACEA01_000201-T1.cds;Parent=SACEA01_000201-T1;
scaffold_1	funannotate	CDS	631819	632356	.	+	0	ID=SACEA01_000201-T1.cds;Parent=SACEA01_000201-T1;
scaffold_1	funannotate	CDS	632420	632551	.	+	2	ID=SACEA01_000201-T1.cds;Parent=SACEA01_000201-T1;
scaffold_1	funannotate	CDS	632614	632638	.	+	2	ID=SACEA01_000201-T1.cds;Parent=SACEA01_000201-T1;
scaffold_1	funannotate	CDS	632725	633199	.	+	1	ID=SACEA01_000201-T1.cds;Parent=SACEA01_000201-T1;
scaffold_1	funannotate	gene	633811	635672	.	-	.	ID=SACEA01_000202;
scaffold_1	funannotate	mRNA	633811	635672	.	-	.	ID=SACEA01_000202-T1;Parent=SACEA01_000202;product=hypothetical protein;
scaffold_1	funannotate	exon	635169	635672	.	-	.	ID=SACEA01_000202-T1.exon1;Parent=SACEA01_000202-T1;
scaffold_1	funannotate	exon	634888	635041	.	-	.	ID=SACEA01_000202-T1.exon2;Parent=SACEA01_000202-T1;
scaffold_1	funannotate	exon	634522	634726	.	-	.	ID=SACEA01_000202-T1.exon3;Parent=SACEA01_000202-T1;
scaffold_1	funannotate	exon	633811	634432	.	-	.	ID=SACEA01_000202-T1.exon4;Parent=SACEA01_000202-T1;
scaffold_1	funannotate	CDS	635169	635672	.	-	0	ID=SACEA01_000202-T1.cds;Parent=SACEA01_000202-T1;
scaffold_1	funannotate	CDS	634888	635041	.	-	0	ID=SACEA01_000202-T1.cds;Parent=SACEA01_000202-T1;
scaffold_1	funannotate	CDS	634522	634726	.	-	2	ID=SACEA01_000202-T1.cds;Parent=SACEA01_000202-T1;
scaffold_1	funannotate	CDS	633811	634432	.	-	1	ID=SACEA01_000202-T1.cds;Parent=SACEA01_000202-T1;
scaffold_1	funannotate	gene	638628	639017	.	-	.	ID=SACEA01_000203;
scaffold_1	funannotate	mRNA	638628	639017	.	-	.	ID=SACEA01_000203-T1;Parent=SACEA01_000203;product=hypothetical protein;
scaffold_1	funannotate	exon	638628	639017	.	-	.	ID=SACEA01_000203-T1.exon1;Parent=SACEA01_000203-T1;
scaffold_1	funannotate	CDS	638628	639017	.	-	0	ID=SACEA01_000203-T1.cds;Parent=SACEA01_000203-T1;
scaffold_1	funannotate	gene	640973	642928	.	+	.	ID=SACEA01_000204;
scaffold_1	funannotate	mRNA	640973	642928	.	+	.	ID=SACEA01_000204-T1;Parent=SACEA01_000204;product=hypothetical protein;
scaffold_1	funannotate	exon	640973	641312	.	+	.	ID=SACEA01_000204-T1.exon1;Parent=SACEA01_000204-T1;
scaffold_1	funannotate	exon	641446	641580	.	+	.	ID=SACEA01_000204-T1.exon2;Parent=SACEA01_000204-T1;
scaffold_1	funannotate	exon	641673	641740	.	+	.	ID=SACEA01_000204-T1.exon3;Parent=SACEA01_000204-T1;
scaffold_1	funannotate	exon	641820	641878	.	+	.	ID=SACEA01_000204-T1.exon4;Parent=SACEA01_000204-T1;
scaffold_1	funannotate	exon	641982	642433	.	+	.	ID=SACEA01_000204-T1.exon5;Parent=SACEA01_000204-T1;
scaffold_1	funannotate	exon	642517	642597	.	+	.	ID=SACEA01_000204-T1.exon6;Parent=SACEA01_000204-T1;
scaffold_1	funannotate	exon	642750	642928	.	+	.	ID=SACEA01_000204-T1.exon7;Parent=SACEA01_000204-T1;
scaffold_1	funannotate	CDS	640973	641312	.	+	0	ID=SACEA01_000204-T1.cds;Parent=SACEA01_000204-T1;
scaffold_1	funannotate	CDS	641446	641580	.	+	2	ID=SACEA01_000204-T1.cds;Parent=SACEA01_000204-T1;
scaffold_1	funannotate	CDS	641673	641740	.	+	2	ID=SACEA01_000204-T1.cds;Parent=SACEA01_000204-T1;
scaffold_1	funannotate	CDS	641820	641878	.	+	0	ID=SACEA01_000204-T1.cds;Parent=SACEA01_000204-T1;
scaffold_1	funannotate	CDS	641982	642433	.	+	1	ID=SACEA01_000204-T1.cds;Parent=SACEA01_000204-T1;
scaffold_1	funannotate	CDS	642517	642597	.	+	2	ID=SACEA01_000204-T1.cds;Parent=SACEA01_000204-T1;
scaffold_1	funannotate	CDS	642750	642928	.	+	2	ID=SACEA01_000204-T1.cds;Parent=SACEA01_000204-T1;
scaffold_1	funannotate	gene	643831	644990	.	+	.	ID=SACEA01_000205;
scaffold_1	funannotate	mRNA	643831	644990	.	+	.	ID=SACEA01_000205-T1;Parent=SACEA01_000205;product=hypothetical protein;
scaffold_1	funannotate	exon	643831	644094	.	+	.	ID=SACEA01_000205-T1.exon1;Parent=SACEA01_000205-T1;
scaffold_1	funannotate	exon	644320	644787	.	+	.	ID=SACEA01_000205-T1.exon2;Parent=SACEA01_000205-T1;
scaffold_1	funannotate	exon	644853	644990	.	+	.	ID=SACEA01_000205-T1.exon3;Parent=SACEA01_000205-T1;
scaffold_1	funannotate	CDS	643831	644094	.	+	0	ID=SACEA01_000205-T1.cds;Parent=SACEA01_000205-T1;
scaffold_1	funannotate	CDS	644320	644787	.	+	0	ID=SACEA01_000205-T1.cds;Parent=SACEA01_000205-T1;
scaffold_1	funannotate	CDS	644853	644990	.	+	0	ID=SACEA01_000205-T1.cds;Parent=SACEA01_000205-T1;
scaffold_1	funannotate	gene	646628	647765	.	+	.	ID=SACEA01_000206;
scaffold_1	funannotate	mRNA	646628	647765	.	+	.	ID=SACEA01_000206-T1;Parent=SACEA01_000206;product=hypothetical protein;
scaffold_1	funannotate	exon	646628	646867	.	+	.	ID=SACEA01_000206-T1.exon1;Parent=SACEA01_000206-T1;
scaffold_1	funannotate	exon	646894	647555	.	+	.	ID=SACEA01_000206-T1.exon2;Parent=SACEA01_000206-T1;
scaffold_1	funannotate	exon	647648	647765	.	+	.	ID=SACEA01_000206-T1.exon3;Parent=SACEA01_000206-T1;
scaffold_1	funannotate	CDS	646628	646867	.	+	0	ID=SACEA01_000206-T1.cds;Parent=SACEA01_000206-T1;
scaffold_1	funannotate	CDS	646894	647555	.	+	0	ID=SACEA01_000206-T1.cds;Parent=SACEA01_000206-T1;
scaffold_1	funannotate	CDS	647648	647765	.	+	1	ID=SACEA01_000206-T1.cds;Parent=SACEA01_000206-T1;
scaffold_1	funannotate	gene	648277	648711	.	+	.	ID=SACEA01_000207;
scaffold_1	funannotate	mRNA	648277	648711	.	+	.	ID=SACEA01_000207-T1;Parent=SACEA01_000207;product=hypothetical protein;
scaffold_1	funannotate	exon	648277	648711	.	+	.	ID=SACEA01_000207-T1.exon1;Parent=SACEA01_000207-T1;
scaffold_1	funannotate	CDS	648277	648711	.	+	0	ID=SACEA01_000207-T1.cds;Parent=SACEA01_000207-T1;
scaffold_1	funannotate	gene	650989	651242	.	+	.	ID=SACEA01_000208;
scaffold_1	funannotate	mRNA	650989	651242	.	+	.	ID=SACEA01_000208-T1;Parent=SACEA01_000208;product=hypothetical protein;
scaffold_1	funannotate	exon	650989	651242	.	+	.	ID=SACEA01_000208-T1.exon1;Parent=SACEA01_000208-T1;
scaffold_1	funannotate	CDS	650989	651242	.	+	0	ID=SACEA01_000208-T1.cds;Parent=SACEA01_000208-T1;
scaffold_2	funannotate	gene	529	1635	.	+	.	ID=SACEA01_000209;
scaffold_2	funannotate	mRNA	529	1635	.	+	.	ID=SACEA01_000209-T1;Parent=SACEA01_000209;product=hypothetical protein;
scaffold_2	funannotate	exon	529	1635	.	+	.	ID=SACEA01_000209-T1.exon1;Parent=SACEA01_000209-T1;
scaffold_2	funannotate	CDS	529	1635	.	+	0	ID=SACEA01_000209-T1.cds;Parent=SACEA01_000209-T1;
scaffold_2	funannotate	gene	4295	5150	.	+	.	ID=SACEA01_000210;
scaffold_2	funannotate	mRNA	4295	5150	.	+	.	ID=SACEA01_000210-T1;Parent=SACEA01_000210;product=hypothetical protein;
scaffold_2	funannotate	exon	4295	4564	.	+	.	ID=SACEA01_000210-T1.exon1;Parent=SACEA01_000210-T1;
scaffold_2	funannotate	exon	4630	4647	.	+	.	ID=SACEA01_000210-T1.exon2;Parent=SACEA01_000210-T1;
scaffold_2	funannotate	exon	4821	5150	.	+	.	ID=SACEA01_000210-T1.exon3;Parent=SACEA01_000210-T1;
scaffold_2	funannotate	CDS	4295	4564	.	+	0	ID=SACEA01_000210-T1.cds;Parent=SACEA01_000210-T1;
scaffold_2	funannotate	CDS	4630	4647	.	+	0	ID=SACEA01_000210-T1.cds;Parent=SACEA01_000210-T1;
scaffold_2	funannotate	CDS	4821	5150	.	+	0	ID=SACEA01_000210-T1.cds;Parent=SACEA01_000210-T1;
scaffold_2	funannotate	gene	7085	7719	.	+	.	ID=SACEA01_000211;
scaffold_2	funannotate	mRNA	7085	7719	.	+	.	ID=SACEA01_000211-T1;Parent=SACEA01_000211;product=hypothetical protein;
scaffold_2	funannotate	exon	7085	7106	.	+	.	ID=SACEA01_000211-T1.exon1;Parent=SACEA01_000211-T1;
scaffold_2	funannotate	exon	7161	7427	.	+	.	ID=SACEA01_000211-T1.exon2;Parent=SACEA01_000211-T1;
scaffold_2	funannotate	exon	7508	7719	.	+	.	ID=SACEA01_000211-T1.exon3;Parent=SACEA01_000211-T1;
scaffold_2	funannotate	CDS	7085	7106	.	+	0	ID=SACEA01_000211-T1.cds;Parent=SACEA01_000211-T1;
scaffold_2	funannotate	CDS	7161	7427	.	+	2	ID=SACEA01_000211-T1.cds;Parent=SACEA01_000211-T1;
scaffold_2	funannotate	CDS	7508	7719	.	+	2	ID=SACEA01_000211-T1.cds;Parent=SACEA01_000211-T1;
scaffold_2	funannotate	gene	7752	8319	.	+	.	ID=SACEA01_000212;
scaffold_2	funannotate	mRNA	7752	8319	.	+	.	ID=SACEA01_000212-T1;Parent=SACEA01_000212;product=hypothetical protein;
scaffold_2	funannotate	exon	7752	8021	.	+	.	ID=SACEA01_000212-T1.exon1;Parent=SACEA01_000212-T1;
scaffold_2	funannotate	exon	8191	8319	.	+	.	ID=SACEA01_000212-T1.exon2;Parent=SACEA01_000212-T1;
scaffold_2	funannotate	CDS	7752	8021	.	+	0	ID=SACEA01_000212-T1.cds;Parent=SACEA01_000212-T1;
scaffold_2	funannotate	CDS	8191	8319	.	+	0	ID=SACEA01_000212-T1.cds;Parent=SACEA01_000212-T1;
scaffold_2	funannotate	gene	10252	12846	.	+	.	ID=SACEA01_000213;
scaffold_2	funannotate	mRNA	10252	12846	.	+	.	ID=SACEA01_000213-T1;Parent=SACEA01_000213;product=hypothetical protein;
scaffold_2	funannotate	exon	10252	12846	.	+	.	ID=SACEA01_000213-T1.exon1;Parent=SACEA01_000213-T1;
scaffold_2	funannotate	CDS	10252	12846	.	+	0	ID=SACEA01_000213-T1.cds;Parent=SACEA01_000213-T1;
scaffold_2	funannotate	gene	15465	17204	.	-	.	ID=SACEA01_000214;
scaffold_2	funannotate	mRNA	15465	17204	.	-	.	ID=SACEA01_000214-T1;Parent=SACEA01_000214;product=hypothetical protein;
scaffold_2	funannotate	exon	15465	17204	.	-	.	ID=SACEA01_000214-T1.exon1;Parent=SACEA01_000214-T1;
scaffold_2	funannotate	CDS	15465	17204	.	-	0	ID=SACEA01_000214-T1.cds;Parent=SACEA01_000214-T1;
scaffold_2	funannotate	gene	19993	21543	.	+	.	ID=SACEA01_000215;
scaffold_2	funannotate	mRNA	19993	21543	.	+	.	ID=SACEA01_000215-T1;Parent=SACEA01_000215;product=hypothetical protein;
scaffold_2	funannotate	exon	19993	21543	.	+	.	ID=SACEA01_000215-T1.exon1;Parent=SACEA01_000215-T1;
scaffold_2	funannotate	CDS	19993	21543	.	+	0	ID=SACEA01_000215-T1.cds;Parent=SACEA01_000215-T1;
scaffold_2	funannotate	gene	22950	24321	.	-	.	ID=SACEA01_000216;
scaffold_2	funannotate	mRNA	22950	24321	.	-	.	ID=SACEA01_000216-T1;Parent=SACEA01_000216;product=hypothetical protein;
scaffold_2	funannotate	exon	24082	24321	.	-	.	ID=SACEA01_000216-T1.exon1;Parent=SACEA01_000216-T1;
scaffold_2	funannotate	exon	23777	23877	.	-	.	ID=SACEA01_000216-T1.exon2;Parent=SACEA01_000216-T1;
scaffold_2	funannotate	exon	22950	23691	.	-	.	ID=SACEA01_000216-T1.exon3;Parent=SACEA01_000216-T1;
scaffold_2	funannotate	CDS	24082	24321	.	-	0	ID=SACEA01_000216-T1.cds;Parent=SACEA01_000216-T1;
scaffold_2	funannotate	CDS	23777	23877	.	-	0	ID=SACEA01_000216-T1.cds;Parent=SACEA01_000216-T1;
scaffold_2	funannotate	CDS	22950	23691	.	-	1	ID=SACEA01_000216-T1.cds;Parent=SACEA01_000216-T1;
scaffold_2	funannotate	gene	27346	29214	.	+	.	ID=SACEA01_000217;
scaffold_2	funannotate	mRNA	27346	29214	.	+	.	ID=SACEA01_000217-T1;Parent=SACEA01_000217;product=hypothetical protein;
scaffold_2	funannotate	exon	27346	27414	.	+	.	ID=SACEA01_000217-T1.exon1;Parent=SACEA01_000217-T1;
scaffold_2	funannotate	exon	27703	29214	.	+	.	ID=SACEA01_000217-T1.exon2;Parent=SACEA01_000217-T1;
scaffold_2	funannotate	CDS	27346	27414	.	+	0	ID=SACEA01_000217-T1.cds;Parent=SACEA01_000217-T1;
scaffold_2	funannotate	CDS	27703	29214	.	+	0	ID=SACEA01_000217-T1.cds;Parent=SACEA01_000217-T1;
scaffold_2	funannotate	gene	31478	31684	.	-	.	ID=SACEA01_000218;
scaffold_2	funannotate	mRNA	31478	31684	.	-	.	ID=SACEA01_000218-T1;Parent=SACEA01_000218;product=hypothetical protein;
scaffold_2	funannotate	exon	31478	31684	.	-	.	ID=SACEA01_000218-T1.exon1;Parent=SACEA01_000218-T1;
scaffold_2	funannotate	CDS	31478	31684	.	-	0	ID=SACEA01_000218-T1.cds;Parent=SACEA01_000218-T1;
scaffold_2	funannotate	gene	37018	38015	.	+	.	ID=SACEA01_000219;
scaffold_2	funannotate	mRNA	37018	38015	.	+	.	ID=SACEA01_000219-T1;Parent=SACEA01_000219;product=hypothetical protein;
scaffold_2	funannotate	exon	37018	37317	.	+	.	ID=SACEA01_000219-T1.exon1;Parent=SACEA01_000219-T1;
scaffold_2	funannotate	exon	37440	38015	.	+	.	ID=SACEA01_000219-T1.exon2;Parent=SACEA01_000219-T1;
scaffold_2	funannotate	CDS	37018	37317	.	+	0	ID=SACEA01_000219-T1.cds;Parent=SACEA01_000219-T1;
scaffold_2	funannotate	CDS	37440	38015	.	+	0	ID=SACEA01_000219-T1.cds;Parent=SACEA01_000219-T1;
scaffold_2	funannotate	gene	38224	38661	.	-	.	ID=SACEA01_000220;
scaffold_2	funannotate	mRNA	38224	38661	.	-	.	ID=SACEA01_000220-T1;Parent=SACEA01_000220;product=hypothetical protein;
scaffold_2	funannotate	exon	38224	38661	.	-	.	ID=SACEA01_000220-T1.exon1;Parent=SACEA01_000220-T1;
scaffold_2	funannotate	CDS	38224	38661	.	-	0	ID=SACEA01_000220-T1.cds;Parent=SACEA01_000220-T1;
scaffold_2	funannotate	gene	39430	41695	.	-	.	ID=SACEA01_000221;
scaffold_2	funannotate	mRNA	39430	41695	.	-	.	ID=SACEA01_000221-T1;Parent=SACEA01_000221;product=hypothetical protein;
scaffold_2	funannotate	exon	41255	41695	.	-	.	ID=SACEA01_000221-T1.exon1;Parent=SACEA01_000221-T1;
scaffold_2	funannotate	exon	40112	41175	.	-	.	ID=SACEA01_000221-T1.exon2;Parent=SACEA01_000221-T1;
scaffold_2	funannotate	exon	39430	40012	.	-	.	ID=SACEA01_000221-T1.exon3;Parent=SACEA01_000221-T1;
scaffold_2	funannotate	CDS	41255	41695	.	-	0	ID=SACEA01_000221-T1.cds;Parent=SACEA01_000221-T1;
scaffold_2	funannotate	CDS	40112	41175	.	-	0	ID=SACEA01_000221-T1.cds;Parent=SACEA01_000221-T1;
scaffold_2	funannotate	CDS	39430	40012	.	-	1	ID=SACEA01_000221-T1.cds;Parent=SACEA01_000221-T1;
scaffold_2	funannotate	gene	43262	43816	.	-	.	ID=SACEA01_000222;
scaffold_2	funannotate	mRNA	43262	43816	.	-	.	ID=SACEA01_000222-T1;Parent=SACEA01_000222;product=hypothetical protein;
scaffold_2	funannotate	exon	43262	43816	.	-	.	ID=SACEA01_000222-T1.exon1;Parent=SACEA01_000222-T1;
scaffold_2	funannotate	CDS	43262	43816	.	-	0	ID=SACEA01_000222-T1.cds;Parent=SACEA01_000222-T1;
scaffold_2	funannotate	gene	44427	46191	.	+	.	ID=SACEA01_000223;
scaffold_2	funannotate	mRNA	44427	46191	.	+	.	ID=SACEA01_000223-T1;Parent=SACEA01_000223;product=hypothetical protein;
scaffold_2	funannotate	exon	44427	44774	.	+	.	ID=SACEA01_000223-T1.exon1;Parent=SACEA01_000223-T1;
scaffold_2	funannotate	exon	44836	45123	.	+	.	ID=SACEA01_000223-T1.exon2;Parent=SACEA01_000223-T1;
scaffold_2	funannotate	exon	45186	45444	.	+	.	ID=SACEA01_000223-T1.exon3;Parent=SACEA01_000223-T1;
scaffold_2	funannotate	exon	45512	46191	.	+	.	ID=SACEA01_000223-T1.exon4;Parent=SACEA01_000223-T1;
scaffold_2	funannotate	CDS	44427	44774	.	+	0	ID=SACEA01_000223-T1.cds;Parent=SACEA01_000223-T1;
scaffold_2	funannotate	CDS	44836	45123	.	+	0	ID=SACEA01_000223-T1.cds;Parent=SACEA01_000223-T1;
scaffold_2	funannotate	CDS	45186	45444	.	+	0	ID=SACEA01_000223-T1.cds;Parent=SACEA01_000223-T1;
scaffold_2	funannotate	CDS	45512	46191	.	+	2	ID=SACEA01_000223-T1.cds;Parent=SACEA01_000223-T1;
scaffold_2	funannotate	gene	47296	47680	.	-	.	ID=SACEA01_000224;
scaffold_2	funannotate	mRNA	47296	47680	.	-	.	ID=SACEA01_000224-T1;Parent=SACEA01_000224;product=hypothetical protein;
scaffold_2	funannotate	exon	47428	47680	.	-	.	ID=SACEA01_000224-T1.exon1;Parent=SACEA01_000224-T1;
scaffold_2	funannotate	exon	47296	47315	.	-	.	ID=SACEA01_000224-T1.exon2;Parent=SACEA01_000224-T1;
scaffold_2	funannotate	CDS	47428	47680	.	-	0	ID=SACEA01_000224-T1.cds;Parent=SACEA01_000224-T1;
scaffold_2	funannotate	CDS	47296	47315	.	-	2	ID=SACEA01_000224-T1.cds;Parent=SACEA01_000224-T1;
scaffold_2	funannotate	gene	48136	49032	.	-	.	ID=SACEA01_000225;
scaffold_2	funannotate	mRNA	48136	49032	.	-	.	ID=SACEA01_000225-T1;Parent=SACEA01_000225;product=hypothetical protein;
scaffold_2	funannotate	exon	48136	49032	.	-	.	ID=SACEA01_000225-T1.exon1;Parent=SACEA01_000225-T1;
scaffold_2	funannotate	CDS	48136	49032	.	-	0	ID=SACEA01_000225-T1.cds;Parent=SACEA01_000225-T1;
scaffold_2	funannotate	gene	49817	50907	.	-	.	ID=SACEA01_000226;
scaffold_2	funannotate	mRNA	49817	50907	.	-	.	ID=SACEA01_000226-T1;Parent=SACEA01_000226;product=hypothetical protein;
scaffold_2	funannotate	exon	50239	50907	.	-	.	ID=SACEA01_000226-T1.exon1;Parent=SACEA01_000226-T1;
scaffold_2	funannotate	exon	49817	50185	.	-	.	ID=SACEA01_000226-T1.exon2;Parent=SACEA01_000226-T1;
scaffold_2	funannotate	CDS	50239	50907	.	-	0	ID=SACEA01_000226-T1.cds;Parent=SACEA01_000226-T1;
scaffold_2	funannotate	CDS	49817	50185	.	-	0	ID=SACEA01_000226-T1.cds;Parent=SACEA01_000226-T1;
scaffold_2	funannotate	gene	55010	55972	.	-	.	ID=SACEA01_000227;
scaffold_2	funannotate	mRNA	55010	55972	.	-	.	ID=SACEA01_000227-T1;Parent=SACEA01_000227;product=hypothetical protein;
scaffold_2	funannotate	exon	55010	55972	.	-	.	ID=SACEA01_000227-T1.exon1;Parent=SACEA01_000227-T1;
scaffold_2	funannotate	CDS	55010	55972	.	-	0	ID=SACEA01_000227-T1.cds;Parent=SACEA01_000227-T1;
scaffold_2	funannotate	gene	57786	58569	.	+	.	ID=SACEA01_000228;
scaffold_2	funannotate	mRNA	57786	58569	.	+	.	ID=SACEA01_000228-T1;Parent=SACEA01_000228;product=hypothetical protein;
scaffold_2	funannotate	exon	57786	57833	.	+	.	ID=SACEA01_000228-T1.exon1;Parent=SACEA01_000228-T1;
scaffold_2	funannotate	exon	57910	58569	.	+	.	ID=SACEA01_000228-T1.exon2;Parent=SACEA01_000228-T1;
scaffold_2	funannotate	CDS	57786	57833	.	+	0	ID=SACEA01_000228-T1.cds;Parent=SACEA01_000228-T1;
scaffold_2	funannotate	CDS	57910	58569	.	+	0	ID=SACEA01_000228-T1.cds;Parent=SACEA01_000228-T1;
scaffold_2	funannotate	gene	58737	59603	.	-	.	ID=SACEA01_000229;
scaffold_2	funannotate	mRNA	58737	59603	.	-	.	ID=SACEA01_000229-T1;Parent=SACEA01_000229;product=hypothetical protein;
scaffold_2	funannotate	exon	59539	59603	.	-	.	ID=SACEA01_000229-T1.exon1;Parent=SACEA01_000229-T1;
scaffold_2	funannotate	exon	58737	59469	.	-	.	ID=SACEA01_000229-T1.exon2;Parent=SACEA01_000229-T1;
scaffold_2	funannotate	CDS	59539	59603	.	-	0	ID=SACEA01_000229-T1.cds;Parent=SACEA01_000229-T1;
scaffold_2	funannotate	CDS	58737	59469	.	-	1	ID=SACEA01_000229-T1.cds;Parent=SACEA01_000229-T1;
scaffold_2	funannotate	gene	62666	63604	.	+	.	ID=SACEA01_000230;
scaffold_2	funannotate	mRNA	62666	63604	.	+	.	ID=SACEA01_000230-T1;Parent=SACEA01_000230;product=hypothetical protein;
scaffold_2	funannotate	exon	62666	63604	.	+	.	ID=SACEA01_000230-T1.exon1;Parent=SACEA01_000230-T1;
scaffold_2	funannotate	CDS	62666	63604	.	+	0	ID=SACEA01_000230-T1.cds;Parent=SACEA01_000230-T1;
scaffold_2	funannotate	gene	65525	68174	.	+	.	ID=SACEA01_000231;
scaffold_2	funannotate	mRNA	65525	68174	.	+	.	ID=SACEA01_000231-T1;Parent=SACEA01_000231;product=hypothetical protein;
scaffold_2	funannotate	exon	65525	67372	.	+	.	ID=SACEA01_000231-T1.exon1;Parent=SACEA01_000231-T1;
scaffold_2	funannotate	exon	67518	67748	.	+	.	ID=SACEA01_000231-T1.exon2;Parent=SACEA01_000231-T1;
scaffold_2	funannotate	exon	67779	68174	.	+	.	ID=SACEA01_000231-T1.exon3;Parent=SACEA01_000231-T1;
scaffold_2	funannotate	CDS	65525	67372	.	+	0	ID=SACEA01_000231-T1.cds;Parent=SACEA01_000231-T1;
scaffold_2	funannotate	CDS	67518	67748	.	+	0	ID=SACEA01_000231-T1.cds;Parent=SACEA01_000231-T1;
scaffold_2	funannotate	CDS	67779	68174	.	+	0	ID=SACEA01_000231-T1.cds;Parent=SACEA01_000231-T1;
scaffold_2	funannotate	gene	70601	72521	.	+	.	ID=SACEA01_000232;
scaffold_2	funannotate	mRNA	70601	72521	.	+	.	ID=SACEA01_000232-T1;Parent=SACEA01_000232;product=hypothetical protein;
scaffold_2	funannotate	exon	70601	70880	.	+	.	ID=SACEA01_000232-T1.exon1;Parent=SACEA01_000232-T1;
scaffold_2	funannotate	exon	70972	72299	.	+	.	ID=SACEA01_000232-T1.exon2;Parent=SACEA01_000232-T1;
scaffold_2	funannotate	exon	72378	72521	.	+	.	ID=SACEA01_000232-T1.exon3;Parent=SACEA01_000232-T1;
scaffold_2	funannotate	CDS	70601	70880	.	+	0	ID=SACEA01_000232-T1.cds;Parent=SACEA01_000232-T1;
scaffold_2	funannotate	CDS	70972	72299	.	+	2	ID=SACEA01_000232-T1.cds;Parent=SACEA01_000232-T1;
scaffold_2	funannotate	CDS	72378	72521	.	+	0	ID=SACEA01_000232-T1.cds;Parent=SACEA01_000232-T1;
scaffold_2	funannotate	gene	74616	76820	.	+	.	ID=SACEA01_000233;
scaffold_2	funannotate	mRNA	74616	76820	.	+	.	ID=SACEA01_000233-T1;Parent=SACEA01_000233;product=hypothetical protein;
scaffold_2	funannotate	exon	74616	75680	.	+	.	ID=SACEA01_000233-T1.exon1;Parent=SACEA01_000233-T1;
scaffold_2	funannotate	exon	75741	76820	.	+	.	ID=SACEA01_000233-T1.exon2;Parent=SACEA01_000233-T1;
scaffold_2	funannotate	CDS	74616	75680	.	+	0	ID=SACEA01_000233-T1.cds;Parent=SACEA01_000233-T1;
scaffold_2	funannotate	CDS	75741	76820	.	+	0	ID=SACEA01_000233-T1.cds;Parent=SACEA01_000233-T1;
scaffold_2	funannotate	gene	77274	77864	.	-	.	ID=SACEA01_000234;
scaffold_2	funannotate	mRNA	77274	77864	.	-	.	ID=SACEA01_000234-T1;Parent=SACEA01_000234;product=hypothetical protein;
scaffold_2	funannotate	exon	77274	77864	.	-	.	ID=SACEA01_000234-T1.exon1;Parent=SACEA01_000234-T1;
scaffold_2	funannotate	CDS	77274	77864	.	-	0	ID=SACEA01_000234-T1.cds;Parent=SACEA01_000234-T1;
scaffold_2	funannotate	gene	79565	81589	.	+	.	ID=SACEA01_000235;
scaffold_2	funannotate	mRNA	79565	81589	.	+	.	ID=SACEA01_000235-T1;Parent=SACEA01_000235;product=hypothetical protein;
scaffold_2	funannotate	exon	79565	80228	.	+	.	ID=SACEA01_000235-T1.exon1;Parent=SACEA01_000235-T1;
scaffold_2	funannotate	exon	80467	81041	.	+	.	ID=SACEA01_000235-T1.exon2;Parent=SACEA01_000235-T1;
scaffold_2	funannotate	exon	81263	81589	.	+	.	ID=SACEA01_000235-T1.exon3;Parent=SACEA01_000235-T1;
scaffold_2	funannotate	CDS	79565	80228	.	+	0	ID=SACEA01_000235-T1.cds;Parent=SACEA01_000235-T1;
scaffold_2	funannotate	CDS	80467	81041	.	+	2	ID=SACEA01_000235-T1.cds;Parent=SACEA01_000235-T1;
scaffold_2	funannotate	CDS	81263	81589	.	+	0	ID=SACEA01_000235-T1.cds;Parent=SACEA01_000235-T1;
scaffold_2	funannotate	gene	82425	84187	.	+	.	ID=SACEA01_000236;
scaffold_2	funannotate	mRNA	82425	84187	.	+	.	ID=SACEA01_000236-T1;Parent=SACEA01_000236;product=hypothetical protein;
scaffold_2	funannotate	exon	82425	82710	.	+	.	ID=SACEA01_000236-T1.exon1;Parent=SACEA01_000236-T1;
scaffold_2	funannotate	exon	82767	82772	.	+	.	ID=SACEA01_000236-T1.exon2;Parent=SACEA01_000236-T1;
scaffold_2	funannotate	exon	82845	84187	.	+	.	ID=SACEA01_000236-T1.exon3;Parent=SACEA01_000236-T1;
scaffold_2	funannotate	CDS	82425	82710	.	+	0	ID=SACEA01_000236-T1.cds;Parent=SACEA01_000236-T1;
scaffold_2	funannotate	CDS	82767	82772	.	+	2	ID=SACEA01_000236-T1.cds;Parent=SACEA01_000236-T1;
scaffold_2	funannotate	CDS	82845	84187	.	+	2	ID=SACEA01_000236-T1.cds;Parent=SACEA01_000236-T1;
scaffold_2	funannotate	gene	90524	91150	.	-	.	ID=SACEA01_000237;
scaffold_2	funannotate	mRNA	90524	91150	.	-	.	ID=SACEA01_000237-T1;Parent=SACEA01_000237;product=hypothetical protein;
scaffold_2	funannotate	exon	91036	91150	.	-	.	ID=SACEA01_000237-T1.exon1;Parent=SACEA01_000237-T1;
scaffold_2	funannotate	exon	90524	90891	.	-	.	ID=SACEA01_000237-T1.exon2;Parent=SACEA01_000237-T1;
scaffold_2	funannotate	CDS	91036	91150	.	-	0	ID=SACEA01_000237-T1.cds;Parent=SACEA01_000237-T1;
scaffold_2	funannotate	CDS	90524	90891	.	-	2	ID=SACEA01_000237-T1.cds;Parent=SACEA01_000237-T1;
scaffold_2	funannotate	gene	98777	99803	.	+	.	ID=SACEA01_000238;
scaffold_2	funannotate	mRNA	98777	99803	.	+	.	ID=SACEA01_000238-T1;Parent=SACEA01_000238;product=hypothetical protein;
scaffold_2	funannotate	exon	98777	99293	.	+	.	ID=SACEA01_000238-T1.exon1;Parent=SACEA01_000238-T1;
scaffold_2	funannotate	exon	99409	99803	.	+	.	ID=SACEA01_000238-T1.exon2;Parent=SACEA01_000238-T1;
scaffold_2	funannotate	CDS	98777	99293	.	+	0	ID=SACEA01_000238-T1.cds;Parent=SACEA01_000238-T1;
scaffold_2	funannotate	CDS	99409	99803	.	+	2	ID=SACEA01_000238-T1.cds;Parent=SACEA01_000238-T1;
scaffold_2	funannotate	gene	100189	100850	.	+	.	ID=SACEA01_000239;
scaffold_2	funannotate	mRNA	100189	100850	.	+	.	ID=SACEA01_000239-T1;Parent=SACEA01_000239;product=hypothetical protein;
scaffold_2	funannotate	exon	100189	100230	.	+	.	ID=SACEA01_000239-T1.exon1;Parent=SACEA01_000239-T1;
scaffold_2	funannotate	exon	100302	100850	.	+	.	ID=SACEA01_000239-T1.exon2;Parent=SACEA01_000239-T1;
scaffold_2	funannotate	CDS	100189	100230	.	+	0	ID=SACEA01_000239-T1.cds;Parent=SACEA01_000239-T1;
scaffold_2	funannotate	CDS	100302	100850	.	+	0	ID=SACEA01_000239-T1.cds;Parent=SACEA01_000239-T1;
scaffold_2	funannotate	gene	101236	103702	.	-	.	ID=SACEA01_000240;
scaffold_2	funannotate	mRNA	101236	103702	.	-	.	ID=SACEA01_000240-T1;Parent=SACEA01_000240;product=hypothetical protein;
scaffold_2	funannotate	exon	103451	103702	.	-	.	ID=SACEA01_000240-T1.exon1;Parent=SACEA01_000240-T1;
scaffold_2	funannotate	exon	102699	102836	.	-	.	ID=SACEA01_000240-T1.exon2;Parent=SACEA01_000240-T1;
scaffold_2	funannotate	exon	102046	102522	.	-	.	ID=SACEA01_000240-T1.exon3;Parent=SACEA01_000240-T1;
scaffold_2	funannotate	exon	101872	101965	.	-	.	ID=SACEA01_000240-T1.exon4;Parent=SACEA01_000240-T1;
scaffold_2	funannotate	exon	101236	101702	.	-	.	ID=SACEA01_000240-T1.exon5;Parent=SACEA01_000240-T1;
scaffold_2	funannotate	CDS	103451	103702	.	-	0	ID=SACEA01_000240-T1.cds;Parent=SACEA01_000240-T1;
scaffold_2	funannotate	CDS	102699	102836	.	-	0	ID=SACEA01_000240-T1.cds;Parent=SACEA01_000240-T1;
scaffold_2	funannotate	CDS	102046	102522	.	-	0	ID=SACEA01_000240-T1.cds;Parent=SACEA01_000240-T1;
scaffold_2	funannotate	CDS	101872	101965	.	-	0	ID=SACEA01_000240-T1.cds;Parent=SACEA01_000240-T1;
scaffold_2	funannotate	CDS	101236	101702	.	-	2	ID=SACEA01_000240-T1.cds;Parent=SACEA01_000240-T1;
scaffold_2	funannotate	gene	104853	105255	.	+	.	ID=SACEA01_000241;
scaffold_2	funannotate	mRNA	104853	105255	.	+	.	ID=SACEA01_000241-T1;Parent=SACEA01_000241;product=hypothetical protein;
scaffold_2	funannotate	exon	104853	105019	.	+	.	ID=SACEA01_000241-T1.exon1;Parent=SACEA01_000241-T1;
scaffold_2	funannotate	exon	105087	105255	.	+	.	ID=SACEA01_000241-T1.exon2;Parent=SACEA01_000241-T1;
scaffold_2	funannotate	CDS	104853	105019	.	+	0	ID=SACEA01_000241-T1.cds;Parent=SACEA01_000241-T1;
scaffold_2	funannotate	CDS	105087	105255	.	+	1	ID=SACEA01_000241-T1.cds;Parent=SACEA01_000241-T1;
scaffold_2	funannotate	gene	107234	108370	.	+	.	ID=SACEA01_000242;
scaffold_2	funannotate	mRNA	107234	108370	.	+	.	ID=SACEA01_000242-T1;Parent=SACEA01_000242;product=hypothetical protein;
scaffold_2	funannotate	exon	107234	108370	.	+	.	ID=SACEA01_000242-T1.exon1;Parent=SACEA01_000242-T1;
scaffold_2	funannotate	CDS	107234	108370	.	+	0	ID=SACEA01_000242-T1.cds;Parent=SACEA01_000242-T1;
scaffold_2	funannotate	gene	109449	111334	.	-	.	ID=SACEA01_000243;
scaffold_2	funannotate	mRNA	109449	111334	.	-	.	ID=SACEA01_000243-T1;Parent=SACEA01_000243;product=hypothetical protein;
scaffold_2	funannotate	exon	111289	111334	.	-	.	ID=SACEA01_000243-T1.exon1;Parent=SACEA01_000243-T1;
scaffold_2	funannotate	exon	111042	111208	.	-	.	ID=SACEA01_000243-T1.exon2;Parent=SACEA01_000243-T1;
scaffold_2	funannotate	exon	110654	110975	.	-	.	ID=SACEA01_000243-T1.exon3;Parent=SACEA01_000243-T1;
scaffold_2	funannotate	exon	109449	110587	.	-	.	ID=SACEA01_000243-T1.exon4;Parent=SACEA01_000243-T1;
scaffold_2	funannotate	CDS	111289	111334	.	-	0	ID=SACEA01_000243-T1.cds;Parent=SACEA01_000243-T1;
scaffold_2	funannotate	CDS	111042	111208	.	-	2	ID=SACEA01_000243-T1.cds;Parent=SACEA01_000243-T1;
scaffold_2	funannotate	CDS	110654	110975	.	-	0	ID=SACEA01_000243-T1.cds;Parent=SACEA01_000243-T1;
scaffold_2	funannotate	CDS	109449	110587	.	-	2	ID=SACEA01_000243-T1.cds;Parent=SACEA01_000243-T1;
scaffold_2	funannotate	gene	112034	114972	.	-	.	ID=SACEA01_000244;
scaffold_2	funannotate	mRNA	112034	114972	.	-	.	ID=SACEA01_000244-T1;Parent=SACEA01_000244;product=hypothetical protein;
scaffold_2	funannotate	exon	114949	114972	.	-	.	ID=SACEA01_000244-T1.exon1;Parent=SACEA01_000244-T1;
scaffold_2	funannotate	exon	114755	114886	.	-	.	ID=SACEA01_000244-T1.exon2;Parent=SACEA01_000244-T1;
scaffold_2	funannotate	exon	112034	114694	.	-	.	ID=SACEA01_000244-T1.exon3;Parent=SACEA01_000244-T1;
scaffold_2	funannotate	CDS	114949	114972	.	-	0	ID=SACEA01_000244-T1.cds;Parent=SACEA01_000244-T1;
scaffold_2	funannotate	CDS	114755	114886	.	-	0	ID=SACEA01_000244-T1.cds;Parent=SACEA01_000244-T1;
scaffold_2	funannotate	CDS	112034	114694	.	-	0	ID=SACEA01_000244-T1.cds;Parent=SACEA01_000244-T1;
scaffold_2	funannotate	gene	115422	116960	.	+	.	ID=SACEA01_000245;
scaffold_2	funannotate	mRNA	115422	116960	.	+	.	ID=SACEA01_000245-T1;Parent=SACEA01_000245;product=hypothetical protein;
scaffold_2	funannotate	exon	115422	116960	.	+	.	ID=SACEA01_000245-T1.exon1;Parent=SACEA01_000245-T1;
scaffold_2	funannotate	CDS	115422	116960	.	+	0	ID=SACEA01_000245-T1.cds;Parent=SACEA01_000245-T1;
scaffold_2	funannotate	gene	117796	119095	.	+	.	ID=SACEA01_000246;
scaffold_2	funannotate	mRNA	117796	119095	.	+	.	ID=SACEA01_000246-T1;Parent=SACEA01_000246;product=hypothetical protein;
scaffold_2	funannotate	exon	117796	117870	.	+	.	ID=SACEA01_000246-T1.exon1;Parent=SACEA01_000246-T1;
scaffold_2	funannotate	exon	117890	119095	.	+	.	ID=SACEA01_000246-T1.exon2;Parent=SACEA01_000246-T1;
scaffold_2	funannotate	CDS	117796	117870	.	+	0	ID=SACEA01_000246-T1.cds;Parent=SACEA01_000246-T1;
scaffold_2	funannotate	CDS	117890	119095	.	+	0	ID=SACEA01_000246-T1.cds;Parent=SACEA01_000246-T1;
scaffold_2	funannotate	gene	120437	121632	.	-	.	ID=SACEA01_000247;
scaffold_2	funannotate	mRNA	120437	121632	.	-	.	ID=SACEA01_000247-T1;Parent=SACEA01_000247;product=hypothetical protein;
scaffold_2	funannotate	exon	121301	121632	.	-	.	ID=SACEA01_000247-T1.exon1;Parent=SACEA01_000247-T1;
scaffold_2	funannotate	exon	120437	121187	.	-	.	ID=SACEA01_000247-T1.exon2;Parent=SACEA01_000247-T1;
scaffold_2	funannotate	CDS	121301	121632	.	-	0	ID=SACEA01_000247-T1.cds;Parent=SACEA01_000247-T1;
scaffold_2	funannotate	CDS	120437	121187	.	-	1	ID=SACEA01_000247-T1.cds;Parent=SACEA01_000247-T1;
scaffold_2	funannotate	gene	123926	125665	.	+	.	ID=SACEA01_000248;
scaffold_2	funannotate	mRNA	123926	125665	.	+	.	ID=SACEA01_000248-T1;Parent=SACEA01_000248;product=hypothetical protein;
scaffold_2	funannotate	exon	123926	124059	.	+	.	ID=SACEA01_000248-T1.exon1;Parent=SACEA01_000248-T1;
scaffold_2	funannotate	exon	124146	124654	.	+	.	ID=SACEA01_000248-T1.exon2;Parent=SACEA01_000248-T1;
scaffold_2	funannotate	exon	124721	125333	.	+	.	ID=SACEA01_000248-T1.exon3;Parent=SACEA01_000248-T1;
scaffold_2	funannotate	exon	125395	125665	.	+	.	ID=SACEA01_000248-T1.exon4;Parent=SACEA01_000248-T1;
scaffold_2	funannotate	CDS	123926	124059	.	+	0	ID=SACEA01_000248-T1.cds;Parent=SACEA01_000248-T1;
scaffold_2	funannotate	CDS	124146	124654	.	+	1	ID=SACEA01_000248-T1.cds;Parent=SACEA01_000248-T1;
scaffold_2	funannotate	CDS	124721	125333	.	+	2	ID=SACEA01_000248-T1.cds;Parent=SACEA01_000248-T1;
scaffold_2	funannotate	CDS	125395	125665	.	+	1	ID=SACEA01_000248-T1.cds;Parent=SACEA01_000248-T1;
scaffold_2	funannotate	gene	127829	128785	.	-	.	ID=SACEA01_000249;
scaffold_2	funannotate	mRNA	127829	128785	.	-	.	ID=SACEA01_000249-T1;Parent=SACEA01_000249;product=hypothetical protein;
scaffold_2	funannotate	exon	127829	128785	.	-	.	ID=SACEA01_000249-T1.exon1;Parent=SACEA01_000249-T1;
scaffold_2	funannotate	CDS	127829	128785	.	-	0	ID=SACEA01_000249-T1.cds;Parent=SACEA01_000249-T1;
scaffold_2	funannotate	gene	129833	131967	.	-	.	ID=SACEA01_000250;
scaffold_2	funannotate	mRNA	129833	131967	.	-	.	ID=SACEA01_000250-T1;Parent=SACEA01_000250;product=hypothetical protein;
scaffold_2	funannotate	exon	131291	131967	.	-	.	ID=SACEA01_000250-T1.exon1;Parent=SACEA01_000250-T1;
scaffold_2	funannotate	exon	130822	131235	.	-	.	ID=SACEA01_000250-T1.exon2;Parent=SACEA01_000250-T1;
scaffold_2	funannotate	exon	130385	130751	.	-	.	ID=SACEA01_000250-T1.exon3;Parent=SACEA01_000250-T1;
scaffold_2	funannotate	exon	129833	130228	.	-	.	ID=SACEA01_000250-T1.exon4;Parent=SACEA01_000250-T1;
scaffold_2	funannotate	CDS	131291	131967	.	-	0	ID=SACEA01_000250-T1.cds;Parent=SACEA01_000250-T1;
scaffold_2	funannotate	CDS	130822	131235	.	-	1	ID=SACEA01_000250-T1.cds;Parent=SACEA01_000250-T1;
scaffold_2	funannotate	CDS	130385	130751	.	-	1	ID=SACEA01_000250-T1.cds;Parent=SACEA01_000250-T1;
scaffold_2	funannotate	CDS	129833	130228	.	-	0	ID=SACEA01_000250-T1.cds;Parent=SACEA01_000250-T1;
scaffold_2	funannotate	gene	135018	136431	.	-	.	ID=SACEA01_000251;
scaffold_2	funannotate	mRNA	135018	136431	.	-	.	ID=SACEA01_000251-T1;Parent=SACEA01_000251;product=hypothetical protein;
scaffold_2	funannotate	exon	136361	136431	.	-	.	ID=SACEA01_000251-T1.exon1;Parent=SACEA01_000251-T1;
scaffold_2	funannotate	exon	135691	136248	.	-	.	ID=SACEA01_000251-T1.exon2;Parent=SACEA01_000251-T1;
scaffold_2	funannotate	exon	135018	135588	.	-	.	ID=SACEA01_000251-T1.exon3;Parent=SACEA01_000251-T1;
scaffold_2	funannotate	CDS	136361	136431	.	-	0	ID=SACEA01_000251-T1.cds;Parent=SACEA01_000251-T1;
scaffold_2	funannotate	CDS	135691	136248	.	-	1	ID=SACEA01_000251-T1.cds;Parent=SACEA01_000251-T1;
scaffold_2	funannotate	CDS	135018	135588	.	-	1	ID=SACEA01_000251-T1.cds;Parent=SACEA01_000251-T1;
scaffold_2	funannotate	gene	139767	140745	.	-	.	ID=SACEA01_000252;
scaffold_2	funannotate	mRNA	139767	140745	.	-	.	ID=SACEA01_000252-T1;Parent=SACEA01_000252;product=hypothetical protein;
scaffold_2	funannotate	exon	140295	140745	.	-	.	ID=SACEA01_000252-T1.exon1;Parent=SACEA01_000252-T1;
scaffold_2	funannotate	exon	140058	140150	.	-	.	ID=SACEA01_000252-T1.exon2;Parent=SACEA01_000252-T1;
scaffold_2	funannotate	exon	139873	139999	.	-	.	ID=SACEA01_000252-T1.exon3;Parent=SACEA01_000252-T1;
scaffold_2	funannotate	exon	139767	139824	.	-	.	ID=SACEA01_000252-T1.exon4;Parent=SACEA01_000252-T1;
scaffold_2	funannotate	CDS	140295	140745	.	-	0	ID=SACEA01_000252-T1.cds;Parent=SACEA01_000252-T1;
scaffold_2	funannotate	CDS	140058	140150	.	-	2	ID=SACEA01_000252-T1.cds;Parent=SACEA01_000252-T1;
scaffold_2	funannotate	CDS	139873	139999	.	-	2	ID=SACEA01_000252-T1.cds;Parent=SACEA01_000252-T1;
scaffold_2	funannotate	CDS	139767	139824	.	-	1	ID=SACEA01_000252-T1.cds;Parent=SACEA01_000252-T1;
scaffold_2	funannotate	gene	141643	146697	.	+	.	ID=SACEA01_000253;
scaffold_2	funannotate	mRNA	141643	146697	.	+	.	ID=SACEA01_000253-T1;Parent=SACEA01_000253;product=hypothetical protein;
scaffold_2	funannotate	exon	141643	142176	.	+	.	ID=SACEA01_000253-T1.exon1;Parent=SACEA01_000253-T1;
scaffold_2	funannotate	exon	142340	142646	.	+	.	ID=SACEA01_000253-T1.exon2;Parent=SACEA01_000253-T1;
scaffold_2	funannotate	exon	142708	142848	.	+	.	ID=SACEA01_000253-T1.exon3;Parent=SACEA01_000253-T1;
scaffold_2	funannotate	exon	142902	143398	.	+	.	ID=SACEA01_000253-T1.exon4;Parent=SACEA01_000253-T1;
scaffold_2	funannotate	exon	143446	146697	.	+	.	ID=SACEA01_000253-T1.exon5;Parent=SACEA01_000253-T1;
scaffold_2	funannotate	CDS	141643	142176	.	+	0	ID=SACEA01_000253-T1.cds;Parent=SACEA01_000253-T1;
scaffold_2	funannotate	CDS	142340	142646	.	+	0	ID=SACEA01_000253-T1.cds;Parent=SACEA01_000253-T1;
scaffold_2	funannotate	CDS	142708	142848	.	+	2	ID=SACEA01_000253-T1.cds;Parent=SACEA01_000253-T1;
scaffold_2	funannotate	CDS	142902	143398	.	+	2	ID=SACEA01_000253-T1.cds;Parent=SACEA01_000253-T1;
scaffold_2	funannotate	CDS	143446	146697	.	+	0	ID=SACEA01_000253-T1.cds;Parent=SACEA01_000253-T1;
scaffold_2	funannotate	gene	146863	147820	.	-	.	ID=SACEA01_000254;
scaffold_2	funannotate	mRNA	146863	147820	.	-	.	ID=SACEA01_000254-T1;Parent=SACEA01_000254;product=hypothetical protein;
scaffold_2	funannotate	exon	147359	147820	.	-	.	ID=SACEA01_000254-T1.exon1;Parent=SACEA01_000254-T1;
scaffold_2	funannotate	exon	146863	147270	.	-	.	ID=SACEA01_000254-T1.exon2;Parent=SACEA01_000254-T1;
scaffold_2	funannotate	CDS	147359	147820	.	-	0	ID=SACEA01_000254-T1.cds;Parent=SACEA01_000254-T1;
scaffold_2	funannotate	CDS	146863	147270	.	-	0	ID=SACEA01_000254-T1.cds;Parent=SACEA01_000254-T1;
scaffold_2	funannotate	gene	149112	150180	.	+	.	ID=SACEA01_000255;
scaffold_2	funannotate	mRNA	149112	150180	.	+	.	ID=SACEA01_000255-T1;Parent=SACEA01_000255;product=hypothetical protein;
scaffold_2	funannotate	exon	149112	149266	.	+	.	ID=SACEA01_000255-T1.exon1;Parent=SACEA01_000255-T1;
scaffold_2	funannotate	exon	149334	150180	.	+	.	ID=SACEA01_000255-T1.exon2;Parent=SACEA01_000255-T1;
scaffold_2	funannotate	CDS	149112	149266	.	+	0	ID=SACEA01_000255-T1.cds;Parent=SACEA01_000255-T1;
scaffold_2	funannotate	CDS	149334	150180	.	+	1	ID=SACEA01_000255-T1.cds;Parent=SACEA01_000255-T1;
scaffold_2	funannotate	gene	150788	151309	.	-	.	ID=SACEA01_000256;
scaffold_2	funannotate	mRNA	150788	151309	.	-	.	ID=SACEA01_000256-T1;Parent=SACEA01_000256;product=hypothetical protein;
scaffold_2	funannotate	exon	150898	151309	.	-	.	ID=SACEA01_000256-T1.exon1;Parent=SACEA01_000256-T1;
scaffold_2	funannotate	exon	150788	150825	.	-	.	ID=SACEA01_000256-T1.exon2;Parent=SACEA01_000256-T1;
scaffold_2	funannotate	CDS	150898	151309	.	-	0	ID=SACEA01_000256-T1.cds;Parent=SACEA01_000256-T1;
scaffold_2	funannotate	CDS	150788	150825	.	-	2	ID=SACEA01_000256-T1.cds;Parent=SACEA01_000256-T1;
scaffold_2	funannotate	gene	152863	153967	.	+	.	ID=SACEA01_000257;
scaffold_2	funannotate	mRNA	152863	153967	.	+	.	ID=SACEA01_000257-T1;Parent=SACEA01_000257;product=hypothetical protein;
scaffold_2	funannotate	exon	152863	153818	.	+	.	ID=SACEA01_000257-T1.exon1;Parent=SACEA01_000257-T1;
scaffold_2	funannotate	exon	153874	153967	.	+	.	ID=SACEA01_000257-T1.exon2;Parent=SACEA01_000257-T1;
scaffold_2	funannotate	CDS	152863	153818	.	+	0	ID=SACEA01_000257-T1.cds;Parent=SACEA01_000257-T1;
scaffold_2	funannotate	CDS	153874	153967	.	+	1	ID=SACEA01_000257-T1.cds;Parent=SACEA01_000257-T1;
scaffold_2	funannotate	gene	154520	155366	.	-	.	ID=SACEA01_000258;
scaffold_2	funannotate	mRNA	154520	155366	.	-	.	ID=SACEA01_000258-T1;Parent=SACEA01_000258;product=hypothetical protein;
scaffold_2	funannotate	exon	155232	155366	.	-	.	ID=SACEA01_000258-T1.exon1;Parent=SACEA01_000258-T1;
scaffold_2	funannotate	exon	154520	155173	.	-	.	ID=SACEA01_000258-T1.exon2;Parent=SACEA01_000258-T1;
scaffold_2	funannotate	CDS	155232	155366	.	-	0	ID=SACEA01_000258-T1.cds;Parent=SACEA01_000258-T1;
scaffold_2	funannotate	CDS	154520	155173	.	-	0	ID=SACEA01_000258-T1.cds;Parent=SACEA01_000258-T1;
scaffold_2	funannotate	gene	155780	156634	.	-	.	ID=SACEA01_000259;
scaffold_2	funannotate	mRNA	155780	156634	.	-	.	ID=SACEA01_000259-T1;Parent=SACEA01_000259;product=hypothetical protein;
scaffold_2	funannotate	exon	156587	156634	.	-	.	ID=SACEA01_000259-T1.exon1;Parent=SACEA01_000259-T1;
scaffold_2	funannotate	exon	155780	156532	.	-	.	ID=SACEA01_000259-T1.exon2;Parent=SACEA01_000259-T1;
scaffold_2	funannotate	CDS	156587	156634	.	-	0	ID=SACEA01_000259-T1.cds;Parent=SACEA01_000259-T1;
scaffold_2	funannotate	CDS	155780	156532	.	-	0	ID=SACEA01_000259-T1.cds;Parent=SACEA01_000259-T1;
scaffold_2	funannotate	gene	159904	165657	.	-	.	ID=SACEA01_000260;
scaffold_2	funannotate	mRNA	159904	165657	.	-	.	ID=SACEA01_000260-T1;Parent=SACEA01_000260;product=hypothetical protein;
scaffold_2	funannotate	exon	165655	165657	.	-	.	ID=SACEA01_000260-T1.exon1;Parent=SACEA01_000260-T1;
scaffold_2	funannotate	exon	165428	165475	.	-	.	ID=SACEA01_000260-T1.exon2;Parent=SACEA01_000260-T1;
scaffold_2	funannotate	exon	164408	165349	.	-	.	ID=SACEA01_000260-T1.exon3;Parent=SACEA01_000260-T1;
scaffold_2	funannotate	exon	164296	164338	.	-	.	ID=SACEA01_000260-T1.exon4;Parent=SACEA01_000260-T1;
scaffold_2	funannotate	exon	163059	164090	.	-	.	ID=SACEA01_000260-T1.exon5;Parent=SACEA01_000260-T1;
scaffold_2	funannotate	exon	159904	162935	.	-	.	ID=SACEA01_000260-T1.exon6;Parent=SACEA01_000260-T1;
scaffold_2	funannotate	CDS	165655	165657	.	-	0	ID=SACEA01_000260-T1.cds;Parent=SACEA01_000260-T1;
scaffold_2	funannotate	CDS	165428	165475	.	-	0	ID=SACEA01_000260-T1.cds;Parent=SACEA01_000260-T1;
scaffold_2	funannotate	CDS	164408	165349	.	-	0	ID=SACEA01_000260-T1.cds;Parent=SACEA01_000260-T1;
scaffold_2	funannotate	CDS	164296	164338	.	-	0	ID=SACEA01_000260-T1.cds;Parent=SACEA01_000260-T1;
scaffold_2	funannotate	CDS	163059	164090	.	-	2	ID=SACEA01_000260-T1.cds;Parent=SACEA01_000260-T1;
scaffold_2	funannotate	CDS	159904	162935	.	-	2	ID=SACEA01_000260-T1.cds;Parent=SACEA01_000260-T1;
scaffold_2	funannotate	gene	170164	171084	.	-	.	ID=SACEA01_000261;
scaffold_2	funannotate	mRNA	170164	171084	.	-	.	ID=SACEA01_000261-T1;Parent=SACEA01_000261;product=hypothetical protein;
scaffold_2	funannotate	exon	170164	171084	.	-	.	ID=SACEA01_000261-T1.exon1;Parent=SACEA01_000261-T1;
scaffold_2	funannotate	CDS	170164	171084	.	-	0	ID=SACEA01_000261-T1.cds;Parent=SACEA01_000261-T1;
scaffold_2	funannotate	gene	171895	175952	.	-	.	ID=SACEA01_000262;
scaffold_2	funannotate	mRNA	171895	175952	.	-	.	ID=SACEA01_000262-T1;Parent=SACEA01_000262;product=hypothetical protein;
scaffold_2	funannotate	exon	175847	175952	.	-	.	ID=SACEA01_000262-T1.exon1;Parent=SACEA01_000262-T1;
scaffold_2	funannotate	exon	174370	175808	.	-	.	ID=SACEA01_000262-T1.exon2;Parent=SACEA01_000262-T1;
scaffold_2	funannotate	exon	173888	174290	.	-	.	ID=SACEA01_000262-T1.exon3;Parent=SACEA01_000262-T1;
scaffold_2	funannotate	exon	172374	173836	.	-	.	ID=SACEA01_000262-T1.exon4;Parent=SACEA01_000262-T1;
scaffold_2	funannotate	exon	171895	172251	.	-	.	ID=SACEA01_000262-T1.exon5;Parent=SACEA01_000262-T1;
scaffold_2	funannotate	CDS	175847	175952	.	-	0	ID=SACEA01_000262-T1.cds;Parent=SACEA01_000262-T1;
scaffold_2	funannotate	CDS	174370	175808	.	-	2	ID=SACEA01_000262-T1.cds;Parent=SACEA01_000262-T1;
scaffold_2	funannotate	CDS	173888	174290	.	-	0	ID=SACEA01_000262-T1.cds;Parent=SACEA01_000262-T1;
scaffold_2	funannotate	CDS	172374	173836	.	-	2	ID=SACEA01_000262-T1.cds;Parent=SACEA01_000262-T1;
scaffold_2	funannotate	CDS	171895	172251	.	-	0	ID=SACEA01_000262-T1.cds;Parent=SACEA01_000262-T1;
scaffold_2	funannotate	gene	177829	178650	.	+	.	ID=SACEA01_000263;
scaffold_2	funannotate	mRNA	177829	178650	.	+	.	ID=SACEA01_000263-T1;Parent=SACEA01_000263;product=hypothetical protein;
scaffold_2	funannotate	exon	177829	178030	.	+	.	ID=SACEA01_000263-T1.exon1;Parent=SACEA01_000263-T1;
scaffold_2	funannotate	exon	178090	178209	.	+	.	ID=SACEA01_000263-T1.exon2;Parent=SACEA01_000263-T1;
scaffold_2	funannotate	exon	178281	178478	.	+	.	ID=SACEA01_000263-T1.exon3;Parent=SACEA01_000263-T1;
scaffold_2	funannotate	exon	178562	178650	.	+	.	ID=SACEA01_000263-T1.exon4;Parent=SACEA01_000263-T1;
scaffold_2	funannotate	CDS	177829	178030	.	+	0	ID=SACEA01_000263-T1.cds;Parent=SACEA01_000263-T1;
scaffold_2	funannotate	CDS	178090	178209	.	+	2	ID=SACEA01_000263-T1.cds;Parent=SACEA01_000263-T1;
scaffold_2	funannotate	CDS	178281	178478	.	+	2	ID=SACEA01_000263-T1.cds;Parent=SACEA01_000263-T1;
scaffold_2	funannotate	CDS	178562	178650	.	+	2	ID=SACEA01_000263-T1.cds;Parent=SACEA01_000263-T1;
scaffold_2	funannotate	gene	179078	180557	.	-	.	ID=SACEA01_000264;
scaffold_2	funannotate	mRNA	179078	180557	.	-	.	ID=SACEA01_000264-T1;Parent=SACEA01_000264;product=hypothetical protein;
scaffold_2	funannotate	exon	180167	180557	.	-	.	ID=SACEA01_000264-T1.exon1;Parent=SACEA01_000264-T1;
scaffold_2	funannotate	exon	179300	179547	.	-	.	ID=SACEA01_000264-T1.exon2;Parent=SACEA01_000264-T1;
scaffold_2	funannotate	exon	179078	179233	.	-	.	ID=SACEA01_000264-T1.exon3;Parent=SACEA01_000264-T1;
scaffold_2	funannotate	CDS	180167	180557	.	-	0	ID=SACEA01_000264-T1.cds;Parent=SACEA01_000264-T1;
scaffold_2	funannotate	CDS	179300	179547	.	-	2	ID=SACEA01_000264-T1.cds;Parent=SACEA01_000264-T1;
scaffold_2	funannotate	CDS	179078	179233	.	-	0	ID=SACEA01_000264-T1.cds;Parent=SACEA01_000264-T1;
scaffold_2	funannotate	gene	182239	183905	.	+	.	ID=SACEA01_000265;
scaffold_2	funannotate	mRNA	182239	183905	.	+	.	ID=SACEA01_000265-T1;Parent=SACEA01_000265;product=hypothetical protein;
scaffold_2	funannotate	exon	182239	183032	.	+	.	ID=SACEA01_000265-T1.exon1;Parent=SACEA01_000265-T1;
scaffold_2	funannotate	exon	183488	183905	.	+	.	ID=SACEA01_000265-T1.exon2;Parent=SACEA01_000265-T1;
scaffold_2	funannotate	CDS	182239	183032	.	+	0	ID=SACEA01_000265-T1.cds;Parent=SACEA01_000265-T1;
scaffold_2	funannotate	CDS	183488	183905	.	+	1	ID=SACEA01_000265-T1.cds;Parent=SACEA01_000265-T1;
scaffold_2	funannotate	gene	184386	184679	.	+	.	ID=SACEA01_000266;
scaffold_2	funannotate	mRNA	184386	184679	.	+	.	ID=SACEA01_000266-T1;Parent=SACEA01_000266;product=hypothetical protein;
scaffold_2	funannotate	exon	184386	184424	.	+	.	ID=SACEA01_000266-T1.exon1;Parent=SACEA01_000266-T1;
scaffold_2	funannotate	exon	184446	184679	.	+	.	ID=SACEA01_000266-T1.exon2;Parent=SACEA01_000266-T1;
scaffold_2	funannotate	CDS	184386	184424	.	+	0	ID=SACEA01_000266-T1.cds;Parent=SACEA01_000266-T1;
scaffold_2	funannotate	CDS	184446	184679	.	+	0	ID=SACEA01_000266-T1.cds;Parent=SACEA01_000266-T1;
scaffold_2	funannotate	gene	185466	187363	.	+	.	ID=SACEA01_000267;
scaffold_2	funannotate	mRNA	185466	187363	.	+	.	ID=SACEA01_000267-T1;Parent=SACEA01_000267;product=hypothetical protein;
scaffold_2	funannotate	exon	185466	185673	.	+	.	ID=SACEA01_000267-T1.exon1;Parent=SACEA01_000267-T1;
scaffold_2	funannotate	exon	185742	187363	.	+	.	ID=SACEA01_000267-T1.exon2;Parent=SACEA01_000267-T1;
scaffold_2	funannotate	CDS	185466	185673	.	+	0	ID=SACEA01_000267-T1.cds;Parent=SACEA01_000267-T1;
scaffold_2	funannotate	CDS	185742	187363	.	+	2	ID=SACEA01_000267-T1.cds;Parent=SACEA01_000267-T1;
scaffold_2	funannotate	gene	188681	190634	.	-	.	ID=SACEA01_000268;
scaffold_2	funannotate	mRNA	188681	190634	.	-	.	ID=SACEA01_000268-T1;Parent=SACEA01_000268;product=hypothetical protein;
scaffold_2	funannotate	exon	189613	190634	.	-	.	ID=SACEA01_000268-T1.exon1;Parent=SACEA01_000268-T1;
scaffold_2	funannotate	exon	188681	189482	.	-	.	ID=SACEA01_000268-T1.exon2;Parent=SACEA01_000268-T1;
scaffold_2	funannotate	CDS	189613	190634	.	-	0	ID=SACEA01_000268-T1.cds;Parent=SACEA01_000268-T1;
scaffold_2	funannotate	CDS	188681	189482	.	-	1	ID=SACEA01_000268-T1.cds;Parent=SACEA01_000268-T1;
scaffold_2	funannotate	gene	194553	195434	.	+	.	ID=SACEA01_000269;
scaffold_2	funannotate	mRNA	194553	195434	.	+	.	ID=SACEA01_000269-T1;Parent=SACEA01_000269;product=hypothetical protein;
scaffold_2	funannotate	exon	194553	195434	.	+	.	ID=SACEA01_000269-T1.exon1;Parent=SACEA01_000269-T1;
scaffold_2	funannotate	CDS	194553	195434	.	+	0	ID=SACEA01_000269-T1.cds;Parent=SACEA01_000269-T1;
scaffold_2	funannotate	gene	196614	198347	.	+	.	ID=SACEA01_000270;
scaffold_2	funannotate	mRNA	196614	198347	.	+	.	ID=SACEA01_000270-T1;Parent=SACEA01_000270;product=hypothetical protein;
scaffold_2	funannotate	exon	196614	196669	.	+	.	ID=SACEA01_000270-T1.exon1;Parent=SACEA01_000270-T1;
scaffold_2	funannotate	exon	196742	198347	.	+	.	ID=SACEA01_000270-T1.exon2;Parent=SACEA01_000270-T1;
scaffold_2	funannotate	CDS	196614	196669	.	+	0	ID=SACEA01_000270-T1.cds;Parent=SACEA01_000270-T1;
scaffold_2	funannotate	CDS	196742	198347	.	+	1	ID=SACEA01_000270-T1.cds;Parent=SACEA01_000270-T1;
scaffold_2	funannotate	gene	205113	207635	.	+	.	ID=SACEA01_000271;
scaffold_2	funannotate	mRNA	205113	207635	.	+	.	ID=SACEA01_000271-T1;Parent=SACEA01_000271;product=hypothetical protein;
scaffold_2	funannotate	exon	205113	205175	.	+	.	ID=SACEA01_000271-T1.exon1;Parent=SACEA01_000271-T1;
scaffold_2	funannotate	exon	205685	205825	.	+	.	ID=SACEA01_000271-T1.exon2;Parent=SACEA01_000271-T1;
scaffold_2	funannotate	exon	205895	206818	.	+	.	ID=SACEA01_000271-T1.exon3;Parent=SACEA01_000271-T1;
scaffold_2	funannotate	exon	206880	207075	.	+	.	ID=SACEA01_000271-T1.exon4;Parent=SACEA01_000271-T1;
scaffold_2	funannotate	exon	207127	207635	.	+	.	ID=SACEA01_000271-T1.exon5;Parent=SACEA01_000271-T1;
scaffold_2	funannotate	CDS	205113	205175	.	+	0	ID=SACEA01_000271-T1.cds;Parent=SACEA01_000271-T1;
scaffold_2	funannotate	CDS	205685	205825	.	+	0	ID=SACEA01_000271-T1.cds;Parent=SACEA01_000271-T1;
scaffold_2	funannotate	CDS	205895	206818	.	+	0	ID=SACEA01_000271-T1.cds;Parent=SACEA01_000271-T1;
scaffold_2	funannotate	CDS	206880	207075	.	+	0	ID=SACEA01_000271-T1.cds;Parent=SACEA01_000271-T1;
scaffold_2	funannotate	CDS	207127	207635	.	+	2	ID=SACEA01_000271-T1.cds;Parent=SACEA01_000271-T1;
scaffold_2	funannotate	gene	213495	215780	.	+	.	ID=SACEA01_000272;
scaffold_2	funannotate	mRNA	213495	215780	.	+	.	ID=SACEA01_000272-T1;Parent=SACEA01_000272;product=hypothetical protein;
scaffold_2	funannotate	exon	213495	213635	.	+	.	ID=SACEA01_000272-T1.exon1;Parent=SACEA01_000272-T1;
scaffold_2	funannotate	exon	213690	215780	.	+	.	ID=SACEA01_000272-T1.exon2;Parent=SACEA01_000272-T1;
scaffold_2	funannotate	CDS	213495	213635	.	+	0	ID=SACEA01_000272-T1.cds;Parent=SACEA01_000272-T1;
scaffold_2	funannotate	CDS	213690	215780	.	+	0	ID=SACEA01_000272-T1.cds;Parent=SACEA01_000272-T1;
scaffold_2	funannotate	gene	218572	219858	.	-	.	ID=SACEA01_000273;
scaffold_2	funannotate	mRNA	218572	219858	.	-	.	ID=SACEA01_000273-T1;Parent=SACEA01_000273;product=hypothetical protein;
scaffold_2	funannotate	exon	219699	219858	.	-	.	ID=SACEA01_000273-T1.exon1;Parent=SACEA01_000273-T1;
scaffold_2	funannotate	exon	218572	219434	.	-	.	ID=SACEA01_000273-T1.exon2;Parent=SACEA01_000273-T1;
scaffold_2	funannotate	CDS	219699	219858	.	-	0	ID=SACEA01_000273-T1.cds;Parent=SACEA01_000273-T1;
scaffold_2	funannotate	CDS	218572	219434	.	-	2	ID=SACEA01_000273-T1.cds;Parent=SACEA01_000273-T1;
scaffold_2	funannotate	gene	221086	221469	.	-	.	ID=SACEA01_000274;
scaffold_2	funannotate	mRNA	221086	221469	.	-	.	ID=SACEA01_000274-T1;Parent=SACEA01_000274;product=hypothetical protein;
scaffold_2	funannotate	exon	221086	221469	.	-	.	ID=SACEA01_000274-T1.exon1;Parent=SACEA01_000274-T1;
scaffold_2	funannotate	CDS	221086	221469	.	-	0	ID=SACEA01_000274-T1.cds;Parent=SACEA01_000274-T1;
scaffold_2	funannotate	gene	223749	224209	.	-	.	ID=SACEA01_000275;
scaffold_2	funannotate	mRNA	223749	224209	.	-	.	ID=SACEA01_000275-T1;Parent=SACEA01_000275;product=hypothetical protein;
scaffold_2	funannotate	exon	224017	224209	.	-	.	ID=SACEA01_000275-T1.exon1;Parent=SACEA01_000275-T1;
scaffold_2	funannotate	exon	223749	223942	.	-	.	ID=SACEA01_000275-T1.exon2;Parent=SACEA01_000275-T1;
scaffold_2	funannotate	CDS	224017	224209	.	-	0	ID=SACEA01_000275-T1.cds;Parent=SACEA01_000275-T1;
scaffold_2	funannotate	CDS	223749	223942	.	-	2	ID=SACEA01_000275-T1.cds;Parent=SACEA01_000275-T1;
scaffold_2	funannotate	gene	226602	227835	.	-	.	ID=SACEA01_000276;
scaffold_2	funannotate	mRNA	226602	227835	.	-	.	ID=SACEA01_000276-T1;Parent=SACEA01_000276;product=hypothetical protein;
scaffold_2	funannotate	exon	227644	227835	.	-	.	ID=SACEA01_000276-T1.exon1;Parent=SACEA01_000276-T1;
scaffold_2	funannotate	exon	226602	227582	.	-	.	ID=SACEA01_000276-T1.exon2;Parent=SACEA01_000276-T1;
scaffold_2	funannotate	CDS	227644	227835	.	-	0	ID=SACEA01_000276-T1.cds;Parent=SACEA01_000276-T1;
scaffold_2	funannotate	CDS	226602	227582	.	-	0	ID=SACEA01_000276-T1.cds;Parent=SACEA01_000276-T1;
scaffold_2	funannotate	gene	233325	235124	.	+	.	ID=SACEA01_000277;
scaffold_2	funannotate	mRNA	233325	235124	.	+	.	ID=SACEA01_000277-T1;Parent=SACEA01_000277;product=hypothetical protein;
scaffold_2	funannotate	exon	233325	233520	.	+	.	ID=SACEA01_000277-T1.exon1;Parent=SACEA01_000277-T1;
scaffold_2	funannotate	exon	233747	233943	.	+	.	ID=SACEA01_000277-T1.exon2;Parent=SACEA01_000277-T1;
scaffold_2	funannotate	exon	234242	234668	.	+	.	ID=SACEA01_000277-T1.exon3;Parent=SACEA01_000277-T1;
scaffold_2	funannotate	exon	234755	234822	.	+	.	ID=SACEA01_000277-T1.exon4;Parent=SACEA01_000277-T1;
scaffold_2	funannotate	exon	234897	235124	.	+	.	ID=SACEA01_000277-T1.exon5;Parent=SACEA01_000277-T1;
scaffold_2	funannotate	CDS	233325	233520	.	+	0	ID=SACEA01_000277-T1.cds;Parent=SACEA01_000277-T1;
scaffold_2	funannotate	CDS	233747	233943	.	+	2	ID=SACEA01_000277-T1.cds;Parent=SACEA01_000277-T1;
scaffold_2	funannotate	CDS	234242	234668	.	+	0	ID=SACEA01_000277-T1.cds;Parent=SACEA01_000277-T1;
scaffold_2	funannotate	CDS	234755	234822	.	+	2	ID=SACEA01_000277-T1.cds;Parent=SACEA01_000277-T1;
scaffold_2	funannotate	CDS	234897	235124	.	+	0	ID=SACEA01_000277-T1.cds;Parent=SACEA01_000277-T1;
scaffold_2	funannotate	gene	239098	239457	.	-	.	ID=SACEA01_000278;
scaffold_2	funannotate	mRNA	239098	239457	.	-	.	ID=SACEA01_000278-T1;Parent=SACEA01_000278;product=hypothetical protein;
scaffold_2	funannotate	exon	239098	239457	.	-	.	ID=SACEA01_000278-T1.exon1;Parent=SACEA01_000278-T1;
scaffold_2	funannotate	CDS	239098	239457	.	-	0	ID=SACEA01_000278-T1.cds;Parent=SACEA01_000278-T1;
scaffold_2	funannotate	gene	242863	243378	.	-	.	ID=SACEA01_000279;
scaffold_2	funannotate	mRNA	242863	243378	.	-	.	ID=SACEA01_000279-T1;Parent=SACEA01_000279;product=hypothetical protein;
scaffold_2	funannotate	exon	243269	243378	.	-	.	ID=SACEA01_000279-T1.exon1;Parent=SACEA01_000279-T1;
scaffold_2	funannotate	exon	242863	243085	.	-	.	ID=SACEA01_000279-T1.exon2;Parent=SACEA01_000279-T1;
scaffold_2	funannotate	CDS	243269	243378	.	-	0	ID=SACEA01_000279-T1.cds;Parent=SACEA01_000279-T1;
scaffold_2	funannotate	CDS	242863	243085	.	-	1	ID=SACEA01_000279-T1.cds;Parent=SACEA01_000279-T1;
scaffold_2	funannotate	gene	245929	248016	.	-	.	ID=SACEA01_000280;
scaffold_2	funannotate	mRNA	245929	248016	.	-	.	ID=SACEA01_000280-T1;Parent=SACEA01_000280;product=hypothetical protein;
scaffold_2	funannotate	exon	247908	248016	.	-	.	ID=SACEA01_000280-T1.exon1;Parent=SACEA01_000280-T1;
scaffold_2	funannotate	exon	247180	247754	.	-	.	ID=SACEA01_000280-T1.exon2;Parent=SACEA01_000280-T1;
scaffold_2	funannotate	exon	246183	247098	.	-	.	ID=SACEA01_000280-T1.exon3;Parent=SACEA01_000280-T1;
scaffold_2	funannotate	exon	245929	246020	.	-	.	ID=SACEA01_000280-T1.exon4;Parent=SACEA01_000280-T1;
scaffold_2	funannotate	CDS	247908	248016	.	-	0	ID=SACEA01_000280-T1.cds;Parent=SACEA01_000280-T1;
scaffold_2	funannotate	CDS	247180	247754	.	-	2	ID=SACEA01_000280-T1.cds;Parent=SACEA01_000280-T1;
scaffold_2	funannotate	CDS	246183	247098	.	-	0	ID=SACEA01_000280-T1.cds;Parent=SACEA01_000280-T1;
scaffold_2	funannotate	CDS	245929	246020	.	-	2	ID=SACEA01_000280-T1.cds;Parent=SACEA01_000280-T1;
[truncated: 113,966 more rows]
