# Supplementary material for: Population genomics of the grapevine pathogen Eutypa lata reveals evidence for population expansion and intraspecific differences in secondary metabolite gene clusters
Source: PLoS Genet. 2022 Apr 1;18(4):e1010153. doi: 10.1371/journal.pgen.1010153 (PMC9007359; doi:10.1371/journal.pgen.1010153)
Supplement: S1 Data — (ZIP) [file pgen.1010153.s010.zip › Eutypa_lata_SAPN01.gff3]

##gff-version 3
scaffold_1	funannotate	gene	1110	1812	.	-	.	ID=SAPN01_000001;
scaffold_1	funannotate	mRNA	1110	1812	.	-	.	ID=SAPN01_000001-T1;Parent=SAPN01_000001;product=hypothetical protein;
scaffold_1	funannotate	exon	1698	1812	.	-	.	ID=SAPN01_000001-T1.exon1;Parent=SAPN01_000001-T1;
scaffold_1	funannotate	exon	1110	1618	.	-	.	ID=SAPN01_000001-T1.exon2;Parent=SAPN01_000001-T1;
scaffold_1	funannotate	CDS	1698	1812	.	-	0	ID=SAPN01_000001-T1.cds;Parent=SAPN01_000001-T1;
scaffold_1	funannotate	CDS	1110	1618	.	-	2	ID=SAPN01_000001-T1.cds;Parent=SAPN01_000001-T1;
scaffold_1	funannotate	gene	6395	10123	.	-	.	ID=SAPN01_000002;
scaffold_1	funannotate	mRNA	6395	10123	.	-	.	ID=SAPN01_000002-T1;Parent=SAPN01_000002;product=hypothetical protein;
scaffold_1	funannotate	exon	7485	10123	.	-	.	ID=SAPN01_000002-T1.exon1;Parent=SAPN01_000002-T1;
scaffold_1	funannotate	exon	6395	7433	.	-	.	ID=SAPN01_000002-T1.exon2;Parent=SAPN01_000002-T1;
scaffold_1	funannotate	CDS	7485	10123	.	-	0	ID=SAPN01_000002-T1.cds;Parent=SAPN01_000002-T1;
scaffold_1	funannotate	CDS	6395	7433	.	-	1	ID=SAPN01_000002-T1.cds;Parent=SAPN01_000002-T1;
scaffold_1	funannotate	gene	14858	16854	.	-	.	ID=SAPN01_000003;
scaffold_1	funannotate	mRNA	14858	16854	.	-	.	ID=SAPN01_000003-T1;Parent=SAPN01_000003;product=hypothetical protein;
scaffold_1	funannotate	exon	15574	16854	.	-	.	ID=SAPN01_000003-T1.exon1;Parent=SAPN01_000003-T1;
scaffold_1	funannotate	exon	14858	15049	.	-	.	ID=SAPN01_000003-T1.exon2;Parent=SAPN01_000003-T1;
scaffold_1	funannotate	CDS	15574	16854	.	-	0	ID=SAPN01_000003-T1.cds;Parent=SAPN01_000003-T1;
scaffold_1	funannotate	CDS	14858	15049	.	-	0	ID=SAPN01_000003-T1.cds;Parent=SAPN01_000003-T1;
scaffold_1	funannotate	gene	20251	21140	.	+	.	ID=SAPN01_000004;
scaffold_1	funannotate	mRNA	20251	21140	.	+	.	ID=SAPN01_000004-T1;Parent=SAPN01_000004;product=hypothetical protein;
scaffold_1	funannotate	exon	20251	20752	.	+	.	ID=SAPN01_000004-T1.exon1;Parent=SAPN01_000004-T1;
scaffold_1	funannotate	exon	20818	21140	.	+	.	ID=SAPN01_000004-T1.exon2;Parent=SAPN01_000004-T1;
scaffold_1	funannotate	CDS	20251	20752	.	+	0	ID=SAPN01_000004-T1.cds;Parent=SAPN01_000004-T1;
scaffold_1	funannotate	CDS	20818	21140	.	+	2	ID=SAPN01_000004-T1.cds;Parent=SAPN01_000004-T1;
scaffold_1	funannotate	gene	22818	24533	.	+	.	ID=SAPN01_000005;
scaffold_1	funannotate	mRNA	22818	24533	.	+	.	ID=SAPN01_000005-T1;Parent=SAPN01_000005;product=hypothetical protein;
scaffold_1	funannotate	exon	22818	22913	.	+	.	ID=SAPN01_000005-T1.exon1;Parent=SAPN01_000005-T1;
scaffold_1	funannotate	exon	23105	23375	.	+	.	ID=SAPN01_000005-T1.exon2;Parent=SAPN01_000005-T1;
scaffold_1	funannotate	exon	23566	23888	.	+	.	ID=SAPN01_000005-T1.exon3;Parent=SAPN01_000005-T1;
scaffold_1	funannotate	exon	24141	24533	.	+	.	ID=SAPN01_000005-T1.exon4;Parent=SAPN01_000005-T1;
scaffold_1	funannotate	CDS	22818	22913	.	+	0	ID=SAPN01_000005-T1.cds;Parent=SAPN01_000005-T1;
scaffold_1	funannotate	CDS	23105	23375	.	+	0	ID=SAPN01_000005-T1.cds;Parent=SAPN01_000005-T1;
scaffold_1	funannotate	CDS	23566	23888	.	+	2	ID=SAPN01_000005-T1.cds;Parent=SAPN01_000005-T1;
scaffold_1	funannotate	CDS	24141	24533	.	+	0	ID=SAPN01_000005-T1.cds;Parent=SAPN01_000005-T1;
scaffold_1	funannotate	gene	28921	31157	.	-	.	ID=SAPN01_000006;
scaffold_1	funannotate	mRNA	28921	31157	.	-	.	ID=SAPN01_000006-T1;Parent=SAPN01_000006;product=hypothetical protein;
scaffold_1	funannotate	exon	30717	31157	.	-	.	ID=SAPN01_000006-T1.exon1;Parent=SAPN01_000006-T1;
scaffold_1	funannotate	exon	30622	30658	.	-	.	ID=SAPN01_000006-T1.exon2;Parent=SAPN01_000006-T1;
scaffold_1	funannotate	exon	30198	30556	.	-	.	ID=SAPN01_000006-T1.exon3;Parent=SAPN01_000006-T1;
scaffold_1	funannotate	exon	29906	30059	.	-	.	ID=SAPN01_000006-T1.exon4;Parent=SAPN01_000006-T1;
scaffold_1	funannotate	exon	28921	29837	.	-	.	ID=SAPN01_000006-T1.exon5;Parent=SAPN01_000006-T1;
scaffold_1	funannotate	CDS	30717	31157	.	-	0	ID=SAPN01_000006-T1.cds;Parent=SAPN01_000006-T1;
scaffold_1	funannotate	CDS	30622	30658	.	-	0	ID=SAPN01_000006-T1.cds;Parent=SAPN01_000006-T1;
scaffold_1	funannotate	CDS	30198	30556	.	-	2	ID=SAPN01_000006-T1.cds;Parent=SAPN01_000006-T1;
scaffold_1	funannotate	CDS	29906	30059	.	-	0	ID=SAPN01_000006-T1.cds;Parent=SAPN01_000006-T1;
scaffold_1	funannotate	CDS	28921	29837	.	-	2	ID=SAPN01_000006-T1.cds;Parent=SAPN01_000006-T1;
scaffold_1	funannotate	gene	32630	34007	.	-	.	ID=SAPN01_000007;
scaffold_1	funannotate	mRNA	32630	34007	.	-	.	ID=SAPN01_000007-T1;Parent=SAPN01_000007;product=hypothetical protein;
scaffold_1	funannotate	exon	33077	34007	.	-	.	ID=SAPN01_000007-T1.exon1;Parent=SAPN01_000007-T1;
scaffold_1	funannotate	exon	32630	32979	.	-	.	ID=SAPN01_000007-T1.exon2;Parent=SAPN01_000007-T1;
scaffold_1	funannotate	CDS	33077	34007	.	-	0	ID=SAPN01_000007-T1.cds;Parent=SAPN01_000007-T1;
scaffold_1	funannotate	CDS	32630	32979	.	-	2	ID=SAPN01_000007-T1.cds;Parent=SAPN01_000007-T1;
scaffold_1	funannotate	gene	34715	35577	.	-	.	ID=SAPN01_000008;
scaffold_1	funannotate	mRNA	34715	35577	.	-	.	ID=SAPN01_000008-T1;Parent=SAPN01_000008;product=hypothetical protein;
scaffold_1	funannotate	exon	35156	35577	.	-	.	ID=SAPN01_000008-T1.exon1;Parent=SAPN01_000008-T1;
scaffold_1	funannotate	exon	34715	35099	.	-	.	ID=SAPN01_000008-T1.exon2;Parent=SAPN01_000008-T1;
scaffold_1	funannotate	CDS	35156	35577	.	-	0	ID=SAPN01_000008-T1.cds;Parent=SAPN01_000008-T1;
scaffold_1	funannotate	CDS	34715	35099	.	-	1	ID=SAPN01_000008-T1.cds;Parent=SAPN01_000008-T1;
scaffold_1	funannotate	gene	36284	38645	.	+	.	ID=SAPN01_000009;
scaffold_1	funannotate	mRNA	36284	38645	.	+	.	ID=SAPN01_000009-T1;Parent=SAPN01_000009;product=hypothetical protein;
scaffold_1	funannotate	exon	36284	36383	.	+	.	ID=SAPN01_000009-T1.exon1;Parent=SAPN01_000009-T1;
scaffold_1	funannotate	exon	36489	36633	.	+	.	ID=SAPN01_000009-T1.exon2;Parent=SAPN01_000009-T1;
scaffold_1	funannotate	exon	36683	38645	.	+	.	ID=SAPN01_000009-T1.exon3;Parent=SAPN01_000009-T1;
scaffold_1	funannotate	CDS	36284	36383	.	+	0	ID=SAPN01_000009-T1.cds;Parent=SAPN01_000009-T1;
scaffold_1	funannotate	CDS	36489	36633	.	+	2	ID=SAPN01_000009-T1.cds;Parent=SAPN01_000009-T1;
scaffold_1	funannotate	CDS	36683	38645	.	+	1	ID=SAPN01_000009-T1.cds;Parent=SAPN01_000009-T1;
scaffold_1	funannotate	gene	40902	41637	.	+	.	ID=SAPN01_000010;
scaffold_1	funannotate	mRNA	40902	41637	.	+	.	ID=SAPN01_000010-T1;Parent=SAPN01_000010;product=hypothetical protein;
scaffold_1	funannotate	exon	40902	41334	.	+	.	ID=SAPN01_000010-T1.exon1;Parent=SAPN01_000010-T1;
scaffold_1	funannotate	exon	41456	41637	.	+	.	ID=SAPN01_000010-T1.exon2;Parent=SAPN01_000010-T1;
scaffold_1	funannotate	CDS	40902	41334	.	+	0	ID=SAPN01_000010-T1.cds;Parent=SAPN01_000010-T1;
scaffold_1	funannotate	CDS	41456	41637	.	+	2	ID=SAPN01_000010-T1.cds;Parent=SAPN01_000010-T1;
scaffold_1	funannotate	gene	43181	44464	.	-	.	ID=SAPN01_000011;
scaffold_1	funannotate	mRNA	43181	44464	.	-	.	ID=SAPN01_000011-T1;Parent=SAPN01_000011;product=hypothetical protein;
scaffold_1	funannotate	exon	43181	44464	.	-	.	ID=SAPN01_000011-T1.exon1;Parent=SAPN01_000011-T1;
scaffold_1	funannotate	CDS	43181	44464	.	-	0	ID=SAPN01_000011-T1.cds;Parent=SAPN01_000011-T1;
scaffold_1	funannotate	gene	46166	47146	.	+	.	ID=SAPN01_000012;
scaffold_1	funannotate	mRNA	46166	47146	.	+	.	ID=SAPN01_000012-T1;Parent=SAPN01_000012;product=hypothetical protein;
scaffold_1	funannotate	exon	46166	47146	.	+	.	ID=SAPN01_000012-T1.exon1;Parent=SAPN01_000012-T1;
scaffold_1	funannotate	CDS	46166	47146	.	+	0	ID=SAPN01_000012-T1.cds;Parent=SAPN01_000012-T1;
scaffold_1	funannotate	gene	47256	49310	.	-	.	ID=SAPN01_000013;
scaffold_1	funannotate	mRNA	47256	49310	.	-	.	ID=SAPN01_000013-T1;Parent=SAPN01_000013;product=hypothetical protein;
scaffold_1	funannotate	exon	49047	49310	.	-	.	ID=SAPN01_000013-T1.exon1;Parent=SAPN01_000013-T1;
scaffold_1	funannotate	exon	48823	48977	.	-	.	ID=SAPN01_000013-T1.exon2;Parent=SAPN01_000013-T1;
scaffold_1	funannotate	exon	48561	48754	.	-	.	ID=SAPN01_000013-T1.exon3;Parent=SAPN01_000013-T1;
scaffold_1	funannotate	exon	48429	48506	.	-	.	ID=SAPN01_000013-T1.exon4;Parent=SAPN01_000013-T1;
scaffold_1	funannotate	exon	48332	48361	.	-	.	ID=SAPN01_000013-T1.exon5;Parent=SAPN01_000013-T1;
scaffold_1	funannotate	exon	48175	48273	.	-	.	ID=SAPN01_000013-T1.exon6;Parent=SAPN01_000013-T1;
scaffold_1	funannotate	exon	47856	47966	.	-	.	ID=SAPN01_000013-T1.exon7;Parent=SAPN01_000013-T1;
scaffold_1	funannotate	exon	47701	47797	.	-	.	ID=SAPN01_000013-T1.exon8;Parent=SAPN01_000013-T1;
scaffold_1	funannotate	exon	47567	47646	.	-	.	ID=SAPN01_000013-T1.exon9;Parent=SAPN01_000013-T1;
scaffold_1	funannotate	exon	47256	47473	.	-	.	ID=SAPN01_000013-T1.exon10;Parent=SAPN01_000013-T1;
scaffold_1	funannotate	CDS	49047	49310	.	-	0	ID=SAPN01_000013-T1.cds;Parent=SAPN01_000013-T1;
scaffold_1	funannotate	CDS	48823	48977	.	-	0	ID=SAPN01_000013-T1.cds;Parent=SAPN01_000013-T1;
scaffold_1	funannotate	CDS	48561	48754	.	-	1	ID=SAPN01_000013-T1.cds;Parent=SAPN01_000013-T1;
scaffold_1	funannotate	CDS	48429	48506	.	-	2	ID=SAPN01_000013-T1.cds;Parent=SAPN01_000013-T1;
scaffold_1	funannotate	CDS	48332	48361	.	-	2	ID=SAPN01_000013-T1.cds;Parent=SAPN01_000013-T1;
scaffold_1	funannotate	CDS	48175	48273	.	-	2	ID=SAPN01_000013-T1.cds;Parent=SAPN01_000013-T1;
scaffold_1	funannotate	CDS	47856	47966	.	-	2	ID=SAPN01_000013-T1.cds;Parent=SAPN01_000013-T1;
scaffold_1	funannotate	CDS	47701	47797	.	-	2	ID=SAPN01_000013-T1.cds;Parent=SAPN01_000013-T1;
scaffold_1	funannotate	CDS	47567	47646	.	-	1	ID=SAPN01_000013-T1.cds;Parent=SAPN01_000013-T1;
scaffold_1	funannotate	CDS	47256	47473	.	-	2	ID=SAPN01_000013-T1.cds;Parent=SAPN01_000013-T1;
scaffold_1	funannotate	gene	50314	52940	.	+	.	ID=SAPN01_000014;
scaffold_1	funannotate	mRNA	50314	52940	.	+	.	ID=SAPN01_000014-T1;Parent=SAPN01_000014;product=hypothetical protein;
scaffold_1	funannotate	exon	50314	50492	.	+	.	ID=SAPN01_000014-T1.exon1;Parent=SAPN01_000014-T1;
scaffold_1	funannotate	exon	50552	50642	.	+	.	ID=SAPN01_000014-T1.exon2;Parent=SAPN01_000014-T1;
scaffold_1	funannotate	exon	50747	50778	.	+	.	ID=SAPN01_000014-T1.exon3;Parent=SAPN01_000014-T1;
scaffold_1	funannotate	exon	50941	51429	.	+	.	ID=SAPN01_000014-T1.exon4;Parent=SAPN01_000014-T1;
scaffold_1	funannotate	exon	51523	51529	.	+	.	ID=SAPN01_000014-T1.exon5;Parent=SAPN01_000014-T1;
scaffold_1	funannotate	exon	51699	51948	.	+	.	ID=SAPN01_000014-T1.exon6;Parent=SAPN01_000014-T1;
scaffold_1	funannotate	exon	52016	52103	.	+	.	ID=SAPN01_000014-T1.exon7;Parent=SAPN01_000014-T1;
scaffold_1	funannotate	exon	52265	52382	.	+	.	ID=SAPN01_000014-T1.exon8;Parent=SAPN01_000014-T1;
scaffold_1	funannotate	exon	52440	52858	.	+	.	ID=SAPN01_000014-T1.exon9;Parent=SAPN01_000014-T1;
scaffold_1	funannotate	exon	52916	52940	.	+	.	ID=SAPN01_000014-T1.exon10;Parent=SAPN01_000014-T1;
scaffold_1	funannotate	CDS	50314	50492	.	+	0	ID=SAPN01_000014-T1.cds;Parent=SAPN01_000014-T1;
scaffold_1	funannotate	CDS	50552	50642	.	+	1	ID=SAPN01_000014-T1.cds;Parent=SAPN01_000014-T1;
scaffold_1	funannotate	CDS	50747	50778	.	+	0	ID=SAPN01_000014-T1.cds;Parent=SAPN01_000014-T1;
scaffold_1	funannotate	CDS	50941	51429	.	+	1	ID=SAPN01_000014-T1.cds;Parent=SAPN01_000014-T1;
scaffold_1	funannotate	CDS	51523	51529	.	+	1	ID=SAPN01_000014-T1.cds;Parent=SAPN01_000014-T1;
scaffold_1	funannotate	CDS	51699	51948	.	+	0	ID=SAPN01_000014-T1.cds;Parent=SAPN01_000014-T1;
scaffold_1	funannotate	CDS	52016	52103	.	+	2	ID=SAPN01_000014-T1.cds;Parent=SAPN01_000014-T1;
scaffold_1	funannotate	CDS	52265	52382	.	+	1	ID=SAPN01_000014-T1.cds;Parent=SAPN01_000014-T1;
scaffold_1	funannotate	CDS	52440	52858	.	+	0	ID=SAPN01_000014-T1.cds;Parent=SAPN01_000014-T1;
scaffold_1	funannotate	CDS	52916	52940	.	+	1	ID=SAPN01_000014-T1.cds;Parent=SAPN01_000014-T1;
scaffold_1	funannotate	gene	55743	56942	.	-	.	ID=SAPN01_000015;
scaffold_1	funannotate	mRNA	55743	56942	.	-	.	ID=SAPN01_000015-T1;Parent=SAPN01_000015;product=hypothetical protein;
scaffold_1	funannotate	exon	55743	56942	.	-	.	ID=SAPN01_000015-T1.exon1;Parent=SAPN01_000015-T1;
scaffold_1	funannotate	CDS	55743	56942	.	-	0	ID=SAPN01_000015-T1.cds;Parent=SAPN01_000015-T1;
scaffold_1	funannotate	gene	60899	61951	.	+	.	ID=SAPN01_000016;
scaffold_1	funannotate	mRNA	60899	61951	.	+	.	ID=SAPN01_000016-T1;Parent=SAPN01_000016;product=hypothetical protein;
scaffold_1	funannotate	exon	60899	61951	.	+	.	ID=SAPN01_000016-T1.exon1;Parent=SAPN01_000016-T1;
scaffold_1	funannotate	CDS	60899	61951	.	+	0	ID=SAPN01_000016-T1.cds;Parent=SAPN01_000016-T1;
scaffold_1	funannotate	gene	62515	63057	.	-	.	ID=SAPN01_000017;
scaffold_1	funannotate	mRNA	62515	63057	.	-	.	ID=SAPN01_000017-T1;Parent=SAPN01_000017;product=hypothetical protein;
scaffold_1	funannotate	exon	62515	63057	.	-	.	ID=SAPN01_000017-T1.exon1;Parent=SAPN01_000017-T1;
scaffold_1	funannotate	CDS	62515	63057	.	-	0	ID=SAPN01_000017-T1.cds;Parent=SAPN01_000017-T1;
scaffold_1	funannotate	gene	65408	66767	.	-	.	ID=SAPN01_000018;
scaffold_1	funannotate	mRNA	65408	66767	.	-	.	ID=SAPN01_000018-T1;Parent=SAPN01_000018;product=hypothetical protein;
scaffold_1	funannotate	exon	66147	66767	.	-	.	ID=SAPN01_000018-T1.exon1;Parent=SAPN01_000018-T1;
scaffold_1	funannotate	exon	65408	66067	.	-	.	ID=SAPN01_000018-T1.exon2;Parent=SAPN01_000018-T1;
scaffold_1	funannotate	CDS	66147	66767	.	-	0	ID=SAPN01_000018-T1.cds;Parent=SAPN01_000018-T1;
scaffold_1	funannotate	CDS	65408	66067	.	-	0	ID=SAPN01_000018-T1.cds;Parent=SAPN01_000018-T1;
scaffold_1	funannotate	gene	67557	68633	.	-	.	ID=SAPN01_000019;
scaffold_1	funannotate	mRNA	67557	68633	.	-	.	ID=SAPN01_000019-T1;Parent=SAPN01_000019;product=hypothetical protein;
scaffold_1	funannotate	exon	67557	68633	.	-	.	ID=SAPN01_000019-T1.exon1;Parent=SAPN01_000019-T1;
scaffold_1	funannotate	CDS	67557	68633	.	-	0	ID=SAPN01_000019-T1.cds;Parent=SAPN01_000019-T1;
scaffold_1	funannotate	gene	69921	74922	.	+	.	ID=SAPN01_000020;
scaffold_1	funannotate	mRNA	69921	74922	.	+	.	ID=SAPN01_000020-T1;Parent=SAPN01_000020;product=hypothetical protein;
scaffold_1	funannotate	exon	69921	70377	.	+	.	ID=SAPN01_000020-T1.exon1;Parent=SAPN01_000020-T1;
scaffold_1	funannotate	exon	70431	70534	.	+	.	ID=SAPN01_000020-T1.exon2;Parent=SAPN01_000020-T1;
scaffold_1	funannotate	exon	70587	71555	.	+	.	ID=SAPN01_000020-T1.exon3;Parent=SAPN01_000020-T1;
scaffold_1	funannotate	exon	71609	73171	.	+	.	ID=SAPN01_000020-T1.exon4;Parent=SAPN01_000020-T1;
scaffold_1	funannotate	exon	73222	74922	.	+	.	ID=SAPN01_000020-T1.exon5;Parent=SAPN01_000020-T1;
scaffold_1	funannotate	CDS	69921	70377	.	+	0	ID=SAPN01_000020-T1.cds;Parent=SAPN01_000020-T1;
scaffold_1	funannotate	CDS	70431	70534	.	+	2	ID=SAPN01_000020-T1.cds;Parent=SAPN01_000020-T1;
scaffold_1	funannotate	CDS	70587	71555	.	+	0	ID=SAPN01_000020-T1.cds;Parent=SAPN01_000020-T1;
scaffold_1	funannotate	CDS	71609	73171	.	+	0	ID=SAPN01_000020-T1.cds;Parent=SAPN01_000020-T1;
scaffold_1	funannotate	CDS	73222	74922	.	+	0	ID=SAPN01_000020-T1.cds;Parent=SAPN01_000020-T1;
scaffold_1	funannotate	gene	76505	79111	.	-	.	ID=SAPN01_000021;
scaffold_1	funannotate	mRNA	76505	79111	.	-	.	ID=SAPN01_000021-T1;Parent=SAPN01_000021;product=hypothetical protein;
scaffold_1	funannotate	exon	78985	79111	.	-	.	ID=SAPN01_000021-T1.exon1;Parent=SAPN01_000021-T1;
scaffold_1	funannotate	exon	77647	78915	.	-	.	ID=SAPN01_000021-T1.exon2;Parent=SAPN01_000021-T1;
scaffold_1	funannotate	exon	76505	77583	.	-	.	ID=SAPN01_000021-T1.exon3;Parent=SAPN01_000021-T1;
scaffold_1	funannotate	CDS	78985	79111	.	-	0	ID=SAPN01_000021-T1.cds;Parent=SAPN01_000021-T1;
scaffold_1	funannotate	CDS	77647	78915	.	-	2	ID=SAPN01_000021-T1.cds;Parent=SAPN01_000021-T1;
scaffold_1	funannotate	CDS	76505	77583	.	-	2	ID=SAPN01_000021-T1.cds;Parent=SAPN01_000021-T1;
scaffold_1	funannotate	gene	82586	83931	.	+	.	ID=SAPN01_000022;
scaffold_1	funannotate	mRNA	82586	83931	.	+	.	ID=SAPN01_000022-T1;Parent=SAPN01_000022;product=hypothetical protein;
scaffold_1	funannotate	exon	82586	82850	.	+	.	ID=SAPN01_000022-T1.exon1;Parent=SAPN01_000022-T1;
scaffold_1	funannotate	exon	82919	83931	.	+	.	ID=SAPN01_000022-T1.exon2;Parent=SAPN01_000022-T1;
scaffold_1	funannotate	CDS	82586	82850	.	+	0	ID=SAPN01_000022-T1.cds;Parent=SAPN01_000022-T1;
scaffold_1	funannotate	CDS	82919	83931	.	+	2	ID=SAPN01_000022-T1.cds;Parent=SAPN01_000022-T1;
scaffold_1	funannotate	gene	84522	85453	.	-	.	ID=SAPN01_000023;
scaffold_1	funannotate	mRNA	84522	85453	.	-	.	ID=SAPN01_000023-T1;Parent=SAPN01_000023;product=hypothetical protein;
scaffold_1	funannotate	exon	85066	85453	.	-	.	ID=SAPN01_000023-T1.exon1;Parent=SAPN01_000023-T1;
scaffold_1	funannotate	exon	84522	84910	.	-	.	ID=SAPN01_000023-T1.exon2;Parent=SAPN01_000023-T1;
scaffold_1	funannotate	CDS	85066	85453	.	-	0	ID=SAPN01_000023-T1.cds;Parent=SAPN01_000023-T1;
scaffold_1	funannotate	CDS	84522	84910	.	-	2	ID=SAPN01_000023-T1.cds;Parent=SAPN01_000023-T1;
scaffold_1	funannotate	gene	87076	87602	.	-	.	ID=SAPN01_000024;
scaffold_1	funannotate	mRNA	87076	87602	.	-	.	ID=SAPN01_000024-T1;Parent=SAPN01_000024;product=hypothetical protein;
scaffold_1	funannotate	exon	87479	87602	.	-	.	ID=SAPN01_000024-T1.exon1;Parent=SAPN01_000024-T1;
scaffold_1	funannotate	exon	87076	87179	.	-	.	ID=SAPN01_000024-T1.exon2;Parent=SAPN01_000024-T1;
scaffold_1	funannotate	CDS	87479	87602	.	-	0	ID=SAPN01_000024-T1.cds;Parent=SAPN01_000024-T1;
scaffold_1	funannotate	CDS	87076	87179	.	-	2	ID=SAPN01_000024-T1.cds;Parent=SAPN01_000024-T1;
scaffold_1	funannotate	gene	88641	90263	.	-	.	ID=SAPN01_000025;
scaffold_1	funannotate	mRNA	88641	90263	.	-	.	ID=SAPN01_000025-T1;Parent=SAPN01_000025;product=hypothetical protein;
scaffold_1	funannotate	exon	90170	90263	.	-	.	ID=SAPN01_000025-T1.exon1;Parent=SAPN01_000025-T1;
scaffold_1	funannotate	exon	89610	90095	.	-	.	ID=SAPN01_000025-T1.exon2;Parent=SAPN01_000025-T1;
scaffold_1	funannotate	exon	89290	89528	.	-	.	ID=SAPN01_000025-T1.exon3;Parent=SAPN01_000025-T1;
scaffold_1	funannotate	exon	88641	89204	.	-	.	ID=SAPN01_000025-T1.exon4;Parent=SAPN01_000025-T1;
scaffold_1	funannotate	CDS	90170	90263	.	-	0	ID=SAPN01_000025-T1.cds;Parent=SAPN01_000025-T1;
scaffold_1	funannotate	CDS	89610	90095	.	-	2	ID=SAPN01_000025-T1.cds;Parent=SAPN01_000025-T1;
scaffold_1	funannotate	CDS	89290	89528	.	-	2	ID=SAPN01_000025-T1.cds;Parent=SAPN01_000025-T1;
scaffold_1	funannotate	CDS	88641	89204	.	-	0	ID=SAPN01_000025-T1.cds;Parent=SAPN01_000025-T1;
scaffold_1	funannotate	gene	92546	95243	.	-	.	ID=SAPN01_000026;
scaffold_1	funannotate	mRNA	92546	95243	.	-	.	ID=SAPN01_000026-T1;Parent=SAPN01_000026;product=hypothetical protein;
scaffold_1	funannotate	exon	95171	95243	.	-	.	ID=SAPN01_000026-T1.exon1;Parent=SAPN01_000026-T1;
scaffold_1	funannotate	exon	94581	95054	.	-	.	ID=SAPN01_000026-T1.exon2;Parent=SAPN01_000026-T1;
scaffold_1	funannotate	exon	94036	94466	.	-	.	ID=SAPN01_000026-T1.exon3;Parent=SAPN01_000026-T1;
scaffold_1	funannotate	exon	93389	93952	.	-	.	ID=SAPN01_000026-T1.exon4;Parent=SAPN01_000026-T1;
scaffold_1	funannotate	exon	93099	93312	.	-	.	ID=SAPN01_000026-T1.exon5;Parent=SAPN01_000026-T1;
scaffold_1	funannotate	exon	92546	92970	.	-	.	ID=SAPN01_000026-T1.exon6;Parent=SAPN01_000026-T1;
scaffold_1	funannotate	CDS	95171	95243	.	-	0	ID=SAPN01_000026-T1.cds;Parent=SAPN01_000026-T1;
scaffold_1	funannotate	CDS	94581	95054	.	-	2	ID=SAPN01_000026-T1.cds;Parent=SAPN01_000026-T1;
scaffold_1	funannotate	CDS	94036	94466	.	-	2	ID=SAPN01_000026-T1.cds;Parent=SAPN01_000026-T1;
scaffold_1	funannotate	CDS	93389	93952	.	-	0	ID=SAPN01_000026-T1.cds;Parent=SAPN01_000026-T1;
scaffold_1	funannotate	CDS	93099	93312	.	-	0	ID=SAPN01_000026-T1.cds;Parent=SAPN01_000026-T1;
scaffold_1	funannotate	CDS	92546	92970	.	-	2	ID=SAPN01_000026-T1.cds;Parent=SAPN01_000026-T1;
scaffold_1	funannotate	gene	96204	97726	.	-	.	ID=SAPN01_000027;
scaffold_1	funannotate	mRNA	96204	97726	.	-	.	ID=SAPN01_000027-T1;Parent=SAPN01_000027;product=hypothetical protein;
scaffold_1	funannotate	exon	97286	97726	.	-	.	ID=SAPN01_000027-T1.exon1;Parent=SAPN01_000027-T1;
scaffold_1	funannotate	exon	96891	97206	.	-	.	ID=SAPN01_000027-T1.exon2;Parent=SAPN01_000027-T1;
scaffold_1	funannotate	exon	96586	96811	.	-	.	ID=SAPN01_000027-T1.exon3;Parent=SAPN01_000027-T1;
scaffold_1	funannotate	exon	96204	96516	.	-	.	ID=SAPN01_000027-T1.exon4;Parent=SAPN01_000027-T1;
scaffold_1	funannotate	CDS	97286	97726	.	-	0	ID=SAPN01_000027-T1.cds;Parent=SAPN01_000027-T1;
scaffold_1	funannotate	CDS	96891	97206	.	-	0	ID=SAPN01_000027-T1.cds;Parent=SAPN01_000027-T1;
scaffold_1	funannotate	CDS	96586	96811	.	-	2	ID=SAPN01_000027-T1.cds;Parent=SAPN01_000027-T1;
scaffold_1	funannotate	CDS	96204	96516	.	-	1	ID=SAPN01_000027-T1.cds;Parent=SAPN01_000027-T1;
scaffold_1	funannotate	gene	98837	101037	.	+	.	ID=SAPN01_000028;
scaffold_1	funannotate	mRNA	98837	101037	.	+	.	ID=SAPN01_000028-T1;Parent=SAPN01_000028;product=hypothetical protein;
scaffold_1	funannotate	exon	98837	99047	.	+	.	ID=SAPN01_000028-T1.exon1;Parent=SAPN01_000028-T1;
scaffold_1	funannotate	exon	99253	99343	.	+	.	ID=SAPN01_000028-T1.exon2;Parent=SAPN01_000028-T1;
scaffold_1	funannotate	exon	99599	99648	.	+	.	ID=SAPN01_000028-T1.exon3;Parent=SAPN01_000028-T1;
scaffold_1	funannotate	exon	99718	99769	.	+	.	ID=SAPN01_000028-T1.exon4;Parent=SAPN01_000028-T1;
scaffold_1	funannotate	exon	99815	99905	.	+	.	ID=SAPN01_000028-T1.exon5;Parent=SAPN01_000028-T1;
scaffold_1	funannotate	exon	100043	100691	.	+	.	ID=SAPN01_000028-T1.exon6;Parent=SAPN01_000028-T1;
scaffold_1	funannotate	exon	100838	101037	.	+	.	ID=SAPN01_000028-T1.exon7;Parent=SAPN01_000028-T1;
scaffold_1	funannotate	CDS	98837	99047	.	+	0	ID=SAPN01_000028-T1.cds;Parent=SAPN01_000028-T1;
scaffold_1	funannotate	CDS	99253	99343	.	+	2	ID=SAPN01_000028-T1.cds;Parent=SAPN01_000028-T1;
scaffold_1	funannotate	CDS	99599	99648	.	+	1	ID=SAPN01_000028-T1.cds;Parent=SAPN01_000028-T1;
scaffold_1	funannotate	CDS	99718	99769	.	+	2	ID=SAPN01_000028-T1.cds;Parent=SAPN01_000028-T1;
scaffold_1	funannotate	CDS	99815	99905	.	+	1	ID=SAPN01_000028-T1.cds;Parent=SAPN01_000028-T1;
scaffold_1	funannotate	CDS	100043	100691	.	+	0	ID=SAPN01_000028-T1.cds;Parent=SAPN01_000028-T1;
scaffold_1	funannotate	CDS	100838	101037	.	+	2	ID=SAPN01_000028-T1.cds;Parent=SAPN01_000028-T1;
scaffold_1	funannotate	gene	102572	103707	.	+	.	ID=SAPN01_000029;
scaffold_1	funannotate	mRNA	102572	103707	.	+	.	ID=SAPN01_000029-T1;Parent=SAPN01_000029;product=hypothetical protein;
scaffold_1	funannotate	exon	102572	102590	.	+	.	ID=SAPN01_000029-T1.exon1;Parent=SAPN01_000029-T1;
scaffold_1	funannotate	exon	102673	102889	.	+	.	ID=SAPN01_000029-T1.exon2;Parent=SAPN01_000029-T1;
scaffold_1	funannotate	exon	102949	103046	.	+	.	ID=SAPN01_000029-T1.exon3;Parent=SAPN01_000029-T1;
scaffold_1	funannotate	exon	103118	103422	.	+	.	ID=SAPN01_000029-T1.exon4;Parent=SAPN01_000029-T1;
scaffold_1	funannotate	exon	103480	103707	.	+	.	ID=SAPN01_000029-T1.exon5;Parent=SAPN01_000029-T1;
scaffold_1	funannotate	CDS	102572	102590	.	+	0	ID=SAPN01_000029-T1.cds;Parent=SAPN01_000029-T1;
scaffold_1	funannotate	CDS	102673	102889	.	+	2	ID=SAPN01_000029-T1.cds;Parent=SAPN01_000029-T1;
scaffold_1	funannotate	CDS	102949	103046	.	+	1	ID=SAPN01_000029-T1.cds;Parent=SAPN01_000029-T1;
scaffold_1	funannotate	CDS	103118	103422	.	+	2	ID=SAPN01_000029-T1.cds;Parent=SAPN01_000029-T1;
scaffold_1	funannotate	CDS	103480	103707	.	+	0	ID=SAPN01_000029-T1.cds;Parent=SAPN01_000029-T1;
scaffold_1	funannotate	gene	104690	105307	.	+	.	ID=SAPN01_000030;
scaffold_1	funannotate	mRNA	104690	105307	.	+	.	ID=SAPN01_000030-T1;Parent=SAPN01_000030;product=hypothetical protein;
scaffold_1	funannotate	exon	104690	104941	.	+	.	ID=SAPN01_000030-T1.exon1;Parent=SAPN01_000030-T1;
scaffold_1	funannotate	exon	105107	105307	.	+	.	ID=SAPN01_000030-T1.exon2;Parent=SAPN01_000030-T1;
scaffold_1	funannotate	CDS	104690	104941	.	+	0	ID=SAPN01_000030-T1.cds;Parent=SAPN01_000030-T1;
scaffold_1	funannotate	CDS	105107	105307	.	+	0	ID=SAPN01_000030-T1.cds;Parent=SAPN01_000030-T1;
scaffold_1	funannotate	gene	106057	106148	.	+	.	ID=SAPN01_000031;
scaffold_1	funannotate	tRNA	106057	106148	.	+	.	ID=SAPN01_000031-T1;Parent=SAPN01_000031;product=tRNA-Arg;
scaffold_1	funannotate	exon	106057	106148	.	+	.	ID=SAPN01_000031-T1.exon1;Parent=SAPN01_000031-T1;
scaffold_1	funannotate	gene	106580	107068	.	+	.	ID=SAPN01_000032;
scaffold_1	funannotate	mRNA	106580	107068	.	+	.	ID=SAPN01_000032-T1;Parent=SAPN01_000032;product=hypothetical protein;
scaffold_1	funannotate	exon	106580	107068	.	+	.	ID=SAPN01_000032-T1.exon1;Parent=SAPN01_000032-T1;
scaffold_1	funannotate	CDS	106580	107068	.	+	0	ID=SAPN01_000032-T1.cds;Parent=SAPN01_000032-T1;
scaffold_1	funannotate	gene	107807	108278	.	-	.	ID=SAPN01_000033;
scaffold_1	funannotate	mRNA	107807	108278	.	-	.	ID=SAPN01_000033-T1;Parent=SAPN01_000033;product=hypothetical protein;
scaffold_1	funannotate	exon	108213	108278	.	-	.	ID=SAPN01_000033-T1.exon1;Parent=SAPN01_000033-T1;
scaffold_1	funannotate	exon	107807	108007	.	-	.	ID=SAPN01_000033-T1.exon2;Parent=SAPN01_000033-T1;
scaffold_1	funannotate	CDS	108213	108278	.	-	0	ID=SAPN01_000033-T1.cds;Parent=SAPN01_000033-T1;
scaffold_1	funannotate	CDS	107807	108007	.	-	0	ID=SAPN01_000033-T1.cds;Parent=SAPN01_000033-T1;
scaffold_1	funannotate	gene	110220	112157	.	-	.	ID=SAPN01_000034;
scaffold_1	funannotate	mRNA	110220	112157	.	-	.	ID=SAPN01_000034-T1;Parent=SAPN01_000034;product=hypothetical protein;
scaffold_1	funannotate	exon	110220	112157	.	-	.	ID=SAPN01_000034-T1.exon1;Parent=SAPN01_000034-T1;
scaffold_1	funannotate	CDS	110220	112157	.	-	0	ID=SAPN01_000034-T1.cds;Parent=SAPN01_000034-T1;
scaffold_1	funannotate	gene	112525	113742	.	+	.	ID=SAPN01_000035;
scaffold_1	funannotate	mRNA	112525	113742	.	+	.	ID=SAPN01_000035-T1;Parent=SAPN01_000035;product=hypothetical protein;
scaffold_1	funannotate	exon	112525	112620	.	+	.	ID=SAPN01_000035-T1.exon1;Parent=SAPN01_000035-T1;
scaffold_1	funannotate	exon	112669	113173	.	+	.	ID=SAPN01_000035-T1.exon2;Parent=SAPN01_000035-T1;
scaffold_1	funannotate	exon	113225	113742	.	+	.	ID=SAPN01_000035-T1.exon3;Parent=SAPN01_000035-T1;
scaffold_1	funannotate	CDS	112525	112620	.	+	0	ID=SAPN01_000035-T1.cds;Parent=SAPN01_000035-T1;
scaffold_1	funannotate	CDS	112669	113173	.	+	0	ID=SAPN01_000035-T1.cds;Parent=SAPN01_000035-T1;
scaffold_1	funannotate	CDS	113225	113742	.	+	2	ID=SAPN01_000035-T1.cds;Parent=SAPN01_000035-T1;
scaffold_1	funannotate	gene	113944	114674	.	-	.	ID=SAPN01_000036;
scaffold_1	funannotate	mRNA	113944	114674	.	-	.	ID=SAPN01_000036-T1;Parent=SAPN01_000036;product=hypothetical protein;
scaffold_1	funannotate	exon	114337	114674	.	-	.	ID=SAPN01_000036-T1.exon1;Parent=SAPN01_000036-T1;
scaffold_1	funannotate	exon	113944	114247	.	-	.	ID=SAPN01_000036-T1.exon2;Parent=SAPN01_000036-T1;
scaffold_1	funannotate	CDS	114337	114674	.	-	0	ID=SAPN01_000036-T1.cds;Parent=SAPN01_000036-T1;
scaffold_1	funannotate	CDS	113944	114247	.	-	1	ID=SAPN01_000036-T1.cds;Parent=SAPN01_000036-T1;
scaffold_1	funannotate	gene	116976	119140	.	-	.	ID=SAPN01_000037;
scaffold_1	funannotate	mRNA	116976	119140	.	-	.	ID=SAPN01_000037-T1;Parent=SAPN01_000037;product=hypothetical protein;
scaffold_1	funannotate	exon	119120	119140	.	-	.	ID=SAPN01_000037-T1.exon1;Parent=SAPN01_000037-T1;
scaffold_1	funannotate	exon	116976	119066	.	-	.	ID=SAPN01_000037-T1.exon2;Parent=SAPN01_000037-T1;
scaffold_1	funannotate	CDS	119120	119140	.	-	0	ID=SAPN01_000037-T1.cds;Parent=SAPN01_000037-T1;
scaffold_1	funannotate	CDS	116976	119066	.	-	0	ID=SAPN01_000037-T1.cds;Parent=SAPN01_000037-T1;
scaffold_1	funannotate	gene	119668	121493	.	+	.	ID=SAPN01_000038;
scaffold_1	funannotate	mRNA	119668	121493	.	+	.	ID=SAPN01_000038-T1;Parent=SAPN01_000038;product=hypothetical protein;
scaffold_1	funannotate	exon	119668	120597	.	+	.	ID=SAPN01_000038-T1.exon1;Parent=SAPN01_000038-T1;
scaffold_1	funannotate	exon	120648	121493	.	+	.	ID=SAPN01_000038-T1.exon2;Parent=SAPN01_000038-T1;
scaffold_1	funannotate	CDS	119668	120597	.	+	0	ID=SAPN01_000038-T1.cds;Parent=SAPN01_000038-T1;
scaffold_1	funannotate	CDS	120648	121493	.	+	0	ID=SAPN01_000038-T1.cds;Parent=SAPN01_000038-T1;
scaffold_1	funannotate	gene	123784	125496	.	+	.	ID=SAPN01_000039;
scaffold_1	funannotate	mRNA	123784	125496	.	+	.	ID=SAPN01_000039-T1;Parent=SAPN01_000039;product=hypothetical protein;
scaffold_1	funannotate	exon	123784	124410	.	+	.	ID=SAPN01_000039-T1.exon1;Parent=SAPN01_000039-T1;
scaffold_1	funannotate	exon	124477	124803	.	+	.	ID=SAPN01_000039-T1.exon2;Parent=SAPN01_000039-T1;
scaffold_1	funannotate	exon	124855	125496	.	+	.	ID=SAPN01_000039-T1.exon3;Parent=SAPN01_000039-T1;
scaffold_1	funannotate	CDS	123784	124410	.	+	0	ID=SAPN01_000039-T1.cds;Parent=SAPN01_000039-T1;
scaffold_1	funannotate	CDS	124477	124803	.	+	0	ID=SAPN01_000039-T1.cds;Parent=SAPN01_000039-T1;
scaffold_1	funannotate	CDS	124855	125496	.	+	0	ID=SAPN01_000039-T1.cds;Parent=SAPN01_000039-T1;
scaffold_1	funannotate	gene	128350	129945	.	-	.	ID=SAPN01_000040;
scaffold_1	funannotate	mRNA	128350	129945	.	-	.	ID=SAPN01_000040-T1;Parent=SAPN01_000040;product=hypothetical protein;
scaffold_1	funannotate	exon	128350	129945	.	-	.	ID=SAPN01_000040-T1.exon1;Parent=SAPN01_000040-T1;
scaffold_1	funannotate	CDS	128350	129945	.	-	0	ID=SAPN01_000040-T1.cds;Parent=SAPN01_000040-T1;
scaffold_1	funannotate	gene	130449	131288	.	+	.	ID=SAPN01_000041;
scaffold_1	funannotate	mRNA	130449	131288	.	+	.	ID=SAPN01_000041-T1;Parent=SAPN01_000041;product=hypothetical protein;
scaffold_1	funannotate	exon	130449	130854	.	+	.	ID=SAPN01_000041-T1.exon1;Parent=SAPN01_000041-T1;
scaffold_1	funannotate	exon	130894	131048	.	+	.	ID=SAPN01_000041-T1.exon2;Parent=SAPN01_000041-T1;
scaffold_1	funannotate	exon	131091	131288	.	+	.	ID=SAPN01_000041-T1.exon3;Parent=SAPN01_000041-T1;
scaffold_1	funannotate	CDS	130449	130854	.	+	0	ID=SAPN01_000041-T1.cds;Parent=SAPN01_000041-T1;
scaffold_1	funannotate	CDS	130894	131048	.	+	2	ID=SAPN01_000041-T1.cds;Parent=SAPN01_000041-T1;
scaffold_1	funannotate	CDS	131091	131288	.	+	0	ID=SAPN01_000041-T1.cds;Parent=SAPN01_000041-T1;
scaffold_1	funannotate	gene	133247	133626	.	-	.	ID=SAPN01_000042;
scaffold_1	funannotate	mRNA	133247	133626	.	-	.	ID=SAPN01_000042-T1;Parent=SAPN01_000042;product=hypothetical protein;
scaffold_1	funannotate	exon	133564	133626	.	-	.	ID=SAPN01_000042-T1.exon1;Parent=SAPN01_000042-T1;
scaffold_1	funannotate	exon	133247	133507	.	-	.	ID=SAPN01_000042-T1.exon2;Parent=SAPN01_000042-T1;
scaffold_1	funannotate	CDS	133564	133626	.	-	0	ID=SAPN01_000042-T1.cds;Parent=SAPN01_000042-T1;
scaffold_1	funannotate	CDS	133247	133507	.	-	0	ID=SAPN01_000042-T1.cds;Parent=SAPN01_000042-T1;
scaffold_1	funannotate	gene	133633	134583	.	-	.	ID=SAPN01_000043;
scaffold_1	funannotate	mRNA	133633	134583	.	-	.	ID=SAPN01_000043-T1;Parent=SAPN01_000043;product=hypothetical protein;
scaffold_1	funannotate	exon	134487	134583	.	-	.	ID=SAPN01_000043-T1.exon1;Parent=SAPN01_000043-T1;
scaffold_1	funannotate	exon	134209	134393	.	-	.	ID=SAPN01_000043-T1.exon2;Parent=SAPN01_000043-T1;
scaffold_1	funannotate	exon	133969	134127	.	-	.	ID=SAPN01_000043-T1.exon3;Parent=SAPN01_000043-T1;
scaffold_1	funannotate	exon	133633	133905	.	-	.	ID=SAPN01_000043-T1.exon4;Parent=SAPN01_000043-T1;
scaffold_1	funannotate	CDS	134487	134583	.	-	0	ID=SAPN01_000043-T1.cds;Parent=SAPN01_000043-T1;
scaffold_1	funannotate	CDS	134209	134393	.	-	2	ID=SAPN01_000043-T1.cds;Parent=SAPN01_000043-T1;
scaffold_1	funannotate	CDS	133969	134127	.	-	0	ID=SAPN01_000043-T1.cds;Parent=SAPN01_000043-T1;
scaffold_1	funannotate	CDS	133633	133905	.	-	0	ID=SAPN01_000043-T1.cds;Parent=SAPN01_000043-T1;
scaffold_1	funannotate	gene	136691	137469	.	-	.	ID=SAPN01_000044;
scaffold_1	funannotate	mRNA	136691	137469	.	-	.	ID=SAPN01_000044-T1;Parent=SAPN01_000044;product=hypothetical protein;
scaffold_1	funannotate	exon	137114	137469	.	-	.	ID=SAPN01_000044-T1.exon1;Parent=SAPN01_000044-T1;
scaffold_1	funannotate	exon	136691	136820	.	-	.	ID=SAPN01_000044-T1.exon2;Parent=SAPN01_000044-T1;
scaffold_1	funannotate	CDS	137114	137469	.	-	0	ID=SAPN01_000044-T1.cds;Parent=SAPN01_000044-T1;
scaffold_1	funannotate	CDS	136691	136820	.	-	1	ID=SAPN01_000044-T1.cds;Parent=SAPN01_000044-T1;
scaffold_1	funannotate	gene	137603	137989	.	-	.	ID=SAPN01_000045;
scaffold_1	funannotate	mRNA	137603	137989	.	-	.	ID=SAPN01_000045-T1;Parent=SAPN01_000045;product=hypothetical protein;
scaffold_1	funannotate	exon	137603	137989	.	-	.	ID=SAPN01_000045-T1.exon1;Parent=SAPN01_000045-T1;
scaffold_1	funannotate	CDS	137603	137989	.	-	0	ID=SAPN01_000045-T1.cds;Parent=SAPN01_000045-T1;
scaffold_1	funannotate	gene	143198	145104	.	+	.	ID=SAPN01_000046;
scaffold_1	funannotate	mRNA	143198	145104	.	+	.	ID=SAPN01_000046-T1;Parent=SAPN01_000046;product=hypothetical protein;
scaffold_1	funannotate	exon	143198	143667	.	+	.	ID=SAPN01_000046-T1.exon1;Parent=SAPN01_000046-T1;
scaffold_1	funannotate	exon	143721	145104	.	+	.	ID=SAPN01_000046-T1.exon2;Parent=SAPN01_000046-T1;
scaffold_1	funannotate	CDS	143198	143667	.	+	0	ID=SAPN01_000046-T1.cds;Parent=SAPN01_000046-T1;
scaffold_1	funannotate	CDS	143721	145104	.	+	1	ID=SAPN01_000046-T1.cds;Parent=SAPN01_000046-T1;
scaffold_1	funannotate	gene	147412	148872	.	-	.	ID=SAPN01_000047;
scaffold_1	funannotate	mRNA	147412	148872	.	-	.	ID=SAPN01_000047-T1;Parent=SAPN01_000047;product=hypothetical protein;
scaffold_1	funannotate	exon	148464	148872	.	-	.	ID=SAPN01_000047-T1.exon1;Parent=SAPN01_000047-T1;
scaffold_1	funannotate	exon	147412	148376	.	-	.	ID=SAPN01_000047-T1.exon2;Parent=SAPN01_000047-T1;
scaffold_1	funannotate	CDS	148464	148872	.	-	0	ID=SAPN01_000047-T1.cds;Parent=SAPN01_000047-T1;
scaffold_1	funannotate	CDS	147412	148376	.	-	2	ID=SAPN01_000047-T1.cds;Parent=SAPN01_000047-T1;
scaffold_1	funannotate	gene	154898	158481	.	-	.	ID=SAPN01_000048;
scaffold_1	funannotate	mRNA	154898	158481	.	-	.	ID=SAPN01_000048-T1;Parent=SAPN01_000048;product=hypothetical protein;
scaffold_1	funannotate	exon	156340	158481	.	-	.	ID=SAPN01_000048-T1.exon1;Parent=SAPN01_000048-T1;
scaffold_1	funannotate	exon	154898	156271	.	-	.	ID=SAPN01_000048-T1.exon2;Parent=SAPN01_000048-T1;
scaffold_1	funannotate	CDS	156340	158481	.	-	0	ID=SAPN01_000048-T1.cds;Parent=SAPN01_000048-T1;
scaffold_1	funannotate	CDS	154898	156271	.	-	0	ID=SAPN01_000048-T1.cds;Parent=SAPN01_000048-T1;
scaffold_1	funannotate	gene	159784	160895	.	-	.	ID=SAPN01_000049;
scaffold_1	funannotate	mRNA	159784	160895	.	-	.	ID=SAPN01_000049-T1;Parent=SAPN01_000049;product=hypothetical protein;
scaffold_1	funannotate	exon	160715	160895	.	-	.	ID=SAPN01_000049-T1.exon1;Parent=SAPN01_000049-T1;
scaffold_1	funannotate	exon	160622	160668	.	-	.	ID=SAPN01_000049-T1.exon2;Parent=SAPN01_000049-T1;
scaffold_1	funannotate	exon	159784	160500	.	-	.	ID=SAPN01_000049-T1.exon3;Parent=SAPN01_000049-T1;
scaffold_1	funannotate	CDS	160715	160895	.	-	0	ID=SAPN01_000049-T1.cds;Parent=SAPN01_000049-T1;
scaffold_1	funannotate	CDS	160622	160668	.	-	2	ID=SAPN01_000049-T1.cds;Parent=SAPN01_000049-T1;
scaffold_1	funannotate	CDS	159784	160500	.	-	0	ID=SAPN01_000049-T1.cds;Parent=SAPN01_000049-T1;
scaffold_1	funannotate	gene	161401	162746	.	-	.	ID=SAPN01_000050;
scaffold_1	funannotate	mRNA	161401	162746	.	-	.	ID=SAPN01_000050-T1;Parent=SAPN01_000050;product=hypothetical protein;
scaffold_1	funannotate	exon	162268	162746	.	-	.	ID=SAPN01_000050-T1.exon1;Parent=SAPN01_000050-T1;
scaffold_1	funannotate	exon	161529	162211	.	-	.	ID=SAPN01_000050-T1.exon2;Parent=SAPN01_000050-T1;
scaffold_1	funannotate	exon	161401	161456	.	-	.	ID=SAPN01_000050-T1.exon3;Parent=SAPN01_000050-T1;
scaffold_1	funannotate	CDS	162268	162746	.	-	0	ID=SAPN01_000050-T1.cds;Parent=SAPN01_000050-T1;
scaffold_1	funannotate	CDS	161529	162211	.	-	1	ID=SAPN01_000050-T1.cds;Parent=SAPN01_000050-T1;
scaffold_1	funannotate	CDS	161401	161456	.	-	2	ID=SAPN01_000050-T1.cds;Parent=SAPN01_000050-T1;
scaffold_1	funannotate	gene	167589	168412	.	+	.	ID=SAPN01_000051;
scaffold_1	funannotate	mRNA	167589	168412	.	+	.	ID=SAPN01_000051-T1;Parent=SAPN01_000051;product=hypothetical protein;
scaffold_1	funannotate	exon	167589	168102	.	+	.	ID=SAPN01_000051-T1.exon1;Parent=SAPN01_000051-T1;
scaffold_1	funannotate	exon	168201	168412	.	+	.	ID=SAPN01_000051-T1.exon2;Parent=SAPN01_000051-T1;
scaffold_1	funannotate	CDS	167589	168102	.	+	0	ID=SAPN01_000051-T1.cds;Parent=SAPN01_000051-T1;
scaffold_1	funannotate	CDS	168201	168412	.	+	2	ID=SAPN01_000051-T1.cds;Parent=SAPN01_000051-T1;
scaffold_1	funannotate	gene	168581	172018	.	+	.	ID=SAPN01_000052;
scaffold_1	funannotate	mRNA	168581	172018	.	+	.	ID=SAPN01_000052-T1;Parent=SAPN01_000052;product=hypothetical protein;
scaffold_1	funannotate	exon	168581	172018	.	+	.	ID=SAPN01_000052-T1.exon1;Parent=SAPN01_000052-T1;
scaffold_1	funannotate	CDS	168581	172018	.	+	0	ID=SAPN01_000052-T1.cds;Parent=SAPN01_000052-T1;
scaffold_1	funannotate	gene	175770	176729	.	+	.	ID=SAPN01_000053;
scaffold_1	funannotate	mRNA	175770	176729	.	+	.	ID=SAPN01_000053-T1;Parent=SAPN01_000053;product=hypothetical protein;
scaffold_1	funannotate	exon	175770	176729	.	+	.	ID=SAPN01_000053-T1.exon1;Parent=SAPN01_000053-T1;
scaffold_1	funannotate	CDS	175770	176729	.	+	0	ID=SAPN01_000053-T1.cds;Parent=SAPN01_000053-T1;
scaffold_1	funannotate	gene	177553	178692	.	+	.	ID=SAPN01_000054;
scaffold_1	funannotate	mRNA	177553	178692	.	+	.	ID=SAPN01_000054-T1;Parent=SAPN01_000054;product=hypothetical protein;
scaffold_1	funannotate	exon	177553	178214	.	+	.	ID=SAPN01_000054-T1.exon1;Parent=SAPN01_000054-T1;
scaffold_1	funannotate	exon	178380	178692	.	+	.	ID=SAPN01_000054-T1.exon2;Parent=SAPN01_000054-T1;
scaffold_1	funannotate	CDS	177553	178214	.	+	0	ID=SAPN01_000054-T1.cds;Parent=SAPN01_000054-T1;
scaffold_1	funannotate	CDS	178380	178692	.	+	1	ID=SAPN01_000054-T1.cds;Parent=SAPN01_000054-T1;
scaffold_1	funannotate	gene	179060	180460	.	-	.	ID=SAPN01_000055;
scaffold_1	funannotate	mRNA	179060	180460	.	-	.	ID=SAPN01_000055-T1;Parent=SAPN01_000055;product=hypothetical protein;
scaffold_1	funannotate	exon	179195	180460	.	-	.	ID=SAPN01_000055-T1.exon1;Parent=SAPN01_000055-T1;
scaffold_1	funannotate	exon	179060	179089	.	-	.	ID=SAPN01_000055-T1.exon2;Parent=SAPN01_000055-T1;
scaffold_1	funannotate	CDS	179195	180460	.	-	0	ID=SAPN01_000055-T1.cds;Parent=SAPN01_000055-T1;
scaffold_1	funannotate	CDS	179060	179089	.	-	0	ID=SAPN01_000055-T1.cds;Parent=SAPN01_000055-T1;
scaffold_1	funannotate	gene	181673	182349	.	-	.	ID=SAPN01_000056;
scaffold_1	funannotate	mRNA	181673	182349	.	-	.	ID=SAPN01_000056-T1;Parent=SAPN01_000056;product=hypothetical protein;
scaffold_1	funannotate	exon	182292	182349	.	-	.	ID=SAPN01_000056-T1.exon1;Parent=SAPN01_000056-T1;
scaffold_1	funannotate	exon	181673	182232	.	-	.	ID=SAPN01_000056-T1.exon2;Parent=SAPN01_000056-T1;
scaffold_1	funannotate	CDS	182292	182349	.	-	0	ID=SAPN01_000056-T1.cds;Parent=SAPN01_000056-T1;
scaffold_1	funannotate	CDS	181673	182232	.	-	2	ID=SAPN01_000056-T1.cds;Parent=SAPN01_000056-T1;
scaffold_1	funannotate	gene	182773	183828	.	+	.	ID=SAPN01_000057;
scaffold_1	funannotate	mRNA	182773	183828	.	+	.	ID=SAPN01_000057-T1;Parent=SAPN01_000057;product=hypothetical protein;
scaffold_1	funannotate	exon	182773	183828	.	+	.	ID=SAPN01_000057-T1.exon1;Parent=SAPN01_000057-T1;
scaffold_1	funannotate	CDS	182773	183828	.	+	0	ID=SAPN01_000057-T1.cds;Parent=SAPN01_000057-T1;
scaffold_1	funannotate	gene	185679	185948	.	-	.	ID=SAPN01_000058;
scaffold_1	funannotate	mRNA	185679	185948	.	-	.	ID=SAPN01_000058-T1;Parent=SAPN01_000058;product=hypothetical protein;
scaffold_1	funannotate	exon	185679	185948	.	-	.	ID=SAPN01_000058-T1.exon1;Parent=SAPN01_000058-T1;
scaffold_1	funannotate	CDS	185679	185948	.	-	0	ID=SAPN01_000058-T1.cds;Parent=SAPN01_000058-T1;
scaffold_1	funannotate	gene	186900	187506	.	+	.	ID=SAPN01_000059;
scaffold_1	funannotate	mRNA	186900	187506	.	+	.	ID=SAPN01_000059-T1;Parent=SAPN01_000059;product=hypothetical protein;
scaffold_1	funannotate	exon	186900	186954	.	+	.	ID=SAPN01_000059-T1.exon1;Parent=SAPN01_000059-T1;
scaffold_1	funannotate	exon	187016	187506	.	+	.	ID=SAPN01_000059-T1.exon2;Parent=SAPN01_000059-T1;
scaffold_1	funannotate	CDS	186900	186954	.	+	0	ID=SAPN01_000059-T1.cds;Parent=SAPN01_000059-T1;
scaffold_1	funannotate	CDS	187016	187506	.	+	2	ID=SAPN01_000059-T1.cds;Parent=SAPN01_000059-T1;
scaffold_1	funannotate	gene	188097	188516	.	-	.	ID=SAPN01_000060;
scaffold_1	funannotate	mRNA	188097	188516	.	-	.	ID=SAPN01_000060-T1;Parent=SAPN01_000060;product=hypothetical protein;
scaffold_1	funannotate	exon	188097	188516	.	-	.	ID=SAPN01_000060-T1.exon1;Parent=SAPN01_000060-T1;
scaffold_1	funannotate	CDS	188097	188516	.	-	0	ID=SAPN01_000060-T1.cds;Parent=SAPN01_000060-T1;
scaffold_1	funannotate	gene	189980	190672	.	+	.	ID=SAPN01_000061;
scaffold_1	funannotate	mRNA	189980	190672	.	+	.	ID=SAPN01_000061-T1;Parent=SAPN01_000061;product=hypothetical protein;
scaffold_1	funannotate	exon	189980	190672	.	+	.	ID=SAPN01_000061-T1.exon1;Parent=SAPN01_000061-T1;
scaffold_1	funannotate	CDS	189980	190672	.	+	0	ID=SAPN01_000061-T1.cds;Parent=SAPN01_000061-T1;
scaffold_1	funannotate	gene	190954	193095	.	-	.	ID=SAPN01_000062;
scaffold_1	funannotate	mRNA	190954	193095	.	-	.	ID=SAPN01_000062-T1;Parent=SAPN01_000062;product=hypothetical protein;
scaffold_1	funannotate	exon	192790	193095	.	-	.	ID=SAPN01_000062-T1.exon1;Parent=SAPN01_000062-T1;
scaffold_1	funannotate	exon	192261	192690	.	-	.	ID=SAPN01_000062-T1.exon2;Parent=SAPN01_000062-T1;
scaffold_1	funannotate	exon	191654	192089	.	-	.	ID=SAPN01_000062-T1.exon3;Parent=SAPN01_000062-T1;
scaffold_1	funannotate	exon	190954	191557	.	-	.	ID=SAPN01_000062-T1.exon4;Parent=SAPN01_000062-T1;
scaffold_1	funannotate	CDS	192790	193095	.	-	0	ID=SAPN01_000062-T1.cds;Parent=SAPN01_000062-T1;
scaffold_1	funannotate	CDS	192261	192690	.	-	0	ID=SAPN01_000062-T1.cds;Parent=SAPN01_000062-T1;
scaffold_1	funannotate	CDS	191654	192089	.	-	2	ID=SAPN01_000062-T1.cds;Parent=SAPN01_000062-T1;
scaffold_1	funannotate	CDS	190954	191557	.	-	1	ID=SAPN01_000062-T1.cds;Parent=SAPN01_000062-T1;
scaffold_1	funannotate	gene	195744	197233	.	+	.	ID=SAPN01_000063;
scaffold_1	funannotate	mRNA	195744	197233	.	+	.	ID=SAPN01_000063-T1;Parent=SAPN01_000063;product=hypothetical protein;
scaffold_1	funannotate	exon	195744	195812	.	+	.	ID=SAPN01_000063-T1.exon1;Parent=SAPN01_000063-T1;
scaffold_1	funannotate	exon	195876	196144	.	+	.	ID=SAPN01_000063-T1.exon2;Parent=SAPN01_000063-T1;
scaffold_1	funannotate	exon	196195	196254	.	+	.	ID=SAPN01_000063-T1.exon3;Parent=SAPN01_000063-T1;
scaffold_1	funannotate	exon	196327	197233	.	+	.	ID=SAPN01_000063-T1.exon4;Parent=SAPN01_000063-T1;
scaffold_1	funannotate	CDS	195744	195812	.	+	0	ID=SAPN01_000063-T1.cds;Parent=SAPN01_000063-T1;
scaffold_1	funannotate	CDS	195876	196144	.	+	0	ID=SAPN01_000063-T1.cds;Parent=SAPN01_000063-T1;
scaffold_1	funannotate	CDS	196195	196254	.	+	1	ID=SAPN01_000063-T1.cds;Parent=SAPN01_000063-T1;
scaffold_1	funannotate	CDS	196327	197233	.	+	1	ID=SAPN01_000063-T1.cds;Parent=SAPN01_000063-T1;
scaffold_1	funannotate	gene	198755	199306	.	-	.	ID=SAPN01_000064;
scaffold_1	funannotate	mRNA	198755	199306	.	-	.	ID=SAPN01_000064-T1;Parent=SAPN01_000064;product=hypothetical protein;
scaffold_1	funannotate	exon	198755	199306	.	-	.	ID=SAPN01_000064-T1.exon1;Parent=SAPN01_000064-T1;
scaffold_1	funannotate	CDS	198755	199306	.	-	0	ID=SAPN01_000064-T1.cds;Parent=SAPN01_000064-T1;
scaffold_1	funannotate	gene	200470	203250	.	-	.	ID=SAPN01_000065;
scaffold_1	funannotate	mRNA	200470	203250	.	-	.	ID=SAPN01_000065-T1;Parent=SAPN01_000065;product=hypothetical protein;
scaffold_1	funannotate	exon	201708	203250	.	-	.	ID=SAPN01_000065-T1.exon1;Parent=SAPN01_000065-T1;
scaffold_1	funannotate	exon	201568	201645	.	-	.	ID=SAPN01_000065-T1.exon2;Parent=SAPN01_000065-T1;
scaffold_1	funannotate	exon	201340	201512	.	-	.	ID=SAPN01_000065-T1.exon3;Parent=SAPN01_000065-T1;
scaffold_1	funannotate	exon	200611	201278	.	-	.	ID=SAPN01_000065-T1.exon4;Parent=SAPN01_000065-T1;
scaffold_1	funannotate	exon	200470	200512	.	-	.	ID=SAPN01_000065-T1.exon5;Parent=SAPN01_000065-T1;
scaffold_1	funannotate	CDS	201708	203250	.	-	0	ID=SAPN01_000065-T1.cds;Parent=SAPN01_000065-T1;
scaffold_1	funannotate	CDS	201568	201645	.	-	2	ID=SAPN01_000065-T1.cds;Parent=SAPN01_000065-T1;
scaffold_1	funannotate	CDS	201340	201512	.	-	2	ID=SAPN01_000065-T1.cds;Parent=SAPN01_000065-T1;
scaffold_1	funannotate	CDS	200611	201278	.	-	0	ID=SAPN01_000065-T1.cds;Parent=SAPN01_000065-T1;
scaffold_1	funannotate	CDS	200470	200512	.	-	1	ID=SAPN01_000065-T1.cds;Parent=SAPN01_000065-T1;
scaffold_1	funannotate	gene	204148	205746	.	-	.	ID=SAPN01_000066;
scaffold_1	funannotate	mRNA	204148	205746	.	-	.	ID=SAPN01_000066-T1;Parent=SAPN01_000066;product=hypothetical protein;
scaffold_1	funannotate	exon	204148	205746	.	-	.	ID=SAPN01_000066-T1.exon1;Parent=SAPN01_000066-T1;
scaffold_1	funannotate	CDS	204148	205746	.	-	0	ID=SAPN01_000066-T1.cds;Parent=SAPN01_000066-T1;
scaffold_1	funannotate	gene	208469	210598	.	+	.	ID=SAPN01_000067;
scaffold_1	funannotate	mRNA	208469	210598	.	+	.	ID=SAPN01_000067-T1;Parent=SAPN01_000067;product=hypothetical protein;
scaffold_1	funannotate	exon	208469	210598	.	+	.	ID=SAPN01_000067-T1.exon1;Parent=SAPN01_000067-T1;
scaffold_1	funannotate	CDS	208469	210598	.	+	0	ID=SAPN01_000067-T1.cds;Parent=SAPN01_000067-T1;
scaffold_1	funannotate	gene	210910	211497	.	+	.	ID=SAPN01_000068;
scaffold_1	funannotate	mRNA	210910	211497	.	+	.	ID=SAPN01_000068-T1;Parent=SAPN01_000068;product=hypothetical protein;
scaffold_1	funannotate	exon	210910	211497	.	+	.	ID=SAPN01_000068-T1.exon1;Parent=SAPN01_000068-T1;
scaffold_1	funannotate	CDS	210910	211497	.	+	0	ID=SAPN01_000068-T1.cds;Parent=SAPN01_000068-T1;
scaffold_1	funannotate	gene	217798	222258	.	+	.	ID=SAPN01_000069;
scaffold_1	funannotate	mRNA	217798	222258	.	+	.	ID=SAPN01_000069-T1;Parent=SAPN01_000069;product=hypothetical protein;
scaffold_1	funannotate	exon	217798	221600	.	+	.	ID=SAPN01_000069-T1.exon1;Parent=SAPN01_000069-T1;
scaffold_1	funannotate	exon	221733	222258	.	+	.	ID=SAPN01_000069-T1.exon2;Parent=SAPN01_000069-T1;
scaffold_1	funannotate	CDS	217798	221600	.	+	0	ID=SAPN01_000069-T1.cds;Parent=SAPN01_000069-T1;
scaffold_1	funannotate	CDS	221733	222258	.	+	1	ID=SAPN01_000069-T1.cds;Parent=SAPN01_000069-T1;
scaffold_1	funannotate	gene	223131	224312	.	-	.	ID=SAPN01_000070;
scaffold_1	funannotate	mRNA	223131	224312	.	-	.	ID=SAPN01_000070-T1;Parent=SAPN01_000070;product=hypothetical protein;
scaffold_1	funannotate	exon	223131	224312	.	-	.	ID=SAPN01_000070-T1.exon1;Parent=SAPN01_000070-T1;
scaffold_1	funannotate	CDS	223131	224312	.	-	0	ID=SAPN01_000070-T1.cds;Parent=SAPN01_000070-T1;
scaffold_1	funannotate	gene	226076	227490	.	+	.	ID=SAPN01_000071;
scaffold_1	funannotate	mRNA	226076	227490	.	+	.	ID=SAPN01_000071-T1;Parent=SAPN01_000071;product=hypothetical protein;
scaffold_1	funannotate	exon	226076	226400	.	+	.	ID=SAPN01_000071-T1.exon1;Parent=SAPN01_000071-T1;
scaffold_1	funannotate	exon	226461	226604	.	+	.	ID=SAPN01_000071-T1.exon2;Parent=SAPN01_000071-T1;
scaffold_1	funannotate	exon	226661	227490	.	+	.	ID=SAPN01_000071-T1.exon3;Parent=SAPN01_000071-T1;
scaffold_1	funannotate	CDS	226076	226400	.	+	0	ID=SAPN01_000071-T1.cds;Parent=SAPN01_000071-T1;
scaffold_1	funannotate	CDS	226461	226604	.	+	2	ID=SAPN01_000071-T1.cds;Parent=SAPN01_000071-T1;
scaffold_1	funannotate	CDS	226661	227490	.	+	2	ID=SAPN01_000071-T1.cds;Parent=SAPN01_000071-T1;
scaffold_1	funannotate	gene	228097	230786	.	+	.	ID=SAPN01_000072;
scaffold_1	funannotate	mRNA	228097	230786	.	+	.	ID=SAPN01_000072-T1;Parent=SAPN01_000072;product=hypothetical protein;
scaffold_1	funannotate	exon	228097	228326	.	+	.	ID=SAPN01_000072-T1.exon1;Parent=SAPN01_000072-T1;
scaffold_1	funannotate	exon	228491	230786	.	+	.	ID=SAPN01_000072-T1.exon2;Parent=SAPN01_000072-T1;
scaffold_1	funannotate	CDS	228097	228326	.	+	0	ID=SAPN01_000072-T1.cds;Parent=SAPN01_000072-T1;
scaffold_1	funannotate	CDS	228491	230786	.	+	1	ID=SAPN01_000072-T1.cds;Parent=SAPN01_000072-T1;
scaffold_1	funannotate	gene	232182	232649	.	-	.	ID=SAPN01_000073;
scaffold_1	funannotate	mRNA	232182	232649	.	-	.	ID=SAPN01_000073-T1;Parent=SAPN01_000073;product=hypothetical protein;
scaffold_1	funannotate	exon	232450	232649	.	-	.	ID=SAPN01_000073-T1.exon1;Parent=SAPN01_000073-T1;
scaffold_1	funannotate	exon	232182	232320	.	-	.	ID=SAPN01_000073-T1.exon2;Parent=SAPN01_000073-T1;
scaffold_1	funannotate	CDS	232450	232649	.	-	0	ID=SAPN01_000073-T1.cds;Parent=SAPN01_000073-T1;
scaffold_1	funannotate	CDS	232182	232320	.	-	1	ID=SAPN01_000073-T1.cds;Parent=SAPN01_000073-T1;
scaffold_1	funannotate	gene	233967	235039	.	+	.	ID=SAPN01_000074;
scaffold_1	funannotate	mRNA	233967	235039	.	+	.	ID=SAPN01_000074-T1;Parent=SAPN01_000074;product=hypothetical protein;
scaffold_1	funannotate	exon	233967	234084	.	+	.	ID=SAPN01_000074-T1.exon1;Parent=SAPN01_000074-T1;
scaffold_1	funannotate	exon	234192	234280	.	+	.	ID=SAPN01_000074-T1.exon2;Parent=SAPN01_000074-T1;
scaffold_1	funannotate	exon	234339	234371	.	+	.	ID=SAPN01_000074-T1.exon3;Parent=SAPN01_000074-T1;
scaffold_1	funannotate	exon	234442	234805	.	+	.	ID=SAPN01_000074-T1.exon4;Parent=SAPN01_000074-T1;
scaffold_1	funannotate	exon	234915	235039	.	+	.	ID=SAPN01_000074-T1.exon5;Parent=SAPN01_000074-T1;
scaffold_1	funannotate	CDS	233967	234084	.	+	0	ID=SAPN01_000074-T1.cds;Parent=SAPN01_000074-T1;
scaffold_1	funannotate	CDS	234192	234280	.	+	2	ID=SAPN01_000074-T1.cds;Parent=SAPN01_000074-T1;
scaffold_1	funannotate	CDS	234339	234371	.	+	0	ID=SAPN01_000074-T1.cds;Parent=SAPN01_000074-T1;
scaffold_1	funannotate	CDS	234442	234805	.	+	0	ID=SAPN01_000074-T1.cds;Parent=SAPN01_000074-T1;
scaffold_1	funannotate	CDS	234915	235039	.	+	2	ID=SAPN01_000074-T1.cds;Parent=SAPN01_000074-T1;
scaffold_1	funannotate	gene	236637	238202	.	-	.	ID=SAPN01_000075;
scaffold_1	funannotate	mRNA	236637	238202	.	-	.	ID=SAPN01_000075-T1;Parent=SAPN01_000075;product=hypothetical protein;
scaffold_1	funannotate	exon	237846	238202	.	-	.	ID=SAPN01_000075-T1.exon1;Parent=SAPN01_000075-T1;
scaffold_1	funannotate	exon	237208	237785	.	-	.	ID=SAPN01_000075-T1.exon2;Parent=SAPN01_000075-T1;
scaffold_1	funannotate	exon	236637	237138	.	-	.	ID=SAPN01_000075-T1.exon3;Parent=SAPN01_000075-T1;
scaffold_1	funannotate	CDS	237846	238202	.	-	0	ID=SAPN01_000075-T1.cds;Parent=SAPN01_000075-T1;
scaffold_1	funannotate	CDS	237208	237785	.	-	0	ID=SAPN01_000075-T1.cds;Parent=SAPN01_000075-T1;
scaffold_1	funannotate	CDS	236637	237138	.	-	1	ID=SAPN01_000075-T1.cds;Parent=SAPN01_000075-T1;
scaffold_1	funannotate	gene	239483	241312	.	-	.	ID=SAPN01_000076;
scaffold_1	funannotate	mRNA	239483	241312	.	-	.	ID=SAPN01_000076-T1;Parent=SAPN01_000076;product=hypothetical protein;
scaffold_1	funannotate	exon	241103	241312	.	-	.	ID=SAPN01_000076-T1.exon1;Parent=SAPN01_000076-T1;
scaffold_1	funannotate	exon	239483	241033	.	-	.	ID=SAPN01_000076-T1.exon2;Parent=SAPN01_000076-T1;
scaffold_1	funannotate	CDS	241103	241312	.	-	0	ID=SAPN01_000076-T1.cds;Parent=SAPN01_000076-T1;
scaffold_1	funannotate	CDS	239483	241033	.	-	0	ID=SAPN01_000076-T1.cds;Parent=SAPN01_000076-T1;
scaffold_1	funannotate	gene	242255	243794	.	-	.	ID=SAPN01_000077;
scaffold_1	funannotate	mRNA	242255	243794	.	-	.	ID=SAPN01_000077-T1;Parent=SAPN01_000077;product=hypothetical protein;
scaffold_1	funannotate	exon	243766	243794	.	-	.	ID=SAPN01_000077-T1.exon1;Parent=SAPN01_000077-T1;
scaffold_1	funannotate	exon	243515	243717	.	-	.	ID=SAPN01_000077-T1.exon2;Parent=SAPN01_000077-T1;
scaffold_1	funannotate	exon	243000	243465	.	-	.	ID=SAPN01_000077-T1.exon3;Parent=SAPN01_000077-T1;
scaffold_1	funannotate	exon	242669	242952	.	-	.	ID=SAPN01_000077-T1.exon4;Parent=SAPN01_000077-T1;
scaffold_1	funannotate	exon	242505	242606	.	-	.	ID=SAPN01_000077-T1.exon5;Parent=SAPN01_000077-T1;
scaffold_1	funannotate	exon	242255	242448	.	-	.	ID=SAPN01_000077-T1.exon6;Parent=SAPN01_000077-T1;
scaffold_1	funannotate	CDS	243766	243794	.	-	0	ID=SAPN01_000077-T1.cds;Parent=SAPN01_000077-T1;
scaffold_1	funannotate	CDS	243515	243717	.	-	1	ID=SAPN01_000077-T1.cds;Parent=SAPN01_000077-T1;
scaffold_1	funannotate	CDS	243000	243465	.	-	2	ID=SAPN01_000077-T1.cds;Parent=SAPN01_000077-T1;
scaffold_1	funannotate	CDS	242669	242952	.	-	1	ID=SAPN01_000077-T1.cds;Parent=SAPN01_000077-T1;
scaffold_1	funannotate	CDS	242505	242606	.	-	2	ID=SAPN01_000077-T1.cds;Parent=SAPN01_000077-T1;
scaffold_1	funannotate	CDS	242255	242448	.	-	2	ID=SAPN01_000077-T1.cds;Parent=SAPN01_000077-T1;
scaffold_1	funannotate	gene	247287	248237	.	+	.	ID=SAPN01_000078;
scaffold_1	funannotate	mRNA	247287	248237	.	+	.	ID=SAPN01_000078-T1;Parent=SAPN01_000078;product=hypothetical protein;
scaffold_1	funannotate	exon	247287	248237	.	+	.	ID=SAPN01_000078-T1.exon1;Parent=SAPN01_000078-T1;
scaffold_1	funannotate	CDS	247287	248237	.	+	0	ID=SAPN01_000078-T1.cds;Parent=SAPN01_000078-T1;
scaffold_1	funannotate	gene	249224	250995	.	+	.	ID=SAPN01_000079;
scaffold_1	funannotate	mRNA	249224	250995	.	+	.	ID=SAPN01_000079-T1;Parent=SAPN01_000079;product=hypothetical protein;
scaffold_1	funannotate	exon	249224	249483	.	+	.	ID=SAPN01_000079-T1.exon1;Parent=SAPN01_000079-T1;
scaffold_1	funannotate	exon	249541	249862	.	+	.	ID=SAPN01_000079-T1.exon2;Parent=SAPN01_000079-T1;
scaffold_1	funannotate	exon	249913	250995	.	+	.	ID=SAPN01_000079-T1.exon3;Parent=SAPN01_000079-T1;
scaffold_1	funannotate	CDS	249224	249483	.	+	0	ID=SAPN01_000079-T1.cds;Parent=SAPN01_000079-T1;
scaffold_1	funannotate	CDS	249541	249862	.	+	1	ID=SAPN01_000079-T1.cds;Parent=SAPN01_000079-T1;
scaffold_1	funannotate	CDS	249913	250995	.	+	0	ID=SAPN01_000079-T1.cds;Parent=SAPN01_000079-T1;
scaffold_1	funannotate	gene	254444	254982	.	+	.	ID=SAPN01_000080;
scaffold_1	funannotate	mRNA	254444	254982	.	+	.	ID=SAPN01_000080-T1;Parent=SAPN01_000080;product=hypothetical protein;
scaffold_1	funannotate	exon	254444	254666	.	+	.	ID=SAPN01_000080-T1.exon1;Parent=SAPN01_000080-T1;
scaffold_1	funannotate	exon	254777	254982	.	+	.	ID=SAPN01_000080-T1.exon2;Parent=SAPN01_000080-T1;
scaffold_1	funannotate	CDS	254444	254666	.	+	0	ID=SAPN01_000080-T1.cds;Parent=SAPN01_000080-T1;
scaffold_1	funannotate	CDS	254777	254982	.	+	2	ID=SAPN01_000080-T1.cds;Parent=SAPN01_000080-T1;
scaffold_1	funannotate	gene	255521	257594	.	-	.	ID=SAPN01_000081;
scaffold_1	funannotate	mRNA	255521	257594	.	-	.	ID=SAPN01_000081-T1;Parent=SAPN01_000081;product=hypothetical protein;
scaffold_1	funannotate	exon	257566	257594	.	-	.	ID=SAPN01_000081-T1.exon1;Parent=SAPN01_000081-T1;
scaffold_1	funannotate	exon	257484	257508	.	-	.	ID=SAPN01_000081-T1.exon2;Parent=SAPN01_000081-T1;
scaffold_1	funannotate	exon	257231	257317	.	-	.	ID=SAPN01_000081-T1.exon3;Parent=SAPN01_000081-T1;
scaffold_1	funannotate	exon	256920	257157	.	-	.	ID=SAPN01_000081-T1.exon4;Parent=SAPN01_000081-T1;
scaffold_1	funannotate	exon	256025	256830	.	-	.	ID=SAPN01_000081-T1.exon5;Parent=SAPN01_000081-T1;
scaffold_1	funannotate	exon	255521	255916	.	-	.	ID=SAPN01_000081-T1.exon6;Parent=SAPN01_000081-T1;
scaffold_1	funannotate	CDS	257566	257594	.	-	0	ID=SAPN01_000081-T1.cds;Parent=SAPN01_000081-T1;
scaffold_1	funannotate	CDS	257484	257508	.	-	1	ID=SAPN01_000081-T1.cds;Parent=SAPN01_000081-T1;
scaffold_1	funannotate	CDS	257231	257317	.	-	0	ID=SAPN01_000081-T1.cds;Parent=SAPN01_000081-T1;
scaffold_1	funannotate	CDS	256920	257157	.	-	0	ID=SAPN01_000081-T1.cds;Parent=SAPN01_000081-T1;
scaffold_1	funannotate	CDS	256025	256830	.	-	2	ID=SAPN01_000081-T1.cds;Parent=SAPN01_000081-T1;
scaffold_1	funannotate	CDS	255521	255916	.	-	0	ID=SAPN01_000081-T1.cds;Parent=SAPN01_000081-T1;
scaffold_1	funannotate	gene	258779	261019	.	-	.	ID=SAPN01_000082;
scaffold_1	funannotate	mRNA	258779	261019	.	-	.	ID=SAPN01_000082-T1;Parent=SAPN01_000082;product=hypothetical protein;
scaffold_1	funannotate	exon	260950	261019	.	-	.	ID=SAPN01_000082-T1.exon1;Parent=SAPN01_000082-T1;
scaffold_1	funannotate	exon	260865	260884	.	-	.	ID=SAPN01_000082-T1.exon2;Parent=SAPN01_000082-T1;
scaffold_1	funannotate	exon	260706	260806	.	-	.	ID=SAPN01_000082-T1.exon3;Parent=SAPN01_000082-T1;
scaffold_1	funannotate	exon	260417	260647	.	-	.	ID=SAPN01_000082-T1.exon4;Parent=SAPN01_000082-T1;
scaffold_1	funannotate	exon	259752	260360	.	-	.	ID=SAPN01_000082-T1.exon5;Parent=SAPN01_000082-T1;
scaffold_1	funannotate	exon	258779	259697	.	-	.	ID=SAPN01_000082-T1.exon6;Parent=SAPN01_000082-T1;
scaffold_1	funannotate	CDS	260950	261019	.	-	0	ID=SAPN01_000082-T1.cds;Parent=SAPN01_000082-T1;
scaffold_1	funannotate	CDS	260865	260884	.	-	2	ID=SAPN01_000082-T1.cds;Parent=SAPN01_000082-T1;
scaffold_1	funannotate	CDS	260706	260806	.	-	0	ID=SAPN01_000082-T1.cds;Parent=SAPN01_000082-T1;
scaffold_1	funannotate	CDS	260417	260647	.	-	1	ID=SAPN01_000082-T1.cds;Parent=SAPN01_000082-T1;
scaffold_1	funannotate	CDS	259752	260360	.	-	1	ID=SAPN01_000082-T1.cds;Parent=SAPN01_000082-T1;
scaffold_1	funannotate	CDS	258779	259697	.	-	1	ID=SAPN01_000082-T1.cds;Parent=SAPN01_000082-T1;
scaffold_1	funannotate	gene	263846	266982	.	+	.	ID=SAPN01_000083;
scaffold_1	funannotate	mRNA	263846	266982	.	+	.	ID=SAPN01_000083-T1;Parent=SAPN01_000083;product=hypothetical protein;
scaffold_1	funannotate	exon	263846	264013	.	+	.	ID=SAPN01_000083-T1.exon1;Parent=SAPN01_000083-T1;
scaffold_1	funannotate	exon	264162	264714	.	+	.	ID=SAPN01_000083-T1.exon2;Parent=SAPN01_000083-T1;
scaffold_1	funannotate	exon	264772	265510	.	+	.	ID=SAPN01_000083-T1.exon3;Parent=SAPN01_000083-T1;
scaffold_1	funannotate	exon	265572	266982	.	+	.	ID=SAPN01_000083-T1.exon4;Parent=SAPN01_000083-T1;
scaffold_1	funannotate	CDS	263846	264013	.	+	0	ID=SAPN01_000083-T1.cds;Parent=SAPN01_000083-T1;
scaffold_1	funannotate	CDS	264162	264714	.	+	0	ID=SAPN01_000083-T1.cds;Parent=SAPN01_000083-T1;
scaffold_1	funannotate	CDS	264772	265510	.	+	2	ID=SAPN01_000083-T1.cds;Parent=SAPN01_000083-T1;
scaffold_1	funannotate	CDS	265572	266982	.	+	1	ID=SAPN01_000083-T1.cds;Parent=SAPN01_000083-T1;
scaffold_1	funannotate	gene	267803	268702	.	-	.	ID=SAPN01_000084;
scaffold_1	funannotate	mRNA	267803	268702	.	-	.	ID=SAPN01_000084-T1;Parent=SAPN01_000084;product=hypothetical protein;
scaffold_1	funannotate	exon	267803	268702	.	-	.	ID=SAPN01_000084-T1.exon1;Parent=SAPN01_000084-T1;
scaffold_1	funannotate	CDS	267803	268702	.	-	0	ID=SAPN01_000084-T1.cds;Parent=SAPN01_000084-T1;
scaffold_1	funannotate	gene	269369	271781	.	-	.	ID=SAPN01_000085;
scaffold_1	funannotate	mRNA	269369	271781	.	-	.	ID=SAPN01_000085-T1;Parent=SAPN01_000085;product=hypothetical protein;
scaffold_1	funannotate	exon	271162	271781	.	-	.	ID=SAPN01_000085-T1.exon1;Parent=SAPN01_000085-T1;
scaffold_1	funannotate	exon	269369	271106	.	-	.	ID=SAPN01_000085-T1.exon2;Parent=SAPN01_000085-T1;
scaffold_1	funannotate	CDS	271162	271781	.	-	0	ID=SAPN01_000085-T1.cds;Parent=SAPN01_000085-T1;
scaffold_1	funannotate	CDS	269369	271106	.	-	1	ID=SAPN01_000085-T1.cds;Parent=SAPN01_000085-T1;
scaffold_1	funannotate	gene	274608	275681	.	-	.	ID=SAPN01_000086;
scaffold_1	funannotate	mRNA	274608	275681	.	-	.	ID=SAPN01_000086-T1;Parent=SAPN01_000086;product=hypothetical protein;
scaffold_1	funannotate	exon	274959	275681	.	-	.	ID=SAPN01_000086-T1.exon1;Parent=SAPN01_000086-T1;
scaffold_1	funannotate	exon	274608	274889	.	-	.	ID=SAPN01_000086-T1.exon2;Parent=SAPN01_000086-T1;
scaffold_1	funannotate	CDS	274959	275681	.	-	0	ID=SAPN01_000086-T1.cds;Parent=SAPN01_000086-T1;
scaffold_1	funannotate	CDS	274608	274889	.	-	0	ID=SAPN01_000086-T1.cds;Parent=SAPN01_000086-T1;
scaffold_1	funannotate	gene	277075	278666	.	+	.	ID=SAPN01_000087;
scaffold_1	funannotate	mRNA	277075	278666	.	+	.	ID=SAPN01_000087-T1;Parent=SAPN01_000087;product=hypothetical protein;
scaffold_1	funannotate	exon	277075	277335	.	+	.	ID=SAPN01_000087-T1.exon1;Parent=SAPN01_000087-T1;
scaffold_1	funannotate	exon	277514	278182	.	+	.	ID=SAPN01_000087-T1.exon2;Parent=SAPN01_000087-T1;
scaffold_1	funannotate	exon	278257	278364	.	+	.	ID=SAPN01_000087-T1.exon3;Parent=SAPN01_000087-T1;
scaffold_1	funannotate	exon	278427	278458	.	+	.	ID=SAPN01_000087-T1.exon4;Parent=SAPN01_000087-T1;
scaffold_1	funannotate	exon	278570	278666	.	+	.	ID=SAPN01_000087-T1.exon5;Parent=SAPN01_000087-T1;
scaffold_1	funannotate	CDS	277075	277335	.	+	0	ID=SAPN01_000087-T1.cds;Parent=SAPN01_000087-T1;
scaffold_1	funannotate	CDS	277514	278182	.	+	0	ID=SAPN01_000087-T1.cds;Parent=SAPN01_000087-T1;
scaffold_1	funannotate	CDS	278257	278364	.	+	0	ID=SAPN01_000087-T1.cds;Parent=SAPN01_000087-T1;
scaffold_1	funannotate	CDS	278427	278458	.	+	0	ID=SAPN01_000087-T1.cds;Parent=SAPN01_000087-T1;
scaffold_1	funannotate	CDS	278570	278666	.	+	1	ID=SAPN01_000087-T1.cds;Parent=SAPN01_000087-T1;
scaffold_1	funannotate	gene	279212	280649	.	+	.	ID=SAPN01_000088;
scaffold_1	funannotate	mRNA	279212	280649	.	+	.	ID=SAPN01_000088-T1;Parent=SAPN01_000088;product=hypothetical protein;
scaffold_1	funannotate	exon	279212	279308	.	+	.	ID=SAPN01_000088-T1.exon1;Parent=SAPN01_000088-T1;
scaffold_1	funannotate	exon	279370	279770	.	+	.	ID=SAPN01_000088-T1.exon2;Parent=SAPN01_000088-T1;
scaffold_1	funannotate	exon	279827	279840	.	+	.	ID=SAPN01_000088-T1.exon3;Parent=SAPN01_000088-T1;
scaffold_1	funannotate	exon	279938	280649	.	+	.	ID=SAPN01_000088-T1.exon4;Parent=SAPN01_000088-T1;
scaffold_1	funannotate	CDS	279212	279308	.	+	0	ID=SAPN01_000088-T1.cds;Parent=SAPN01_000088-T1;
scaffold_1	funannotate	CDS	279370	279770	.	+	2	ID=SAPN01_000088-T1.cds;Parent=SAPN01_000088-T1;
scaffold_1	funannotate	CDS	279827	279840	.	+	0	ID=SAPN01_000088-T1.cds;Parent=SAPN01_000088-T1;
scaffold_1	funannotate	CDS	279938	280649	.	+	1	ID=SAPN01_000088-T1.cds;Parent=SAPN01_000088-T1;
scaffold_1	funannotate	gene	281292	284236	.	-	.	ID=SAPN01_000089;
scaffold_1	funannotate	mRNA	281292	284236	.	-	.	ID=SAPN01_000089-T1;Parent=SAPN01_000089;product=hypothetical protein;
scaffold_1	funannotate	exon	283712	284236	.	-	.	ID=SAPN01_000089-T1.exon1;Parent=SAPN01_000089-T1;
scaffold_1	funannotate	exon	282809	283641	.	-	.	ID=SAPN01_000089-T1.exon2;Parent=SAPN01_000089-T1;
scaffold_1	funannotate	exon	282554	282744	.	-	.	ID=SAPN01_000089-T1.exon3;Parent=SAPN01_000089-T1;
scaffold_1	funannotate	exon	282110	282478	.	-	.	ID=SAPN01_000089-T1.exon4;Parent=SAPN01_000089-T1;
scaffold_1	funannotate	exon	281292	282079	.	-	.	ID=SAPN01_000089-T1.exon5;Parent=SAPN01_000089-T1;
scaffold_1	funannotate	CDS	283712	284236	.	-	0	ID=SAPN01_000089-T1.cds;Parent=SAPN01_000089-T1;
scaffold_1	funannotate	CDS	282809	283641	.	-	0	ID=SAPN01_000089-T1.cds;Parent=SAPN01_000089-T1;
scaffold_1	funannotate	CDS	282554	282744	.	-	1	ID=SAPN01_000089-T1.cds;Parent=SAPN01_000089-T1;
scaffold_1	funannotate	CDS	282110	282478	.	-	2	ID=SAPN01_000089-T1.cds;Parent=SAPN01_000089-T1;
scaffold_1	funannotate	CDS	281292	282079	.	-	2	ID=SAPN01_000089-T1.cds;Parent=SAPN01_000089-T1;
scaffold_1	funannotate	gene	284871	285963	.	+	.	ID=SAPN01_000090;
scaffold_1	funannotate	mRNA	284871	285963	.	+	.	ID=SAPN01_000090-T1;Parent=SAPN01_000090;product=hypothetical protein;
scaffold_1	funannotate	exon	284871	284932	.	+	.	ID=SAPN01_000090-T1.exon1;Parent=SAPN01_000090-T1;
scaffold_1	funannotate	exon	285026	285451	.	+	.	ID=SAPN01_000090-T1.exon2;Parent=SAPN01_000090-T1;
scaffold_1	funannotate	exon	285504	285963	.	+	.	ID=SAPN01_000090-T1.exon3;Parent=SAPN01_000090-T1;
scaffold_1	funannotate	CDS	284871	284932	.	+	0	ID=SAPN01_000090-T1.cds;Parent=SAPN01_000090-T1;
scaffold_1	funannotate	CDS	285026	285451	.	+	1	ID=SAPN01_000090-T1.cds;Parent=SAPN01_000090-T1;
scaffold_1	funannotate	CDS	285504	285963	.	+	1	ID=SAPN01_000090-T1.cds;Parent=SAPN01_000090-T1;
scaffold_1	funannotate	gene	287245	289086	.	+	.	ID=SAPN01_000091;
scaffold_1	funannotate	mRNA	287245	289086	.	+	.	ID=SAPN01_000091-T1;Parent=SAPN01_000091;product=hypothetical protein;
scaffold_1	funannotate	exon	287245	288918	.	+	.	ID=SAPN01_000091-T1.exon1;Parent=SAPN01_000091-T1;
scaffold_1	funannotate	exon	289009	289086	.	+	.	ID=SAPN01_000091-T1.exon2;Parent=SAPN01_000091-T1;
scaffold_1	funannotate	CDS	287245	288918	.	+	0	ID=SAPN01_000091-T1.cds;Parent=SAPN01_000091-T1;
scaffold_1	funannotate	CDS	289009	289086	.	+	0	ID=SAPN01_000091-T1.cds;Parent=SAPN01_000091-T1;
scaffold_1	funannotate	gene	291788	293239	.	-	.	ID=SAPN01_000092;
scaffold_1	funannotate	mRNA	291788	293239	.	-	.	ID=SAPN01_000092-T1;Parent=SAPN01_000092;product=hypothetical protein;
scaffold_1	funannotate	exon	293163	293239	.	-	.	ID=SAPN01_000092-T1.exon1;Parent=SAPN01_000092-T1;
scaffold_1	funannotate	exon	292875	293108	.	-	.	ID=SAPN01_000092-T1.exon2;Parent=SAPN01_000092-T1;
scaffold_1	funannotate	exon	292683	292812	.	-	.	ID=SAPN01_000092-T1.exon3;Parent=SAPN01_000092-T1;
scaffold_1	funannotate	exon	291882	292487	.	-	.	ID=SAPN01_000092-T1.exon4;Parent=SAPN01_000092-T1;
scaffold_1	funannotate	exon	291788	291820	.	-	.	ID=SAPN01_000092-T1.exon5;Parent=SAPN01_000092-T1;
scaffold_1	funannotate	CDS	293163	293239	.	-	0	ID=SAPN01_000092-T1.cds;Parent=SAPN01_000092-T1;
scaffold_1	funannotate	CDS	292875	293108	.	-	1	ID=SAPN01_000092-T1.cds;Parent=SAPN01_000092-T1;
scaffold_1	funannotate	CDS	292683	292812	.	-	1	ID=SAPN01_000092-T1.cds;Parent=SAPN01_000092-T1;
scaffold_1	funannotate	CDS	291882	292487	.	-	0	ID=SAPN01_000092-T1.cds;Parent=SAPN01_000092-T1;
scaffold_1	funannotate	CDS	291788	291820	.	-	0	ID=SAPN01_000092-T1.cds;Parent=SAPN01_000092-T1;
scaffold_1	funannotate	gene	294650	295793	.	+	.	ID=SAPN01_000093;
scaffold_1	funannotate	mRNA	294650	295793	.	+	.	ID=SAPN01_000093-T1;Parent=SAPN01_000093;product=hypothetical protein;
scaffold_1	funannotate	exon	294650	295248	.	+	.	ID=SAPN01_000093-T1.exon1;Parent=SAPN01_000093-T1;
scaffold_1	funannotate	exon	295307	295793	.	+	.	ID=SAPN01_000093-T1.exon2;Parent=SAPN01_000093-T1;
scaffold_1	funannotate	CDS	294650	295248	.	+	0	ID=SAPN01_000093-T1.cds;Parent=SAPN01_000093-T1;
scaffold_1	funannotate	CDS	295307	295793	.	+	1	ID=SAPN01_000093-T1.cds;Parent=SAPN01_000093-T1;
scaffold_1	funannotate	gene	296191	297186	.	+	.	ID=SAPN01_000094;
scaffold_1	funannotate	mRNA	296191	297186	.	+	.	ID=SAPN01_000094-T1;Parent=SAPN01_000094;product=hypothetical protein;
scaffold_1	funannotate	exon	296191	297186	.	+	.	ID=SAPN01_000094-T1.exon1;Parent=SAPN01_000094-T1;
scaffold_1	funannotate	CDS	296191	297186	.	+	0	ID=SAPN01_000094-T1.cds;Parent=SAPN01_000094-T1;
scaffold_1	funannotate	gene	298330	299972	.	+	.	ID=SAPN01_000095;
scaffold_1	funannotate	mRNA	298330	299972	.	+	.	ID=SAPN01_000095-T1;Parent=SAPN01_000095;product=hypothetical protein;
scaffold_1	funannotate	exon	298330	298888	.	+	.	ID=SAPN01_000095-T1.exon1;Parent=SAPN01_000095-T1;
scaffold_1	funannotate	exon	298951	299972	.	+	.	ID=SAPN01_000095-T1.exon2;Parent=SAPN01_000095-T1;
scaffold_1	funannotate	CDS	298330	298888	.	+	0	ID=SAPN01_000095-T1.cds;Parent=SAPN01_000095-T1;
scaffold_1	funannotate	CDS	298951	299972	.	+	2	ID=SAPN01_000095-T1.cds;Parent=SAPN01_000095-T1;
scaffold_1	funannotate	gene	300296	300940	.	-	.	ID=SAPN01_000096;
scaffold_1	funannotate	mRNA	300296	300940	.	-	.	ID=SAPN01_000096-T1;Parent=SAPN01_000096;product=hypothetical protein;
scaffold_1	funannotate	exon	300431	300940	.	-	.	ID=SAPN01_000096-T1.exon1;Parent=SAPN01_000096-T1;
scaffold_1	funannotate	exon	300296	300331	.	-	.	ID=SAPN01_000096-T1.exon2;Parent=SAPN01_000096-T1;
scaffold_1	funannotate	CDS	300431	300940	.	-	0	ID=SAPN01_000096-T1.cds;Parent=SAPN01_000096-T1;
scaffold_1	funannotate	CDS	300296	300331	.	-	0	ID=SAPN01_000096-T1.cds;Parent=SAPN01_000096-T1;
scaffold_1	funannotate	gene	302234	303655	.	+	.	ID=SAPN01_000097;
scaffold_1	funannotate	mRNA	302234	303655	.	+	.	ID=SAPN01_000097-T1;Parent=SAPN01_000097;product=hypothetical protein;
scaffold_1	funannotate	exon	302234	302403	.	+	.	ID=SAPN01_000097-T1.exon1;Parent=SAPN01_000097-T1;
scaffold_1	funannotate	exon	302482	303655	.	+	.	ID=SAPN01_000097-T1.exon2;Parent=SAPN01_000097-T1;
scaffold_1	funannotate	CDS	302234	302403	.	+	0	ID=SAPN01_000097-T1.cds;Parent=SAPN01_000097-T1;
scaffold_1	funannotate	CDS	302482	303655	.	+	1	ID=SAPN01_000097-T1.cds;Parent=SAPN01_000097-T1;
scaffold_1	funannotate	gene	304198	306822	.	-	.	ID=SAPN01_000098;
scaffold_1	funannotate	mRNA	304198	306822	.	-	.	ID=SAPN01_000098-T1;Parent=SAPN01_000098;product=hypothetical protein;
scaffold_1	funannotate	exon	306009	306822	.	-	.	ID=SAPN01_000098-T1.exon1;Parent=SAPN01_000098-T1;
scaffold_1	funannotate	exon	304198	305780	.	-	.	ID=SAPN01_000098-T1.exon2;Parent=SAPN01_000098-T1;
scaffold_1	funannotate	CDS	306009	306822	.	-	0	ID=SAPN01_000098-T1.cds;Parent=SAPN01_000098-T1;
scaffold_1	funannotate	CDS	304198	305780	.	-	2	ID=SAPN01_000098-T1.cds;Parent=SAPN01_000098-T1;
scaffold_1	funannotate	gene	307552	307955	.	-	.	ID=SAPN01_000099;
scaffold_1	funannotate	mRNA	307552	307955	.	-	.	ID=SAPN01_000099-T1;Parent=SAPN01_000099;product=hypothetical protein;
scaffold_1	funannotate	exon	307807	307955	.	-	.	ID=SAPN01_000099-T1.exon1;Parent=SAPN01_000099-T1;
scaffold_1	funannotate	exon	307552	307744	.	-	.	ID=SAPN01_000099-T1.exon2;Parent=SAPN01_000099-T1;
scaffold_1	funannotate	CDS	307807	307955	.	-	0	ID=SAPN01_000099-T1.cds;Parent=SAPN01_000099-T1;
scaffold_1	funannotate	CDS	307552	307744	.	-	1	ID=SAPN01_000099-T1.cds;Parent=SAPN01_000099-T1;
scaffold_1	funannotate	gene	308733	309677	.	-	.	ID=SAPN01_000100;
scaffold_1	funannotate	mRNA	308733	309677	.	-	.	ID=SAPN01_000100-T1;Parent=SAPN01_000100;product=hypothetical protein;
scaffold_1	funannotate	exon	309569	309677	.	-	.	ID=SAPN01_000100-T1.exon1;Parent=SAPN01_000100-T1;
scaffold_1	funannotate	exon	309061	309495	.	-	.	ID=SAPN01_000100-T1.exon2;Parent=SAPN01_000100-T1;
scaffold_1	funannotate	exon	308733	308971	.	-	.	ID=SAPN01_000100-T1.exon3;Parent=SAPN01_000100-T1;
scaffold_1	funannotate	CDS	309569	309677	.	-	0	ID=SAPN01_000100-T1.cds;Parent=SAPN01_000100-T1;
scaffold_1	funannotate	CDS	309061	309495	.	-	2	ID=SAPN01_000100-T1.cds;Parent=SAPN01_000100-T1;
scaffold_1	funannotate	CDS	308733	308971	.	-	2	ID=SAPN01_000100-T1.cds;Parent=SAPN01_000100-T1;
scaffold_1	funannotate	gene	310983	311755	.	-	.	ID=SAPN01_000101;
scaffold_1	funannotate	mRNA	310983	311755	.	-	.	ID=SAPN01_000101-T1;Parent=SAPN01_000101;product=hypothetical protein;
scaffold_1	funannotate	exon	311662	311755	.	-	.	ID=SAPN01_000101-T1.exon1;Parent=SAPN01_000101-T1;
scaffold_1	funannotate	exon	310983	311353	.	-	.	ID=SAPN01_000101-T1.exon2;Parent=SAPN01_000101-T1;
scaffold_1	funannotate	CDS	311662	311755	.	-	0	ID=SAPN01_000101-T1.cds;Parent=SAPN01_000101-T1;
scaffold_1	funannotate	CDS	310983	311353	.	-	2	ID=SAPN01_000101-T1.cds;Parent=SAPN01_000101-T1;
scaffold_1	funannotate	gene	312336	313420	.	+	.	ID=SAPN01_000102;
scaffold_1	funannotate	mRNA	312336	313420	.	+	.	ID=SAPN01_000102-T1;Parent=SAPN01_000102;product=hypothetical protein;
scaffold_1	funannotate	exon	312336	312349	.	+	.	ID=SAPN01_000102-T1.exon1;Parent=SAPN01_000102-T1;
scaffold_1	funannotate	exon	312445	313420	.	+	.	ID=SAPN01_000102-T1.exon2;Parent=SAPN01_000102-T1;
scaffold_1	funannotate	CDS	312336	312349	.	+	0	ID=SAPN01_000102-T1.cds;Parent=SAPN01_000102-T1;
scaffold_1	funannotate	CDS	312445	313420	.	+	1	ID=SAPN01_000102-T1.cds;Parent=SAPN01_000102-T1;
scaffold_1	funannotate	gene	313934	316221	.	+	.	ID=SAPN01_000103;
scaffold_1	funannotate	mRNA	313934	316221	.	+	.	ID=SAPN01_000103-T1;Parent=SAPN01_000103;product=hypothetical protein;
scaffold_1	funannotate	exon	313934	314545	.	+	.	ID=SAPN01_000103-T1.exon1;Parent=SAPN01_000103-T1;
scaffold_1	funannotate	exon	314764	314866	.	+	.	ID=SAPN01_000103-T1.exon2;Parent=SAPN01_000103-T1;
scaffold_1	funannotate	exon	314964	315151	.	+	.	ID=SAPN01_000103-T1.exon3;Parent=SAPN01_000103-T1;
scaffold_1	funannotate	exon	315316	315359	.	+	.	ID=SAPN01_000103-T1.exon4;Parent=SAPN01_000103-T1;
scaffold_1	funannotate	exon	315455	315503	.	+	.	ID=SAPN01_000103-T1.exon5;Parent=SAPN01_000103-T1;
scaffold_1	funannotate	exon	315667	316221	.	+	.	ID=SAPN01_000103-T1.exon6;Parent=SAPN01_000103-T1;
scaffold_1	funannotate	CDS	313934	314545	.	+	0	ID=SAPN01_000103-T1.cds;Parent=SAPN01_000103-T1;
scaffold_1	funannotate	CDS	314764	314866	.	+	0	ID=SAPN01_000103-T1.cds;Parent=SAPN01_000103-T1;
scaffold_1	funannotate	CDS	314964	315151	.	+	2	ID=SAPN01_000103-T1.cds;Parent=SAPN01_000103-T1;
scaffold_1	funannotate	CDS	315316	315359	.	+	0	ID=SAPN01_000103-T1.cds;Parent=SAPN01_000103-T1;
scaffold_1	funannotate	CDS	315455	315503	.	+	1	ID=SAPN01_000103-T1.cds;Parent=SAPN01_000103-T1;
scaffold_1	funannotate	CDS	315667	316221	.	+	0	ID=SAPN01_000103-T1.cds;Parent=SAPN01_000103-T1;
scaffold_1	funannotate	gene	317380	318471	.	-	.	ID=SAPN01_000104;
scaffold_1	funannotate	mRNA	317380	318471	.	-	.	ID=SAPN01_000104-T1;Parent=SAPN01_000104;product=hypothetical protein;
scaffold_1	funannotate	exon	318186	318471	.	-	.	ID=SAPN01_000104-T1.exon1;Parent=SAPN01_000104-T1;
scaffold_1	funannotate	exon	317380	317735	.	-	.	ID=SAPN01_000104-T1.exon2;Parent=SAPN01_000104-T1;
scaffold_1	funannotate	CDS	318186	318471	.	-	0	ID=SAPN01_000104-T1.cds;Parent=SAPN01_000104-T1;
scaffold_1	funannotate	CDS	317380	317735	.	-	2	ID=SAPN01_000104-T1.cds;Parent=SAPN01_000104-T1;
scaffold_1	funannotate	gene	319259	320755	.	-	.	ID=SAPN01_000105;
scaffold_1	funannotate	mRNA	319259	320755	.	-	.	ID=SAPN01_000105-T1;Parent=SAPN01_000105;product=hypothetical protein;
scaffold_1	funannotate	exon	319259	320755	.	-	.	ID=SAPN01_000105-T1.exon1;Parent=SAPN01_000105-T1;
scaffold_1	funannotate	CDS	319259	320755	.	-	0	ID=SAPN01_000105-T1.cds;Parent=SAPN01_000105-T1;
scaffold_1	funannotate	gene	322579	324095	.	-	.	ID=SAPN01_000106;
scaffold_1	funannotate	mRNA	322579	324095	.	-	.	ID=SAPN01_000106-T1;Parent=SAPN01_000106;product=hypothetical protein;
scaffold_1	funannotate	exon	324079	324095	.	-	.	ID=SAPN01_000106-T1.exon1;Parent=SAPN01_000106-T1;
scaffold_1	funannotate	exon	322579	324013	.	-	.	ID=SAPN01_000106-T1.exon2;Parent=SAPN01_000106-T1;
scaffold_1	funannotate	CDS	324079	324095	.	-	0	ID=SAPN01_000106-T1.cds;Parent=SAPN01_000106-T1;
scaffold_1	funannotate	CDS	322579	324013	.	-	1	ID=SAPN01_000106-T1.cds;Parent=SAPN01_000106-T1;
scaffold_1	funannotate	gene	325649	326999	.	+	.	ID=SAPN01_000107;
scaffold_1	funannotate	mRNA	325649	326999	.	+	.	ID=SAPN01_000107-T1;Parent=SAPN01_000107;product=hypothetical protein;
scaffold_1	funannotate	exon	325649	325749	.	+	.	ID=SAPN01_000107-T1.exon1;Parent=SAPN01_000107-T1;
scaffold_1	funannotate	exon	325811	325862	.	+	.	ID=SAPN01_000107-T1.exon2;Parent=SAPN01_000107-T1;
scaffold_1	funannotate	exon	325920	326055	.	+	.	ID=SAPN01_000107-T1.exon3;Parent=SAPN01_000107-T1;
scaffold_1	funannotate	exon	326128	326999	.	+	.	ID=SAPN01_000107-T1.exon4;Parent=SAPN01_000107-T1;
scaffold_1	funannotate	CDS	325649	325749	.	+	0	ID=SAPN01_000107-T1.cds;Parent=SAPN01_000107-T1;
scaffold_1	funannotate	CDS	325811	325862	.	+	1	ID=SAPN01_000107-T1.cds;Parent=SAPN01_000107-T1;
scaffold_1	funannotate	CDS	325920	326055	.	+	0	ID=SAPN01_000107-T1.cds;Parent=SAPN01_000107-T1;
scaffold_1	funannotate	CDS	326128	326999	.	+	2	ID=SAPN01_000107-T1.cds;Parent=SAPN01_000107-T1;
scaffold_1	funannotate	gene	327360	327953	.	-	.	ID=SAPN01_000108;
scaffold_1	funannotate	mRNA	327360	327953	.	-	.	ID=SAPN01_000108-T1;Parent=SAPN01_000108;product=hypothetical protein;
scaffold_1	funannotate	exon	327891	327953	.	-	.	ID=SAPN01_000108-T1.exon1;Parent=SAPN01_000108-T1;
scaffold_1	funannotate	exon	327360	327824	.	-	.	ID=SAPN01_000108-T1.exon2;Parent=SAPN01_000108-T1;
scaffold_1	funannotate	CDS	327891	327953	.	-	0	ID=SAPN01_000108-T1.cds;Parent=SAPN01_000108-T1;
scaffold_1	funannotate	CDS	327360	327824	.	-	0	ID=SAPN01_000108-T1.cds;Parent=SAPN01_000108-T1;
scaffold_1	funannotate	gene	328582	329657	.	+	.	ID=SAPN01_000109;
scaffold_1	funannotate	mRNA	328582	329657	.	+	.	ID=SAPN01_000109-T1;Parent=SAPN01_000109;product=hypothetical protein;
scaffold_1	funannotate	exon	328582	328725	.	+	.	ID=SAPN01_000109-T1.exon1;Parent=SAPN01_000109-T1;
scaffold_1	funannotate	exon	328791	329657	.	+	.	ID=SAPN01_000109-T1.exon2;Parent=SAPN01_000109-T1;
scaffold_1	funannotate	CDS	328582	328725	.	+	0	ID=SAPN01_000109-T1.cds;Parent=SAPN01_000109-T1;
scaffold_1	funannotate	CDS	328791	329657	.	+	0	ID=SAPN01_000109-T1.cds;Parent=SAPN01_000109-T1;
scaffold_1	funannotate	gene	331136	335529	.	+	.	ID=SAPN01_000110;
scaffold_1	funannotate	mRNA	331136	335529	.	+	.	ID=SAPN01_000110-T1;Parent=SAPN01_000110;product=hypothetical protein;
scaffold_1	funannotate	exon	331136	331481	.	+	.	ID=SAPN01_000110-T1.exon1;Parent=SAPN01_000110-T1;
scaffold_1	funannotate	exon	331544	335529	.	+	.	ID=SAPN01_000110-T1.exon2;Parent=SAPN01_000110-T1;
scaffold_1	funannotate	CDS	331136	331481	.	+	0	ID=SAPN01_000110-T1.cds;Parent=SAPN01_000110-T1;
scaffold_1	funannotate	CDS	331544	335529	.	+	2	ID=SAPN01_000110-T1.cds;Parent=SAPN01_000110-T1;
scaffold_1	funannotate	gene	340403	342481	.	-	.	ID=SAPN01_000111;
scaffold_1	funannotate	mRNA	340403	342481	.	-	.	ID=SAPN01_000111-T1;Parent=SAPN01_000111;product=hypothetical protein;
scaffold_1	funannotate	exon	342364	342481	.	-	.	ID=SAPN01_000111-T1.exon1;Parent=SAPN01_000111-T1;
scaffold_1	funannotate	exon	342190	342293	.	-	.	ID=SAPN01_000111-T1.exon2;Parent=SAPN01_000111-T1;
scaffold_1	funannotate	exon	341295	342092	.	-	.	ID=SAPN01_000111-T1.exon3;Parent=SAPN01_000111-T1;
scaffold_1	funannotate	exon	340994	341215	.	-	.	ID=SAPN01_000111-T1.exon4;Parent=SAPN01_000111-T1;
scaffold_1	funannotate	exon	340403	340897	.	-	.	ID=SAPN01_000111-T1.exon5;Parent=SAPN01_000111-T1;
scaffold_1	funannotate	CDS	342364	342481	.	-	0	ID=SAPN01_000111-T1.cds;Parent=SAPN01_000111-T1;
scaffold_1	funannotate	CDS	342190	342293	.	-	2	ID=SAPN01_000111-T1.cds;Parent=SAPN01_000111-T1;
scaffold_1	funannotate	CDS	341295	342092	.	-	0	ID=SAPN01_000111-T1.cds;Parent=SAPN01_000111-T1;
scaffold_1	funannotate	CDS	340994	341215	.	-	0	ID=SAPN01_000111-T1.cds;Parent=SAPN01_000111-T1;
scaffold_1	funannotate	CDS	340403	340897	.	-	0	ID=SAPN01_000111-T1.cds;Parent=SAPN01_000111-T1;
scaffold_1	funannotate	gene	343308	344045	.	+	.	ID=SAPN01_000112;
scaffold_1	funannotate	mRNA	343308	344045	.	+	.	ID=SAPN01_000112-T1;Parent=SAPN01_000112;product=hypothetical protein;
scaffold_1	funannotate	exon	343308	344045	.	+	.	ID=SAPN01_000112-T1.exon1;Parent=SAPN01_000112-T1;
scaffold_1	funannotate	CDS	343308	344045	.	+	0	ID=SAPN01_000112-T1.cds;Parent=SAPN01_000112-T1;
scaffold_1	funannotate	gene	344235	345274	.	+	.	ID=SAPN01_000113;
scaffold_1	funannotate	mRNA	344235	345274	.	+	.	ID=SAPN01_000113-T1;Parent=SAPN01_000113;product=hypothetical protein;
scaffold_1	funannotate	exon	344235	344241	.	+	.	ID=SAPN01_000113-T1.exon1;Parent=SAPN01_000113-T1;
scaffold_1	funannotate	exon	344321	344576	.	+	.	ID=SAPN01_000113-T1.exon2;Parent=SAPN01_000113-T1;
scaffold_1	funannotate	exon	344659	345274	.	+	.	ID=SAPN01_000113-T1.exon3;Parent=SAPN01_000113-T1;
scaffold_1	funannotate	CDS	344235	344241	.	+	0	ID=SAPN01_000113-T1.cds;Parent=SAPN01_000113-T1;
scaffold_1	funannotate	CDS	344321	344576	.	+	2	ID=SAPN01_000113-T1.cds;Parent=SAPN01_000113-T1;
scaffold_1	funannotate	CDS	344659	345274	.	+	1	ID=SAPN01_000113-T1.cds;Parent=SAPN01_000113-T1;
scaffold_1	funannotate	gene	345593	347283	.	-	.	ID=SAPN01_000114;
scaffold_1	funannotate	mRNA	345593	347283	.	-	.	ID=SAPN01_000114-T1;Parent=SAPN01_000114;product=hypothetical protein;
scaffold_1	funannotate	exon	347145	347283	.	-	.	ID=SAPN01_000114-T1.exon1;Parent=SAPN01_000114-T1;
scaffold_1	funannotate	exon	346082	347085	.	-	.	ID=SAPN01_000114-T1.exon2;Parent=SAPN01_000114-T1;
scaffold_1	funannotate	exon	345593	346015	.	-	.	ID=SAPN01_000114-T1.exon3;Parent=SAPN01_000114-T1;
scaffold_1	funannotate	CDS	347145	347283	.	-	0	ID=SAPN01_000114-T1.cds;Parent=SAPN01_000114-T1;
scaffold_1	funannotate	CDS	346082	347085	.	-	2	ID=SAPN01_000114-T1.cds;Parent=SAPN01_000114-T1;
scaffold_1	funannotate	CDS	345593	346015	.	-	0	ID=SAPN01_000114-T1.cds;Parent=SAPN01_000114-T1;
scaffold_1	funannotate	gene	347971	349143	.	+	.	ID=SAPN01_000115;
scaffold_1	funannotate	mRNA	347971	349143	.	+	.	ID=SAPN01_000115-T1;Parent=SAPN01_000115;product=hypothetical protein;
scaffold_1	funannotate	exon	347971	348016	.	+	.	ID=SAPN01_000115-T1.exon1;Parent=SAPN01_000115-T1;
scaffold_1	funannotate	exon	348112	348187	.	+	.	ID=SAPN01_000115-T1.exon2;Parent=SAPN01_000115-T1;
scaffold_1	funannotate	exon	348267	349143	.	+	.	ID=SAPN01_000115-T1.exon3;Parent=SAPN01_000115-T1;
scaffold_1	funannotate	CDS	347971	348016	.	+	0	ID=SAPN01_000115-T1.cds;Parent=SAPN01_000115-T1;
scaffold_1	funannotate	CDS	348112	348187	.	+	2	ID=SAPN01_000115-T1.cds;Parent=SAPN01_000115-T1;
scaffold_1	funannotate	CDS	348267	349143	.	+	1	ID=SAPN01_000115-T1.cds;Parent=SAPN01_000115-T1;
scaffold_1	funannotate	gene	349730	349921	.	+	.	ID=SAPN01_000116;
scaffold_1	funannotate	mRNA	349730	349921	.	+	.	ID=SAPN01_000116-T1;Parent=SAPN01_000116;product=hypothetical protein;
scaffold_1	funannotate	exon	349730	349921	.	+	.	ID=SAPN01_000116-T1.exon1;Parent=SAPN01_000116-T1;
scaffold_1	funannotate	CDS	349730	349921	.	+	0	ID=SAPN01_000116-T1.cds;Parent=SAPN01_000116-T1;
scaffold_1	funannotate	gene	350413	352312	.	+	.	ID=SAPN01_000117;
scaffold_1	funannotate	mRNA	350413	352312	.	+	.	ID=SAPN01_000117-T1;Parent=SAPN01_000117;product=hypothetical protein;
scaffold_1	funannotate	exon	350413	350946	.	+	.	ID=SAPN01_000117-T1.exon1;Parent=SAPN01_000117-T1;
scaffold_1	funannotate	exon	351056	352312	.	+	.	ID=SAPN01_000117-T1.exon2;Parent=SAPN01_000117-T1;
scaffold_1	funannotate	CDS	350413	350946	.	+	0	ID=SAPN01_000117-T1.cds;Parent=SAPN01_000117-T1;
scaffold_1	funannotate	CDS	351056	352312	.	+	0	ID=SAPN01_000117-T1.cds;Parent=SAPN01_000117-T1;
scaffold_1	funannotate	gene	353379	354140	.	+	.	ID=SAPN01_000118;
scaffold_1	funannotate	mRNA	353379	354140	.	+	.	ID=SAPN01_000118-T1;Parent=SAPN01_000118;product=hypothetical protein;
scaffold_1	funannotate	exon	353379	354140	.	+	.	ID=SAPN01_000118-T1.exon1;Parent=SAPN01_000118-T1;
scaffold_1	funannotate	CDS	353379	354140	.	+	0	ID=SAPN01_000118-T1.cds;Parent=SAPN01_000118-T1;
scaffold_1	funannotate	gene	354598	356249	.	-	.	ID=SAPN01_000119;
scaffold_1	funannotate	mRNA	354598	356249	.	-	.	ID=SAPN01_000119-T1;Parent=SAPN01_000119;product=hypothetical protein;
scaffold_1	funannotate	exon	356240	356249	.	-	.	ID=SAPN01_000119-T1.exon1;Parent=SAPN01_000119-T1;
scaffold_1	funannotate	exon	355624	356194	.	-	.	ID=SAPN01_000119-T1.exon2;Parent=SAPN01_000119-T1;
scaffold_1	funannotate	exon	354598	355141	.	-	.	ID=SAPN01_000119-T1.exon3;Parent=SAPN01_000119-T1;
scaffold_1	funannotate	CDS	356240	356249	.	-	0	ID=SAPN01_000119-T1.cds;Parent=SAPN01_000119-T1;
scaffold_1	funannotate	CDS	355624	356194	.	-	2	ID=SAPN01_000119-T1.cds;Parent=SAPN01_000119-T1;
scaffold_1	funannotate	CDS	354598	355141	.	-	1	ID=SAPN01_000119-T1.cds;Parent=SAPN01_000119-T1;
scaffold_1	funannotate	gene	359136	360163	.	+	.	ID=SAPN01_000120;
scaffold_1	funannotate	mRNA	359136	360163	.	+	.	ID=SAPN01_000120-T1;Parent=SAPN01_000120;product=hypothetical protein;
scaffold_1	funannotate	exon	359136	359498	.	+	.	ID=SAPN01_000120-T1.exon1;Parent=SAPN01_000120-T1;
scaffold_1	funannotate	exon	359559	359646	.	+	.	ID=SAPN01_000120-T1.exon2;Parent=SAPN01_000120-T1;
scaffold_1	funannotate	exon	359706	360163	.	+	.	ID=SAPN01_000120-T1.exon3;Parent=SAPN01_000120-T1;
scaffold_1	funannotate	CDS	359136	359498	.	+	0	ID=SAPN01_000120-T1.cds;Parent=SAPN01_000120-T1;
scaffold_1	funannotate	CDS	359559	359646	.	+	0	ID=SAPN01_000120-T1.cds;Parent=SAPN01_000120-T1;
scaffold_1	funannotate	CDS	359706	360163	.	+	2	ID=SAPN01_000120-T1.cds;Parent=SAPN01_000120-T1;
scaffold_1	funannotate	gene	360676	361779	.	+	.	ID=SAPN01_000121;
scaffold_1	funannotate	mRNA	360676	361779	.	+	.	ID=SAPN01_000121-T1;Parent=SAPN01_000121;product=hypothetical protein;
scaffold_1	funannotate	exon	360676	360824	.	+	.	ID=SAPN01_000121-T1.exon1;Parent=SAPN01_000121-T1;
scaffold_1	funannotate	exon	361035	361779	.	+	.	ID=SAPN01_000121-T1.exon2;Parent=SAPN01_000121-T1;
scaffold_1	funannotate	CDS	360676	360824	.	+	0	ID=SAPN01_000121-T1.cds;Parent=SAPN01_000121-T1;
scaffold_1	funannotate	CDS	361035	361779	.	+	1	ID=SAPN01_000121-T1.cds;Parent=SAPN01_000121-T1;
scaffold_1	funannotate	gene	362186	363230	.	-	.	ID=SAPN01_000122;
scaffold_1	funannotate	mRNA	362186	363230	.	-	.	ID=SAPN01_000122-T1;Parent=SAPN01_000122;product=hypothetical protein;
scaffold_1	funannotate	exon	363155	363230	.	-	.	ID=SAPN01_000122-T1.exon1;Parent=SAPN01_000122-T1;
scaffold_1	funannotate	exon	362412	362822	.	-	.	ID=SAPN01_000122-T1.exon2;Parent=SAPN01_000122-T1;
scaffold_1	funannotate	exon	362186	362271	.	-	.	ID=SAPN01_000122-T1.exon3;Parent=SAPN01_000122-T1;
scaffold_1	funannotate	CDS	363155	363230	.	-	0	ID=SAPN01_000122-T1.cds;Parent=SAPN01_000122-T1;
scaffold_1	funannotate	CDS	362412	362822	.	-	2	ID=SAPN01_000122-T1.cds;Parent=SAPN01_000122-T1;
scaffold_1	funannotate	CDS	362186	362271	.	-	2	ID=SAPN01_000122-T1.cds;Parent=SAPN01_000122-T1;
scaffold_1	funannotate	gene	364319	365615	.	-	.	ID=SAPN01_000123;
scaffold_1	funannotate	mRNA	364319	365615	.	-	.	ID=SAPN01_000123-T1;Parent=SAPN01_000123;product=hypothetical protein;
scaffold_1	funannotate	exon	365466	365615	.	-	.	ID=SAPN01_000123-T1.exon1;Parent=SAPN01_000123-T1;
scaffold_1	funannotate	exon	365167	365378	.	-	.	ID=SAPN01_000123-T1.exon2;Parent=SAPN01_000123-T1;
scaffold_1	funannotate	exon	364920	365114	.	-	.	ID=SAPN01_000123-T1.exon3;Parent=SAPN01_000123-T1;
scaffold_1	funannotate	exon	364319	364865	.	-	.	ID=SAPN01_000123-T1.exon4;Parent=SAPN01_000123-T1;
scaffold_1	funannotate	CDS	365466	365615	.	-	0	ID=SAPN01_000123-T1.cds;Parent=SAPN01_000123-T1;
scaffold_1	funannotate	CDS	365167	365378	.	-	0	ID=SAPN01_000123-T1.cds;Parent=SAPN01_000123-T1;
scaffold_1	funannotate	CDS	364920	365114	.	-	1	ID=SAPN01_000123-T1.cds;Parent=SAPN01_000123-T1;
scaffold_1	funannotate	CDS	364319	364865	.	-	1	ID=SAPN01_000123-T1.cds;Parent=SAPN01_000123-T1;
scaffold_1	funannotate	gene	367576	368673	.	+	.	ID=SAPN01_000124;
scaffold_1	funannotate	mRNA	367576	368673	.	+	.	ID=SAPN01_000124-T1;Parent=SAPN01_000124;product=hypothetical protein;
scaffold_1	funannotate	exon	367576	367621	.	+	.	ID=SAPN01_000124-T1.exon1;Parent=SAPN01_000124-T1;
scaffold_1	funannotate	exon	367729	368181	.	+	.	ID=SAPN01_000124-T1.exon2;Parent=SAPN01_000124-T1;
scaffold_1	funannotate	exon	368300	368673	.	+	.	ID=SAPN01_000124-T1.exon3;Parent=SAPN01_000124-T1;
scaffold_1	funannotate	CDS	367576	367621	.	+	0	ID=SAPN01_000124-T1.cds;Parent=SAPN01_000124-T1;
scaffold_1	funannotate	CDS	367729	368181	.	+	2	ID=SAPN01_000124-T1.cds;Parent=SAPN01_000124-T1;
scaffold_1	funannotate	CDS	368300	368673	.	+	2	ID=SAPN01_000124-T1.cds;Parent=SAPN01_000124-T1;
scaffold_1	funannotate	gene	369242	369853	.	+	.	ID=SAPN01_000125;
scaffold_1	funannotate	mRNA	369242	369853	.	+	.	ID=SAPN01_000125-T1;Parent=SAPN01_000125;product=hypothetical protein;
scaffold_1	funannotate	exon	369242	369853	.	+	.	ID=SAPN01_000125-T1.exon1;Parent=SAPN01_000125-T1;
scaffold_1	funannotate	CDS	369242	369853	.	+	0	ID=SAPN01_000125-T1.cds;Parent=SAPN01_000125-T1;
scaffold_1	funannotate	gene	372703	373773	.	+	.	ID=SAPN01_000126;
scaffold_1	funannotate	mRNA	372703	373773	.	+	.	ID=SAPN01_000126-T1;Parent=SAPN01_000126;product=hypothetical protein;
scaffold_1	funannotate	exon	372703	373773	.	+	.	ID=SAPN01_000126-T1.exon1;Parent=SAPN01_000126-T1;
scaffold_1	funannotate	CDS	372703	373773	.	+	0	ID=SAPN01_000126-T1.cds;Parent=SAPN01_000126-T1;
scaffold_1	funannotate	gene	374708	375334	.	-	.	ID=SAPN01_000127;
scaffold_1	funannotate	mRNA	374708	375334	.	-	.	ID=SAPN01_000127-T1;Parent=SAPN01_000127;product=hypothetical protein;
scaffold_1	funannotate	exon	374708	375334	.	-	.	ID=SAPN01_000127-T1.exon1;Parent=SAPN01_000127-T1;
scaffold_1	funannotate	CDS	374708	375334	.	-	0	ID=SAPN01_000127-T1.cds;Parent=SAPN01_000127-T1;
scaffold_1	funannotate	gene	377224	378899	.	+	.	ID=SAPN01_000128;
scaffold_1	funannotate	mRNA	377224	378899	.	+	.	ID=SAPN01_000128-T1;Parent=SAPN01_000128;product=hypothetical protein;
scaffold_1	funannotate	exon	377224	377405	.	+	.	ID=SAPN01_000128-T1.exon1;Parent=SAPN01_000128-T1;
scaffold_1	funannotate	exon	377470	377913	.	+	.	ID=SAPN01_000128-T1.exon2;Parent=SAPN01_000128-T1;
scaffold_1	funannotate	exon	377981	378899	.	+	.	ID=SAPN01_000128-T1.exon3;Parent=SAPN01_000128-T1;
scaffold_1	funannotate	CDS	377224	377405	.	+	0	ID=SAPN01_000128-T1.cds;Parent=SAPN01_000128-T1;
scaffold_1	funannotate	CDS	377470	377913	.	+	1	ID=SAPN01_000128-T1.cds;Parent=SAPN01_000128-T1;
scaffold_1	funannotate	CDS	377981	378899	.	+	1	ID=SAPN01_000128-T1.cds;Parent=SAPN01_000128-T1;
scaffold_1	funannotate	gene	380265	381937	.	-	.	ID=SAPN01_000129;
scaffold_1	funannotate	mRNA	380265	381937	.	-	.	ID=SAPN01_000129-T1;Parent=SAPN01_000129;product=hypothetical protein;
scaffold_1	funannotate	exon	381776	381937	.	-	.	ID=SAPN01_000129-T1.exon1;Parent=SAPN01_000129-T1;
scaffold_1	funannotate	exon	381488	381704	.	-	.	ID=SAPN01_000129-T1.exon2;Parent=SAPN01_000129-T1;
scaffold_1	funannotate	exon	381044	381432	.	-	.	ID=SAPN01_000129-T1.exon3;Parent=SAPN01_000129-T1;
scaffold_1	funannotate	exon	380607	380992	.	-	.	ID=SAPN01_000129-T1.exon4;Parent=SAPN01_000129-T1;
scaffold_1	funannotate	exon	380265	380529	.	-	.	ID=SAPN01_000129-T1.exon5;Parent=SAPN01_000129-T1;
scaffold_1	funannotate	CDS	381776	381937	.	-	0	ID=SAPN01_000129-T1.cds;Parent=SAPN01_000129-T1;
scaffold_1	funannotate	CDS	381488	381704	.	-	0	ID=SAPN01_000129-T1.cds;Parent=SAPN01_000129-T1;
scaffold_1	funannotate	CDS	381044	381432	.	-	2	ID=SAPN01_000129-T1.cds;Parent=SAPN01_000129-T1;
scaffold_1	funannotate	CDS	380607	380992	.	-	0	ID=SAPN01_000129-T1.cds;Parent=SAPN01_000129-T1;
scaffold_1	funannotate	CDS	380265	380529	.	-	1	ID=SAPN01_000129-T1.cds;Parent=SAPN01_000129-T1;
scaffold_1	funannotate	gene	382963	384376	.	-	.	ID=SAPN01_000130;
scaffold_1	funannotate	mRNA	382963	384376	.	-	.	ID=SAPN01_000130-T1;Parent=SAPN01_000130;product=hypothetical protein;
scaffold_1	funannotate	exon	383819	384376	.	-	.	ID=SAPN01_000130-T1.exon1;Parent=SAPN01_000130-T1;
scaffold_1	funannotate	exon	383617	383738	.	-	.	ID=SAPN01_000130-T1.exon2;Parent=SAPN01_000130-T1;
scaffold_1	funannotate	exon	382963	383536	.	-	.	ID=SAPN01_000130-T1.exon3;Parent=SAPN01_000130-T1;
scaffold_1	funannotate	CDS	383819	384376	.	-	0	ID=SAPN01_000130-T1.cds;Parent=SAPN01_000130-T1;
scaffold_1	funannotate	CDS	383617	383738	.	-	0	ID=SAPN01_000130-T1.cds;Parent=SAPN01_000130-T1;
scaffold_1	funannotate	CDS	382963	383536	.	-	1	ID=SAPN01_000130-T1.cds;Parent=SAPN01_000130-T1;
scaffold_1	funannotate	gene	386437	389855	.	-	.	ID=SAPN01_000131;
scaffold_1	funannotate	mRNA	386437	389855	.	-	.	ID=SAPN01_000131-T1;Parent=SAPN01_000131;product=hypothetical protein;
scaffold_1	funannotate	exon	389580	389855	.	-	.	ID=SAPN01_000131-T1.exon1;Parent=SAPN01_000131-T1;
scaffold_1	funannotate	exon	389249	389519	.	-	.	ID=SAPN01_000131-T1.exon2;Parent=SAPN01_000131-T1;
scaffold_1	funannotate	exon	389027	389181	.	-	.	ID=SAPN01_000131-T1.exon3;Parent=SAPN01_000131-T1;
scaffold_1	funannotate	exon	386437	388956	.	-	.	ID=SAPN01_000131-T1.exon4;Parent=SAPN01_000131-T1;
scaffold_1	funannotate	CDS	389580	389855	.	-	0	ID=SAPN01_000131-T1.cds;Parent=SAPN01_000131-T1;
scaffold_1	funannotate	CDS	389249	389519	.	-	0	ID=SAPN01_000131-T1.cds;Parent=SAPN01_000131-T1;
scaffold_1	funannotate	CDS	389027	389181	.	-	2	ID=SAPN01_000131-T1.cds;Parent=SAPN01_000131-T1;
scaffold_1	funannotate	CDS	386437	388956	.	-	0	ID=SAPN01_000131-T1.cds;Parent=SAPN01_000131-T1;
scaffold_1	funannotate	gene	391516	392860	.	+	.	ID=SAPN01_000132;
scaffold_1	funannotate	mRNA	391516	392860	.	+	.	ID=SAPN01_000132-T1;Parent=SAPN01_000132;product=hypothetical protein;
scaffold_1	funannotate	exon	391516	391677	.	+	.	ID=SAPN01_000132-T1.exon1;Parent=SAPN01_000132-T1;
scaffold_1	funannotate	exon	391751	391787	.	+	.	ID=SAPN01_000132-T1.exon2;Parent=SAPN01_000132-T1;
scaffold_1	funannotate	exon	391850	391920	.	+	.	ID=SAPN01_000132-T1.exon3;Parent=SAPN01_000132-T1;
scaffold_1	funannotate	exon	392002	392378	.	+	.	ID=SAPN01_000132-T1.exon4;Parent=SAPN01_000132-T1;
scaffold_1	funannotate	exon	392485	392860	.	+	.	ID=SAPN01_000132-T1.exon5;Parent=SAPN01_000132-T1;
scaffold_1	funannotate	CDS	391516	391677	.	+	0	ID=SAPN01_000132-T1.cds;Parent=SAPN01_000132-T1;
scaffold_1	funannotate	CDS	391751	391787	.	+	0	ID=SAPN01_000132-T1.cds;Parent=SAPN01_000132-T1;
scaffold_1	funannotate	CDS	391850	391920	.	+	2	ID=SAPN01_000132-T1.cds;Parent=SAPN01_000132-T1;
scaffold_1	funannotate	CDS	392002	392378	.	+	0	ID=SAPN01_000132-T1.cds;Parent=SAPN01_000132-T1;
scaffold_1	funannotate	CDS	392485	392860	.	+	1	ID=SAPN01_000132-T1.cds;Parent=SAPN01_000132-T1;
scaffold_1	funannotate	gene	395278	397170	.	+	.	ID=SAPN01_000133;
scaffold_1	funannotate	mRNA	395278	397170	.	+	.	ID=SAPN01_000133-T1;Parent=SAPN01_000133;product=hypothetical protein;
scaffold_1	funannotate	exon	395278	395845	.	+	.	ID=SAPN01_000133-T1.exon1;Parent=SAPN01_000133-T1;
scaffold_1	funannotate	exon	395945	397170	.	+	.	ID=SAPN01_000133-T1.exon2;Parent=SAPN01_000133-T1;
scaffold_1	funannotate	CDS	395278	395845	.	+	0	ID=SAPN01_000133-T1.cds;Parent=SAPN01_000133-T1;
scaffold_1	funannotate	CDS	395945	397170	.	+	2	ID=SAPN01_000133-T1.cds;Parent=SAPN01_000133-T1;
scaffold_1	funannotate	gene	399060	399463	.	+	.	ID=SAPN01_000134;
scaffold_1	funannotate	mRNA	399060	399463	.	+	.	ID=SAPN01_000134-T1;Parent=SAPN01_000134;product=hypothetical protein;
scaffold_1	funannotate	exon	399060	399434	.	+	.	ID=SAPN01_000134-T1.exon1;Parent=SAPN01_000134-T1;
scaffold_1	funannotate	exon	399446	399463	.	+	.	ID=SAPN01_000134-T1.exon2;Parent=SAPN01_000134-T1;
scaffold_1	funannotate	CDS	399060	399434	.	+	0	ID=SAPN01_000134-T1.cds;Parent=SAPN01_000134-T1;
scaffold_1	funannotate	CDS	399446	399463	.	+	0	ID=SAPN01_000134-T1.cds;Parent=SAPN01_000134-T1;
scaffold_1	funannotate	gene	402963	404672	.	+	.	ID=SAPN01_000135;
scaffold_1	funannotate	mRNA	402963	404672	.	+	.	ID=SAPN01_000135-T1;Parent=SAPN01_000135;product=hypothetical protein;
scaffold_1	funannotate	exon	402963	403340	.	+	.	ID=SAPN01_000135-T1.exon1;Parent=SAPN01_000135-T1;
scaffold_1	funannotate	exon	403399	403921	.	+	.	ID=SAPN01_000135-T1.exon2;Parent=SAPN01_000135-T1;
scaffold_1	funannotate	exon	404065	404672	.	+	.	ID=SAPN01_000135-T1.exon3;Parent=SAPN01_000135-T1;
scaffold_1	funannotate	CDS	402963	403340	.	+	0	ID=SAPN01_000135-T1.cds;Parent=SAPN01_000135-T1;
scaffold_1	funannotate	CDS	403399	403921	.	+	0	ID=SAPN01_000135-T1.cds;Parent=SAPN01_000135-T1;
scaffold_1	funannotate	CDS	404065	404672	.	+	2	ID=SAPN01_000135-T1.cds;Parent=SAPN01_000135-T1;
scaffold_1	funannotate	gene	410070	412547	.	+	.	ID=SAPN01_000136;
scaffold_1	funannotate	mRNA	410070	412547	.	+	.	ID=SAPN01_000136-T1;Parent=SAPN01_000136;product=hypothetical protein;
scaffold_1	funannotate	exon	410070	410443	.	+	.	ID=SAPN01_000136-T1.exon1;Parent=SAPN01_000136-T1;
scaffold_1	funannotate	exon	410550	411256	.	+	.	ID=SAPN01_000136-T1.exon2;Parent=SAPN01_000136-T1;
scaffold_1	funannotate	exon	411352	411557	.	+	.	ID=SAPN01_000136-T1.exon3;Parent=SAPN01_000136-T1;
scaffold_1	funannotate	exon	411690	412547	.	+	.	ID=SAPN01_000136-T1.exon4;Parent=SAPN01_000136-T1;
scaffold_1	funannotate	CDS	410070	410443	.	+	0	ID=SAPN01_000136-T1.cds;Parent=SAPN01_000136-T1;
scaffold_1	funannotate	CDS	410550	411256	.	+	1	ID=SAPN01_000136-T1.cds;Parent=SAPN01_000136-T1;
scaffold_1	funannotate	CDS	411352	411557	.	+	2	ID=SAPN01_000136-T1.cds;Parent=SAPN01_000136-T1;
scaffold_1	funannotate	CDS	411690	412547	.	+	0	ID=SAPN01_000136-T1.cds;Parent=SAPN01_000136-T1;
scaffold_1	funannotate	gene	412802	414229	.	-	.	ID=SAPN01_000137;
scaffold_1	funannotate	mRNA	412802	414229	.	-	.	ID=SAPN01_000137-T1;Parent=SAPN01_000137;product=hypothetical protein;
scaffold_1	funannotate	exon	413898	414229	.	-	.	ID=SAPN01_000137-T1.exon1;Parent=SAPN01_000137-T1;
scaffold_1	funannotate	exon	412802	413834	.	-	.	ID=SAPN01_000137-T1.exon2;Parent=SAPN01_000137-T1;
scaffold_1	funannotate	CDS	413898	414229	.	-	0	ID=SAPN01_000137-T1.cds;Parent=SAPN01_000137-T1;
scaffold_1	funannotate	CDS	412802	413834	.	-	1	ID=SAPN01_000137-T1.cds;Parent=SAPN01_000137-T1;
scaffold_1	funannotate	gene	414399	414791	.	-	.	ID=SAPN01_000138;
scaffold_1	funannotate	mRNA	414399	414791	.	-	.	ID=SAPN01_000138-T1;Parent=SAPN01_000138;product=hypothetical protein;
scaffold_1	funannotate	exon	414729	414791	.	-	.	ID=SAPN01_000138-T1.exon1;Parent=SAPN01_000138-T1;
scaffold_1	funannotate	exon	414399	414710	.	-	.	ID=SAPN01_000138-T1.exon2;Parent=SAPN01_000138-T1;
scaffold_1	funannotate	CDS	414729	414791	.	-	0	ID=SAPN01_000138-T1.cds;Parent=SAPN01_000138-T1;
scaffold_1	funannotate	CDS	414399	414710	.	-	0	ID=SAPN01_000138-T1.cds;Parent=SAPN01_000138-T1;
scaffold_1	funannotate	gene	424600	426615	.	-	.	ID=SAPN01_000139;
scaffold_1	funannotate	mRNA	424600	426615	.	-	.	ID=SAPN01_000139-T1;Parent=SAPN01_000139;product=hypothetical protein;
scaffold_1	funannotate	exon	424743	426615	.	-	.	ID=SAPN01_000139-T1.exon1;Parent=SAPN01_000139-T1;
scaffold_1	funannotate	exon	424600	424667	.	-	.	ID=SAPN01_000139-T1.exon2;Parent=SAPN01_000139-T1;
scaffold_1	funannotate	CDS	424743	426615	.	-	0	ID=SAPN01_000139-T1.cds;Parent=SAPN01_000139-T1;
scaffold_1	funannotate	CDS	424600	424667	.	-	2	ID=SAPN01_000139-T1.cds;Parent=SAPN01_000139-T1;
scaffold_1	funannotate	gene	427409	428611	.	+	.	ID=SAPN01_000140;
scaffold_1	funannotate	mRNA	427409	428611	.	+	.	ID=SAPN01_000140-T1;Parent=SAPN01_000140;product=hypothetical protein;
scaffold_1	funannotate	exon	427409	428611	.	+	.	ID=SAPN01_000140-T1.exon1;Parent=SAPN01_000140-T1;
scaffold_1	funannotate	CDS	427409	428611	.	+	0	ID=SAPN01_000140-T1.cds;Parent=SAPN01_000140-T1;
scaffold_1	funannotate	gene	428863	430556	.	-	.	ID=SAPN01_000141;
scaffold_1	funannotate	mRNA	428863	430556	.	-	.	ID=SAPN01_000141-T1;Parent=SAPN01_000141;product=hypothetical protein;
scaffold_1	funannotate	exon	430302	430556	.	-	.	ID=SAPN01_000141-T1.exon1;Parent=SAPN01_000141-T1;
scaffold_1	funannotate	exon	429900	430237	.	-	.	ID=SAPN01_000141-T1.exon2;Parent=SAPN01_000141-T1;
scaffold_1	funannotate	exon	428863	429826	.	-	.	ID=SAPN01_000141-T1.exon3;Parent=SAPN01_000141-T1;
scaffold_1	funannotate	CDS	430302	430556	.	-	0	ID=SAPN01_000141-T1.cds;Parent=SAPN01_000141-T1;
scaffold_1	funannotate	CDS	429900	430237	.	-	0	ID=SAPN01_000141-T1.cds;Parent=SAPN01_000141-T1;
scaffold_1	funannotate	CDS	428863	429826	.	-	1	ID=SAPN01_000141-T1.cds;Parent=SAPN01_000141-T1;
scaffold_1	funannotate	gene	432785	433299	.	+	.	ID=SAPN01_000142;
scaffold_1	funannotate	mRNA	432785	433299	.	+	.	ID=SAPN01_000142-T1;Parent=SAPN01_000142;product=hypothetical protein;
scaffold_1	funannotate	exon	432785	433040	.	+	.	ID=SAPN01_000142-T1.exon1;Parent=SAPN01_000142-T1;
scaffold_1	funannotate	exon	433094	433299	.	+	.	ID=SAPN01_000142-T1.exon2;Parent=SAPN01_000142-T1;
scaffold_1	funannotate	CDS	432785	433040	.	+	0	ID=SAPN01_000142-T1.cds;Parent=SAPN01_000142-T1;
scaffold_1	funannotate	CDS	433094	433299	.	+	2	ID=SAPN01_000142-T1.cds;Parent=SAPN01_000142-T1;
scaffold_1	funannotate	gene	435271	436365	.	+	.	ID=SAPN01_000143;
scaffold_1	funannotate	mRNA	435271	436365	.	+	.	ID=SAPN01_000143-T1;Parent=SAPN01_000143;product=hypothetical protein;
scaffold_1	funannotate	exon	435271	435681	.	+	.	ID=SAPN01_000143-T1.exon1;Parent=SAPN01_000143-T1;
scaffold_1	funannotate	exon	435727	436273	.	+	.	ID=SAPN01_000143-T1.exon2;Parent=SAPN01_000143-T1;
scaffold_1	funannotate	exon	436328	436365	.	+	.	ID=SAPN01_000143-T1.exon3;Parent=SAPN01_000143-T1;
scaffold_1	funannotate	CDS	435271	435681	.	+	0	ID=SAPN01_000143-T1.cds;Parent=SAPN01_000143-T1;
scaffold_1	funannotate	CDS	435727	436273	.	+	0	ID=SAPN01_000143-T1.cds;Parent=SAPN01_000143-T1;
scaffold_1	funannotate	CDS	436328	436365	.	+	2	ID=SAPN01_000143-T1.cds;Parent=SAPN01_000143-T1;
scaffold_1	funannotate	gene	437400	437756	.	-	.	ID=SAPN01_000144;
scaffold_1	funannotate	mRNA	437400	437756	.	-	.	ID=SAPN01_000144-T1;Parent=SAPN01_000144;product=hypothetical protein;
scaffold_1	funannotate	exon	437400	437756	.	-	.	ID=SAPN01_000144-T1.exon1;Parent=SAPN01_000144-T1;
scaffold_1	funannotate	CDS	437400	437756	.	-	0	ID=SAPN01_000144-T1.cds;Parent=SAPN01_000144-T1;
scaffold_1	funannotate	gene	437787	438906	.	-	.	ID=SAPN01_000145;
scaffold_1	funannotate	mRNA	437787	438906	.	-	.	ID=SAPN01_000145-T1;Parent=SAPN01_000145;product=hypothetical protein;
scaffold_1	funannotate	exon	438478	438906	.	-	.	ID=SAPN01_000145-T1.exon1;Parent=SAPN01_000145-T1;
scaffold_1	funannotate	exon	438219	438437	.	-	.	ID=SAPN01_000145-T1.exon2;Parent=SAPN01_000145-T1;
scaffold_1	funannotate	exon	438056	438161	.	-	.	ID=SAPN01_000145-T1.exon3;Parent=SAPN01_000145-T1;
scaffold_1	funannotate	exon	437787	437986	.	-	.	ID=SAPN01_000145-T1.exon4;Parent=SAPN01_000145-T1;
scaffold_1	funannotate	CDS	438478	438906	.	-	0	ID=SAPN01_000145-T1.cds;Parent=SAPN01_000145-T1;
scaffold_1	funannotate	CDS	438219	438437	.	-	0	ID=SAPN01_000145-T1.cds;Parent=SAPN01_000145-T1;
scaffold_1	funannotate	CDS	438056	438161	.	-	0	ID=SAPN01_000145-T1.cds;Parent=SAPN01_000145-T1;
scaffold_1	funannotate	CDS	437787	437986	.	-	2	ID=SAPN01_000145-T1.cds;Parent=SAPN01_000145-T1;
scaffold_1	funannotate	gene	442614	443637	.	+	.	ID=SAPN01_000146;
scaffold_1	funannotate	mRNA	442614	443637	.	+	.	ID=SAPN01_000146-T1;Parent=SAPN01_000146;product=hypothetical protein;
scaffold_1	funannotate	exon	442614	442812	.	+	.	ID=SAPN01_000146-T1.exon1;Parent=SAPN01_000146-T1;
scaffold_1	funannotate	exon	442862	443637	.	+	.	ID=SAPN01_000146-T1.exon2;Parent=SAPN01_000146-T1;
scaffold_1	funannotate	CDS	442614	442812	.	+	0	ID=SAPN01_000146-T1.cds;Parent=SAPN01_000146-T1;
scaffold_1	funannotate	CDS	442862	443637	.	+	2	ID=SAPN01_000146-T1.cds;Parent=SAPN01_000146-T1;
scaffold_1	funannotate	gene	444475	446825	.	+	.	ID=SAPN01_000147;
scaffold_1	funannotate	mRNA	444475	446825	.	+	.	ID=SAPN01_000147-T1;Parent=SAPN01_000147;product=hypothetical protein;
scaffold_1	funannotate	exon	444475	444740	.	+	.	ID=SAPN01_000147-T1.exon1;Parent=SAPN01_000147-T1;
scaffold_1	funannotate	exon	444825	444835	.	+	.	ID=SAPN01_000147-T1.exon2;Parent=SAPN01_000147-T1;
scaffold_1	funannotate	exon	444885	445040	.	+	.	ID=SAPN01_000147-T1.exon3;Parent=SAPN01_000147-T1;
scaffold_1	funannotate	exon	445101	445485	.	+	.	ID=SAPN01_000147-T1.exon4;Parent=SAPN01_000147-T1;
scaffold_1	funannotate	exon	445550	445634	.	+	.	ID=SAPN01_000147-T1.exon5;Parent=SAPN01_000147-T1;
scaffold_1	funannotate	exon	445695	445733	.	+	.	ID=SAPN01_000147-T1.exon6;Parent=SAPN01_000147-T1;
scaffold_1	funannotate	exon	445797	446244	.	+	.	ID=SAPN01_000147-T1.exon7;Parent=SAPN01_000147-T1;
scaffold_1	funannotate	exon	446404	446825	.	+	.	ID=SAPN01_000147-T1.exon8;Parent=SAPN01_000147-T1;
scaffold_1	funannotate	CDS	444475	444740	.	+	0	ID=SAPN01_000147-T1.cds;Parent=SAPN01_000147-T1;
scaffold_1	funannotate	CDS	444825	444835	.	+	1	ID=SAPN01_000147-T1.cds;Parent=SAPN01_000147-T1;
scaffold_1	funannotate	CDS	444885	445040	.	+	2	ID=SAPN01_000147-T1.cds;Parent=SAPN01_000147-T1;
scaffold_1	funannotate	CDS	445101	445485	.	+	2	ID=SAPN01_000147-T1.cds;Parent=SAPN01_000147-T1;
scaffold_1	funannotate	CDS	445550	445634	.	+	1	ID=SAPN01_000147-T1.cds;Parent=SAPN01_000147-T1;
scaffold_1	funannotate	CDS	445695	445733	.	+	0	ID=SAPN01_000147-T1.cds;Parent=SAPN01_000147-T1;
scaffold_1	funannotate	CDS	445797	446244	.	+	0	ID=SAPN01_000147-T1.cds;Parent=SAPN01_000147-T1;
scaffold_1	funannotate	CDS	446404	446825	.	+	2	ID=SAPN01_000147-T1.cds;Parent=SAPN01_000147-T1;
scaffold_1	funannotate	gene	448009	448968	.	+	.	ID=SAPN01_000148;
scaffold_1	funannotate	mRNA	448009	448968	.	+	.	ID=SAPN01_000148-T1;Parent=SAPN01_000148;product=hypothetical protein;
scaffold_1	funannotate	exon	448009	448278	.	+	.	ID=SAPN01_000148-T1.exon1;Parent=SAPN01_000148-T1;
scaffold_1	funannotate	exon	448351	448968	.	+	.	ID=SAPN01_000148-T1.exon2;Parent=SAPN01_000148-T1;
scaffold_1	funannotate	CDS	448009	448278	.	+	0	ID=SAPN01_000148-T1.cds;Parent=SAPN01_000148-T1;
scaffold_1	funannotate	CDS	448351	448968	.	+	0	ID=SAPN01_000148-T1.cds;Parent=SAPN01_000148-T1;
scaffold_1	funannotate	gene	450125	451597	.	+	.	ID=SAPN01_000149;
scaffold_1	funannotate	mRNA	450125	451597	.	+	.	ID=SAPN01_000149-T1;Parent=SAPN01_000149;product=hypothetical protein;
scaffold_1	funannotate	exon	450125	450385	.	+	.	ID=SAPN01_000149-T1.exon1;Parent=SAPN01_000149-T1;
scaffold_1	funannotate	exon	450466	450538	.	+	.	ID=SAPN01_000149-T1.exon2;Parent=SAPN01_000149-T1;
scaffold_1	funannotate	exon	450606	451165	.	+	.	ID=SAPN01_000149-T1.exon3;Parent=SAPN01_000149-T1;
scaffold_1	funannotate	exon	451232	451597	.	+	.	ID=SAPN01_000149-T1.exon4;Parent=SAPN01_000149-T1;
scaffold_1	funannotate	CDS	450125	450385	.	+	0	ID=SAPN01_000149-T1.cds;Parent=SAPN01_000149-T1;
scaffold_1	funannotate	CDS	450466	450538	.	+	0	ID=SAPN01_000149-T1.cds;Parent=SAPN01_000149-T1;
scaffold_1	funannotate	CDS	450606	451165	.	+	2	ID=SAPN01_000149-T1.cds;Parent=SAPN01_000149-T1;
scaffold_1	funannotate	CDS	451232	451597	.	+	0	ID=SAPN01_000149-T1.cds;Parent=SAPN01_000149-T1;
scaffold_1	funannotate	gene	453643	455975	.	-	.	ID=SAPN01_000150;
scaffold_1	funannotate	mRNA	453643	455975	.	-	.	ID=SAPN01_000150-T1;Parent=SAPN01_000150;product=hypothetical protein;
scaffold_1	funannotate	exon	455199	455975	.	-	.	ID=SAPN01_000150-T1.exon1;Parent=SAPN01_000150-T1;
scaffold_1	funannotate	exon	453643	455148	.	-	.	ID=SAPN01_000150-T1.exon2;Parent=SAPN01_000150-T1;
scaffold_1	funannotate	CDS	455199	455975	.	-	0	ID=SAPN01_000150-T1.cds;Parent=SAPN01_000150-T1;
scaffold_1	funannotate	CDS	453643	455148	.	-	0	ID=SAPN01_000150-T1.cds;Parent=SAPN01_000150-T1;
scaffold_1	funannotate	gene	459368	460328	.	+	.	ID=SAPN01_000151;
scaffold_1	funannotate	mRNA	459368	460328	.	+	.	ID=SAPN01_000151-T1;Parent=SAPN01_000151;product=hypothetical protein;
scaffold_1	funannotate	exon	459368	459943	.	+	.	ID=SAPN01_000151-T1.exon1;Parent=SAPN01_000151-T1;
scaffold_1	funannotate	exon	460050	460328	.	+	.	ID=SAPN01_000151-T1.exon2;Parent=SAPN01_000151-T1;
scaffold_1	funannotate	CDS	459368	459943	.	+	0	ID=SAPN01_000151-T1.cds;Parent=SAPN01_000151-T1;
scaffold_1	funannotate	CDS	460050	460328	.	+	0	ID=SAPN01_000151-T1.cds;Parent=SAPN01_000151-T1;
scaffold_1	funannotate	gene	460999	462751	.	+	.	ID=SAPN01_000152;
scaffold_1	funannotate	mRNA	460999	462751	.	+	.	ID=SAPN01_000152-T1;Parent=SAPN01_000152;product=hypothetical protein;
scaffold_1	funannotate	exon	460999	461345	.	+	.	ID=SAPN01_000152-T1.exon1;Parent=SAPN01_000152-T1;
scaffold_1	funannotate	exon	461419	462751	.	+	.	ID=SAPN01_000152-T1.exon2;Parent=SAPN01_000152-T1;
scaffold_1	funannotate	CDS	460999	461345	.	+	0	ID=SAPN01_000152-T1.cds;Parent=SAPN01_000152-T1;
scaffold_1	funannotate	CDS	461419	462751	.	+	1	ID=SAPN01_000152-T1.cds;Parent=SAPN01_000152-T1;
scaffold_1	funannotate	gene	462835	464030	.	-	.	ID=SAPN01_000153;
scaffold_1	funannotate	mRNA	462835	464030	.	-	.	ID=SAPN01_000153-T1;Parent=SAPN01_000153;product=hypothetical protein;
scaffold_1	funannotate	exon	463803	464030	.	-	.	ID=SAPN01_000153-T1.exon1;Parent=SAPN01_000153-T1;
scaffold_1	funannotate	exon	463581	463743	.	-	.	ID=SAPN01_000153-T1.exon2;Parent=SAPN01_000153-T1;
scaffold_1	funannotate	exon	462835	463523	.	-	.	ID=SAPN01_000153-T1.exon3;Parent=SAPN01_000153-T1;
scaffold_1	funannotate	CDS	463803	464030	.	-	0	ID=SAPN01_000153-T1.cds;Parent=SAPN01_000153-T1;
scaffold_1	funannotate	CDS	463581	463743	.	-	0	ID=SAPN01_000153-T1.cds;Parent=SAPN01_000153-T1;
scaffold_1	funannotate	CDS	462835	463523	.	-	2	ID=SAPN01_000153-T1.cds;Parent=SAPN01_000153-T1;
scaffold_1	funannotate	gene	464721	466569	.	+	.	ID=SAPN01_000154;
scaffold_1	funannotate	mRNA	464721	466569	.	+	.	ID=SAPN01_000154-T1;Parent=SAPN01_000154;product=hypothetical protein;
scaffold_1	funannotate	exon	464721	464951	.	+	.	ID=SAPN01_000154-T1.exon1;Parent=SAPN01_000154-T1;
scaffold_1	funannotate	exon	465025	465168	.	+	.	ID=SAPN01_000154-T1.exon2;Parent=SAPN01_000154-T1;
scaffold_1	funannotate	exon	465238	466569	.	+	.	ID=SAPN01_000154-T1.exon3;Parent=SAPN01_000154-T1;
scaffold_1	funannotate	CDS	464721	464951	.	+	0	ID=SAPN01_000154-T1.cds;Parent=SAPN01_000154-T1;
scaffold_1	funannotate	CDS	465025	465168	.	+	0	ID=SAPN01_000154-T1.cds;Parent=SAPN01_000154-T1;
scaffold_1	funannotate	CDS	465238	466569	.	+	0	ID=SAPN01_000154-T1.cds;Parent=SAPN01_000154-T1;
scaffold_1	funannotate	gene	469653	470105	.	+	.	ID=SAPN01_000155;
scaffold_1	funannotate	mRNA	469653	470105	.	+	.	ID=SAPN01_000155-T1;Parent=SAPN01_000155;product=hypothetical protein;
scaffold_1	funannotate	exon	469653	469869	.	+	.	ID=SAPN01_000155-T1.exon1;Parent=SAPN01_000155-T1;
scaffold_1	funannotate	exon	469963	470105	.	+	.	ID=SAPN01_000155-T1.exon2;Parent=SAPN01_000155-T1;
scaffold_1	funannotate	CDS	469653	469869	.	+	0	ID=SAPN01_000155-T1.cds;Parent=SAPN01_000155-T1;
scaffold_1	funannotate	CDS	469963	470105	.	+	2	ID=SAPN01_000155-T1.cds;Parent=SAPN01_000155-T1;
scaffold_1	funannotate	gene	471575	473576	.	+	.	ID=SAPN01_000156;
scaffold_1	funannotate	mRNA	471575	473576	.	+	.	ID=SAPN01_000156-T1;Parent=SAPN01_000156;product=hypothetical protein;
scaffold_1	funannotate	exon	471575	472040	.	+	.	ID=SAPN01_000156-T1.exon1;Parent=SAPN01_000156-T1;
scaffold_1	funannotate	exon	472098	472134	.	+	.	ID=SAPN01_000156-T1.exon2;Parent=SAPN01_000156-T1;
scaffold_1	funannotate	exon	472251	472722	.	+	.	ID=SAPN01_000156-T1.exon3;Parent=SAPN01_000156-T1;
scaffold_1	funannotate	exon	472833	473080	.	+	.	ID=SAPN01_000156-T1.exon4;Parent=SAPN01_000156-T1;
scaffold_1	funannotate	exon	473141	473576	.	+	.	ID=SAPN01_000156-T1.exon5;Parent=SAPN01_000156-T1;
scaffold_1	funannotate	CDS	471575	472040	.	+	0	ID=SAPN01_000156-T1.cds;Parent=SAPN01_000156-T1;
scaffold_1	funannotate	CDS	472098	472134	.	+	2	ID=SAPN01_000156-T1.cds;Parent=SAPN01_000156-T1;
scaffold_1	funannotate	CDS	472251	472722	.	+	1	ID=SAPN01_000156-T1.cds;Parent=SAPN01_000156-T1;
scaffold_1	funannotate	CDS	472833	473080	.	+	0	ID=SAPN01_000156-T1.cds;Parent=SAPN01_000156-T1;
scaffold_1	funannotate	CDS	473141	473576	.	+	1	ID=SAPN01_000156-T1.cds;Parent=SAPN01_000156-T1;
scaffold_1	funannotate	gene	475770	476330	.	+	.	ID=SAPN01_000157;
scaffold_1	funannotate	mRNA	475770	476330	.	+	.	ID=SAPN01_000157-T1;Parent=SAPN01_000157;product=hypothetical protein;
scaffold_1	funannotate	exon	475770	476330	.	+	.	ID=SAPN01_000157-T1.exon1;Parent=SAPN01_000157-T1;
scaffold_1	funannotate	CDS	475770	476330	.	+	0	ID=SAPN01_000157-T1.cds;Parent=SAPN01_000157-T1;
scaffold_1	funannotate	gene	477519	479764	.	-	.	ID=SAPN01_000158;
scaffold_1	funannotate	mRNA	477519	479764	.	-	.	ID=SAPN01_000158-T1;Parent=SAPN01_000158;product=hypothetical protein;
scaffold_1	funannotate	exon	479528	479764	.	-	.	ID=SAPN01_000158-T1.exon1;Parent=SAPN01_000158-T1;
scaffold_1	funannotate	exon	479376	479461	.	-	.	ID=SAPN01_000158-T1.exon2;Parent=SAPN01_000158-T1;
scaffold_1	funannotate	exon	478730	479313	.	-	.	ID=SAPN01_000158-T1.exon3;Parent=SAPN01_000158-T1;
scaffold_1	funannotate	exon	478534	478671	.	-	.	ID=SAPN01_000158-T1.exon4;Parent=SAPN01_000158-T1;
scaffold_1	funannotate	exon	477519	478477	.	-	.	ID=SAPN01_000158-T1.exon5;Parent=SAPN01_000158-T1;
scaffold_1	funannotate	CDS	479528	479764	.	-	0	ID=SAPN01_000158-T1.cds;Parent=SAPN01_000158-T1;
scaffold_1	funannotate	CDS	479376	479461	.	-	0	ID=SAPN01_000158-T1.cds;Parent=SAPN01_000158-T1;
scaffold_1	funannotate	CDS	478730	479313	.	-	1	ID=SAPN01_000158-T1.cds;Parent=SAPN01_000158-T1;
scaffold_1	funannotate	CDS	478534	478671	.	-	2	ID=SAPN01_000158-T1.cds;Parent=SAPN01_000158-T1;
scaffold_1	funannotate	CDS	477519	478477	.	-	2	ID=SAPN01_000158-T1.cds;Parent=SAPN01_000158-T1;
scaffold_1	funannotate	gene	480724	482502	.	+	.	ID=SAPN01_000159;
scaffold_1	funannotate	mRNA	480724	482502	.	+	.	ID=SAPN01_000159-T1;Parent=SAPN01_000159;product=hypothetical protein;
scaffold_1	funannotate	exon	480724	482502	.	+	.	ID=SAPN01_000159-T1.exon1;Parent=SAPN01_000159-T1;
scaffold_1	funannotate	CDS	480724	482502	.	+	0	ID=SAPN01_000159-T1.cds;Parent=SAPN01_000159-T1;
scaffold_1	funannotate	gene	483198	483885	.	-	.	ID=SAPN01_000160;
scaffold_1	funannotate	mRNA	483198	483885	.	-	.	ID=SAPN01_000160-T1;Parent=SAPN01_000160;product=hypothetical protein;
scaffold_1	funannotate	exon	483871	483885	.	-	.	ID=SAPN01_000160-T1.exon1;Parent=SAPN01_000160-T1;
scaffold_1	funannotate	exon	483723	483778	.	-	.	ID=SAPN01_000160-T1.exon2;Parent=SAPN01_000160-T1;
scaffold_1	funannotate	exon	483470	483523	.	-	.	ID=SAPN01_000160-T1.exon3;Parent=SAPN01_000160-T1;
scaffold_1	funannotate	exon	483198	483360	.	-	.	ID=SAPN01_000160-T1.exon4;Parent=SAPN01_000160-T1;
scaffold_1	funannotate	CDS	483871	483885	.	-	0	ID=SAPN01_000160-T1.cds;Parent=SAPN01_000160-T1;
scaffold_1	funannotate	CDS	483723	483778	.	-	0	ID=SAPN01_000160-T1.cds;Parent=SAPN01_000160-T1;
scaffold_1	funannotate	CDS	483470	483523	.	-	1	ID=SAPN01_000160-T1.cds;Parent=SAPN01_000160-T1;
scaffold_1	funannotate	CDS	483198	483360	.	-	1	ID=SAPN01_000160-T1.cds;Parent=SAPN01_000160-T1;
scaffold_1	funannotate	gene	484421	485618	.	+	.	ID=SAPN01_000161;
scaffold_1	funannotate	mRNA	484421	485618	.	+	.	ID=SAPN01_000161-T1;Parent=SAPN01_000161;product=hypothetical protein;
scaffold_1	funannotate	exon	484421	484568	.	+	.	ID=SAPN01_000161-T1.exon1;Parent=SAPN01_000161-T1;
scaffold_1	funannotate	exon	484639	485618	.	+	.	ID=SAPN01_000161-T1.exon2;Parent=SAPN01_000161-T1;
scaffold_1	funannotate	CDS	484421	484568	.	+	0	ID=SAPN01_000161-T1.cds;Parent=SAPN01_000161-T1;
scaffold_1	funannotate	CDS	484639	485618	.	+	2	ID=SAPN01_000161-T1.cds;Parent=SAPN01_000161-T1;
scaffold_1	funannotate	gene	486961	489312	.	+	.	ID=SAPN01_000162;
scaffold_1	funannotate	mRNA	486961	489312	.	+	.	ID=SAPN01_000162-T1;Parent=SAPN01_000162;product=hypothetical protein;
scaffold_1	funannotate	exon	486961	487460	.	+	.	ID=SAPN01_000162-T1.exon1;Parent=SAPN01_000162-T1;
scaffold_1	funannotate	exon	487554	487587	.	+	.	ID=SAPN01_000162-T1.exon2;Parent=SAPN01_000162-T1;
scaffold_1	funannotate	exon	487729	488103	.	+	.	ID=SAPN01_000162-T1.exon3;Parent=SAPN01_000162-T1;
scaffold_1	funannotate	exon	488206	489312	.	+	.	ID=SAPN01_000162-T1.exon4;Parent=SAPN01_000162-T1;
scaffold_1	funannotate	CDS	486961	487460	.	+	0	ID=SAPN01_000162-T1.cds;Parent=SAPN01_000162-T1;
scaffold_1	funannotate	CDS	487554	487587	.	+	1	ID=SAPN01_000162-T1.cds;Parent=SAPN01_000162-T1;
scaffold_1	funannotate	CDS	487729	488103	.	+	0	ID=SAPN01_000162-T1.cds;Parent=SAPN01_000162-T1;
scaffold_1	funannotate	CDS	488206	489312	.	+	0	ID=SAPN01_000162-T1.cds;Parent=SAPN01_000162-T1;
scaffold_1	funannotate	gene	489848	491458	.	-	.	ID=SAPN01_000163;
scaffold_1	funannotate	mRNA	489848	491458	.	-	.	ID=SAPN01_000163-T1;Parent=SAPN01_000163;product=hypothetical protein;
scaffold_1	funannotate	exon	491314	491458	.	-	.	ID=SAPN01_000163-T1.exon1;Parent=SAPN01_000163-T1;
scaffold_1	funannotate	exon	491111	491253	.	-	.	ID=SAPN01_000163-T1.exon2;Parent=SAPN01_000163-T1;
scaffold_1	funannotate	exon	490915	491029	.	-	.	ID=SAPN01_000163-T1.exon3;Parent=SAPN01_000163-T1;
scaffold_1	funannotate	exon	489966	490865	.	-	.	ID=SAPN01_000163-T1.exon4;Parent=SAPN01_000163-T1;
scaffold_1	funannotate	exon	489848	489909	.	-	.	ID=SAPN01_000163-T1.exon5;Parent=SAPN01_000163-T1;
scaffold_1	funannotate	CDS	491314	491458	.	-	0	ID=SAPN01_000163-T1.cds;Parent=SAPN01_000163-T1;
scaffold_1	funannotate	CDS	491111	491253	.	-	2	ID=SAPN01_000163-T1.cds;Parent=SAPN01_000163-T1;
scaffold_1	funannotate	CDS	490915	491029	.	-	0	ID=SAPN01_000163-T1.cds;Parent=SAPN01_000163-T1;
scaffold_1	funannotate	CDS	489966	490865	.	-	2	ID=SAPN01_000163-T1.cds;Parent=SAPN01_000163-T1;
scaffold_1	funannotate	CDS	489848	489909	.	-	2	ID=SAPN01_000163-T1.cds;Parent=SAPN01_000163-T1;
scaffold_1	funannotate	gene	493355	494439	.	+	.	ID=SAPN01_000164;
scaffold_1	funannotate	mRNA	493355	494439	.	+	.	ID=SAPN01_000164-T1;Parent=SAPN01_000164;product=hypothetical protein;
scaffold_1	funannotate	exon	493355	493468	.	+	.	ID=SAPN01_000164-T1.exon1;Parent=SAPN01_000164-T1;
scaffold_1	funannotate	exon	493614	493671	.	+	.	ID=SAPN01_000164-T1.exon2;Parent=SAPN01_000164-T1;
scaffold_1	funannotate	exon	493739	494439	.	+	.	ID=SAPN01_000164-T1.exon3;Parent=SAPN01_000164-T1;
scaffold_1	funannotate	CDS	493355	493468	.	+	0	ID=SAPN01_000164-T1.cds;Parent=SAPN01_000164-T1;
scaffold_1	funannotate	CDS	493614	493671	.	+	0	ID=SAPN01_000164-T1.cds;Parent=SAPN01_000164-T1;
scaffold_1	funannotate	CDS	493739	494439	.	+	2	ID=SAPN01_000164-T1.cds;Parent=SAPN01_000164-T1;
scaffold_1	funannotate	gene	495772	496495	.	+	.	ID=SAPN01_000165;
scaffold_1	funannotate	mRNA	495772	496495	.	+	.	ID=SAPN01_000165-T1;Parent=SAPN01_000165;product=hypothetical protein;
scaffold_1	funannotate	exon	495772	495949	.	+	.	ID=SAPN01_000165-T1.exon1;Parent=SAPN01_000165-T1;
scaffold_1	funannotate	exon	496141	496374	.	+	.	ID=SAPN01_000165-T1.exon2;Parent=SAPN01_000165-T1;
scaffold_1	funannotate	exon	496467	496495	.	+	.	ID=SAPN01_000165-T1.exon3;Parent=SAPN01_000165-T1;
scaffold_1	funannotate	CDS	495772	495949	.	+	0	ID=SAPN01_000165-T1.cds;Parent=SAPN01_000165-T1;
scaffold_1	funannotate	CDS	496141	496374	.	+	2	ID=SAPN01_000165-T1.cds;Parent=SAPN01_000165-T1;
scaffold_1	funannotate	CDS	496467	496495	.	+	2	ID=SAPN01_000165-T1.cds;Parent=SAPN01_000165-T1;
scaffold_1	funannotate	gene	497720	501475	.	+	.	ID=SAPN01_000166;
scaffold_1	funannotate	mRNA	497720	501475	.	+	.	ID=SAPN01_000166-T1;Parent=SAPN01_000166;product=hypothetical protein;
scaffold_1	funannotate	exon	497720	498460	.	+	.	ID=SAPN01_000166-T1.exon1;Parent=SAPN01_000166-T1;
scaffold_1	funannotate	exon	498538	499643	.	+	.	ID=SAPN01_000166-T1.exon2;Parent=SAPN01_000166-T1;
scaffold_1	funannotate	exon	499762	500021	.	+	.	ID=SAPN01_000166-T1.exon3;Parent=SAPN01_000166-T1;
scaffold_1	funannotate	exon	501057	501475	.	+	.	ID=SAPN01_000166-T1.exon4;Parent=SAPN01_000166-T1;
scaffold_1	funannotate	CDS	497720	498460	.	+	0	ID=SAPN01_000166-T1.cds;Parent=SAPN01_000166-T1;
scaffold_1	funannotate	CDS	498538	499643	.	+	0	ID=SAPN01_000166-T1.cds;Parent=SAPN01_000166-T1;
scaffold_1	funannotate	CDS	499762	500021	.	+	1	ID=SAPN01_000166-T1.cds;Parent=SAPN01_000166-T1;
scaffold_1	funannotate	CDS	501057	501475	.	+	2	ID=SAPN01_000166-T1.cds;Parent=SAPN01_000166-T1;
scaffold_1	funannotate	gene	503118	503600	.	+	.	ID=SAPN01_000167;
scaffold_1	funannotate	mRNA	503118	503600	.	+	.	ID=SAPN01_000167-T1;Parent=SAPN01_000167;product=hypothetical protein;
scaffold_1	funannotate	exon	503118	503600	.	+	.	ID=SAPN01_000167-T1.exon1;Parent=SAPN01_000167-T1;
scaffold_1	funannotate	CDS	503118	503600	.	+	0	ID=SAPN01_000167-T1.cds;Parent=SAPN01_000167-T1;
scaffold_1	funannotate	gene	503828	504025	.	+	.	ID=SAPN01_000168;
scaffold_1	funannotate	mRNA	503828	504025	.	+	.	ID=SAPN01_000168-T1;Parent=SAPN01_000168;product=hypothetical protein;
scaffold_1	funannotate	exon	503828	504025	.	+	.	ID=SAPN01_000168-T1.exon1;Parent=SAPN01_000168-T1;
scaffold_1	funannotate	CDS	503828	504025	.	+	0	ID=SAPN01_000168-T1.cds;Parent=SAPN01_000168-T1;
scaffold_1	funannotate	gene	504714	508510	.	+	.	ID=SAPN01_000169;
scaffold_1	funannotate	mRNA	504714	508510	.	+	.	ID=SAPN01_000169-T1;Parent=SAPN01_000169;product=hypothetical protein;
scaffold_1	funannotate	exon	504714	504849	.	+	.	ID=SAPN01_000169-T1.exon1;Parent=SAPN01_000169-T1;
scaffold_1	funannotate	exon	505232	505524	.	+	.	ID=SAPN01_000169-T1.exon2;Parent=SAPN01_000169-T1;
scaffold_1	funannotate	exon	505589	506739	.	+	.	ID=SAPN01_000169-T1.exon3;Parent=SAPN01_000169-T1;
scaffold_1	funannotate	exon	506793	507349	.	+	.	ID=SAPN01_000169-T1.exon4;Parent=SAPN01_000169-T1;
scaffold_1	funannotate	exon	507414	508510	.	+	.	ID=SAPN01_000169-T1.exon5;Parent=SAPN01_000169-T1;
scaffold_1	funannotate	CDS	504714	504849	.	+	0	ID=SAPN01_000169-T1.cds;Parent=SAPN01_000169-T1;
scaffold_1	funannotate	CDS	505232	505524	.	+	2	ID=SAPN01_000169-T1.cds;Parent=SAPN01_000169-T1;
scaffold_1	funannotate	CDS	505589	506739	.	+	0	ID=SAPN01_000169-T1.cds;Parent=SAPN01_000169-T1;
scaffold_1	funannotate	CDS	506793	507349	.	+	1	ID=SAPN01_000169-T1.cds;Parent=SAPN01_000169-T1;
scaffold_1	funannotate	CDS	507414	508510	.	+	2	ID=SAPN01_000169-T1.cds;Parent=SAPN01_000169-T1;
scaffold_1	funannotate	gene	509610	510706	.	+	.	ID=SAPN01_000170;
scaffold_1	funannotate	mRNA	509610	510706	.	+	.	ID=SAPN01_000170-T1;Parent=SAPN01_000170;product=hypothetical protein;
scaffold_1	funannotate	exon	509610	510001	.	+	.	ID=SAPN01_000170-T1.exon1;Parent=SAPN01_000170-T1;
scaffold_1	funannotate	exon	510085	510382	.	+	.	ID=SAPN01_000170-T1.exon2;Parent=SAPN01_000170-T1;
scaffold_1	funannotate	exon	510446	510706	.	+	.	ID=SAPN01_000170-T1.exon3;Parent=SAPN01_000170-T1;
scaffold_1	funannotate	CDS	509610	510001	.	+	0	ID=SAPN01_000170-T1.cds;Parent=SAPN01_000170-T1;
scaffold_1	funannotate	CDS	510085	510382	.	+	1	ID=SAPN01_000170-T1.cds;Parent=SAPN01_000170-T1;
scaffold_1	funannotate	CDS	510446	510706	.	+	0	ID=SAPN01_000170-T1.cds;Parent=SAPN01_000170-T1;
scaffold_1	funannotate	gene	511666	513306	.	+	.	ID=SAPN01_000171;
scaffold_1	funannotate	mRNA	511666	513306	.	+	.	ID=SAPN01_000171-T1;Parent=SAPN01_000171;product=hypothetical protein;
scaffold_1	funannotate	exon	511666	513306	.	+	.	ID=SAPN01_000171-T1.exon1;Parent=SAPN01_000171-T1;
scaffold_1	funannotate	CDS	511666	513306	.	+	0	ID=SAPN01_000171-T1.cds;Parent=SAPN01_000171-T1;
scaffold_1	funannotate	gene	513756	515024	.	-	.	ID=SAPN01_000172;
scaffold_1	funannotate	mRNA	513756	515024	.	-	.	ID=SAPN01_000172-T1;Parent=SAPN01_000172;product=hypothetical protein;
scaffold_1	funannotate	exon	514862	515024	.	-	.	ID=SAPN01_000172-T1.exon1;Parent=SAPN01_000172-T1;
scaffold_1	funannotate	exon	513756	514711	.	-	.	ID=SAPN01_000172-T1.exon2;Parent=SAPN01_000172-T1;
scaffold_1	funannotate	CDS	514862	515024	.	-	0	ID=SAPN01_000172-T1.cds;Parent=SAPN01_000172-T1;
scaffold_1	funannotate	CDS	513756	514711	.	-	2	ID=SAPN01_000172-T1.cds;Parent=SAPN01_000172-T1;
scaffold_1	funannotate	gene	516727	517722	.	+	.	ID=SAPN01_000173;
scaffold_1	funannotate	mRNA	516727	517722	.	+	.	ID=SAPN01_000173-T1;Parent=SAPN01_000173;product=hypothetical protein;
scaffold_1	funannotate	exon	516727	517722	.	+	.	ID=SAPN01_000173-T1.exon1;Parent=SAPN01_000173-T1;
scaffold_1	funannotate	CDS	516727	517722	.	+	0	ID=SAPN01_000173-T1.cds;Parent=SAPN01_000173-T1;
scaffold_1	funannotate	gene	518708	519269	.	+	.	ID=SAPN01_000174;
scaffold_1	funannotate	mRNA	518708	519269	.	+	.	ID=SAPN01_000174-T1;Parent=SAPN01_000174;product=hypothetical protein;
scaffold_1	funannotate	exon	518708	518768	.	+	.	ID=SAPN01_000174-T1.exon1;Parent=SAPN01_000174-T1;
scaffold_1	funannotate	exon	518830	519269	.	+	.	ID=SAPN01_000174-T1.exon2;Parent=SAPN01_000174-T1;
scaffold_1	funannotate	CDS	518708	518768	.	+	0	ID=SAPN01_000174-T1.cds;Parent=SAPN01_000174-T1;
scaffold_1	funannotate	CDS	518830	519269	.	+	2	ID=SAPN01_000174-T1.cds;Parent=SAPN01_000174-T1;
scaffold_1	funannotate	gene	520215	521567	.	+	.	ID=SAPN01_000175;
scaffold_1	funannotate	mRNA	520215	521567	.	+	.	ID=SAPN01_000175-T1;Parent=SAPN01_000175;product=hypothetical protein;
scaffold_1	funannotate	exon	520215	520427	.	+	.	ID=SAPN01_000175-T1.exon1;Parent=SAPN01_000175-T1;
scaffold_1	funannotate	exon	520545	521567	.	+	.	ID=SAPN01_000175-T1.exon2;Parent=SAPN01_000175-T1;
scaffold_1	funannotate	CDS	520215	520427	.	+	0	ID=SAPN01_000175-T1.cds;Parent=SAPN01_000175-T1;
scaffold_1	funannotate	CDS	520545	521567	.	+	0	ID=SAPN01_000175-T1.cds;Parent=SAPN01_000175-T1;
scaffold_1	funannotate	gene	522708	528359	.	-	.	ID=SAPN01_000176;
scaffold_1	funannotate	mRNA	522708	528359	.	-	.	ID=SAPN01_000176-T1;Parent=SAPN01_000176;product=hypothetical protein;
scaffold_1	funannotate	exon	522708	528359	.	-	.	ID=SAPN01_000176-T1.exon1;Parent=SAPN01_000176-T1;
scaffold_1	funannotate	CDS	522708	528359	.	-	0	ID=SAPN01_000176-T1.cds;Parent=SAPN01_000176-T1;
scaffold_1	funannotate	gene	529098	530163	.	-	.	ID=SAPN01_000177;
scaffold_1	funannotate	mRNA	529098	530163	.	-	.	ID=SAPN01_000177-T1;Parent=SAPN01_000177;product=hypothetical protein;
scaffold_1	funannotate	exon	530149	530163	.	-	.	ID=SAPN01_000177-T1.exon1;Parent=SAPN01_000177-T1;
scaffold_1	funannotate	exon	529098	530090	.	-	.	ID=SAPN01_000177-T1.exon2;Parent=SAPN01_000177-T1;
scaffold_1	funannotate	CDS	530149	530163	.	-	0	ID=SAPN01_000177-T1.cds;Parent=SAPN01_000177-T1;
scaffold_1	funannotate	CDS	529098	530090	.	-	0	ID=SAPN01_000177-T1.cds;Parent=SAPN01_000177-T1;
scaffold_1	funannotate	gene	532638	534223	.	+	.	ID=SAPN01_000178;
scaffold_1	funannotate	mRNA	532638	534223	.	+	.	ID=SAPN01_000178-T1;Parent=SAPN01_000178;product=hypothetical protein;
scaffold_1	funannotate	exon	532638	533549	.	+	.	ID=SAPN01_000178-T1.exon1;Parent=SAPN01_000178-T1;
scaffold_1	funannotate	exon	533741	534223	.	+	.	ID=SAPN01_000178-T1.exon2;Parent=SAPN01_000178-T1;
scaffold_1	funannotate	CDS	532638	533549	.	+	0	ID=SAPN01_000178-T1.cds;Parent=SAPN01_000178-T1;
scaffold_1	funannotate	CDS	533741	534223	.	+	0	ID=SAPN01_000178-T1.cds;Parent=SAPN01_000178-T1;
scaffold_1	funannotate	gene	544736	548347	.	+	.	ID=SAPN01_000179;
scaffold_1	funannotate	mRNA	544736	548347	.	+	.	ID=SAPN01_000179-T1;Parent=SAPN01_000179;product=hypothetical protein;
scaffold_1	funannotate	exon	544736	546683	.	+	.	ID=SAPN01_000179-T1.exon1;Parent=SAPN01_000179-T1;
scaffold_1	funannotate	exon	546876	548347	.	+	.	ID=SAPN01_000179-T1.exon2;Parent=SAPN01_000179-T1;
scaffold_1	funannotate	CDS	544736	546683	.	+	0	ID=SAPN01_000179-T1.cds;Parent=SAPN01_000179-T1;
scaffold_1	funannotate	CDS	546876	548347	.	+	2	ID=SAPN01_000179-T1.cds;Parent=SAPN01_000179-T1;
scaffold_1	funannotate	gene	549665	551387	.	+	.	ID=SAPN01_000180;
scaffold_1	funannotate	mRNA	549665	551387	.	+	.	ID=SAPN01_000180-T1;Parent=SAPN01_000180;product=hypothetical protein;
scaffold_1	funannotate	exon	549665	550085	.	+	.	ID=SAPN01_000180-T1.exon1;Parent=SAPN01_000180-T1;
scaffold_1	funannotate	exon	550145	550416	.	+	.	ID=SAPN01_000180-T1.exon2;Parent=SAPN01_000180-T1;
scaffold_1	funannotate	exon	550478	550593	.	+	.	ID=SAPN01_000180-T1.exon3;Parent=SAPN01_000180-T1;
scaffold_1	funannotate	exon	550652	551387	.	+	.	ID=SAPN01_000180-T1.exon4;Parent=SAPN01_000180-T1;
scaffold_1	funannotate	CDS	549665	550085	.	+	0	ID=SAPN01_000180-T1.cds;Parent=SAPN01_000180-T1;
scaffold_1	funannotate	CDS	550145	550416	.	+	2	ID=SAPN01_000180-T1.cds;Parent=SAPN01_000180-T1;
scaffold_1	funannotate	CDS	550478	550593	.	+	0	ID=SAPN01_000180-T1.cds;Parent=SAPN01_000180-T1;
scaffold_1	funannotate	CDS	550652	551387	.	+	1	ID=SAPN01_000180-T1.cds;Parent=SAPN01_000180-T1;
scaffold_1	funannotate	gene	552731	553694	.	+	.	ID=SAPN01_000181;
scaffold_1	funannotate	mRNA	552731	553694	.	+	.	ID=SAPN01_000181-T1;Parent=SAPN01_000181;product=hypothetical protein;
scaffold_1	funannotate	exon	552731	553028	.	+	.	ID=SAPN01_000181-T1.exon1;Parent=SAPN01_000181-T1;
scaffold_1	funannotate	exon	553127	553371	.	+	.	ID=SAPN01_000181-T1.exon2;Parent=SAPN01_000181-T1;
scaffold_1	funannotate	exon	553458	553694	.	+	.	ID=SAPN01_000181-T1.exon3;Parent=SAPN01_000181-T1;
scaffold_1	funannotate	CDS	552731	553028	.	+	0	ID=SAPN01_000181-T1.cds;Parent=SAPN01_000181-T1;
scaffold_1	funannotate	CDS	553127	553371	.	+	2	ID=SAPN01_000181-T1.cds;Parent=SAPN01_000181-T1;
scaffold_1	funannotate	CDS	553458	553694	.	+	0	ID=SAPN01_000181-T1.cds;Parent=SAPN01_000181-T1;
scaffold_1	funannotate	gene	554539	555579	.	-	.	ID=SAPN01_000182;
scaffold_1	funannotate	mRNA	554539	555579	.	-	.	ID=SAPN01_000182-T1;Parent=SAPN01_000182;product=hypothetical protein;
scaffold_1	funannotate	exon	554539	555579	.	-	.	ID=SAPN01_000182-T1.exon1;Parent=SAPN01_000182-T1;
scaffold_1	funannotate	CDS	554539	555579	.	-	0	ID=SAPN01_000182-T1.cds;Parent=SAPN01_000182-T1;
scaffold_1	funannotate	gene	558860	560908	.	-	.	ID=SAPN01_000183;
scaffold_1	funannotate	mRNA	558860	560908	.	-	.	ID=SAPN01_000183-T1;Parent=SAPN01_000183;product=hypothetical protein;
scaffold_1	funannotate	exon	560253	560908	.	-	.	ID=SAPN01_000183-T1.exon1;Parent=SAPN01_000183-T1;
scaffold_1	funannotate	exon	559125	560179	.	-	.	ID=SAPN01_000183-T1.exon2;Parent=SAPN01_000183-T1;
scaffold_1	funannotate	exon	559059	559064	.	-	.	ID=SAPN01_000183-T1.exon3;Parent=SAPN01_000183-T1;
scaffold_1	funannotate	exon	558860	558903	.	-	.	ID=SAPN01_000183-T1.exon4;Parent=SAPN01_000183-T1;
scaffold_1	funannotate	CDS	560253	560908	.	-	0	ID=SAPN01_000183-T1.cds;Parent=SAPN01_000183-T1;
scaffold_1	funannotate	CDS	559125	560179	.	-	1	ID=SAPN01_000183-T1.cds;Parent=SAPN01_000183-T1;
scaffold_1	funannotate	CDS	559059	559064	.	-	2	ID=SAPN01_000183-T1.cds;Parent=SAPN01_000183-T1;
scaffold_1	funannotate	CDS	558860	558903	.	-	2	ID=SAPN01_000183-T1.cds;Parent=SAPN01_000183-T1;
scaffold_1	funannotate	gene	567059	568945	.	-	.	ID=SAPN01_000184;
scaffold_1	funannotate	mRNA	567059	568945	.	-	.	ID=SAPN01_000184-T1;Parent=SAPN01_000184;product=hypothetical protein;
scaffold_1	funannotate	exon	568910	568945	.	-	.	ID=SAPN01_000184-T1.exon1;Parent=SAPN01_000184-T1;
scaffold_1	funannotate	exon	567532	568780	.	-	.	ID=SAPN01_000184-T1.exon2;Parent=SAPN01_000184-T1;
scaffold_1	funannotate	exon	567059	567447	.	-	.	ID=SAPN01_000184-T1.exon3;Parent=SAPN01_000184-T1;
scaffold_1	funannotate	CDS	568910	568945	.	-	0	ID=SAPN01_000184-T1.cds;Parent=SAPN01_000184-T1;
scaffold_1	funannotate	CDS	567532	568780	.	-	0	ID=SAPN01_000184-T1.cds;Parent=SAPN01_000184-T1;
scaffold_1	funannotate	CDS	567059	567447	.	-	2	ID=SAPN01_000184-T1.cds;Parent=SAPN01_000184-T1;
scaffold_1	funannotate	gene	569970	570266	.	+	.	ID=SAPN01_000185;
scaffold_1	funannotate	mRNA	569970	570266	.	+	.	ID=SAPN01_000185-T1;Parent=SAPN01_000185;product=hypothetical protein;
scaffold_1	funannotate	exon	569970	570266	.	+	.	ID=SAPN01_000185-T1.exon1;Parent=SAPN01_000185-T1;
scaffold_1	funannotate	CDS	569970	570266	.	+	0	ID=SAPN01_000185-T1.cds;Parent=SAPN01_000185-T1;
scaffold_1	funannotate	gene	571319	572676	.	-	.	ID=SAPN01_000186;
scaffold_1	funannotate	mRNA	571319	572676	.	-	.	ID=SAPN01_000186-T1;Parent=SAPN01_000186;product=hypothetical protein;
scaffold_1	funannotate	exon	572567	572676	.	-	.	ID=SAPN01_000186-T1.exon1;Parent=SAPN01_000186-T1;
scaffold_1	funannotate	exon	571319	572504	.	-	.	ID=SAPN01_000186-T1.exon2;Parent=SAPN01_000186-T1;
scaffold_1	funannotate	CDS	572567	572676	.	-	0	ID=SAPN01_000186-T1.cds;Parent=SAPN01_000186-T1;
scaffold_1	funannotate	CDS	571319	572504	.	-	1	ID=SAPN01_000186-T1.cds;Parent=SAPN01_000186-T1;
scaffold_1	funannotate	gene	578221	579586	.	-	.	ID=SAPN01_000187;
scaffold_1	funannotate	mRNA	578221	579586	.	-	.	ID=SAPN01_000187-T1;Parent=SAPN01_000187;product=hypothetical protein;
scaffold_1	funannotate	exon	579414	579586	.	-	.	ID=SAPN01_000187-T1.exon1;Parent=SAPN01_000187-T1;
scaffold_1	funannotate	exon	579076	579351	.	-	.	ID=SAPN01_000187-T1.exon2;Parent=SAPN01_000187-T1;
scaffold_1	funannotate	exon	578221	579022	.	-	.	ID=SAPN01_000187-T1.exon3;Parent=SAPN01_000187-T1;
scaffold_1	funannotate	CDS	579414	579586	.	-	0	ID=SAPN01_000187-T1.cds;Parent=SAPN01_000187-T1;
scaffold_1	funannotate	CDS	579076	579351	.	-	1	ID=SAPN01_000187-T1.cds;Parent=SAPN01_000187-T1;
scaffold_1	funannotate	CDS	578221	579022	.	-	1	ID=SAPN01_000187-T1.cds;Parent=SAPN01_000187-T1;
scaffold_1	funannotate	gene	580912	583085	.	-	.	ID=SAPN01_000188;
scaffold_1	funannotate	mRNA	580912	583085	.	-	.	ID=SAPN01_000188-T1;Parent=SAPN01_000188;product=hypothetical protein;
scaffold_1	funannotate	exon	583021	583085	.	-	.	ID=SAPN01_000188-T1.exon1;Parent=SAPN01_000188-T1;
scaffold_1	funannotate	exon	580912	582943	.	-	.	ID=SAPN01_000188-T1.exon2;Parent=SAPN01_000188-T1;
scaffold_1	funannotate	CDS	583021	583085	.	-	0	ID=SAPN01_000188-T1.cds;Parent=SAPN01_000188-T1;
scaffold_1	funannotate	CDS	580912	582943	.	-	1	ID=SAPN01_000188-T1.cds;Parent=SAPN01_000188-T1;
scaffold_1	funannotate	gene	583739	587549	.	-	.	ID=SAPN01_000189;
scaffold_1	funannotate	mRNA	583739	587549	.	-	.	ID=SAPN01_000189-T1;Parent=SAPN01_000189;product=hypothetical protein;
scaffold_1	funannotate	exon	586306	587549	.	-	.	ID=SAPN01_000189-T1.exon1;Parent=SAPN01_000189-T1;
scaffold_1	funannotate	exon	584675	586230	.	-	.	ID=SAPN01_000189-T1.exon2;Parent=SAPN01_000189-T1;
scaffold_1	funannotate	exon	583739	584613	.	-	.	ID=SAPN01_000189-T1.exon3;Parent=SAPN01_000189-T1;
scaffold_1	funannotate	CDS	586306	587549	.	-	0	ID=SAPN01_000189-T1.cds;Parent=SAPN01_000189-T1;
scaffold_1	funannotate	CDS	584675	586230	.	-	1	ID=SAPN01_000189-T1.cds;Parent=SAPN01_000189-T1;
scaffold_1	funannotate	CDS	583739	584613	.	-	2	ID=SAPN01_000189-T1.cds;Parent=SAPN01_000189-T1;
scaffold_1	funannotate	gene	588857	590407	.	+	.	ID=SAPN01_000190;
scaffold_1	funannotate	mRNA	588857	590407	.	+	.	ID=SAPN01_000190-T1;Parent=SAPN01_000190;product=hypothetical protein;
scaffold_1	funannotate	exon	588857	589100	.	+	.	ID=SAPN01_000190-T1.exon1;Parent=SAPN01_000190-T1;
scaffold_1	funannotate	exon	589158	590407	.	+	.	ID=SAPN01_000190-T1.exon2;Parent=SAPN01_000190-T1;
scaffold_1	funannotate	CDS	588857	589100	.	+	0	ID=SAPN01_000190-T1.cds;Parent=SAPN01_000190-T1;
scaffold_1	funannotate	CDS	589158	590407	.	+	2	ID=SAPN01_000190-T1.cds;Parent=SAPN01_000190-T1;
scaffold_1	funannotate	gene	590940	591863	.	+	.	ID=SAPN01_000191;
scaffold_1	funannotate	mRNA	590940	591863	.	+	.	ID=SAPN01_000191-T1;Parent=SAPN01_000191;product=hypothetical protein;
scaffold_1	funannotate	exon	590940	591863	.	+	.	ID=SAPN01_000191-T1.exon1;Parent=SAPN01_000191-T1;
scaffold_1	funannotate	CDS	590940	591863	.	+	0	ID=SAPN01_000191-T1.cds;Parent=SAPN01_000191-T1;
scaffold_1	funannotate	gene	592470	595079	.	-	.	ID=SAPN01_000192;
scaffold_1	funannotate	mRNA	592470	595079	.	-	.	ID=SAPN01_000192-T1;Parent=SAPN01_000192;product=hypothetical protein;
scaffold_1	funannotate	exon	594931	595079	.	-	.	ID=SAPN01_000192-T1.exon1;Parent=SAPN01_000192-T1;
scaffold_1	funannotate	exon	594720	594865	.	-	.	ID=SAPN01_000192-T1.exon2;Parent=SAPN01_000192-T1;
scaffold_1	funannotate	exon	593160	594661	.	-	.	ID=SAPN01_000192-T1.exon3;Parent=SAPN01_000192-T1;
scaffold_1	funannotate	exon	592905	593093	.	-	.	ID=SAPN01_000192-T1.exon4;Parent=SAPN01_000192-T1;
scaffold_1	funannotate	exon	592470	592802	.	-	.	ID=SAPN01_000192-T1.exon5;Parent=SAPN01_000192-T1;
scaffold_1	funannotate	CDS	594931	595079	.	-	0	ID=SAPN01_000192-T1.cds;Parent=SAPN01_000192-T1;
scaffold_1	funannotate	CDS	594720	594865	.	-	1	ID=SAPN01_000192-T1.cds;Parent=SAPN01_000192-T1;
scaffold_1	funannotate	CDS	593160	594661	.	-	2	ID=SAPN01_000192-T1.cds;Parent=SAPN01_000192-T1;
scaffold_1	funannotate	CDS	592905	593093	.	-	0	ID=SAPN01_000192-T1.cds;Parent=SAPN01_000192-T1;
scaffold_1	funannotate	CDS	592470	592802	.	-	0	ID=SAPN01_000192-T1.cds;Parent=SAPN01_000192-T1;
scaffold_1	funannotate	gene	595800	597214	.	+	.	ID=SAPN01_000193;
scaffold_1	funannotate	mRNA	595800	597214	.	+	.	ID=SAPN01_000193-T1;Parent=SAPN01_000193;product=hypothetical protein;
scaffold_1	funannotate	exon	595800	596091	.	+	.	ID=SAPN01_000193-T1.exon1;Parent=SAPN01_000193-T1;
scaffold_1	funannotate	exon	596211	596602	.	+	.	ID=SAPN01_000193-T1.exon2;Parent=SAPN01_000193-T1;
scaffold_1	funannotate	exon	596733	597104	.	+	.	ID=SAPN01_000193-T1.exon3;Parent=SAPN01_000193-T1;
scaffold_1	funannotate	exon	597206	597214	.	+	.	ID=SAPN01_000193-T1.exon4;Parent=SAPN01_000193-T1;
scaffold_1	funannotate	CDS	595800	596091	.	+	0	ID=SAPN01_000193-T1.cds;Parent=SAPN01_000193-T1;
scaffold_1	funannotate	CDS	596211	596602	.	+	2	ID=SAPN01_000193-T1.cds;Parent=SAPN01_000193-T1;
scaffold_1	funannotate	CDS	596733	597104	.	+	0	ID=SAPN01_000193-T1.cds;Parent=SAPN01_000193-T1;
scaffold_1	funannotate	CDS	597206	597214	.	+	0	ID=SAPN01_000193-T1.cds;Parent=SAPN01_000193-T1;
scaffold_1	funannotate	gene	597874	599247	.	-	.	ID=SAPN01_000194;
scaffold_1	funannotate	mRNA	597874	599247	.	-	.	ID=SAPN01_000194-T1;Parent=SAPN01_000194;product=hypothetical protein;
scaffold_1	funannotate	exon	598732	599247	.	-	.	ID=SAPN01_000194-T1.exon1;Parent=SAPN01_000194-T1;
scaffold_1	funannotate	exon	598577	598673	.	-	.	ID=SAPN01_000194-T1.exon2;Parent=SAPN01_000194-T1;
scaffold_1	funannotate	exon	598358	598425	.	-	.	ID=SAPN01_000194-T1.exon3;Parent=SAPN01_000194-T1;
scaffold_1	funannotate	exon	598274	598318	.	-	.	ID=SAPN01_000194-T1.exon4;Parent=SAPN01_000194-T1;
scaffold_1	funannotate	exon	597874	598161	.	-	.	ID=SAPN01_000194-T1.exon5;Parent=SAPN01_000194-T1;
scaffold_1	funannotate	CDS	598732	599247	.	-	0	ID=SAPN01_000194-T1.cds;Parent=SAPN01_000194-T1;
scaffold_1	funannotate	CDS	598577	598673	.	-	0	ID=SAPN01_000194-T1.cds;Parent=SAPN01_000194-T1;
scaffold_1	funannotate	CDS	598358	598425	.	-	2	ID=SAPN01_000194-T1.cds;Parent=SAPN01_000194-T1;
scaffold_1	funannotate	CDS	598274	598318	.	-	0	ID=SAPN01_000194-T1.cds;Parent=SAPN01_000194-T1;
scaffold_1	funannotate	CDS	597874	598161	.	-	0	ID=SAPN01_000194-T1.cds;Parent=SAPN01_000194-T1;
scaffold_1	funannotate	gene	603629	603901	.	-	.	ID=SAPN01_000195;
scaffold_1	funannotate	mRNA	603629	603901	.	-	.	ID=SAPN01_000195-T1;Parent=SAPN01_000195;product=hypothetical protein;
scaffold_1	funannotate	exon	603629	603901	.	-	.	ID=SAPN01_000195-T1.exon1;Parent=SAPN01_000195-T1;
scaffold_1	funannotate	CDS	603629	603901	.	-	0	ID=SAPN01_000195-T1.cds;Parent=SAPN01_000195-T1;
scaffold_1	funannotate	gene	605855	607362	.	-	.	ID=SAPN01_000196;
scaffold_1	funannotate	mRNA	605855	607362	.	-	.	ID=SAPN01_000196-T1;Parent=SAPN01_000196;product=hypothetical protein;
scaffold_1	funannotate	exon	606355	607362	.	-	.	ID=SAPN01_000196-T1.exon1;Parent=SAPN01_000196-T1;
scaffold_1	funannotate	exon	605855	606268	.	-	.	ID=SAPN01_000196-T1.exon2;Parent=SAPN01_000196-T1;
scaffold_1	funannotate	CDS	606355	607362	.	-	0	ID=SAPN01_000196-T1.cds;Parent=SAPN01_000196-T1;
scaffold_1	funannotate	CDS	605855	606268	.	-	0	ID=SAPN01_000196-T1.cds;Parent=SAPN01_000196-T1;
scaffold_1	funannotate	gene	607461	608541	.	-	.	ID=SAPN01_000197;
scaffold_1	funannotate	mRNA	607461	608541	.	-	.	ID=SAPN01_000197-T1;Parent=SAPN01_000197;product=hypothetical protein;
scaffold_1	funannotate	exon	608477	608541	.	-	.	ID=SAPN01_000197-T1.exon1;Parent=SAPN01_000197-T1;
scaffold_1	funannotate	exon	608287	608405	.	-	.	ID=SAPN01_000197-T1.exon2;Parent=SAPN01_000197-T1;
scaffold_1	funannotate	exon	607461	608215	.	-	.	ID=SAPN01_000197-T1.exon3;Parent=SAPN01_000197-T1;
scaffold_1	funannotate	CDS	608477	608541	.	-	0	ID=SAPN01_000197-T1.cds;Parent=SAPN01_000197-T1;
scaffold_1	funannotate	CDS	608287	608405	.	-	1	ID=SAPN01_000197-T1.cds;Parent=SAPN01_000197-T1;
scaffold_1	funannotate	CDS	607461	608215	.	-	2	ID=SAPN01_000197-T1.cds;Parent=SAPN01_000197-T1;
scaffold_1	funannotate	gene	609661	610719	.	+	.	ID=SAPN01_000198;
scaffold_1	funannotate	mRNA	609661	610719	.	+	.	ID=SAPN01_000198-T1;Parent=SAPN01_000198;product=hypothetical protein;
scaffold_1	funannotate	exon	609661	609810	.	+	.	ID=SAPN01_000198-T1.exon1;Parent=SAPN01_000198-T1;
scaffold_1	funannotate	exon	609870	610409	.	+	.	ID=SAPN01_000198-T1.exon2;Parent=SAPN01_000198-T1;
scaffold_1	funannotate	exon	610489	610719	.	+	.	ID=SAPN01_000198-T1.exon3;Parent=SAPN01_000198-T1;
scaffold_1	funannotate	CDS	609661	609810	.	+	0	ID=SAPN01_000198-T1.cds;Parent=SAPN01_000198-T1;
scaffold_1	funannotate	CDS	609870	610409	.	+	0	ID=SAPN01_000198-T1.cds;Parent=SAPN01_000198-T1;
scaffold_1	funannotate	CDS	610489	610719	.	+	0	ID=SAPN01_000198-T1.cds;Parent=SAPN01_000198-T1;
scaffold_1	funannotate	gene	612775	613457	.	+	.	ID=SAPN01_000199;
scaffold_1	funannotate	mRNA	612775	613457	.	+	.	ID=SAPN01_000199-T1;Parent=SAPN01_000199;product=hypothetical protein;
scaffold_1	funannotate	exon	612775	612847	.	+	.	ID=SAPN01_000199-T1.exon1;Parent=SAPN01_000199-T1;
scaffold_1	funannotate	exon	612904	613134	.	+	.	ID=SAPN01_000199-T1.exon2;Parent=SAPN01_000199-T1;
scaffold_1	funannotate	exon	613282	613457	.	+	.	ID=SAPN01_000199-T1.exon3;Parent=SAPN01_000199-T1;
scaffold_1	funannotate	CDS	612775	612847	.	+	0	ID=SAPN01_000199-T1.cds;Parent=SAPN01_000199-T1;
scaffold_1	funannotate	CDS	612904	613134	.	+	2	ID=SAPN01_000199-T1.cds;Parent=SAPN01_000199-T1;
scaffold_1	funannotate	CDS	613282	613457	.	+	2	ID=SAPN01_000199-T1.cds;Parent=SAPN01_000199-T1;
scaffold_1	funannotate	gene	614546	616796	.	-	.	ID=SAPN01_000200;
scaffold_1	funannotate	mRNA	614546	616796	.	-	.	ID=SAPN01_000200-T1;Parent=SAPN01_000200;product=hypothetical protein;
scaffold_1	funannotate	exon	616199	616796	.	-	.	ID=SAPN01_000200-T1.exon1;Parent=SAPN01_000200-T1;
scaffold_1	funannotate	exon	615797	616122	.	-	.	ID=SAPN01_000200-T1.exon2;Parent=SAPN01_000200-T1;
scaffold_1	funannotate	exon	615233	615564	.	-	.	ID=SAPN01_000200-T1.exon3;Parent=SAPN01_000200-T1;
scaffold_1	funannotate	exon	614546	615140	.	-	.	ID=SAPN01_000200-T1.exon4;Parent=SAPN01_000200-T1;
scaffold_1	funannotate	CDS	616199	616796	.	-	0	ID=SAPN01_000200-T1.cds;Parent=SAPN01_000200-T1;
scaffold_1	funannotate	CDS	615797	616122	.	-	2	ID=SAPN01_000200-T1.cds;Parent=SAPN01_000200-T1;
scaffold_1	funannotate	CDS	615233	615564	.	-	0	ID=SAPN01_000200-T1.cds;Parent=SAPN01_000200-T1;
scaffold_1	funannotate	CDS	614546	615140	.	-	1	ID=SAPN01_000200-T1.cds;Parent=SAPN01_000200-T1;
scaffold_1	funannotate	gene	619047	620282	.	+	.	ID=SAPN01_000201;
scaffold_1	funannotate	mRNA	619047	620282	.	+	.	ID=SAPN01_000201-T1;Parent=SAPN01_000201;product=hypothetical protein;
scaffold_1	funannotate	exon	619047	619402	.	+	.	ID=SAPN01_000201-T1.exon1;Parent=SAPN01_000201-T1;
scaffold_1	funannotate	exon	619474	619631	.	+	.	ID=SAPN01_000201-T1.exon2;Parent=SAPN01_000201-T1;
scaffold_1	funannotate	exon	619694	619901	.	+	.	ID=SAPN01_000201-T1.exon3;Parent=SAPN01_000201-T1;
scaffold_1	funannotate	exon	619962	620095	.	+	.	ID=SAPN01_000201-T1.exon4;Parent=SAPN01_000201-T1;
scaffold_1	funannotate	exon	620155	620282	.	+	.	ID=SAPN01_000201-T1.exon5;Parent=SAPN01_000201-T1;
scaffold_1	funannotate	CDS	619047	619402	.	+	0	ID=SAPN01_000201-T1.cds;Parent=SAPN01_000201-T1;
scaffold_1	funannotate	CDS	619474	619631	.	+	1	ID=SAPN01_000201-T1.cds;Parent=SAPN01_000201-T1;
scaffold_1	funannotate	CDS	619694	619901	.	+	2	ID=SAPN01_000201-T1.cds;Parent=SAPN01_000201-T1;
scaffold_1	funannotate	CDS	619962	620095	.	+	1	ID=SAPN01_000201-T1.cds;Parent=SAPN01_000201-T1;
scaffold_1	funannotate	CDS	620155	620282	.	+	2	ID=SAPN01_000201-T1.cds;Parent=SAPN01_000201-T1;
scaffold_1	funannotate	gene	620807	621760	.	+	.	ID=SAPN01_000202;
scaffold_1	funannotate	mRNA	620807	621760	.	+	.	ID=SAPN01_000202-T1;Parent=SAPN01_000202;product=hypothetical protein;
scaffold_1	funannotate	exon	620807	621760	.	+	.	ID=SAPN01_000202-T1.exon1;Parent=SAPN01_000202-T1;
scaffold_1	funannotate	CDS	620807	621760	.	+	0	ID=SAPN01_000202-T1.cds;Parent=SAPN01_000202-T1;
scaffold_1	funannotate	gene	622838	624043	.	+	.	ID=SAPN01_000203;
scaffold_1	funannotate	mRNA	622838	624043	.	+	.	ID=SAPN01_000203-T1;Parent=SAPN01_000203;product=hypothetical protein;
scaffold_1	funannotate	exon	622838	624043	.	+	.	ID=SAPN01_000203-T1.exon1;Parent=SAPN01_000203-T1;
scaffold_1	funannotate	CDS	622838	624043	.	+	0	ID=SAPN01_000203-T1.cds;Parent=SAPN01_000203-T1;
scaffold_1	funannotate	gene	624714	625073	.	-	.	ID=SAPN01_000204;
scaffold_1	funannotate	mRNA	624714	625073	.	-	.	ID=SAPN01_000204-T1;Parent=SAPN01_000204;product=hypothetical protein;
scaffold_1	funannotate	exon	624714	625073	.	-	.	ID=SAPN01_000204-T1.exon1;Parent=SAPN01_000204-T1;
scaffold_1	funannotate	CDS	624714	625073	.	-	0	ID=SAPN01_000204-T1.cds;Parent=SAPN01_000204-T1;
scaffold_1	funannotate	gene	626713	627501	.	-	.	ID=SAPN01_000205;
scaffold_1	funannotate	mRNA	626713	627501	.	-	.	ID=SAPN01_000205-T1;Parent=SAPN01_000205;product=hypothetical protein;
scaffold_1	funannotate	exon	626713	627501	.	-	.	ID=SAPN01_000205-T1.exon1;Parent=SAPN01_000205-T1;
scaffold_1	funannotate	CDS	626713	627501	.	-	0	ID=SAPN01_000205-T1.cds;Parent=SAPN01_000205-T1;
scaffold_1	funannotate	gene	628373	629766	.	+	.	ID=SAPN01_000206;
scaffold_1	funannotate	mRNA	628373	629766	.	+	.	ID=SAPN01_000206-T1;Parent=SAPN01_000206;product=hypothetical protein;
scaffold_1	funannotate	exon	628373	628420	.	+	.	ID=SAPN01_000206-T1.exon1;Parent=SAPN01_000206-T1;
scaffold_1	funannotate	exon	628486	629766	.	+	.	ID=SAPN01_000206-T1.exon2;Parent=SAPN01_000206-T1;
scaffold_1	funannotate	CDS	628373	628420	.	+	0	ID=SAPN01_000206-T1.cds;Parent=SAPN01_000206-T1;
scaffold_1	funannotate	CDS	628486	629766	.	+	0	ID=SAPN01_000206-T1.cds;Parent=SAPN01_000206-T1;
scaffold_1	funannotate	gene	631869	632642	.	+	.	ID=SAPN01_000207;
scaffold_1	funannotate	mRNA	631869	632642	.	+	.	ID=SAPN01_000207-T1;Parent=SAPN01_000207;product=hypothetical protein;
scaffold_1	funannotate	exon	631869	632642	.	+	.	ID=SAPN01_000207-T1.exon1;Parent=SAPN01_000207-T1;
scaffold_1	funannotate	CDS	631869	632642	.	+	0	ID=SAPN01_000207-T1.cds;Parent=SAPN01_000207-T1;
scaffold_1	funannotate	gene	633650	634621	.	-	.	ID=SAPN01_000208;
scaffold_1	funannotate	mRNA	633650	634621	.	-	.	ID=SAPN01_000208-T1;Parent=SAPN01_000208;product=hypothetical protein;
scaffold_1	funannotate	exon	634418	634621	.	-	.	ID=SAPN01_000208-T1.exon1;Parent=SAPN01_000208-T1;
scaffold_1	funannotate	exon	633650	634339	.	-	.	ID=SAPN01_000208-T1.exon2;Parent=SAPN01_000208-T1;
scaffold_1	funannotate	CDS	634418	634621	.	-	0	ID=SAPN01_000208-T1.cds;Parent=SAPN01_000208-T1;
scaffold_1	funannotate	CDS	633650	634339	.	-	0	ID=SAPN01_000208-T1.cds;Parent=SAPN01_000208-T1;
scaffold_1	funannotate	gene	635147	636751	.	-	.	ID=SAPN01_000209;
scaffold_1	funannotate	mRNA	635147	636751	.	-	.	ID=SAPN01_000209-T1;Parent=SAPN01_000209;product=hypothetical protein;
scaffold_1	funannotate	exon	635147	636751	.	-	.	ID=SAPN01_000209-T1.exon1;Parent=SAPN01_000209-T1;
scaffold_1	funannotate	CDS	635147	636751	.	-	0	ID=SAPN01_000209-T1.cds;Parent=SAPN01_000209-T1;
scaffold_1	funannotate	gene	639746	641682	.	-	.	ID=SAPN01_000210;
scaffold_1	funannotate	mRNA	639746	641682	.	-	.	ID=SAPN01_000210-T1;Parent=SAPN01_000210;product=hypothetical protein;
scaffold_1	funannotate	exon	641634	641682	.	-	.	ID=SAPN01_000210-T1.exon1;Parent=SAPN01_000210-T1;
scaffold_1	funannotate	exon	641430	641575	.	-	.	ID=SAPN01_000210-T1.exon2;Parent=SAPN01_000210-T1;
scaffold_1	funannotate	exon	640659	641374	.	-	.	ID=SAPN01_000210-T1.exon3;Parent=SAPN01_000210-T1;
scaffold_1	funannotate	exon	639945	640605	.	-	.	ID=SAPN01_000210-T1.exon4;Parent=SAPN01_000210-T1;
scaffold_1	funannotate	exon	639746	639895	.	-	.	ID=SAPN01_000210-T1.exon5;Parent=SAPN01_000210-T1;
scaffold_1	funannotate	CDS	641634	641682	.	-	0	ID=SAPN01_000210-T1.cds;Parent=SAPN01_000210-T1;
scaffold_1	funannotate	CDS	641430	641575	.	-	2	ID=SAPN01_000210-T1.cds;Parent=SAPN01_000210-T1;
scaffold_1	funannotate	CDS	640659	641374	.	-	0	ID=SAPN01_000210-T1.cds;Parent=SAPN01_000210-T1;
scaffold_1	funannotate	CDS	639945	640605	.	-	1	ID=SAPN01_000210-T1.cds;Parent=SAPN01_000210-T1;
scaffold_1	funannotate	CDS	639746	639895	.	-	0	ID=SAPN01_000210-T1.cds;Parent=SAPN01_000210-T1;
scaffold_1	funannotate	gene	643178	644394	.	-	.	ID=SAPN01_000211;
scaffold_1	funannotate	mRNA	643178	644394	.	-	.	ID=SAPN01_000211-T1;Parent=SAPN01_000211;product=hypothetical protein;
scaffold_1	funannotate	exon	644051	644394	.	-	.	ID=SAPN01_000211-T1.exon1;Parent=SAPN01_000211-T1;
scaffold_1	funannotate	exon	643178	644000	.	-	.	ID=SAPN01_000211-T1.exon2;Parent=SAPN01_000211-T1;
scaffold_1	funannotate	CDS	644051	644394	.	-	0	ID=SAPN01_000211-T1.cds;Parent=SAPN01_000211-T1;
scaffold_1	funannotate	CDS	643178	644000	.	-	1	ID=SAPN01_000211-T1.cds;Parent=SAPN01_000211-T1;
scaffold_1	funannotate	gene	645639	653225	.	+	.	ID=SAPN01_000212;
scaffold_1	funannotate	mRNA	645639	653225	.	+	.	ID=SAPN01_000212-T1;Parent=SAPN01_000212;product=hypothetical protein;
scaffold_1	funannotate	exon	645639	645711	.	+	.	ID=SAPN01_000212-T1.exon1;Parent=SAPN01_000212-T1;
scaffold_1	funannotate	exon	645776	646138	.	+	.	ID=SAPN01_000212-T1.exon2;Parent=SAPN01_000212-T1;
scaffold_1	funannotate	exon	646191	646302	.	+	.	ID=SAPN01_000212-T1.exon3;Parent=SAPN01_000212-T1;
scaffold_1	funannotate	exon	646355	646663	.	+	.	ID=SAPN01_000212-T1.exon4;Parent=SAPN01_000212-T1;
scaffold_1	funannotate	exon	646736	646958	.	+	.	ID=SAPN01_000212-T1.exon5;Parent=SAPN01_000212-T1;
scaffold_1	funannotate	exon	647020	647143	.	+	.	ID=SAPN01_000212-T1.exon6;Parent=SAPN01_000212-T1;
scaffold_1	funannotate	exon	647211	647674	.	+	.	ID=SAPN01_000212-T1.exon7;Parent=SAPN01_000212-T1;
scaffold_1	funannotate	exon	647736	648980	.	+	.	ID=SAPN01_000212-T1.exon8;Parent=SAPN01_000212-T1;
scaffold_1	funannotate	exon	649038	649235	.	+	.	ID=SAPN01_000212-T1.exon9;Parent=SAPN01_000212-T1;
scaffold_1	funannotate	exon	649385	652195	.	+	.	ID=SAPN01_000212-T1.exon10;Parent=SAPN01_000212-T1;
scaffold_1	funannotate	exon	652305	653225	.	+	.	ID=SAPN01_000212-T1.exon11;Parent=SAPN01_000212-T1;
scaffold_1	funannotate	CDS	645639	645711	.	+	0	ID=SAPN01_000212-T1.cds;Parent=SAPN01_000212-T1;
scaffold_1	funannotate	CDS	645776	646138	.	+	2	ID=SAPN01_000212-T1.cds;Parent=SAPN01_000212-T1;
scaffold_1	funannotate	CDS	646191	646302	.	+	2	ID=SAPN01_000212-T1.cds;Parent=SAPN01_000212-T1;
scaffold_1	funannotate	CDS	646355	646663	.	+	1	ID=SAPN01_000212-T1.cds;Parent=SAPN01_000212-T1;
scaffold_1	funannotate	CDS	646736	646958	.	+	1	ID=SAPN01_000212-T1.cds;Parent=SAPN01_000212-T1;
scaffold_1	funannotate	CDS	647020	647143	.	+	0	ID=SAPN01_000212-T1.cds;Parent=SAPN01_000212-T1;
scaffold_1	funannotate	CDS	647211	647674	.	+	2	ID=SAPN01_000212-T1.cds;Parent=SAPN01_000212-T1;
scaffold_1	funannotate	CDS	647736	648980	.	+	0	ID=SAPN01_000212-T1.cds;Parent=SAPN01_000212-T1;
scaffold_1	funannotate	CDS	649038	649235	.	+	0	ID=SAPN01_000212-T1.cds;Parent=SAPN01_000212-T1;
scaffold_1	funannotate	CDS	649385	652195	.	+	0	ID=SAPN01_000212-T1.cds;Parent=SAPN01_000212-T1;
scaffold_1	funannotate	CDS	652305	653225	.	+	0	ID=SAPN01_000212-T1.cds;Parent=SAPN01_000212-T1;
scaffold_1	funannotate	gene	654055	655351	.	-	.	ID=SAPN01_000213;
scaffold_1	funannotate	mRNA	654055	655351	.	-	.	ID=SAPN01_000213-T1;Parent=SAPN01_000213;product=hypothetical protein;
scaffold_1	funannotate	exon	655148	655351	.	-	.	ID=SAPN01_000213-T1.exon1;Parent=SAPN01_000213-T1;
scaffold_1	funannotate	exon	654986	655090	.	-	.	ID=SAPN01_000213-T1.exon2;Parent=SAPN01_000213-T1;
scaffold_1	funannotate	exon	654508	654926	.	-	.	ID=SAPN01_000213-T1.exon3;Parent=SAPN01_000213-T1;
scaffold_1	funannotate	exon	654055	654481	.	-	.	ID=SAPN01_000213-T1.exon4;Parent=SAPN01_000213-T1;
scaffold_1	funannotate	CDS	655148	655351	.	-	0	ID=SAPN01_000213-T1.cds;Parent=SAPN01_000213-T1;
scaffold_1	funannotate	CDS	654986	655090	.	-	0	ID=SAPN01_000213-T1.cds;Parent=SAPN01_000213-T1;
scaffold_1	funannotate	CDS	654508	654926	.	-	0	ID=SAPN01_000213-T1.cds;Parent=SAPN01_000213-T1;
scaffold_1	funannotate	CDS	654055	654481	.	-	1	ID=SAPN01_000213-T1.cds;Parent=SAPN01_000213-T1;
scaffold_1	funannotate	gene	657370	658770	.	+	.	ID=SAPN01_000214;
scaffold_1	funannotate	mRNA	657370	658770	.	+	.	ID=SAPN01_000214-T1;Parent=SAPN01_000214;product=hypothetical protein;
scaffold_1	funannotate	exon	657370	658770	.	+	.	ID=SAPN01_000214-T1.exon1;Parent=SAPN01_000214-T1;
scaffold_1	funannotate	CDS	657370	658770	.	+	0	ID=SAPN01_000214-T1.cds;Parent=SAPN01_000214-T1;
scaffold_1	funannotate	gene	663661	664256	.	-	.	ID=SAPN01_000215;
scaffold_1	funannotate	mRNA	663661	664256	.	-	.	ID=SAPN01_000215-T1;Parent=SAPN01_000215;product=hypothetical protein;
scaffold_1	funannotate	exon	664157	664256	.	-	.	ID=SAPN01_000215-T1.exon1;Parent=SAPN01_000215-T1;
scaffold_1	funannotate	exon	663661	664001	.	-	.	ID=SAPN01_000215-T1.exon2;Parent=SAPN01_000215-T1;
scaffold_1	funannotate	CDS	664157	664256	.	-	0	ID=SAPN01_000215-T1.cds;Parent=SAPN01_000215-T1;
scaffold_1	funannotate	CDS	663661	664001	.	-	2	ID=SAPN01_000215-T1.cds;Parent=SAPN01_000215-T1;
scaffold_1	funannotate	gene	666670	667263	.	+	.	ID=SAPN01_000216;
scaffold_1	funannotate	mRNA	666670	667263	.	+	.	ID=SAPN01_000216-T1;Parent=SAPN01_000216;product=hypothetical protein;
scaffold_1	funannotate	exon	666670	666981	.	+	.	ID=SAPN01_000216-T1.exon1;Parent=SAPN01_000216-T1;
scaffold_1	funannotate	exon	667135	667263	.	+	.	ID=SAPN01_000216-T1.exon2;Parent=SAPN01_000216-T1;
scaffold_1	funannotate	CDS	666670	666981	.	+	0	ID=SAPN01_000216-T1.cds;Parent=SAPN01_000216-T1;
scaffold_1	funannotate	CDS	667135	667263	.	+	0	ID=SAPN01_000216-T1.cds;Parent=SAPN01_000216-T1;
scaffold_1	funannotate	gene	667329	667878	.	+	.	ID=SAPN01_000217;
scaffold_1	funannotate	mRNA	667329	667878	.	+	.	ID=SAPN01_000217-T1;Parent=SAPN01_000217;product=hypothetical protein;
scaffold_1	funannotate	exon	667329	667701	.	+	.	ID=SAPN01_000217-T1.exon1;Parent=SAPN01_000217-T1;
scaffold_1	funannotate	exon	667760	667878	.	+	.	ID=SAPN01_000217-T1.exon2;Parent=SAPN01_000217-T1;
scaffold_1	funannotate	CDS	667329	667701	.	+	0	ID=SAPN01_000217-T1.cds;Parent=SAPN01_000217-T1;
scaffold_1	funannotate	CDS	667760	667878	.	+	2	ID=SAPN01_000217-T1.cds;Parent=SAPN01_000217-T1;
scaffold_1	funannotate	gene	668238	668847	.	-	.	ID=SAPN01_000218;
scaffold_1	funannotate	mRNA	668238	668847	.	-	.	ID=SAPN01_000218-T1;Parent=SAPN01_000218;product=hypothetical protein;
scaffold_1	funannotate	exon	668780	668847	.	-	.	ID=SAPN01_000218-T1.exon1;Parent=SAPN01_000218-T1;
scaffold_1	funannotate	exon	668238	668694	.	-	.	ID=SAPN01_000218-T1.exon2;Parent=SAPN01_000218-T1;
scaffold_1	funannotate	CDS	668780	668847	.	-	0	ID=SAPN01_000218-T1.cds;Parent=SAPN01_000218-T1;
scaffold_1	funannotate	CDS	668238	668694	.	-	1	ID=SAPN01_000218-T1.cds;Parent=SAPN01_000218-T1;
scaffold_1	funannotate	gene	670180	670836	.	-	.	ID=SAPN01_000219;
scaffold_1	funannotate	mRNA	670180	670836	.	-	.	ID=SAPN01_000219-T1;Parent=SAPN01_000219;product=hypothetical protein;
scaffold_1	funannotate	exon	670733	670836	.	-	.	ID=SAPN01_000219-T1.exon1;Parent=SAPN01_000219-T1;
scaffold_1	funannotate	exon	670180	670648	.	-	.	ID=SAPN01_000219-T1.exon2;Parent=SAPN01_000219-T1;
scaffold_1	funannotate	CDS	670733	670836	.	-	0	ID=SAPN01_000219-T1.cds;Parent=SAPN01_000219-T1;
scaffold_1	funannotate	CDS	670180	670648	.	-	1	ID=SAPN01_000219-T1.cds;Parent=SAPN01_000219-T1;
scaffold_1	funannotate	gene	671792	672658	.	-	.	ID=SAPN01_000220;
scaffold_1	funannotate	mRNA	671792	672658	.	-	.	ID=SAPN01_000220-T1;Parent=SAPN01_000220;product=hypothetical protein;
scaffold_1	funannotate	exon	671792	672658	.	-	.	ID=SAPN01_000220-T1.exon1;Parent=SAPN01_000220-T1;
scaffold_1	funannotate	CDS	671792	672658	.	-	0	ID=SAPN01_000220-T1.cds;Parent=SAPN01_000220-T1;
scaffold_1	funannotate	gene	674019	674864	.	+	.	ID=SAPN01_000221;
scaffold_1	funannotate	mRNA	674019	674864	.	+	.	ID=SAPN01_000221-T1;Parent=SAPN01_000221;product=hypothetical protein;
scaffold_1	funannotate	exon	674019	674379	.	+	.	ID=SAPN01_000221-T1.exon1;Parent=SAPN01_000221-T1;
scaffold_1	funannotate	exon	674491	674864	.	+	.	ID=SAPN01_000221-T1.exon2;Parent=SAPN01_000221-T1;
scaffold_1	funannotate	CDS	674019	674379	.	+	0	ID=SAPN01_000221-T1.cds;Parent=SAPN01_000221-T1;
scaffold_1	funannotate	CDS	674491	674864	.	+	2	ID=SAPN01_000221-T1.cds;Parent=SAPN01_000221-T1;
scaffold_1	funannotate	gene	675240	676441	.	-	.	ID=SAPN01_000222;
scaffold_1	funannotate	mRNA	675240	676441	.	-	.	ID=SAPN01_000222-T1;Parent=SAPN01_000222;product=hypothetical protein;
scaffold_1	funannotate	exon	676216	676441	.	-	.	ID=SAPN01_000222-T1.exon1;Parent=SAPN01_000222-T1;
scaffold_1	funannotate	exon	676029	676160	.	-	.	ID=SAPN01_000222-T1.exon2;Parent=SAPN01_000222-T1;
scaffold_1	funannotate	exon	675831	675959	.	-	.	ID=SAPN01_000222-T1.exon3;Parent=SAPN01_000222-T1;
scaffold_1	funannotate	exon	675240	675733	.	-	.	ID=SAPN01_000222-T1.exon4;Parent=SAPN01_000222-T1;
scaffold_1	funannotate	CDS	676216	676441	.	-	0	ID=SAPN01_000222-T1.cds;Parent=SAPN01_000222-T1;
scaffold_1	funannotate	CDS	676029	676160	.	-	2	ID=SAPN01_000222-T1.cds;Parent=SAPN01_000222-T1;
scaffold_1	funannotate	CDS	675831	675959	.	-	2	ID=SAPN01_000222-T1.cds;Parent=SAPN01_000222-T1;
scaffold_1	funannotate	CDS	675240	675733	.	-	2	ID=SAPN01_000222-T1.cds;Parent=SAPN01_000222-T1;
scaffold_1	funannotate	gene	678500	680071	.	-	.	ID=SAPN01_000223;
scaffold_1	funannotate	mRNA	678500	680071	.	-	.	ID=SAPN01_000223-T1;Parent=SAPN01_000223;product=hypothetical protein;
scaffold_1	funannotate	exon	679495	680071	.	-	.	ID=SAPN01_000223-T1.exon1;Parent=SAPN01_000223-T1;
scaffold_1	funannotate	exon	678500	679311	.	-	.	ID=SAPN01_000223-T1.exon2;Parent=SAPN01_000223-T1;
scaffold_1	funannotate	CDS	679495	680071	.	-	0	ID=SAPN01_000223-T1.cds;Parent=SAPN01_000223-T1;
scaffold_1	funannotate	CDS	678500	679311	.	-	2	ID=SAPN01_000223-T1.cds;Parent=SAPN01_000223-T1;
scaffold_2	funannotate	gene	1491	2392	.	-	.	ID=SAPN01_000224;
scaffold_2	funannotate	mRNA	1491	2392	.	-	.	ID=SAPN01_000224-T1;Parent=SAPN01_000224;product=hypothetical protein;
scaffold_2	funannotate	exon	2276	2392	.	-	.	ID=SAPN01_000224-T1.exon1;Parent=SAPN01_000224-T1;
scaffold_2	funannotate	exon	1491	1889	.	-	.	ID=SAPN01_000224-T1.exon2;Parent=SAPN01_000224-T1;
scaffold_2	funannotate	CDS	2276	2392	.	-	0	ID=SAPN01_000224-T1.cds;Parent=SAPN01_000224-T1;
scaffold_2	funannotate	CDS	1491	1889	.	-	0	ID=SAPN01_000224-T1.cds;Parent=SAPN01_000224-T1;
scaffold_2	funannotate	gene	3626	4974	.	-	.	ID=SAPN01_000225;
scaffold_2	funannotate	mRNA	3626	4974	.	-	.	ID=SAPN01_000225-T1;Parent=SAPN01_000225;product=hypothetical protein;
scaffold_2	funannotate	exon	4633	4974	.	-	.	ID=SAPN01_000225-T1.exon1;Parent=SAPN01_000225-T1;
scaffold_2	funannotate	exon	4270	4485	.	-	.	ID=SAPN01_000225-T1.exon2;Parent=SAPN01_000225-T1;
scaffold_2	funannotate	exon	3626	4204	.	-	.	ID=SAPN01_000225-T1.exon3;Parent=SAPN01_000225-T1;
scaffold_2	funannotate	CDS	4633	4974	.	-	0	ID=SAPN01_000225-T1.cds;Parent=SAPN01_000225-T1;
scaffold_2	funannotate	CDS	4270	4485	.	-	0	ID=SAPN01_000225-T1.cds;Parent=SAPN01_000225-T1;
scaffold_2	funannotate	CDS	3626	4204	.	-	0	ID=SAPN01_000225-T1.cds;Parent=SAPN01_000225-T1;
scaffold_2	funannotate	gene	5407	7191	.	-	.	ID=SAPN01_000226;
scaffold_2	funannotate	mRNA	5407	7191	.	-	.	ID=SAPN01_000226-T1;Parent=SAPN01_000226;product=hypothetical protein;
scaffold_2	funannotate	exon	5407	7191	.	-	.	ID=SAPN01_000226-T1.exon1;Parent=SAPN01_000226-T1;
scaffold_2	funannotate	CDS	5407	7191	.	-	0	ID=SAPN01_000226-T1.cds;Parent=SAPN01_000226-T1;
scaffold_2	funannotate	gene	8919	9020	.	+	.	ID=SAPN01_000227;
scaffold_2	funannotate	tRNA	8919	9020	.	+	.	ID=SAPN01_000227-T1;Parent=SAPN01_000227;product=tRNA-Arg;
scaffold_2	funannotate	exon	8919	9020	.	+	.	ID=SAPN01_000227-T1.exon1;Parent=SAPN01_000227-T1;
scaffold_2	funannotate	gene	9781	10126	.	+	.	ID=SAPN01_000228;
scaffold_2	funannotate	mRNA	9781	10126	.	+	.	ID=SAPN01_000228-T1;Parent=SAPN01_000228;product=hypothetical protein;
scaffold_2	funannotate	exon	9781	9884	.	+	.	ID=SAPN01_000228-T1.exon1;Parent=SAPN01_000228-T1;
scaffold_2	funannotate	exon	9982	10126	.	+	.	ID=SAPN01_000228-T1.exon2;Parent=SAPN01_000228-T1;
scaffold_2	funannotate	CDS	9781	9884	.	+	0	ID=SAPN01_000228-T1.cds;Parent=SAPN01_000228-T1;
scaffold_2	funannotate	CDS	9982	10126	.	+	1	ID=SAPN01_000228-T1.cds;Parent=SAPN01_000228-T1;
scaffold_2	funannotate	gene	10204	11125	.	+	.	ID=SAPN01_000229;
scaffold_2	funannotate	mRNA	10204	11125	.	+	.	ID=SAPN01_000229-T1;Parent=SAPN01_000229;product=hypothetical protein;
scaffold_2	funannotate	exon	10204	10330	.	+	.	ID=SAPN01_000229-T1.exon1;Parent=SAPN01_000229-T1;
scaffold_2	funannotate	exon	10449	11125	.	+	.	ID=SAPN01_000229-T1.exon2;Parent=SAPN01_000229-T1;
scaffold_2	funannotate	CDS	10204	10330	.	+	0	ID=SAPN01_000229-T1.cds;Parent=SAPN01_000229-T1;
scaffold_2	funannotate	CDS	10449	11125	.	+	2	ID=SAPN01_000229-T1.cds;Parent=SAPN01_000229-T1;
scaffold_2	funannotate	gene	17513	20422	.	+	.	ID=SAPN01_000230;
scaffold_2	funannotate	mRNA	17513	20422	.	+	.	ID=SAPN01_000230-T1;Parent=SAPN01_000230;product=hypothetical protein;
scaffold_2	funannotate	exon	17513	18898	.	+	.	ID=SAPN01_000230-T1.exon1;Parent=SAPN01_000230-T1;
scaffold_2	funannotate	exon	18972	19053	.	+	.	ID=SAPN01_000230-T1.exon2;Parent=SAPN01_000230-T1;
scaffold_2	funannotate	exon	19114	19461	.	+	.	ID=SAPN01_000230-T1.exon3;Parent=SAPN01_000230-T1;
scaffold_2	funannotate	exon	19522	19984	.	+	.	ID=SAPN01_000230-T1.exon4;Parent=SAPN01_000230-T1;
scaffold_2	funannotate	exon	20051	20138	.	+	.	ID=SAPN01_000230-T1.exon5;Parent=SAPN01_000230-T1;
scaffold_2	funannotate	exon	20198	20422	.	+	.	ID=SAPN01_000230-T1.exon6;Parent=SAPN01_000230-T1;
scaffold_2	funannotate	CDS	17513	18898	.	+	0	ID=SAPN01_000230-T1.cds;Parent=SAPN01_000230-T1;
scaffold_2	funannotate	CDS	18972	19053	.	+	0	ID=SAPN01_000230-T1.cds;Parent=SAPN01_000230-T1;
scaffold_2	funannotate	CDS	19114	19461	.	+	2	ID=SAPN01_000230-T1.cds;Parent=SAPN01_000230-T1;
scaffold_2	funannotate	CDS	19522	19984	.	+	2	ID=SAPN01_000230-T1.cds;Parent=SAPN01_000230-T1;
scaffold_2	funannotate	CDS	20051	20138	.	+	1	ID=SAPN01_000230-T1.cds;Parent=SAPN01_000230-T1;
scaffold_2	funannotate	CDS	20198	20422	.	+	0	ID=SAPN01_000230-T1.cds;Parent=SAPN01_000230-T1;
scaffold_2	funannotate	gene	21432	24650	.	+	.	ID=SAPN01_000231;
scaffold_2	funannotate	mRNA	21432	24650	.	+	.	ID=SAPN01_000231-T1;Parent=SAPN01_000231;product=hypothetical protein;
scaffold_2	funannotate	exon	21432	24650	.	+	.	ID=SAPN01_000231-T1.exon1;Parent=SAPN01_000231-T1;
scaffold_2	funannotate	CDS	21432	24650	.	+	0	ID=SAPN01_000231-T1.cds;Parent=SAPN01_000231-T1;
scaffold_2	funannotate	gene	25438	26001	.	-	.	ID=SAPN01_000232;
scaffold_2	funannotate	mRNA	25438	26001	.	-	.	ID=SAPN01_000232-T1;Parent=SAPN01_000232;product=hypothetical protein;
scaffold_2	funannotate	exon	25961	26001	.	-	.	ID=SAPN01_000232-T1.exon1;Parent=SAPN01_000232-T1;
scaffold_2	funannotate	exon	25438	25690	.	-	.	ID=SAPN01_000232-T1.exon2;Parent=SAPN01_000232-T1;
scaffold_2	funannotate	CDS	25961	26001	.	-	0	ID=SAPN01_000232-T1.cds;Parent=SAPN01_000232-T1;
scaffold_2	funannotate	CDS	25438	25690	.	-	1	ID=SAPN01_000232-T1.cds;Parent=SAPN01_000232-T1;
scaffold_2	funannotate	gene	27013	27282	.	+	.	ID=SAPN01_000233;
scaffold_2	funannotate	mRNA	27013	27282	.	+	.	ID=SAPN01_000233-T1;Parent=SAPN01_000233;product=hypothetical protein;
scaffold_2	funannotate	exon	27013	27282	.	+	.	ID=SAPN01_000233-T1.exon1;Parent=SAPN01_000233-T1;
scaffold_2	funannotate	CDS	27013	27282	.	+	0	ID=SAPN01_000233-T1.cds;Parent=SAPN01_000233-T1;
scaffold_2	funannotate	gene	28523	30037	.	+	.	ID=SAPN01_000234;
scaffold_2	funannotate	mRNA	28523	30037	.	+	.	ID=SAPN01_000234-T1;Parent=SAPN01_000234;product=hypothetical protein;
scaffold_2	funannotate	exon	28523	30037	.	+	.	ID=SAPN01_000234-T1.exon1;Parent=SAPN01_000234-T1;
scaffold_2	funannotate	CDS	28523	30037	.	+	0	ID=SAPN01_000234-T1.cds;Parent=SAPN01_000234-T1;
scaffold_2	funannotate	gene	30514	32736	.	-	.	ID=SAPN01_000235;
scaffold_2	funannotate	mRNA	30514	32736	.	-	.	ID=SAPN01_000235-T1;Parent=SAPN01_000235;product=hypothetical protein;
scaffold_2	funannotate	exon	32635	32736	.	-	.	ID=SAPN01_000235-T1.exon1;Parent=SAPN01_000235-T1;
scaffold_2	funannotate	exon	30514	32580	.	-	.	ID=SAPN01_000235-T1.exon2;Parent=SAPN01_000235-T1;
scaffold_2	funannotate	CDS	32635	32736	.	-	0	ID=SAPN01_000235-T1.cds;Parent=SAPN01_000235-T1;
scaffold_2	funannotate	CDS	30514	32580	.	-	0	ID=SAPN01_000235-T1.cds;Parent=SAPN01_000235-T1;
scaffold_2	funannotate	gene	45242	47620	.	+	.	ID=SAPN01_000236;
scaffold_2	funannotate	mRNA	45242	47620	.	+	.	ID=SAPN01_000236-T1;Parent=SAPN01_000236;product=hypothetical protein;
scaffold_2	funannotate	exon	45242	47620	.	+	.	ID=SAPN01_000236-T1.exon1;Parent=SAPN01_000236-T1;
scaffold_2	funannotate	CDS	45242	47620	.	+	0	ID=SAPN01_000236-T1.cds;Parent=SAPN01_000236-T1;
scaffold_2	funannotate	gene	49507	49787	.	+	.	ID=SAPN01_000237;
scaffold_2	funannotate	mRNA	49507	49787	.	+	.	ID=SAPN01_000237-T1;Parent=SAPN01_000237;product=hypothetical protein;
scaffold_2	funannotate	exon	49507	49692	.	+	.	ID=SAPN01_000237-T1.exon1;Parent=SAPN01_000237-T1;
scaffold_2	funannotate	exon	49755	49787	.	+	.	ID=SAPN01_000237-T1.exon2;Parent=SAPN01_000237-T1;
scaffold_2	funannotate	CDS	49507	49692	.	+	0	ID=SAPN01_000237-T1.cds;Parent=SAPN01_000237-T1;
scaffold_2	funannotate	CDS	49755	49787	.	+	0	ID=SAPN01_000237-T1.cds;Parent=SAPN01_000237-T1;
scaffold_2	funannotate	gene	50536	52509	.	-	.	ID=SAPN01_000238;
scaffold_2	funannotate	mRNA	50536	52509	.	-	.	ID=SAPN01_000238-T1;Parent=SAPN01_000238;product=hypothetical protein;
scaffold_2	funannotate	exon	50536	52509	.	-	.	ID=SAPN01_000238-T1.exon1;Parent=SAPN01_000238-T1;
scaffold_2	funannotate	CDS	50536	52509	.	-	0	ID=SAPN01_000238-T1.cds;Parent=SAPN01_000238-T1;
scaffold_2	funannotate	gene	52995	54111	.	-	.	ID=SAPN01_000239;
scaffold_2	funannotate	mRNA	52995	54111	.	-	.	ID=SAPN01_000239-T1;Parent=SAPN01_000239;product=hypothetical protein;
scaffold_2	funannotate	exon	53916	54111	.	-	.	ID=SAPN01_000239-T1.exon1;Parent=SAPN01_000239-T1;
scaffold_2	funannotate	exon	53733	53852	.	-	.	ID=SAPN01_000239-T1.exon2;Parent=SAPN01_000239-T1;
scaffold_2	funannotate	exon	53601	53678	.	-	.	ID=SAPN01_000239-T1.exon3;Parent=SAPN01_000239-T1;
scaffold_2	funannotate	exon	53248	53532	.	-	.	ID=SAPN01_000239-T1.exon4;Parent=SAPN01_000239-T1;
scaffold_2	funannotate	exon	52995	53194	.	-	.	ID=SAPN01_000239-T1.exon5;Parent=SAPN01_000239-T1;
scaffold_2	funannotate	CDS	53916	54111	.	-	0	ID=SAPN01_000239-T1.cds;Parent=SAPN01_000239-T1;
scaffold_2	funannotate	CDS	53733	53852	.	-	2	ID=SAPN01_000239-T1.cds;Parent=SAPN01_000239-T1;
scaffold_2	funannotate	CDS	53601	53678	.	-	2	ID=SAPN01_000239-T1.cds;Parent=SAPN01_000239-T1;
scaffold_2	funannotate	CDS	53248	53532	.	-	2	ID=SAPN01_000239-T1.cds;Parent=SAPN01_000239-T1;
scaffold_2	funannotate	CDS	52995	53194	.	-	2	ID=SAPN01_000239-T1.cds;Parent=SAPN01_000239-T1;
scaffold_2	funannotate	gene	56058	57788	.	+	.	ID=SAPN01_000240;
scaffold_2	funannotate	mRNA	56058	57788	.	+	.	ID=SAPN01_000240-T1;Parent=SAPN01_000240;product=hypothetical protein;
scaffold_2	funannotate	exon	56058	56061	.	+	.	ID=SAPN01_000240-T1.exon1;Parent=SAPN01_000240-T1;
scaffold_2	funannotate	exon	56443	57743	.	+	.	ID=SAPN01_000240-T1.exon2;Parent=SAPN01_000240-T1;
scaffold_2	funannotate	exon	57780	57788	.	+	.	ID=SAPN01_000240-T1.exon3;Parent=SAPN01_000240-T1;
scaffold_2	funannotate	CDS	56058	56061	.	+	0	ID=SAPN01_000240-T1.cds;Parent=SAPN01_000240-T1;
scaffold_2	funannotate	CDS	56443	57743	.	+	2	ID=SAPN01_000240-T1.cds;Parent=SAPN01_000240-T1;
scaffold_2	funannotate	CDS	57780	57788	.	+	0	ID=SAPN01_000240-T1.cds;Parent=SAPN01_000240-T1;
scaffold_2	funannotate	gene	58001	59419	.	+	.	ID=SAPN01_000241;
scaffold_2	funannotate	mRNA	58001	59419	.	+	.	ID=SAPN01_000241-T1;Parent=SAPN01_000241;product=hypothetical protein;
scaffold_2	funannotate	exon	58001	58015	.	+	.	ID=SAPN01_000241-T1.exon1;Parent=SAPN01_000241-T1;
scaffold_2	funannotate	exon	58125	58437	.	+	.	ID=SAPN01_000241-T1.exon2;Parent=SAPN01_000241-T1;
scaffold_2	funannotate	exon	58603	58913	.	+	.	ID=SAPN01_000241-T1.exon3;Parent=SAPN01_000241-T1;
scaffold_2	funannotate	exon	58986	59021	.	+	.	ID=SAPN01_000241-T1.exon4;Parent=SAPN01_000241-T1;
scaffold_2	funannotate	exon	59093	59419	.	+	.	ID=SAPN01_000241-T1.exon5;Parent=SAPN01_000241-T1;
scaffold_2	funannotate	CDS	58001	58015	.	+	0	ID=SAPN01_000241-T1.cds;Parent=SAPN01_000241-T1;
scaffold_2	funannotate	CDS	58125	58437	.	+	0	ID=SAPN01_000241-T1.cds;Parent=SAPN01_000241-T1;
scaffold_2	funannotate	CDS	58603	58913	.	+	2	ID=SAPN01_000241-T1.cds;Parent=SAPN01_000241-T1;
scaffold_2	funannotate	CDS	58986	59021	.	+	0	ID=SAPN01_000241-T1.cds;Parent=SAPN01_000241-T1;
scaffold_2	funannotate	CDS	59093	59419	.	+	0	ID=SAPN01_000241-T1.cds;Parent=SAPN01_000241-T1;
scaffold_2	funannotate	gene	59823	61090	.	-	.	ID=SAPN01_000242;
scaffold_2	funannotate	mRNA	59823	61090	.	-	.	ID=SAPN01_000242-T1;Parent=SAPN01_000242;product=hypothetical protein;
scaffold_2	funannotate	exon	60929	61090	.	-	.	ID=SAPN01_000242-T1.exon1;Parent=SAPN01_000242-T1;
scaffold_2	funannotate	exon	60429	60853	.	-	.	ID=SAPN01_000242-T1.exon2;Parent=SAPN01_000242-T1;
scaffold_2	funannotate	exon	59823	60318	.	-	.	ID=SAPN01_000242-T1.exon3;Parent=SAPN01_000242-T1;
scaffold_2	funannotate	CDS	60929	61090	.	-	0	ID=SAPN01_000242-T1.cds;Parent=SAPN01_000242-T1;
scaffold_2	funannotate	CDS	60429	60853	.	-	0	ID=SAPN01_000242-T1.cds;Parent=SAPN01_000242-T1;
scaffold_2	funannotate	CDS	59823	60318	.	-	1	ID=SAPN01_000242-T1.cds;Parent=SAPN01_000242-T1;
scaffold_2	funannotate	gene	61840	63582	.	+	.	ID=SAPN01_000243;
scaffold_2	funannotate	mRNA	61840	63582	.	+	.	ID=SAPN01_000243-T1;Parent=SAPN01_000243;product=hypothetical protein;
scaffold_2	funannotate	exon	61840	62308	.	+	.	ID=SAPN01_000243-T1.exon1;Parent=SAPN01_000243-T1;
scaffold_2	funannotate	exon	62384	63582	.	+	.	ID=SAPN01_000243-T1.exon2;Parent=SAPN01_000243-T1;
scaffold_2	funannotate	CDS	61840	62308	.	+	0	ID=SAPN01_000243-T1.cds;Parent=SAPN01_000243-T1;
scaffold_2	funannotate	CDS	62384	63582	.	+	2	ID=SAPN01_000243-T1.cds;Parent=SAPN01_000243-T1;
scaffold_2	funannotate	gene	67284	74524	.	-	.	ID=SAPN01_000244;
scaffold_2	funannotate	mRNA	67284	74524	.	-	.	ID=SAPN01_000244-T1;Parent=SAPN01_000244;product=hypothetical protein;
scaffold_2	funannotate	exon	73318	74524	.	-	.	ID=SAPN01_000244-T1.exon1;Parent=SAPN01_000244-T1;
scaffold_2	funannotate	exon	71548	73218	.	-	.	ID=SAPN01_000244-T1.exon2;Parent=SAPN01_000244-T1;
scaffold_2	funannotate	exon	71159	71492	.	-	.	ID=SAPN01_000244-T1.exon3;Parent=SAPN01_000244-T1;
scaffold_2	funannotate	exon	70406	71103	.	-	.	ID=SAPN01_000244-T1.exon4;Parent=SAPN01_000244-T1;
scaffold_2	funannotate	exon	69442	70344	.	-	.	ID=SAPN01_000244-T1.exon5;Parent=SAPN01_000244-T1;
scaffold_2	funannotate	exon	67471	69368	.	-	.	ID=SAPN01_000244-T1.exon6;Parent=SAPN01_000244-T1;
scaffold_2	funannotate	exon	67284	67367	.	-	.	ID=SAPN01_000244-T1.exon7;Parent=SAPN01_000244-T1;
scaffold_2	funannotate	CDS	73318	74524	.	-	0	ID=SAPN01_000244-T1.cds;Parent=SAPN01_000244-T1;
scaffold_2	funannotate	CDS	71548	73218	.	-	2	ID=SAPN01_000244-T1.cds;Parent=SAPN01_000244-T1;
scaffold_2	funannotate	CDS	71159	71492	.	-	2	ID=SAPN01_000244-T1.cds;Parent=SAPN01_000244-T1;
scaffold_2	funannotate	CDS	70406	71103	.	-	1	ID=SAPN01_000244-T1.cds;Parent=SAPN01_000244-T1;
scaffold_2	funannotate	CDS	69442	70344	.	-	2	ID=SAPN01_000244-T1.cds;Parent=SAPN01_000244-T1;
scaffold_2	funannotate	CDS	67471	69368	.	-	2	ID=SAPN01_000244-T1.cds;Parent=SAPN01_000244-T1;
scaffold_2	funannotate	CDS	67284	67367	.	-	0	ID=SAPN01_000244-T1.cds;Parent=SAPN01_000244-T1;
scaffold_2	funannotate	gene	75170	76627	.	+	.	ID=SAPN01_000245;
scaffold_2	funannotate	mRNA	75170	76627	.	+	.	ID=SAPN01_000245-T1;Parent=SAPN01_000245;product=hypothetical protein;
scaffold_2	funannotate	exon	75170	75422	.	+	.	ID=SAPN01_000245-T1.exon1;Parent=SAPN01_000245-T1;
scaffold_2	funannotate	exon	75480	76627	.	+	.	ID=SAPN01_000245-T1.exon2;Parent=SAPN01_000245-T1;
scaffold_2	funannotate	CDS	75170	75422	.	+	0	ID=SAPN01_000245-T1.cds;Parent=SAPN01_000245-T1;
scaffold_2	funannotate	CDS	75480	76627	.	+	2	ID=SAPN01_000245-T1.cds;Parent=SAPN01_000245-T1;
scaffold_2	funannotate	gene	77286	78524	.	-	.	ID=SAPN01_000246;
scaffold_2	funannotate	mRNA	77286	78524	.	-	.	ID=SAPN01_000246-T1;Parent=SAPN01_000246;product=hypothetical protein;
scaffold_2	funannotate	exon	77286	78524	.	-	.	ID=SAPN01_000246-T1.exon1;Parent=SAPN01_000246-T1;
scaffold_2	funannotate	CDS	77286	78524	.	-	0	ID=SAPN01_000246-T1.cds;Parent=SAPN01_000246-T1;
scaffold_2	funannotate	gene	80326	81560	.	-	.	ID=SAPN01_000247;
scaffold_2	funannotate	mRNA	80326	81560	.	-	.	ID=SAPN01_000247-T1;Parent=SAPN01_000247;product=hypothetical protein;
scaffold_2	funannotate	exon	80740	81560	.	-	.	ID=SAPN01_000247-T1.exon1;Parent=SAPN01_000247-T1;
scaffold_2	funannotate	exon	80545	80660	.	-	.	ID=SAPN01_000247-T1.exon2;Parent=SAPN01_000247-T1;
scaffold_2	funannotate	exon	80326	80420	.	-	.	ID=SAPN01_000247-T1.exon3;Parent=SAPN01_000247-T1;
scaffold_2	funannotate	CDS	80740	81560	.	-	0	ID=SAPN01_000247-T1.cds;Parent=SAPN01_000247-T1;
scaffold_2	funannotate	CDS	80545	80660	.	-	1	ID=SAPN01_000247-T1.cds;Parent=SAPN01_000247-T1;
scaffold_2	funannotate	CDS	80326	80420	.	-	2	ID=SAPN01_000247-T1.cds;Parent=SAPN01_000247-T1;
scaffold_2	funannotate	gene	82010	83221	.	-	.	ID=SAPN01_000248;
scaffold_2	funannotate	mRNA	82010	83221	.	-	.	ID=SAPN01_000248-T1;Parent=SAPN01_000248;product=hypothetical protein;
scaffold_2	funannotate	exon	83125	83221	.	-	.	ID=SAPN01_000248-T1.exon1;Parent=SAPN01_000248-T1;
scaffold_2	funannotate	exon	82412	82910	.	-	.	ID=SAPN01_000248-T1.exon2;Parent=SAPN01_000248-T1;
scaffold_2	funannotate	exon	82010	82343	.	-	.	ID=SAPN01_000248-T1.exon3;Parent=SAPN01_000248-T1;
scaffold_2	funannotate	CDS	83125	83221	.	-	0	ID=SAPN01_000248-T1.cds;Parent=SAPN01_000248-T1;
scaffold_2	funannotate	CDS	82412	82910	.	-	2	ID=SAPN01_000248-T1.cds;Parent=SAPN01_000248-T1;
scaffold_2	funannotate	CDS	82010	82343	.	-	1	ID=SAPN01_000248-T1.cds;Parent=SAPN01_000248-T1;
scaffold_2	funannotate	gene	84696	85803	.	-	.	ID=SAPN01_000249;
scaffold_2	funannotate	mRNA	84696	85803	.	-	.	ID=SAPN01_000249-T1;Parent=SAPN01_000249;product=hypothetical protein;
scaffold_2	funannotate	exon	85761	85803	.	-	.	ID=SAPN01_000249-T1.exon1;Parent=SAPN01_000249-T1;
scaffold_2	funannotate	exon	84696	85663	.	-	.	ID=SAPN01_000249-T1.exon2;Parent=SAPN01_000249-T1;
scaffold_2	funannotate	CDS	85761	85803	.	-	0	ID=SAPN01_000249-T1.cds;Parent=SAPN01_000249-T1;
scaffold_2	funannotate	CDS	84696	85663	.	-	2	ID=SAPN01_000249-T1.cds;Parent=SAPN01_000249-T1;
scaffold_2	funannotate	gene	87090	87436	.	+	.	ID=SAPN01_000250;
scaffold_2	funannotate	mRNA	87090	87436	.	+	.	ID=SAPN01_000250-T1;Parent=SAPN01_000250;product=hypothetical protein;
scaffold_2	funannotate	exon	87090	87132	.	+	.	ID=SAPN01_000250-T1.exon1;Parent=SAPN01_000250-T1;
scaffold_2	funannotate	exon	87213	87436	.	+	.	ID=SAPN01_000250-T1.exon2;Parent=SAPN01_000250-T1;
scaffold_2	funannotate	CDS	87090	87132	.	+	0	ID=SAPN01_000250-T1.cds;Parent=SAPN01_000250-T1;
scaffold_2	funannotate	CDS	87213	87436	.	+	2	ID=SAPN01_000250-T1.cds;Parent=SAPN01_000250-T1;
scaffold_2	funannotate	gene	87894	88336	.	+	.	ID=SAPN01_000251;
scaffold_2	funannotate	mRNA	87894	88336	.	+	.	ID=SAPN01_000251-T1;Parent=SAPN01_000251;product=hypothetical protein;
scaffold_2	funannotate	exon	87894	88060	.	+	.	ID=SAPN01_000251-T1.exon1;Parent=SAPN01_000251-T1;
scaffold_2	funannotate	exon	88147	88336	.	+	.	ID=SAPN01_000251-T1.exon2;Parent=SAPN01_000251-T1;
scaffold_2	funannotate	CDS	87894	88060	.	+	0	ID=SAPN01_000251-T1.cds;Parent=SAPN01_000251-T1;
scaffold_2	funannotate	CDS	88147	88336	.	+	1	ID=SAPN01_000251-T1.cds;Parent=SAPN01_000251-T1;
scaffold_2	funannotate	gene	88621	89668	.	-	.	ID=SAPN01_000252;
scaffold_2	funannotate	mRNA	88621	89668	.	-	.	ID=SAPN01_000252-T1;Parent=SAPN01_000252;product=hypothetical protein;
scaffold_2	funannotate	exon	89556	89668	.	-	.	ID=SAPN01_000252-T1.exon1;Parent=SAPN01_000252-T1;
scaffold_2	funannotate	exon	89303	89489	.	-	.	ID=SAPN01_000252-T1.exon2;Parent=SAPN01_000252-T1;
scaffold_2	funannotate	exon	88621	89250	.	-	.	ID=SAPN01_000252-T1.exon3;Parent=SAPN01_000252-T1;
scaffold_2	funannotate	CDS	89556	89668	.	-	0	ID=SAPN01_000252-T1.cds;Parent=SAPN01_000252-T1;
scaffold_2	funannotate	CDS	89303	89489	.	-	1	ID=SAPN01_000252-T1.cds;Parent=SAPN01_000252-T1;
scaffold_2	funannotate	CDS	88621	89250	.	-	0	ID=SAPN01_000252-T1.cds;Parent=SAPN01_000252-T1;
scaffold_2	funannotate	gene	90202	91995	.	-	.	ID=SAPN01_000253;
scaffold_2	funannotate	mRNA	90202	91995	.	-	.	ID=SAPN01_000253-T1;Parent=SAPN01_000253;product=hypothetical protein;
scaffold_2	funannotate	exon	90202	91995	.	-	.	ID=SAPN01_000253-T1.exon1;Parent=SAPN01_000253-T1;
scaffold_2	funannotate	CDS	90202	91995	.	-	0	ID=SAPN01_000253-T1.cds;Parent=SAPN01_000253-T1;
scaffold_2	funannotate	gene	95865	97604	.	-	.	ID=SAPN01_000254;
scaffold_2	funannotate	mRNA	95865	97604	.	-	.	ID=SAPN01_000254-T1;Parent=SAPN01_000254;product=hypothetical protein;
scaffold_2	funannotate	exon	96075	97604	.	-	.	ID=SAPN01_000254-T1.exon1;Parent=SAPN01_000254-T1;
scaffold_2	funannotate	exon	95865	95972	.	-	.	ID=SAPN01_000254-T1.exon2;Parent=SAPN01_000254-T1;
scaffold_2	funannotate	CDS	96075	97604	.	-	0	ID=SAPN01_000254-T1.cds;Parent=SAPN01_000254-T1;
scaffold_2	funannotate	CDS	95865	95972	.	-	0	ID=SAPN01_000254-T1.cds;Parent=SAPN01_000254-T1;
scaffold_2	funannotate	gene	98413	100756	.	+	.	ID=SAPN01_000255;
scaffold_2	funannotate	mRNA	98413	100756	.	+	.	ID=SAPN01_000255-T1;Parent=SAPN01_000255;product=hypothetical protein;
scaffold_2	funannotate	exon	98413	98461	.	+	.	ID=SAPN01_000255-T1.exon1;Parent=SAPN01_000255-T1;
scaffold_2	funannotate	exon	98528	99042	.	+	.	ID=SAPN01_000255-T1.exon2;Parent=SAPN01_000255-T1;
scaffold_2	funannotate	exon	99158	100756	.	+	.	ID=SAPN01_000255-T1.exon3;Parent=SAPN01_000255-T1;
scaffold_2	funannotate	CDS	98413	98461	.	+	0	ID=SAPN01_000255-T1.cds;Parent=SAPN01_000255-T1;
scaffold_2	funannotate	CDS	98528	99042	.	+	2	ID=SAPN01_000255-T1.cds;Parent=SAPN01_000255-T1;
scaffold_2	funannotate	CDS	99158	100756	.	+	0	ID=SAPN01_000255-T1.cds;Parent=SAPN01_000255-T1;
scaffold_2	funannotate	gene	101538	102434	.	+	.	ID=SAPN01_000256;
scaffold_2	funannotate	mRNA	101538	102434	.	+	.	ID=SAPN01_000256-T1;Parent=SAPN01_000256;product=hypothetical protein;
scaffold_2	funannotate	exon	101538	102434	.	+	.	ID=SAPN01_000256-T1.exon1;Parent=SAPN01_000256-T1;
scaffold_2	funannotate	CDS	101538	102434	.	+	0	ID=SAPN01_000256-T1.cds;Parent=SAPN01_000256-T1;
scaffold_2	funannotate	gene	103122	104021	.	+	.	ID=SAPN01_000257;
scaffold_2	funannotate	mRNA	103122	104021	.	+	.	ID=SAPN01_000257-T1;Parent=SAPN01_000257;product=hypothetical protein;
scaffold_2	funannotate	exon	103122	104021	.	+	.	ID=SAPN01_000257-T1.exon1;Parent=SAPN01_000257-T1;
scaffold_2	funannotate	CDS	103122	104021	.	+	0	ID=SAPN01_000257-T1.cds;Parent=SAPN01_000257-T1;
scaffold_2	funannotate	gene	105939	108808	.	+	.	ID=SAPN01_000258;
scaffold_2	funannotate	mRNA	105939	108808	.	+	.	ID=SAPN01_000258-T1;Parent=SAPN01_000258;product=hypothetical protein;
scaffold_2	funannotate	exon	105939	107146	.	+	.	ID=SAPN01_000258-T1.exon1;Parent=SAPN01_000258-T1;
scaffold_2	funannotate	exon	107210	108127	.	+	.	ID=SAPN01_000258-T1.exon2;Parent=SAPN01_000258-T1;
scaffold_2	funannotate	exon	108300	108714	.	+	.	ID=SAPN01_000258-T1.exon3;Parent=SAPN01_000258-T1;
scaffold_2	funannotate	exon	108800	108808	.	+	.	ID=SAPN01_000258-T1.exon4;Parent=SAPN01_000258-T1;
scaffold_2	funannotate	CDS	105939	107146	.	+	0	ID=SAPN01_000258-T1.cds;Parent=SAPN01_000258-T1;
scaffold_2	funannotate	CDS	107210	108127	.	+	1	ID=SAPN01_000258-T1.cds;Parent=SAPN01_000258-T1;
scaffold_2	funannotate	CDS	108300	108714	.	+	1	ID=SAPN01_000258-T1.cds;Parent=SAPN01_000258-T1;
scaffold_2	funannotate	CDS	108800	108808	.	+	0	ID=SAPN01_000258-T1.cds;Parent=SAPN01_000258-T1;
scaffold_2	funannotate	gene	108961	110730	.	+	.	ID=SAPN01_000259;
scaffold_2	funannotate	mRNA	108961	110730	.	+	.	ID=SAPN01_000259-T1;Parent=SAPN01_000259;product=hypothetical protein;
scaffold_2	funannotate	exon	108961	110730	.	+	.	ID=SAPN01_000259-T1.exon1;Parent=SAPN01_000259-T1;
scaffold_2	funannotate	CDS	108961	110730	.	+	0	ID=SAPN01_000259-T1.cds;Parent=SAPN01_000259-T1;
scaffold_2	funannotate	gene	118374	119435	.	+	.	ID=SAPN01_000260;
scaffold_2	funannotate	mRNA	118374	119435	.	+	.	ID=SAPN01_000260-T1;Parent=SAPN01_000260;product=hypothetical protein;
scaffold_2	funannotate	exon	118374	119435	.	+	.	ID=SAPN01_000260-T1.exon1;Parent=SAPN01_000260-T1;
scaffold_2	funannotate	CDS	118374	119435	.	+	0	ID=SAPN01_000260-T1.cds;Parent=SAPN01_000260-T1;
scaffold_2	funannotate	gene	120817	121914	.	+	.	ID=SAPN01_000261;
scaffold_2	funannotate	mRNA	120817	121914	.	+	.	ID=SAPN01_000261-T1;Parent=SAPN01_000261;product=hypothetical protein;
scaffold_2	funannotate	exon	120817	121914	.	+	.	ID=SAPN01_000261-T1.exon1;Parent=SAPN01_000261-T1;
scaffold_2	funannotate	CDS	120817	121914	.	+	0	ID=SAPN01_000261-T1.cds;Parent=SAPN01_000261-T1;
scaffold_2	funannotate	gene	122683	124099	.	+	.	ID=SAPN01_000262;
scaffold_2	funannotate	mRNA	122683	124099	.	+	.	ID=SAPN01_000262-T1;Parent=SAPN01_000262;product=hypothetical protein;
scaffold_2	funannotate	exon	122683	123163	.	+	.	ID=SAPN01_000262-T1.exon1;Parent=SAPN01_000262-T1;
scaffold_2	funannotate	exon	123379	123756	.	+	.	ID=SAPN01_000262-T1.exon2;Parent=SAPN01_000262-T1;
scaffold_2	funannotate	exon	123816	124099	.	+	.	ID=SAPN01_000262-T1.exon3;Parent=SAPN01_000262-T1;
scaffold_2	funannotate	CDS	122683	123163	.	+	0	ID=SAPN01_000262-T1.cds;Parent=SAPN01_000262-T1;
scaffold_2	funannotate	CDS	123379	123756	.	+	2	ID=SAPN01_000262-T1.cds;Parent=SAPN01_000262-T1;
scaffold_2	funannotate	CDS	123816	124099	.	+	2	ID=SAPN01_000262-T1.cds;Parent=SAPN01_000262-T1;
scaffold_2	funannotate	gene	124671	125495	.	+	.	ID=SAPN01_000263;
scaffold_2	funannotate	mRNA	124671	125495	.	+	.	ID=SAPN01_000263-T1;Parent=SAPN01_000263;product=hypothetical protein;
scaffold_2	funannotate	exon	124671	125495	.	+	.	ID=SAPN01_000263-T1.exon1;Parent=SAPN01_000263-T1;
scaffold_2	funannotate	CDS	124671	125495	.	+	0	ID=SAPN01_000263-T1.cds;Parent=SAPN01_000263-T1;
scaffold_2	funannotate	gene	125860	127638	.	-	.	ID=SAPN01_000264;
scaffold_2	funannotate	mRNA	125860	127638	.	-	.	ID=SAPN01_000264-T1;Parent=SAPN01_000264;product=hypothetical protein;
scaffold_2	funannotate	exon	126454	127638	.	-	.	ID=SAPN01_000264-T1.exon1;Parent=SAPN01_000264-T1;
scaffold_2	funannotate	exon	125860	126225	.	-	.	ID=SAPN01_000264-T1.exon2;Parent=SAPN01_000264-T1;
scaffold_2	funannotate	CDS	126454	127638	.	-	0	ID=SAPN01_000264-T1.cds;Parent=SAPN01_000264-T1;
scaffold_2	funannotate	CDS	125860	126225	.	-	0	ID=SAPN01_000264-T1.cds;Parent=SAPN01_000264-T1;
scaffold_2	funannotate	gene	129788	131664	.	-	.	ID=SAPN01_000265;
scaffold_2	funannotate	mRNA	129788	131664	.	-	.	ID=SAPN01_000265-T1;Parent=SAPN01_000265;product=hypothetical protein;
scaffold_2	funannotate	exon	130366	131664	.	-	.	ID=SAPN01_000265-T1.exon1;Parent=SAPN01_000265-T1;
scaffold_2	funannotate	exon	129788	130309	.	-	.	ID=SAPN01_000265-T1.exon2;Parent=SAPN01_000265-T1;
scaffold_2	funannotate	CDS	130366	131664	.	-	0	ID=SAPN01_000265-T1.cds;Parent=SAPN01_000265-T1;
scaffold_2	funannotate	CDS	129788	130309	.	-	0	ID=SAPN01_000265-T1.cds;Parent=SAPN01_000265-T1;
scaffold_2	funannotate	gene	133679	134628	.	-	.	ID=SAPN01_000266;
scaffold_2	funannotate	mRNA	133679	134628	.	-	.	ID=SAPN01_000266-T1;Parent=SAPN01_000266;product=hypothetical protein;
scaffold_2	funannotate	exon	134623	134628	.	-	.	ID=SAPN01_000266-T1.exon1;Parent=SAPN01_000266-T1;
scaffold_2	funannotate	exon	134305	134519	.	-	.	ID=SAPN01_000266-T1.exon2;Parent=SAPN01_000266-T1;
scaffold_2	funannotate	exon	133904	134222	.	-	.	ID=SAPN01_000266-T1.exon3;Parent=SAPN01_000266-T1;
scaffold_2	funannotate	exon	133679	133837	.	-	.	ID=SAPN01_000266-T1.exon4;Parent=SAPN01_000266-T1;
scaffold_2	funannotate	CDS	134623	134628	.	-	0	ID=SAPN01_000266-T1.cds;Parent=SAPN01_000266-T1;
scaffold_2	funannotate	CDS	134305	134519	.	-	0	ID=SAPN01_000266-T1.cds;Parent=SAPN01_000266-T1;
scaffold_2	funannotate	CDS	133904	134222	.	-	1	ID=SAPN01_000266-T1.cds;Parent=SAPN01_000266-T1;
scaffold_2	funannotate	CDS	133679	133837	.	-	0	ID=SAPN01_000266-T1.cds;Parent=SAPN01_000266-T1;
scaffold_2	funannotate	gene	135468	138462	.	+	.	ID=SAPN01_000267;
scaffold_2	funannotate	mRNA	135468	138462	.	+	.	ID=SAPN01_000267-T1;Parent=SAPN01_000267;product=hypothetical protein;
scaffold_2	funannotate	exon	135468	137901	.	+	.	ID=SAPN01_000267-T1.exon1;Parent=SAPN01_000267-T1;
scaffold_2	funannotate	exon	138098	138462	.	+	.	ID=SAPN01_000267-T1.exon2;Parent=SAPN01_000267-T1;
scaffold_2	funannotate	CDS	135468	137901	.	+	0	ID=SAPN01_000267-T1.cds;Parent=SAPN01_000267-T1;
scaffold_2	funannotate	CDS	138098	138462	.	+	2	ID=SAPN01_000267-T1.cds;Parent=SAPN01_000267-T1;
scaffold_2	funannotate	gene	140064	141672	.	-	.	ID=SAPN01_000268;
scaffold_2	funannotate	mRNA	140064	141672	.	-	.	ID=SAPN01_000268-T1;Parent=SAPN01_000268;product=hypothetical protein;
scaffold_2	funannotate	exon	140952	141672	.	-	.	ID=SAPN01_000268-T1.exon1;Parent=SAPN01_000268-T1;
scaffold_2	funannotate	exon	140064	140875	.	-	.	ID=SAPN01_000268-T1.exon2;Parent=SAPN01_000268-T1;
scaffold_2	funannotate	CDS	140952	141672	.	-	0	ID=SAPN01_000268-T1.cds;Parent=SAPN01_000268-T1;
scaffold_2	funannotate	CDS	140064	140875	.	-	2	ID=SAPN01_000268-T1.cds;Parent=SAPN01_000268-T1;
scaffold_2	funannotate	gene	143327	145216	.	+	.	ID=SAPN01_000269;
scaffold_2	funannotate	mRNA	143327	145216	.	+	.	ID=SAPN01_000269-T1;Parent=SAPN01_000269;product=hypothetical protein;
scaffold_2	funannotate	exon	143327	143845	.	+	.	ID=SAPN01_000269-T1.exon1;Parent=SAPN01_000269-T1;
scaffold_2	funannotate	exon	144028	144609	.	+	.	ID=SAPN01_000269-T1.exon2;Parent=SAPN01_000269-T1;
scaffold_2	funannotate	exon	144764	145216	.	+	.	ID=SAPN01_000269-T1.exon3;Parent=SAPN01_000269-T1;
scaffold_2	funannotate	CDS	143327	143845	.	+	0	ID=SAPN01_000269-T1.cds;Parent=SAPN01_000269-T1;
scaffold_2	funannotate	CDS	144028	144609	.	+	0	ID=SAPN01_000269-T1.cds;Parent=SAPN01_000269-T1;
scaffold_2	funannotate	CDS	144764	145216	.	+	0	ID=SAPN01_000269-T1.cds;Parent=SAPN01_000269-T1;
scaffold_2	funannotate	gene	145902	146771	.	-	.	ID=SAPN01_000270;
scaffold_2	funannotate	mRNA	145902	146771	.	-	.	ID=SAPN01_000270-T1;Parent=SAPN01_000270;product=hypothetical protein;
scaffold_2	funannotate	exon	145902	146771	.	-	.	ID=SAPN01_000270-T1.exon1;Parent=SAPN01_000270-T1;
scaffold_2	funannotate	CDS	145902	146771	.	-	0	ID=SAPN01_000270-T1.cds;Parent=SAPN01_000270-T1;
scaffold_2	funannotate	gene	148024	149990	.	-	.	ID=SAPN01_000271;
scaffold_2	funannotate	mRNA	148024	149990	.	-	.	ID=SAPN01_000271-T1;Parent=SAPN01_000271;product=hypothetical protein;
scaffold_2	funannotate	exon	148773	149990	.	-	.	ID=SAPN01_000271-T1.exon1;Parent=SAPN01_000271-T1;
scaffold_2	funannotate	exon	148024	148608	.	-	.	ID=SAPN01_000271-T1.exon2;Parent=SAPN01_000271-T1;
scaffold_2	funannotate	CDS	148773	149990	.	-	0	ID=SAPN01_000271-T1.cds;Parent=SAPN01_000271-T1;
scaffold_2	funannotate	CDS	148024	148608	.	-	0	ID=SAPN01_000271-T1.cds;Parent=SAPN01_000271-T1;
scaffold_2	funannotate	gene	155601	159961	.	-	.	ID=SAPN01_000272;
scaffold_2	funannotate	mRNA	155601	159961	.	-	.	ID=SAPN01_000272-T1;Parent=SAPN01_000272;product=hypothetical protein;
scaffold_2	funannotate	exon	159888	159961	.	-	.	ID=SAPN01_000272-T1.exon1;Parent=SAPN01_000272-T1;
scaffold_2	funannotate	exon	159541	159728	.	-	.	ID=SAPN01_000272-T1.exon2;Parent=SAPN01_000272-T1;
scaffold_2	funannotate	exon	155705	159394	.	-	.	ID=SAPN01_000272-T1.exon3;Parent=SAPN01_000272-T1;
scaffold_2	funannotate	exon	155601	155644	.	-	.	ID=SAPN01_000272-T1.exon4;Parent=SAPN01_000272-T1;
scaffold_2	funannotate	CDS	159888	159961	.	-	0	ID=SAPN01_000272-T1.cds;Parent=SAPN01_000272-T1;
scaffold_2	funannotate	CDS	159541	159728	.	-	1	ID=SAPN01_000272-T1.cds;Parent=SAPN01_000272-T1;
scaffold_2	funannotate	CDS	155705	159394	.	-	2	ID=SAPN01_000272-T1.cds;Parent=SAPN01_000272-T1;
scaffold_2	funannotate	CDS	155601	155644	.	-	2	ID=SAPN01_000272-T1.cds;Parent=SAPN01_000272-T1;
scaffold_2	funannotate	gene	162299	166931	.	-	.	ID=SAPN01_000273;
scaffold_2	funannotate	mRNA	162299	166931	.	-	.	ID=SAPN01_000273-T1;Parent=SAPN01_000273;product=hypothetical protein;
scaffold_2	funannotate	exon	166399	166931	.	-	.	ID=SAPN01_000273-T1.exon1;Parent=SAPN01_000273-T1;
scaffold_2	funannotate	exon	165355	166330	.	-	.	ID=SAPN01_000273-T1.exon2;Parent=SAPN01_000273-T1;
scaffold_2	funannotate	exon	164412	164517	.	-	.	ID=SAPN01_000273-T1.exon3;Parent=SAPN01_000273-T1;
scaffold_2	funannotate	exon	164275	164357	.	-	.	ID=SAPN01_000273-T1.exon4;Parent=SAPN01_000273-T1;
scaffold_2	funannotate	exon	164131	164226	.	-	.	ID=SAPN01_000273-T1.exon5;Parent=SAPN01_000273-T1;
scaffold_2	funannotate	exon	162299	163876	.	-	.	ID=SAPN01_000273-T1.exon6;Parent=SAPN01_000273-T1;
scaffold_2	funannotate	CDS	166399	166931	.	-	0	ID=SAPN01_000273-T1.cds;Parent=SAPN01_000273-T1;
scaffold_2	funannotate	CDS	165355	166330	.	-	1	ID=SAPN01_000273-T1.cds;Parent=SAPN01_000273-T1;
scaffold_2	funannotate	CDS	164412	164517	.	-	0	ID=SAPN01_000273-T1.cds;Parent=SAPN01_000273-T1;
scaffold_2	funannotate	CDS	164275	164357	.	-	2	ID=SAPN01_000273-T1.cds;Parent=SAPN01_000273-T1;
scaffold_2	funannotate	CDS	164131	164226	.	-	0	ID=SAPN01_000273-T1.cds;Parent=SAPN01_000273-T1;
scaffold_2	funannotate	CDS	162299	163876	.	-	0	ID=SAPN01_000273-T1.cds;Parent=SAPN01_000273-T1;
scaffold_2	funannotate	gene	167608	169327	.	+	.	ID=SAPN01_000274;
scaffold_2	funannotate	mRNA	167608	169327	.	+	.	ID=SAPN01_000274-T1;Parent=SAPN01_000274;product=hypothetical protein;
scaffold_2	funannotate	exon	167608	168243	.	+	.	ID=SAPN01_000274-T1.exon1;Parent=SAPN01_000274-T1;
scaffold_2	funannotate	exon	168302	169327	.	+	.	ID=SAPN01_000274-T1.exon2;Parent=SAPN01_000274-T1;
scaffold_2	funannotate	CDS	167608	168243	.	+	0	ID=SAPN01_000274-T1.cds;Parent=SAPN01_000274-T1;
scaffold_2	funannotate	CDS	168302	169327	.	+	0	ID=SAPN01_000274-T1.cds;Parent=SAPN01_000274-T1;
scaffold_2	funannotate	gene	169833	170994	.	+	.	ID=SAPN01_000275;
scaffold_2	funannotate	mRNA	169833	170994	.	+	.	ID=SAPN01_000275-T1;Parent=SAPN01_000275;product=hypothetical protein;
scaffold_2	funannotate	exon	169833	169875	.	+	.	ID=SAPN01_000275-T1.exon1;Parent=SAPN01_000275-T1;
scaffold_2	funannotate	exon	170063	170861	.	+	.	ID=SAPN01_000275-T1.exon2;Parent=SAPN01_000275-T1;
scaffold_2	funannotate	exon	170955	170994	.	+	.	ID=SAPN01_000275-T1.exon3;Parent=SAPN01_000275-T1;
scaffold_2	funannotate	CDS	169833	169875	.	+	0	ID=SAPN01_000275-T1.cds;Parent=SAPN01_000275-T1;
scaffold_2	funannotate	CDS	170063	170861	.	+	2	ID=SAPN01_000275-T1.cds;Parent=SAPN01_000275-T1;
scaffold_2	funannotate	CDS	170955	170994	.	+	1	ID=SAPN01_000275-T1.cds;Parent=SAPN01_000275-T1;
scaffold_2	funannotate	gene	171368	172830	.	-	.	ID=SAPN01_000276;
scaffold_2	funannotate	mRNA	171368	172830	.	-	.	ID=SAPN01_000276-T1;Parent=SAPN01_000276;product=hypothetical protein;
scaffold_2	funannotate	exon	171709	172830	.	-	.	ID=SAPN01_000276-T1.exon1;Parent=SAPN01_000276-T1;
scaffold_2	funannotate	exon	171368	171640	.	-	.	ID=SAPN01_000276-T1.exon2;Parent=SAPN01_000276-T1;
scaffold_2	funannotate	CDS	171709	172830	.	-	0	ID=SAPN01_000276-T1.cds;Parent=SAPN01_000276-T1;
scaffold_2	funannotate	CDS	171368	171640	.	-	0	ID=SAPN01_000276-T1.cds;Parent=SAPN01_000276-T1;
scaffold_2	funannotate	gene	174245	174622	.	+	.	ID=SAPN01_000277;
scaffold_2	funannotate	mRNA	174245	174622	.	+	.	ID=SAPN01_000277-T1;Parent=SAPN01_000277;product=hypothetical protein;
scaffold_2	funannotate	exon	174245	174434	.	+	.	ID=SAPN01_000277-T1.exon1;Parent=SAPN01_000277-T1;
scaffold_2	funannotate	exon	174461	174492	.	+	.	ID=SAPN01_000277-T1.exon2;Parent=SAPN01_000277-T1;
scaffold_2	funannotate	exon	174617	174622	.	+	.	ID=SAPN01_000277-T1.exon3;Parent=SAPN01_000277-T1;
scaffold_2	funannotate	CDS	174245	174434	.	+	0	ID=SAPN01_000277-T1.cds;Parent=SAPN01_000277-T1;
scaffold_2	funannotate	CDS	174461	174492	.	+	2	ID=SAPN01_000277-T1.cds;Parent=SAPN01_000277-T1;
scaffold_2	funannotate	CDS	174617	174622	.	+	0	ID=SAPN01_000277-T1.cds;Parent=SAPN01_000277-T1;
scaffold_2	funannotate	gene	177039	179294	.	+	.	ID=SAPN01_000278;
scaffold_2	funannotate	mRNA	177039	179294	.	+	.	ID=SAPN01_000278-T1;Parent=SAPN01_000278;product=hypothetical protein;
scaffold_2	funannotate	exon	177039	179294	.	+	.	ID=SAPN01_000278-T1.exon1;Parent=SAPN01_000278-T1;
scaffold_2	funannotate	CDS	177039	179294	.	+	0	ID=SAPN01_000278-T1.cds;Parent=SAPN01_000278-T1;
scaffold_2	funannotate	gene	179679	181535	.	-	.	ID=SAPN01_000279;
scaffold_2	funannotate	mRNA	179679	181535	.	-	.	ID=SAPN01_000279-T1;Parent=SAPN01_000279;product=hypothetical protein;
scaffold_2	funannotate	exon	181260	181535	.	-	.	ID=SAPN01_000279-T1.exon1;Parent=SAPN01_000279-T1;
scaffold_2	funannotate	exon	180087	181158	.	-	.	ID=SAPN01_000279-T1.exon2;Parent=SAPN01_000279-T1;
scaffold_2	funannotate	exon	179860	180003	.	-	.	ID=SAPN01_000279-T1.exon3;Parent=SAPN01_000279-T1;
scaffold_2	funannotate	exon	179679	179797	.	-	.	ID=SAPN01_000279-T1.exon4;Parent=SAPN01_000279-T1;
scaffold_2	funannotate	CDS	181260	181535	.	-	0	ID=SAPN01_000279-T1.cds;Parent=SAPN01_000279-T1;
scaffold_2	funannotate	CDS	180087	181158	.	-	0	ID=SAPN01_000279-T1.cds;Parent=SAPN01_000279-T1;
scaffold_2	funannotate	CDS	179860	180003	.	-	2	ID=SAPN01_000279-T1.cds;Parent=SAPN01_000279-T1;
scaffold_2	funannotate	CDS	179679	179797	.	-	2	ID=SAPN01_000279-T1.cds;Parent=SAPN01_000279-T1;
scaffold_2	funannotate	gene	182463	184047	.	+	.	ID=SAPN01_000280;
[truncated: 116,088 more rows]
