# Supplementary material for: Population genomics of the grapevine pathogen Eutypa lata reveals evidence for population expansion and intraspecific differences in secondary metabolite gene clusters
Source: PLoS Genet. 2022 Apr 1;18(4):e1010153. doi: 10.1371/journal.pgen.1010153 (PMC9007359; doi:10.1371/journal.pgen.1010153)
Supplement: S1 Data — (ZIP) [file pgen.1010153.s010.zip › Eutypa_lata_WB031.gff3]

##gff-version 3
scaffold_1	funannotate	gene	4659	5413	.	+	.	ID=WB031_000001;
scaffold_1	funannotate	mRNA	4659	5413	.	+	.	ID=WB031_000001-T1;Parent=WB031_000001;product=hypothetical protein;
scaffold_1	funannotate	exon	4659	4889	.	+	.	ID=WB031_000001-T1.exon1;Parent=WB031_000001-T1;
scaffold_1	funannotate	exon	4992	5163	.	+	.	ID=WB031_000001-T1.exon2;Parent=WB031_000001-T1;
scaffold_1	funannotate	exon	5250	5413	.	+	.	ID=WB031_000001-T1.exon3;Parent=WB031_000001-T1;
scaffold_1	funannotate	CDS	4659	4889	.	+	0	ID=WB031_000001-T1.cds;Parent=WB031_000001-T1;
scaffold_1	funannotate	CDS	4992	5163	.	+	0	ID=WB031_000001-T1.cds;Parent=WB031_000001-T1;
scaffold_1	funannotate	CDS	5250	5413	.	+	2	ID=WB031_000001-T1.cds;Parent=WB031_000001-T1;
scaffold_1	funannotate	gene	6417	7941	.	+	.	ID=WB031_000002;
scaffold_1	funannotate	mRNA	6417	7941	.	+	.	ID=WB031_000002-T1;Parent=WB031_000002;product=hypothetical protein;
scaffold_1	funannotate	exon	6417	6611	.	+	.	ID=WB031_000002-T1.exon1;Parent=WB031_000002-T1;
scaffold_1	funannotate	exon	6715	7259	.	+	.	ID=WB031_000002-T1.exon2;Parent=WB031_000002-T1;
scaffold_1	funannotate	exon	7323	7941	.	+	.	ID=WB031_000002-T1.exon3;Parent=WB031_000002-T1;
scaffold_1	funannotate	CDS	6417	6611	.	+	0	ID=WB031_000002-T1.cds;Parent=WB031_000002-T1;
scaffold_1	funannotate	CDS	6715	7259	.	+	0	ID=WB031_000002-T1.cds;Parent=WB031_000002-T1;
scaffold_1	funannotate	CDS	7323	7941	.	+	1	ID=WB031_000002-T1.cds;Parent=WB031_000002-T1;
scaffold_1	funannotate	gene	26493	27650	.	-	.	ID=WB031_000003;
scaffold_1	funannotate	mRNA	26493	27650	.	-	.	ID=WB031_000003-T1;Parent=WB031_000003;product=hypothetical protein;
scaffold_1	funannotate	exon	26493	27650	.	-	.	ID=WB031_000003-T1.exon1;Parent=WB031_000003-T1;
scaffold_1	funannotate	CDS	26493	27650	.	-	0	ID=WB031_000003-T1.cds;Parent=WB031_000003-T1;
scaffold_1	funannotate	gene	30956	33565	.	+	.	ID=WB031_000004;
scaffold_1	funannotate	mRNA	30956	33565	.	+	.	ID=WB031_000004-T1;Parent=WB031_000004;product=hypothetical protein;
scaffold_1	funannotate	exon	30956	31574	.	+	.	ID=WB031_000004-T1.exon1;Parent=WB031_000004-T1;
scaffold_1	funannotate	exon	31682	32687	.	+	.	ID=WB031_000004-T1.exon2;Parent=WB031_000004-T1;
scaffold_1	funannotate	exon	32815	33565	.	+	.	ID=WB031_000004-T1.exon3;Parent=WB031_000004-T1;
scaffold_1	funannotate	CDS	30956	31574	.	+	0	ID=WB031_000004-T1.cds;Parent=WB031_000004-T1;
scaffold_1	funannotate	CDS	31682	32687	.	+	2	ID=WB031_000004-T1.cds;Parent=WB031_000004-T1;
scaffold_1	funannotate	CDS	32815	33565	.	+	1	ID=WB031_000004-T1.cds;Parent=WB031_000004-T1;
scaffold_1	funannotate	gene	34517	36460	.	-	.	ID=WB031_000005;
scaffold_1	funannotate	mRNA	34517	36460	.	-	.	ID=WB031_000005-T1;Parent=WB031_000005;product=hypothetical protein;
scaffold_1	funannotate	exon	36371	36460	.	-	.	ID=WB031_000005-T1.exon1;Parent=WB031_000005-T1;
scaffold_1	funannotate	exon	35866	36311	.	-	.	ID=WB031_000005-T1.exon2;Parent=WB031_000005-T1;
scaffold_1	funannotate	exon	34517	35813	.	-	.	ID=WB031_000005-T1.exon3;Parent=WB031_000005-T1;
scaffold_1	funannotate	CDS	36371	36460	.	-	0	ID=WB031_000005-T1.cds;Parent=WB031_000005-T1;
scaffold_1	funannotate	CDS	35866	36311	.	-	0	ID=WB031_000005-T1.cds;Parent=WB031_000005-T1;
scaffold_1	funannotate	CDS	34517	35813	.	-	1	ID=WB031_000005-T1.cds;Parent=WB031_000005-T1;
scaffold_1	funannotate	gene	37232	38999	.	+	.	ID=WB031_000006;
scaffold_1	funannotate	mRNA	37232	38999	.	+	.	ID=WB031_000006-T1;Parent=WB031_000006;product=hypothetical protein;
scaffold_1	funannotate	exon	37232	37444	.	+	.	ID=WB031_000006-T1.exon1;Parent=WB031_000006-T1;
scaffold_1	funannotate	exon	37525	37567	.	+	.	ID=WB031_000006-T1.exon2;Parent=WB031_000006-T1;
scaffold_1	funannotate	exon	37649	37740	.	+	.	ID=WB031_000006-T1.exon3;Parent=WB031_000006-T1;
scaffold_1	funannotate	exon	37806	38999	.	+	.	ID=WB031_000006-T1.exon4;Parent=WB031_000006-T1;
scaffold_1	funannotate	CDS	37232	37444	.	+	0	ID=WB031_000006-T1.cds;Parent=WB031_000006-T1;
scaffold_1	funannotate	CDS	37525	37567	.	+	0	ID=WB031_000006-T1.cds;Parent=WB031_000006-T1;
scaffold_1	funannotate	CDS	37649	37740	.	+	2	ID=WB031_000006-T1.cds;Parent=WB031_000006-T1;
scaffold_1	funannotate	CDS	37806	38999	.	+	0	ID=WB031_000006-T1.cds;Parent=WB031_000006-T1;
scaffold_1	funannotate	gene	43429	46675	.	+	.	ID=WB031_000007;
scaffold_1	funannotate	mRNA	43429	46675	.	+	.	ID=WB031_000007-T1;Parent=WB031_000007;product=hypothetical protein;
scaffold_1	funannotate	exon	43429	43984	.	+	.	ID=WB031_000007-T1.exon1;Parent=WB031_000007-T1;
scaffold_1	funannotate	exon	44057	45455	.	+	.	ID=WB031_000007-T1.exon2;Parent=WB031_000007-T1;
scaffold_1	funannotate	exon	45517	46675	.	+	.	ID=WB031_000007-T1.exon3;Parent=WB031_000007-T1;
scaffold_1	funannotate	CDS	43429	43984	.	+	0	ID=WB031_000007-T1.cds;Parent=WB031_000007-T1;
scaffold_1	funannotate	CDS	44057	45455	.	+	2	ID=WB031_000007-T1.cds;Parent=WB031_000007-T1;
scaffold_1	funannotate	CDS	45517	46675	.	+	1	ID=WB031_000007-T1.cds;Parent=WB031_000007-T1;
scaffold_1	funannotate	gene	49014	49973	.	-	.	ID=WB031_000008;
scaffold_1	funannotate	mRNA	49014	49973	.	-	.	ID=WB031_000008-T1;Parent=WB031_000008;product=hypothetical protein;
scaffold_1	funannotate	exon	49740	49973	.	-	.	ID=WB031_000008-T1.exon1;Parent=WB031_000008-T1;
scaffold_1	funannotate	exon	49610	49657	.	-	.	ID=WB031_000008-T1.exon2;Parent=WB031_000008-T1;
scaffold_1	funannotate	exon	49311	49538	.	-	.	ID=WB031_000008-T1.exon3;Parent=WB031_000008-T1;
scaffold_1	funannotate	exon	49014	49211	.	-	.	ID=WB031_000008-T1.exon4;Parent=WB031_000008-T1;
scaffold_1	funannotate	CDS	49740	49973	.	-	0	ID=WB031_000008-T1.cds;Parent=WB031_000008-T1;
scaffold_1	funannotate	CDS	49610	49657	.	-	0	ID=WB031_000008-T1.cds;Parent=WB031_000008-T1;
scaffold_1	funannotate	CDS	49311	49538	.	-	0	ID=WB031_000008-T1.cds;Parent=WB031_000008-T1;
scaffold_1	funannotate	CDS	49014	49211	.	-	0	ID=WB031_000008-T1.cds;Parent=WB031_000008-T1;
scaffold_1	funannotate	gene	51690	52702	.	+	.	ID=WB031_000009;
scaffold_1	funannotate	mRNA	51690	52702	.	+	.	ID=WB031_000009-T1;Parent=WB031_000009;product=hypothetical protein;
scaffold_1	funannotate	exon	51690	51996	.	+	.	ID=WB031_000009-T1.exon1;Parent=WB031_000009-T1;
scaffold_1	funannotate	exon	52086	52702	.	+	.	ID=WB031_000009-T1.exon2;Parent=WB031_000009-T1;
scaffold_1	funannotate	CDS	51690	51996	.	+	0	ID=WB031_000009-T1.cds;Parent=WB031_000009-T1;
scaffold_1	funannotate	CDS	52086	52702	.	+	2	ID=WB031_000009-T1.cds;Parent=WB031_000009-T1;
scaffold_1	funannotate	gene	53624	55210	.	+	.	ID=WB031_000010;
scaffold_1	funannotate	mRNA	53624	55210	.	+	.	ID=WB031_000010-T1;Parent=WB031_000010;product=hypothetical protein;
scaffold_1	funannotate	exon	53624	55210	.	+	.	ID=WB031_000010-T1.exon1;Parent=WB031_000010-T1;
scaffold_1	funannotate	CDS	53624	55210	.	+	0	ID=WB031_000010-T1.cds;Parent=WB031_000010-T1;
scaffold_1	funannotate	gene	55950	58805	.	-	.	ID=WB031_000011;
scaffold_1	funannotate	mRNA	55950	58805	.	-	.	ID=WB031_000011-T1;Parent=WB031_000011;product=hypothetical protein;
scaffold_1	funannotate	exon	58403	58805	.	-	.	ID=WB031_000011-T1.exon1;Parent=WB031_000011-T1;
scaffold_1	funannotate	exon	56289	58346	.	-	.	ID=WB031_000011-T1.exon2;Parent=WB031_000011-T1;
scaffold_1	funannotate	exon	55950	56095	.	-	.	ID=WB031_000011-T1.exon3;Parent=WB031_000011-T1;
scaffold_1	funannotate	CDS	58403	58805	.	-	0	ID=WB031_000011-T1.cds;Parent=WB031_000011-T1;
scaffold_1	funannotate	CDS	56289	58346	.	-	2	ID=WB031_000011-T1.cds;Parent=WB031_000011-T1;
scaffold_1	funannotate	CDS	55950	56095	.	-	2	ID=WB031_000011-T1.cds;Parent=WB031_000011-T1;
scaffold_1	funannotate	gene	61928	62845	.	-	.	ID=WB031_000012;
scaffold_1	funannotate	mRNA	61928	62845	.	-	.	ID=WB031_000012-T1;Parent=WB031_000012;product=hypothetical protein;
scaffold_1	funannotate	exon	61928	62845	.	-	.	ID=WB031_000012-T1.exon1;Parent=WB031_000012-T1;
scaffold_1	funannotate	CDS	61928	62845	.	-	0	ID=WB031_000012-T1.cds;Parent=WB031_000012-T1;
scaffold_1	funannotate	gene	63832	64908	.	+	.	ID=WB031_000013;
scaffold_1	funannotate	mRNA	63832	64908	.	+	.	ID=WB031_000013-T1;Parent=WB031_000013;product=hypothetical protein;
scaffold_1	funannotate	exon	63832	64180	.	+	.	ID=WB031_000013-T1.exon1;Parent=WB031_000013-T1;
scaffold_1	funannotate	exon	64239	64459	.	+	.	ID=WB031_000013-T1.exon2;Parent=WB031_000013-T1;
scaffold_1	funannotate	exon	64509	64756	.	+	.	ID=WB031_000013-T1.exon3;Parent=WB031_000013-T1;
scaffold_1	funannotate	exon	64854	64908	.	+	.	ID=WB031_000013-T1.exon4;Parent=WB031_000013-T1;
scaffold_1	funannotate	CDS	63832	64180	.	+	0	ID=WB031_000013-T1.cds;Parent=WB031_000013-T1;
scaffold_1	funannotate	CDS	64239	64459	.	+	2	ID=WB031_000013-T1.cds;Parent=WB031_000013-T1;
scaffold_1	funannotate	CDS	64509	64756	.	+	0	ID=WB031_000013-T1.cds;Parent=WB031_000013-T1;
scaffold_1	funannotate	CDS	64854	64908	.	+	1	ID=WB031_000013-T1.cds;Parent=WB031_000013-T1;
scaffold_1	funannotate	gene	65784	66856	.	-	.	ID=WB031_000014;
scaffold_1	funannotate	mRNA	65784	66856	.	-	.	ID=WB031_000014-T1;Parent=WB031_000014;product=hypothetical protein;
scaffold_1	funannotate	exon	66484	66856	.	-	.	ID=WB031_000014-T1.exon1;Parent=WB031_000014-T1;
scaffold_1	funannotate	exon	65950	66427	.	-	.	ID=WB031_000014-T1.exon2;Parent=WB031_000014-T1;
scaffold_1	funannotate	exon	65784	65895	.	-	.	ID=WB031_000014-T1.exon3;Parent=WB031_000014-T1;
scaffold_1	funannotate	CDS	66484	66856	.	-	0	ID=WB031_000014-T1.cds;Parent=WB031_000014-T1;
scaffold_1	funannotate	CDS	65950	66427	.	-	2	ID=WB031_000014-T1.cds;Parent=WB031_000014-T1;
scaffold_1	funannotate	CDS	65784	65895	.	-	1	ID=WB031_000014-T1.cds;Parent=WB031_000014-T1;
scaffold_1	funannotate	gene	67931	69284	.	-	.	ID=WB031_000015;
scaffold_1	funannotate	mRNA	67931	69284	.	-	.	ID=WB031_000015-T1;Parent=WB031_000015;product=hypothetical protein;
scaffold_1	funannotate	exon	69110	69284	.	-	.	ID=WB031_000015-T1.exon1;Parent=WB031_000015-T1;
scaffold_1	funannotate	exon	67931	69048	.	-	.	ID=WB031_000015-T1.exon2;Parent=WB031_000015-T1;
scaffold_1	funannotate	CDS	69110	69284	.	-	0	ID=WB031_000015-T1.cds;Parent=WB031_000015-T1;
scaffold_1	funannotate	CDS	67931	69048	.	-	2	ID=WB031_000015-T1.cds;Parent=WB031_000015-T1;
scaffold_1	funannotate	gene	72081	74174	.	+	.	ID=WB031_000016;
scaffold_1	funannotate	mRNA	72081	74174	.	+	.	ID=WB031_000016-T1;Parent=WB031_000016;product=hypothetical protein;
scaffold_1	funannotate	exon	72081	72164	.	+	.	ID=WB031_000016-T1.exon1;Parent=WB031_000016-T1;
scaffold_1	funannotate	exon	72244	72356	.	+	.	ID=WB031_000016-T1.exon2;Parent=WB031_000016-T1;
scaffold_1	funannotate	exon	72420	72469	.	+	.	ID=WB031_000016-T1.exon3;Parent=WB031_000016-T1;
scaffold_1	funannotate	exon	72532	72591	.	+	.	ID=WB031_000016-T1.exon4;Parent=WB031_000016-T1;
scaffold_1	funannotate	exon	72681	72934	.	+	.	ID=WB031_000016-T1.exon5;Parent=WB031_000016-T1;
scaffold_1	funannotate	exon	73005	73077	.	+	.	ID=WB031_000016-T1.exon6;Parent=WB031_000016-T1;
scaffold_1	funannotate	exon	73150	73712	.	+	.	ID=WB031_000016-T1.exon7;Parent=WB031_000016-T1;
scaffold_1	funannotate	exon	73815	74174	.	+	.	ID=WB031_000016-T1.exon8;Parent=WB031_000016-T1;
scaffold_1	funannotate	CDS	72081	72164	.	+	0	ID=WB031_000016-T1.cds;Parent=WB031_000016-T1;
scaffold_1	funannotate	CDS	72244	72356	.	+	0	ID=WB031_000016-T1.cds;Parent=WB031_000016-T1;
scaffold_1	funannotate	CDS	72420	72469	.	+	1	ID=WB031_000016-T1.cds;Parent=WB031_000016-T1;
scaffold_1	funannotate	CDS	72532	72591	.	+	2	ID=WB031_000016-T1.cds;Parent=WB031_000016-T1;
scaffold_1	funannotate	CDS	72681	72934	.	+	2	ID=WB031_000016-T1.cds;Parent=WB031_000016-T1;
scaffold_1	funannotate	CDS	73005	73077	.	+	0	ID=WB031_000016-T1.cds;Parent=WB031_000016-T1;
scaffold_1	funannotate	CDS	73150	73712	.	+	2	ID=WB031_000016-T1.cds;Parent=WB031_000016-T1;
scaffold_1	funannotate	CDS	73815	74174	.	+	0	ID=WB031_000016-T1.cds;Parent=WB031_000016-T1;
scaffold_1	funannotate	gene	75078	76469	.	+	.	ID=WB031_000017;
scaffold_1	funannotate	mRNA	75078	76469	.	+	.	ID=WB031_000017-T1;Parent=WB031_000017;product=hypothetical protein;
scaffold_1	funannotate	exon	75078	76469	.	+	.	ID=WB031_000017-T1.exon1;Parent=WB031_000017-T1;
scaffold_1	funannotate	CDS	75078	76469	.	+	0	ID=WB031_000017-T1.cds;Parent=WB031_000017-T1;
scaffold_1	funannotate	gene	77428	78079	.	-	.	ID=WB031_000018;
scaffold_1	funannotate	mRNA	77428	78079	.	-	.	ID=WB031_000018-T1;Parent=WB031_000018;product=hypothetical protein;
scaffold_1	funannotate	exon	77895	78079	.	-	.	ID=WB031_000018-T1.exon1;Parent=WB031_000018-T1;
scaffold_1	funannotate	exon	77567	77834	.	-	.	ID=WB031_000018-T1.exon2;Parent=WB031_000018-T1;
scaffold_1	funannotate	exon	77428	77517	.	-	.	ID=WB031_000018-T1.exon3;Parent=WB031_000018-T1;
scaffold_1	funannotate	CDS	77895	78079	.	-	0	ID=WB031_000018-T1.cds;Parent=WB031_000018-T1;
scaffold_1	funannotate	CDS	77567	77834	.	-	1	ID=WB031_000018-T1.cds;Parent=WB031_000018-T1;
scaffold_1	funannotate	CDS	77428	77517	.	-	0	ID=WB031_000018-T1.cds;Parent=WB031_000018-T1;
scaffold_1	funannotate	gene	78239	78900	.	-	.	ID=WB031_000019;
scaffold_1	funannotate	mRNA	78239	78900	.	-	.	ID=WB031_000019-T1;Parent=WB031_000019;product=hypothetical protein;
scaffold_1	funannotate	exon	78540	78900	.	-	.	ID=WB031_000019-T1.exon1;Parent=WB031_000019-T1;
scaffold_1	funannotate	exon	78239	78435	.	-	.	ID=WB031_000019-T1.exon2;Parent=WB031_000019-T1;
scaffold_1	funannotate	CDS	78540	78900	.	-	0	ID=WB031_000019-T1.cds;Parent=WB031_000019-T1;
scaffold_1	funannotate	CDS	78239	78435	.	-	2	ID=WB031_000019-T1.cds;Parent=WB031_000019-T1;
scaffold_1	funannotate	gene	83924	85809	.	-	.	ID=WB031_000020;
scaffold_1	funannotate	mRNA	83924	85809	.	-	.	ID=WB031_000020-T1;Parent=WB031_000020;product=hypothetical protein;
scaffold_1	funannotate	exon	85729	85809	.	-	.	ID=WB031_000020-T1.exon1;Parent=WB031_000020-T1;
scaffold_1	funannotate	exon	84848	85645	.	-	.	ID=WB031_000020-T1.exon2;Parent=WB031_000020-T1;
scaffold_1	funannotate	exon	84427	84741	.	-	.	ID=WB031_000020-T1.exon3;Parent=WB031_000020-T1;
scaffold_1	funannotate	exon	84176	84342	.	-	.	ID=WB031_000020-T1.exon4;Parent=WB031_000020-T1;
scaffold_1	funannotate	exon	83924	84089	.	-	.	ID=WB031_000020-T1.exon5;Parent=WB031_000020-T1;
scaffold_1	funannotate	CDS	85729	85809	.	-	0	ID=WB031_000020-T1.cds;Parent=WB031_000020-T1;
scaffold_1	funannotate	CDS	84848	85645	.	-	0	ID=WB031_000020-T1.cds;Parent=WB031_000020-T1;
scaffold_1	funannotate	CDS	84427	84741	.	-	0	ID=WB031_000020-T1.cds;Parent=WB031_000020-T1;
scaffold_1	funannotate	CDS	84176	84342	.	-	0	ID=WB031_000020-T1.cds;Parent=WB031_000020-T1;
scaffold_1	funannotate	CDS	83924	84089	.	-	1	ID=WB031_000020-T1.cds;Parent=WB031_000020-T1;
scaffold_1	funannotate	gene	86591	87368	.	+	.	ID=WB031_000021;
scaffold_1	funannotate	mRNA	86591	87368	.	+	.	ID=WB031_000021-T1;Parent=WB031_000021;product=hypothetical protein;
scaffold_1	funannotate	exon	86591	86668	.	+	.	ID=WB031_000021-T1.exon1;Parent=WB031_000021-T1;
scaffold_1	funannotate	exon	86739	87368	.	+	.	ID=WB031_000021-T1.exon2;Parent=WB031_000021-T1;
scaffold_1	funannotate	CDS	86591	86668	.	+	0	ID=WB031_000021-T1.cds;Parent=WB031_000021-T1;
scaffold_1	funannotate	CDS	86739	87368	.	+	0	ID=WB031_000021-T1.cds;Parent=WB031_000021-T1;
scaffold_1	funannotate	gene	89078	89632	.	-	.	ID=WB031_000022;
scaffold_1	funannotate	mRNA	89078	89632	.	-	.	ID=WB031_000022-T1;Parent=WB031_000022;product=hypothetical protein;
scaffold_1	funannotate	exon	89564	89632	.	-	.	ID=WB031_000022-T1.exon1;Parent=WB031_000022-T1;
scaffold_1	funannotate	exon	89302	89467	.	-	.	ID=WB031_000022-T1.exon2;Parent=WB031_000022-T1;
scaffold_1	funannotate	exon	89078	89253	.	-	.	ID=WB031_000022-T1.exon3;Parent=WB031_000022-T1;
scaffold_1	funannotate	CDS	89564	89632	.	-	0	ID=WB031_000022-T1.cds;Parent=WB031_000022-T1;
scaffold_1	funannotate	CDS	89302	89467	.	-	0	ID=WB031_000022-T1.cds;Parent=WB031_000022-T1;
scaffold_1	funannotate	CDS	89078	89253	.	-	2	ID=WB031_000022-T1.cds;Parent=WB031_000022-T1;
scaffold_1	funannotate	gene	89889	90750	.	+	.	ID=WB031_000023;
scaffold_1	funannotate	mRNA	89889	90750	.	+	.	ID=WB031_000023-T1;Parent=WB031_000023;product=hypothetical protein;
scaffold_1	funannotate	exon	89889	90326	.	+	.	ID=WB031_000023-T1.exon1;Parent=WB031_000023-T1;
scaffold_1	funannotate	exon	90385	90750	.	+	.	ID=WB031_000023-T1.exon2;Parent=WB031_000023-T1;
scaffold_1	funannotate	CDS	89889	90326	.	+	0	ID=WB031_000023-T1.cds;Parent=WB031_000023-T1;
scaffold_1	funannotate	CDS	90385	90750	.	+	0	ID=WB031_000023-T1.cds;Parent=WB031_000023-T1;
scaffold_1	funannotate	gene	91689	92930	.	+	.	ID=WB031_000024;
scaffold_1	funannotate	mRNA	91689	92930	.	+	.	ID=WB031_000024-T1;Parent=WB031_000024;product=hypothetical protein;
scaffold_1	funannotate	exon	91689	92930	.	+	.	ID=WB031_000024-T1.exon1;Parent=WB031_000024-T1;
scaffold_1	funannotate	CDS	91689	92930	.	+	0	ID=WB031_000024-T1.cds;Parent=WB031_000024-T1;
scaffold_1	funannotate	gene	94229	95307	.	+	.	ID=WB031_000025;
scaffold_1	funannotate	mRNA	94229	95307	.	+	.	ID=WB031_000025-T1;Parent=WB031_000025;product=hypothetical protein;
scaffold_1	funannotate	exon	94229	94531	.	+	.	ID=WB031_000025-T1.exon1;Parent=WB031_000025-T1;
scaffold_1	funannotate	exon	94593	94731	.	+	.	ID=WB031_000025-T1.exon2;Parent=WB031_000025-T1;
scaffold_1	funannotate	exon	94843	95198	.	+	.	ID=WB031_000025-T1.exon3;Parent=WB031_000025-T1;
scaffold_1	funannotate	exon	95254	95307	.	+	.	ID=WB031_000025-T1.exon4;Parent=WB031_000025-T1;
scaffold_1	funannotate	CDS	94229	94531	.	+	0	ID=WB031_000025-T1.cds;Parent=WB031_000025-T1;
scaffold_1	funannotate	CDS	94593	94731	.	+	0	ID=WB031_000025-T1.cds;Parent=WB031_000025-T1;
scaffold_1	funannotate	CDS	94843	95198	.	+	2	ID=WB031_000025-T1.cds;Parent=WB031_000025-T1;
scaffold_1	funannotate	CDS	95254	95307	.	+	0	ID=WB031_000025-T1.cds;Parent=WB031_000025-T1;
scaffold_1	funannotate	gene	99108	102174	.	+	.	ID=WB031_000026;
scaffold_1	funannotate	mRNA	99108	102174	.	+	.	ID=WB031_000026-T1;Parent=WB031_000026;product=hypothetical protein;
scaffold_1	funannotate	exon	99108	100125	.	+	.	ID=WB031_000026-T1.exon1;Parent=WB031_000026-T1;
scaffold_1	funannotate	exon	100198	100395	.	+	.	ID=WB031_000026-T1.exon2;Parent=WB031_000026-T1;
scaffold_1	funannotate	exon	100468	101020	.	+	.	ID=WB031_000026-T1.exon3;Parent=WB031_000026-T1;
scaffold_1	funannotate	exon	101073	101376	.	+	.	ID=WB031_000026-T1.exon4;Parent=WB031_000026-T1;
scaffold_1	funannotate	exon	101446	102174	.	+	.	ID=WB031_000026-T1.exon5;Parent=WB031_000026-T1;
scaffold_1	funannotate	CDS	99108	100125	.	+	0	ID=WB031_000026-T1.cds;Parent=WB031_000026-T1;
scaffold_1	funannotate	CDS	100198	100395	.	+	2	ID=WB031_000026-T1.cds;Parent=WB031_000026-T1;
scaffold_1	funannotate	CDS	100468	101020	.	+	2	ID=WB031_000026-T1.cds;Parent=WB031_000026-T1;
scaffold_1	funannotate	CDS	101073	101376	.	+	1	ID=WB031_000026-T1.cds;Parent=WB031_000026-T1;
scaffold_1	funannotate	CDS	101446	102174	.	+	0	ID=WB031_000026-T1.cds;Parent=WB031_000026-T1;
scaffold_1	funannotate	gene	102741	102926	.	-	.	ID=WB031_000027;
scaffold_1	funannotate	mRNA	102741	102926	.	-	.	ID=WB031_000027-T1;Parent=WB031_000027;product=hypothetical protein;
scaffold_1	funannotate	exon	102741	102926	.	-	.	ID=WB031_000027-T1.exon1;Parent=WB031_000027-T1;
scaffold_1	funannotate	CDS	102741	102926	.	-	0	ID=WB031_000027-T1.cds;Parent=WB031_000027-T1;
scaffold_1	funannotate	gene	103800	105324	.	+	.	ID=WB031_000028;
scaffold_1	funannotate	mRNA	103800	105324	.	+	.	ID=WB031_000028-T1;Parent=WB031_000028;product=hypothetical protein;
scaffold_1	funannotate	exon	103800	104240	.	+	.	ID=WB031_000028-T1.exon1;Parent=WB031_000028-T1;
scaffold_1	funannotate	exon	104310	104625	.	+	.	ID=WB031_000028-T1.exon2;Parent=WB031_000028-T1;
scaffold_1	funannotate	exon	104690	104915	.	+	.	ID=WB031_000028-T1.exon3;Parent=WB031_000028-T1;
scaffold_1	funannotate	exon	105012	105324	.	+	.	ID=WB031_000028-T1.exon4;Parent=WB031_000028-T1;
scaffold_1	funannotate	CDS	103800	104240	.	+	0	ID=WB031_000028-T1.cds;Parent=WB031_000028-T1;
scaffold_1	funannotate	CDS	104310	104625	.	+	0	ID=WB031_000028-T1.cds;Parent=WB031_000028-T1;
scaffold_1	funannotate	CDS	104690	104915	.	+	2	ID=WB031_000028-T1.cds;Parent=WB031_000028-T1;
scaffold_1	funannotate	CDS	105012	105324	.	+	1	ID=WB031_000028-T1.cds;Parent=WB031_000028-T1;
scaffold_1	funannotate	gene	105526	107644	.	-	.	ID=WB031_000029;
scaffold_1	funannotate	mRNA	105526	107644	.	-	.	ID=WB031_000029-T1;Parent=WB031_000029;product=hypothetical protein;
scaffold_1	funannotate	exon	107311	107644	.	-	.	ID=WB031_000029-T1.exon1;Parent=WB031_000029-T1;
scaffold_1	funannotate	exon	106874	107199	.	-	.	ID=WB031_000029-T1.exon2;Parent=WB031_000029-T1;
scaffold_1	funannotate	exon	106251	106826	.	-	.	ID=WB031_000029-T1.exon3;Parent=WB031_000029-T1;
scaffold_1	funannotate	exon	105999	106197	.	-	.	ID=WB031_000029-T1.exon4;Parent=WB031_000029-T1;
scaffold_1	funannotate	exon	105526	105872	.	-	.	ID=WB031_000029-T1.exon5;Parent=WB031_000029-T1;
scaffold_1	funannotate	CDS	107311	107644	.	-	0	ID=WB031_000029-T1.cds;Parent=WB031_000029-T1;
scaffold_1	funannotate	CDS	106874	107199	.	-	2	ID=WB031_000029-T1.cds;Parent=WB031_000029-T1;
scaffold_1	funannotate	CDS	106251	106826	.	-	0	ID=WB031_000029-T1.cds;Parent=WB031_000029-T1;
scaffold_1	funannotate	CDS	105999	106197	.	-	0	ID=WB031_000029-T1.cds;Parent=WB031_000029-T1;
scaffold_1	funannotate	CDS	105526	105872	.	-	2	ID=WB031_000029-T1.cds;Parent=WB031_000029-T1;
scaffold_1	funannotate	gene	108454	110992	.	-	.	ID=WB031_000030;
scaffold_1	funannotate	mRNA	108454	110992	.	-	.	ID=WB031_000030-T1;Parent=WB031_000030;product=hypothetical protein;
scaffold_1	funannotate	exon	110936	110992	.	-	.	ID=WB031_000030-T1.exon1;Parent=WB031_000030-T1;
scaffold_1	funannotate	exon	110530	110756	.	-	.	ID=WB031_000030-T1.exon2;Parent=WB031_000030-T1;
scaffold_1	funannotate	exon	110434	110471	.	-	.	ID=WB031_000030-T1.exon3;Parent=WB031_000030-T1;
scaffold_1	funannotate	exon	109516	110357	.	-	.	ID=WB031_000030-T1.exon4;Parent=WB031_000030-T1;
scaffold_1	funannotate	exon	109419	109457	.	-	.	ID=WB031_000030-T1.exon5;Parent=WB031_000030-T1;
scaffold_1	funannotate	exon	109293	109350	.	-	.	ID=WB031_000030-T1.exon6;Parent=WB031_000030-T1;
scaffold_1	funannotate	exon	108858	109231	.	-	.	ID=WB031_000030-T1.exon7;Parent=WB031_000030-T1;
scaffold_1	funannotate	exon	108747	108794	.	-	.	ID=WB031_000030-T1.exon8;Parent=WB031_000030-T1;
scaffold_1	funannotate	exon	108454	108678	.	-	.	ID=WB031_000030-T1.exon9;Parent=WB031_000030-T1;
scaffold_1	funannotate	CDS	110936	110992	.	-	0	ID=WB031_000030-T1.cds;Parent=WB031_000030-T1;
scaffold_1	funannotate	CDS	110530	110756	.	-	0	ID=WB031_000030-T1.cds;Parent=WB031_000030-T1;
scaffold_1	funannotate	CDS	110434	110471	.	-	1	ID=WB031_000030-T1.cds;Parent=WB031_000030-T1;
scaffold_1	funannotate	CDS	109516	110357	.	-	2	ID=WB031_000030-T1.cds;Parent=WB031_000030-T1;
scaffold_1	funannotate	CDS	109419	109457	.	-	0	ID=WB031_000030-T1.cds;Parent=WB031_000030-T1;
scaffold_1	funannotate	CDS	109293	109350	.	-	0	ID=WB031_000030-T1.cds;Parent=WB031_000030-T1;
scaffold_1	funannotate	CDS	108858	109231	.	-	2	ID=WB031_000030-T1.cds;Parent=WB031_000030-T1;
scaffold_1	funannotate	CDS	108747	108794	.	-	0	ID=WB031_000030-T1.cds;Parent=WB031_000030-T1;
scaffold_1	funannotate	CDS	108454	108678	.	-	0	ID=WB031_000030-T1.cds;Parent=WB031_000030-T1;
scaffold_1	funannotate	gene	111801	113323	.	-	.	ID=WB031_000031;
scaffold_1	funannotate	mRNA	111801	113323	.	-	.	ID=WB031_000031-T1;Parent=WB031_000031;product=hypothetical protein;
scaffold_1	funannotate	exon	113095	113323	.	-	.	ID=WB031_000031-T1.exon1;Parent=WB031_000031-T1;
scaffold_1	funannotate	exon	112850	113033	.	-	.	ID=WB031_000031-T1.exon2;Parent=WB031_000031-T1;
scaffold_1	funannotate	exon	111801	112791	.	-	.	ID=WB031_000031-T1.exon3;Parent=WB031_000031-T1;
scaffold_1	funannotate	CDS	113095	113323	.	-	0	ID=WB031_000031-T1.cds;Parent=WB031_000031-T1;
scaffold_1	funannotate	CDS	112850	113033	.	-	2	ID=WB031_000031-T1.cds;Parent=WB031_000031-T1;
scaffold_1	funannotate	CDS	111801	112791	.	-	1	ID=WB031_000031-T1.cds;Parent=WB031_000031-T1;
scaffold_1	funannotate	gene	115194	117179	.	+	.	ID=WB031_000032;
scaffold_1	funannotate	mRNA	115194	117179	.	+	.	ID=WB031_000032-T1;Parent=WB031_000032;product=hypothetical protein;
scaffold_1	funannotate	exon	115194	117179	.	+	.	ID=WB031_000032-T1.exon1;Parent=WB031_000032-T1;
scaffold_1	funannotate	CDS	115194	117179	.	+	0	ID=WB031_000032-T1.cds;Parent=WB031_000032-T1;
scaffold_1	funannotate	gene	117728	121366	.	-	.	ID=WB031_000033;
scaffold_1	funannotate	mRNA	117728	121366	.	-	.	ID=WB031_000033-T1;Parent=WB031_000033;product=hypothetical protein;
scaffold_1	funannotate	exon	121240	121366	.	-	.	ID=WB031_000033-T1.exon1;Parent=WB031_000033-T1;
scaffold_1	funannotate	exon	121157	121169	.	-	.	ID=WB031_000033-T1.exon2;Parent=WB031_000033-T1;
scaffold_1	funannotate	exon	117728	121040	.	-	.	ID=WB031_000033-T1.exon3;Parent=WB031_000033-T1;
scaffold_1	funannotate	CDS	121240	121366	.	-	0	ID=WB031_000033-T1.cds;Parent=WB031_000033-T1;
scaffold_1	funannotate	CDS	121157	121169	.	-	2	ID=WB031_000033-T1.cds;Parent=WB031_000033-T1;
scaffold_1	funannotate	CDS	117728	121040	.	-	1	ID=WB031_000033-T1.cds;Parent=WB031_000033-T1;
scaffold_1	funannotate	gene	133028	137801	.	+	.	ID=WB031_000034;
scaffold_1	funannotate	mRNA	133028	137801	.	+	.	ID=WB031_000034-T1;Parent=WB031_000034;product=hypothetical protein;
scaffold_1	funannotate	exon	133028	133249	.	+	.	ID=WB031_000034-T1.exon1;Parent=WB031_000034-T1;
scaffold_1	funannotate	exon	133636	134090	.	+	.	ID=WB031_000034-T1.exon2;Parent=WB031_000034-T1;
scaffold_1	funannotate	exon	134868	135060	.	+	.	ID=WB031_000034-T1.exon3;Parent=WB031_000034-T1;
scaffold_1	funannotate	exon	135580	136456	.	+	.	ID=WB031_000034-T1.exon4;Parent=WB031_000034-T1;
scaffold_1	funannotate	exon	136516	137801	.	+	.	ID=WB031_000034-T1.exon5;Parent=WB031_000034-T1;
scaffold_1	funannotate	CDS	133028	133249	.	+	0	ID=WB031_000034-T1.cds;Parent=WB031_000034-T1;
scaffold_1	funannotate	CDS	133636	134090	.	+	0	ID=WB031_000034-T1.cds;Parent=WB031_000034-T1;
scaffold_1	funannotate	CDS	134868	135060	.	+	1	ID=WB031_000034-T1.cds;Parent=WB031_000034-T1;
scaffold_1	funannotate	CDS	135580	136456	.	+	0	ID=WB031_000034-T1.cds;Parent=WB031_000034-T1;
scaffold_1	funannotate	CDS	136516	137801	.	+	2	ID=WB031_000034-T1.cds;Parent=WB031_000034-T1;
scaffold_1	funannotate	gene	144373	145327	.	-	.	ID=WB031_000035;
scaffold_1	funannotate	mRNA	144373	145327	.	-	.	ID=WB031_000035-T1;Parent=WB031_000035;product=hypothetical protein;
scaffold_1	funannotate	exon	145241	145327	.	-	.	ID=WB031_000035-T1.exon1;Parent=WB031_000035-T1;
scaffold_1	funannotate	exon	144825	144981	.	-	.	ID=WB031_000035-T1.exon2;Parent=WB031_000035-T1;
scaffold_1	funannotate	exon	144373	144740	.	-	.	ID=WB031_000035-T1.exon3;Parent=WB031_000035-T1;
scaffold_1	funannotate	CDS	145241	145327	.	-	0	ID=WB031_000035-T1.cds;Parent=WB031_000035-T1;
scaffold_1	funannotate	CDS	144825	144981	.	-	0	ID=WB031_000035-T1.cds;Parent=WB031_000035-T1;
scaffold_1	funannotate	CDS	144373	144740	.	-	2	ID=WB031_000035-T1.cds;Parent=WB031_000035-T1;
scaffold_1	funannotate	gene	146066	147014	.	-	.	ID=WB031_000036;
scaffold_1	funannotate	mRNA	146066	147014	.	-	.	ID=WB031_000036-T1;Parent=WB031_000036;product=hypothetical protein;
scaffold_1	funannotate	exon	146839	147014	.	-	.	ID=WB031_000036-T1.exon1;Parent=WB031_000036-T1;
scaffold_1	funannotate	exon	146624	146770	.	-	.	ID=WB031_000036-T1.exon2;Parent=WB031_000036-T1;
scaffold_1	funannotate	exon	146066	146576	.	-	.	ID=WB031_000036-T1.exon3;Parent=WB031_000036-T1;
scaffold_1	funannotate	CDS	146839	147014	.	-	0	ID=WB031_000036-T1.cds;Parent=WB031_000036-T1;
scaffold_1	funannotate	CDS	146624	146770	.	-	1	ID=WB031_000036-T1.cds;Parent=WB031_000036-T1;
scaffold_1	funannotate	CDS	146066	146576	.	-	1	ID=WB031_000036-T1.cds;Parent=WB031_000036-T1;
scaffold_1	funannotate	gene	148025	150891	.	+	.	ID=WB031_000037;
scaffold_1	funannotate	mRNA	148025	150891	.	+	.	ID=WB031_000037-T1;Parent=WB031_000037;product=hypothetical protein;
scaffold_1	funannotate	exon	148025	148513	.	+	.	ID=WB031_000037-T1.exon1;Parent=WB031_000037-T1;
scaffold_1	funannotate	exon	148593	148950	.	+	.	ID=WB031_000037-T1.exon2;Parent=WB031_000037-T1;
scaffold_1	funannotate	exon	149010	149133	.	+	.	ID=WB031_000037-T1.exon3;Parent=WB031_000037-T1;
scaffold_1	funannotate	exon	149188	149935	.	+	.	ID=WB031_000037-T1.exon4;Parent=WB031_000037-T1;
scaffold_1	funannotate	exon	150002	150183	.	+	.	ID=WB031_000037-T1.exon5;Parent=WB031_000037-T1;
scaffold_1	funannotate	exon	150303	150891	.	+	.	ID=WB031_000037-T1.exon6;Parent=WB031_000037-T1;
scaffold_1	funannotate	CDS	148025	148513	.	+	0	ID=WB031_000037-T1.cds;Parent=WB031_000037-T1;
scaffold_1	funannotate	CDS	148593	148950	.	+	0	ID=WB031_000037-T1.cds;Parent=WB031_000037-T1;
scaffold_1	funannotate	CDS	149010	149133	.	+	2	ID=WB031_000037-T1.cds;Parent=WB031_000037-T1;
scaffold_1	funannotate	CDS	149188	149935	.	+	1	ID=WB031_000037-T1.cds;Parent=WB031_000037-T1;
scaffold_1	funannotate	CDS	150002	150183	.	+	0	ID=WB031_000037-T1.cds;Parent=WB031_000037-T1;
scaffold_1	funannotate	CDS	150303	150891	.	+	1	ID=WB031_000037-T1.cds;Parent=WB031_000037-T1;
scaffold_1	funannotate	gene	152097	152524	.	-	.	ID=WB031_000038;
scaffold_1	funannotate	mRNA	152097	152524	.	-	.	ID=WB031_000038-T1;Parent=WB031_000038;product=hypothetical protein;
scaffold_1	funannotate	exon	152366	152524	.	-	.	ID=WB031_000038-T1.exon1;Parent=WB031_000038-T1;
scaffold_1	funannotate	exon	152097	152231	.	-	.	ID=WB031_000038-T1.exon2;Parent=WB031_000038-T1;
scaffold_1	funannotate	CDS	152366	152524	.	-	0	ID=WB031_000038-T1.cds;Parent=WB031_000038-T1;
scaffold_1	funannotate	CDS	152097	152231	.	-	0	ID=WB031_000038-T1.cds;Parent=WB031_000038-T1;
scaffold_1	funannotate	gene	153717	154688	.	+	.	ID=WB031_000039;
scaffold_1	funannotate	mRNA	153717	154688	.	+	.	ID=WB031_000039-T1;Parent=WB031_000039;product=hypothetical protein;
scaffold_1	funannotate	exon	153717	154152	.	+	.	ID=WB031_000039-T1.exon1;Parent=WB031_000039-T1;
scaffold_1	funannotate	exon	154252	154688	.	+	.	ID=WB031_000039-T1.exon2;Parent=WB031_000039-T1;
scaffold_1	funannotate	CDS	153717	154152	.	+	0	ID=WB031_000039-T1.cds;Parent=WB031_000039-T1;
scaffold_1	funannotate	CDS	154252	154688	.	+	2	ID=WB031_000039-T1.cds;Parent=WB031_000039-T1;
scaffold_1	funannotate	gene	155650	156500	.	+	.	ID=WB031_000040;
scaffold_1	funannotate	mRNA	155650	156500	.	+	.	ID=WB031_000040-T1;Parent=WB031_000040;product=hypothetical protein;
scaffold_1	funannotate	exon	155650	155993	.	+	.	ID=WB031_000040-T1.exon1;Parent=WB031_000040-T1;
scaffold_1	funannotate	exon	156119	156500	.	+	.	ID=WB031_000040-T1.exon2;Parent=WB031_000040-T1;
scaffold_1	funannotate	CDS	155650	155993	.	+	0	ID=WB031_000040-T1.cds;Parent=WB031_000040-T1;
scaffold_1	funannotate	CDS	156119	156500	.	+	1	ID=WB031_000040-T1.cds;Parent=WB031_000040-T1;
scaffold_1	funannotate	gene	156921	158445	.	-	.	ID=WB031_000041;
scaffold_1	funannotate	mRNA	156921	158445	.	-	.	ID=WB031_000041-T1;Parent=WB031_000041;product=hypothetical protein;
scaffold_1	funannotate	exon	157516	158445	.	-	.	ID=WB031_000041-T1.exon1;Parent=WB031_000041-T1;
scaffold_1	funannotate	exon	156921	157361	.	-	.	ID=WB031_000041-T1.exon2;Parent=WB031_000041-T1;
scaffold_1	funannotate	CDS	157516	158445	.	-	0	ID=WB031_000041-T1.cds;Parent=WB031_000041-T1;
scaffold_1	funannotate	CDS	156921	157361	.	-	0	ID=WB031_000041-T1.cds;Parent=WB031_000041-T1;
scaffold_1	funannotate	gene	159052	159903	.	+	.	ID=WB031_000042;
scaffold_1	funannotate	mRNA	159052	159903	.	+	.	ID=WB031_000042-T1;Parent=WB031_000042;product=hypothetical protein;
scaffold_1	funannotate	exon	159052	159903	.	+	.	ID=WB031_000042-T1.exon1;Parent=WB031_000042-T1;
scaffold_1	funannotate	CDS	159052	159903	.	+	0	ID=WB031_000042-T1.cds;Parent=WB031_000042-T1;
scaffold_1	funannotate	gene	164988	166343	.	+	.	ID=WB031_000043;
scaffold_1	funannotate	mRNA	164988	166343	.	+	.	ID=WB031_000043-T1;Parent=WB031_000043;product=hypothetical protein;
scaffold_1	funannotate	exon	164988	166343	.	+	.	ID=WB031_000043-T1.exon1;Parent=WB031_000043-T1;
scaffold_1	funannotate	CDS	164988	166343	.	+	0	ID=WB031_000043-T1.cds;Parent=WB031_000043-T1;
scaffold_1	funannotate	gene	167198	167907	.	-	.	ID=WB031_000044;
scaffold_1	funannotate	mRNA	167198	167907	.	-	.	ID=WB031_000044-T1;Parent=WB031_000044;product=hypothetical protein;
scaffold_1	funannotate	exon	167828	167907	.	-	.	ID=WB031_000044-T1.exon1;Parent=WB031_000044-T1;
scaffold_1	funannotate	exon	167198	167747	.	-	.	ID=WB031_000044-T1.exon2;Parent=WB031_000044-T1;
scaffold_1	funannotate	CDS	167828	167907	.	-	0	ID=WB031_000044-T1.cds;Parent=WB031_000044-T1;
scaffold_1	funannotate	CDS	167198	167747	.	-	1	ID=WB031_000044-T1.cds;Parent=WB031_000044-T1;
scaffold_1	funannotate	gene	168969	169985	.	+	.	ID=WB031_000045;
scaffold_1	funannotate	mRNA	168969	169985	.	+	.	ID=WB031_000045-T1;Parent=WB031_000045;product=hypothetical protein;
scaffold_1	funannotate	exon	168969	169757	.	+	.	ID=WB031_000045-T1.exon1;Parent=WB031_000045-T1;
scaffold_1	funannotate	exon	169827	169985	.	+	.	ID=WB031_000045-T1.exon2;Parent=WB031_000045-T1;
scaffold_1	funannotate	CDS	168969	169757	.	+	0	ID=WB031_000045-T1.cds;Parent=WB031_000045-T1;
scaffold_1	funannotate	CDS	169827	169985	.	+	0	ID=WB031_000045-T1.cds;Parent=WB031_000045-T1;
scaffold_1	funannotate	gene	177555	180363	.	+	.	ID=WB031_000046;
scaffold_1	funannotate	mRNA	177555	180363	.	+	.	ID=WB031_000046-T1;Parent=WB031_000046;product=hypothetical protein;
scaffold_1	funannotate	exon	177555	178953	.	+	.	ID=WB031_000046-T1.exon1;Parent=WB031_000046-T1;
scaffold_1	funannotate	exon	179013	179148	.	+	.	ID=WB031_000046-T1.exon2;Parent=WB031_000046-T1;
scaffold_1	funannotate	exon	179212	179688	.	+	.	ID=WB031_000046-T1.exon3;Parent=WB031_000046-T1;
scaffold_1	funannotate	exon	179742	180363	.	+	.	ID=WB031_000046-T1.exon4;Parent=WB031_000046-T1;
scaffold_1	funannotate	CDS	177555	178953	.	+	0	ID=WB031_000046-T1.cds;Parent=WB031_000046-T1;
scaffold_1	funannotate	CDS	179013	179148	.	+	2	ID=WB031_000046-T1.cds;Parent=WB031_000046-T1;
scaffold_1	funannotate	CDS	179212	179688	.	+	1	ID=WB031_000046-T1.cds;Parent=WB031_000046-T1;
scaffold_1	funannotate	CDS	179742	180363	.	+	1	ID=WB031_000046-T1.cds;Parent=WB031_000046-T1;
scaffold_1	funannotate	gene	182833	185347	.	-	.	ID=WB031_000047;
scaffold_1	funannotate	mRNA	182833	185347	.	-	.	ID=WB031_000047-T1;Parent=WB031_000047;product=hypothetical protein;
scaffold_1	funannotate	exon	184885	185347	.	-	.	ID=WB031_000047-T1.exon1;Parent=WB031_000047-T1;
scaffold_1	funannotate	exon	182833	184799	.	-	.	ID=WB031_000047-T1.exon2;Parent=WB031_000047-T1;
scaffold_1	funannotate	CDS	184885	185347	.	-	0	ID=WB031_000047-T1.cds;Parent=WB031_000047-T1;
scaffold_1	funannotate	CDS	182833	184799	.	-	2	ID=WB031_000047-T1.cds;Parent=WB031_000047-T1;
scaffold_1	funannotate	gene	185717	187423	.	+	.	ID=WB031_000048;
scaffold_1	funannotate	mRNA	185717	187423	.	+	.	ID=WB031_000048-T1;Parent=WB031_000048;product=hypothetical protein;
scaffold_1	funannotate	exon	185717	186568	.	+	.	ID=WB031_000048-T1.exon1;Parent=WB031_000048-T1;
scaffold_1	funannotate	exon	186652	186899	.	+	.	ID=WB031_000048-T1.exon2;Parent=WB031_000048-T1;
scaffold_1	funannotate	exon	187033	187423	.	+	.	ID=WB031_000048-T1.exon3;Parent=WB031_000048-T1;
scaffold_1	funannotate	CDS	185717	186568	.	+	0	ID=WB031_000048-T1.cds;Parent=WB031_000048-T1;
scaffold_1	funannotate	CDS	186652	186899	.	+	0	ID=WB031_000048-T1.cds;Parent=WB031_000048-T1;
scaffold_1	funannotate	CDS	187033	187423	.	+	1	ID=WB031_000048-T1.cds;Parent=WB031_000048-T1;
scaffold_1	funannotate	gene	188503	190858	.	-	.	ID=WB031_000049;
scaffold_1	funannotate	mRNA	188503	190858	.	-	.	ID=WB031_000049-T1;Parent=WB031_000049;product=hypothetical protein;
scaffold_1	funannotate	exon	190773	190858	.	-	.	ID=WB031_000049-T1.exon1;Parent=WB031_000049-T1;
scaffold_1	funannotate	exon	190543	190703	.	-	.	ID=WB031_000049-T1.exon2;Parent=WB031_000049-T1;
scaffold_1	funannotate	exon	188746	190479	.	-	.	ID=WB031_000049-T1.exon3;Parent=WB031_000049-T1;
scaffold_1	funannotate	exon	188503	188603	.	-	.	ID=WB031_000049-T1.exon4;Parent=WB031_000049-T1;
scaffold_1	funannotate	CDS	190773	190858	.	-	0	ID=WB031_000049-T1.cds;Parent=WB031_000049-T1;
scaffold_1	funannotate	CDS	190543	190703	.	-	1	ID=WB031_000049-T1.cds;Parent=WB031_000049-T1;
scaffold_1	funannotate	CDS	188746	190479	.	-	2	ID=WB031_000049-T1.cds;Parent=WB031_000049-T1;
scaffold_1	funannotate	CDS	188503	188603	.	-	2	ID=WB031_000049-T1.cds;Parent=WB031_000049-T1;
scaffold_1	funannotate	gene	191548	192768	.	+	.	ID=WB031_000050;
scaffold_1	funannotate	mRNA	191548	192768	.	+	.	ID=WB031_000050-T1;Parent=WB031_000050;product=hypothetical protein;
scaffold_1	funannotate	exon	191548	192768	.	+	.	ID=WB031_000050-T1.exon1;Parent=WB031_000050-T1;
scaffold_1	funannotate	CDS	191548	192768	.	+	0	ID=WB031_000050-T1.cds;Parent=WB031_000050-T1;
scaffold_1	funannotate	gene	193507	196378	.	-	.	ID=WB031_000051;
scaffold_1	funannotate	mRNA	193507	196378	.	-	.	ID=WB031_000051-T1;Parent=WB031_000051;product=hypothetical protein;
scaffold_1	funannotate	exon	196284	196378	.	-	.	ID=WB031_000051-T1.exon1;Parent=WB031_000051-T1;
scaffold_1	funannotate	exon	195757	196185	.	-	.	ID=WB031_000051-T1.exon2;Parent=WB031_000051-T1;
scaffold_1	funannotate	exon	193946	195696	.	-	.	ID=WB031_000051-T1.exon3;Parent=WB031_000051-T1;
scaffold_1	funannotate	exon	193507	193829	.	-	.	ID=WB031_000051-T1.exon4;Parent=WB031_000051-T1;
scaffold_1	funannotate	CDS	196284	196378	.	-	0	ID=WB031_000051-T1.cds;Parent=WB031_000051-T1;
scaffold_1	funannotate	CDS	195757	196185	.	-	1	ID=WB031_000051-T1.cds;Parent=WB031_000051-T1;
scaffold_1	funannotate	CDS	193946	195696	.	-	1	ID=WB031_000051-T1.cds;Parent=WB031_000051-T1;
scaffold_1	funannotate	CDS	193507	193829	.	-	2	ID=WB031_000051-T1.cds;Parent=WB031_000051-T1;
scaffold_1	funannotate	gene	197199	199263	.	-	.	ID=WB031_000052;
scaffold_1	funannotate	mRNA	197199	199263	.	-	.	ID=WB031_000052-T1;Parent=WB031_000052;product=hypothetical protein;
scaffold_1	funannotate	exon	198769	199263	.	-	.	ID=WB031_000052-T1.exon1;Parent=WB031_000052-T1;
scaffold_1	funannotate	exon	198506	198715	.	-	.	ID=WB031_000052-T1.exon2;Parent=WB031_000052-T1;
scaffold_1	funannotate	exon	198333	198452	.	-	.	ID=WB031_000052-T1.exon3;Parent=WB031_000052-T1;
scaffold_1	funannotate	exon	198231	198279	.	-	.	ID=WB031_000052-T1.exon4;Parent=WB031_000052-T1;
scaffold_1	funannotate	exon	197949	198054	.	-	.	ID=WB031_000052-T1.exon5;Parent=WB031_000052-T1;
scaffold_1	funannotate	exon	197199	197895	.	-	.	ID=WB031_000052-T1.exon6;Parent=WB031_000052-T1;
scaffold_1	funannotate	CDS	198769	199263	.	-	0	ID=WB031_000052-T1.cds;Parent=WB031_000052-T1;
scaffold_1	funannotate	CDS	198506	198715	.	-	0	ID=WB031_000052-T1.cds;Parent=WB031_000052-T1;
scaffold_1	funannotate	CDS	198333	198452	.	-	0	ID=WB031_000052-T1.cds;Parent=WB031_000052-T1;
scaffold_1	funannotate	CDS	198231	198279	.	-	0	ID=WB031_000052-T1.cds;Parent=WB031_000052-T1;
scaffold_1	funannotate	CDS	197949	198054	.	-	2	ID=WB031_000052-T1.cds;Parent=WB031_000052-T1;
scaffold_1	funannotate	CDS	197199	197895	.	-	1	ID=WB031_000052-T1.cds;Parent=WB031_000052-T1;
scaffold_1	funannotate	gene	199755	202260	.	+	.	ID=WB031_000053;
scaffold_1	funannotate	mRNA	199755	202260	.	+	.	ID=WB031_000053-T1;Parent=WB031_000053;product=hypothetical protein;
scaffold_1	funannotate	exon	199755	199863	.	+	.	ID=WB031_000053-T1.exon1;Parent=WB031_000053-T1;
scaffold_1	funannotate	exon	199949	202260	.	+	.	ID=WB031_000053-T1.exon2;Parent=WB031_000053-T1;
scaffold_1	funannotate	CDS	199755	199863	.	+	0	ID=WB031_000053-T1.cds;Parent=WB031_000053-T1;
scaffold_1	funannotate	CDS	199949	202260	.	+	2	ID=WB031_000053-T1.cds;Parent=WB031_000053-T1;
scaffold_1	funannotate	gene	202551	203904	.	-	.	ID=WB031_000054;
scaffold_1	funannotate	mRNA	202551	203904	.	-	.	ID=WB031_000054-T1;Parent=WB031_000054;product=hypothetical protein;
scaffold_1	funannotate	exon	203720	203904	.	-	.	ID=WB031_000054-T1.exon1;Parent=WB031_000054-T1;
scaffold_1	funannotate	exon	202551	203184	.	-	.	ID=WB031_000054-T1.exon2;Parent=WB031_000054-T1;
scaffold_1	funannotate	CDS	203720	203904	.	-	0	ID=WB031_000054-T1.cds;Parent=WB031_000054-T1;
scaffold_1	funannotate	CDS	202551	203184	.	-	1	ID=WB031_000054-T1.cds;Parent=WB031_000054-T1;
scaffold_1	funannotate	gene	204900	204981	.	+	.	ID=WB031_000055;
scaffold_1	funannotate	tRNA	204900	204981	.	+	.	ID=WB031_000055-T1;Parent=WB031_000055;product=tRNA-Asp;
scaffold_1	funannotate	exon	204900	204981	.	+	.	ID=WB031_000055-T1.exon1;Parent=WB031_000055-T1;
scaffold_1	funannotate	gene	206481	208213	.	-	.	ID=WB031_000056;
scaffold_1	funannotate	mRNA	206481	208213	.	-	.	ID=WB031_000056-T1;Parent=WB031_000056;product=hypothetical protein;
scaffold_1	funannotate	exon	208026	208213	.	-	.	ID=WB031_000056-T1.exon1;Parent=WB031_000056-T1;
scaffold_1	funannotate	exon	207825	207935	.	-	.	ID=WB031_000056-T1.exon2;Parent=WB031_000056-T1;
scaffold_1	funannotate	exon	207278	207682	.	-	.	ID=WB031_000056-T1.exon3;Parent=WB031_000056-T1;
scaffold_1	funannotate	exon	206481	207009	.	-	.	ID=WB031_000056-T1.exon4;Parent=WB031_000056-T1;
scaffold_1	funannotate	CDS	208026	208213	.	-	0	ID=WB031_000056-T1.cds;Parent=WB031_000056-T1;
scaffold_1	funannotate	CDS	207825	207935	.	-	1	ID=WB031_000056-T1.cds;Parent=WB031_000056-T1;
scaffold_1	funannotate	CDS	207278	207682	.	-	1	ID=WB031_000056-T1.cds;Parent=WB031_000056-T1;
scaffold_1	funannotate	CDS	206481	207009	.	-	1	ID=WB031_000056-T1.cds;Parent=WB031_000056-T1;
scaffold_1	funannotate	gene	210595	212234	.	-	.	ID=WB031_000057;
scaffold_1	funannotate	mRNA	210595	212234	.	-	.	ID=WB031_000057-T1;Parent=WB031_000057;product=hypothetical protein;
scaffold_1	funannotate	exon	211351	212234	.	-	.	ID=WB031_000057-T1.exon1;Parent=WB031_000057-T1;
scaffold_1	funannotate	exon	210595	211291	.	-	.	ID=WB031_000057-T1.exon2;Parent=WB031_000057-T1;
scaffold_1	funannotate	CDS	211351	212234	.	-	0	ID=WB031_000057-T1.cds;Parent=WB031_000057-T1;
scaffold_1	funannotate	CDS	210595	211291	.	-	1	ID=WB031_000057-T1.cds;Parent=WB031_000057-T1;
scaffold_1	funannotate	gene	213856	216570	.	-	.	ID=WB031_000058;
scaffold_1	funannotate	mRNA	213856	216570	.	-	.	ID=WB031_000058-T1;Parent=WB031_000058;product=hypothetical protein;
scaffold_1	funannotate	exon	216475	216570	.	-	.	ID=WB031_000058-T1.exon1;Parent=WB031_000058-T1;
scaffold_1	funannotate	exon	213856	216393	.	-	.	ID=WB031_000058-T1.exon2;Parent=WB031_000058-T1;
scaffold_1	funannotate	CDS	216475	216570	.	-	0	ID=WB031_000058-T1.cds;Parent=WB031_000058-T1;
scaffold_1	funannotate	CDS	213856	216393	.	-	0	ID=WB031_000058-T1.cds;Parent=WB031_000058-T1;
scaffold_1	funannotate	gene	217601	218434	.	+	.	ID=WB031_000059;
scaffold_1	funannotate	mRNA	217601	218434	.	+	.	ID=WB031_000059-T1;Parent=WB031_000059;product=hypothetical protein;
scaffold_1	funannotate	exon	217601	218434	.	+	.	ID=WB031_000059-T1.exon1;Parent=WB031_000059-T1;
scaffold_1	funannotate	CDS	217601	218434	.	+	0	ID=WB031_000059-T1.cds;Parent=WB031_000059-T1;
scaffold_1	funannotate	gene	219215	221179	.	-	.	ID=WB031_000060;
scaffold_1	funannotate	mRNA	219215	221179	.	-	.	ID=WB031_000060-T1;Parent=WB031_000060;product=hypothetical protein;
scaffold_1	funannotate	exon	219215	221179	.	-	.	ID=WB031_000060-T1.exon1;Parent=WB031_000060-T1;
scaffold_1	funannotate	CDS	219215	221179	.	-	0	ID=WB031_000060-T1.cds;Parent=WB031_000060-T1;
scaffold_1	funannotate	gene	222484	223720	.	-	.	ID=WB031_000061;
scaffold_1	funannotate	mRNA	222484	223720	.	-	.	ID=WB031_000061-T1;Parent=WB031_000061;product=hypothetical protein;
scaffold_1	funannotate	exon	223657	223720	.	-	.	ID=WB031_000061-T1.exon1;Parent=WB031_000061-T1;
scaffold_1	funannotate	exon	223193	223344	.	-	.	ID=WB031_000061-T1.exon2;Parent=WB031_000061-T1;
scaffold_1	funannotate	exon	222994	223119	.	-	.	ID=WB031_000061-T1.exon3;Parent=WB031_000061-T1;
scaffold_1	funannotate	exon	222484	222909	.	-	.	ID=WB031_000061-T1.exon4;Parent=WB031_000061-T1;
scaffold_1	funannotate	CDS	223657	223720	.	-	0	ID=WB031_000061-T1.cds;Parent=WB031_000061-T1;
scaffold_1	funannotate	CDS	223193	223344	.	-	2	ID=WB031_000061-T1.cds;Parent=WB031_000061-T1;
scaffold_1	funannotate	CDS	222994	223119	.	-	0	ID=WB031_000061-T1.cds;Parent=WB031_000061-T1;
scaffold_1	funannotate	CDS	222484	222909	.	-	0	ID=WB031_000061-T1.cds;Parent=WB031_000061-T1;
scaffold_1	funannotate	gene	224390	226478	.	-	.	ID=WB031_000062;
scaffold_1	funannotate	mRNA	224390	226478	.	-	.	ID=WB031_000062-T1;Parent=WB031_000062;product=hypothetical protein;
scaffold_1	funannotate	exon	225816	226478	.	-	.	ID=WB031_000062-T1.exon1;Parent=WB031_000062-T1;
scaffold_1	funannotate	exon	224390	225724	.	-	.	ID=WB031_000062-T1.exon2;Parent=WB031_000062-T1;
scaffold_1	funannotate	CDS	225816	226478	.	-	0	ID=WB031_000062-T1.cds;Parent=WB031_000062-T1;
scaffold_1	funannotate	CDS	224390	225724	.	-	0	ID=WB031_000062-T1.cds;Parent=WB031_000062-T1;
scaffold_1	funannotate	gene	226879	229176	.	-	.	ID=WB031_000063;
scaffold_1	funannotate	mRNA	226879	229176	.	-	.	ID=WB031_000063-T1;Parent=WB031_000063;product=hypothetical protein;
scaffold_1	funannotate	exon	227026	229176	.	-	.	ID=WB031_000063-T1.exon1;Parent=WB031_000063-T1;
scaffold_1	funannotate	exon	226879	226953	.	-	.	ID=WB031_000063-T1.exon2;Parent=WB031_000063-T1;
scaffold_1	funannotate	CDS	227026	229176	.	-	0	ID=WB031_000063-T1.cds;Parent=WB031_000063-T1;
scaffold_1	funannotate	CDS	226879	226953	.	-	0	ID=WB031_000063-T1.cds;Parent=WB031_000063-T1;
scaffold_1	funannotate	gene	230254	235634	.	-	.	ID=WB031_000064;
scaffold_1	funannotate	mRNA	230254	235634	.	-	.	ID=WB031_000064-T1;Parent=WB031_000064;product=hypothetical protein;
scaffold_1	funannotate	exon	235296	235634	.	-	.	ID=WB031_000064-T1.exon1;Parent=WB031_000064-T1;
scaffold_1	funannotate	exon	232353	235154	.	-	.	ID=WB031_000064-T1.exon2;Parent=WB031_000064-T1;
scaffold_1	funannotate	exon	231691	232245	.	-	.	ID=WB031_000064-T1.exon3;Parent=WB031_000064-T1;
scaffold_1	funannotate	exon	231312	231558	.	-	.	ID=WB031_000064-T1.exon4;Parent=WB031_000064-T1;
scaffold_1	funannotate	exon	230980	231230	.	-	.	ID=WB031_000064-T1.exon5;Parent=WB031_000064-T1;
scaffold_1	funannotate	exon	230609	230837	.	-	.	ID=WB031_000064-T1.exon6;Parent=WB031_000064-T1;
scaffold_1	funannotate	exon	230254	230507	.	-	.	ID=WB031_000064-T1.exon7;Parent=WB031_000064-T1;
scaffold_1	funannotate	CDS	235296	235634	.	-	0	ID=WB031_000064-T1.cds;Parent=WB031_000064-T1;
scaffold_1	funannotate	CDS	232353	235154	.	-	0	ID=WB031_000064-T1.cds;Parent=WB031_000064-T1;
scaffold_1	funannotate	CDS	231691	232245	.	-	0	ID=WB031_000064-T1.cds;Parent=WB031_000064-T1;
scaffold_1	funannotate	CDS	231312	231558	.	-	0	ID=WB031_000064-T1.cds;Parent=WB031_000064-T1;
scaffold_1	funannotate	CDS	230980	231230	.	-	2	ID=WB031_000064-T1.cds;Parent=WB031_000064-T1;
scaffold_1	funannotate	CDS	230609	230837	.	-	0	ID=WB031_000064-T1.cds;Parent=WB031_000064-T1;
scaffold_1	funannotate	CDS	230254	230507	.	-	2	ID=WB031_000064-T1.cds;Parent=WB031_000064-T1;
scaffold_1	funannotate	gene	236765	240521	.	-	.	ID=WB031_000065;
scaffold_1	funannotate	mRNA	236765	240521	.	-	.	ID=WB031_000065-T1;Parent=WB031_000065;product=hypothetical protein;
scaffold_1	funannotate	exon	240392	240521	.	-	.	ID=WB031_000065-T1.exon1;Parent=WB031_000065-T1;
scaffold_1	funannotate	exon	236765	240330	.	-	.	ID=WB031_000065-T1.exon2;Parent=WB031_000065-T1;
scaffold_1	funannotate	CDS	240392	240521	.	-	0	ID=WB031_000065-T1.cds;Parent=WB031_000065-T1;
scaffold_1	funannotate	CDS	236765	240330	.	-	2	ID=WB031_000065-T1.cds;Parent=WB031_000065-T1;
scaffold_1	funannotate	gene	241041	241430	.	+	.	ID=WB031_000066;
scaffold_1	funannotate	mRNA	241041	241430	.	+	.	ID=WB031_000066-T1;Parent=WB031_000066;product=hypothetical protein;
scaffold_1	funannotate	exon	241041	241109	.	+	.	ID=WB031_000066-T1.exon1;Parent=WB031_000066-T1;
scaffold_1	funannotate	exon	241172	241267	.	+	.	ID=WB031_000066-T1.exon2;Parent=WB031_000066-T1;
scaffold_1	funannotate	exon	241404	241430	.	+	.	ID=WB031_000066-T1.exon3;Parent=WB031_000066-T1;
scaffold_1	funannotate	CDS	241041	241109	.	+	0	ID=WB031_000066-T1.cds;Parent=WB031_000066-T1;
scaffold_1	funannotate	CDS	241172	241267	.	+	0	ID=WB031_000066-T1.cds;Parent=WB031_000066-T1;
scaffold_1	funannotate	CDS	241404	241430	.	+	0	ID=WB031_000066-T1.cds;Parent=WB031_000066-T1;
scaffold_1	funannotate	gene	241736	245128	.	-	.	ID=WB031_000067;
scaffold_1	funannotate	mRNA	241736	245128	.	-	.	ID=WB031_000067-T1;Parent=WB031_000067;product=hypothetical protein;
scaffold_1	funannotate	exon	245054	245128	.	-	.	ID=WB031_000067-T1.exon1;Parent=WB031_000067-T1;
scaffold_1	funannotate	exon	242902	244957	.	-	.	ID=WB031_000067-T1.exon2;Parent=WB031_000067-T1;
scaffold_1	funannotate	exon	241736	242841	.	-	.	ID=WB031_000067-T1.exon3;Parent=WB031_000067-T1;
scaffold_1	funannotate	CDS	245054	245128	.	-	0	ID=WB031_000067-T1.cds;Parent=WB031_000067-T1;
scaffold_1	funannotate	CDS	242902	244957	.	-	0	ID=WB031_000067-T1.cds;Parent=WB031_000067-T1;
scaffold_1	funannotate	CDS	241736	242841	.	-	2	ID=WB031_000067-T1.cds;Parent=WB031_000067-T1;
scaffold_1	funannotate	gene	246270	247617	.	+	.	ID=WB031_000068;
scaffold_1	funannotate	mRNA	246270	247617	.	+	.	ID=WB031_000068-T1;Parent=WB031_000068;product=hypothetical protein;
scaffold_1	funannotate	exon	246270	246377	.	+	.	ID=WB031_000068-T1.exon1;Parent=WB031_000068-T1;
scaffold_1	funannotate	exon	246455	246512	.	+	.	ID=WB031_000068-T1.exon2;Parent=WB031_000068-T1;
scaffold_1	funannotate	exon	246592	247073	.	+	.	ID=WB031_000068-T1.exon3;Parent=WB031_000068-T1;
scaffold_1	funannotate	exon	247132	247617	.	+	.	ID=WB031_000068-T1.exon4;Parent=WB031_000068-T1;
scaffold_1	funannotate	CDS	246270	246377	.	+	0	ID=WB031_000068-T1.cds;Parent=WB031_000068-T1;
scaffold_1	funannotate	CDS	246455	246512	.	+	0	ID=WB031_000068-T1.cds;Parent=WB031_000068-T1;
scaffold_1	funannotate	CDS	246592	247073	.	+	2	ID=WB031_000068-T1.cds;Parent=WB031_000068-T1;
scaffold_1	funannotate	CDS	247132	247617	.	+	0	ID=WB031_000068-T1.cds;Parent=WB031_000068-T1;
scaffold_1	funannotate	gene	248378	249758	.	+	.	ID=WB031_000069;
scaffold_1	funannotate	mRNA	248378	249758	.	+	.	ID=WB031_000069-T1;Parent=WB031_000069;product=hypothetical protein;
scaffold_1	funannotate	exon	248378	248621	.	+	.	ID=WB031_000069-T1.exon1;Parent=WB031_000069-T1;
scaffold_1	funannotate	exon	248914	249449	.	+	.	ID=WB031_000069-T1.exon2;Parent=WB031_000069-T1;
scaffold_1	funannotate	exon	249660	249758	.	+	.	ID=WB031_000069-T1.exon3;Parent=WB031_000069-T1;
scaffold_1	funannotate	CDS	248378	248621	.	+	0	ID=WB031_000069-T1.cds;Parent=WB031_000069-T1;
scaffold_1	funannotate	CDS	248914	249449	.	+	2	ID=WB031_000069-T1.cds;Parent=WB031_000069-T1;
scaffold_1	funannotate	CDS	249660	249758	.	+	0	ID=WB031_000069-T1.cds;Parent=WB031_000069-T1;
scaffold_1	funannotate	gene	252217	254340	.	-	.	ID=WB031_000070;
scaffold_1	funannotate	mRNA	252217	254340	.	-	.	ID=WB031_000070-T1;Parent=WB031_000070;product=hypothetical protein;
scaffold_1	funannotate	exon	254238	254340	.	-	.	ID=WB031_000070-T1.exon1;Parent=WB031_000070-T1;
scaffold_1	funannotate	exon	253486	253760	.	-	.	ID=WB031_000070-T1.exon2;Parent=WB031_000070-T1;
scaffold_1	funannotate	exon	252791	253414	.	-	.	ID=WB031_000070-T1.exon3;Parent=WB031_000070-T1;
scaffold_1	funannotate	exon	252217	252735	.	-	.	ID=WB031_000070-T1.exon4;Parent=WB031_000070-T1;
scaffold_1	funannotate	CDS	254238	254340	.	-	0	ID=WB031_000070-T1.cds;Parent=WB031_000070-T1;
scaffold_1	funannotate	CDS	253486	253760	.	-	2	ID=WB031_000070-T1.cds;Parent=WB031_000070-T1;
scaffold_1	funannotate	CDS	252791	253414	.	-	0	ID=WB031_000070-T1.cds;Parent=WB031_000070-T1;
scaffold_1	funannotate	CDS	252217	252735	.	-	0	ID=WB031_000070-T1.cds;Parent=WB031_000070-T1;
scaffold_1	funannotate	gene	257420	259933	.	+	.	ID=WB031_000071;
scaffold_1	funannotate	mRNA	257420	259933	.	+	.	ID=WB031_000071-T1;Parent=WB031_000071;product=hypothetical protein;
scaffold_1	funannotate	exon	257420	259522	.	+	.	ID=WB031_000071-T1.exon1;Parent=WB031_000071-T1;
scaffold_1	funannotate	exon	259580	259933	.	+	.	ID=WB031_000071-T1.exon2;Parent=WB031_000071-T1;
scaffold_1	funannotate	CDS	257420	259522	.	+	0	ID=WB031_000071-T1.cds;Parent=WB031_000071-T1;
scaffold_1	funannotate	CDS	259580	259933	.	+	0	ID=WB031_000071-T1.cds;Parent=WB031_000071-T1;
scaffold_1	funannotate	gene	261264	262680	.	+	.	ID=WB031_000072;
scaffold_1	funannotate	mRNA	261264	262680	.	+	.	ID=WB031_000072-T1;Parent=WB031_000072;product=hypothetical protein;
scaffold_1	funannotate	exon	261264	261764	.	+	.	ID=WB031_000072-T1.exon1;Parent=WB031_000072-T1;
scaffold_1	funannotate	exon	261836	261973	.	+	.	ID=WB031_000072-T1.exon2;Parent=WB031_000072-T1;
scaffold_1	funannotate	exon	262069	262680	.	+	.	ID=WB031_000072-T1.exon3;Parent=WB031_000072-T1;
scaffold_1	funannotate	CDS	261264	261764	.	+	0	ID=WB031_000072-T1.cds;Parent=WB031_000072-T1;
scaffold_1	funannotate	CDS	261836	261973	.	+	0	ID=WB031_000072-T1.cds;Parent=WB031_000072-T1;
scaffold_1	funannotate	CDS	262069	262680	.	+	0	ID=WB031_000072-T1.cds;Parent=WB031_000072-T1;
scaffold_1	funannotate	gene	265124	266068	.	+	.	ID=WB031_000073;
scaffold_1	funannotate	mRNA	265124	266068	.	+	.	ID=WB031_000073-T1;Parent=WB031_000073;product=hypothetical protein;
scaffold_1	funannotate	exon	265124	266068	.	+	.	ID=WB031_000073-T1.exon1;Parent=WB031_000073-T1;
scaffold_1	funannotate	CDS	265124	266068	.	+	0	ID=WB031_000073-T1.cds;Parent=WB031_000073-T1;
scaffold_1	funannotate	gene	269637	271712	.	+	.	ID=WB031_000074;
scaffold_1	funannotate	mRNA	269637	271712	.	+	.	ID=WB031_000074-T1;Parent=WB031_000074;product=hypothetical protein;
scaffold_1	funannotate	exon	269637	271712	.	+	.	ID=WB031_000074-T1.exon1;Parent=WB031_000074-T1;
scaffold_1	funannotate	CDS	269637	271712	.	+	0	ID=WB031_000074-T1.cds;Parent=WB031_000074-T1;
scaffold_1	funannotate	gene	274036	277033	.	-	.	ID=WB031_000075;
scaffold_1	funannotate	mRNA	274036	277033	.	-	.	ID=WB031_000075-T1;Parent=WB031_000075;product=hypothetical protein;
scaffold_1	funannotate	exon	277020	277033	.	-	.	ID=WB031_000075-T1.exon1;Parent=WB031_000075-T1;
scaffold_1	funannotate	exon	274036	276958	.	-	.	ID=WB031_000075-T1.exon2;Parent=WB031_000075-T1;
scaffold_1	funannotate	CDS	277020	277033	.	-	0	ID=WB031_000075-T1.cds;Parent=WB031_000075-T1;
scaffold_1	funannotate	CDS	274036	276958	.	-	1	ID=WB031_000075-T1.cds;Parent=WB031_000075-T1;
scaffold_1	funannotate	gene	277674	279752	.	+	.	ID=WB031_000076;
scaffold_1	funannotate	mRNA	277674	279752	.	+	.	ID=WB031_000076-T1;Parent=WB031_000076;product=hypothetical protein;
scaffold_1	funannotate	exon	277674	278182	.	+	.	ID=WB031_000076-T1.exon1;Parent=WB031_000076-T1;
scaffold_1	funannotate	exon	278285	279752	.	+	.	ID=WB031_000076-T1.exon2;Parent=WB031_000076-T1;
scaffold_1	funannotate	CDS	277674	278182	.	+	0	ID=WB031_000076-T1.cds;Parent=WB031_000076-T1;
scaffold_1	funannotate	CDS	278285	279752	.	+	1	ID=WB031_000076-T1.cds;Parent=WB031_000076-T1;
scaffold_1	funannotate	gene	280304	282247	.	-	.	ID=WB031_000077;
scaffold_1	funannotate	mRNA	280304	282247	.	-	.	ID=WB031_000077-T1;Parent=WB031_000077;product=hypothetical protein;
scaffold_1	funannotate	exon	281901	282247	.	-	.	ID=WB031_000077-T1.exon1;Parent=WB031_000077-T1;
scaffold_1	funannotate	exon	281398	281702	.	-	.	ID=WB031_000077-T1.exon2;Parent=WB031_000077-T1;
scaffold_1	funannotate	exon	280304	281298	.	-	.	ID=WB031_000077-T1.exon3;Parent=WB031_000077-T1;
scaffold_1	funannotate	CDS	281901	282247	.	-	0	ID=WB031_000077-T1.cds;Parent=WB031_000077-T1;
scaffold_1	funannotate	CDS	281398	281702	.	-	1	ID=WB031_000077-T1.cds;Parent=WB031_000077-T1;
scaffold_1	funannotate	CDS	280304	281298	.	-	2	ID=WB031_000077-T1.cds;Parent=WB031_000077-T1;
scaffold_1	funannotate	gene	285072	285877	.	-	.	ID=WB031_000078;
scaffold_1	funannotate	mRNA	285072	285877	.	-	.	ID=WB031_000078-T1;Parent=WB031_000078;product=hypothetical protein;
scaffold_1	funannotate	exon	285848	285877	.	-	.	ID=WB031_000078-T1.exon1;Parent=WB031_000078-T1;
scaffold_1	funannotate	exon	285604	285732	.	-	.	ID=WB031_000078-T1.exon2;Parent=WB031_000078-T1;
scaffold_1	funannotate	exon	285072	285404	.	-	.	ID=WB031_000078-T1.exon3;Parent=WB031_000078-T1;
scaffold_1	funannotate	CDS	285848	285877	.	-	0	ID=WB031_000078-T1.cds;Parent=WB031_000078-T1;
scaffold_1	funannotate	CDS	285604	285732	.	-	0	ID=WB031_000078-T1.cds;Parent=WB031_000078-T1;
scaffold_1	funannotate	CDS	285072	285404	.	-	0	ID=WB031_000078-T1.cds;Parent=WB031_000078-T1;
scaffold_1	funannotate	gene	286805	287370	.	+	.	ID=WB031_000079;
scaffold_1	funannotate	mRNA	286805	287370	.	+	.	ID=WB031_000079-T1;Parent=WB031_000079;product=hypothetical protein;
scaffold_1	funannotate	exon	286805	287115	.	+	.	ID=WB031_000079-T1.exon1;Parent=WB031_000079-T1;
scaffold_1	funannotate	exon	287190	287370	.	+	.	ID=WB031_000079-T1.exon2;Parent=WB031_000079-T1;
scaffold_1	funannotate	CDS	286805	287115	.	+	0	ID=WB031_000079-T1.cds;Parent=WB031_000079-T1;
scaffold_1	funannotate	CDS	287190	287370	.	+	1	ID=WB031_000079-T1.cds;Parent=WB031_000079-T1;
scaffold_1	funannotate	gene	288785	290946	.	+	.	ID=WB031_000080;
scaffold_1	funannotate	mRNA	288785	290946	.	+	.	ID=WB031_000080-T1;Parent=WB031_000080;product=hypothetical protein;
scaffold_1	funannotate	exon	288785	290635	.	+	.	ID=WB031_000080-T1.exon1;Parent=WB031_000080-T1;
scaffold_1	funannotate	exon	290689	290946	.	+	.	ID=WB031_000080-T1.exon2;Parent=WB031_000080-T1;
scaffold_1	funannotate	CDS	288785	290635	.	+	0	ID=WB031_000080-T1.cds;Parent=WB031_000080-T1;
scaffold_1	funannotate	CDS	290689	290946	.	+	0	ID=WB031_000080-T1.cds;Parent=WB031_000080-T1;
scaffold_1	funannotate	gene	291850	292879	.	+	.	ID=WB031_000081;
scaffold_1	funannotate	mRNA	291850	292879	.	+	.	ID=WB031_000081-T1;Parent=WB031_000081;product=hypothetical protein;
scaffold_1	funannotate	exon	291850	292097	.	+	.	ID=WB031_000081-T1.exon1;Parent=WB031_000081-T1;
scaffold_1	funannotate	exon	292151	292203	.	+	.	ID=WB031_000081-T1.exon2;Parent=WB031_000081-T1;
scaffold_1	funannotate	exon	292279	292338	.	+	.	ID=WB031_000081-T1.exon3;Parent=WB031_000081-T1;
scaffold_1	funannotate	exon	292402	292479	.	+	.	ID=WB031_000081-T1.exon4;Parent=WB031_000081-T1;
scaffold_1	funannotate	exon	292560	292637	.	+	.	ID=WB031_000081-T1.exon5;Parent=WB031_000081-T1;
scaffold_1	funannotate	exon	292719	292879	.	+	.	ID=WB031_000081-T1.exon6;Parent=WB031_000081-T1;
scaffold_1	funannotate	CDS	291850	292097	.	+	0	ID=WB031_000081-T1.cds;Parent=WB031_000081-T1;
scaffold_1	funannotate	CDS	292151	292203	.	+	1	ID=WB031_000081-T1.cds;Parent=WB031_000081-T1;
scaffold_1	funannotate	CDS	292279	292338	.	+	2	ID=WB031_000081-T1.cds;Parent=WB031_000081-T1;
scaffold_1	funannotate	CDS	292402	292479	.	+	2	ID=WB031_000081-T1.cds;Parent=WB031_000081-T1;
scaffold_1	funannotate	CDS	292560	292637	.	+	2	ID=WB031_000081-T1.cds;Parent=WB031_000081-T1;
scaffold_1	funannotate	CDS	292719	292879	.	+	2	ID=WB031_000081-T1.cds;Parent=WB031_000081-T1;
scaffold_1	funannotate	gene	293608	293996	.	-	.	ID=WB031_000082;
scaffold_1	funannotate	mRNA	293608	293996	.	-	.	ID=WB031_000082-T1;Parent=WB031_000082;product=hypothetical protein;
scaffold_1	funannotate	exon	293787	293996	.	-	.	ID=WB031_000082-T1.exon1;Parent=WB031_000082-T1;
scaffold_1	funannotate	exon	293608	293700	.	-	.	ID=WB031_000082-T1.exon2;Parent=WB031_000082-T1;
scaffold_1	funannotate	CDS	293787	293996	.	-	0	ID=WB031_000082-T1.cds;Parent=WB031_000082-T1;
scaffold_1	funannotate	CDS	293608	293700	.	-	0	ID=WB031_000082-T1.cds;Parent=WB031_000082-T1;
scaffold_1	funannotate	gene	297815	300375	.	-	.	ID=WB031_000083;
scaffold_1	funannotate	mRNA	297815	300375	.	-	.	ID=WB031_000083-T1;Parent=WB031_000083;product=hypothetical protein;
scaffold_1	funannotate	exon	300277	300375	.	-	.	ID=WB031_000083-T1.exon1;Parent=WB031_000083-T1;
scaffold_1	funannotate	exon	300044	300137	.	-	.	ID=WB031_000083-T1.exon2;Parent=WB031_000083-T1;
scaffold_1	funannotate	exon	299459	299959	.	-	.	ID=WB031_000083-T1.exon3;Parent=WB031_000083-T1;
scaffold_1	funannotate	exon	299262	299396	.	-	.	ID=WB031_000083-T1.exon4;Parent=WB031_000083-T1;
scaffold_1	funannotate	exon	298929	299173	.	-	.	ID=WB031_000083-T1.exon5;Parent=WB031_000083-T1;
scaffold_1	funannotate	exon	298268	298657	.	-	.	ID=WB031_000083-T1.exon6;Parent=WB031_000083-T1;
scaffold_1	funannotate	exon	297815	298204	.	-	.	ID=WB031_000083-T1.exon7;Parent=WB031_000083-T1;
scaffold_1	funannotate	CDS	300277	300375	.	-	0	ID=WB031_000083-T1.cds;Parent=WB031_000083-T1;
scaffold_1	funannotate	CDS	300044	300137	.	-	0	ID=WB031_000083-T1.cds;Parent=WB031_000083-T1;
scaffold_1	funannotate	CDS	299459	299959	.	-	2	ID=WB031_000083-T1.cds;Parent=WB031_000083-T1;
scaffold_1	funannotate	CDS	299262	299396	.	-	2	ID=WB031_000083-T1.cds;Parent=WB031_000083-T1;
scaffold_1	funannotate	CDS	298929	299173	.	-	2	ID=WB031_000083-T1.cds;Parent=WB031_000083-T1;
scaffold_1	funannotate	CDS	298268	298657	.	-	0	ID=WB031_000083-T1.cds;Parent=WB031_000083-T1;
scaffold_1	funannotate	CDS	297815	298204	.	-	0	ID=WB031_000083-T1.cds;Parent=WB031_000083-T1;
scaffold_1	funannotate	gene	300864	301886	.	-	.	ID=WB031_000084;
scaffold_1	funannotate	mRNA	300864	301886	.	-	.	ID=WB031_000084-T1;Parent=WB031_000084;product=hypothetical protein;
scaffold_1	funannotate	exon	300864	301886	.	-	.	ID=WB031_000084-T1.exon1;Parent=WB031_000084-T1;
scaffold_1	funannotate	CDS	300864	301886	.	-	0	ID=WB031_000084-T1.cds;Parent=WB031_000084-T1;
scaffold_1	funannotate	gene	304393	305043	.	+	.	ID=WB031_000085;
scaffold_1	funannotate	mRNA	304393	305043	.	+	.	ID=WB031_000085-T1;Parent=WB031_000085;product=hypothetical protein;
scaffold_1	funannotate	exon	304393	305043	.	+	.	ID=WB031_000085-T1.exon1;Parent=WB031_000085-T1;
scaffold_1	funannotate	CDS	304393	305043	.	+	0	ID=WB031_000085-T1.cds;Parent=WB031_000085-T1;
scaffold_1	funannotate	gene	305494	306276	.	-	.	ID=WB031_000086;
scaffold_1	funannotate	mRNA	305494	306276	.	-	.	ID=WB031_000086-T1;Parent=WB031_000086;product=hypothetical protein;
scaffold_1	funannotate	exon	305494	306276	.	-	.	ID=WB031_000086-T1.exon1;Parent=WB031_000086-T1;
scaffold_1	funannotate	CDS	305494	306276	.	-	0	ID=WB031_000086-T1.cds;Parent=WB031_000086-T1;
scaffold_1	funannotate	gene	306991	308147	.	-	.	ID=WB031_000087;
scaffold_1	funannotate	mRNA	306991	308147	.	-	.	ID=WB031_000087-T1;Parent=WB031_000087;product=hypothetical protein;
scaffold_1	funannotate	exon	308069	308147	.	-	.	ID=WB031_000087-T1.exon1;Parent=WB031_000087-T1;
scaffold_1	funannotate	exon	307896	307996	.	-	.	ID=WB031_000087-T1.exon2;Parent=WB031_000087-T1;
scaffold_1	funannotate	exon	307338	307809	.	-	.	ID=WB031_000087-T1.exon3;Parent=WB031_000087-T1;
scaffold_1	funannotate	exon	307138	307239	.	-	.	ID=WB031_000087-T1.exon4;Parent=WB031_000087-T1;
scaffold_1	funannotate	exon	306991	307037	.	-	.	ID=WB031_000087-T1.exon5;Parent=WB031_000087-T1;
scaffold_1	funannotate	CDS	308069	308147	.	-	0	ID=WB031_000087-T1.cds;Parent=WB031_000087-T1;
scaffold_1	funannotate	CDS	307896	307996	.	-	2	ID=WB031_000087-T1.cds;Parent=WB031_000087-T1;
scaffold_1	funannotate	CDS	307338	307809	.	-	0	ID=WB031_000087-T1.cds;Parent=WB031_000087-T1;
scaffold_1	funannotate	CDS	307138	307239	.	-	2	ID=WB031_000087-T1.cds;Parent=WB031_000087-T1;
scaffold_1	funannotate	CDS	306991	307037	.	-	2	ID=WB031_000087-T1.cds;Parent=WB031_000087-T1;
scaffold_1	funannotate	gene	309110	310813	.	+	.	ID=WB031_000088;
scaffold_1	funannotate	mRNA	309110	310813	.	+	.	ID=WB031_000088-T1;Parent=WB031_000088;product=hypothetical protein;
scaffold_1	funannotate	exon	309110	310813	.	+	.	ID=WB031_000088-T1.exon1;Parent=WB031_000088-T1;
scaffold_1	funannotate	CDS	309110	310813	.	+	0	ID=WB031_000088-T1.cds;Parent=WB031_000088-T1;
scaffold_1	funannotate	gene	311586	318424	.	-	.	ID=WB031_000089;
scaffold_1	funannotate	mRNA	311586	318424	.	-	.	ID=WB031_000089-T1;Parent=WB031_000089;product=hypothetical protein;
scaffold_1	funannotate	exon	318342	318424	.	-	.	ID=WB031_000089-T1.exon1;Parent=WB031_000089-T1;
scaffold_1	funannotate	exon	311586	318252	.	-	.	ID=WB031_000089-T1.exon2;Parent=WB031_000089-T1;
scaffold_1	funannotate	CDS	318342	318424	.	-	0	ID=WB031_000089-T1.cds;Parent=WB031_000089-T1;
scaffold_1	funannotate	CDS	311586	318252	.	-	1	ID=WB031_000089-T1.cds;Parent=WB031_000089-T1;
scaffold_1	funannotate	gene	319543	320863	.	-	.	ID=WB031_000090;
scaffold_1	funannotate	mRNA	319543	320863	.	-	.	ID=WB031_000090-T1;Parent=WB031_000090;product=hypothetical protein;
scaffold_1	funannotate	exon	320803	320863	.	-	.	ID=WB031_000090-T1.exon1;Parent=WB031_000090-T1;
scaffold_1	funannotate	exon	320696	320733	.	-	.	ID=WB031_000090-T1.exon2;Parent=WB031_000090-T1;
scaffold_1	funannotate	exon	320599	320640	.	-	.	ID=WB031_000090-T1.exon3;Parent=WB031_000090-T1;
scaffold_1	funannotate	exon	320429	320542	.	-	.	ID=WB031_000090-T1.exon4;Parent=WB031_000090-T1;
scaffold_1	funannotate	exon	320236	320369	.	-	.	ID=WB031_000090-T1.exon5;Parent=WB031_000090-T1;
scaffold_1	funannotate	exon	319993	320170	.	-	.	ID=WB031_000090-T1.exon6;Parent=WB031_000090-T1;
scaffold_1	funannotate	exon	319679	319933	.	-	.	ID=WB031_000090-T1.exon7;Parent=WB031_000090-T1;
scaffold_1	funannotate	exon	319543	319626	.	-	.	ID=WB031_000090-T1.exon8;Parent=WB031_000090-T1;
scaffold_1	funannotate	CDS	320803	320863	.	-	0	ID=WB031_000090-T1.cds;Parent=WB031_000090-T1;
scaffold_1	funannotate	CDS	320696	320733	.	-	2	ID=WB031_000090-T1.cds;Parent=WB031_000090-T1;
scaffold_1	funannotate	CDS	320599	320640	.	-	0	ID=WB031_000090-T1.cds;Parent=WB031_000090-T1;
scaffold_1	funannotate	CDS	320429	320542	.	-	0	ID=WB031_000090-T1.cds;Parent=WB031_000090-T1;
scaffold_1	funannotate	CDS	320236	320369	.	-	0	ID=WB031_000090-T1.cds;Parent=WB031_000090-T1;
scaffold_1	funannotate	CDS	319993	320170	.	-	1	ID=WB031_000090-T1.cds;Parent=WB031_000090-T1;
scaffold_1	funannotate	CDS	319679	319933	.	-	0	ID=WB031_000090-T1.cds;Parent=WB031_000090-T1;
scaffold_1	funannotate	CDS	319543	319626	.	-	0	ID=WB031_000090-T1.cds;Parent=WB031_000090-T1;
scaffold_1	funannotate	gene	322026	323939	.	-	.	ID=WB031_000091;
scaffold_1	funannotate	mRNA	322026	323939	.	-	.	ID=WB031_000091-T1;Parent=WB031_000091;product=hypothetical protein;
scaffold_1	funannotate	exon	323867	323939	.	-	.	ID=WB031_000091-T1.exon1;Parent=WB031_000091-T1;
scaffold_1	funannotate	exon	323729	323809	.	-	.	ID=WB031_000091-T1.exon2;Parent=WB031_000091-T1;
scaffold_1	funannotate	exon	323560	323670	.	-	.	ID=WB031_000091-T1.exon3;Parent=WB031_000091-T1;
scaffold_1	funannotate	exon	323152	323478	.	-	.	ID=WB031_000091-T1.exon4;Parent=WB031_000091-T1;
scaffold_1	funannotate	exon	323036	323071	.	-	.	ID=WB031_000091-T1.exon5;Parent=WB031_000091-T1;
scaffold_1	funannotate	exon	322304	322958	.	-	.	ID=WB031_000091-T1.exon6;Parent=WB031_000091-T1;
scaffold_1	funannotate	exon	322026	322242	.	-	.	ID=WB031_000091-T1.exon7;Parent=WB031_000091-T1;
scaffold_1	funannotate	CDS	323867	323939	.	-	0	ID=WB031_000091-T1.cds;Parent=WB031_000091-T1;
scaffold_1	funannotate	CDS	323729	323809	.	-	2	ID=WB031_000091-T1.cds;Parent=WB031_000091-T1;
scaffold_1	funannotate	CDS	323560	323670	.	-	2	ID=WB031_000091-T1.cds;Parent=WB031_000091-T1;
scaffold_1	funannotate	CDS	323152	323478	.	-	2	ID=WB031_000091-T1.cds;Parent=WB031_000091-T1;
scaffold_1	funannotate	CDS	323036	323071	.	-	2	ID=WB031_000091-T1.cds;Parent=WB031_000091-T1;
scaffold_1	funannotate	CDS	322304	322958	.	-	2	ID=WB031_000091-T1.cds;Parent=WB031_000091-T1;
scaffold_1	funannotate	CDS	322026	322242	.	-	1	ID=WB031_000091-T1.cds;Parent=WB031_000091-T1;
scaffold_1	funannotate	gene	324471	327218	.	+	.	ID=WB031_000092;
scaffold_1	funannotate	mRNA	324471	327218	.	+	.	ID=WB031_000092-T1;Parent=WB031_000092;product=hypothetical protein;
scaffold_1	funannotate	exon	324471	327218	.	+	.	ID=WB031_000092-T1.exon1;Parent=WB031_000092-T1;
scaffold_1	funannotate	CDS	324471	327218	.	+	0	ID=WB031_000092-T1.cds;Parent=WB031_000092-T1;
scaffold_1	funannotate	gene	327992	330564	.	+	.	ID=WB031_000093;
scaffold_1	funannotate	mRNA	327992	330564	.	+	.	ID=WB031_000093-T1;Parent=WB031_000093;product=hypothetical protein;
scaffold_1	funannotate	exon	327992	329502	.	+	.	ID=WB031_000093-T1.exon1;Parent=WB031_000093-T1;
scaffold_1	funannotate	exon	329572	329787	.	+	.	ID=WB031_000093-T1.exon2;Parent=WB031_000093-T1;
scaffold_1	funannotate	exon	329899	329975	.	+	.	ID=WB031_000093-T1.exon3;Parent=WB031_000093-T1;
scaffold_1	funannotate	exon	330032	330564	.	+	.	ID=WB031_000093-T1.exon4;Parent=WB031_000093-T1;
scaffold_1	funannotate	CDS	327992	329502	.	+	0	ID=WB031_000093-T1.cds;Parent=WB031_000093-T1;
scaffold_1	funannotate	CDS	329572	329787	.	+	1	ID=WB031_000093-T1.cds;Parent=WB031_000093-T1;
scaffold_1	funannotate	CDS	329899	329975	.	+	1	ID=WB031_000093-T1.cds;Parent=WB031_000093-T1;
scaffold_1	funannotate	CDS	330032	330564	.	+	2	ID=WB031_000093-T1.cds;Parent=WB031_000093-T1;
scaffold_1	funannotate	gene	331473	331940	.	+	.	ID=WB031_000094;
scaffold_1	funannotate	mRNA	331473	331940	.	+	.	ID=WB031_000094-T1;Parent=WB031_000094;product=hypothetical protein;
scaffold_1	funannotate	exon	331473	331940	.	+	.	ID=WB031_000094-T1.exon1;Parent=WB031_000094-T1;
scaffold_1	funannotate	CDS	331473	331940	.	+	0	ID=WB031_000094-T1.cds;Parent=WB031_000094-T1;
scaffold_1	funannotate	gene	333937	334429	.	+	.	ID=WB031_000095;
scaffold_1	funannotate	mRNA	333937	334429	.	+	.	ID=WB031_000095-T1;Parent=WB031_000095;product=hypothetical protein;
scaffold_1	funannotate	exon	333937	333984	.	+	.	ID=WB031_000095-T1.exon1;Parent=WB031_000095-T1;
scaffold_1	funannotate	exon	334046	334429	.	+	.	ID=WB031_000095-T1.exon2;Parent=WB031_000095-T1;
scaffold_1	funannotate	CDS	333937	333984	.	+	0	ID=WB031_000095-T1.cds;Parent=WB031_000095-T1;
scaffold_1	funannotate	CDS	334046	334429	.	+	0	ID=WB031_000095-T1.cds;Parent=WB031_000095-T1;
scaffold_1	funannotate	gene	334836	336005	.	-	.	ID=WB031_000096;
scaffold_1	funannotate	mRNA	334836	336005	.	-	.	ID=WB031_000096-T1;Parent=WB031_000096;product=hypothetical protein;
scaffold_1	funannotate	exon	335489	336005	.	-	.	ID=WB031_000096-T1.exon1;Parent=WB031_000096-T1;
scaffold_1	funannotate	exon	335074	335431	.	-	.	ID=WB031_000096-T1.exon2;Parent=WB031_000096-T1;
scaffold_1	funannotate	exon	334836	335010	.	-	.	ID=WB031_000096-T1.exon3;Parent=WB031_000096-T1;
scaffold_1	funannotate	CDS	335489	336005	.	-	0	ID=WB031_000096-T1.cds;Parent=WB031_000096-T1;
scaffold_1	funannotate	CDS	335074	335431	.	-	2	ID=WB031_000096-T1.cds;Parent=WB031_000096-T1;
scaffold_1	funannotate	CDS	334836	335010	.	-	1	ID=WB031_000096-T1.cds;Parent=WB031_000096-T1;
scaffold_1	funannotate	gene	338107	338985	.	+	.	ID=WB031_000097;
scaffold_1	funannotate	mRNA	338107	338985	.	+	.	ID=WB031_000097-T1;Parent=WB031_000097;product=hypothetical protein;
scaffold_1	funannotate	exon	338107	338985	.	+	.	ID=WB031_000097-T1.exon1;Parent=WB031_000097-T1;
scaffold_1	funannotate	CDS	338107	338985	.	+	0	ID=WB031_000097-T1.cds;Parent=WB031_000097-T1;
scaffold_1	funannotate	gene	340380	344025	.	-	.	ID=WB031_000098;
scaffold_1	funannotate	mRNA	340380	344025	.	-	.	ID=WB031_000098-T1;Parent=WB031_000098;product=hypothetical protein;
scaffold_1	funannotate	exon	343883	344025	.	-	.	ID=WB031_000098-T1.exon1;Parent=WB031_000098-T1;
scaffold_1	funannotate	exon	343621	343832	.	-	.	ID=WB031_000098-T1.exon2;Parent=WB031_000098-T1;
scaffold_1	funannotate	exon	343074	343571	.	-	.	ID=WB031_000098-T1.exon3;Parent=WB031_000098-T1;
scaffold_1	funannotate	exon	342728	342976	.	-	.	ID=WB031_000098-T1.exon4;Parent=WB031_000098-T1;
scaffold_1	funannotate	exon	340380	342634	.	-	.	ID=WB031_000098-T1.exon5;Parent=WB031_000098-T1;
scaffold_1	funannotate	CDS	343883	344025	.	-	0	ID=WB031_000098-T1.cds;Parent=WB031_000098-T1;
scaffold_1	funannotate	CDS	343621	343832	.	-	1	ID=WB031_000098-T1.cds;Parent=WB031_000098-T1;
scaffold_1	funannotate	CDS	343074	343571	.	-	2	ID=WB031_000098-T1.cds;Parent=WB031_000098-T1;
scaffold_1	funannotate	CDS	342728	342976	.	-	2	ID=WB031_000098-T1.cds;Parent=WB031_000098-T1;
scaffold_1	funannotate	CDS	340380	342634	.	-	2	ID=WB031_000098-T1.cds;Parent=WB031_000098-T1;
scaffold_1	funannotate	gene	345297	348082	.	+	.	ID=WB031_000099;
scaffold_1	funannotate	mRNA	345297	348082	.	+	.	ID=WB031_000099-T1;Parent=WB031_000099;product=hypothetical protein;
scaffold_1	funannotate	exon	345297	345419	.	+	.	ID=WB031_000099-T1.exon1;Parent=WB031_000099-T1;
scaffold_1	funannotate	exon	345538	346831	.	+	.	ID=WB031_000099-T1.exon2;Parent=WB031_000099-T1;
scaffold_1	funannotate	exon	346961	347564	.	+	.	ID=WB031_000099-T1.exon3;Parent=WB031_000099-T1;
scaffold_1	funannotate	exon	347794	348082	.	+	.	ID=WB031_000099-T1.exon4;Parent=WB031_000099-T1;
scaffold_1	funannotate	CDS	345297	345419	.	+	0	ID=WB031_000099-T1.cds;Parent=WB031_000099-T1;
scaffold_1	funannotate	CDS	345538	346831	.	+	0	ID=WB031_000099-T1.cds;Parent=WB031_000099-T1;
scaffold_1	funannotate	CDS	346961	347564	.	+	2	ID=WB031_000099-T1.cds;Parent=WB031_000099-T1;
scaffold_1	funannotate	CDS	347794	348082	.	+	1	ID=WB031_000099-T1.cds;Parent=WB031_000099-T1;
scaffold_1	funannotate	gene	348728	351080	.	-	.	ID=WB031_000100;
scaffold_1	funannotate	mRNA	348728	351080	.	-	.	ID=WB031_000100-T1;Parent=WB031_000100;product=hypothetical protein;
scaffold_1	funannotate	exon	351072	351080	.	-	.	ID=WB031_000100-T1.exon1;Parent=WB031_000100-T1;
scaffold_1	funannotate	exon	350866	350928	.	-	.	ID=WB031_000100-T1.exon2;Parent=WB031_000100-T1;
scaffold_1	funannotate	exon	349947	350756	.	-	.	ID=WB031_000100-T1.exon3;Parent=WB031_000100-T1;
scaffold_1	funannotate	exon	348728	349894	.	-	.	ID=WB031_000100-T1.exon4;Parent=WB031_000100-T1;
scaffold_1	funannotate	CDS	351072	351080	.	-	0	ID=WB031_000100-T1.cds;Parent=WB031_000100-T1;
scaffold_1	funannotate	CDS	350866	350928	.	-	0	ID=WB031_000100-T1.cds;Parent=WB031_000100-T1;
scaffold_1	funannotate	CDS	349947	350756	.	-	0	ID=WB031_000100-T1.cds;Parent=WB031_000100-T1;
scaffold_1	funannotate	CDS	348728	349894	.	-	0	ID=WB031_000100-T1.cds;Parent=WB031_000100-T1;
scaffold_1	funannotate	gene	352984	354556	.	+	.	ID=WB031_000101;
scaffold_1	funannotate	mRNA	352984	354556	.	+	.	ID=WB031_000101-T1;Parent=WB031_000101;product=hypothetical protein;
scaffold_1	funannotate	exon	352984	353268	.	+	.	ID=WB031_000101-T1.exon1;Parent=WB031_000101-T1;
scaffold_1	funannotate	exon	353332	353506	.	+	.	ID=WB031_000101-T1.exon2;Parent=WB031_000101-T1;
scaffold_1	funannotate	exon	353561	354405	.	+	.	ID=WB031_000101-T1.exon3;Parent=WB031_000101-T1;
scaffold_1	funannotate	exon	354461	354556	.	+	.	ID=WB031_000101-T1.exon4;Parent=WB031_000101-T1;
scaffold_1	funannotate	CDS	352984	353268	.	+	0	ID=WB031_000101-T1.cds;Parent=WB031_000101-T1;
scaffold_1	funannotate	CDS	353332	353506	.	+	0	ID=WB031_000101-T1.cds;Parent=WB031_000101-T1;
scaffold_1	funannotate	CDS	353561	354405	.	+	2	ID=WB031_000101-T1.cds;Parent=WB031_000101-T1;
scaffold_1	funannotate	CDS	354461	354556	.	+	0	ID=WB031_000101-T1.cds;Parent=WB031_000101-T1;
scaffold_1	funannotate	gene	355104	355647	.	+	.	ID=WB031_000102;
scaffold_1	funannotate	mRNA	355104	355647	.	+	.	ID=WB031_000102-T1;Parent=WB031_000102;product=hypothetical protein;
scaffold_1	funannotate	exon	355104	355135	.	+	.	ID=WB031_000102-T1.exon1;Parent=WB031_000102-T1;
scaffold_1	funannotate	exon	355281	355395	.	+	.	ID=WB031_000102-T1.exon2;Parent=WB031_000102-T1;
scaffold_1	funannotate	exon	355564	355647	.	+	.	ID=WB031_000102-T1.exon3;Parent=WB031_000102-T1;
scaffold_1	funannotate	CDS	355104	355135	.	+	0	ID=WB031_000102-T1.cds;Parent=WB031_000102-T1;
scaffold_1	funannotate	CDS	355281	355395	.	+	1	ID=WB031_000102-T1.cds;Parent=WB031_000102-T1;
scaffold_1	funannotate	CDS	355564	355647	.	+	0	ID=WB031_000102-T1.cds;Parent=WB031_000102-T1;
scaffold_1	funannotate	gene	356574	359270	.	+	.	ID=WB031_000103;
scaffold_1	funannotate	mRNA	356574	359270	.	+	.	ID=WB031_000103-T1;Parent=WB031_000103;product=hypothetical protein;
scaffold_1	funannotate	exon	356574	356664	.	+	.	ID=WB031_000103-T1.exon1;Parent=WB031_000103-T1;
scaffold_1	funannotate	exon	356730	356797	.	+	.	ID=WB031_000103-T1.exon2;Parent=WB031_000103-T1;
scaffold_1	funannotate	exon	356869	356997	.	+	.	ID=WB031_000103-T1.exon3;Parent=WB031_000103-T1;
scaffold_1	funannotate	exon	357061	357291	.	+	.	ID=WB031_000103-T1.exon4;Parent=WB031_000103-T1;
scaffold_1	funannotate	exon	357346	357810	.	+	.	ID=WB031_000103-T1.exon5;Parent=WB031_000103-T1;
scaffold_1	funannotate	exon	357861	359270	.	+	.	ID=WB031_000103-T1.exon6;Parent=WB031_000103-T1;
scaffold_1	funannotate	CDS	356574	356664	.	+	0	ID=WB031_000103-T1.cds;Parent=WB031_000103-T1;
scaffold_1	funannotate	CDS	356730	356797	.	+	2	ID=WB031_000103-T1.cds;Parent=WB031_000103-T1;
scaffold_1	funannotate	CDS	356869	356997	.	+	0	ID=WB031_000103-T1.cds;Parent=WB031_000103-T1;
scaffold_1	funannotate	CDS	357061	357291	.	+	0	ID=WB031_000103-T1.cds;Parent=WB031_000103-T1;
scaffold_1	funannotate	CDS	357346	357810	.	+	0	ID=WB031_000103-T1.cds;Parent=WB031_000103-T1;
scaffold_1	funannotate	CDS	357861	359270	.	+	0	ID=WB031_000103-T1.cds;Parent=WB031_000103-T1;
scaffold_1	funannotate	gene	359980	361477	.	-	.	ID=WB031_000104;
scaffold_1	funannotate	mRNA	359980	361477	.	-	.	ID=WB031_000104-T1;Parent=WB031_000104;product=hypothetical protein;
scaffold_1	funannotate	exon	361411	361477	.	-	.	ID=WB031_000104-T1.exon1;Parent=WB031_000104-T1;
scaffold_1	funannotate	exon	360205	361122	.	-	.	ID=WB031_000104-T1.exon2;Parent=WB031_000104-T1;
scaffold_1	funannotate	exon	359980	360101	.	-	.	ID=WB031_000104-T1.exon3;Parent=WB031_000104-T1;
scaffold_1	funannotate	CDS	361411	361477	.	-	0	ID=WB031_000104-T1.cds;Parent=WB031_000104-T1;
scaffold_1	funannotate	CDS	360205	361122	.	-	2	ID=WB031_000104-T1.cds;Parent=WB031_000104-T1;
scaffold_1	funannotate	CDS	359980	360101	.	-	2	ID=WB031_000104-T1.cds;Parent=WB031_000104-T1;
scaffold_1	funannotate	gene	364349	366465	.	+	.	ID=WB031_000105;
scaffold_1	funannotate	mRNA	364349	366465	.	+	.	ID=WB031_000105-T1;Parent=WB031_000105;product=hypothetical protein;
scaffold_1	funannotate	exon	364349	364735	.	+	.	ID=WB031_000105-T1.exon1;Parent=WB031_000105-T1;
scaffold_1	funannotate	exon	364798	366465	.	+	.	ID=WB031_000105-T1.exon2;Parent=WB031_000105-T1;
scaffold_1	funannotate	CDS	364349	364735	.	+	0	ID=WB031_000105-T1.cds;Parent=WB031_000105-T1;
scaffold_1	funannotate	CDS	364798	366465	.	+	0	ID=WB031_000105-T1.cds;Parent=WB031_000105-T1;
scaffold_1	funannotate	gene	368645	372068	.	+	.	ID=WB031_000106;
scaffold_1	funannotate	mRNA	368645	372068	.	+	.	ID=WB031_000106-T1;Parent=WB031_000106;product=hypothetical protein;
scaffold_1	funannotate	exon	368645	369082	.	+	.	ID=WB031_000106-T1.exon1;Parent=WB031_000106-T1;
scaffold_1	funannotate	exon	369155	369697	.	+	.	ID=WB031_000106-T1.exon2;Parent=WB031_000106-T1;
scaffold_1	funannotate	exon	369735	370037	.	+	.	ID=WB031_000106-T1.exon3;Parent=WB031_000106-T1;
scaffold_1	funannotate	exon	370100	370114	.	+	.	ID=WB031_000106-T1.exon4;Parent=WB031_000106-T1;
scaffold_1	funannotate	exon	370174	370446	.	+	.	ID=WB031_000106-T1.exon5;Parent=WB031_000106-T1;
scaffold_1	funannotate	exon	370493	370762	.	+	.	ID=WB031_000106-T1.exon6;Parent=WB031_000106-T1;
scaffold_1	funannotate	exon	370827	372068	.	+	.	ID=WB031_000106-T1.exon7;Parent=WB031_000106-T1;
scaffold_1	funannotate	CDS	368645	369082	.	+	0	ID=WB031_000106-T1.cds;Parent=WB031_000106-T1;
scaffold_1	funannotate	CDS	369155	369697	.	+	0	ID=WB031_000106-T1.cds;Parent=WB031_000106-T1;
scaffold_1	funannotate	CDS	369735	370037	.	+	0	ID=WB031_000106-T1.cds;Parent=WB031_000106-T1;
scaffold_1	funannotate	CDS	370100	370114	.	+	0	ID=WB031_000106-T1.cds;Parent=WB031_000106-T1;
scaffold_1	funannotate	CDS	370174	370446	.	+	0	ID=WB031_000106-T1.cds;Parent=WB031_000106-T1;
scaffold_1	funannotate	CDS	370493	370762	.	+	0	ID=WB031_000106-T1.cds;Parent=WB031_000106-T1;
scaffold_1	funannotate	CDS	370827	372068	.	+	0	ID=WB031_000106-T1.cds;Parent=WB031_000106-T1;
scaffold_1	funannotate	gene	373035	374548	.	+	.	ID=WB031_000107;
scaffold_1	funannotate	mRNA	373035	374548	.	+	.	ID=WB031_000107-T1;Parent=WB031_000107;product=hypothetical protein;
scaffold_1	funannotate	exon	373035	373147	.	+	.	ID=WB031_000107-T1.exon1;Parent=WB031_000107-T1;
scaffold_1	funannotate	exon	373225	373648	.	+	.	ID=WB031_000107-T1.exon2;Parent=WB031_000107-T1;
scaffold_1	funannotate	exon	373703	373942	.	+	.	ID=WB031_000107-T1.exon3;Parent=WB031_000107-T1;
scaffold_1	funannotate	exon	374006	374057	.	+	.	ID=WB031_000107-T1.exon4;Parent=WB031_000107-T1;
scaffold_1	funannotate	exon	374118	374548	.	+	.	ID=WB031_000107-T1.exon5;Parent=WB031_000107-T1;
scaffold_1	funannotate	CDS	373035	373147	.	+	0	ID=WB031_000107-T1.cds;Parent=WB031_000107-T1;
scaffold_1	funannotate	CDS	373225	373648	.	+	1	ID=WB031_000107-T1.cds;Parent=WB031_000107-T1;
scaffold_1	funannotate	CDS	373703	373942	.	+	0	ID=WB031_000107-T1.cds;Parent=WB031_000107-T1;
scaffold_1	funannotate	CDS	374006	374057	.	+	0	ID=WB031_000107-T1.cds;Parent=WB031_000107-T1;
scaffold_1	funannotate	CDS	374118	374548	.	+	2	ID=WB031_000107-T1.cds;Parent=WB031_000107-T1;
scaffold_1	funannotate	gene	376773	382076	.	+	.	ID=WB031_000108;
scaffold_1	funannotate	mRNA	376773	382076	.	+	.	ID=WB031_000108-T1;Parent=WB031_000108;product=hypothetical protein;
scaffold_1	funannotate	exon	376773	377473	.	+	.	ID=WB031_000108-T1.exon1;Parent=WB031_000108-T1;
scaffold_1	funannotate	exon	377524	377628	.	+	.	ID=WB031_000108-T1.exon2;Parent=WB031_000108-T1;
scaffold_1	funannotate	exon	377678	378318	.	+	.	ID=WB031_000108-T1.exon3;Parent=WB031_000108-T1;
scaffold_1	funannotate	exon	378381	378472	.	+	.	ID=WB031_000108-T1.exon4;Parent=WB031_000108-T1;
scaffold_1	funannotate	exon	378568	380020	.	+	.	ID=WB031_000108-T1.exon5;Parent=WB031_000108-T1;
scaffold_1	funannotate	exon	380081	381658	.	+	.	ID=WB031_000108-T1.exon6;Parent=WB031_000108-T1;
scaffold_1	funannotate	exon	381721	382076	.	+	.	ID=WB031_000108-T1.exon7;Parent=WB031_000108-T1;
scaffold_1	funannotate	CDS	376773	377473	.	+	0	ID=WB031_000108-T1.cds;Parent=WB031_000108-T1;
scaffold_1	funannotate	CDS	377524	377628	.	+	1	ID=WB031_000108-T1.cds;Parent=WB031_000108-T1;
scaffold_1	funannotate	CDS	377678	378318	.	+	1	ID=WB031_000108-T1.cds;Parent=WB031_000108-T1;
scaffold_1	funannotate	CDS	378381	378472	.	+	2	ID=WB031_000108-T1.cds;Parent=WB031_000108-T1;
scaffold_1	funannotate	CDS	378568	380020	.	+	0	ID=WB031_000108-T1.cds;Parent=WB031_000108-T1;
scaffold_1	funannotate	CDS	380081	381658	.	+	2	ID=WB031_000108-T1.cds;Parent=WB031_000108-T1;
scaffold_1	funannotate	CDS	381721	382076	.	+	2	ID=WB031_000108-T1.cds;Parent=WB031_000108-T1;
scaffold_1	funannotate	gene	383062	384186	.	+	.	ID=WB031_000109;
scaffold_1	funannotate	mRNA	383062	384186	.	+	.	ID=WB031_000109-T1;Parent=WB031_000109;product=hypothetical protein;
scaffold_1	funannotate	exon	383062	384186	.	+	.	ID=WB031_000109-T1.exon1;Parent=WB031_000109-T1;
scaffold_1	funannotate	CDS	383062	384186	.	+	0	ID=WB031_000109-T1.cds;Parent=WB031_000109-T1;
scaffold_1	funannotate	gene	384509	386357	.	-	.	ID=WB031_000110;
scaffold_1	funannotate	mRNA	384509	386357	.	-	.	ID=WB031_000110-T1;Parent=WB031_000110;product=hypothetical protein;
scaffold_1	funannotate	exon	385841	386357	.	-	.	ID=WB031_000110-T1.exon1;Parent=WB031_000110-T1;
scaffold_1	funannotate	exon	384509	385740	.	-	.	ID=WB031_000110-T1.exon2;Parent=WB031_000110-T1;
scaffold_1	funannotate	CDS	385841	386357	.	-	0	ID=WB031_000110-T1.cds;Parent=WB031_000110-T1;
scaffold_1	funannotate	CDS	384509	385740	.	-	2	ID=WB031_000110-T1.cds;Parent=WB031_000110-T1;
scaffold_1	funannotate	gene	388244	391397	.	+	.	ID=WB031_000111;
scaffold_1	funannotate	mRNA	388244	391397	.	+	.	ID=WB031_000111-T1;Parent=WB031_000111;product=hypothetical protein;
scaffold_1	funannotate	exon	388244	389905	.	+	.	ID=WB031_000111-T1.exon1;Parent=WB031_000111-T1;
scaffold_1	funannotate	exon	389957	390607	.	+	.	ID=WB031_000111-T1.exon2;Parent=WB031_000111-T1;
scaffold_1	funannotate	exon	390666	391397	.	+	.	ID=WB031_000111-T1.exon3;Parent=WB031_000111-T1;
scaffold_1	funannotate	CDS	388244	389905	.	+	0	ID=WB031_000111-T1.cds;Parent=WB031_000111-T1;
scaffold_1	funannotate	CDS	389957	390607	.	+	0	ID=WB031_000111-T1.cds;Parent=WB031_000111-T1;
scaffold_1	funannotate	CDS	390666	391397	.	+	0	ID=WB031_000111-T1.cds;Parent=WB031_000111-T1;
scaffold_1	funannotate	gene	392023	394174	.	-	.	ID=WB031_000112;
scaffold_1	funannotate	mRNA	392023	394174	.	-	.	ID=WB031_000112-T1;Parent=WB031_000112;product=hypothetical protein;
scaffold_1	funannotate	exon	393890	394174	.	-	.	ID=WB031_000112-T1.exon1;Parent=WB031_000112-T1;
scaffold_1	funannotate	exon	393367	393802	.	-	.	ID=WB031_000112-T1.exon2;Parent=WB031_000112-T1;
scaffold_1	funannotate	exon	392023	393281	.	-	.	ID=WB031_000112-T1.exon3;Parent=WB031_000112-T1;
scaffold_1	funannotate	CDS	393890	394174	.	-	0	ID=WB031_000112-T1.cds;Parent=WB031_000112-T1;
scaffold_1	funannotate	CDS	393367	393802	.	-	0	ID=WB031_000112-T1.cds;Parent=WB031_000112-T1;
scaffold_1	funannotate	CDS	392023	393281	.	-	2	ID=WB031_000112-T1.cds;Parent=WB031_000112-T1;
scaffold_1	funannotate	gene	395470	397293	.	-	.	ID=WB031_000113;
scaffold_1	funannotate	mRNA	395470	397293	.	-	.	ID=WB031_000113-T1;Parent=WB031_000113;product=hypothetical protein;
scaffold_1	funannotate	exon	395470	397293	.	-	.	ID=WB031_000113-T1.exon1;Parent=WB031_000113-T1;
scaffold_1	funannotate	CDS	395470	397293	.	-	0	ID=WB031_000113-T1.cds;Parent=WB031_000113-T1;
scaffold_1	funannotate	gene	398381	399439	.	+	.	ID=WB031_000114;
scaffold_1	funannotate	mRNA	398381	399439	.	+	.	ID=WB031_000114-T1;Parent=WB031_000114;product=hypothetical protein;
scaffold_1	funannotate	exon	398381	399439	.	+	.	ID=WB031_000114-T1.exon1;Parent=WB031_000114-T1;
scaffold_1	funannotate	CDS	398381	399439	.	+	0	ID=WB031_000114-T1.cds;Parent=WB031_000114-T1;
scaffold_1	funannotate	gene	400367	401069	.	+	.	ID=WB031_000115;
scaffold_1	funannotate	mRNA	400367	401069	.	+	.	ID=WB031_000115-T1;Parent=WB031_000115;product=hypothetical protein;
scaffold_1	funannotate	exon	400367	400689	.	+	.	ID=WB031_000115-T1.exon1;Parent=WB031_000115-T1;
scaffold_1	funannotate	exon	400748	401069	.	+	.	ID=WB031_000115-T1.exon2;Parent=WB031_000115-T1;
scaffold_1	funannotate	CDS	400367	400689	.	+	0	ID=WB031_000115-T1.cds;Parent=WB031_000115-T1;
scaffold_1	funannotate	CDS	400748	401069	.	+	1	ID=WB031_000115-T1.cds;Parent=WB031_000115-T1;
scaffold_1	funannotate	gene	402114	405107	.	+	.	ID=WB031_000116;
scaffold_1	funannotate	mRNA	402114	405107	.	+	.	ID=WB031_000116-T1;Parent=WB031_000116;product=hypothetical protein;
scaffold_1	funannotate	exon	402114	402782	.	+	.	ID=WB031_000116-T1.exon1;Parent=WB031_000116-T1;
scaffold_1	funannotate	exon	402893	403324	.	+	.	ID=WB031_000116-T1.exon2;Parent=WB031_000116-T1;
scaffold_1	funannotate	exon	404766	405107	.	+	.	ID=WB031_000116-T1.exon3;Parent=WB031_000116-T1;
scaffold_1	funannotate	CDS	402114	402782	.	+	0	ID=WB031_000116-T1.cds;Parent=WB031_000116-T1;
scaffold_1	funannotate	CDS	402893	403324	.	+	0	ID=WB031_000116-T1.cds;Parent=WB031_000116-T1;
scaffold_1	funannotate	CDS	404766	405107	.	+	0	ID=WB031_000116-T1.cds;Parent=WB031_000116-T1;
scaffold_1	funannotate	gene	405734	406914	.	-	.	ID=WB031_000117;
scaffold_1	funannotate	mRNA	405734	406914	.	-	.	ID=WB031_000117-T1;Parent=WB031_000117;product=hypothetical protein;
scaffold_1	funannotate	exon	406653	406914	.	-	.	ID=WB031_000117-T1.exon1;Parent=WB031_000117-T1;
scaffold_1	funannotate	exon	405734	406593	.	-	.	ID=WB031_000117-T1.exon2;Parent=WB031_000117-T1;
scaffold_1	funannotate	CDS	406653	406914	.	-	0	ID=WB031_000117-T1.cds;Parent=WB031_000117-T1;
scaffold_1	funannotate	CDS	405734	406593	.	-	2	ID=WB031_000117-T1.cds;Parent=WB031_000117-T1;
scaffold_1	funannotate	gene	416121	416522	.	+	.	ID=WB031_000118;
scaffold_1	funannotate	mRNA	416121	416522	.	+	.	ID=WB031_000118-T1;Parent=WB031_000118;product=hypothetical protein;
scaffold_1	funannotate	exon	416121	416522	.	+	.	ID=WB031_000118-T1.exon1;Parent=WB031_000118-T1;
scaffold_1	funannotate	CDS	416121	416522	.	+	0	ID=WB031_000118-T1.cds;Parent=WB031_000118-T1;
scaffold_1	funannotate	gene	417320	419321	.	-	.	ID=WB031_000119;
scaffold_1	funannotate	mRNA	417320	419321	.	-	.	ID=WB031_000119-T1;Parent=WB031_000119;product=hypothetical protein;
scaffold_1	funannotate	exon	419070	419321	.	-	.	ID=WB031_000119-T1.exon1;Parent=WB031_000119-T1;
scaffold_1	funannotate	exon	417707	418976	.	-	.	ID=WB031_000119-T1.exon2;Parent=WB031_000119-T1;
scaffold_1	funannotate	exon	417320	417648	.	-	.	ID=WB031_000119-T1.exon3;Parent=WB031_000119-T1;
scaffold_1	funannotate	CDS	419070	419321	.	-	0	ID=WB031_000119-T1.cds;Parent=WB031_000119-T1;
scaffold_1	funannotate	CDS	417707	418976	.	-	0	ID=WB031_000119-T1.cds;Parent=WB031_000119-T1;
scaffold_1	funannotate	CDS	417320	417648	.	-	2	ID=WB031_000119-T1.cds;Parent=WB031_000119-T1;
scaffold_1	funannotate	gene	422626	424126	.	-	.	ID=WB031_000120;
scaffold_1	funannotate	mRNA	422626	424126	.	-	.	ID=WB031_000120-T1;Parent=WB031_000120;product=hypothetical protein;
scaffold_1	funannotate	exon	423893	424126	.	-	.	ID=WB031_000120-T1.exon1;Parent=WB031_000120-T1;
scaffold_1	funannotate	exon	422626	423810	.	-	.	ID=WB031_000120-T1.exon2;Parent=WB031_000120-T1;
scaffold_1	funannotate	CDS	423893	424126	.	-	0	ID=WB031_000120-T1.cds;Parent=WB031_000120-T1;
scaffold_1	funannotate	CDS	422626	423810	.	-	0	ID=WB031_000120-T1.cds;Parent=WB031_000120-T1;
scaffold_1	funannotate	gene	425055	426621	.	-	.	ID=WB031_000121;
scaffold_1	funannotate	mRNA	425055	426621	.	-	.	ID=WB031_000121-T1;Parent=WB031_000121;product=hypothetical protein;
scaffold_1	funannotate	exon	426369	426621	.	-	.	ID=WB031_000121-T1.exon1;Parent=WB031_000121-T1;
scaffold_1	funannotate	exon	425055	426238	.	-	.	ID=WB031_000121-T1.exon2;Parent=WB031_000121-T1;
scaffold_1	funannotate	CDS	426369	426621	.	-	0	ID=WB031_000121-T1.cds;Parent=WB031_000121-T1;
scaffold_1	funannotate	CDS	425055	426238	.	-	2	ID=WB031_000121-T1.cds;Parent=WB031_000121-T1;
scaffold_1	funannotate	gene	427184	428659	.	-	.	ID=WB031_000122;
scaffold_1	funannotate	mRNA	427184	428659	.	-	.	ID=WB031_000122-T1;Parent=WB031_000122;product=hypothetical protein;
scaffold_1	funannotate	exon	427184	428659	.	-	.	ID=WB031_000122-T1.exon1;Parent=WB031_000122-T1;
scaffold_1	funannotate	CDS	427184	428659	.	-	0	ID=WB031_000122-T1.cds;Parent=WB031_000122-T1;
scaffold_1	funannotate	gene	430102	431607	.	-	.	ID=WB031_000123;
scaffold_1	funannotate	mRNA	430102	431607	.	-	.	ID=WB031_000123-T1;Parent=WB031_000123;product=hypothetical protein;
scaffold_1	funannotate	exon	430102	431607	.	-	.	ID=WB031_000123-T1.exon1;Parent=WB031_000123-T1;
scaffold_1	funannotate	CDS	430102	431607	.	-	0	ID=WB031_000123-T1.cds;Parent=WB031_000123-T1;
scaffold_1	funannotate	gene	437313	438869	.	-	.	ID=WB031_000124;
scaffold_1	funannotate	mRNA	437313	438869	.	-	.	ID=WB031_000124-T1;Parent=WB031_000124;product=hypothetical protein;
scaffold_1	funannotate	exon	437313	438869	.	-	.	ID=WB031_000124-T1.exon1;Parent=WB031_000124-T1;
scaffold_1	funannotate	CDS	437313	438869	.	-	0	ID=WB031_000124-T1.cds;Parent=WB031_000124-T1;
scaffold_1	funannotate	gene	440476	442057	.	-	.	ID=WB031_000125;
scaffold_1	funannotate	mRNA	440476	442057	.	-	.	ID=WB031_000125-T1;Parent=WB031_000125;product=hypothetical protein;
scaffold_1	funannotate	exon	441902	442057	.	-	.	ID=WB031_000125-T1.exon1;Parent=WB031_000125-T1;
scaffold_1	funannotate	exon	441623	441835	.	-	.	ID=WB031_000125-T1.exon2;Parent=WB031_000125-T1;
scaffold_1	funannotate	exon	440476	441537	.	-	.	ID=WB031_000125-T1.exon3;Parent=WB031_000125-T1;
scaffold_1	funannotate	CDS	441902	442057	.	-	0	ID=WB031_000125-T1.cds;Parent=WB031_000125-T1;
scaffold_1	funannotate	CDS	441623	441835	.	-	0	ID=WB031_000125-T1.cds;Parent=WB031_000125-T1;
scaffold_1	funannotate	CDS	440476	441537	.	-	0	ID=WB031_000125-T1.cds;Parent=WB031_000125-T1;
scaffold_1	funannotate	gene	443676	444221	.	+	.	ID=WB031_000126;
scaffold_1	funannotate	mRNA	443676	444221	.	+	.	ID=WB031_000126-T1;Parent=WB031_000126;product=hypothetical protein;
scaffold_1	funannotate	exon	443676	443758	.	+	.	ID=WB031_000126-T1.exon1;Parent=WB031_000126-T1;
scaffold_1	funannotate	exon	443951	444221	.	+	.	ID=WB031_000126-T1.exon2;Parent=WB031_000126-T1;
scaffold_1	funannotate	CDS	443676	443758	.	+	0	ID=WB031_000126-T1.cds;Parent=WB031_000126-T1;
scaffold_1	funannotate	CDS	443951	444221	.	+	1	ID=WB031_000126-T1.cds;Parent=WB031_000126-T1;
scaffold_1	funannotate	gene	447377	448113	.	+	.	ID=WB031_000127;
scaffold_1	funannotate	mRNA	447377	448113	.	+	.	ID=WB031_000127-T1;Parent=WB031_000127;product=hypothetical protein;
scaffold_1	funannotate	exon	447377	447588	.	+	.	ID=WB031_000127-T1.exon1;Parent=WB031_000127-T1;
scaffold_1	funannotate	exon	447639	448113	.	+	.	ID=WB031_000127-T1.exon2;Parent=WB031_000127-T1;
scaffold_1	funannotate	CDS	447377	447588	.	+	0	ID=WB031_000127-T1.cds;Parent=WB031_000127-T1;
scaffold_1	funannotate	CDS	447639	448113	.	+	1	ID=WB031_000127-T1.cds;Parent=WB031_000127-T1;
scaffold_1	funannotate	gene	449227	453498	.	+	.	ID=WB031_000128;
scaffold_1	funannotate	mRNA	449227	453498	.	+	.	ID=WB031_000128-T1;Parent=WB031_000128;product=hypothetical protein;
scaffold_1	funannotate	exon	449227	449397	.	+	.	ID=WB031_000128-T1.exon1;Parent=WB031_000128-T1;
scaffold_1	funannotate	exon	449471	449541	.	+	.	ID=WB031_000128-T1.exon2;Parent=WB031_000128-T1;
scaffold_1	funannotate	exon	449601	449714	.	+	.	ID=WB031_000128-T1.exon3;Parent=WB031_000128-T1;
scaffold_1	funannotate	exon	449775	449791	.	+	.	ID=WB031_000128-T1.exon4;Parent=WB031_000128-T1;
scaffold_1	funannotate	exon	449909	450286	.	+	.	ID=WB031_000128-T1.exon5;Parent=WB031_000128-T1;
scaffold_1	funannotate	exon	450345	450364	.	+	.	ID=WB031_000128-T1.exon6;Parent=WB031_000128-T1;
scaffold_1	funannotate	exon	450422	450751	.	+	.	ID=WB031_000128-T1.exon7;Parent=WB031_000128-T1;
scaffold_1	funannotate	exon	450804	451216	.	+	.	ID=WB031_000128-T1.exon8;Parent=WB031_000128-T1;
scaffold_1	funannotate	exon	451529	451649	.	+	.	ID=WB031_000128-T1.exon9;Parent=WB031_000128-T1;
scaffold_1	funannotate	exon	452695	453498	.	+	.	ID=WB031_000128-T1.exon10;Parent=WB031_000128-T1;
scaffold_1	funannotate	CDS	449227	449397	.	+	0	ID=WB031_000128-T1.cds;Parent=WB031_000128-T1;
scaffold_1	funannotate	CDS	449471	449541	.	+	0	ID=WB031_000128-T1.cds;Parent=WB031_000128-T1;
scaffold_1	funannotate	CDS	449601	449714	.	+	1	ID=WB031_000128-T1.cds;Parent=WB031_000128-T1;
scaffold_1	funannotate	CDS	449775	449791	.	+	1	ID=WB031_000128-T1.cds;Parent=WB031_000128-T1;
scaffold_1	funannotate	CDS	449909	450286	.	+	2	ID=WB031_000128-T1.cds;Parent=WB031_000128-T1;
scaffold_1	funannotate	CDS	450345	450364	.	+	2	ID=WB031_000128-T1.cds;Parent=WB031_000128-T1;
scaffold_1	funannotate	CDS	450422	450751	.	+	0	ID=WB031_000128-T1.cds;Parent=WB031_000128-T1;
scaffold_1	funannotate	CDS	450804	451216	.	+	0	ID=WB031_000128-T1.cds;Parent=WB031_000128-T1;
scaffold_1	funannotate	CDS	451529	451649	.	+	1	ID=WB031_000128-T1.cds;Parent=WB031_000128-T1;
scaffold_1	funannotate	CDS	452695	453498	.	+	0	ID=WB031_000128-T1.cds;Parent=WB031_000128-T1;
scaffold_1	funannotate	gene	454182	454771	.	+	.	ID=WB031_000129;
scaffold_1	funannotate	mRNA	454182	454771	.	+	.	ID=WB031_000129-T1;Parent=WB031_000129;product=hypothetical protein;
scaffold_1	funannotate	exon	454182	454405	.	+	.	ID=WB031_000129-T1.exon1;Parent=WB031_000129-T1;
scaffold_1	funannotate	exon	454525	454771	.	+	.	ID=WB031_000129-T1.exon2;Parent=WB031_000129-T1;
scaffold_1	funannotate	CDS	454182	454405	.	+	0	ID=WB031_000129-T1.cds;Parent=WB031_000129-T1;
scaffold_1	funannotate	CDS	454525	454771	.	+	1	ID=WB031_000129-T1.cds;Parent=WB031_000129-T1;
scaffold_1	funannotate	gene	455181	455457	.	-	.	ID=WB031_000130;
scaffold_1	funannotate	mRNA	455181	455457	.	-	.	ID=WB031_000130-T1;Parent=WB031_000130;product=hypothetical protein;
scaffold_1	funannotate	exon	455329	455457	.	-	.	ID=WB031_000130-T1.exon1;Parent=WB031_000130-T1;
scaffold_1	funannotate	exon	455181	455273	.	-	.	ID=WB031_000130-T1.exon2;Parent=WB031_000130-T1;
scaffold_1	funannotate	CDS	455329	455457	.	-	0	ID=WB031_000130-T1.cds;Parent=WB031_000130-T1;
scaffold_1	funannotate	CDS	455181	455273	.	-	0	ID=WB031_000130-T1.cds;Parent=WB031_000130-T1;
scaffold_1	funannotate	gene	457656	459296	.	+	.	ID=WB031_000131;
scaffold_1	funannotate	mRNA	457656	459296	.	+	.	ID=WB031_000131-T1;Parent=WB031_000131;product=hypothetical protein;
scaffold_1	funannotate	exon	457656	458009	.	+	.	ID=WB031_000131-T1.exon1;Parent=WB031_000131-T1;
scaffold_1	funannotate	exon	458139	459296	.	+	.	ID=WB031_000131-T1.exon2;Parent=WB031_000131-T1;
scaffold_1	funannotate	CDS	457656	458009	.	+	0	ID=WB031_000131-T1.cds;Parent=WB031_000131-T1;
scaffold_1	funannotate	CDS	458139	459296	.	+	0	ID=WB031_000131-T1.cds;Parent=WB031_000131-T1;
scaffold_1	funannotate	gene	460339	461301	.	-	.	ID=WB031_000132;
scaffold_1	funannotate	mRNA	460339	461301	.	-	.	ID=WB031_000132-T1;Parent=WB031_000132;product=hypothetical protein;
scaffold_1	funannotate	exon	460521	461301	.	-	.	ID=WB031_000132-T1.exon1;Parent=WB031_000132-T1;
scaffold_1	funannotate	exon	460339	460442	.	-	.	ID=WB031_000132-T1.exon2;Parent=WB031_000132-T1;
scaffold_1	funannotate	CDS	460521	461301	.	-	0	ID=WB031_000132-T1.cds;Parent=WB031_000132-T1;
scaffold_1	funannotate	CDS	460339	460442	.	-	2	ID=WB031_000132-T1.cds;Parent=WB031_000132-T1;
scaffold_1	funannotate	gene	462832	463746	.	+	.	ID=WB031_000133;
scaffold_1	funannotate	mRNA	462832	463746	.	+	.	ID=WB031_000133-T1;Parent=WB031_000133;product=hypothetical protein;
scaffold_1	funannotate	exon	462832	463746	.	+	.	ID=WB031_000133-T1.exon1;Parent=WB031_000133-T1;
scaffold_1	funannotate	CDS	462832	463746	.	+	0	ID=WB031_000133-T1.cds;Parent=WB031_000133-T1;
scaffold_1	funannotate	gene	464988	466023	.	+	.	ID=WB031_000134;
scaffold_1	funannotate	mRNA	464988	466023	.	+	.	ID=WB031_000134-T1;Parent=WB031_000134;product=hypothetical protein;
scaffold_1	funannotate	exon	464988	465029	.	+	.	ID=WB031_000134-T1.exon1;Parent=WB031_000134-T1;
scaffold_1	funannotate	exon	465101	465424	.	+	.	ID=WB031_000134-T1.exon2;Parent=WB031_000134-T1;
scaffold_1	funannotate	exon	465574	465735	.	+	.	ID=WB031_000134-T1.exon3;Parent=WB031_000134-T1;
scaffold_1	funannotate	exon	465856	466023	.	+	.	ID=WB031_000134-T1.exon4;Parent=WB031_000134-T1;
scaffold_1	funannotate	CDS	464988	465029	.	+	0	ID=WB031_000134-T1.cds;Parent=WB031_000134-T1;
scaffold_1	funannotate	CDS	465101	465424	.	+	0	ID=WB031_000134-T1.cds;Parent=WB031_000134-T1;
scaffold_1	funannotate	CDS	465574	465735	.	+	0	ID=WB031_000134-T1.cds;Parent=WB031_000134-T1;
scaffold_1	funannotate	CDS	465856	466023	.	+	0	ID=WB031_000134-T1.cds;Parent=WB031_000134-T1;
scaffold_1	funannotate	gene	476694	477965	.	+	.	ID=WB031_000135;
scaffold_1	funannotate	mRNA	476694	477965	.	+	.	ID=WB031_000135-T1;Parent=WB031_000135;product=hypothetical protein;
scaffold_1	funannotate	exon	476694	477965	.	+	.	ID=WB031_000135-T1.exon1;Parent=WB031_000135-T1;
scaffold_1	funannotate	CDS	476694	477965	.	+	0	ID=WB031_000135-T1.cds;Parent=WB031_000135-T1;
scaffold_1	funannotate	gene	488384	489305	.	-	.	ID=WB031_000136;
scaffold_1	funannotate	mRNA	488384	489305	.	-	.	ID=WB031_000136-T1;Parent=WB031_000136;product=hypothetical protein;
scaffold_1	funannotate	exon	489083	489305	.	-	.	ID=WB031_000136-T1.exon1;Parent=WB031_000136-T1;
scaffold_1	funannotate	exon	488384	489009	.	-	.	ID=WB031_000136-T1.exon2;Parent=WB031_000136-T1;
scaffold_1	funannotate	CDS	489083	489305	.	-	0	ID=WB031_000136-T1.cds;Parent=WB031_000136-T1;
scaffold_1	funannotate	CDS	488384	489009	.	-	2	ID=WB031_000136-T1.cds;Parent=WB031_000136-T1;
scaffold_1	funannotate	gene	492812	494322	.	+	.	ID=WB031_000137;
scaffold_1	funannotate	mRNA	492812	494322	.	+	.	ID=WB031_000137-T1;Parent=WB031_000137;product=hypothetical protein;
scaffold_1	funannotate	exon	492812	492882	.	+	.	ID=WB031_000137-T1.exon1;Parent=WB031_000137-T1;
scaffold_1	funannotate	exon	492952	493019	.	+	.	ID=WB031_000137-T1.exon2;Parent=WB031_000137-T1;
scaffold_1	funannotate	exon	493091	493532	.	+	.	ID=WB031_000137-T1.exon3;Parent=WB031_000137-T1;
scaffold_1	funannotate	exon	493632	494322	.	+	.	ID=WB031_000137-T1.exon4;Parent=WB031_000137-T1;
scaffold_1	funannotate	CDS	492812	492882	.	+	0	ID=WB031_000137-T1.cds;Parent=WB031_000137-T1;
scaffold_1	funannotate	CDS	492952	493019	.	+	1	ID=WB031_000137-T1.cds;Parent=WB031_000137-T1;
scaffold_1	funannotate	CDS	493091	493532	.	+	2	ID=WB031_000137-T1.cds;Parent=WB031_000137-T1;
scaffold_1	funannotate	CDS	493632	494322	.	+	1	ID=WB031_000137-T1.cds;Parent=WB031_000137-T1;
scaffold_1	funannotate	gene	498008	499893	.	-	.	ID=WB031_000138;
scaffold_1	funannotate	mRNA	498008	499893	.	-	.	ID=WB031_000138-T1;Parent=WB031_000138;product=hypothetical protein;
scaffold_1	funannotate	exon	498559	499893	.	-	.	ID=WB031_000138-T1.exon1;Parent=WB031_000138-T1;
scaffold_1	funannotate	exon	498373	498501	.	-	.	ID=WB031_000138-T1.exon2;Parent=WB031_000138-T1;
scaffold_1	funannotate	exon	498240	498320	.	-	.	ID=WB031_000138-T1.exon3;Parent=WB031_000138-T1;
scaffold_1	funannotate	exon	498008	498169	.	-	.	ID=WB031_000138-T1.exon4;Parent=WB031_000138-T1;
scaffold_1	funannotate	CDS	498559	499893	.	-	0	ID=WB031_000138-T1.cds;Parent=WB031_000138-T1;
scaffold_1	funannotate	CDS	498373	498501	.	-	0	ID=WB031_000138-T1.cds;Parent=WB031_000138-T1;
scaffold_1	funannotate	CDS	498240	498320	.	-	0	ID=WB031_000138-T1.cds;Parent=WB031_000138-T1;
scaffold_1	funannotate	CDS	498008	498169	.	-	0	ID=WB031_000138-T1.cds;Parent=WB031_000138-T1;
scaffold_1	funannotate	gene	508025	508661	.	-	.	ID=WB031_000139;
scaffold_1	funannotate	mRNA	508025	508661	.	-	.	ID=WB031_000139-T1;Parent=WB031_000139;product=hypothetical protein;
scaffold_1	funannotate	exon	508594	508661	.	-	.	ID=WB031_000139-T1.exon1;Parent=WB031_000139-T1;
scaffold_1	funannotate	exon	508025	508286	.	-	.	ID=WB031_000139-T1.exon2;Parent=WB031_000139-T1;
scaffold_1	funannotate	CDS	508594	508661	.	-	0	ID=WB031_000139-T1.cds;Parent=WB031_000139-T1;
scaffold_1	funannotate	CDS	508025	508286	.	-	1	ID=WB031_000139-T1.cds;Parent=WB031_000139-T1;
scaffold_1	funannotate	gene	514070	517202	.	-	.	ID=WB031_000140;
scaffold_1	funannotate	mRNA	514070	517202	.	-	.	ID=WB031_000140-T1;Parent=WB031_000140;product=hypothetical protein;
scaffold_1	funannotate	exon	516797	517202	.	-	.	ID=WB031_000140-T1.exon1;Parent=WB031_000140-T1;
scaffold_1	funannotate	exon	515683	516736	.	-	.	ID=WB031_000140-T1.exon2;Parent=WB031_000140-T1;
scaffold_1	funannotate	exon	514255	515636	.	-	.	ID=WB031_000140-T1.exon3;Parent=WB031_000140-T1;
scaffold_1	funannotate	exon	514070	514095	.	-	.	ID=WB031_000140-T1.exon4;Parent=WB031_000140-T1;
scaffold_1	funannotate	CDS	516797	517202	.	-	0	ID=WB031_000140-T1.cds;Parent=WB031_000140-T1;
scaffold_1	funannotate	CDS	515683	516736	.	-	2	ID=WB031_000140-T1.cds;Parent=WB031_000140-T1;
scaffold_1	funannotate	CDS	514255	515636	.	-	1	ID=WB031_000140-T1.cds;Parent=WB031_000140-T1;
scaffold_1	funannotate	CDS	514070	514095	.	-	2	ID=WB031_000140-T1.cds;Parent=WB031_000140-T1;
scaffold_1	funannotate	gene	520823	521113	.	-	.	ID=WB031_000141;
scaffold_1	funannotate	mRNA	520823	521113	.	-	.	ID=WB031_000141-T1;Parent=WB031_000141;product=hypothetical protein;
scaffold_1	funannotate	exon	520823	521113	.	-	.	ID=WB031_000141-T1.exon1;Parent=WB031_000141-T1;
scaffold_1	funannotate	CDS	520823	521113	.	-	0	ID=WB031_000141-T1.cds;Parent=WB031_000141-T1;
scaffold_1	funannotate	gene	528754	529560	.	+	.	ID=WB031_000142;
scaffold_1	funannotate	mRNA	528754	529560	.	+	.	ID=WB031_000142-T1;Parent=WB031_000142;product=hypothetical protein;
scaffold_1	funannotate	exon	528754	529134	.	+	.	ID=WB031_000142-T1.exon1;Parent=WB031_000142-T1;
scaffold_1	funannotate	exon	529201	529560	.	+	.	ID=WB031_000142-T1.exon2;Parent=WB031_000142-T1;
scaffold_1	funannotate	CDS	528754	529134	.	+	0	ID=WB031_000142-T1.cds;Parent=WB031_000142-T1;
scaffold_1	funannotate	CDS	529201	529560	.	+	0	ID=WB031_000142-T1.cds;Parent=WB031_000142-T1;
scaffold_1	funannotate	gene	530198	531373	.	-	.	ID=WB031_000143;
scaffold_1	funannotate	mRNA	530198	531373	.	-	.	ID=WB031_000143-T1;Parent=WB031_000143;product=hypothetical protein;
scaffold_1	funannotate	exon	531173	531373	.	-	.	ID=WB031_000143-T1.exon1;Parent=WB031_000143-T1;
scaffold_1	funannotate	exon	530981	531062	.	-	.	ID=WB031_000143-T1.exon2;Parent=WB031_000143-T1;
scaffold_1	funannotate	exon	530609	530946	.	-	.	ID=WB031_000143-T1.exon3;Parent=WB031_000143-T1;
scaffold_1	funannotate	exon	530198	530524	.	-	.	ID=WB031_000143-T1.exon4;Parent=WB031_000143-T1;
scaffold_1	funannotate	CDS	531173	531373	.	-	0	ID=WB031_000143-T1.cds;Parent=WB031_000143-T1;
scaffold_1	funannotate	CDS	530981	531062	.	-	0	ID=WB031_000143-T1.cds;Parent=WB031_000143-T1;
scaffold_1	funannotate	CDS	530609	530946	.	-	2	ID=WB031_000143-T1.cds;Parent=WB031_000143-T1;
scaffold_1	funannotate	CDS	530198	530524	.	-	0	ID=WB031_000143-T1.cds;Parent=WB031_000143-T1;
scaffold_1	funannotate	gene	533940	535211	.	-	.	ID=WB031_000144;
scaffold_1	funannotate	mRNA	533940	535211	.	-	.	ID=WB031_000144-T1;Parent=WB031_000144;product=hypothetical protein;
scaffold_1	funannotate	exon	534823	535211	.	-	.	ID=WB031_000144-T1.exon1;Parent=WB031_000144-T1;
scaffold_1	funannotate	exon	534575	534800	.	-	.	ID=WB031_000144-T1.exon2;Parent=WB031_000144-T1;
scaffold_1	funannotate	exon	533940	534491	.	-	.	ID=WB031_000144-T1.exon3;Parent=WB031_000144-T1;
scaffold_1	funannotate	CDS	534823	535211	.	-	0	ID=WB031_000144-T1.cds;Parent=WB031_000144-T1;
scaffold_1	funannotate	CDS	534575	534800	.	-	1	ID=WB031_000144-T1.cds;Parent=WB031_000144-T1;
scaffold_1	funannotate	CDS	533940	534491	.	-	0	ID=WB031_000144-T1.cds;Parent=WB031_000144-T1;
scaffold_1	funannotate	gene	537956	539253	.	-	.	ID=WB031_000145;
scaffold_1	funannotate	mRNA	537956	539253	.	-	.	ID=WB031_000145-T1;Parent=WB031_000145;product=hypothetical protein;
scaffold_1	funannotate	exon	539095	539253	.	-	.	ID=WB031_000145-T1.exon1;Parent=WB031_000145-T1;
scaffold_1	funannotate	exon	538839	539033	.	-	.	ID=WB031_000145-T1.exon2;Parent=WB031_000145-T1;
scaffold_1	funannotate	exon	537956	538780	.	-	.	ID=WB031_000145-T1.exon3;Parent=WB031_000145-T1;
scaffold_1	funannotate	CDS	539095	539253	.	-	0	ID=WB031_000145-T1.cds;Parent=WB031_000145-T1;
scaffold_1	funannotate	CDS	538839	539033	.	-	0	ID=WB031_000145-T1.cds;Parent=WB031_000145-T1;
scaffold_1	funannotate	CDS	537956	538780	.	-	0	ID=WB031_000145-T1.cds;Parent=WB031_000145-T1;
scaffold_1	funannotate	gene	540597	542660	.	+	.	ID=WB031_000146;
scaffold_1	funannotate	mRNA	540597	542660	.	+	.	ID=WB031_000146-T1;Parent=WB031_000146;product=hypothetical protein;
scaffold_1	funannotate	exon	540597	540746	.	+	.	ID=WB031_000146-T1.exon1;Parent=WB031_000146-T1;
scaffold_1	funannotate	exon	540800	540973	.	+	.	ID=WB031_000146-T1.exon2;Parent=WB031_000146-T1;
scaffold_1	funannotate	exon	541068	541379	.	+	.	ID=WB031_000146-T1.exon3;Parent=WB031_000146-T1;
scaffold_1	funannotate	exon	541542	542311	.	+	.	ID=WB031_000146-T1.exon4;Parent=WB031_000146-T1;
scaffold_1	funannotate	exon	542365	542425	.	+	.	ID=WB031_000146-T1.exon5;Parent=WB031_000146-T1;
scaffold_1	funannotate	exon	542481	542660	.	+	.	ID=WB031_000146-T1.exon6;Parent=WB031_000146-T1;
scaffold_1	funannotate	CDS	540597	540746	.	+	0	ID=WB031_000146-T1.cds;Parent=WB031_000146-T1;
scaffold_1	funannotate	CDS	540800	540973	.	+	0	ID=WB031_000146-T1.cds;Parent=WB031_000146-T1;
scaffold_1	funannotate	CDS	541068	541379	.	+	0	ID=WB031_000146-T1.cds;Parent=WB031_000146-T1;
scaffold_1	funannotate	CDS	541542	542311	.	+	0	ID=WB031_000146-T1.cds;Parent=WB031_000146-T1;
scaffold_1	funannotate	CDS	542365	542425	.	+	1	ID=WB031_000146-T1.cds;Parent=WB031_000146-T1;
scaffold_1	funannotate	CDS	542481	542660	.	+	0	ID=WB031_000146-T1.cds;Parent=WB031_000146-T1;
scaffold_1	funannotate	gene	543210	545935	.	-	.	ID=WB031_000147;
scaffold_1	funannotate	mRNA	543210	545935	.	-	.	ID=WB031_000147-T1;Parent=WB031_000147;product=hypothetical protein;
scaffold_1	funannotate	exon	543990	545935	.	-	.	ID=WB031_000147-T1.exon1;Parent=WB031_000147-T1;
scaffold_1	funannotate	exon	543210	543843	.	-	.	ID=WB031_000147-T1.exon2;Parent=WB031_000147-T1;
scaffold_1	funannotate	CDS	543990	545935	.	-	0	ID=WB031_000147-T1.cds;Parent=WB031_000147-T1;
scaffold_1	funannotate	CDS	543210	543843	.	-	1	ID=WB031_000147-T1.cds;Parent=WB031_000147-T1;
scaffold_1	funannotate	gene	546379	546561	.	-	.	ID=WB031_000148;
scaffold_1	funannotate	mRNA	546379	546561	.	-	.	ID=WB031_000148-T1;Parent=WB031_000148;product=hypothetical protein;
scaffold_1	funannotate	exon	546379	546561	.	-	.	ID=WB031_000148-T1.exon1;Parent=WB031_000148-T1;
scaffold_1	funannotate	CDS	546379	546561	.	-	0	ID=WB031_000148-T1.cds;Parent=WB031_000148-T1;
scaffold_1	funannotate	gene	546855	547511	.	-	.	ID=WB031_000149;
scaffold_1	funannotate	mRNA	546855	547511	.	-	.	ID=WB031_000149-T1;Parent=WB031_000149;product=hypothetical protein;
scaffold_1	funannotate	exon	546855	547511	.	-	.	ID=WB031_000149-T1.exon1;Parent=WB031_000149-T1;
scaffold_1	funannotate	CDS	546855	547511	.	-	0	ID=WB031_000149-T1.cds;Parent=WB031_000149-T1;
scaffold_1	funannotate	gene	549934	551090	.	+	.	ID=WB031_000150;
scaffold_1	funannotate	mRNA	549934	551090	.	+	.	ID=WB031_000150-T1;Parent=WB031_000150;product=hypothetical protein;
scaffold_1	funannotate	exon	549934	550394	.	+	.	ID=WB031_000150-T1.exon1;Parent=WB031_000150-T1;
scaffold_1	funannotate	exon	550508	551090	.	+	.	ID=WB031_000150-T1.exon2;Parent=WB031_000150-T1;
scaffold_1	funannotate	CDS	549934	550394	.	+	0	ID=WB031_000150-T1.cds;Parent=WB031_000150-T1;
scaffold_1	funannotate	CDS	550508	551090	.	+	1	ID=WB031_000150-T1.cds;Parent=WB031_000150-T1;
scaffold_1	funannotate	gene	551284	552627	.	-	.	ID=WB031_000151;
scaffold_1	funannotate	mRNA	551284	552627	.	-	.	ID=WB031_000151-T1;Parent=WB031_000151;product=hypothetical protein;
scaffold_1	funannotate	exon	552386	552627	.	-	.	ID=WB031_000151-T1.exon1;Parent=WB031_000151-T1;
scaffold_1	funannotate	exon	551953	552274	.	-	.	ID=WB031_000151-T1.exon2;Parent=WB031_000151-T1;
scaffold_1	funannotate	exon	551284	551862	.	-	.	ID=WB031_000151-T1.exon3;Parent=WB031_000151-T1;
scaffold_1	funannotate	CDS	552386	552627	.	-	0	ID=WB031_000151-T1.cds;Parent=WB031_000151-T1;
scaffold_1	funannotate	CDS	551953	552274	.	-	1	ID=WB031_000151-T1.cds;Parent=WB031_000151-T1;
scaffold_1	funannotate	CDS	551284	551862	.	-	0	ID=WB031_000151-T1.cds;Parent=WB031_000151-T1;
scaffold_1	funannotate	gene	556999	557868	.	-	.	ID=WB031_000152;
scaffold_1	funannotate	mRNA	556999	557868	.	-	.	ID=WB031_000152-T1;Parent=WB031_000152;product=hypothetical protein;
scaffold_1	funannotate	exon	556999	557868	.	-	.	ID=WB031_000152-T1.exon1;Parent=WB031_000152-T1;
scaffold_1	funannotate	CDS	556999	557868	.	-	0	ID=WB031_000152-T1.cds;Parent=WB031_000152-T1;
scaffold_1	funannotate	gene	559075	561401	.	-	.	ID=WB031_000153;
scaffold_1	funannotate	mRNA	559075	561401	.	-	.	ID=WB031_000153-T1;Parent=WB031_000153;product=hypothetical protein;
scaffold_1	funannotate	exon	560841	561401	.	-	.	ID=WB031_000153-T1.exon1;Parent=WB031_000153-T1;
scaffold_1	funannotate	exon	559258	560769	.	-	.	ID=WB031_000153-T1.exon2;Parent=WB031_000153-T1;
scaffold_1	funannotate	exon	559075	559119	.	-	.	ID=WB031_000153-T1.exon3;Parent=WB031_000153-T1;
scaffold_1	funannotate	CDS	560841	561401	.	-	0	ID=WB031_000153-T1.cds;Parent=WB031_000153-T1;
scaffold_1	funannotate	CDS	559258	560769	.	-	0	ID=WB031_000153-T1.cds;Parent=WB031_000153-T1;
scaffold_1	funannotate	CDS	559075	559119	.	-	0	ID=WB031_000153-T1.cds;Parent=WB031_000153-T1;
scaffold_1	funannotate	gene	562062	563254	.	+	.	ID=WB031_000154;
scaffold_1	funannotate	mRNA	562062	563254	.	+	.	ID=WB031_000154-T1;Parent=WB031_000154;product=hypothetical protein;
scaffold_1	funannotate	exon	562062	562133	.	+	.	ID=WB031_000154-T1.exon1;Parent=WB031_000154-T1;
scaffold_1	funannotate	exon	562222	562859	.	+	.	ID=WB031_000154-T1.exon2;Parent=WB031_000154-T1;
scaffold_1	funannotate	exon	562987	563254	.	+	.	ID=WB031_000154-T1.exon3;Parent=WB031_000154-T1;
scaffold_1	funannotate	CDS	562062	562133	.	+	0	ID=WB031_000154-T1.cds;Parent=WB031_000154-T1;
scaffold_1	funannotate	CDS	562222	562859	.	+	0	ID=WB031_000154-T1.cds;Parent=WB031_000154-T1;
scaffold_1	funannotate	CDS	562987	563254	.	+	1	ID=WB031_000154-T1.cds;Parent=WB031_000154-T1;
scaffold_1	funannotate	gene	564119	564860	.	+	.	ID=WB031_000155;
scaffold_1	funannotate	mRNA	564119	564860	.	+	.	ID=WB031_000155-T1;Parent=WB031_000155;product=hypothetical protein;
scaffold_1	funannotate	exon	564119	564285	.	+	.	ID=WB031_000155-T1.exon1;Parent=WB031_000155-T1;
scaffold_1	funannotate	exon	564599	564860	.	+	.	ID=WB031_000155-T1.exon2;Parent=WB031_000155-T1;
scaffold_1	funannotate	CDS	564119	564285	.	+	0	ID=WB031_000155-T1.cds;Parent=WB031_000155-T1;
scaffold_1	funannotate	CDS	564599	564860	.	+	1	ID=WB031_000155-T1.cds;Parent=WB031_000155-T1;
scaffold_1	funannotate	gene	571141	573303	.	-	.	ID=WB031_000156;
scaffold_1	funannotate	mRNA	571141	573303	.	-	.	ID=WB031_000156-T1;Parent=WB031_000156;product=hypothetical protein;
scaffold_1	funannotate	exon	573300	573303	.	-	.	ID=WB031_000156-T1.exon1;Parent=WB031_000156-T1;
scaffold_1	funannotate	exon	572632	573239	.	-	.	ID=WB031_000156-T1.exon2;Parent=WB031_000156-T1;
scaffold_1	funannotate	exon	572496	572574	.	-	.	ID=WB031_000156-T1.exon3;Parent=WB031_000156-T1;
scaffold_1	funannotate	exon	571603	572467	.	-	.	ID=WB031_000156-T1.exon4;Parent=WB031_000156-T1;
scaffold_1	funannotate	exon	571141	571531	.	-	.	ID=WB031_000156-T1.exon5;Parent=WB031_000156-T1;
scaffold_1	funannotate	CDS	573300	573303	.	-	0	ID=WB031_000156-T1.cds;Parent=WB031_000156-T1;
scaffold_1	funannotate	CDS	572632	573239	.	-	2	ID=WB031_000156-T1.cds;Parent=WB031_000156-T1;
scaffold_1	funannotate	CDS	572496	572574	.	-	0	ID=WB031_000156-T1.cds;Parent=WB031_000156-T1;
scaffold_1	funannotate	CDS	571603	572467	.	-	2	ID=WB031_000156-T1.cds;Parent=WB031_000156-T1;
scaffold_1	funannotate	CDS	571141	571531	.	-	1	ID=WB031_000156-T1.cds;Parent=WB031_000156-T1;
scaffold_1	funannotate	gene	577529	578350	.	+	.	ID=WB031_000157;
scaffold_1	funannotate	mRNA	577529	578350	.	+	.	ID=WB031_000157-T1;Parent=WB031_000157;product=hypothetical protein;
scaffold_1	funannotate	exon	577529	578350	.	+	.	ID=WB031_000157-T1.exon1;Parent=WB031_000157-T1;
scaffold_1	funannotate	CDS	577529	578350	.	+	0	ID=WB031_000157-T1.cds;Parent=WB031_000157-T1;
scaffold_1	funannotate	gene	578704	578798	.	-	.	ID=WB031_000158;
scaffold_1	funannotate	tRNA	578704	578798	.	-	.	ID=WB031_000158-T1;Parent=WB031_000158;product=tRNA-Ala;
scaffold_1	funannotate	exon	578704	578798	.	-	.	ID=WB031_000158-T1.exon1;Parent=WB031_000158-T1;
scaffold_1	funannotate	gene	579244	582323	.	-	.	ID=WB031_000159;
scaffold_1	funannotate	mRNA	579244	582323	.	-	.	ID=WB031_000159-T1;Parent=WB031_000159;product=hypothetical protein;
scaffold_1	funannotate	exon	582001	582323	.	-	.	ID=WB031_000159-T1.exon1;Parent=WB031_000159-T1;
scaffold_1	funannotate	exon	580902	581922	.	-	.	ID=WB031_000159-T1.exon2;Parent=WB031_000159-T1;
scaffold_1	funannotate	exon	580669	580846	.	-	.	ID=WB031_000159-T1.exon3;Parent=WB031_000159-T1;
scaffold_1	funannotate	exon	579244	579833	.	-	.	ID=WB031_000159-T1.exon4;Parent=WB031_000159-T1;
scaffold_1	funannotate	CDS	582001	582323	.	-	0	ID=WB031_000159-T1.cds;Parent=WB031_000159-T1;
scaffold_1	funannotate	CDS	580902	581922	.	-	1	ID=WB031_000159-T1.cds;Parent=WB031_000159-T1;
scaffold_1	funannotate	CDS	580669	580846	.	-	0	ID=WB031_000159-T1.cds;Parent=WB031_000159-T1;
scaffold_1	funannotate	CDS	579244	579833	.	-	2	ID=WB031_000159-T1.cds;Parent=WB031_000159-T1;
scaffold_1	funannotate	gene	583479	584307	.	+	.	ID=WB031_000160;
scaffold_1	funannotate	mRNA	583479	584307	.	+	.	ID=WB031_000160-T1;Parent=WB031_000160;product=hypothetical protein;
scaffold_1	funannotate	exon	583479	583641	.	+	.	ID=WB031_000160-T1.exon1;Parent=WB031_000160-T1;
scaffold_1	funannotate	exon	583785	583978	.	+	.	ID=WB031_000160-T1.exon2;Parent=WB031_000160-T1;
scaffold_1	funannotate	exon	584032	584307	.	+	.	ID=WB031_000160-T1.exon3;Parent=WB031_000160-T1;
scaffold_1	funannotate	CDS	583479	583641	.	+	0	ID=WB031_000160-T1.cds;Parent=WB031_000160-T1;
scaffold_1	funannotate	CDS	583785	583978	.	+	2	ID=WB031_000160-T1.cds;Parent=WB031_000160-T1;
scaffold_1	funannotate	CDS	584032	584307	.	+	0	ID=WB031_000160-T1.cds;Parent=WB031_000160-T1;
scaffold_1	funannotate	gene	584588	585619	.	-	.	ID=WB031_000161;
scaffold_1	funannotate	mRNA	584588	585619	.	-	.	ID=WB031_000161-T1;Parent=WB031_000161;product=hypothetical protein;
scaffold_1	funannotate	exon	585266	585619	.	-	.	ID=WB031_000161-T1.exon1;Parent=WB031_000161-T1;
scaffold_1	funannotate	exon	584588	585211	.	-	.	ID=WB031_000161-T1.exon2;Parent=WB031_000161-T1;
scaffold_1	funannotate	CDS	585266	585619	.	-	0	ID=WB031_000161-T1.cds;Parent=WB031_000161-T1;
scaffold_1	funannotate	CDS	584588	585211	.	-	0	ID=WB031_000161-T1.cds;Parent=WB031_000161-T1;
scaffold_1	funannotate	gene	586794	588404	.	+	.	ID=WB031_000162;
scaffold_1	funannotate	mRNA	586794	588404	.	+	.	ID=WB031_000162-T1;Parent=WB031_000162;product=hypothetical protein;
scaffold_1	funannotate	exon	586794	586892	.	+	.	ID=WB031_000162-T1.exon1;Parent=WB031_000162-T1;
scaffold_1	funannotate	exon	586950	588404	.	+	.	ID=WB031_000162-T1.exon2;Parent=WB031_000162-T1;
scaffold_1	funannotate	CDS	586794	586892	.	+	0	ID=WB031_000162-T1.cds;Parent=WB031_000162-T1;
scaffold_1	funannotate	CDS	586950	588404	.	+	0	ID=WB031_000162-T1.cds;Parent=WB031_000162-T1;
scaffold_1	funannotate	gene	589131	592558	.	+	.	ID=WB031_000163;
scaffold_1	funannotate	mRNA	589131	592558	.	+	.	ID=WB031_000163-T1;Parent=WB031_000163;product=hypothetical protein;
scaffold_1	funannotate	exon	589131	589497	.	+	.	ID=WB031_000163-T1.exon1;Parent=WB031_000163-T1;
scaffold_1	funannotate	exon	589663	589792	.	+	.	ID=WB031_000163-T1.exon2;Parent=WB031_000163-T1;
scaffold_1	funannotate	exon	589841	590033	.	+	.	ID=WB031_000163-T1.exon3;Parent=WB031_000163-T1;
scaffold_1	funannotate	exon	591046	592158	.	+	.	ID=WB031_000163-T1.exon4;Parent=WB031_000163-T1;
scaffold_1	funannotate	exon	592220	592558	.	+	.	ID=WB031_000163-T1.exon5;Parent=WB031_000163-T1;
scaffold_1	funannotate	CDS	589131	589497	.	+	0	ID=WB031_000163-T1.cds;Parent=WB031_000163-T1;
scaffold_1	funannotate	CDS	589663	589792	.	+	2	ID=WB031_000163-T1.cds;Parent=WB031_000163-T1;
scaffold_1	funannotate	CDS	589841	590033	.	+	1	ID=WB031_000163-T1.cds;Parent=WB031_000163-T1;
scaffold_1	funannotate	CDS	591046	592158	.	+	0	ID=WB031_000163-T1.cds;Parent=WB031_000163-T1;
scaffold_1	funannotate	CDS	592220	592558	.	+	0	ID=WB031_000163-T1.cds;Parent=WB031_000163-T1;
scaffold_1	funannotate	gene	593274	594070	.	-	.	ID=WB031_000164;
scaffold_1	funannotate	mRNA	593274	594070	.	-	.	ID=WB031_000164-T1;Parent=WB031_000164;product=hypothetical protein;
scaffold_1	funannotate	exon	593954	594070	.	-	.	ID=WB031_000164-T1.exon1;Parent=WB031_000164-T1;
scaffold_1	funannotate	exon	593612	593889	.	-	.	ID=WB031_000164-T1.exon2;Parent=WB031_000164-T1;
scaffold_1	funannotate	exon	593274	593442	.	-	.	ID=WB031_000164-T1.exon3;Parent=WB031_000164-T1;
scaffold_1	funannotate	CDS	593954	594070	.	-	0	ID=WB031_000164-T1.cds;Parent=WB031_000164-T1;
scaffold_1	funannotate	CDS	593612	593889	.	-	0	ID=WB031_000164-T1.cds;Parent=WB031_000164-T1;
scaffold_1	funannotate	CDS	593274	593442	.	-	1	ID=WB031_000164-T1.cds;Parent=WB031_000164-T1;
scaffold_1	funannotate	gene	595540	597385	.	-	.	ID=WB031_000165;
scaffold_1	funannotate	mRNA	595540	597385	.	-	.	ID=WB031_000165-T1;Parent=WB031_000165;product=hypothetical protein;
scaffold_1	funannotate	exon	596538	597385	.	-	.	ID=WB031_000165-T1.exon1;Parent=WB031_000165-T1;
scaffold_1	funannotate	exon	595784	596372	.	-	.	ID=WB031_000165-T1.exon2;Parent=WB031_000165-T1;
scaffold_1	funannotate	exon	595640	595719	.	-	.	ID=WB031_000165-T1.exon3;Parent=WB031_000165-T1;
scaffold_1	funannotate	exon	595540	595579	.	-	.	ID=WB031_000165-T1.exon4;Parent=WB031_000165-T1;
scaffold_1	funannotate	CDS	596538	597385	.	-	0	ID=WB031_000165-T1.cds;Parent=WB031_000165-T1;
scaffold_1	funannotate	CDS	595784	596372	.	-	1	ID=WB031_000165-T1.cds;Parent=WB031_000165-T1;
scaffold_1	funannotate	CDS	595640	595719	.	-	0	ID=WB031_000165-T1.cds;Parent=WB031_000165-T1;
scaffold_1	funannotate	CDS	595540	595579	.	-	1	ID=WB031_000165-T1.cds;Parent=WB031_000165-T1;
scaffold_1	funannotate	gene	601567	616516	.	+	.	ID=WB031_000166;
scaffold_1	funannotate	mRNA	601567	616516	.	+	.	ID=WB031_000166-T1;Parent=WB031_000166;product=hypothetical protein;
scaffold_1	funannotate	exon	601567	602309	.	+	.	ID=WB031_000166-T1.exon1;Parent=WB031_000166-T1;
scaffold_1	funannotate	exon	602619	605725	.	+	.	ID=WB031_000166-T1.exon2;Parent=WB031_000166-T1;
scaffold_1	funannotate	exon	605773	607883	.	+	.	ID=WB031_000166-T1.exon3;Parent=WB031_000166-T1;
scaffold_1	funannotate	exon	608171	616309	.	+	.	ID=WB031_000166-T1.exon4;Parent=WB031_000166-T1;
scaffold_1	funannotate	exon	616379	616516	.	+	.	ID=WB031_000166-T1.exon5;Parent=WB031_000166-T1;
scaffold_1	funannotate	CDS	601567	602309	.	+	0	ID=WB031_000166-T1.cds;Parent=WB031_000166-T1;
scaffold_1	funannotate	CDS	602619	605725	.	+	1	ID=WB031_000166-T1.cds;Parent=WB031_000166-T1;
scaffold_1	funannotate	CDS	605773	607883	.	+	2	ID=WB031_000166-T1.cds;Parent=WB031_000166-T1;
scaffold_1	funannotate	CDS	608171	616309	.	+	0	ID=WB031_000166-T1.cds;Parent=WB031_000166-T1;
scaffold_1	funannotate	CDS	616379	616516	.	+	0	ID=WB031_000166-T1.cds;Parent=WB031_000166-T1;
scaffold_1	funannotate	gene	616983	617711	.	-	.	ID=WB031_000167;
scaffold_1	funannotate	mRNA	616983	617711	.	-	.	ID=WB031_000167-T1;Parent=WB031_000167;product=hypothetical protein;
scaffold_1	funannotate	exon	617631	617711	.	-	.	ID=WB031_000167-T1.exon1;Parent=WB031_000167-T1;
scaffold_1	funannotate	exon	616983	617570	.	-	.	ID=WB031_000167-T1.exon2;Parent=WB031_000167-T1;
scaffold_1	funannotate	CDS	617631	617711	.	-	0	ID=WB031_000167-T1.cds;Parent=WB031_000167-T1;
scaffold_1	funannotate	CDS	616983	617570	.	-	0	ID=WB031_000167-T1.cds;Parent=WB031_000167-T1;
scaffold_1	funannotate	gene	619517	622940	.	+	.	ID=WB031_000168;
scaffold_1	funannotate	mRNA	619517	622940	.	+	.	ID=WB031_000168-T1;Parent=WB031_000168;product=hypothetical protein;
scaffold_1	funannotate	exon	619517	620038	.	+	.	ID=WB031_000168-T1.exon1;Parent=WB031_000168-T1;
scaffold_1	funannotate	exon	620101	620161	.	+	.	ID=WB031_000168-T1.exon2;Parent=WB031_000168-T1;
scaffold_1	funannotate	exon	620252	620348	.	+	.	ID=WB031_000168-T1.exon3;Parent=WB031_000168-T1;
scaffold_1	funannotate	exon	620417	620531	.	+	.	ID=WB031_000168-T1.exon4;Parent=WB031_000168-T1;
scaffold_1	funannotate	exon	620613	621931	.	+	.	ID=WB031_000168-T1.exon5;Parent=WB031_000168-T1;
scaffold_1	funannotate	exon	621990	622099	.	+	.	ID=WB031_000168-T1.exon6;Parent=WB031_000168-T1;
scaffold_1	funannotate	exon	622157	622265	.	+	.	ID=WB031_000168-T1.exon7;Parent=WB031_000168-T1;
scaffold_1	funannotate	exon	622334	622424	.	+	.	ID=WB031_000168-T1.exon8;Parent=WB031_000168-T1;
scaffold_1	funannotate	exon	622506	622750	.	+	.	ID=WB031_000168-T1.exon9;Parent=WB031_000168-T1;
scaffold_1	funannotate	exon	622841	622940	.	+	.	ID=WB031_000168-T1.exon10;Parent=WB031_000168-T1;
scaffold_1	funannotate	CDS	619517	620038	.	+	0	ID=WB031_000168-T1.cds;Parent=WB031_000168-T1;
scaffold_1	funannotate	CDS	620101	620161	.	+	0	ID=WB031_000168-T1.cds;Parent=WB031_000168-T1;
scaffold_1	funannotate	CDS	620252	620348	.	+	2	ID=WB031_000168-T1.cds;Parent=WB031_000168-T1;
scaffold_1	funannotate	CDS	620417	620531	.	+	1	ID=WB031_000168-T1.cds;Parent=WB031_000168-T1;
scaffold_1	funannotate	CDS	620613	621931	.	+	0	ID=WB031_000168-T1.cds;Parent=WB031_000168-T1;
scaffold_1	funannotate	CDS	621990	622099	.	+	1	ID=WB031_000168-T1.cds;Parent=WB031_000168-T1;
scaffold_1	funannotate	CDS	622157	622265	.	+	2	ID=WB031_000168-T1.cds;Parent=WB031_000168-T1;
scaffold_1	funannotate	CDS	622334	622424	.	+	1	ID=WB031_000168-T1.cds;Parent=WB031_000168-T1;
scaffold_1	funannotate	CDS	622506	622750	.	+	0	ID=WB031_000168-T1.cds;Parent=WB031_000168-T1;
scaffold_1	funannotate	CDS	622841	622940	.	+	1	ID=WB031_000168-T1.cds;Parent=WB031_000168-T1;
scaffold_1	funannotate	gene	625537	627718	.	+	.	ID=WB031_000169;
scaffold_1	funannotate	mRNA	625537	627718	.	+	.	ID=WB031_000169-T1;Parent=WB031_000169;product=hypothetical protein;
scaffold_1	funannotate	exon	625537	625890	.	+	.	ID=WB031_000169-T1.exon1;Parent=WB031_000169-T1;
scaffold_1	funannotate	exon	625941	626332	.	+	.	ID=WB031_000169-T1.exon2;Parent=WB031_000169-T1;
scaffold_1	funannotate	exon	626389	626790	.	+	.	ID=WB031_000169-T1.exon3;Parent=WB031_000169-T1;
scaffold_1	funannotate	exon	626839	626987	.	+	.	ID=WB031_000169-T1.exon4;Parent=WB031_000169-T1;
scaffold_1	funannotate	exon	627042	627459	.	+	.	ID=WB031_000169-T1.exon5;Parent=WB031_000169-T1;
scaffold_1	funannotate	exon	627532	627718	.	+	.	ID=WB031_000169-T1.exon6;Parent=WB031_000169-T1;
scaffold_1	funannotate	CDS	625537	625890	.	+	0	ID=WB031_000169-T1.cds;Parent=WB031_000169-T1;
scaffold_1	funannotate	CDS	625941	626332	.	+	0	ID=WB031_000169-T1.cds;Parent=WB031_000169-T1;
scaffold_1	funannotate	CDS	626389	626790	.	+	1	ID=WB031_000169-T1.cds;Parent=WB031_000169-T1;
scaffold_1	funannotate	CDS	626839	626987	.	+	1	ID=WB031_000169-T1.cds;Parent=WB031_000169-T1;
scaffold_1	funannotate	CDS	627042	627459	.	+	2	ID=WB031_000169-T1.cds;Parent=WB031_000169-T1;
scaffold_1	funannotate	CDS	627532	627718	.	+	1	ID=WB031_000169-T1.cds;Parent=WB031_000169-T1;
scaffold_1	funannotate	gene	628886	630526	.	+	.	ID=WB031_000170;
scaffold_1	funannotate	mRNA	628886	630526	.	+	.	ID=WB031_000170-T1;Parent=WB031_000170;product=hypothetical protein;
scaffold_1	funannotate	exon	628886	629031	.	+	.	ID=WB031_000170-T1.exon1;Parent=WB031_000170-T1;
scaffold_1	funannotate	exon	629095	630526	.	+	.	ID=WB031_000170-T1.exon2;Parent=WB031_000170-T1;
scaffold_1	funannotate	CDS	628886	629031	.	+	0	ID=WB031_000170-T1.cds;Parent=WB031_000170-T1;
scaffold_1	funannotate	CDS	629095	630526	.	+	1	ID=WB031_000170-T1.cds;Parent=WB031_000170-T1;
scaffold_1	funannotate	gene	632152	633797	.	-	.	ID=WB031_000171;
scaffold_1	funannotate	mRNA	632152	633797	.	-	.	ID=WB031_000171-T1;Parent=WB031_000171;product=hypothetical protein;
scaffold_1	funannotate	exon	633224	633797	.	-	.	ID=WB031_000171-T1.exon1;Parent=WB031_000171-T1;
scaffold_1	funannotate	exon	632726	633096	.	-	.	ID=WB031_000171-T1.exon2;Parent=WB031_000171-T1;
scaffold_1	funannotate	exon	632152	632616	.	-	.	ID=WB031_000171-T1.exon3;Parent=WB031_000171-T1;
scaffold_1	funannotate	CDS	633224	633797	.	-	0	ID=WB031_000171-T1.cds;Parent=WB031_000171-T1;
scaffold_1	funannotate	CDS	632726	633096	.	-	2	ID=WB031_000171-T1.cds;Parent=WB031_000171-T1;
scaffold_1	funannotate	CDS	632152	632616	.	-	0	ID=WB031_000171-T1.cds;Parent=WB031_000171-T1;
scaffold_1	funannotate	gene	636725	637765	.	+	.	ID=WB031_000172;
scaffold_1	funannotate	mRNA	636725	637765	.	+	.	ID=WB031_000172-T1;Parent=WB031_000172;product=hypothetical protein;
scaffold_1	funannotate	exon	636725	637765	.	+	.	ID=WB031_000172-T1.exon1;Parent=WB031_000172-T1;
scaffold_1	funannotate	CDS	636725	637765	.	+	0	ID=WB031_000172-T1.cds;Parent=WB031_000172-T1;
scaffold_1	funannotate	gene	638306	639566	.	+	.	ID=WB031_000173;
scaffold_1	funannotate	mRNA	638306	639566	.	+	.	ID=WB031_000173-T1;Parent=WB031_000173;product=hypothetical protein;
scaffold_1	funannotate	exon	638306	638357	.	+	.	ID=WB031_000173-T1.exon1;Parent=WB031_000173-T1;
scaffold_1	funannotate	exon	638432	638470	.	+	.	ID=WB031_000173-T1.exon2;Parent=WB031_000173-T1;
scaffold_1	funannotate	exon	638603	639131	.	+	.	ID=WB031_000173-T1.exon3;Parent=WB031_000173-T1;
scaffold_1	funannotate	exon	639206	639566	.	+	.	ID=WB031_000173-T1.exon4;Parent=WB031_000173-T1;
scaffold_1	funannotate	CDS	638306	638357	.	+	0	ID=WB031_000173-T1.cds;Parent=WB031_000173-T1;
scaffold_1	funannotate	CDS	638432	638470	.	+	2	ID=WB031_000173-T1.cds;Parent=WB031_000173-T1;
scaffold_1	funannotate	CDS	638603	639131	.	+	2	ID=WB031_000173-T1.cds;Parent=WB031_000173-T1;
scaffold_1	funannotate	CDS	639206	639566	.	+	1	ID=WB031_000173-T1.cds;Parent=WB031_000173-T1;
scaffold_1	funannotate	gene	639902	641803	.	-	.	ID=WB031_000174;
scaffold_1	funannotate	mRNA	639902	641803	.	-	.	ID=WB031_000174-T1;Parent=WB031_000174;product=hypothetical protein;
scaffold_1	funannotate	exon	641241	641803	.	-	.	ID=WB031_000174-T1.exon1;Parent=WB031_000174-T1;
scaffold_1	funannotate	exon	640816	641166	.	-	.	ID=WB031_000174-T1.exon2;Parent=WB031_000174-T1;
scaffold_1	funannotate	exon	639902	640754	.	-	.	ID=WB031_000174-T1.exon3;Parent=WB031_000174-T1;
scaffold_1	funannotate	CDS	641241	641803	.	-	0	ID=WB031_000174-T1.cds;Parent=WB031_000174-T1;
scaffold_1	funannotate	CDS	640816	641166	.	-	1	ID=WB031_000174-T1.cds;Parent=WB031_000174-T1;
scaffold_1	funannotate	CDS	639902	640754	.	-	1	ID=WB031_000174-T1.cds;Parent=WB031_000174-T1;
scaffold_1	funannotate	gene	642805	644636	.	-	.	ID=WB031_000175;
scaffold_1	funannotate	mRNA	642805	644636	.	-	.	ID=WB031_000175-T1;Parent=WB031_000175;product=hypothetical protein;
scaffold_1	funannotate	exon	644133	644636	.	-	.	ID=WB031_000175-T1.exon1;Parent=WB031_000175-T1;
scaffold_1	funannotate	exon	642805	644079	.	-	.	ID=WB031_000175-T1.exon2;Parent=WB031_000175-T1;
scaffold_1	funannotate	CDS	644133	644636	.	-	0	ID=WB031_000175-T1.cds;Parent=WB031_000175-T1;
scaffold_1	funannotate	CDS	642805	644079	.	-	0	ID=WB031_000175-T1.cds;Parent=WB031_000175-T1;
scaffold_1	funannotate	gene	645267	646453	.	+	.	ID=WB031_000176;
scaffold_1	funannotate	mRNA	645267	646453	.	+	.	ID=WB031_000176-T1;Parent=WB031_000176;product=hypothetical protein;
scaffold_1	funannotate	exon	645267	645535	.	+	.	ID=WB031_000176-T1.exon1;Parent=WB031_000176-T1;
scaffold_1	funannotate	exon	645598	645727	.	+	.	ID=WB031_000176-T1.exon2;Parent=WB031_000176-T1;
scaffold_1	funannotate	exon	645788	646453	.	+	.	ID=WB031_000176-T1.exon3;Parent=WB031_000176-T1;
scaffold_1	funannotate	CDS	645267	645535	.	+	0	ID=WB031_000176-T1.cds;Parent=WB031_000176-T1;
scaffold_1	funannotate	CDS	645598	645727	.	+	1	ID=WB031_000176-T1.cds;Parent=WB031_000176-T1;
scaffold_1	funannotate	CDS	645788	646453	.	+	0	ID=WB031_000176-T1.cds;Parent=WB031_000176-T1;
scaffold_1	funannotate	gene	646853	648013	.	-	.	ID=WB031_000177;
scaffold_1	funannotate	mRNA	646853	648013	.	-	.	ID=WB031_000177-T1;Parent=WB031_000177;product=hypothetical protein;
scaffold_1	funannotate	exon	647622	648013	.	-	.	ID=WB031_000177-T1.exon1;Parent=WB031_000177-T1;
scaffold_1	funannotate	exon	647273	647564	.	-	.	ID=WB031_000177-T1.exon2;Parent=WB031_000177-T1;
scaffold_1	funannotate	exon	646853	647131	.	-	.	ID=WB031_000177-T1.exon3;Parent=WB031_000177-T1;
scaffold_1	funannotate	CDS	647622	648013	.	-	0	ID=WB031_000177-T1.cds;Parent=WB031_000177-T1;
scaffold_1	funannotate	CDS	647273	647564	.	-	1	ID=WB031_000177-T1.cds;Parent=WB031_000177-T1;
scaffold_1	funannotate	CDS	646853	647131	.	-	0	ID=WB031_000177-T1.cds;Parent=WB031_000177-T1;
scaffold_1	funannotate	gene	649516	650807	.	-	.	ID=WB031_000178;
scaffold_1	funannotate	mRNA	649516	650807	.	-	.	ID=WB031_000178-T1;Parent=WB031_000178;product=hypothetical protein;
scaffold_1	funannotate	exon	650297	650807	.	-	.	ID=WB031_000178-T1.exon1;Parent=WB031_000178-T1;
scaffold_1	funannotate	exon	650097	650233	.	-	.	ID=WB031_000178-T1.exon2;Parent=WB031_000178-T1;
scaffold_1	funannotate	exon	649516	649938	.	-	.	ID=WB031_000178-T1.exon3;Parent=WB031_000178-T1;
scaffold_1	funannotate	CDS	650297	650807	.	-	0	ID=WB031_000178-T1.cds;Parent=WB031_000178-T1;
scaffold_1	funannotate	CDS	650097	650233	.	-	2	ID=WB031_000178-T1.cds;Parent=WB031_000178-T1;
scaffold_1	funannotate	CDS	649516	649938	.	-	0	ID=WB031_000178-T1.cds;Parent=WB031_000178-T1;
scaffold_1	funannotate	gene	652094	660129	.	-	.	ID=WB031_000179;
scaffold_1	funannotate	mRNA	652094	660129	.	-	.	ID=WB031_000179-T1;Parent=WB031_000179;product=hypothetical protein;
scaffold_1	funannotate	exon	658206	660129	.	-	.	ID=WB031_000179-T1.exon1;Parent=WB031_000179-T1;
scaffold_1	funannotate	exon	653357	658137	.	-	.	ID=WB031_000179-T1.exon2;Parent=WB031_000179-T1;
scaffold_1	funannotate	exon	652094	653284	.	-	.	ID=WB031_000179-T1.exon3;Parent=WB031_000179-T1;
scaffold_1	funannotate	CDS	658206	660129	.	-	0	ID=WB031_000179-T1.cds;Parent=WB031_000179-T1;
scaffold_1	funannotate	CDS	653357	658137	.	-	2	ID=WB031_000179-T1.cds;Parent=WB031_000179-T1;
scaffold_1	funannotate	CDS	652094	653284	.	-	0	ID=WB031_000179-T1.cds;Parent=WB031_000179-T1;
scaffold_1	funannotate	gene	661690	664347	.	+	.	ID=WB031_000180;
scaffold_1	funannotate	mRNA	661690	664347	.	+	.	ID=WB031_000180-T1;Parent=WB031_000180;product=hypothetical protein;
scaffold_1	funannotate	exon	661690	664347	.	+	.	ID=WB031_000180-T1.exon1;Parent=WB031_000180-T1;
scaffold_1	funannotate	CDS	661690	664347	.	+	0	ID=WB031_000180-T1.cds;Parent=WB031_000180-T1;
scaffold_1	funannotate	gene	664999	666732	.	-	.	ID=WB031_000181;
scaffold_1	funannotate	mRNA	664999	666732	.	-	.	ID=WB031_000181-T1;Parent=WB031_000181;product=hypothetical protein;
scaffold_1	funannotate	exon	665990	666732	.	-	.	ID=WB031_000181-T1.exon1;Parent=WB031_000181-T1;
scaffold_1	funannotate	exon	664999	665884	.	-	.	ID=WB031_000181-T1.exon2;Parent=WB031_000181-T1;
scaffold_1	funannotate	CDS	665990	666732	.	-	0	ID=WB031_000181-T1.cds;Parent=WB031_000181-T1;
scaffold_1	funannotate	CDS	664999	665884	.	-	1	ID=WB031_000181-T1.cds;Parent=WB031_000181-T1;
scaffold_1	funannotate	gene	667464	668673	.	+	.	ID=WB031_000182;
scaffold_1	funannotate	mRNA	667464	668673	.	+	.	ID=WB031_000182-T1;Parent=WB031_000182;product=hypothetical protein;
scaffold_1	funannotate	exon	667464	667519	.	+	.	ID=WB031_000182-T1.exon1;Parent=WB031_000182-T1;
scaffold_1	funannotate	exon	667569	668673	.	+	.	ID=WB031_000182-T1.exon2;Parent=WB031_000182-T1;
scaffold_1	funannotate	CDS	667464	667519	.	+	0	ID=WB031_000182-T1.cds;Parent=WB031_000182-T1;
scaffold_1	funannotate	CDS	667569	668673	.	+	1	ID=WB031_000182-T1.cds;Parent=WB031_000182-T1;
scaffold_1	funannotate	gene	669768	670859	.	+	.	ID=WB031_000183;
scaffold_1	funannotate	mRNA	669768	670859	.	+	.	ID=WB031_000183-T1;Parent=WB031_000183;product=hypothetical protein;
scaffold_1	funannotate	exon	669768	670859	.	+	.	ID=WB031_000183-T1.exon1;Parent=WB031_000183-T1;
scaffold_1	funannotate	CDS	669768	670859	.	+	0	ID=WB031_000183-T1.cds;Parent=WB031_000183-T1;
scaffold_1	funannotate	gene	672896	673567	.	-	.	ID=WB031_000184;
scaffold_1	funannotate	mRNA	672896	673567	.	-	.	ID=WB031_000184-T1;Parent=WB031_000184;product=hypothetical protein;
scaffold_1	funannotate	exon	673002	673567	.	-	.	ID=WB031_000184-T1.exon1;Parent=WB031_000184-T1;
scaffold_1	funannotate	exon	672896	672938	.	-	.	ID=WB031_000184-T1.exon2;Parent=WB031_000184-T1;
scaffold_1	funannotate	CDS	673002	673567	.	-	0	ID=WB031_000184-T1.cds;Parent=WB031_000184-T1;
scaffold_1	funannotate	CDS	672896	672938	.	-	1	ID=WB031_000184-T1.cds;Parent=WB031_000184-T1;
scaffold_1	funannotate	gene	675006	677517	.	-	.	ID=WB031_000185;
scaffold_1	funannotate	mRNA	675006	677517	.	-	.	ID=WB031_000185-T1;Parent=WB031_000185;product=hypothetical protein;
scaffold_1	funannotate	exon	677414	677517	.	-	.	ID=WB031_000185-T1.exon1;Parent=WB031_000185-T1;
scaffold_1	funannotate	exon	676121	677071	.	-	.	ID=WB031_000185-T1.exon2;Parent=WB031_000185-T1;
scaffold_1	funannotate	exon	675686	675932	.	-	.	ID=WB031_000185-T1.exon3;Parent=WB031_000185-T1;
scaffold_1	funannotate	exon	675006	675635	.	-	.	ID=WB031_000185-T1.exon4;Parent=WB031_000185-T1;
scaffold_1	funannotate	CDS	677414	677517	.	-	0	ID=WB031_000185-T1.cds;Parent=WB031_000185-T1;
scaffold_1	funannotate	CDS	676121	677071	.	-	1	ID=WB031_000185-T1.cds;Parent=WB031_000185-T1;
scaffold_1	funannotate	CDS	675686	675932	.	-	1	ID=WB031_000185-T1.cds;Parent=WB031_000185-T1;
scaffold_1	funannotate	CDS	675006	675635	.	-	0	ID=WB031_000185-T1.cds;Parent=WB031_000185-T1;
scaffold_1	funannotate	gene	680891	681759	.	+	.	ID=WB031_000186;
scaffold_1	funannotate	mRNA	680891	681759	.	+	.	ID=WB031_000186-T1;Parent=WB031_000186;product=hypothetical protein;
scaffold_1	funannotate	exon	680891	681261	.	+	.	ID=WB031_000186-T1.exon1;Parent=WB031_000186-T1;
scaffold_1	funannotate	exon	681320	681424	.	+	.	ID=WB031_000186-T1.exon2;Parent=WB031_000186-T1;
scaffold_1	funannotate	exon	681510	681759	.	+	.	ID=WB031_000186-T1.exon3;Parent=WB031_000186-T1;
scaffold_1	funannotate	CDS	680891	681261	.	+	0	ID=WB031_000186-T1.cds;Parent=WB031_000186-T1;
scaffold_1	funannotate	CDS	681320	681424	.	+	1	ID=WB031_000186-T1.cds;Parent=WB031_000186-T1;
scaffold_1	funannotate	CDS	681510	681759	.	+	1	ID=WB031_000186-T1.cds;Parent=WB031_000186-T1;
scaffold_1	funannotate	gene	682250	683173	.	-	.	ID=WB031_000187;
scaffold_1	funannotate	mRNA	682250	683173	.	-	.	ID=WB031_000187-T1;Parent=WB031_000187;product=hypothetical protein;
scaffold_1	funannotate	exon	683064	683173	.	-	.	ID=WB031_000187-T1.exon1;Parent=WB031_000187-T1;
scaffold_1	funannotate	exon	682250	682970	.	-	.	ID=WB031_000187-T1.exon2;Parent=WB031_000187-T1;
scaffold_1	funannotate	CDS	683064	683173	.	-	0	ID=WB031_000187-T1.cds;Parent=WB031_000187-T1;
scaffold_1	funannotate	CDS	682250	682970	.	-	1	ID=WB031_000187-T1.cds;Parent=WB031_000187-T1;
scaffold_1	funannotate	gene	683250	683543	.	-	.	ID=WB031_000188;
scaffold_1	funannotate	mRNA	683250	683543	.	-	.	ID=WB031_000188-T1;Parent=WB031_000188;product=hypothetical protein;
scaffold_1	funannotate	exon	683250	683543	.	-	.	ID=WB031_000188-T1.exon1;Parent=WB031_000188-T1;
scaffold_1	funannotate	CDS	683250	683543	.	-	0	ID=WB031_000188-T1.cds;Parent=WB031_000188-T1;
scaffold_1	funannotate	gene	684937	688597	.	+	.	ID=WB031_000189;
scaffold_1	funannotate	mRNA	684937	688597	.	+	.	ID=WB031_000189-T1;Parent=WB031_000189;product=hypothetical protein;
scaffold_1	funannotate	exon	684937	684982	.	+	.	ID=WB031_000189-T1.exon1;Parent=WB031_000189-T1;
scaffold_1	funannotate	exon	685165	687466	.	+	.	ID=WB031_000189-T1.exon2;Parent=WB031_000189-T1;
scaffold_1	funannotate	exon	687660	688393	.	+	.	ID=WB031_000189-T1.exon3;Parent=WB031_000189-T1;
scaffold_1	funannotate	exon	688455	688597	.	+	.	ID=WB031_000189-T1.exon4;Parent=WB031_000189-T1;
scaffold_1	funannotate	CDS	684937	684982	.	+	0	ID=WB031_000189-T1.cds;Parent=WB031_000189-T1;
scaffold_1	funannotate	CDS	685165	687466	.	+	2	ID=WB031_000189-T1.cds;Parent=WB031_000189-T1;
scaffold_1	funannotate	CDS	687660	688393	.	+	1	ID=WB031_000189-T1.cds;Parent=WB031_000189-T1;
scaffold_1	funannotate	CDS	688455	688597	.	+	2	ID=WB031_000189-T1.cds;Parent=WB031_000189-T1;
scaffold_1	funannotate	gene	695937	697096	.	+	.	ID=WB031_000190;
scaffold_1	funannotate	mRNA	695937	697096	.	+	.	ID=WB031_000190-T1;Parent=WB031_000190;product=hypothetical protein;
scaffold_1	funannotate	exon	695937	696116	.	+	.	ID=WB031_000190-T1.exon1;Parent=WB031_000190-T1;
scaffold_1	funannotate	exon	696203	697096	.	+	.	ID=WB031_000190-T1.exon2;Parent=WB031_000190-T1;
scaffold_1	funannotate	CDS	695937	696116	.	+	0	ID=WB031_000190-T1.cds;Parent=WB031_000190-T1;
scaffold_1	funannotate	CDS	696203	697096	.	+	0	ID=WB031_000190-T1.cds;Parent=WB031_000190-T1;
scaffold_1	funannotate	gene	697632	698137	.	+	.	ID=WB031_000191;
scaffold_1	funannotate	mRNA	697632	698137	.	+	.	ID=WB031_000191-T1;Parent=WB031_000191;product=hypothetical protein;
scaffold_1	funannotate	exon	697632	697667	.	+	.	ID=WB031_000191-T1.exon1;Parent=WB031_000191-T1;
scaffold_1	funannotate	exon	697907	698137	.	+	.	ID=WB031_000191-T1.exon2;Parent=WB031_000191-T1;
scaffold_1	funannotate	CDS	697632	697667	.	+	0	ID=WB031_000191-T1.cds;Parent=WB031_000191-T1;
scaffold_1	funannotate	CDS	697907	698137	.	+	0	ID=WB031_000191-T1.cds;Parent=WB031_000191-T1;
scaffold_1	funannotate	gene	698384	698855	.	-	.	ID=WB031_000192;
scaffold_1	funannotate	mRNA	698384	698855	.	-	.	ID=WB031_000192-T1;Parent=WB031_000192;product=hypothetical protein;
scaffold_1	funannotate	exon	698599	698855	.	-	.	ID=WB031_000192-T1.exon1;Parent=WB031_000192-T1;
scaffold_1	funannotate	exon	698384	698576	.	-	.	ID=WB031_000192-T1.exon2;Parent=WB031_000192-T1;
scaffold_1	funannotate	CDS	698599	698855	.	-	0	ID=WB031_000192-T1.cds;Parent=WB031_000192-T1;
scaffold_1	funannotate	CDS	698384	698576	.	-	1	ID=WB031_000192-T1.cds;Parent=WB031_000192-T1;
scaffold_1	funannotate	gene	699826	700800	.	+	.	ID=WB031_000193;
scaffold_1	funannotate	mRNA	699826	700800	.	+	.	ID=WB031_000193-T1;Parent=WB031_000193;product=hypothetical protein;
scaffold_1	funannotate	exon	699826	700800	.	+	.	ID=WB031_000193-T1.exon1;Parent=WB031_000193-T1;
scaffold_1	funannotate	CDS	699826	700800	.	+	0	ID=WB031_000193-T1.cds;Parent=WB031_000193-T1;
scaffold_1	funannotate	gene	702326	703974	.	+	.	ID=WB031_000194;
scaffold_1	funannotate	mRNA	702326	703974	.	+	.	ID=WB031_000194-T1;Parent=WB031_000194;product=hypothetical protein;
scaffold_1	funannotate	exon	702326	702528	.	+	.	ID=WB031_000194-T1.exon1;Parent=WB031_000194-T1;
scaffold_1	funannotate	exon	702594	702828	.	+	.	ID=WB031_000194-T1.exon2;Parent=WB031_000194-T1;
scaffold_1	funannotate	exon	702895	703974	.	+	.	ID=WB031_000194-T1.exon3;Parent=WB031_000194-T1;
scaffold_1	funannotate	CDS	702326	702528	.	+	0	ID=WB031_000194-T1.cds;Parent=WB031_000194-T1;
scaffold_1	funannotate	CDS	702594	702828	.	+	1	ID=WB031_000194-T1.cds;Parent=WB031_000194-T1;
scaffold_1	funannotate	CDS	702895	703974	.	+	0	ID=WB031_000194-T1.cds;Parent=WB031_000194-T1;
scaffold_1	funannotate	gene	705966	709015	.	+	.	ID=WB031_000195;
scaffold_1	funannotate	mRNA	705966	709015	.	+	.	ID=WB031_000195-T1;Parent=WB031_000195;product=hypothetical protein;
scaffold_1	funannotate	exon	705966	706761	.	+	.	ID=WB031_000195-T1.exon1;Parent=WB031_000195-T1;
scaffold_1	funannotate	exon	706866	707070	.	+	.	ID=WB031_000195-T1.exon2;Parent=WB031_000195-T1;
scaffold_1	funannotate	exon	707134	709015	.	+	.	ID=WB031_000195-T1.exon3;Parent=WB031_000195-T1;
scaffold_1	funannotate	CDS	705966	706761	.	+	0	ID=WB031_000195-T1.cds;Parent=WB031_000195-T1;
scaffold_1	funannotate	CDS	706866	707070	.	+	2	ID=WB031_000195-T1.cds;Parent=WB031_000195-T1;
scaffold_1	funannotate	CDS	707134	709015	.	+	1	ID=WB031_000195-T1.cds;Parent=WB031_000195-T1;
scaffold_1	funannotate	gene	711532	713360	.	+	.	ID=WB031_000196;
scaffold_1	funannotate	mRNA	711532	713360	.	+	.	ID=WB031_000196-T1;Parent=WB031_000196;product=hypothetical protein;
scaffold_1	funannotate	exon	711532	711585	.	+	.	ID=WB031_000196-T1.exon1;Parent=WB031_000196-T1;
scaffold_1	funannotate	exon	711714	713360	.	+	.	ID=WB031_000196-T1.exon2;Parent=WB031_000196-T1;
scaffold_1	funannotate	CDS	711532	711585	.	+	0	ID=WB031_000196-T1.cds;Parent=WB031_000196-T1;
scaffold_1	funannotate	CDS	711714	713360	.	+	0	ID=WB031_000196-T1.cds;Parent=WB031_000196-T1;
scaffold_2	funannotate	gene	5700	7243	.	-	.	ID=WB031_000197;
scaffold_2	funannotate	mRNA	5700	7243	.	-	.	ID=WB031_000197-T1;Parent=WB031_000197;product=hypothetical protein;
scaffold_2	funannotate	exon	6905	7243	.	-	.	ID=WB031_000197-T1.exon1;Parent=WB031_000197-T1;
scaffold_2	funannotate	exon	5700	6773	.	-	.	ID=WB031_000197-T1.exon2;Parent=WB031_000197-T1;
scaffold_2	funannotate	CDS	6905	7243	.	-	0	ID=WB031_000197-T1.cds;Parent=WB031_000197-T1;
scaffold_2	funannotate	CDS	5700	6773	.	-	0	ID=WB031_000197-T1.cds;Parent=WB031_000197-T1;
scaffold_2	funannotate	gene	7349	8041	.	-	.	ID=WB031_000198;
scaffold_2	funannotate	mRNA	7349	8041	.	-	.	ID=WB031_000198-T1;Parent=WB031_000198;product=hypothetical protein;
scaffold_2	funannotate	exon	7349	8041	.	-	.	ID=WB031_000198-T1.exon1;Parent=WB031_000198-T1;
scaffold_2	funannotate	CDS	7349	8041	.	-	0	ID=WB031_000198-T1.cds;Parent=WB031_000198-T1;
scaffold_2	funannotate	gene	13164	14243	.	+	.	ID=WB031_000199;
scaffold_2	funannotate	mRNA	13164	14243	.	+	.	ID=WB031_000199-T1;Parent=WB031_000199;product=hypothetical protein;
scaffold_2	funannotate	exon	13164	13362	.	+	.	ID=WB031_000199-T1.exon1;Parent=WB031_000199-T1;
scaffold_2	funannotate	exon	13690	14243	.	+	.	ID=WB031_000199-T1.exon2;Parent=WB031_000199-T1;
scaffold_2	funannotate	CDS	13164	13362	.	+	0	ID=WB031_000199-T1.cds;Parent=WB031_000199-T1;
scaffold_2	funannotate	CDS	13690	14243	.	+	2	ID=WB031_000199-T1.cds;Parent=WB031_000199-T1;
scaffold_2	funannotate	gene	16128	18904	.	-	.	ID=WB031_000200;
scaffold_2	funannotate	mRNA	16128	18904	.	-	.	ID=WB031_000200-T1;Parent=WB031_000200;product=hypothetical protein;
scaffold_2	funannotate	exon	18328	18904	.	-	.	ID=WB031_000200-T1.exon1;Parent=WB031_000200-T1;
scaffold_2	funannotate	exon	18206	18279	.	-	.	ID=WB031_000200-T1.exon2;Parent=WB031_000200-T1;
scaffold_2	funannotate	exon	16128	17198	.	-	.	ID=WB031_000200-T1.exon3;Parent=WB031_000200-T1;
scaffold_2	funannotate	CDS	18328	18904	.	-	0	ID=WB031_000200-T1.cds;Parent=WB031_000200-T1;
scaffold_2	funannotate	CDS	18206	18279	.	-	2	ID=WB031_000200-T1.cds;Parent=WB031_000200-T1;
scaffold_2	funannotate	CDS	16128	17198	.	-	0	ID=WB031_000200-T1.cds;Parent=WB031_000200-T1;
scaffold_2	funannotate	gene	23396	25050	.	+	.	ID=WB031_000201;
scaffold_2	funannotate	mRNA	23396	25050	.	+	.	ID=WB031_000201-T1;Parent=WB031_000201;product=hypothetical protein;
scaffold_2	funannotate	exon	23396	23528	.	+	.	ID=WB031_000201-T1.exon1;Parent=WB031_000201-T1;
scaffold_2	funannotate	exon	23593	24230	.	+	.	ID=WB031_000201-T1.exon2;Parent=WB031_000201-T1;
scaffold_2	funannotate	exon	24297	24530	.	+	.	ID=WB031_000201-T1.exon3;Parent=WB031_000201-T1;
scaffold_2	funannotate	exon	24598	25050	.	+	.	ID=WB031_000201-T1.exon4;Parent=WB031_000201-T1;
scaffold_2	funannotate	CDS	23396	23528	.	+	0	ID=WB031_000201-T1.cds;Parent=WB031_000201-T1;
scaffold_2	funannotate	CDS	23593	24230	.	+	2	ID=WB031_000201-T1.cds;Parent=WB031_000201-T1;
scaffold_2	funannotate	CDS	24297	24530	.	+	0	ID=WB031_000201-T1.cds;Parent=WB031_000201-T1;
scaffold_2	funannotate	CDS	24598	25050	.	+	0	ID=WB031_000201-T1.cds;Parent=WB031_000201-T1;
scaffold_2	funannotate	gene	25790	26640	.	+	.	ID=WB031_000202;
scaffold_2	funannotate	mRNA	25790	26640	.	+	.	ID=WB031_000202-T1;Parent=WB031_000202;product=hypothetical protein;
scaffold_2	funannotate	exon	25790	25857	.	+	.	ID=WB031_000202-T1.exon1;Parent=WB031_000202-T1;
scaffold_2	funannotate	exon	25946	26158	.	+	.	ID=WB031_000202-T1.exon2;Parent=WB031_000202-T1;
scaffold_2	funannotate	exon	26220	26640	.	+	.	ID=WB031_000202-T1.exon3;Parent=WB031_000202-T1;
scaffold_2	funannotate	CDS	25790	25857	.	+	0	ID=WB031_000202-T1.cds;Parent=WB031_000202-T1;
scaffold_2	funannotate	CDS	25946	26158	.	+	1	ID=WB031_000202-T1.cds;Parent=WB031_000202-T1;
scaffold_2	funannotate	CDS	26220	26640	.	+	1	ID=WB031_000202-T1.cds;Parent=WB031_000202-T1;
scaffold_2	funannotate	gene	26999	27617	.	+	.	ID=WB031_000203;
scaffold_2	funannotate	mRNA	26999	27617	.	+	.	ID=WB031_000203-T1;Parent=WB031_000203;product=hypothetical protein;
scaffold_2	funannotate	exon	26999	27151	.	+	.	ID=WB031_000203-T1.exon1;Parent=WB031_000203-T1;
scaffold_2	funannotate	exon	27198	27617	.	+	.	ID=WB031_000203-T1.exon2;Parent=WB031_000203-T1;
scaffold_2	funannotate	CDS	26999	27151	.	+	0	ID=WB031_000203-T1.cds;Parent=WB031_000203-T1;
scaffold_2	funannotate	CDS	27198	27617	.	+	0	ID=WB031_000203-T1.cds;Parent=WB031_000203-T1;
scaffold_2	funannotate	gene	28336	30790	.	+	.	ID=WB031_000204;
scaffold_2	funannotate	mRNA	28336	30790	.	+	.	ID=WB031_000204-T1;Parent=WB031_000204;product=hypothetical protein;
scaffold_2	funannotate	exon	28336	28626	.	+	.	ID=WB031_000204-T1.exon1;Parent=WB031_000204-T1;
scaffold_2	funannotate	exon	28706	30418	.	+	.	ID=WB031_000204-T1.exon2;Parent=WB031_000204-T1;
scaffold_2	funannotate	exon	30500	30790	.	+	.	ID=WB031_000204-T1.exon3;Parent=WB031_000204-T1;
scaffold_2	funannotate	CDS	28336	28626	.	+	0	ID=WB031_000204-T1.cds;Parent=WB031_000204-T1;
scaffold_2	funannotate	CDS	28706	30418	.	+	0	ID=WB031_000204-T1.cds;Parent=WB031_000204-T1;
scaffold_2	funannotate	CDS	30500	30790	.	+	0	ID=WB031_000204-T1.cds;Parent=WB031_000204-T1;
scaffold_2	funannotate	gene	31397	33201	.	+	.	ID=WB031_000205;
scaffold_2	funannotate	mRNA	31397	33201	.	+	.	ID=WB031_000205-T1;Parent=WB031_000205;product=hypothetical protein;
scaffold_2	funannotate	exon	31397	32287	.	+	.	ID=WB031_000205-T1.exon1;Parent=WB031_000205-T1;
scaffold_2	funannotate	exon	32341	32588	.	+	.	ID=WB031_000205-T1.exon2;Parent=WB031_000205-T1;
scaffold_2	funannotate	exon	32646	33201	.	+	.	ID=WB031_000205-T1.exon3;Parent=WB031_000205-T1;
scaffold_2	funannotate	CDS	31397	32287	.	+	0	ID=WB031_000205-T1.cds;Parent=WB031_000205-T1;
scaffold_2	funannotate	CDS	32341	32588	.	+	0	ID=WB031_000205-T1.cds;Parent=WB031_000205-T1;
scaffold_2	funannotate	CDS	32646	33201	.	+	1	ID=WB031_000205-T1.cds;Parent=WB031_000205-T1;
scaffold_2	funannotate	gene	36041	37708	.	+	.	ID=WB031_000206;
scaffold_2	funannotate	mRNA	36041	37708	.	+	.	ID=WB031_000206-T1;Parent=WB031_000206;product=hypothetical protein;
scaffold_2	funannotate	exon	36041	37320	.	+	.	ID=WB031_000206-T1.exon1;Parent=WB031_000206-T1;
scaffold_2	funannotate	exon	37411	37708	.	+	.	ID=WB031_000206-T1.exon2;Parent=WB031_000206-T1;
scaffold_2	funannotate	CDS	36041	37320	.	+	0	ID=WB031_000206-T1.cds;Parent=WB031_000206-T1;
scaffold_2	funannotate	CDS	37411	37708	.	+	1	ID=WB031_000206-T1.cds;Parent=WB031_000206-T1;
scaffold_2	funannotate	gene	39452	39974	.	+	.	ID=WB031_000207;
scaffold_2	funannotate	mRNA	39452	39974	.	+	.	ID=WB031_000207-T1;Parent=WB031_000207;product=hypothetical protein;
scaffold_2	funannotate	exon	39452	39614	.	+	.	ID=WB031_000207-T1.exon1;Parent=WB031_000207-T1;
scaffold_2	funannotate	exon	39733	39974	.	+	.	ID=WB031_000207-T1.exon2;Parent=WB031_000207-T1;
scaffold_2	funannotate	CDS	39452	39614	.	+	0	ID=WB031_000207-T1.cds;Parent=WB031_000207-T1;
scaffold_2	funannotate	CDS	39733	39974	.	+	2	ID=WB031_000207-T1.cds;Parent=WB031_000207-T1;
scaffold_2	funannotate	gene	44262	46089	.	+	.	ID=WB031_000208;
scaffold_2	funannotate	mRNA	44262	46089	.	+	.	ID=WB031_000208-T1;Parent=WB031_000208;product=hypothetical protein;
scaffold_2	funannotate	exon	44262	45286	.	+	.	ID=WB031_000208-T1.exon1;Parent=WB031_000208-T1;
scaffold_2	funannotate	exon	45403	45823	.	+	.	ID=WB031_000208-T1.exon2;Parent=WB031_000208-T1;
scaffold_2	funannotate	exon	45892	46089	.	+	.	ID=WB031_000208-T1.exon3;Parent=WB031_000208-T1;
scaffold_2	funannotate	CDS	44262	45286	.	+	0	ID=WB031_000208-T1.cds;Parent=WB031_000208-T1;
scaffold_2	funannotate	CDS	45403	45823	.	+	1	ID=WB031_000208-T1.cds;Parent=WB031_000208-T1;
scaffold_2	funannotate	CDS	45892	46089	.	+	0	ID=WB031_000208-T1.cds;Parent=WB031_000208-T1;
scaffold_2	funannotate	gene	50661	51920	.	-	.	ID=WB031_000209;
scaffold_2	funannotate	mRNA	50661	51920	.	-	.	ID=WB031_000209-T1;Parent=WB031_000209;product=hypothetical protein;
scaffold_2	funannotate	exon	50661	51920	.	-	.	ID=WB031_000209-T1.exon1;Parent=WB031_000209-T1;
scaffold_2	funannotate	CDS	50661	51920	.	-	0	ID=WB031_000209-T1.cds;Parent=WB031_000209-T1;
scaffold_2	funannotate	gene	54018	55334	.	-	.	ID=WB031_000210;
scaffold_2	funannotate	mRNA	54018	55334	.	-	.	ID=WB031_000210-T1;Parent=WB031_000210;product=hypothetical protein;
scaffold_2	funannotate	exon	54018	55334	.	-	.	ID=WB031_000210-T1.exon1;Parent=WB031_000210-T1;
scaffold_2	funannotate	CDS	54018	55334	.	-	0	ID=WB031_000210-T1.cds;Parent=WB031_000210-T1;
scaffold_2	funannotate	gene	57901	59931	.	-	.	ID=WB031_000211;
scaffold_2	funannotate	mRNA	57901	59931	.	-	.	ID=WB031_000211-T1;Parent=WB031_000211;product=hypothetical protein;
scaffold_2	funannotate	exon	59850	59931	.	-	.	ID=WB031_000211-T1.exon1;Parent=WB031_000211-T1;
scaffold_2	funannotate	exon	58298	59740	.	-	.	ID=WB031_000211-T1.exon2;Parent=WB031_000211-T1;
scaffold_2	funannotate	exon	57901	58187	.	-	.	ID=WB031_000211-T1.exon3;Parent=WB031_000211-T1;
scaffold_2	funannotate	CDS	59850	59931	.	-	0	ID=WB031_000211-T1.cds;Parent=WB031_000211-T1;
scaffold_2	funannotate	CDS	58298	59740	.	-	2	ID=WB031_000211-T1.cds;Parent=WB031_000211-T1;
scaffold_2	funannotate	CDS	57901	58187	.	-	2	ID=WB031_000211-T1.cds;Parent=WB031_000211-T1;
scaffold_2	funannotate	gene	61425	63962	.	-	.	ID=WB031_000212;
scaffold_2	funannotate	mRNA	61425	63962	.	-	.	ID=WB031_000212-T1;Parent=WB031_000212;product=hypothetical protein;
scaffold_2	funannotate	exon	63465	63962	.	-	.	ID=WB031_000212-T1.exon1;Parent=WB031_000212-T1;
scaffold_2	funannotate	exon	61425	63404	.	-	.	ID=WB031_000212-T1.exon2;Parent=WB031_000212-T1;
scaffold_2	funannotate	CDS	63465	63962	.	-	0	ID=WB031_000212-T1.cds;Parent=WB031_000212-T1;
scaffold_2	funannotate	CDS	61425	63404	.	-	0	ID=WB031_000212-T1.cds;Parent=WB031_000212-T1;
scaffold_2	funannotate	gene	64346	65146	.	+	.	ID=WB031_000213;
scaffold_2	funannotate	mRNA	64346	65146	.	+	.	ID=WB031_000213-T1;Parent=WB031_000213;product=hypothetical protein;
scaffold_2	funannotate	exon	64346	65146	.	+	.	ID=WB031_000213-T1.exon1;Parent=WB031_000213-T1;
scaffold_2	funannotate	CDS	64346	65146	.	+	0	ID=WB031_000213-T1.cds;Parent=WB031_000213-T1;
scaffold_2	funannotate	gene	67259	69118	.	+	.	ID=WB031_000214;
scaffold_2	funannotate	mRNA	67259	69118	.	+	.	ID=WB031_000214-T1;Parent=WB031_000214;product=hypothetical protein;
scaffold_2	funannotate	exon	67259	69118	.	+	.	ID=WB031_000214-T1.exon1;Parent=WB031_000214-T1;
scaffold_2	funannotate	CDS	67259	69118	.	+	0	ID=WB031_000214-T1.cds;Parent=WB031_000214-T1;
scaffold_2	funannotate	gene	75023	77014	.	-	.	ID=WB031_000215;
scaffold_2	funannotate	mRNA	75023	77014	.	-	.	ID=WB031_000215-T1;Parent=WB031_000215;product=hypothetical protein;
scaffold_2	funannotate	exon	76738	77014	.	-	.	ID=WB031_000215-T1.exon1;Parent=WB031_000215-T1;
scaffold_2	funannotate	exon	75023	76608	.	-	.	ID=WB031_000215-T1.exon2;Parent=WB031_000215-T1;
scaffold_2	funannotate	CDS	76738	77014	.	-	0	ID=WB031_000215-T1.cds;Parent=WB031_000215-T1;
scaffold_2	funannotate	CDS	75023	76608	.	-	2	ID=WB031_000215-T1.cds;Parent=WB031_000215-T1;
scaffold_2	funannotate	gene	78120	80047	.	-	.	ID=WB031_000216;
scaffold_2	funannotate	mRNA	78120	80047	.	-	.	ID=WB031_000216-T1;Parent=WB031_000216;product=hypothetical protein;
scaffold_2	funannotate	exon	79842	80047	.	-	.	ID=WB031_000216-T1.exon1;Parent=WB031_000216-T1;
scaffold_2	funannotate	exon	78909	79775	.	-	.	ID=WB031_000216-T1.exon2;Parent=WB031_000216-T1;
scaffold_2	funannotate	exon	78728	78850	.	-	.	ID=WB031_000216-T1.exon3;Parent=WB031_000216-T1;
scaffold_2	funannotate	exon	78120	78672	.	-	.	ID=WB031_000216-T1.exon4;Parent=WB031_000216-T1;
scaffold_2	funannotate	CDS	79842	80047	.	-	0	ID=WB031_000216-T1.cds;Parent=WB031_000216-T1;
scaffold_2	funannotate	CDS	78909	79775	.	-	1	ID=WB031_000216-T1.cds;Parent=WB031_000216-T1;
scaffold_2	funannotate	CDS	78728	78850	.	-	1	ID=WB031_000216-T1.cds;Parent=WB031_000216-T1;
scaffold_2	funannotate	CDS	78120	78672	.	-	1	ID=WB031_000216-T1.cds;Parent=WB031_000216-T1;
scaffold_2	funannotate	gene	82972	84215	.	-	.	ID=WB031_000217;
scaffold_2	funannotate	mRNA	82972	84215	.	-	.	ID=WB031_000217-T1;Parent=WB031_000217;product=hypothetical protein;
scaffold_2	funannotate	exon	84021	84215	.	-	.	ID=WB031_000217-T1.exon1;Parent=WB031_000217-T1;
scaffold_2	funannotate	exon	82972	83943	.	-	.	ID=WB031_000217-T1.exon2;Parent=WB031_000217-T1;
scaffold_2	funannotate	CDS	84021	84215	.	-	0	ID=WB031_000217-T1.cds;Parent=WB031_000217-T1;
scaffold_2	funannotate	CDS	82972	83943	.	-	0	ID=WB031_000217-T1.cds;Parent=WB031_000217-T1;
scaffold_2	funannotate	gene	85882	87533	.	-	.	ID=WB031_000218;
scaffold_2	funannotate	mRNA	85882	87533	.	-	.	ID=WB031_000218-T1;Parent=WB031_000218;product=hypothetical protein;
scaffold_2	funannotate	exon	87426	87533	.	-	.	ID=WB031_000218-T1.exon1;Parent=WB031_000218-T1;
scaffold_2	funannotate	exon	85882	87387	.	-	.	ID=WB031_000218-T1.exon2;Parent=WB031_000218-T1;
scaffold_2	funannotate	CDS	87426	87533	.	-	0	ID=WB031_000218-T1.cds;Parent=WB031_000218-T1;
scaffold_2	funannotate	CDS	85882	87387	.	-	0	ID=WB031_000218-T1.cds;Parent=WB031_000218-T1;
scaffold_2	funannotate	gene	88267	89743	.	-	.	ID=WB031_000219;
scaffold_2	funannotate	mRNA	88267	89743	.	-	.	ID=WB031_000219-T1;Parent=WB031_000219;product=hypothetical protein;
scaffold_2	funannotate	exon	89710	89743	.	-	.	ID=WB031_000219-T1.exon1;Parent=WB031_000219-T1;
scaffold_2	funannotate	exon	88267	89600	.	-	.	ID=WB031_000219-T1.exon2;Parent=WB031_000219-T1;
scaffold_2	funannotate	CDS	89710	89743	.	-	0	ID=WB031_000219-T1.cds;Parent=WB031_000219-T1;
scaffold_2	funannotate	CDS	88267	89600	.	-	2	ID=WB031_000219-T1.cds;Parent=WB031_000219-T1;
scaffold_2	funannotate	gene	90270	91679	.	-	.	ID=WB031_000220;
scaffold_2	funannotate	mRNA	90270	91679	.	-	.	ID=WB031_000220-T1;Parent=WB031_000220;product=hypothetical protein;
scaffold_2	funannotate	exon	90725	91679	.	-	.	ID=WB031_000220-T1.exon1;Parent=WB031_000220-T1;
scaffold_2	funannotate	exon	90270	90637	.	-	.	ID=WB031_000220-T1.exon2;Parent=WB031_000220-T1;
scaffold_2	funannotate	CDS	90725	91679	.	-	0	ID=WB031_000220-T1.cds;Parent=WB031_000220-T1;
scaffold_2	funannotate	CDS	90270	90637	.	-	2	ID=WB031_000220-T1.cds;Parent=WB031_000220-T1;
scaffold_2	funannotate	gene	93136	95312	.	-	.	ID=WB031_000221;
scaffold_2	funannotate	mRNA	93136	95312	.	-	.	ID=WB031_000221-T1;Parent=WB031_000221;product=hypothetical protein;
scaffold_2	funannotate	exon	95134	95312	.	-	.	ID=WB031_000221-T1.exon1;Parent=WB031_000221-T1;
scaffold_2	funannotate	exon	94823	94935	.	-	.	ID=WB031_000221-T1.exon2;Parent=WB031_000221-T1;
scaffold_2	funannotate	exon	94586	94762	.	-	.	ID=WB031_000221-T1.exon3;Parent=WB031_000221-T1;
scaffold_2	funannotate	exon	94337	94491	.	-	.	ID=WB031_000221-T1.exon4;Parent=WB031_000221-T1;
scaffold_2	funannotate	exon	94004	94206	.	-	.	ID=WB031_000221-T1.exon5;Parent=WB031_000221-T1;
scaffold_2	funannotate	exon	93733	93922	.	-	.	ID=WB031_000221-T1.exon6;Parent=WB031_000221-T1;
scaffold_2	funannotate	exon	93397	93496	.	-	.	ID=WB031_000221-T1.exon7;Parent=WB031_000221-T1;
scaffold_2	funannotate	exon	93136	93338	.	-	.	ID=WB031_000221-T1.exon8;Parent=WB031_000221-T1;
scaffold_2	funannotate	CDS	95134	95312	.	-	0	ID=WB031_000221-T1.cds;Parent=WB031_000221-T1;
scaffold_2	funannotate	CDS	94823	94935	.	-	1	ID=WB031_000221-T1.cds;Parent=WB031_000221-T1;
scaffold_2	funannotate	CDS	94586	94762	.	-	2	ID=WB031_000221-T1.cds;Parent=WB031_000221-T1;
scaffold_2	funannotate	CDS	94337	94491	.	-	2	ID=WB031_000221-T1.cds;Parent=WB031_000221-T1;
scaffold_2	funannotate	CDS	94004	94206	.	-	0	ID=WB031_000221-T1.cds;Parent=WB031_000221-T1;
scaffold_2	funannotate	CDS	93733	93922	.	-	1	ID=WB031_000221-T1.cds;Parent=WB031_000221-T1;
scaffold_2	funannotate	CDS	93397	93496	.	-	0	ID=WB031_000221-T1.cds;Parent=WB031_000221-T1;
scaffold_2	funannotate	CDS	93136	93338	.	-	2	ID=WB031_000221-T1.cds;Parent=WB031_000221-T1;
scaffold_2	funannotate	gene	95864	97534	.	-	.	ID=WB031_000222;
scaffold_2	funannotate	mRNA	95864	97534	.	-	.	ID=WB031_000222-T1;Parent=WB031_000222;product=hypothetical protein;
scaffold_2	funannotate	exon	97223	97534	.	-	.	ID=WB031_000222-T1.exon1;Parent=WB031_000222-T1;
scaffold_2	funannotate	exon	96907	97181	.	-	.	ID=WB031_000222-T1.exon2;Parent=WB031_000222-T1;
scaffold_2	funannotate	exon	96647	96829	.	-	.	ID=WB031_000222-T1.exon3;Parent=WB031_000222-T1;
scaffold_2	funannotate	exon	95864	96566	.	-	.	ID=WB031_000222-T1.exon4;Parent=WB031_000222-T1;
scaffold_2	funannotate	CDS	97223	97534	.	-	0	ID=WB031_000222-T1.cds;Parent=WB031_000222-T1;
scaffold_2	funannotate	CDS	96907	97181	.	-	0	ID=WB031_000222-T1.cds;Parent=WB031_000222-T1;
scaffold_2	funannotate	CDS	96647	96829	.	-	1	ID=WB031_000222-T1.cds;Parent=WB031_000222-T1;
scaffold_2	funannotate	CDS	95864	96566	.	-	1	ID=WB031_000222-T1.cds;Parent=WB031_000222-T1;
scaffold_2	funannotate	gene	97786	98102	.	+	.	ID=WB031_000223;
scaffold_2	funannotate	mRNA	97786	98102	.	+	.	ID=WB031_000223-T1;Parent=WB031_000223;product=hypothetical protein;
scaffold_2	funannotate	exon	97786	97844	.	+	.	ID=WB031_000223-T1.exon1;Parent=WB031_000223-T1;
scaffold_2	funannotate	exon	97943	98102	.	+	.	ID=WB031_000223-T1.exon2;Parent=WB031_000223-T1;
scaffold_2	funannotate	CDS	97786	97844	.	+	0	ID=WB031_000223-T1.cds;Parent=WB031_000223-T1;
scaffold_2	funannotate	CDS	97943	98102	.	+	1	ID=WB031_000223-T1.cds;Parent=WB031_000223-T1;
scaffold_2	funannotate	gene	99408	101728	.	+	.	ID=WB031_000224;
scaffold_2	funannotate	mRNA	99408	101728	.	+	.	ID=WB031_000224-T1;Parent=WB031_000224;product=hypothetical protein;
scaffold_2	funannotate	exon	99408	100859	.	+	.	ID=WB031_000224-T1.exon1;Parent=WB031_000224-T1;
scaffold_2	funannotate	exon	100940	101728	.	+	.	ID=WB031_000224-T1.exon2;Parent=WB031_000224-T1;
scaffold_2	funannotate	CDS	99408	100859	.	+	0	ID=WB031_000224-T1.cds;Parent=WB031_000224-T1;
scaffold_2	funannotate	CDS	100940	101728	.	+	0	ID=WB031_000224-T1.cds;Parent=WB031_000224-T1;
scaffold_2	funannotate	gene	102597	103832	.	-	.	ID=WB031_000225;
scaffold_2	funannotate	mRNA	102597	103832	.	-	.	ID=WB031_000225-T1;Parent=WB031_000225;product=hypothetical protein;
scaffold_2	funannotate	exon	103617	103832	.	-	.	ID=WB031_000225-T1.exon1;Parent=WB031_000225-T1;
scaffold_2	funannotate	exon	103301	103527	.	-	.	ID=WB031_000225-T1.exon2;Parent=WB031_000225-T1;
scaffold_2	funannotate	exon	102945	103234	.	-	.	ID=WB031_000225-T1.exon3;Parent=WB031_000225-T1;
scaffold_2	funannotate	exon	102597	102862	.	-	.	ID=WB031_000225-T1.exon4;Parent=WB031_000225-T1;
scaffold_2	funannotate	CDS	103617	103832	.	-	0	ID=WB031_000225-T1.cds;Parent=WB031_000225-T1;
scaffold_2	funannotate	CDS	103301	103527	.	-	0	ID=WB031_000225-T1.cds;Parent=WB031_000225-T1;
scaffold_2	funannotate	CDS	102945	103234	.	-	1	ID=WB031_000225-T1.cds;Parent=WB031_000225-T1;
scaffold_2	funannotate	CDS	102597	102862	.	-	2	ID=WB031_000225-T1.cds;Parent=WB031_000225-T1;
scaffold_2	funannotate	gene	106372	107115	.	+	.	ID=WB031_000226;
scaffold_2	funannotate	mRNA	106372	107115	.	+	.	ID=WB031_000226-T1;Parent=WB031_000226;product=hypothetical protein;
scaffold_2	funannotate	exon	106372	107115	.	+	.	ID=WB031_000226-T1.exon1;Parent=WB031_000226-T1;
scaffold_2	funannotate	CDS	106372	107115	.	+	0	ID=WB031_000226-T1.cds;Parent=WB031_000226-T1;
scaffold_2	funannotate	gene	107782	109167	.	-	.	ID=WB031_000227;
scaffold_2	funannotate	mRNA	107782	109167	.	-	.	ID=WB031_000227-T1;Parent=WB031_000227;product=hypothetical protein;
scaffold_2	funannotate	exon	107782	109167	.	-	.	ID=WB031_000227-T1.exon1;Parent=WB031_000227-T1;
scaffold_2	funannotate	CDS	107782	109167	.	-	0	ID=WB031_000227-T1.cds;Parent=WB031_000227-T1;
scaffold_2	funannotate	gene	110136	114016	.	+	.	ID=WB031_000228;
scaffold_2	funannotate	mRNA	110136	114016	.	+	.	ID=WB031_000228-T1;Parent=WB031_000228;product=hypothetical protein;
scaffold_2	funannotate	exon	110136	110265	.	+	.	ID=WB031_000228-T1.exon1;Parent=WB031_000228-T1;
scaffold_2	funannotate	exon	110325	110425	.	+	.	ID=WB031_000228-T1.exon2;Parent=WB031_000228-T1;
scaffold_2	funannotate	exon	110538	113072	.	+	.	ID=WB031_000228-T1.exon3;Parent=WB031_000228-T1;
scaffold_2	funannotate	exon	113144	114016	.	+	.	ID=WB031_000228-T1.exon4;Parent=WB031_000228-T1;
scaffold_2	funannotate	CDS	110136	110265	.	+	0	ID=WB031_000228-T1.cds;Parent=WB031_000228-T1;
scaffold_2	funannotate	CDS	110325	110425	.	+	2	ID=WB031_000228-T1.cds;Parent=WB031_000228-T1;
scaffold_2	funannotate	CDS	110538	113072	.	+	0	ID=WB031_000228-T1.cds;Parent=WB031_000228-T1;
scaffold_2	funannotate	CDS	113144	114016	.	+	0	ID=WB031_000228-T1.cds;Parent=WB031_000228-T1;
scaffold_2	funannotate	gene	115116	115607	.	-	.	ID=WB031_000229;
scaffold_2	funannotate	mRNA	115116	115607	.	-	.	ID=WB031_000229-T1;Parent=WB031_000229;product=hypothetical protein;
scaffold_2	funannotate	exon	115116	115607	.	-	.	ID=WB031_000229-T1.exon1;Parent=WB031_000229-T1;
scaffold_2	funannotate	CDS	115116	115607	.	-	0	ID=WB031_000229-T1.cds;Parent=WB031_000229-T1;
scaffold_2	funannotate	gene	117519	118268	.	-	.	ID=WB031_000230;
scaffold_2	funannotate	mRNA	117519	118268	.	-	.	ID=WB031_000230-T1;Parent=WB031_000230;product=hypothetical protein;
scaffold_2	funannotate	exon	118086	118268	.	-	.	ID=WB031_000230-T1.exon1;Parent=WB031_000230-T1;
scaffold_2	funannotate	exon	117519	117983	.	-	.	ID=WB031_000230-T1.exon2;Parent=WB031_000230-T1;
scaffold_2	funannotate	CDS	118086	118268	.	-	0	ID=WB031_000230-T1.cds;Parent=WB031_000230-T1;
scaffold_2	funannotate	CDS	117519	117983	.	-	0	ID=WB031_000230-T1.cds;Parent=WB031_000230-T1;
scaffold_2	funannotate	gene	119731	120836	.	-	.	ID=WB031_000231;
scaffold_2	funannotate	mRNA	119731	120836	.	-	.	ID=WB031_000231-T1;Parent=WB031_000231;product=hypothetical protein;
scaffold_2	funannotate	exon	120177	120836	.	-	.	ID=WB031_000231-T1.exon1;Parent=WB031_000231-T1;
scaffold_2	funannotate	exon	119731	120099	.	-	.	ID=WB031_000231-T1.exon2;Parent=WB031_000231-T1;
scaffold_2	funannotate	CDS	120177	120836	.	-	0	ID=WB031_000231-T1.cds;Parent=WB031_000231-T1;
scaffold_2	funannotate	CDS	119731	120099	.	-	0	ID=WB031_000231-T1.cds;Parent=WB031_000231-T1;
scaffold_2	funannotate	gene	121812	122936	.	+	.	ID=WB031_000232;
scaffold_2	funannotate	mRNA	121812	122936	.	+	.	ID=WB031_000232-T1;Parent=WB031_000232;product=hypothetical protein;
scaffold_2	funannotate	exon	121812	122163	.	+	.	ID=WB031_000232-T1.exon1;Parent=WB031_000232-T1;
scaffold_2	funannotate	exon	122233	122537	.	+	.	ID=WB031_000232-T1.exon2;Parent=WB031_000232-T1;
scaffold_2	funannotate	exon	122622	122936	.	+	.	ID=WB031_000232-T1.exon3;Parent=WB031_000232-T1;
scaffold_2	funannotate	CDS	121812	122163	.	+	0	ID=WB031_000232-T1.cds;Parent=WB031_000232-T1;
scaffold_2	funannotate	CDS	122233	122537	.	+	2	ID=WB031_000232-T1.cds;Parent=WB031_000232-T1;
scaffold_2	funannotate	CDS	122622	122936	.	+	0	ID=WB031_000232-T1.cds;Parent=WB031_000232-T1;
scaffold_2	funannotate	gene	124370	124695	.	-	.	ID=WB031_000233;
scaffold_2	funannotate	mRNA	124370	124695	.	-	.	ID=WB031_000233-T1;Parent=WB031_000233;product=hypothetical protein;
scaffold_2	funannotate	exon	124544	124695	.	-	.	ID=WB031_000233-T1.exon1;Parent=WB031_000233-T1;
scaffold_2	funannotate	exon	124370	124487	.	-	.	ID=WB031_000233-T1.exon2;Parent=WB031_000233-T1;
scaffold_2	funannotate	CDS	124544	124695	.	-	0	ID=WB031_000233-T1.cds;Parent=WB031_000233-T1;
scaffold_2	funannotate	CDS	124370	124487	.	-	1	ID=WB031_000233-T1.cds;Parent=WB031_000233-T1;
scaffold_2	funannotate	gene	126164	127042	.	+	.	ID=WB031_000234;
scaffold_2	funannotate	mRNA	126164	127042	.	+	.	ID=WB031_000234-T1;Parent=WB031_000234;product=hypothetical protein;
scaffold_2	funannotate	exon	126164	127042	.	+	.	ID=WB031_000234-T1.exon1;Parent=WB031_000234-T1;
scaffold_2	funannotate	CDS	126164	127042	.	+	0	ID=WB031_000234-T1.cds;Parent=WB031_000234-T1;
scaffold_2	funannotate	gene	128988	129218	.	+	.	ID=WB031_000235;
scaffold_2	funannotate	mRNA	128988	129218	.	+	.	ID=WB031_000235-T1;Parent=WB031_000235;product=hypothetical protein;
scaffold_2	funannotate	exon	128988	129218	.	+	.	ID=WB031_000235-T1.exon1;Parent=WB031_000235-T1;
scaffold_2	funannotate	CDS	128988	129218	.	+	0	ID=WB031_000235-T1.cds;Parent=WB031_000235-T1;
scaffold_2	funannotate	gene	130657	131637	.	-	.	ID=WB031_000236;
scaffold_2	funannotate	mRNA	130657	131637	.	-	.	ID=WB031_000236-T1;Parent=WB031_000236;product=hypothetical protein;
scaffold_2	funannotate	exon	131409	131637	.	-	.	ID=WB031_000236-T1.exon1;Parent=WB031_000236-T1;
scaffold_2	funannotate	exon	131333	131352	.	-	.	ID=WB031_000236-T1.exon2;Parent=WB031_000236-T1;
scaffold_2	funannotate	exon	131170	131277	.	-	.	ID=WB031_000236-T1.exon3;Parent=WB031_000236-T1;
scaffold_2	funannotate	exon	130657	131115	.	-	.	ID=WB031_000236-T1.exon4;Parent=WB031_000236-T1;
scaffold_2	funannotate	CDS	131409	131637	.	-	0	ID=WB031_000236-T1.cds;Parent=WB031_000236-T1;
scaffold_2	funannotate	CDS	131333	131352	.	-	2	ID=WB031_000236-T1.cds;Parent=WB031_000236-T1;
scaffold_2	funannotate	CDS	131170	131277	.	-	0	ID=WB031_000236-T1.cds;Parent=WB031_000236-T1;
scaffold_2	funannotate	CDS	130657	131115	.	-	0	ID=WB031_000236-T1.cds;Parent=WB031_000236-T1;
scaffold_2	funannotate	gene	132839	134523	.	+	.	ID=WB031_000237;
scaffold_2	funannotate	mRNA	132839	134523	.	+	.	ID=WB031_000237-T1;Parent=WB031_000237;product=hypothetical protein;
scaffold_2	funannotate	exon	132839	132926	.	+	.	ID=WB031_000237-T1.exon1;Parent=WB031_000237-T1;
scaffold_2	funannotate	exon	133010	133618	.	+	.	ID=WB031_000237-T1.exon2;Parent=WB031_000237-T1;
scaffold_2	funannotate	exon	133683	133741	.	+	.	ID=WB031_000237-T1.exon3;Parent=WB031_000237-T1;
scaffold_2	funannotate	exon	133888	134523	.	+	.	ID=WB031_000237-T1.exon4;Parent=WB031_000237-T1;
scaffold_2	funannotate	CDS	132839	132926	.	+	0	ID=WB031_000237-T1.cds;Parent=WB031_000237-T1;
scaffold_2	funannotate	CDS	133010	133618	.	+	2	ID=WB031_000237-T1.cds;Parent=WB031_000237-T1;
scaffold_2	funannotate	CDS	133683	133741	.	+	2	ID=WB031_000237-T1.cds;Parent=WB031_000237-T1;
scaffold_2	funannotate	CDS	133888	134523	.	+	0	ID=WB031_000237-T1.cds;Parent=WB031_000237-T1;
scaffold_2	funannotate	gene	135089	136053	.	-	.	ID=WB031_000238;
scaffold_2	funannotate	mRNA	135089	136053	.	-	.	ID=WB031_000238-T1;Parent=WB031_000238;product=hypothetical protein;
scaffold_2	funannotate	exon	135971	136053	.	-	.	ID=WB031_000238-T1.exon1;Parent=WB031_000238-T1;
scaffold_2	funannotate	exon	135089	135923	.	-	.	ID=WB031_000238-T1.exon2;Parent=WB031_000238-T1;
scaffold_2	funannotate	CDS	135971	136053	.	-	0	ID=WB031_000238-T1.cds;Parent=WB031_000238-T1;
scaffold_2	funannotate	CDS	135089	135923	.	-	1	ID=WB031_000238-T1.cds;Parent=WB031_000238-T1;
scaffold_2	funannotate	gene	139299	139787	.	-	.	ID=WB031_000239;
scaffold_2	funannotate	mRNA	139299	139787	.	-	.	ID=WB031_000239-T1;Parent=WB031_000239;product=hypothetical protein;
scaffold_2	funannotate	exon	139299	139787	.	-	.	ID=WB031_000239-T1.exon1;Parent=WB031_000239-T1;
scaffold_2	funannotate	CDS	139299	139787	.	-	0	ID=WB031_000239-T1.cds;Parent=WB031_000239-T1;
scaffold_2	funannotate	gene	141306	149471	.	+	.	ID=WB031_000240;
scaffold_2	funannotate	mRNA	141306	149471	.	+	.	ID=WB031_000240-T1;Parent=WB031_000240;product=hypothetical protein;
scaffold_2	funannotate	exon	141306	141437	.	+	.	ID=WB031_000240-T1.exon1;Parent=WB031_000240-T1;
scaffold_2	funannotate	exon	141496	141640	.	+	.	ID=WB031_000240-T1.exon2;Parent=WB031_000240-T1;
scaffold_2	funannotate	exon	141692	142394	.	+	.	ID=WB031_000240-T1.exon3;Parent=WB031_000240-T1;
scaffold_2	funannotate	exon	142450	143465	.	+	.	ID=WB031_000240-T1.exon4;Parent=WB031_000240-T1;
scaffold_2	funannotate	exon	143532	144664	.	+	.	ID=WB031_000240-T1.exon5;Parent=WB031_000240-T1;
scaffold_2	funannotate	exon	144915	149471	.	+	.	ID=WB031_000240-T1.exon6;Parent=WB031_000240-T1;
scaffold_2	funannotate	CDS	141306	141437	.	+	0	ID=WB031_000240-T1.cds;Parent=WB031_000240-T1;
scaffold_2	funannotate	CDS	141496	141640	.	+	0	ID=WB031_000240-T1.cds;Parent=WB031_000240-T1;
scaffold_2	funannotate	CDS	141692	142394	.	+	2	ID=WB031_000240-T1.cds;Parent=WB031_000240-T1;
scaffold_2	funannotate	CDS	142450	143465	.	+	1	ID=WB031_000240-T1.cds;Parent=WB031_000240-T1;
scaffold_2	funannotate	CDS	143532	144664	.	+	2	ID=WB031_000240-T1.cds;Parent=WB031_000240-T1;
scaffold_2	funannotate	CDS	144915	149471	.	+	0	ID=WB031_000240-T1.cds;Parent=WB031_000240-T1;
scaffold_2	funannotate	gene	150941	152362	.	+	.	ID=WB031_000241;
scaffold_2	funannotate	mRNA	150941	152362	.	+	.	ID=WB031_000241-T1;Parent=WB031_000241;product=hypothetical protein;
scaffold_2	funannotate	exon	150941	151476	.	+	.	ID=WB031_000241-T1.exon1;Parent=WB031_000241-T1;
scaffold_2	funannotate	exon	151536	151638	.	+	.	ID=WB031_000241-T1.exon2;Parent=WB031_000241-T1;
scaffold_2	funannotate	exon	151712	152362	.	+	.	ID=WB031_000241-T1.exon3;Parent=WB031_000241-T1;
scaffold_2	funannotate	CDS	150941	151476	.	+	0	ID=WB031_000241-T1.cds;Parent=WB031_000241-T1;
scaffold_2	funannotate	CDS	151536	151638	.	+	1	ID=WB031_000241-T1.cds;Parent=WB031_000241-T1;
scaffold_2	funannotate	CDS	151712	152362	.	+	0	ID=WB031_000241-T1.cds;Parent=WB031_000241-T1;
scaffold_2	funannotate	gene	155158	156448	.	-	.	ID=WB031_000242;
scaffold_2	funannotate	mRNA	155158	156448	.	-	.	ID=WB031_000242-T1;Parent=WB031_000242;product=hypothetical protein;
scaffold_2	funannotate	exon	155808	156448	.	-	.	ID=WB031_000242-T1.exon1;Parent=WB031_000242-T1;
scaffold_2	funannotate	exon	155158	155737	.	-	.	ID=WB031_000242-T1.exon2;Parent=WB031_000242-T1;
scaffold_2	funannotate	CDS	155808	156448	.	-	0	ID=WB031_000242-T1.cds;Parent=WB031_000242-T1;
scaffold_2	funannotate	CDS	155158	155737	.	-	1	ID=WB031_000242-T1.cds;Parent=WB031_000242-T1;
scaffold_2	funannotate	gene	157097	158065	.	-	.	ID=WB031_000243;
scaffold_2	funannotate	mRNA	157097	158065	.	-	.	ID=WB031_000243-T1;Parent=WB031_000243;product=hypothetical protein;
scaffold_2	funannotate	exon	157097	158065	.	-	.	ID=WB031_000243-T1.exon1;Parent=WB031_000243-T1;
scaffold_2	funannotate	CDS	157097	158065	.	-	0	ID=WB031_000243-T1.cds;Parent=WB031_000243-T1;
scaffold_2	funannotate	gene	159634	160067	.	-	.	ID=WB031_000244;
scaffold_2	funannotate	mRNA	159634	160067	.	-	.	ID=WB031_000244-T1;Parent=WB031_000244;product=hypothetical protein;
scaffold_2	funannotate	exon	159797	160067	.	-	.	ID=WB031_000244-T1.exon1;Parent=WB031_000244-T1;
scaffold_2	funannotate	exon	159634	159722	.	-	.	ID=WB031_000244-T1.exon2;Parent=WB031_000244-T1;
scaffold_2	funannotate	CDS	159797	160067	.	-	0	ID=WB031_000244-T1.cds;Parent=WB031_000244-T1;
scaffold_2	funannotate	CDS	159634	159722	.	-	2	ID=WB031_000244-T1.cds;Parent=WB031_000244-T1;
scaffold_2	funannotate	gene	163854	164756	.	+	.	ID=WB031_000245;
scaffold_2	funannotate	mRNA	163854	164756	.	+	.	ID=WB031_000245-T1;Parent=WB031_000245;product=hypothetical protein;
scaffold_2	funannotate	exon	163854	164756	.	+	.	ID=WB031_000245-T1.exon1;Parent=WB031_000245-T1;
scaffold_2	funannotate	CDS	163854	164756	.	+	0	ID=WB031_000245-T1.cds;Parent=WB031_000245-T1;
scaffold_2	funannotate	gene	165203	166106	.	-	.	ID=WB031_000246;
scaffold_2	funannotate	mRNA	165203	166106	.	-	.	ID=WB031_000246-T1;Parent=WB031_000246;product=hypothetical protein;
scaffold_2	funannotate	exon	165860	166106	.	-	.	ID=WB031_000246-T1.exon1;Parent=WB031_000246-T1;
scaffold_2	funannotate	exon	165485	165714	.	-	.	ID=WB031_000246-T1.exon2;Parent=WB031_000246-T1;
scaffold_2	funannotate	exon	165203	165460	.	-	.	ID=WB031_000246-T1.exon3;Parent=WB031_000246-T1;
scaffold_2	funannotate	CDS	165860	166106	.	-	0	ID=WB031_000246-T1.cds;Parent=WB031_000246-T1;
scaffold_2	funannotate	CDS	165485	165714	.	-	2	ID=WB031_000246-T1.cds;Parent=WB031_000246-T1;
scaffold_2	funannotate	CDS	165203	165460	.	-	0	ID=WB031_000246-T1.cds;Parent=WB031_000246-T1;
scaffold_2	funannotate	gene	166683	168575	.	+	.	ID=WB031_000247;
scaffold_2	funannotate	mRNA	166683	168575	.	+	.	ID=WB031_000247-T1;Parent=WB031_000247;product=hypothetical protein;
scaffold_2	funannotate	exon	166683	168575	.	+	.	ID=WB031_000247-T1.exon1;Parent=WB031_000247-T1;
scaffold_2	funannotate	CDS	166683	168575	.	+	0	ID=WB031_000247-T1.cds;Parent=WB031_000247-T1;
scaffold_2	funannotate	gene	171381	172788	.	+	.	ID=WB031_000248;
scaffold_2	funannotate	mRNA	171381	172788	.	+	.	ID=WB031_000248-T1;Parent=WB031_000248;product=hypothetical protein;
scaffold_2	funannotate	exon	171381	172488	.	+	.	ID=WB031_000248-T1.exon1;Parent=WB031_000248-T1;
scaffold_2	funannotate	exon	172589	172788	.	+	.	ID=WB031_000248-T1.exon2;Parent=WB031_000248-T1;
scaffold_2	funannotate	CDS	171381	172488	.	+	0	ID=WB031_000248-T1.cds;Parent=WB031_000248-T1;
scaffold_2	funannotate	CDS	172589	172788	.	+	2	ID=WB031_000248-T1.cds;Parent=WB031_000248-T1;
scaffold_2	funannotate	gene	173233	173427	.	+	.	ID=WB031_000249;
scaffold_2	funannotate	mRNA	173233	173427	.	+	.	ID=WB031_000249-T1;Parent=WB031_000249;product=hypothetical protein;
scaffold_2	funannotate	exon	173233	173427	.	+	.	ID=WB031_000249-T1.exon1;Parent=WB031_000249-T1;
scaffold_2	funannotate	CDS	173233	173427	.	+	0	ID=WB031_000249-T1.cds;Parent=WB031_000249-T1;
scaffold_2	funannotate	gene	174150	175490	.	+	.	ID=WB031_000250;
scaffold_2	funannotate	mRNA	174150	175490	.	+	.	ID=WB031_000250-T1;Parent=WB031_000250;product=hypothetical protein;
scaffold_2	funannotate	exon	174150	174537	.	+	.	ID=WB031_000250-T1.exon1;Parent=WB031_000250-T1;
scaffold_2	funannotate	exon	174695	174729	.	+	.	ID=WB031_000250-T1.exon2;Parent=WB031_000250-T1;
scaffold_2	funannotate	exon	174780	174870	.	+	.	ID=WB031_000250-T1.exon3;Parent=WB031_000250-T1;
scaffold_2	funannotate	exon	174925	175148	.	+	.	ID=WB031_000250-T1.exon4;Parent=WB031_000250-T1;
scaffold_2	funannotate	exon	175329	175490	.	+	.	ID=WB031_000250-T1.exon5;Parent=WB031_000250-T1;
scaffold_2	funannotate	CDS	174150	174537	.	+	0	ID=WB031_000250-T1.cds;Parent=WB031_000250-T1;
scaffold_2	funannotate	CDS	174695	174729	.	+	2	ID=WB031_000250-T1.cds;Parent=WB031_000250-T1;
scaffold_2	funannotate	CDS	174780	174870	.	+	0	ID=WB031_000250-T1.cds;Parent=WB031_000250-T1;
scaffold_2	funannotate	CDS	174925	175148	.	+	2	ID=WB031_000250-T1.cds;Parent=WB031_000250-T1;
scaffold_2	funannotate	CDS	175329	175490	.	+	0	ID=WB031_000250-T1.cds;Parent=WB031_000250-T1;
scaffold_2	funannotate	gene	177147	178469	.	+	.	ID=WB031_000251;
scaffold_2	funannotate	mRNA	177147	178469	.	+	.	ID=WB031_000251-T1;Parent=WB031_000251;product=hypothetical protein;
scaffold_2	funannotate	exon	177147	177352	.	+	.	ID=WB031_000251-T1.exon1;Parent=WB031_000251-T1;
scaffold_2	funannotate	exon	177507	177711	.	+	.	ID=WB031_000251-T1.exon2;Parent=WB031_000251-T1;
scaffold_2	funannotate	exon	177763	177935	.	+	.	ID=WB031_000251-T1.exon3;Parent=WB031_000251-T1;
scaffold_2	funannotate	exon	177991	178382	.	+	.	ID=WB031_000251-T1.exon4;Parent=WB031_000251-T1;
scaffold_2	funannotate	exon	178438	178469	.	+	.	ID=WB031_000251-T1.exon5;Parent=WB031_000251-T1;
scaffold_2	funannotate	CDS	177147	177352	.	+	0	ID=WB031_000251-T1.cds;Parent=WB031_000251-T1;
scaffold_2	funannotate	CDS	177507	177711	.	+	1	ID=WB031_000251-T1.cds;Parent=WB031_000251-T1;
scaffold_2	funannotate	CDS	177763	177935	.	+	0	ID=WB031_000251-T1.cds;Parent=WB031_000251-T1;
scaffold_2	funannotate	CDS	177991	178382	.	+	1	ID=WB031_000251-T1.cds;Parent=WB031_000251-T1;
scaffold_2	funannotate	CDS	178438	178469	.	+	2	ID=WB031_000251-T1.cds;Parent=WB031_000251-T1;
scaffold_2	funannotate	gene	179982	183506	.	-	.	ID=WB031_000252;
scaffold_2	funannotate	mRNA	179982	183506	.	-	.	ID=WB031_000252-T1;Parent=WB031_000252;product=hypothetical protein;
scaffold_2	funannotate	exon	179982	183506	.	-	.	ID=WB031_000252-T1.exon1;Parent=WB031_000252-T1;
scaffold_2	funannotate	CDS	179982	183506	.	-	0	ID=WB031_000252-T1.cds;Parent=WB031_000252-T1;
scaffold_2	funannotate	gene	184558	186273	.	-	.	ID=WB031_000253;
scaffold_2	funannotate	mRNA	184558	186273	.	-	.	ID=WB031_000253-T1;Parent=WB031_000253;product=hypothetical protein;
scaffold_2	funannotate	exon	184558	186273	.	-	.	ID=WB031_000253-T1.exon1;Parent=WB031_000253-T1;
scaffold_2	funannotate	CDS	184558	186273	.	-	0	ID=WB031_000253-T1.cds;Parent=WB031_000253-T1;
scaffold_2	funannotate	gene	190127	192810	.	+	.	ID=WB031_000254;
scaffold_2	funannotate	mRNA	190127	192810	.	+	.	ID=WB031_000254-T1;Parent=WB031_000254;product=hypothetical protein;
scaffold_2	funannotate	exon	190127	191130	.	+	.	ID=WB031_000254-T1.exon1;Parent=WB031_000254-T1;
scaffold_2	funannotate	exon	191238	192810	.	+	.	ID=WB031_000254-T1.exon2;Parent=WB031_000254-T1;
scaffold_2	funannotate	CDS	190127	191130	.	+	0	ID=WB031_000254-T1.cds;Parent=WB031_000254-T1;
scaffold_2	funannotate	CDS	191238	192810	.	+	1	ID=WB031_000254-T1.cds;Parent=WB031_000254-T1;
scaffold_2	funannotate	gene	194184	195710	.	+	.	ID=WB031_000255;
scaffold_2	funannotate	mRNA	194184	195710	.	+	.	ID=WB031_000255-T1;Parent=WB031_000255;product=hypothetical protein;
scaffold_2	funannotate	exon	194184	194685	.	+	.	ID=WB031_000255-T1.exon1;Parent=WB031_000255-T1;
scaffold_2	funannotate	exon	194746	195710	.	+	.	ID=WB031_000255-T1.exon2;Parent=WB031_000255-T1;
scaffold_2	funannotate	CDS	194184	194685	.	+	0	ID=WB031_000255-T1.cds;Parent=WB031_000255-T1;
scaffold_2	funannotate	CDS	194746	195710	.	+	2	ID=WB031_000255-T1.cds;Parent=WB031_000255-T1;
scaffold_2	funannotate	gene	196444	197625	.	-	.	ID=WB031_000256;
scaffold_2	funannotate	mRNA	196444	197625	.	-	.	ID=WB031_000256-T1;Parent=WB031_000256;product=hypothetical protein;
scaffold_2	funannotate	exon	197559	197625	.	-	.	ID=WB031_000256-T1.exon1;Parent=WB031_000256-T1;
scaffold_2	funannotate	exon	196975	197424	.	-	.	ID=WB031_000256-T1.exon2;Parent=WB031_000256-T1;
scaffold_2	funannotate	exon	196444	196826	.	-	.	ID=WB031_000256-T1.exon3;Parent=WB031_000256-T1;
scaffold_2	funannotate	CDS	197559	197625	.	-	0	ID=WB031_000256-T1.cds;Parent=WB031_000256-T1;
scaffold_2	funannotate	CDS	196975	197424	.	-	2	ID=WB031_000256-T1.cds;Parent=WB031_000256-T1;
scaffold_2	funannotate	CDS	196444	196826	.	-	2	ID=WB031_000256-T1.cds;Parent=WB031_000256-T1;
scaffold_2	funannotate	gene	197999	199383	.	-	.	ID=WB031_000257;
scaffold_2	funannotate	mRNA	197999	199383	.	-	.	ID=WB031_000257-T1;Parent=WB031_000257;product=hypothetical protein;
scaffold_2	funannotate	exon	199050	199383	.	-	.	ID=WB031_000257-T1.exon1;Parent=WB031_000257-T1;
scaffold_2	funannotate	exon	198806	198998	.	-	.	ID=WB031_000257-T1.exon2;Parent=WB031_000257-T1;
scaffold_2	funannotate	exon	198515	198746	.	-	.	ID=WB031_000257-T1.exon3;Parent=WB031_000257-T1;
scaffold_2	funannotate	exon	197999	198124	.	-	.	ID=WB031_000257-T1.exon4;Parent=WB031_000257-T1;
scaffold_2	funannotate	CDS	199050	199383	.	-	0	ID=WB031_000257-T1.cds;Parent=WB031_000257-T1;
scaffold_2	funannotate	CDS	198806	198998	.	-	2	ID=WB031_000257-T1.cds;Parent=WB031_000257-T1;
scaffold_2	funannotate	CDS	198515	198746	.	-	1	ID=WB031_000257-T1.cds;Parent=WB031_000257-T1;
scaffold_2	funannotate	CDS	197999	198124	.	-	0	ID=WB031_000257-T1.cds;Parent=WB031_000257-T1;
scaffold_2	funannotate	gene	200101	200688	.	+	.	ID=WB031_000258;
scaffold_2	funannotate	mRNA	200101	200688	.	+	.	ID=WB031_000258-T1;Parent=WB031_000258;product=hypothetical protein;
scaffold_2	funannotate	exon	200101	200346	.	+	.	ID=WB031_000258-T1.exon1;Parent=WB031_000258-T1;
scaffold_2	funannotate	exon	200404	200688	.	+	.	ID=WB031_000258-T1.exon2;Parent=WB031_000258-T1;
scaffold_2	funannotate	CDS	200101	200346	.	+	0	ID=WB031_000258-T1.cds;Parent=WB031_000258-T1;
scaffold_2	funannotate	CDS	200404	200688	.	+	0	ID=WB031_000258-T1.cds;Parent=WB031_000258-T1;
scaffold_2	funannotate	gene	200917	202268	.	+	.	ID=WB031_000259;
scaffold_2	funannotate	mRNA	200917	202268	.	+	.	ID=WB031_000259-T1;Parent=WB031_000259;product=hypothetical protein;
scaffold_2	funannotate	exon	200917	200950	.	+	.	ID=WB031_000259-T1.exon1;Parent=WB031_000259-T1;
scaffold_2	funannotate	exon	201496	201726	.	+	.	ID=WB031_000259-T1.exon2;Parent=WB031_000259-T1;
scaffold_2	funannotate	exon	201964	202268	.	+	.	ID=WB031_000259-T1.exon3;Parent=WB031_000259-T1;
scaffold_2	funannotate	CDS	200917	200950	.	+	0	ID=WB031_000259-T1.cds;Parent=WB031_000259-T1;
scaffold_2	funannotate	CDS	201496	201726	.	+	2	ID=WB031_000259-T1.cds;Parent=WB031_000259-T1;
scaffold_2	funannotate	CDS	201964	202268	.	+	2	ID=WB031_000259-T1.cds;Parent=WB031_000259-T1;
scaffold_2	funannotate	gene	202788	206198	.	-	.	ID=WB031_000260;
scaffold_2	funannotate	mRNA	202788	206198	.	-	.	ID=WB031_000260-T1;Parent=WB031_000260;product=hypothetical protein;
scaffold_2	funannotate	exon	203107	206198	.	-	.	ID=WB031_000260-T1.exon1;Parent=WB031_000260-T1;
scaffold_2	funannotate	exon	202788	203022	.	-	.	ID=WB031_000260-T1.exon2;Parent=WB031_000260-T1;
scaffold_2	funannotate	CDS	203107	206198	.	-	0	ID=WB031_000260-T1.cds;Parent=WB031_000260-T1;
scaffold_2	funannotate	CDS	202788	203022	.	-	1	ID=WB031_000260-T1.cds;Parent=WB031_000260-T1;
scaffold_2	funannotate	gene	207087	209454	.	+	.	ID=WB031_000261;
scaffold_2	funannotate	mRNA	207087	209454	.	+	.	ID=WB031_000261-T1;Parent=WB031_000261;product=hypothetical protein;
scaffold_2	funannotate	exon	207087	207223	.	+	.	ID=WB031_000261-T1.exon1;Parent=WB031_000261-T1;
scaffold_2	funannotate	exon	207292	207418	.	+	.	ID=WB031_000261-T1.exon2;Parent=WB031_000261-T1;
scaffold_2	funannotate	exon	207480	208885	.	+	.	ID=WB031_000261-T1.exon3;Parent=WB031_000261-T1;
scaffold_2	funannotate	exon	208962	209454	.	+	.	ID=WB031_000261-T1.exon4;Parent=WB031_000261-T1;
scaffold_2	funannotate	CDS	207087	207223	.	+	0	ID=WB031_000261-T1.cds;Parent=WB031_000261-T1;
scaffold_2	funannotate	CDS	207292	207418	.	+	1	ID=WB031_000261-T1.cds;Parent=WB031_000261-T1;
scaffold_2	funannotate	CDS	207480	208885	.	+	0	ID=WB031_000261-T1.cds;Parent=WB031_000261-T1;
scaffold_2	funannotate	CDS	208962	209454	.	+	1	ID=WB031_000261-T1.cds;Parent=WB031_000261-T1;
scaffold_2	funannotate	gene	210022	211248	.	-	.	ID=WB031_000262;
scaffold_2	funannotate	mRNA	210022	211248	.	-	.	ID=WB031_000262-T1;Parent=WB031_000262;product=hypothetical protein;
scaffold_2	funannotate	exon	211064	211248	.	-	.	ID=WB031_000262-T1.exon1;Parent=WB031_000262-T1;
scaffold_2	funannotate	exon	210022	210991	.	-	.	ID=WB031_000262-T1.exon2;Parent=WB031_000262-T1;
scaffold_2	funannotate	CDS	211064	211248	.	-	0	ID=WB031_000262-T1.cds;Parent=WB031_000262-T1;
scaffold_2	funannotate	CDS	210022	210991	.	-	1	ID=WB031_000262-T1.cds;Parent=WB031_000262-T1;
scaffold_2	funannotate	gene	212175	213200	.	+	.	ID=WB031_000263;
scaffold_2	funannotate	mRNA	212175	213200	.	+	.	ID=WB031_000263-T1;Parent=WB031_000263;product=hypothetical protein;
scaffold_2	funannotate	exon	212175	212215	.	+	.	ID=WB031_000263-T1.exon1;Parent=WB031_000263-T1;
scaffold_2	funannotate	exon	212276	213200	.	+	.	ID=WB031_000263-T1.exon2;Parent=WB031_000263-T1;
scaffold_2	funannotate	CDS	212175	212215	.	+	0	ID=WB031_000263-T1.cds;Parent=WB031_000263-T1;
scaffold_2	funannotate	CDS	212276	213200	.	+	1	ID=WB031_000263-T1.cds;Parent=WB031_000263-T1;
scaffold_2	funannotate	gene	214722	221614	.	+	.	ID=WB031_000264;
scaffold_2	funannotate	mRNA	214722	221614	.	+	.	ID=WB031_000264-T1;Parent=WB031_000264;product=hypothetical protein;
scaffold_2	funannotate	exon	214722	214788	.	+	.	ID=WB031_000264-T1.exon1;Parent=WB031_000264-T1;
scaffold_2	funannotate	exon	214923	221614	.	+	.	ID=WB031_000264-T1.exon2;Parent=WB031_000264-T1;
scaffold_2	funannotate	CDS	214722	214788	.	+	0	ID=WB031_000264-T1.cds;Parent=WB031_000264-T1;
scaffold_2	funannotate	CDS	214923	221614	.	+	2	ID=WB031_000264-T1.cds;Parent=WB031_000264-T1;
scaffold_2	funannotate	gene	223310	224210	.	+	.	ID=WB031_000265;
scaffold_2	funannotate	mRNA	223310	224210	.	+	.	ID=WB031_000265-T1;Parent=WB031_000265;product=hypothetical protein;
scaffold_2	funannotate	exon	223310	223887	.	+	.	ID=WB031_000265-T1.exon1;Parent=WB031_000265-T1;
scaffold_2	funannotate	exon	223955	224210	.	+	.	ID=WB031_000265-T1.exon2;Parent=WB031_000265-T1;
scaffold_2	funannotate	CDS	223310	223887	.	+	0	ID=WB031_000265-T1.cds;Parent=WB031_000265-T1;
scaffold_2	funannotate	CDS	223955	224210	.	+	1	ID=WB031_000265-T1.cds;Parent=WB031_000265-T1;
scaffold_2	funannotate	gene	226760	228542	.	+	.	ID=WB031_000266;
scaffold_2	funannotate	mRNA	226760	228542	.	+	.	ID=WB031_000266-T1;Parent=WB031_000266;product=hypothetical protein;
scaffold_2	funannotate	exon	226760	227205	.	+	.	ID=WB031_000266-T1.exon1;Parent=WB031_000266-T1;
scaffold_2	funannotate	exon	227270	228542	.	+	.	ID=WB031_000266-T1.exon2;Parent=WB031_000266-T1;
scaffold_2	funannotate	CDS	226760	227205	.	+	0	ID=WB031_000266-T1.cds;Parent=WB031_000266-T1;
scaffold_2	funannotate	CDS	227270	228542	.	+	1	ID=WB031_000266-T1.cds;Parent=WB031_000266-T1;
scaffold_2	funannotate	gene	229437	230514	.	-	.	ID=WB031_000267;
scaffold_2	funannotate	mRNA	229437	230514	.	-	.	ID=WB031_000267-T1;Parent=WB031_000267;product=hypothetical protein;
scaffold_2	funannotate	exon	230463	230514	.	-	.	ID=WB031_000267-T1.exon1;Parent=WB031_000267-T1;
scaffold_2	funannotate	exon	229437	230368	.	-	.	ID=WB031_000267-T1.exon2;Parent=WB031_000267-T1;
scaffold_2	funannotate	CDS	230463	230514	.	-	0	ID=WB031_000267-T1.cds;Parent=WB031_000267-T1;
scaffold_2	funannotate	CDS	229437	230368	.	-	2	ID=WB031_000267-T1.cds;Parent=WB031_000267-T1;
scaffold_2	funannotate	gene	231211	232122	.	-	.	ID=WB031_000268;
scaffold_2	funannotate	mRNA	231211	232122	.	-	.	ID=WB031_000268-T1;Parent=WB031_000268;product=hypothetical protein;
scaffold_2	funannotate	exon	232044	232122	.	-	.	ID=WB031_000268-T1.exon1;Parent=WB031_000268-T1;
scaffold_2	funannotate	exon	231586	231970	.	-	.	ID=WB031_000268-T1.exon2;Parent=WB031_000268-T1;
scaffold_2	funannotate	exon	231211	231517	.	-	.	ID=WB031_000268-T1.exon3;Parent=WB031_000268-T1;
scaffold_2	funannotate	CDS	232044	232122	.	-	0	ID=WB031_000268-T1.cds;Parent=WB031_000268-T1;
scaffold_2	funannotate	CDS	231586	231970	.	-	2	ID=WB031_000268-T1.cds;Parent=WB031_000268-T1;
[truncated: 114,599 more rows]
