# Supplementary material for: Population genomics of the grapevine pathogen Eutypa lata reveals evidence for population expansion and intraspecific differences in secondary metabolite gene clusters
Source: PLoS Genet. 2022 Apr 1;18(4):e1010153. doi: 10.1371/journal.pgen.1010153 (PMC9007359; doi:10.1371/journal.pgen.1010153)
Supplement: S1 Data — (ZIP) [file pgen.1010153.s010.zip › Eutypa_lata_WB052.gff3]

##gff-version 3
scaffold_1	funannotate	gene	113	1572	.	-	.	ID=WB052_000001;
scaffold_1	funannotate	mRNA	113	1572	.	-	.	ID=WB052_000001-T1;Parent=WB052_000001;product=hypothetical protein;
scaffold_1	funannotate	exon	113	1572	.	-	.	ID=WB052_000001-T1.exon1;Parent=WB052_000001-T1;
scaffold_1	funannotate	CDS	113	1572	.	-	0	ID=WB052_000001-T1.cds;Parent=WB052_000001-T1;
scaffold_1	funannotate	gene	3585	4651	.	-	.	ID=WB052_000002;
scaffold_1	funannotate	mRNA	3585	4651	.	-	.	ID=WB052_000002-T1;Parent=WB052_000002;product=hypothetical protein;
scaffold_1	funannotate	exon	4408	4651	.	-	.	ID=WB052_000002-T1.exon1;Parent=WB052_000002-T1;
scaffold_1	funannotate	exon	3585	4354	.	-	.	ID=WB052_000002-T1.exon2;Parent=WB052_000002-T1;
scaffold_1	funannotate	CDS	4408	4651	.	-	0	ID=WB052_000002-T1.cds;Parent=WB052_000002-T1;
scaffold_1	funannotate	CDS	3585	4354	.	-	2	ID=WB052_000002-T1.cds;Parent=WB052_000002-T1;
scaffold_1	funannotate	gene	5725	6582	.	+	.	ID=WB052_000003;
scaffold_1	funannotate	mRNA	5725	6582	.	+	.	ID=WB052_000003-T1;Parent=WB052_000003;product=hypothetical protein;
scaffold_1	funannotate	exon	5725	6582	.	+	.	ID=WB052_000003-T1.exon1;Parent=WB052_000003-T1;
scaffold_1	funannotate	CDS	5725	6582	.	+	0	ID=WB052_000003-T1.cds;Parent=WB052_000003-T1;
scaffold_1	funannotate	gene	7285	8238	.	-	.	ID=WB052_000004;
scaffold_1	funannotate	mRNA	7285	8238	.	-	.	ID=WB052_000004-T1;Parent=WB052_000004;product=hypothetical protein;
scaffold_1	funannotate	exon	7285	8238	.	-	.	ID=WB052_000004-T1.exon1;Parent=WB052_000004-T1;
scaffold_1	funannotate	CDS	7285	8238	.	-	0	ID=WB052_000004-T1.cds;Parent=WB052_000004-T1;
scaffold_1	funannotate	gene	9144	9239	.	-	.	ID=WB052_000005;
scaffold_1	funannotate	tRNA	9144	9239	.	-	.	ID=WB052_000005-T1;Parent=WB052_000005;product=tRNA-Pro;
scaffold_1	funannotate	exon	9144	9239	.	-	.	ID=WB052_000005-T1.exon1;Parent=WB052_000005-T1;
scaffold_1	funannotate	gene	9942	12982	.	-	.	ID=WB052_000006;
scaffold_1	funannotate	mRNA	9942	12982	.	-	.	ID=WB052_000006-T1;Parent=WB052_000006;product=hypothetical protein;
scaffold_1	funannotate	exon	12803	12982	.	-	.	ID=WB052_000006-T1.exon1;Parent=WB052_000006-T1;
scaffold_1	funannotate	exon	9942	12734	.	-	.	ID=WB052_000006-T1.exon2;Parent=WB052_000006-T1;
scaffold_1	funannotate	CDS	12803	12982	.	-	0	ID=WB052_000006-T1.cds;Parent=WB052_000006-T1;
scaffold_1	funannotate	CDS	9942	12734	.	-	0	ID=WB052_000006-T1.cds;Parent=WB052_000006-T1;
scaffold_1	funannotate	gene	13858	17532	.	+	.	ID=WB052_000007;
scaffold_1	funannotate	mRNA	13858	17532	.	+	.	ID=WB052_000007-T1;Parent=WB052_000007;product=hypothetical protein;
scaffold_1	funannotate	exon	13858	17532	.	+	.	ID=WB052_000007-T1.exon1;Parent=WB052_000007-T1;
scaffold_1	funannotate	CDS	13858	17532	.	+	0	ID=WB052_000007-T1.cds;Parent=WB052_000007-T1;
scaffold_1	funannotate	gene	18163	19970	.	-	.	ID=WB052_000008;
scaffold_1	funannotate	mRNA	18163	19970	.	-	.	ID=WB052_000008-T1;Parent=WB052_000008;product=hypothetical protein;
scaffold_1	funannotate	exon	19732	19970	.	-	.	ID=WB052_000008-T1.exon1;Parent=WB052_000008-T1;
scaffold_1	funannotate	exon	19512	19588	.	-	.	ID=WB052_000008-T1.exon2;Parent=WB052_000008-T1;
scaffold_1	funannotate	exon	19270	19343	.	-	.	ID=WB052_000008-T1.exon3;Parent=WB052_000008-T1;
scaffold_1	funannotate	exon	19084	19174	.	-	.	ID=WB052_000008-T1.exon4;Parent=WB052_000008-T1;
scaffold_1	funannotate	exon	18867	18954	.	-	.	ID=WB052_000008-T1.exon5;Parent=WB052_000008-T1;
scaffold_1	funannotate	exon	18588	18726	.	-	.	ID=WB052_000008-T1.exon6;Parent=WB052_000008-T1;
scaffold_1	funannotate	exon	18163	18447	.	-	.	ID=WB052_000008-T1.exon7;Parent=WB052_000008-T1;
scaffold_1	funannotate	CDS	19732	19970	.	-	0	ID=WB052_000008-T1.cds;Parent=WB052_000008-T1;
scaffold_1	funannotate	CDS	19512	19588	.	-	1	ID=WB052_000008-T1.cds;Parent=WB052_000008-T1;
scaffold_1	funannotate	CDS	19270	19343	.	-	2	ID=WB052_000008-T1.cds;Parent=WB052_000008-T1;
scaffold_1	funannotate	CDS	19084	19174	.	-	0	ID=WB052_000008-T1.cds;Parent=WB052_000008-T1;
scaffold_1	funannotate	CDS	18867	18954	.	-	2	ID=WB052_000008-T1.cds;Parent=WB052_000008-T1;
scaffold_1	funannotate	CDS	18588	18726	.	-	1	ID=WB052_000008-T1.cds;Parent=WB052_000008-T1;
scaffold_1	funannotate	CDS	18163	18447	.	-	0	ID=WB052_000008-T1.cds;Parent=WB052_000008-T1;
scaffold_1	funannotate	gene	21183	23090	.	-	.	ID=WB052_000009;
scaffold_1	funannotate	mRNA	21183	23090	.	-	.	ID=WB052_000009-T1;Parent=WB052_000009;product=hypothetical protein;
scaffold_1	funannotate	exon	21183	23090	.	-	.	ID=WB052_000009-T1.exon1;Parent=WB052_000009-T1;
scaffold_1	funannotate	CDS	21183	23090	.	-	0	ID=WB052_000009-T1.cds;Parent=WB052_000009-T1;
scaffold_1	funannotate	gene	25500	26939	.	+	.	ID=WB052_000010;
scaffold_1	funannotate	mRNA	25500	26939	.	+	.	ID=WB052_000010-T1;Parent=WB052_000010;product=hypothetical protein;
scaffold_1	funannotate	exon	25500	26939	.	+	.	ID=WB052_000010-T1.exon1;Parent=WB052_000010-T1;
scaffold_1	funannotate	CDS	25500	26939	.	+	0	ID=WB052_000010-T1.cds;Parent=WB052_000010-T1;
scaffold_1	funannotate	gene	27083	28313	.	-	.	ID=WB052_000011;
scaffold_1	funannotate	mRNA	27083	28313	.	-	.	ID=WB052_000011-T1;Parent=WB052_000011;product=hypothetical protein;
scaffold_1	funannotate	exon	28058	28313	.	-	.	ID=WB052_000011-T1.exon1;Parent=WB052_000011-T1;
scaffold_1	funannotate	exon	27366	27845	.	-	.	ID=WB052_000011-T1.exon2;Parent=WB052_000011-T1;
scaffold_1	funannotate	exon	27083	27273	.	-	.	ID=WB052_000011-T1.exon3;Parent=WB052_000011-T1;
scaffold_1	funannotate	CDS	28058	28313	.	-	0	ID=WB052_000011-T1.cds;Parent=WB052_000011-T1;
scaffold_1	funannotate	CDS	27366	27845	.	-	2	ID=WB052_000011-T1.cds;Parent=WB052_000011-T1;
scaffold_1	funannotate	CDS	27083	27273	.	-	2	ID=WB052_000011-T1.cds;Parent=WB052_000011-T1;
scaffold_1	funannotate	gene	30347	31587	.	+	.	ID=WB052_000012;
scaffold_1	funannotate	mRNA	30347	31587	.	+	.	ID=WB052_000012-T1;Parent=WB052_000012;product=hypothetical protein;
scaffold_1	funannotate	exon	30347	30419	.	+	.	ID=WB052_000012-T1.exon1;Parent=WB052_000012-T1;
scaffold_1	funannotate	exon	30471	30808	.	+	.	ID=WB052_000012-T1.exon2;Parent=WB052_000012-T1;
scaffold_1	funannotate	exon	31096	31587	.	+	.	ID=WB052_000012-T1.exon3;Parent=WB052_000012-T1;
scaffold_1	funannotate	CDS	30347	30419	.	+	0	ID=WB052_000012-T1.cds;Parent=WB052_000012-T1;
scaffold_1	funannotate	CDS	30471	30808	.	+	2	ID=WB052_000012-T1.cds;Parent=WB052_000012-T1;
scaffold_1	funannotate	CDS	31096	31587	.	+	0	ID=WB052_000012-T1.cds;Parent=WB052_000012-T1;
scaffold_1	funannotate	gene	32795	33937	.	+	.	ID=WB052_000013;
scaffold_1	funannotate	mRNA	32795	33937	.	+	.	ID=WB052_000013-T1;Parent=WB052_000013;product=hypothetical protein;
scaffold_1	funannotate	exon	32795	33937	.	+	.	ID=WB052_000013-T1.exon1;Parent=WB052_000013-T1;
scaffold_1	funannotate	CDS	32795	33937	.	+	0	ID=WB052_000013-T1.cds;Parent=WB052_000013-T1;
scaffold_1	funannotate	gene	36488	37240	.	-	.	ID=WB052_000014;
scaffold_1	funannotate	mRNA	36488	37240	.	-	.	ID=WB052_000014-T1;Parent=WB052_000014;product=hypothetical protein;
scaffold_1	funannotate	exon	37196	37240	.	-	.	ID=WB052_000014-T1.exon1;Parent=WB052_000014-T1;
scaffold_1	funannotate	exon	36812	37141	.	-	.	ID=WB052_000014-T1.exon2;Parent=WB052_000014-T1;
scaffold_1	funannotate	exon	36488	36682	.	-	.	ID=WB052_000014-T1.exon3;Parent=WB052_000014-T1;
scaffold_1	funannotate	CDS	37196	37240	.	-	0	ID=WB052_000014-T1.cds;Parent=WB052_000014-T1;
scaffold_1	funannotate	CDS	36812	37141	.	-	0	ID=WB052_000014-T1.cds;Parent=WB052_000014-T1;
scaffold_1	funannotate	CDS	36488	36682	.	-	0	ID=WB052_000014-T1.cds;Parent=WB052_000014-T1;
scaffold_1	funannotate	gene	38947	39639	.	-	.	ID=WB052_000015;
scaffold_1	funannotate	mRNA	38947	39639	.	-	.	ID=WB052_000015-T1;Parent=WB052_000015;product=hypothetical protein;
scaffold_1	funannotate	exon	38947	39639	.	-	.	ID=WB052_000015-T1.exon1;Parent=WB052_000015-T1;
scaffold_1	funannotate	CDS	38947	39639	.	-	0	ID=WB052_000015-T1.cds;Parent=WB052_000015-T1;
scaffold_1	funannotate	gene	40975	42113	.	+	.	ID=WB052_000016;
scaffold_1	funannotate	mRNA	40975	42113	.	+	.	ID=WB052_000016-T1;Parent=WB052_000016;product=hypothetical protein;
scaffold_1	funannotate	exon	40975	41293	.	+	.	ID=WB052_000016-T1.exon1;Parent=WB052_000016-T1;
scaffold_1	funannotate	exon	41518	42113	.	+	.	ID=WB052_000016-T1.exon2;Parent=WB052_000016-T1;
scaffold_1	funannotate	CDS	40975	41293	.	+	0	ID=WB052_000016-T1.cds;Parent=WB052_000016-T1;
scaffold_1	funannotate	CDS	41518	42113	.	+	2	ID=WB052_000016-T1.cds;Parent=WB052_000016-T1;
scaffold_1	funannotate	gene	42985	46975	.	-	.	ID=WB052_000017;
scaffold_1	funannotate	mRNA	42985	46975	.	-	.	ID=WB052_000017-T1;Parent=WB052_000017;product=hypothetical protein;
scaffold_1	funannotate	exon	46527	46975	.	-	.	ID=WB052_000017-T1.exon1;Parent=WB052_000017-T1;
scaffold_1	funannotate	exon	45132	46241	.	-	.	ID=WB052_000017-T1.exon2;Parent=WB052_000017-T1;
scaffold_1	funannotate	exon	44402	44988	.	-	.	ID=WB052_000017-T1.exon3;Parent=WB052_000017-T1;
scaffold_1	funannotate	exon	43997	44256	.	-	.	ID=WB052_000017-T1.exon4;Parent=WB052_000017-T1;
scaffold_1	funannotate	exon	43606	43890	.	-	.	ID=WB052_000017-T1.exon5;Parent=WB052_000017-T1;
scaffold_1	funannotate	exon	42985	43482	.	-	.	ID=WB052_000017-T1.exon6;Parent=WB052_000017-T1;
scaffold_1	funannotate	CDS	46527	46975	.	-	0	ID=WB052_000017-T1.cds;Parent=WB052_000017-T1;
scaffold_1	funannotate	CDS	45132	46241	.	-	1	ID=WB052_000017-T1.cds;Parent=WB052_000017-T1;
scaffold_1	funannotate	CDS	44402	44988	.	-	1	ID=WB052_000017-T1.cds;Parent=WB052_000017-T1;
scaffold_1	funannotate	CDS	43997	44256	.	-	2	ID=WB052_000017-T1.cds;Parent=WB052_000017-T1;
scaffold_1	funannotate	CDS	43606	43890	.	-	0	ID=WB052_000017-T1.cds;Parent=WB052_000017-T1;
scaffold_1	funannotate	CDS	42985	43482	.	-	0	ID=WB052_000017-T1.cds;Parent=WB052_000017-T1;
scaffold_1	funannotate	gene	50156	52281	.	-	.	ID=WB052_000018;
scaffold_1	funannotate	mRNA	50156	52281	.	-	.	ID=WB052_000018-T1;Parent=WB052_000018;product=hypothetical protein;
scaffold_1	funannotate	exon	51688	52281	.	-	.	ID=WB052_000018-T1.exon1;Parent=WB052_000018-T1;
scaffold_1	funannotate	exon	51326	51614	.	-	.	ID=WB052_000018-T1.exon2;Parent=WB052_000018-T1;
scaffold_1	funannotate	exon	50156	51270	.	-	.	ID=WB052_000018-T1.exon3;Parent=WB052_000018-T1;
scaffold_1	funannotate	CDS	51688	52281	.	-	0	ID=WB052_000018-T1.cds;Parent=WB052_000018-T1;
scaffold_1	funannotate	CDS	51326	51614	.	-	0	ID=WB052_000018-T1.cds;Parent=WB052_000018-T1;
scaffold_1	funannotate	CDS	50156	51270	.	-	2	ID=WB052_000018-T1.cds;Parent=WB052_000018-T1;
scaffold_1	funannotate	gene	65657	67431	.	+	.	ID=WB052_000019;
scaffold_1	funannotate	mRNA	65657	67431	.	+	.	ID=WB052_000019-T1;Parent=WB052_000019;product=hypothetical protein;
scaffold_1	funannotate	exon	65657	65780	.	+	.	ID=WB052_000019-T1.exon1;Parent=WB052_000019-T1;
scaffold_1	funannotate	exon	65944	66677	.	+	.	ID=WB052_000019-T1.exon2;Parent=WB052_000019-T1;
scaffold_1	funannotate	exon	66834	66919	.	+	.	ID=WB052_000019-T1.exon3;Parent=WB052_000019-T1;
scaffold_1	funannotate	exon	67023	67199	.	+	.	ID=WB052_000019-T1.exon4;Parent=WB052_000019-T1;
scaffold_1	funannotate	exon	67317	67431	.	+	.	ID=WB052_000019-T1.exon5;Parent=WB052_000019-T1;
scaffold_1	funannotate	CDS	65657	65780	.	+	0	ID=WB052_000019-T1.cds;Parent=WB052_000019-T1;
scaffold_1	funannotate	CDS	65944	66677	.	+	2	ID=WB052_000019-T1.cds;Parent=WB052_000019-T1;
scaffold_1	funannotate	CDS	66834	66919	.	+	0	ID=WB052_000019-T1.cds;Parent=WB052_000019-T1;
scaffold_1	funannotate	CDS	67023	67199	.	+	1	ID=WB052_000019-T1.cds;Parent=WB052_000019-T1;
scaffold_1	funannotate	CDS	67317	67431	.	+	1	ID=WB052_000019-T1.cds;Parent=WB052_000019-T1;
scaffold_1	funannotate	gene	67927	69395	.	-	.	ID=WB052_000020;
scaffold_1	funannotate	mRNA	67927	69395	.	-	.	ID=WB052_000020-T1;Parent=WB052_000020;product=hypothetical protein;
scaffold_1	funannotate	exon	69347	69395	.	-	.	ID=WB052_000020-T1.exon1;Parent=WB052_000020-T1;
scaffold_1	funannotate	exon	68548	69270	.	-	.	ID=WB052_000020-T1.exon2;Parent=WB052_000020-T1;
scaffold_1	funannotate	exon	67927	68462	.	-	.	ID=WB052_000020-T1.exon3;Parent=WB052_000020-T1;
scaffold_1	funannotate	CDS	69347	69395	.	-	0	ID=WB052_000020-T1.cds;Parent=WB052_000020-T1;
scaffold_1	funannotate	CDS	68548	69270	.	-	2	ID=WB052_000020-T1.cds;Parent=WB052_000020-T1;
scaffold_1	funannotate	CDS	67927	68462	.	-	2	ID=WB052_000020-T1.cds;Parent=WB052_000020-T1;
scaffold_1	funannotate	gene	71640	73393	.	+	.	ID=WB052_000021;
scaffold_1	funannotate	mRNA	71640	73393	.	+	.	ID=WB052_000021-T1;Parent=WB052_000021;product=hypothetical protein;
scaffold_1	funannotate	exon	71640	71944	.	+	.	ID=WB052_000021-T1.exon1;Parent=WB052_000021-T1;
scaffold_1	funannotate	exon	72020	72490	.	+	.	ID=WB052_000021-T1.exon2;Parent=WB052_000021-T1;
scaffold_1	funannotate	exon	72572	72989	.	+	.	ID=WB052_000021-T1.exon3;Parent=WB052_000021-T1;
scaffold_1	funannotate	exon	73055	73393	.	+	.	ID=WB052_000021-T1.exon4;Parent=WB052_000021-T1;
scaffold_1	funannotate	CDS	71640	71944	.	+	0	ID=WB052_000021-T1.cds;Parent=WB052_000021-T1;
scaffold_1	funannotate	CDS	72020	72490	.	+	1	ID=WB052_000021-T1.cds;Parent=WB052_000021-T1;
scaffold_1	funannotate	CDS	72572	72989	.	+	1	ID=WB052_000021-T1.cds;Parent=WB052_000021-T1;
scaffold_1	funannotate	CDS	73055	73393	.	+	0	ID=WB052_000021-T1.cds;Parent=WB052_000021-T1;
scaffold_1	funannotate	gene	77947	78432	.	+	.	ID=WB052_000022;
scaffold_1	funannotate	mRNA	77947	78432	.	+	.	ID=WB052_000022-T1;Parent=WB052_000022;product=hypothetical protein;
scaffold_1	funannotate	exon	77947	78432	.	+	.	ID=WB052_000022-T1.exon1;Parent=WB052_000022-T1;
scaffold_1	funannotate	CDS	77947	78432	.	+	0	ID=WB052_000022-T1.cds;Parent=WB052_000022-T1;
scaffold_1	funannotate	gene	79845	80456	.	+	.	ID=WB052_000023;
scaffold_1	funannotate	mRNA	79845	80456	.	+	.	ID=WB052_000023-T1;Parent=WB052_000023;product=hypothetical protein;
scaffold_1	funannotate	exon	79845	80456	.	+	.	ID=WB052_000023-T1.exon1;Parent=WB052_000023-T1;
scaffold_1	funannotate	CDS	79845	80456	.	+	0	ID=WB052_000023-T1.cds;Parent=WB052_000023-T1;
scaffold_1	funannotate	gene	80952	83871	.	-	.	ID=WB052_000024;
scaffold_1	funannotate	mRNA	80952	83871	.	-	.	ID=WB052_000024-T1;Parent=WB052_000024;product=hypothetical protein;
scaffold_1	funannotate	exon	83705	83871	.	-	.	ID=WB052_000024-T1.exon1;Parent=WB052_000024-T1;
scaffold_1	funannotate	exon	83270	83600	.	-	.	ID=WB052_000024-T1.exon2;Parent=WB052_000024-T1;
scaffold_1	funannotate	exon	82757	83130	.	-	.	ID=WB052_000024-T1.exon3;Parent=WB052_000024-T1;
scaffold_1	funannotate	exon	80952	82437	.	-	.	ID=WB052_000024-T1.exon4;Parent=WB052_000024-T1;
scaffold_1	funannotate	CDS	83705	83871	.	-	0	ID=WB052_000024-T1.cds;Parent=WB052_000024-T1;
scaffold_1	funannotate	CDS	83270	83600	.	-	1	ID=WB052_000024-T1.cds;Parent=WB052_000024-T1;
scaffold_1	funannotate	CDS	82757	83130	.	-	0	ID=WB052_000024-T1.cds;Parent=WB052_000024-T1;
scaffold_1	funannotate	CDS	80952	82437	.	-	1	ID=WB052_000024-T1.cds;Parent=WB052_000024-T1;
scaffold_1	funannotate	gene	84879	86009	.	-	.	ID=WB052_000025;
scaffold_1	funannotate	mRNA	84879	86009	.	-	.	ID=WB052_000025-T1;Parent=WB052_000025;product=hypothetical protein;
scaffold_1	funannotate	exon	84879	86009	.	-	.	ID=WB052_000025-T1.exon1;Parent=WB052_000025-T1;
scaffold_1	funannotate	CDS	84879	86009	.	-	0	ID=WB052_000025-T1.cds;Parent=WB052_000025-T1;
scaffold_1	funannotate	gene	103817	104823	.	-	.	ID=WB052_000026;
scaffold_1	funannotate	mRNA	103817	104823	.	-	.	ID=WB052_000026-T1;Parent=WB052_000026;product=hypothetical protein;
scaffold_1	funannotate	exon	104502	104823	.	-	.	ID=WB052_000026-T1.exon1;Parent=WB052_000026-T1;
scaffold_1	funannotate	exon	103817	104352	.	-	.	ID=WB052_000026-T1.exon2;Parent=WB052_000026-T1;
scaffold_1	funannotate	CDS	104502	104823	.	-	0	ID=WB052_000026-T1.cds;Parent=WB052_000026-T1;
scaffold_1	funannotate	CDS	103817	104352	.	-	2	ID=WB052_000026-T1.cds;Parent=WB052_000026-T1;
scaffold_1	funannotate	gene	108177	109802	.	-	.	ID=WB052_000027;
scaffold_1	funannotate	mRNA	108177	109802	.	-	.	ID=WB052_000027-T1;Parent=WB052_000027;product=hypothetical protein;
scaffold_1	funannotate	exon	109535	109802	.	-	.	ID=WB052_000027-T1.exon1;Parent=WB052_000027-T1;
scaffold_1	funannotate	exon	109099	109450	.	-	.	ID=WB052_000027-T1.exon2;Parent=WB052_000027-T1;
scaffold_1	funannotate	exon	108467	109001	.	-	.	ID=WB052_000027-T1.exon3;Parent=WB052_000027-T1;
scaffold_1	funannotate	exon	108177	108380	.	-	.	ID=WB052_000027-T1.exon4;Parent=WB052_000027-T1;
scaffold_1	funannotate	CDS	109535	109802	.	-	0	ID=WB052_000027-T1.cds;Parent=WB052_000027-T1;
scaffold_1	funannotate	CDS	109099	109450	.	-	2	ID=WB052_000027-T1.cds;Parent=WB052_000027-T1;
scaffold_1	funannotate	CDS	108467	109001	.	-	1	ID=WB052_000027-T1.cds;Parent=WB052_000027-T1;
scaffold_1	funannotate	CDS	108177	108380	.	-	0	ID=WB052_000027-T1.cds;Parent=WB052_000027-T1;
scaffold_1	funannotate	gene	110663	111460	.	-	.	ID=WB052_000028;
scaffold_1	funannotate	mRNA	110663	111460	.	-	.	ID=WB052_000028-T1;Parent=WB052_000028;product=hypothetical protein;
scaffold_1	funannotate	exon	110663	111460	.	-	.	ID=WB052_000028-T1.exon1;Parent=WB052_000028-T1;
scaffold_1	funannotate	CDS	110663	111460	.	-	0	ID=WB052_000028-T1.cds;Parent=WB052_000028-T1;
scaffold_1	funannotate	gene	111860	112792	.	-	.	ID=WB052_000029;
scaffold_1	funannotate	mRNA	111860	112792	.	-	.	ID=WB052_000029-T1;Parent=WB052_000029;product=hypothetical protein;
scaffold_1	funannotate	exon	111860	112792	.	-	.	ID=WB052_000029-T1.exon1;Parent=WB052_000029-T1;
scaffold_1	funannotate	CDS	111860	112792	.	-	0	ID=WB052_000029-T1.cds;Parent=WB052_000029-T1;
scaffold_1	funannotate	gene	113979	115709	.	-	.	ID=WB052_000030;
scaffold_1	funannotate	mRNA	113979	115709	.	-	.	ID=WB052_000030-T1;Parent=WB052_000030;product=hypothetical protein;
scaffold_1	funannotate	exon	114786	115709	.	-	.	ID=WB052_000030-T1.exon1;Parent=WB052_000030-T1;
scaffold_1	funannotate	exon	113979	114728	.	-	.	ID=WB052_000030-T1.exon2;Parent=WB052_000030-T1;
scaffold_1	funannotate	CDS	114786	115709	.	-	0	ID=WB052_000030-T1.cds;Parent=WB052_000030-T1;
scaffold_1	funannotate	CDS	113979	114728	.	-	0	ID=WB052_000030-T1.cds;Parent=WB052_000030-T1;
scaffold_1	funannotate	gene	116323	116899	.	+	.	ID=WB052_000031;
scaffold_1	funannotate	mRNA	116323	116899	.	+	.	ID=WB052_000031-T1;Parent=WB052_000031;product=hypothetical protein;
scaffold_1	funannotate	exon	116323	116500	.	+	.	ID=WB052_000031-T1.exon1;Parent=WB052_000031-T1;
scaffold_1	funannotate	exon	116555	116682	.	+	.	ID=WB052_000031-T1.exon2;Parent=WB052_000031-T1;
scaffold_1	funannotate	exon	116738	116899	.	+	.	ID=WB052_000031-T1.exon3;Parent=WB052_000031-T1;
scaffold_1	funannotate	CDS	116323	116500	.	+	0	ID=WB052_000031-T1.cds;Parent=WB052_000031-T1;
scaffold_1	funannotate	CDS	116555	116682	.	+	2	ID=WB052_000031-T1.cds;Parent=WB052_000031-T1;
scaffold_1	funannotate	CDS	116738	116899	.	+	0	ID=WB052_000031-T1.cds;Parent=WB052_000031-T1;
scaffold_1	funannotate	gene	120058	121157	.	+	.	ID=WB052_000032;
scaffold_1	funannotate	mRNA	120058	121157	.	+	.	ID=WB052_000032-T1;Parent=WB052_000032;product=hypothetical protein;
scaffold_1	funannotate	exon	120058	120228	.	+	.	ID=WB052_000032-T1.exon1;Parent=WB052_000032-T1;
scaffold_1	funannotate	exon	120288	121157	.	+	.	ID=WB052_000032-T1.exon2;Parent=WB052_000032-T1;
scaffold_1	funannotate	CDS	120058	120228	.	+	0	ID=WB052_000032-T1.cds;Parent=WB052_000032-T1;
scaffold_1	funannotate	CDS	120288	121157	.	+	0	ID=WB052_000032-T1.cds;Parent=WB052_000032-T1;
scaffold_1	funannotate	gene	121558	123219	.	+	.	ID=WB052_000033;
scaffold_1	funannotate	mRNA	121558	123219	.	+	.	ID=WB052_000033-T1;Parent=WB052_000033;product=hypothetical protein;
scaffold_1	funannotate	exon	121558	123219	.	+	.	ID=WB052_000033-T1.exon1;Parent=WB052_000033-T1;
scaffold_1	funannotate	CDS	121558	123219	.	+	0	ID=WB052_000033-T1.cds;Parent=WB052_000033-T1;
scaffold_1	funannotate	gene	125242	126169	.	-	.	ID=WB052_000034;
scaffold_1	funannotate	mRNA	125242	126169	.	-	.	ID=WB052_000034-T1;Parent=WB052_000034;product=hypothetical protein;
scaffold_1	funannotate	exon	126127	126169	.	-	.	ID=WB052_000034-T1.exon1;Parent=WB052_000034-T1;
scaffold_1	funannotate	exon	125761	125912	.	-	.	ID=WB052_000034-T1.exon2;Parent=WB052_000034-T1;
scaffold_1	funannotate	exon	125242	125703	.	-	.	ID=WB052_000034-T1.exon3;Parent=WB052_000034-T1;
scaffold_1	funannotate	CDS	126127	126169	.	-	0	ID=WB052_000034-T1.cds;Parent=WB052_000034-T1;
scaffold_1	funannotate	CDS	125761	125912	.	-	2	ID=WB052_000034-T1.cds;Parent=WB052_000034-T1;
scaffold_1	funannotate	CDS	125242	125703	.	-	0	ID=WB052_000034-T1.cds;Parent=WB052_000034-T1;
scaffold_1	funannotate	gene	129293	130342	.	+	.	ID=WB052_000035;
scaffold_1	funannotate	mRNA	129293	130342	.	+	.	ID=WB052_000035-T1;Parent=WB052_000035;product=hypothetical protein;
scaffold_1	funannotate	exon	129293	130342	.	+	.	ID=WB052_000035-T1.exon1;Parent=WB052_000035-T1;
scaffold_1	funannotate	CDS	129293	130342	.	+	0	ID=WB052_000035-T1.cds;Parent=WB052_000035-T1;
scaffold_1	funannotate	gene	130806	132092	.	-	.	ID=WB052_000036;
scaffold_1	funannotate	mRNA	130806	132092	.	-	.	ID=WB052_000036-T1;Parent=WB052_000036;product=hypothetical protein;
scaffold_1	funannotate	exon	130806	132092	.	-	.	ID=WB052_000036-T1.exon1;Parent=WB052_000036-T1;
scaffold_1	funannotate	CDS	130806	132092	.	-	0	ID=WB052_000036-T1.cds;Parent=WB052_000036-T1;
scaffold_1	funannotate	gene	133261	134937	.	+	.	ID=WB052_000037;
scaffold_1	funannotate	mRNA	133261	134937	.	+	.	ID=WB052_000037-T1;Parent=WB052_000037;product=hypothetical protein;
scaffold_1	funannotate	exon	133261	134937	.	+	.	ID=WB052_000037-T1.exon1;Parent=WB052_000037-T1;
scaffold_1	funannotate	CDS	133261	134937	.	+	0	ID=WB052_000037-T1.cds;Parent=WB052_000037-T1;
scaffold_1	funannotate	gene	135722	136645	.	-	.	ID=WB052_000038;
scaffold_1	funannotate	mRNA	135722	136645	.	-	.	ID=WB052_000038-T1;Parent=WB052_000038;product=hypothetical protein;
scaffold_1	funannotate	exon	135722	136645	.	-	.	ID=WB052_000038-T1.exon1;Parent=WB052_000038-T1;
scaffold_1	funannotate	CDS	135722	136645	.	-	0	ID=WB052_000038-T1.cds;Parent=WB052_000038-T1;
scaffold_1	funannotate	gene	137589	143077	.	+	.	ID=WB052_000039;
scaffold_1	funannotate	mRNA	137589	143077	.	+	.	ID=WB052_000039-T1;Parent=WB052_000039;product=hypothetical protein;
scaffold_1	funannotate	exon	137589	137686	.	+	.	ID=WB052_000039-T1.exon1;Parent=WB052_000039-T1;
scaffold_1	funannotate	exon	137742	137940	.	+	.	ID=WB052_000039-T1.exon2;Parent=WB052_000039-T1;
scaffold_1	funannotate	exon	137993	138770	.	+	.	ID=WB052_000039-T1.exon3;Parent=WB052_000039-T1;
scaffold_1	funannotate	exon	138823	138872	.	+	.	ID=WB052_000039-T1.exon4;Parent=WB052_000039-T1;
scaffold_1	funannotate	exon	138933	139368	.	+	.	ID=WB052_000039-T1.exon5;Parent=WB052_000039-T1;
scaffold_1	funannotate	exon	139423	139496	.	+	.	ID=WB052_000039-T1.exon6;Parent=WB052_000039-T1;
scaffold_1	funannotate	exon	139634	140014	.	+	.	ID=WB052_000039-T1.exon7;Parent=WB052_000039-T1;
scaffold_1	funannotate	exon	141692	142460	.	+	.	ID=WB052_000039-T1.exon8;Parent=WB052_000039-T1;
scaffold_1	funannotate	exon	142569	143077	.	+	.	ID=WB052_000039-T1.exon9;Parent=WB052_000039-T1;
scaffold_1	funannotate	CDS	137589	137686	.	+	0	ID=WB052_000039-T1.cds;Parent=WB052_000039-T1;
scaffold_1	funannotate	CDS	137742	137940	.	+	1	ID=WB052_000039-T1.cds;Parent=WB052_000039-T1;
scaffold_1	funannotate	CDS	137993	138770	.	+	0	ID=WB052_000039-T1.cds;Parent=WB052_000039-T1;
scaffold_1	funannotate	CDS	138823	138872	.	+	2	ID=WB052_000039-T1.cds;Parent=WB052_000039-T1;
scaffold_1	funannotate	CDS	138933	139368	.	+	0	ID=WB052_000039-T1.cds;Parent=WB052_000039-T1;
scaffold_1	funannotate	CDS	139423	139496	.	+	2	ID=WB052_000039-T1.cds;Parent=WB052_000039-T1;
scaffold_1	funannotate	CDS	139634	140014	.	+	0	ID=WB052_000039-T1.cds;Parent=WB052_000039-T1;
scaffold_1	funannotate	CDS	141692	142460	.	+	0	ID=WB052_000039-T1.cds;Parent=WB052_000039-T1;
scaffold_1	funannotate	CDS	142569	143077	.	+	2	ID=WB052_000039-T1.cds;Parent=WB052_000039-T1;
scaffold_1	funannotate	gene	143541	144484	.	+	.	ID=WB052_000040;
scaffold_1	funannotate	mRNA	143541	144484	.	+	.	ID=WB052_000040-T1;Parent=WB052_000040;product=hypothetical protein;
scaffold_1	funannotate	exon	143541	144178	.	+	.	ID=WB052_000040-T1.exon1;Parent=WB052_000040-T1;
scaffold_1	funannotate	exon	144250	144484	.	+	.	ID=WB052_000040-T1.exon2;Parent=WB052_000040-T1;
scaffold_1	funannotate	CDS	143541	144178	.	+	0	ID=WB052_000040-T1.cds;Parent=WB052_000040-T1;
scaffold_1	funannotate	CDS	144250	144484	.	+	1	ID=WB052_000040-T1.cds;Parent=WB052_000040-T1;
scaffold_1	funannotate	gene	145793	148217	.	+	.	ID=WB052_000041;
scaffold_1	funannotate	mRNA	145793	148217	.	+	.	ID=WB052_000041-T1;Parent=WB052_000041;product=hypothetical protein;
scaffold_1	funannotate	exon	145793	146050	.	+	.	ID=WB052_000041-T1.exon1;Parent=WB052_000041-T1;
scaffold_1	funannotate	exon	146131	146940	.	+	.	ID=WB052_000041-T1.exon2;Parent=WB052_000041-T1;
scaffold_1	funannotate	exon	146992	147064	.	+	.	ID=WB052_000041-T1.exon3;Parent=WB052_000041-T1;
scaffold_1	funannotate	exon	147117	147381	.	+	.	ID=WB052_000041-T1.exon4;Parent=WB052_000041-T1;
scaffold_1	funannotate	exon	147440	148217	.	+	.	ID=WB052_000041-T1.exon5;Parent=WB052_000041-T1;
scaffold_1	funannotate	CDS	145793	146050	.	+	0	ID=WB052_000041-T1.cds;Parent=WB052_000041-T1;
scaffold_1	funannotate	CDS	146131	146940	.	+	0	ID=WB052_000041-T1.cds;Parent=WB052_000041-T1;
scaffold_1	funannotate	CDS	146992	147064	.	+	0	ID=WB052_000041-T1.cds;Parent=WB052_000041-T1;
scaffold_1	funannotate	CDS	147117	147381	.	+	2	ID=WB052_000041-T1.cds;Parent=WB052_000041-T1;
scaffold_1	funannotate	CDS	147440	148217	.	+	1	ID=WB052_000041-T1.cds;Parent=WB052_000041-T1;
scaffold_1	funannotate	gene	150796	152106	.	+	.	ID=WB052_000042;
scaffold_1	funannotate	mRNA	150796	152106	.	+	.	ID=WB052_000042-T1;Parent=WB052_000042;product=hypothetical protein;
scaffold_1	funannotate	exon	150796	150847	.	+	.	ID=WB052_000042-T1.exon1;Parent=WB052_000042-T1;
scaffold_1	funannotate	exon	150963	151039	.	+	.	ID=WB052_000042-T1.exon2;Parent=WB052_000042-T1;
scaffold_1	funannotate	exon	151105	152106	.	+	.	ID=WB052_000042-T1.exon3;Parent=WB052_000042-T1;
scaffold_1	funannotate	CDS	150796	150847	.	+	0	ID=WB052_000042-T1.cds;Parent=WB052_000042-T1;
scaffold_1	funannotate	CDS	150963	151039	.	+	2	ID=WB052_000042-T1.cds;Parent=WB052_000042-T1;
scaffold_1	funannotate	CDS	151105	152106	.	+	0	ID=WB052_000042-T1.cds;Parent=WB052_000042-T1;
scaffold_1	funannotate	gene	152919	153881	.	-	.	ID=WB052_000043;
scaffold_1	funannotate	mRNA	152919	153881	.	-	.	ID=WB052_000043-T1;Parent=WB052_000043;product=hypothetical protein;
scaffold_1	funannotate	exon	152919	153881	.	-	.	ID=WB052_000043-T1.exon1;Parent=WB052_000043-T1;
scaffold_1	funannotate	CDS	152919	153881	.	-	0	ID=WB052_000043-T1.cds;Parent=WB052_000043-T1;
scaffold_1	funannotate	gene	155683	157201	.	-	.	ID=WB052_000044;
scaffold_1	funannotate	mRNA	155683	157201	.	-	.	ID=WB052_000044-T1;Parent=WB052_000044;product=hypothetical protein;
scaffold_1	funannotate	exon	156762	157201	.	-	.	ID=WB052_000044-T1.exon1;Parent=WB052_000044-T1;
scaffold_1	funannotate	exon	156497	156612	.	-	.	ID=WB052_000044-T1.exon2;Parent=WB052_000044-T1;
scaffold_1	funannotate	exon	156361	156435	.	-	.	ID=WB052_000044-T1.exon3;Parent=WB052_000044-T1;
scaffold_1	funannotate	exon	155821	156239	.	-	.	ID=WB052_000044-T1.exon4;Parent=WB052_000044-T1;
scaffold_1	funannotate	exon	155683	155769	.	-	.	ID=WB052_000044-T1.exon5;Parent=WB052_000044-T1;
scaffold_1	funannotate	CDS	156762	157201	.	-	0	ID=WB052_000044-T1.cds;Parent=WB052_000044-T1;
scaffold_1	funannotate	CDS	156497	156612	.	-	1	ID=WB052_000044-T1.cds;Parent=WB052_000044-T1;
scaffold_1	funannotate	CDS	156361	156435	.	-	2	ID=WB052_000044-T1.cds;Parent=WB052_000044-T1;
scaffold_1	funannotate	CDS	155821	156239	.	-	2	ID=WB052_000044-T1.cds;Parent=WB052_000044-T1;
scaffold_1	funannotate	CDS	155683	155769	.	-	0	ID=WB052_000044-T1.cds;Parent=WB052_000044-T1;
scaffold_1	funannotate	gene	158297	159379	.	-	.	ID=WB052_000045;
scaffold_1	funannotate	mRNA	158297	159379	.	-	.	ID=WB052_000045-T1;Parent=WB052_000045;product=hypothetical protein;
scaffold_1	funannotate	exon	159013	159379	.	-	.	ID=WB052_000045-T1.exon1;Parent=WB052_000045-T1;
scaffold_1	funannotate	exon	158297	158853	.	-	.	ID=WB052_000045-T1.exon2;Parent=WB052_000045-T1;
scaffold_1	funannotate	CDS	159013	159379	.	-	0	ID=WB052_000045-T1.cds;Parent=WB052_000045-T1;
scaffold_1	funannotate	CDS	158297	158853	.	-	2	ID=WB052_000045-T1.cds;Parent=WB052_000045-T1;
scaffold_1	funannotate	gene	160193	161107	.	+	.	ID=WB052_000046;
scaffold_1	funannotate	mRNA	160193	161107	.	+	.	ID=WB052_000046-T1;Parent=WB052_000046;product=hypothetical protein;
scaffold_1	funannotate	exon	160193	161107	.	+	.	ID=WB052_000046-T1.exon1;Parent=WB052_000046-T1;
scaffold_1	funannotate	CDS	160193	161107	.	+	0	ID=WB052_000046-T1.cds;Parent=WB052_000046-T1;
scaffold_1	funannotate	gene	162026	163690	.	-	.	ID=WB052_000047;
scaffold_1	funannotate	mRNA	162026	163690	.	-	.	ID=WB052_000047-T1;Parent=WB052_000047;product=hypothetical protein;
scaffold_1	funannotate	exon	163641	163690	.	-	.	ID=WB052_000047-T1.exon1;Parent=WB052_000047-T1;
scaffold_1	funannotate	exon	163547	163591	.	-	.	ID=WB052_000047-T1.exon2;Parent=WB052_000047-T1;
scaffold_1	funannotate	exon	162026	163490	.	-	.	ID=WB052_000047-T1.exon3;Parent=WB052_000047-T1;
scaffold_1	funannotate	CDS	163641	163690	.	-	0	ID=WB052_000047-T1.cds;Parent=WB052_000047-T1;
scaffold_1	funannotate	CDS	163547	163591	.	-	1	ID=WB052_000047-T1.cds;Parent=WB052_000047-T1;
scaffold_1	funannotate	CDS	162026	163490	.	-	1	ID=WB052_000047-T1.cds;Parent=WB052_000047-T1;
scaffold_1	funannotate	gene	164459	164988	.	+	.	ID=WB052_000048;
scaffold_1	funannotate	mRNA	164459	164988	.	+	.	ID=WB052_000048-T1;Parent=WB052_000048;product=hypothetical protein;
scaffold_1	funannotate	exon	164459	164476	.	+	.	ID=WB052_000048-T1.exon1;Parent=WB052_000048-T1;
scaffold_1	funannotate	exon	164590	164988	.	+	.	ID=WB052_000048-T1.exon2;Parent=WB052_000048-T1;
scaffold_1	funannotate	CDS	164459	164476	.	+	0	ID=WB052_000048-T1.cds;Parent=WB052_000048-T1;
scaffold_1	funannotate	CDS	164590	164988	.	+	0	ID=WB052_000048-T1.cds;Parent=WB052_000048-T1;
scaffold_1	funannotate	gene	165811	166191	.	+	.	ID=WB052_000049;
scaffold_1	funannotate	mRNA	165811	166191	.	+	.	ID=WB052_000049-T1;Parent=WB052_000049;product=hypothetical protein;
scaffold_1	funannotate	exon	165811	166077	.	+	.	ID=WB052_000049-T1.exon1;Parent=WB052_000049-T1;
scaffold_1	funannotate	exon	166168	166191	.	+	.	ID=WB052_000049-T1.exon2;Parent=WB052_000049-T1;
scaffold_1	funannotate	CDS	165811	166077	.	+	0	ID=WB052_000049-T1.cds;Parent=WB052_000049-T1;
scaffold_1	funannotate	CDS	166168	166191	.	+	0	ID=WB052_000049-T1.cds;Parent=WB052_000049-T1;
scaffold_1	funannotate	gene	170061	170805	.	+	.	ID=WB052_000050;
scaffold_1	funannotate	mRNA	170061	170805	.	+	.	ID=WB052_000050-T1;Parent=WB052_000050;product=hypothetical protein;
scaffold_1	funannotate	exon	170061	170132	.	+	.	ID=WB052_000050-T1.exon1;Parent=WB052_000050-T1;
scaffold_1	funannotate	exon	170193	170255	.	+	.	ID=WB052_000050-T1.exon2;Parent=WB052_000050-T1;
scaffold_1	funannotate	exon	170331	170589	.	+	.	ID=WB052_000050-T1.exon3;Parent=WB052_000050-T1;
scaffold_1	funannotate	exon	170651	170805	.	+	.	ID=WB052_000050-T1.exon4;Parent=WB052_000050-T1;
scaffold_1	funannotate	CDS	170061	170132	.	+	0	ID=WB052_000050-T1.cds;Parent=WB052_000050-T1;
scaffold_1	funannotate	CDS	170193	170255	.	+	0	ID=WB052_000050-T1.cds;Parent=WB052_000050-T1;
scaffold_1	funannotate	CDS	170331	170589	.	+	0	ID=WB052_000050-T1.cds;Parent=WB052_000050-T1;
scaffold_1	funannotate	CDS	170651	170805	.	+	2	ID=WB052_000050-T1.cds;Parent=WB052_000050-T1;
scaffold_1	funannotate	gene	171139	171348	.	-	.	ID=WB052_000051;
scaffold_1	funannotate	mRNA	171139	171348	.	-	.	ID=WB052_000051-T1;Parent=WB052_000051;product=hypothetical protein;
scaffold_1	funannotate	exon	171139	171348	.	-	.	ID=WB052_000051-T1.exon1;Parent=WB052_000051-T1;
scaffold_1	funannotate	CDS	171139	171348	.	-	0	ID=WB052_000051-T1.cds;Parent=WB052_000051-T1;
scaffold_1	funannotate	gene	176718	180181	.	+	.	ID=WB052_000052;
scaffold_1	funannotate	mRNA	176718	180181	.	+	.	ID=WB052_000052-T1;Parent=WB052_000052;product=hypothetical protein;
scaffold_1	funannotate	exon	176718	176795	.	+	.	ID=WB052_000052-T1.exon1;Parent=WB052_000052-T1;
scaffold_1	funannotate	exon	177020	177177	.	+	.	ID=WB052_000052-T1.exon2;Parent=WB052_000052-T1;
scaffold_1	funannotate	exon	177235	177302	.	+	.	ID=WB052_000052-T1.exon3;Parent=WB052_000052-T1;
scaffold_1	funannotate	exon	177470	177615	.	+	.	ID=WB052_000052-T1.exon4;Parent=WB052_000052-T1;
scaffold_1	funannotate	exon	177682	177856	.	+	.	ID=WB052_000052-T1.exon5;Parent=WB052_000052-T1;
scaffold_1	funannotate	exon	177918	178197	.	+	.	ID=WB052_000052-T1.exon6;Parent=WB052_000052-T1;
scaffold_1	funannotate	exon	178303	179192	.	+	.	ID=WB052_000052-T1.exon7;Parent=WB052_000052-T1;
scaffold_1	funannotate	exon	179331	180181	.	+	.	ID=WB052_000052-T1.exon8;Parent=WB052_000052-T1;
scaffold_1	funannotate	CDS	176718	176795	.	+	0	ID=WB052_000052-T1.cds;Parent=WB052_000052-T1;
scaffold_1	funannotate	CDS	177020	177177	.	+	0	ID=WB052_000052-T1.cds;Parent=WB052_000052-T1;
scaffold_1	funannotate	CDS	177235	177302	.	+	1	ID=WB052_000052-T1.cds;Parent=WB052_000052-T1;
scaffold_1	funannotate	CDS	177470	177615	.	+	2	ID=WB052_000052-T1.cds;Parent=WB052_000052-T1;
scaffold_1	funannotate	CDS	177682	177856	.	+	0	ID=WB052_000052-T1.cds;Parent=WB052_000052-T1;
scaffold_1	funannotate	CDS	177918	178197	.	+	2	ID=WB052_000052-T1.cds;Parent=WB052_000052-T1;
scaffold_1	funannotate	CDS	178303	179192	.	+	1	ID=WB052_000052-T1.cds;Parent=WB052_000052-T1;
scaffold_1	funannotate	CDS	179331	180181	.	+	2	ID=WB052_000052-T1.cds;Parent=WB052_000052-T1;
scaffold_1	funannotate	gene	183481	184560	.	+	.	ID=WB052_000053;
scaffold_1	funannotate	mRNA	183481	184560	.	+	.	ID=WB052_000053-T1;Parent=WB052_000053;product=hypothetical protein;
scaffold_1	funannotate	exon	183481	184560	.	+	.	ID=WB052_000053-T1.exon1;Parent=WB052_000053-T1;
scaffold_1	funannotate	CDS	183481	184560	.	+	0	ID=WB052_000053-T1.cds;Parent=WB052_000053-T1;
scaffold_1	funannotate	gene	191030	191506	.	-	.	ID=WB052_000054;
scaffold_1	funannotate	mRNA	191030	191506	.	-	.	ID=WB052_000054-T1;Parent=WB052_000054;product=hypothetical protein;
scaffold_1	funannotate	exon	191030	191506	.	-	.	ID=WB052_000054-T1.exon1;Parent=WB052_000054-T1;
scaffold_1	funannotate	CDS	191030	191506	.	-	0	ID=WB052_000054-T1.cds;Parent=WB052_000054-T1;
scaffold_1	funannotate	gene	192722	193696	.	-	.	ID=WB052_000055;
scaffold_1	funannotate	mRNA	192722	193696	.	-	.	ID=WB052_000055-T1;Parent=WB052_000055;product=hypothetical protein;
scaffold_1	funannotate	exon	193555	193696	.	-	.	ID=WB052_000055-T1.exon1;Parent=WB052_000055-T1;
scaffold_1	funannotate	exon	192722	193446	.	-	.	ID=WB052_000055-T1.exon2;Parent=WB052_000055-T1;
scaffold_1	funannotate	CDS	193555	193696	.	-	0	ID=WB052_000055-T1.cds;Parent=WB052_000055-T1;
scaffold_1	funannotate	CDS	192722	193446	.	-	2	ID=WB052_000055-T1.cds;Parent=WB052_000055-T1;
scaffold_1	funannotate	gene	194675	197131	.	-	.	ID=WB052_000056;
scaffold_1	funannotate	mRNA	194675	197131	.	-	.	ID=WB052_000056-T1;Parent=WB052_000056;product=hypothetical protein;
scaffold_1	funannotate	exon	194675	197131	.	-	.	ID=WB052_000056-T1.exon1;Parent=WB052_000056-T1;
scaffold_1	funannotate	CDS	194675	197131	.	-	0	ID=WB052_000056-T1.cds;Parent=WB052_000056-T1;
scaffold_1	funannotate	gene	200419	200960	.	-	.	ID=WB052_000057;
scaffold_1	funannotate	mRNA	200419	200960	.	-	.	ID=WB052_000057-T1;Parent=WB052_000057;product=hypothetical protein;
scaffold_1	funannotate	exon	200946	200960	.	-	.	ID=WB052_000057-T1.exon1;Parent=WB052_000057-T1;
scaffold_1	funannotate	exon	200731	200876	.	-	.	ID=WB052_000057-T1.exon2;Parent=WB052_000057-T1;
scaffold_1	funannotate	exon	200419	200659	.	-	.	ID=WB052_000057-T1.exon3;Parent=WB052_000057-T1;
scaffold_1	funannotate	CDS	200946	200960	.	-	0	ID=WB052_000057-T1.cds;Parent=WB052_000057-T1;
scaffold_1	funannotate	CDS	200731	200876	.	-	0	ID=WB052_000057-T1.cds;Parent=WB052_000057-T1;
scaffold_1	funannotate	CDS	200419	200659	.	-	1	ID=WB052_000057-T1.cds;Parent=WB052_000057-T1;
scaffold_1	funannotate	gene	202818	203507	.	-	.	ID=WB052_000058;
scaffold_1	funannotate	mRNA	202818	203507	.	-	.	ID=WB052_000058-T1;Parent=WB052_000058;product=hypothetical protein;
scaffold_1	funannotate	exon	202818	203507	.	-	.	ID=WB052_000058-T1.exon1;Parent=WB052_000058-T1;
scaffold_1	funannotate	CDS	202818	203507	.	-	0	ID=WB052_000058-T1.cds;Parent=WB052_000058-T1;
scaffold_1	funannotate	gene	205169	207024	.	+	.	ID=WB052_000059;
scaffold_1	funannotate	mRNA	205169	207024	.	+	.	ID=WB052_000059-T1;Parent=WB052_000059;product=hypothetical protein;
scaffold_1	funannotate	exon	205169	205855	.	+	.	ID=WB052_000059-T1.exon1;Parent=WB052_000059-T1;
scaffold_1	funannotate	exon	205894	206412	.	+	.	ID=WB052_000059-T1.exon2;Parent=WB052_000059-T1;
scaffold_1	funannotate	exon	206476	207024	.	+	.	ID=WB052_000059-T1.exon3;Parent=WB052_000059-T1;
scaffold_1	funannotate	CDS	205169	205855	.	+	0	ID=WB052_000059-T1.cds;Parent=WB052_000059-T1;
scaffold_1	funannotate	CDS	205894	206412	.	+	0	ID=WB052_000059-T1.cds;Parent=WB052_000059-T1;
scaffold_1	funannotate	CDS	206476	207024	.	+	0	ID=WB052_000059-T1.cds;Parent=WB052_000059-T1;
scaffold_1	funannotate	gene	207883	210268	.	+	.	ID=WB052_000060;
scaffold_1	funannotate	mRNA	207883	210268	.	+	.	ID=WB052_000060-T1;Parent=WB052_000060;product=hypothetical protein;
scaffold_1	funannotate	exon	207883	207938	.	+	.	ID=WB052_000060-T1.exon1;Parent=WB052_000060-T1;
scaffold_1	funannotate	exon	207992	208299	.	+	.	ID=WB052_000060-T1.exon2;Parent=WB052_000060-T1;
scaffold_1	funannotate	exon	208355	208386	.	+	.	ID=WB052_000060-T1.exon3;Parent=WB052_000060-T1;
scaffold_1	funannotate	exon	208443	208773	.	+	.	ID=WB052_000060-T1.exon4;Parent=WB052_000060-T1;
scaffold_1	funannotate	exon	208897	209300	.	+	.	ID=WB052_000060-T1.exon5;Parent=WB052_000060-T1;
scaffold_1	funannotate	exon	209507	210023	.	+	.	ID=WB052_000060-T1.exon6;Parent=WB052_000060-T1;
scaffold_1	funannotate	exon	210117	210268	.	+	.	ID=WB052_000060-T1.exon7;Parent=WB052_000060-T1;
scaffold_1	funannotate	CDS	207883	207938	.	+	0	ID=WB052_000060-T1.cds;Parent=WB052_000060-T1;
scaffold_1	funannotate	CDS	207992	208299	.	+	1	ID=WB052_000060-T1.cds;Parent=WB052_000060-T1;
scaffold_1	funannotate	CDS	208355	208386	.	+	2	ID=WB052_000060-T1.cds;Parent=WB052_000060-T1;
scaffold_1	funannotate	CDS	208443	208773	.	+	0	ID=WB052_000060-T1.cds;Parent=WB052_000060-T1;
scaffold_1	funannotate	CDS	208897	209300	.	+	2	ID=WB052_000060-T1.cds;Parent=WB052_000060-T1;
scaffold_1	funannotate	CDS	209507	210023	.	+	0	ID=WB052_000060-T1.cds;Parent=WB052_000060-T1;
scaffold_1	funannotate	CDS	210117	210268	.	+	2	ID=WB052_000060-T1.cds;Parent=WB052_000060-T1;
scaffold_1	funannotate	gene	211106	213336	.	-	.	ID=WB052_000061;
scaffold_1	funannotate	mRNA	211106	213336	.	-	.	ID=WB052_000061-T1;Parent=WB052_000061;product=hypothetical protein;
scaffold_1	funannotate	exon	211937	213336	.	-	.	ID=WB052_000061-T1.exon1;Parent=WB052_000061-T1;
scaffold_1	funannotate	exon	211711	211881	.	-	.	ID=WB052_000061-T1.exon2;Parent=WB052_000061-T1;
scaffold_1	funannotate	exon	211531	211657	.	-	.	ID=WB052_000061-T1.exon3;Parent=WB052_000061-T1;
scaffold_1	funannotate	exon	211308	211400	.	-	.	ID=WB052_000061-T1.exon4;Parent=WB052_000061-T1;
scaffold_1	funannotate	exon	211106	211246	.	-	.	ID=WB052_000061-T1.exon5;Parent=WB052_000061-T1;
scaffold_1	funannotate	CDS	211937	213336	.	-	0	ID=WB052_000061-T1.cds;Parent=WB052_000061-T1;
scaffold_1	funannotate	CDS	211711	211881	.	-	1	ID=WB052_000061-T1.cds;Parent=WB052_000061-T1;
scaffold_1	funannotate	CDS	211531	211657	.	-	1	ID=WB052_000061-T1.cds;Parent=WB052_000061-T1;
scaffold_1	funannotate	CDS	211308	211400	.	-	0	ID=WB052_000061-T1.cds;Parent=WB052_000061-T1;
scaffold_1	funannotate	CDS	211106	211246	.	-	0	ID=WB052_000061-T1.cds;Parent=WB052_000061-T1;
scaffold_1	funannotate	gene	215076	215826	.	-	.	ID=WB052_000062;
scaffold_1	funannotate	mRNA	215076	215826	.	-	.	ID=WB052_000062-T1;Parent=WB052_000062;product=hypothetical protein;
scaffold_1	funannotate	exon	215355	215826	.	-	.	ID=WB052_000062-T1.exon1;Parent=WB052_000062-T1;
scaffold_1	funannotate	exon	215076	215284	.	-	.	ID=WB052_000062-T1.exon2;Parent=WB052_000062-T1;
scaffold_1	funannotate	CDS	215355	215826	.	-	0	ID=WB052_000062-T1.cds;Parent=WB052_000062-T1;
scaffold_1	funannotate	CDS	215076	215284	.	-	2	ID=WB052_000062-T1.cds;Parent=WB052_000062-T1;
scaffold_1	funannotate	gene	216671	217356	.	-	.	ID=WB052_000063;
scaffold_1	funannotate	mRNA	216671	217356	.	-	.	ID=WB052_000063-T1;Parent=WB052_000063;product=hypothetical protein;
scaffold_1	funannotate	exon	217319	217356	.	-	.	ID=WB052_000063-T1.exon1;Parent=WB052_000063-T1;
scaffold_1	funannotate	exon	217093	217216	.	-	.	ID=WB052_000063-T1.exon2;Parent=WB052_000063-T1;
scaffold_1	funannotate	exon	216671	216853	.	-	.	ID=WB052_000063-T1.exon3;Parent=WB052_000063-T1;
scaffold_1	funannotate	CDS	217319	217356	.	-	0	ID=WB052_000063-T1.cds;Parent=WB052_000063-T1;
scaffold_1	funannotate	CDS	217093	217216	.	-	1	ID=WB052_000063-T1.cds;Parent=WB052_000063-T1;
scaffold_1	funannotate	CDS	216671	216853	.	-	0	ID=WB052_000063-T1.cds;Parent=WB052_000063-T1;
scaffold_1	funannotate	gene	218009	225694	.	+	.	ID=WB052_000064;
scaffold_1	funannotate	mRNA	218009	225694	.	+	.	ID=WB052_000064-T1;Parent=WB052_000064;product=hypothetical protein;
scaffold_1	funannotate	exon	218009	223394	.	+	.	ID=WB052_000064-T1.exon1;Parent=WB052_000064-T1;
scaffold_1	funannotate	exon	223452	225694	.	+	.	ID=WB052_000064-T1.exon2;Parent=WB052_000064-T1;
scaffold_1	funannotate	CDS	218009	223394	.	+	0	ID=WB052_000064-T1.cds;Parent=WB052_000064-T1;
scaffold_1	funannotate	CDS	223452	225694	.	+	2	ID=WB052_000064-T1.cds;Parent=WB052_000064-T1;
scaffold_1	funannotate	gene	234142	235484	.	+	.	ID=WB052_000065;
scaffold_1	funannotate	mRNA	234142	235484	.	+	.	ID=WB052_000065-T1;Parent=WB052_000065;product=hypothetical protein;
scaffold_1	funannotate	exon	234142	234184	.	+	.	ID=WB052_000065-T1.exon1;Parent=WB052_000065-T1;
scaffold_1	funannotate	exon	234202	235199	.	+	.	ID=WB052_000065-T1.exon2;Parent=WB052_000065-T1;
scaffold_1	funannotate	exon	235311	235484	.	+	.	ID=WB052_000065-T1.exon3;Parent=WB052_000065-T1;
scaffold_1	funannotate	CDS	234142	234184	.	+	0	ID=WB052_000065-T1.cds;Parent=WB052_000065-T1;
scaffold_1	funannotate	CDS	234202	235199	.	+	2	ID=WB052_000065-T1.cds;Parent=WB052_000065-T1;
scaffold_1	funannotate	CDS	235311	235484	.	+	0	ID=WB052_000065-T1.cds;Parent=WB052_000065-T1;
scaffold_1	funannotate	gene	242796	244181	.	-	.	ID=WB052_000066;
scaffold_1	funannotate	mRNA	242796	244181	.	-	.	ID=WB052_000066-T1;Parent=WB052_000066;product=hypothetical protein;
scaffold_1	funannotate	exon	242796	244181	.	-	.	ID=WB052_000066-T1.exon1;Parent=WB052_000066-T1;
scaffold_1	funannotate	CDS	242796	244181	.	-	0	ID=WB052_000066-T1.cds;Parent=WB052_000066-T1;
scaffold_1	funannotate	gene	246184	248177	.	+	.	ID=WB052_000067;
scaffold_1	funannotate	mRNA	246184	248177	.	+	.	ID=WB052_000067-T1;Parent=WB052_000067;product=hypothetical protein;
scaffold_1	funannotate	exon	246184	246426	.	+	.	ID=WB052_000067-T1.exon1;Parent=WB052_000067-T1;
scaffold_1	funannotate	exon	246483	247764	.	+	.	ID=WB052_000067-T1.exon2;Parent=WB052_000067-T1;
scaffold_1	funannotate	exon	247825	248177	.	+	.	ID=WB052_000067-T1.exon3;Parent=WB052_000067-T1;
scaffold_1	funannotate	CDS	246184	246426	.	+	0	ID=WB052_000067-T1.cds;Parent=WB052_000067-T1;
scaffold_1	funannotate	CDS	246483	247764	.	+	0	ID=WB052_000067-T1.cds;Parent=WB052_000067-T1;
scaffold_1	funannotate	CDS	247825	248177	.	+	2	ID=WB052_000067-T1.cds;Parent=WB052_000067-T1;
scaffold_1	funannotate	gene	249514	250517	.	+	.	ID=WB052_000068;
scaffold_1	funannotate	mRNA	249514	250517	.	+	.	ID=WB052_000068-T1;Parent=WB052_000068;product=hypothetical protein;
scaffold_1	funannotate	exon	249514	249727	.	+	.	ID=WB052_000068-T1.exon1;Parent=WB052_000068-T1;
scaffold_1	funannotate	exon	249953	250248	.	+	.	ID=WB052_000068-T1.exon2;Parent=WB052_000068-T1;
scaffold_1	funannotate	exon	250437	250517	.	+	.	ID=WB052_000068-T1.exon3;Parent=WB052_000068-T1;
scaffold_1	funannotate	CDS	249514	249727	.	+	0	ID=WB052_000068-T1.cds;Parent=WB052_000068-T1;
scaffold_1	funannotate	CDS	249953	250248	.	+	2	ID=WB052_000068-T1.cds;Parent=WB052_000068-T1;
scaffold_1	funannotate	CDS	250437	250517	.	+	0	ID=WB052_000068-T1.cds;Parent=WB052_000068-T1;
scaffold_1	funannotate	gene	251144	252321	.	-	.	ID=WB052_000069;
scaffold_1	funannotate	mRNA	251144	252321	.	-	.	ID=WB052_000069-T1;Parent=WB052_000069;product=hypothetical protein;
scaffold_1	funannotate	exon	252061	252321	.	-	.	ID=WB052_000069-T1.exon1;Parent=WB052_000069-T1;
scaffold_1	funannotate	exon	251669	251944	.	-	.	ID=WB052_000069-T1.exon2;Parent=WB052_000069-T1;
scaffold_1	funannotate	exon	251144	251584	.	-	.	ID=WB052_000069-T1.exon3;Parent=WB052_000069-T1;
scaffold_1	funannotate	CDS	252061	252321	.	-	0	ID=WB052_000069-T1.cds;Parent=WB052_000069-T1;
scaffold_1	funannotate	CDS	251669	251944	.	-	0	ID=WB052_000069-T1.cds;Parent=WB052_000069-T1;
scaffold_1	funannotate	CDS	251144	251584	.	-	0	ID=WB052_000069-T1.cds;Parent=WB052_000069-T1;
scaffold_1	funannotate	gene	254713	255891	.	+	.	ID=WB052_000070;
scaffold_1	funannotate	mRNA	254713	255891	.	+	.	ID=WB052_000070-T1;Parent=WB052_000070;product=hypothetical protein;
scaffold_1	funannotate	exon	254713	254730	.	+	.	ID=WB052_000070-T1.exon1;Parent=WB052_000070-T1;
scaffold_1	funannotate	exon	254792	254959	.	+	.	ID=WB052_000070-T1.exon2;Parent=WB052_000070-T1;
scaffold_1	funannotate	exon	255015	255305	.	+	.	ID=WB052_000070-T1.exon3;Parent=WB052_000070-T1;
scaffold_1	funannotate	exon	255364	255891	.	+	.	ID=WB052_000070-T1.exon4;Parent=WB052_000070-T1;
scaffold_1	funannotate	CDS	254713	254730	.	+	0	ID=WB052_000070-T1.cds;Parent=WB052_000070-T1;
scaffold_1	funannotate	CDS	254792	254959	.	+	0	ID=WB052_000070-T1.cds;Parent=WB052_000070-T1;
scaffold_1	funannotate	CDS	255015	255305	.	+	0	ID=WB052_000070-T1.cds;Parent=WB052_000070-T1;
scaffold_1	funannotate	CDS	255364	255891	.	+	0	ID=WB052_000070-T1.cds;Parent=WB052_000070-T1;
scaffold_1	funannotate	gene	256775	257912	.	+	.	ID=WB052_000071;
scaffold_1	funannotate	mRNA	256775	257912	.	+	.	ID=WB052_000071-T1;Parent=WB052_000071;product=hypothetical protein;
scaffold_1	funannotate	exon	256775	257260	.	+	.	ID=WB052_000071-T1.exon1;Parent=WB052_000071-T1;
scaffold_1	funannotate	exon	257370	257912	.	+	.	ID=WB052_000071-T1.exon2;Parent=WB052_000071-T1;
scaffold_1	funannotate	CDS	256775	257260	.	+	0	ID=WB052_000071-T1.cds;Parent=WB052_000071-T1;
scaffold_1	funannotate	CDS	257370	257912	.	+	0	ID=WB052_000071-T1.cds;Parent=WB052_000071-T1;
scaffold_1	funannotate	gene	258708	260306	.	-	.	ID=WB052_000072;
scaffold_1	funannotate	mRNA	258708	260306	.	-	.	ID=WB052_000072-T1;Parent=WB052_000072;product=hypothetical protein;
scaffold_1	funannotate	exon	260299	260306	.	-	.	ID=WB052_000072-T1.exon1;Parent=WB052_000072-T1;
scaffold_1	funannotate	exon	259572	259683	.	-	.	ID=WB052_000072-T1.exon2;Parent=WB052_000072-T1;
scaffold_1	funannotate	exon	259226	259392	.	-	.	ID=WB052_000072-T1.exon3;Parent=WB052_000072-T1;
scaffold_1	funannotate	exon	258708	259167	.	-	.	ID=WB052_000072-T1.exon4;Parent=WB052_000072-T1;
scaffold_1	funannotate	CDS	260299	260306	.	-	0	ID=WB052_000072-T1.cds;Parent=WB052_000072-T1;
scaffold_1	funannotate	CDS	259572	259683	.	-	1	ID=WB052_000072-T1.cds;Parent=WB052_000072-T1;
scaffold_1	funannotate	CDS	259226	259392	.	-	0	ID=WB052_000072-T1.cds;Parent=WB052_000072-T1;
scaffold_1	funannotate	CDS	258708	259167	.	-	1	ID=WB052_000072-T1.cds;Parent=WB052_000072-T1;
scaffold_1	funannotate	gene	260777	261465	.	+	.	ID=WB052_000073;
scaffold_1	funannotate	mRNA	260777	261465	.	+	.	ID=WB052_000073-T1;Parent=WB052_000073;product=hypothetical protein;
scaffold_1	funannotate	exon	260777	260916	.	+	.	ID=WB052_000073-T1.exon1;Parent=WB052_000073-T1;
scaffold_1	funannotate	exon	261068	261202	.	+	.	ID=WB052_000073-T1.exon2;Parent=WB052_000073-T1;
scaffold_1	funannotate	exon	261288	261465	.	+	.	ID=WB052_000073-T1.exon3;Parent=WB052_000073-T1;
scaffold_1	funannotate	CDS	260777	260916	.	+	0	ID=WB052_000073-T1.cds;Parent=WB052_000073-T1;
scaffold_1	funannotate	CDS	261068	261202	.	+	1	ID=WB052_000073-T1.cds;Parent=WB052_000073-T1;
scaffold_1	funannotate	CDS	261288	261465	.	+	1	ID=WB052_000073-T1.cds;Parent=WB052_000073-T1;
scaffold_1	funannotate	gene	262362	266009	.	-	.	ID=WB052_000074;
scaffold_1	funannotate	mRNA	262362	266009	.	-	.	ID=WB052_000074-T1;Parent=WB052_000074;product=hypothetical protein;
scaffold_1	funannotate	exon	262362	266009	.	-	.	ID=WB052_000074-T1.exon1;Parent=WB052_000074-T1;
scaffold_1	funannotate	CDS	262362	266009	.	-	0	ID=WB052_000074-T1.cds;Parent=WB052_000074-T1;
scaffold_1	funannotate	gene	267957	269012	.	+	.	ID=WB052_000075;
scaffold_1	funannotate	mRNA	267957	269012	.	+	.	ID=WB052_000075-T1;Parent=WB052_000075;product=hypothetical protein;
scaffold_1	funannotate	exon	267957	269012	.	+	.	ID=WB052_000075-T1.exon1;Parent=WB052_000075-T1;
scaffold_1	funannotate	CDS	267957	269012	.	+	0	ID=WB052_000075-T1.cds;Parent=WB052_000075-T1;
scaffold_1	funannotate	gene	271800	273401	.	-	.	ID=WB052_000076;
scaffold_1	funannotate	mRNA	271800	273401	.	-	.	ID=WB052_000076-T1;Parent=WB052_000076;product=hypothetical protein;
scaffold_1	funannotate	exon	271800	273401	.	-	.	ID=WB052_000076-T1.exon1;Parent=WB052_000076-T1;
scaffold_1	funannotate	CDS	271800	273401	.	-	0	ID=WB052_000076-T1.cds;Parent=WB052_000076-T1;
scaffold_1	funannotate	gene	277276	278912	.	-	.	ID=WB052_000077;
scaffold_1	funannotate	mRNA	277276	278912	.	-	.	ID=WB052_000077-T1;Parent=WB052_000077;product=hypothetical protein;
scaffold_1	funannotate	exon	278780	278912	.	-	.	ID=WB052_000077-T1.exon1;Parent=WB052_000077-T1;
scaffold_1	funannotate	exon	278057	278504	.	-	.	ID=WB052_000077-T1.exon2;Parent=WB052_000077-T1;
scaffold_1	funannotate	exon	277276	277891	.	-	.	ID=WB052_000077-T1.exon3;Parent=WB052_000077-T1;
scaffold_1	funannotate	CDS	278780	278912	.	-	0	ID=WB052_000077-T1.cds;Parent=WB052_000077-T1;
scaffold_1	funannotate	CDS	278057	278504	.	-	2	ID=WB052_000077-T1.cds;Parent=WB052_000077-T1;
scaffold_1	funannotate	CDS	277276	277891	.	-	1	ID=WB052_000077-T1.cds;Parent=WB052_000077-T1;
scaffold_1	funannotate	gene	281847	282828	.	+	.	ID=WB052_000078;
scaffold_1	funannotate	mRNA	281847	282828	.	+	.	ID=WB052_000078-T1;Parent=WB052_000078;product=hypothetical protein;
scaffold_1	funannotate	exon	281847	282093	.	+	.	ID=WB052_000078-T1.exon1;Parent=WB052_000078-T1;
scaffold_1	funannotate	exon	282249	282614	.	+	.	ID=WB052_000078-T1.exon2;Parent=WB052_000078-T1;
scaffold_1	funannotate	exon	282743	282828	.	+	.	ID=WB052_000078-T1.exon3;Parent=WB052_000078-T1;
scaffold_1	funannotate	CDS	281847	282093	.	+	0	ID=WB052_000078-T1.cds;Parent=WB052_000078-T1;
scaffold_1	funannotate	CDS	282249	282614	.	+	2	ID=WB052_000078-T1.cds;Parent=WB052_000078-T1;
scaffold_1	funannotate	CDS	282743	282828	.	+	2	ID=WB052_000078-T1.cds;Parent=WB052_000078-T1;
scaffold_1	funannotate	gene	283217	284733	.	-	.	ID=WB052_000079;
scaffold_1	funannotate	mRNA	283217	284733	.	-	.	ID=WB052_000079-T1;Parent=WB052_000079;product=hypothetical protein;
scaffold_1	funannotate	exon	283824	284733	.	-	.	ID=WB052_000079-T1.exon1;Parent=WB052_000079-T1;
scaffold_1	funannotate	exon	283476	283715	.	-	.	ID=WB052_000079-T1.exon2;Parent=WB052_000079-T1;
scaffold_1	funannotate	exon	283217	283365	.	-	.	ID=WB052_000079-T1.exon3;Parent=WB052_000079-T1;
scaffold_1	funannotate	CDS	283824	284733	.	-	0	ID=WB052_000079-T1.cds;Parent=WB052_000079-T1;
scaffold_1	funannotate	CDS	283476	283715	.	-	2	ID=WB052_000079-T1.cds;Parent=WB052_000079-T1;
scaffold_1	funannotate	CDS	283217	283365	.	-	2	ID=WB052_000079-T1.cds;Parent=WB052_000079-T1;
scaffold_1	funannotate	gene	286179	287493	.	-	.	ID=WB052_000080;
scaffold_1	funannotate	mRNA	286179	287493	.	-	.	ID=WB052_000080-T1;Parent=WB052_000080;product=hypothetical protein;
scaffold_1	funannotate	exon	287077	287493	.	-	.	ID=WB052_000080-T1.exon1;Parent=WB052_000080-T1;
scaffold_1	funannotate	exon	286179	287006	.	-	.	ID=WB052_000080-T1.exon2;Parent=WB052_000080-T1;
scaffold_1	funannotate	CDS	287077	287493	.	-	0	ID=WB052_000080-T1.cds;Parent=WB052_000080-T1;
scaffold_1	funannotate	CDS	286179	287006	.	-	0	ID=WB052_000080-T1.cds;Parent=WB052_000080-T1;
scaffold_1	funannotate	gene	287918	288898	.	-	.	ID=WB052_000081;
scaffold_1	funannotate	mRNA	287918	288898	.	-	.	ID=WB052_000081-T1;Parent=WB052_000081;product=hypothetical protein;
scaffold_1	funannotate	exon	287918	288898	.	-	.	ID=WB052_000081-T1.exon1;Parent=WB052_000081-T1;
scaffold_1	funannotate	CDS	287918	288898	.	-	0	ID=WB052_000081-T1.cds;Parent=WB052_000081-T1;
scaffold_1	funannotate	gene	294421	296058	.	-	.	ID=WB052_000082;
scaffold_1	funannotate	mRNA	294421	296058	.	-	.	ID=WB052_000082-T1;Parent=WB052_000082;product=hypothetical protein;
scaffold_1	funannotate	exon	295756	296058	.	-	.	ID=WB052_000082-T1.exon1;Parent=WB052_000082-T1;
scaffold_1	funannotate	exon	294639	295679	.	-	.	ID=WB052_000082-T1.exon2;Parent=WB052_000082-T1;
scaffold_1	funannotate	exon	294421	294504	.	-	.	ID=WB052_000082-T1.exon3;Parent=WB052_000082-T1;
scaffold_1	funannotate	CDS	295756	296058	.	-	0	ID=WB052_000082-T1.cds;Parent=WB052_000082-T1;
scaffold_1	funannotate	CDS	294639	295679	.	-	0	ID=WB052_000082-T1.cds;Parent=WB052_000082-T1;
scaffold_1	funannotate	CDS	294421	294504	.	-	0	ID=WB052_000082-T1.cds;Parent=WB052_000082-T1;
scaffold_1	funannotate	gene	296987	300634	.	+	.	ID=WB052_000083;
scaffold_1	funannotate	mRNA	296987	300634	.	+	.	ID=WB052_000083-T1;Parent=WB052_000083;product=hypothetical protein;
scaffold_1	funannotate	exon	296987	297049	.	+	.	ID=WB052_000083-T1.exon1;Parent=WB052_000083-T1;
scaffold_1	funannotate	exon	297116	298059	.	+	.	ID=WB052_000083-T1.exon2;Parent=WB052_000083-T1;
scaffold_1	funannotate	exon	298201	300104	.	+	.	ID=WB052_000083-T1.exon3;Parent=WB052_000083-T1;
scaffold_1	funannotate	exon	300237	300634	.	+	.	ID=WB052_000083-T1.exon4;Parent=WB052_000083-T1;
scaffold_1	funannotate	CDS	296987	297049	.	+	0	ID=WB052_000083-T1.cds;Parent=WB052_000083-T1;
scaffold_1	funannotate	CDS	297116	298059	.	+	0	ID=WB052_000083-T1.cds;Parent=WB052_000083-T1;
scaffold_1	funannotate	CDS	298201	300104	.	+	1	ID=WB052_000083-T1.cds;Parent=WB052_000083-T1;
scaffold_1	funannotate	CDS	300237	300634	.	+	2	ID=WB052_000083-T1.cds;Parent=WB052_000083-T1;
scaffold_1	funannotate	gene	301428	303303	.	-	.	ID=WB052_000084;
scaffold_1	funannotate	mRNA	301428	303303	.	-	.	ID=WB052_000084-T1;Parent=WB052_000084;product=hypothetical protein;
scaffold_1	funannotate	exon	303253	303303	.	-	.	ID=WB052_000084-T1.exon1;Parent=WB052_000084-T1;
scaffold_1	funannotate	exon	302364	303107	.	-	.	ID=WB052_000084-T1.exon2;Parent=WB052_000084-T1;
scaffold_1	funannotate	exon	301639	302300	.	-	.	ID=WB052_000084-T1.exon3;Parent=WB052_000084-T1;
scaffold_1	funannotate	exon	301428	301572	.	-	.	ID=WB052_000084-T1.exon4;Parent=WB052_000084-T1;
scaffold_1	funannotate	CDS	303253	303303	.	-	0	ID=WB052_000084-T1.cds;Parent=WB052_000084-T1;
scaffold_1	funannotate	CDS	302364	303107	.	-	0	ID=WB052_000084-T1.cds;Parent=WB052_000084-T1;
scaffold_1	funannotate	CDS	301639	302300	.	-	0	ID=WB052_000084-T1.cds;Parent=WB052_000084-T1;
scaffold_1	funannotate	CDS	301428	301572	.	-	1	ID=WB052_000084-T1.cds;Parent=WB052_000084-T1;
scaffold_1	funannotate	gene	307406	309025	.	+	.	ID=WB052_000085;
scaffold_1	funannotate	mRNA	307406	309025	.	+	.	ID=WB052_000085-T1;Parent=WB052_000085;product=hypothetical protein;
scaffold_1	funannotate	exon	307406	309025	.	+	.	ID=WB052_000085-T1.exon1;Parent=WB052_000085-T1;
scaffold_1	funannotate	CDS	307406	309025	.	+	0	ID=WB052_000085-T1.cds;Parent=WB052_000085-T1;
scaffold_1	funannotate	gene	314865	315668	.	+	.	ID=WB052_000086;
scaffold_1	funannotate	mRNA	314865	315668	.	+	.	ID=WB052_000086-T1;Parent=WB052_000086;product=hypothetical protein;
scaffold_1	funannotate	exon	314865	315668	.	+	.	ID=WB052_000086-T1.exon1;Parent=WB052_000086-T1;
scaffold_1	funannotate	CDS	314865	315668	.	+	0	ID=WB052_000086-T1.cds;Parent=WB052_000086-T1;
scaffold_1	funannotate	gene	320758	322176	.	+	.	ID=WB052_000087;
scaffold_1	funannotate	mRNA	320758	322176	.	+	.	ID=WB052_000087-T1;Parent=WB052_000087;product=hypothetical protein;
scaffold_1	funannotate	exon	320758	322176	.	+	.	ID=WB052_000087-T1.exon1;Parent=WB052_000087-T1;
scaffold_1	funannotate	CDS	320758	322176	.	+	0	ID=WB052_000087-T1.cds;Parent=WB052_000087-T1;
scaffold_1	funannotate	gene	322761	323891	.	-	.	ID=WB052_000088;
scaffold_1	funannotate	mRNA	322761	323891	.	-	.	ID=WB052_000088-T1;Parent=WB052_000088;product=hypothetical protein;
scaffold_1	funannotate	exon	323773	323891	.	-	.	ID=WB052_000088-T1.exon1;Parent=WB052_000088-T1;
scaffold_1	funannotate	exon	322761	323655	.	-	.	ID=WB052_000088-T1.exon2;Parent=WB052_000088-T1;
scaffold_1	funannotate	CDS	323773	323891	.	-	0	ID=WB052_000088-T1.cds;Parent=WB052_000088-T1;
scaffold_1	funannotate	CDS	322761	323655	.	-	1	ID=WB052_000088-T1.cds;Parent=WB052_000088-T1;
scaffold_1	funannotate	gene	324481	325629	.	-	.	ID=WB052_000089;
scaffold_1	funannotate	mRNA	324481	325629	.	-	.	ID=WB052_000089-T1;Parent=WB052_000089;product=hypothetical protein;
scaffold_1	funannotate	exon	324481	325629	.	-	.	ID=WB052_000089-T1.exon1;Parent=WB052_000089-T1;
scaffold_1	funannotate	CDS	324481	325629	.	-	0	ID=WB052_000089-T1.cds;Parent=WB052_000089-T1;
scaffold_1	funannotate	gene	326578	327947	.	+	.	ID=WB052_000090;
scaffold_1	funannotate	mRNA	326578	327947	.	+	.	ID=WB052_000090-T1;Parent=WB052_000090;product=hypothetical protein;
scaffold_1	funannotate	exon	326578	326619	.	+	.	ID=WB052_000090-T1.exon1;Parent=WB052_000090-T1;
scaffold_1	funannotate	exon	326702	327348	.	+	.	ID=WB052_000090-T1.exon2;Parent=WB052_000090-T1;
scaffold_1	funannotate	exon	327521	327709	.	+	.	ID=WB052_000090-T1.exon3;Parent=WB052_000090-T1;
scaffold_1	funannotate	exon	327815	327947	.	+	.	ID=WB052_000090-T1.exon4;Parent=WB052_000090-T1;
scaffold_1	funannotate	CDS	326578	326619	.	+	0	ID=WB052_000090-T1.cds;Parent=WB052_000090-T1;
scaffold_1	funannotate	CDS	326702	327348	.	+	0	ID=WB052_000090-T1.cds;Parent=WB052_000090-T1;
scaffold_1	funannotate	CDS	327521	327709	.	+	1	ID=WB052_000090-T1.cds;Parent=WB052_000090-T1;
scaffold_1	funannotate	CDS	327815	327947	.	+	1	ID=WB052_000090-T1.cds;Parent=WB052_000090-T1;
scaffold_1	funannotate	gene	328599	329975	.	-	.	ID=WB052_000091;
scaffold_1	funannotate	mRNA	328599	329975	.	-	.	ID=WB052_000091-T1;Parent=WB052_000091;product=hypothetical protein;
scaffold_1	funannotate	exon	329536	329975	.	-	.	ID=WB052_000091-T1.exon1;Parent=WB052_000091-T1;
scaffold_1	funannotate	exon	328599	329478	.	-	.	ID=WB052_000091-T1.exon2;Parent=WB052_000091-T1;
scaffold_1	funannotate	CDS	329536	329975	.	-	0	ID=WB052_000091-T1.cds;Parent=WB052_000091-T1;
scaffold_1	funannotate	CDS	328599	329478	.	-	1	ID=WB052_000091-T1.cds;Parent=WB052_000091-T1;
scaffold_1	funannotate	gene	331835	333880	.	-	.	ID=WB052_000092;
scaffold_1	funannotate	mRNA	331835	333880	.	-	.	ID=WB052_000092-T1;Parent=WB052_000092;product=hypothetical protein;
scaffold_1	funannotate	exon	333517	333880	.	-	.	ID=WB052_000092-T1.exon1;Parent=WB052_000092-T1;
scaffold_1	funannotate	exon	331835	333447	.	-	.	ID=WB052_000092-T1.exon2;Parent=WB052_000092-T1;
scaffold_1	funannotate	CDS	333517	333880	.	-	0	ID=WB052_000092-T1.cds;Parent=WB052_000092-T1;
scaffold_1	funannotate	CDS	331835	333447	.	-	2	ID=WB052_000092-T1.cds;Parent=WB052_000092-T1;
scaffold_1	funannotate	gene	336536	337286	.	-	.	ID=WB052_000093;
scaffold_1	funannotate	mRNA	336536	337286	.	-	.	ID=WB052_000093-T1;Parent=WB052_000093;product=hypothetical protein;
scaffold_1	funannotate	exon	337270	337286	.	-	.	ID=WB052_000093-T1.exon1;Parent=WB052_000093-T1;
scaffold_1	funannotate	exon	337163	337195	.	-	.	ID=WB052_000093-T1.exon2;Parent=WB052_000093-T1;
scaffold_1	funannotate	exon	336944	337007	.	-	.	ID=WB052_000093-T1.exon3;Parent=WB052_000093-T1;
scaffold_1	funannotate	exon	336656	336738	.	-	.	ID=WB052_000093-T1.exon4;Parent=WB052_000093-T1;
scaffold_1	funannotate	exon	336536	336599	.	-	.	ID=WB052_000093-T1.exon5;Parent=WB052_000093-T1;
scaffold_1	funannotate	CDS	337270	337286	.	-	0	ID=WB052_000093-T1.cds;Parent=WB052_000093-T1;
scaffold_1	funannotate	CDS	337163	337195	.	-	1	ID=WB052_000093-T1.cds;Parent=WB052_000093-T1;
scaffold_1	funannotate	CDS	336944	337007	.	-	1	ID=WB052_000093-T1.cds;Parent=WB052_000093-T1;
scaffold_1	funannotate	CDS	336656	336738	.	-	0	ID=WB052_000093-T1.cds;Parent=WB052_000093-T1;
scaffold_1	funannotate	CDS	336536	336599	.	-	1	ID=WB052_000093-T1.cds;Parent=WB052_000093-T1;
scaffold_1	funannotate	gene	339104	340547	.	+	.	ID=WB052_000094;
scaffold_1	funannotate	mRNA	339104	340547	.	+	.	ID=WB052_000094-T1;Parent=WB052_000094;product=hypothetical protein;
scaffold_1	funannotate	exon	339104	339158	.	+	.	ID=WB052_000094-T1.exon1;Parent=WB052_000094-T1;
scaffold_1	funannotate	exon	339220	339709	.	+	.	ID=WB052_000094-T1.exon2;Parent=WB052_000094-T1;
scaffold_1	funannotate	exon	339765	340330	.	+	.	ID=WB052_000094-T1.exon3;Parent=WB052_000094-T1;
scaffold_1	funannotate	exon	340390	340547	.	+	.	ID=WB052_000094-T1.exon4;Parent=WB052_000094-T1;
scaffold_1	funannotate	CDS	339104	339158	.	+	0	ID=WB052_000094-T1.cds;Parent=WB052_000094-T1;
scaffold_1	funannotate	CDS	339220	339709	.	+	2	ID=WB052_000094-T1.cds;Parent=WB052_000094-T1;
scaffold_1	funannotate	CDS	339765	340330	.	+	1	ID=WB052_000094-T1.cds;Parent=WB052_000094-T1;
scaffold_1	funannotate	CDS	340390	340547	.	+	2	ID=WB052_000094-T1.cds;Parent=WB052_000094-T1;
scaffold_1	funannotate	gene	341647	343515	.	+	.	ID=WB052_000095;
scaffold_1	funannotate	mRNA	341647	343515	.	+	.	ID=WB052_000095-T1;Parent=WB052_000095;product=hypothetical protein;
scaffold_1	funannotate	exon	341647	342912	.	+	.	ID=WB052_000095-T1.exon1;Parent=WB052_000095-T1;
scaffold_1	funannotate	exon	342995	343346	.	+	.	ID=WB052_000095-T1.exon2;Parent=WB052_000095-T1;
scaffold_1	funannotate	exon	343439	343515	.	+	.	ID=WB052_000095-T1.exon3;Parent=WB052_000095-T1;
scaffold_1	funannotate	CDS	341647	342912	.	+	0	ID=WB052_000095-T1.cds;Parent=WB052_000095-T1;
scaffold_1	funannotate	CDS	342995	343346	.	+	0	ID=WB052_000095-T1.cds;Parent=WB052_000095-T1;
scaffold_1	funannotate	CDS	343439	343515	.	+	2	ID=WB052_000095-T1.cds;Parent=WB052_000095-T1;
scaffold_1	funannotate	gene	344355	345641	.	-	.	ID=WB052_000096;
scaffold_1	funannotate	mRNA	344355	345641	.	-	.	ID=WB052_000096-T1;Parent=WB052_000096;product=hypothetical protein;
scaffold_1	funannotate	exon	345626	345641	.	-	.	ID=WB052_000096-T1.exon1;Parent=WB052_000096-T1;
scaffold_1	funannotate	exon	345123	345361	.	-	.	ID=WB052_000096-T1.exon2;Parent=WB052_000096-T1;
scaffold_1	funannotate	exon	344355	345044	.	-	.	ID=WB052_000096-T1.exon3;Parent=WB052_000096-T1;
scaffold_1	funannotate	CDS	345626	345641	.	-	0	ID=WB052_000096-T1.cds;Parent=WB052_000096-T1;
scaffold_1	funannotate	CDS	345123	345361	.	-	2	ID=WB052_000096-T1.cds;Parent=WB052_000096-T1;
scaffold_1	funannotate	CDS	344355	345044	.	-	0	ID=WB052_000096-T1.cds;Parent=WB052_000096-T1;
scaffold_1	funannotate	gene	346349	348144	.	+	.	ID=WB052_000097;
scaffold_1	funannotate	mRNA	346349	348144	.	+	.	ID=WB052_000097-T1;Parent=WB052_000097;product=hypothetical protein;
scaffold_1	funannotate	exon	346349	346407	.	+	.	ID=WB052_000097-T1.exon1;Parent=WB052_000097-T1;
scaffold_1	funannotate	exon	346501	347893	.	+	.	ID=WB052_000097-T1.exon2;Parent=WB052_000097-T1;
scaffold_1	funannotate	exon	347953	348144	.	+	.	ID=WB052_000097-T1.exon3;Parent=WB052_000097-T1;
scaffold_1	funannotate	CDS	346349	346407	.	+	0	ID=WB052_000097-T1.cds;Parent=WB052_000097-T1;
scaffold_1	funannotate	CDS	346501	347893	.	+	1	ID=WB052_000097-T1.cds;Parent=WB052_000097-T1;
scaffold_1	funannotate	CDS	347953	348144	.	+	0	ID=WB052_000097-T1.cds;Parent=WB052_000097-T1;
scaffold_1	funannotate	gene	358664	361191	.	+	.	ID=WB052_000098;
scaffold_1	funannotate	mRNA	358664	361191	.	+	.	ID=WB052_000098-T1;Parent=WB052_000098;product=hypothetical protein;
scaffold_1	funannotate	exon	358664	358853	.	+	.	ID=WB052_000098-T1.exon1;Parent=WB052_000098-T1;
scaffold_1	funannotate	exon	359006	360137	.	+	.	ID=WB052_000098-T1.exon2;Parent=WB052_000098-T1;
scaffold_1	funannotate	exon	360192	360421	.	+	.	ID=WB052_000098-T1.exon3;Parent=WB052_000098-T1;
scaffold_1	funannotate	exon	360476	361191	.	+	.	ID=WB052_000098-T1.exon4;Parent=WB052_000098-T1;
scaffold_1	funannotate	CDS	358664	358853	.	+	0	ID=WB052_000098-T1.cds;Parent=WB052_000098-T1;
scaffold_1	funannotate	CDS	359006	360137	.	+	2	ID=WB052_000098-T1.cds;Parent=WB052_000098-T1;
scaffold_1	funannotate	CDS	360192	360421	.	+	1	ID=WB052_000098-T1.cds;Parent=WB052_000098-T1;
scaffold_1	funannotate	CDS	360476	361191	.	+	2	ID=WB052_000098-T1.cds;Parent=WB052_000098-T1;
scaffold_1	funannotate	gene	361285	362457	.	+	.	ID=WB052_000099;
scaffold_1	funannotate	mRNA	361285	362457	.	+	.	ID=WB052_000099-T1;Parent=WB052_000099;product=hypothetical protein;
scaffold_1	funannotate	exon	361285	362457	.	+	.	ID=WB052_000099-T1.exon1;Parent=WB052_000099-T1;
scaffold_1	funannotate	CDS	361285	362457	.	+	0	ID=WB052_000099-T1.cds;Parent=WB052_000099-T1;
scaffold_1	funannotate	gene	363524	364654	.	-	.	ID=WB052_000100;
scaffold_1	funannotate	mRNA	363524	364654	.	-	.	ID=WB052_000100-T1;Parent=WB052_000100;product=hypothetical protein;
scaffold_1	funannotate	exon	364053	364654	.	-	.	ID=WB052_000100-T1.exon1;Parent=WB052_000100-T1;
scaffold_1	funannotate	exon	363524	363971	.	-	.	ID=WB052_000100-T1.exon2;Parent=WB052_000100-T1;
scaffold_1	funannotate	CDS	364053	364654	.	-	0	ID=WB052_000100-T1.cds;Parent=WB052_000100-T1;
scaffold_1	funannotate	CDS	363524	363971	.	-	1	ID=WB052_000100-T1.cds;Parent=WB052_000100-T1;
scaffold_1	funannotate	gene	365076	366118	.	+	.	ID=WB052_000101;
scaffold_1	funannotate	mRNA	365076	366118	.	+	.	ID=WB052_000101-T1;Parent=WB052_000101;product=hypothetical protein;
scaffold_1	funannotate	exon	365076	365082	.	+	.	ID=WB052_000101-T1.exon1;Parent=WB052_000101-T1;
scaffold_1	funannotate	exon	365280	366118	.	+	.	ID=WB052_000101-T1.exon2;Parent=WB052_000101-T1;
scaffold_1	funannotate	CDS	365076	365082	.	+	0	ID=WB052_000101-T1.cds;Parent=WB052_000101-T1;
scaffold_1	funannotate	CDS	365280	366118	.	+	2	ID=WB052_000101-T1.cds;Parent=WB052_000101-T1;
scaffold_1	funannotate	gene	367079	371993	.	-	.	ID=WB052_000102;
scaffold_1	funannotate	mRNA	367079	371993	.	-	.	ID=WB052_000102-T1;Parent=WB052_000102;product=hypothetical protein;
scaffold_1	funannotate	exon	371341	371993	.	-	.	ID=WB052_000102-T1.exon1;Parent=WB052_000102-T1;
scaffold_1	funannotate	exon	367079	371279	.	-	.	ID=WB052_000102-T1.exon2;Parent=WB052_000102-T1;
scaffold_1	funannotate	CDS	371341	371993	.	-	0	ID=WB052_000102-T1.cds;Parent=WB052_000102-T1;
scaffold_1	funannotate	CDS	367079	371279	.	-	1	ID=WB052_000102-T1.cds;Parent=WB052_000102-T1;
scaffold_1	funannotate	gene	380484	380762	.	-	.	ID=WB052_000103;
scaffold_1	funannotate	mRNA	380484	380762	.	-	.	ID=WB052_000103-T1;Parent=WB052_000103;product=hypothetical protein;
scaffold_1	funannotate	exon	380484	380762	.	-	.	ID=WB052_000103-T1.exon1;Parent=WB052_000103-T1;
scaffold_1	funannotate	CDS	380484	380762	.	-	0	ID=WB052_000103-T1.cds;Parent=WB052_000103-T1;
scaffold_1	funannotate	gene	382315	384393	.	-	.	ID=WB052_000104;
scaffold_1	funannotate	mRNA	382315	384393	.	-	.	ID=WB052_000104-T1;Parent=WB052_000104;product=hypothetical protein;
scaffold_1	funannotate	exon	383423	384393	.	-	.	ID=WB052_000104-T1.exon1;Parent=WB052_000104-T1;
scaffold_1	funannotate	exon	383004	383366	.	-	.	ID=WB052_000104-T1.exon2;Parent=WB052_000104-T1;
scaffold_1	funannotate	exon	382597	382942	.	-	.	ID=WB052_000104-T1.exon3;Parent=WB052_000104-T1;
scaffold_1	funannotate	exon	382315	382551	.	-	.	ID=WB052_000104-T1.exon4;Parent=WB052_000104-T1;
scaffold_1	funannotate	CDS	383423	384393	.	-	0	ID=WB052_000104-T1.cds;Parent=WB052_000104-T1;
scaffold_1	funannotate	CDS	383004	383366	.	-	1	ID=WB052_000104-T1.cds;Parent=WB052_000104-T1;
scaffold_1	funannotate	CDS	382597	382942	.	-	1	ID=WB052_000104-T1.cds;Parent=WB052_000104-T1;
scaffold_1	funannotate	CDS	382315	382551	.	-	0	ID=WB052_000104-T1.cds;Parent=WB052_000104-T1;
scaffold_1	funannotate	gene	386429	387452	.	-	.	ID=WB052_000105;
scaffold_1	funannotate	mRNA	386429	387452	.	-	.	ID=WB052_000105-T1;Parent=WB052_000105;product=hypothetical protein;
scaffold_1	funannotate	exon	386671	387452	.	-	.	ID=WB052_000105-T1.exon1;Parent=WB052_000105-T1;
scaffold_1	funannotate	exon	386429	386615	.	-	.	ID=WB052_000105-T1.exon2;Parent=WB052_000105-T1;
scaffold_1	funannotate	CDS	386671	387452	.	-	0	ID=WB052_000105-T1.cds;Parent=WB052_000105-T1;
scaffold_1	funannotate	CDS	386429	386615	.	-	1	ID=WB052_000105-T1.cds;Parent=WB052_000105-T1;
scaffold_1	funannotate	gene	388748	390371	.	+	.	ID=WB052_000106;
scaffold_1	funannotate	mRNA	388748	390371	.	+	.	ID=WB052_000106-T1;Parent=WB052_000106;product=hypothetical protein;
scaffold_1	funannotate	exon	388748	388760	.	+	.	ID=WB052_000106-T1.exon1;Parent=WB052_000106-T1;
scaffold_1	funannotate	exon	388821	389102	.	+	.	ID=WB052_000106-T1.exon2;Parent=WB052_000106-T1;
scaffold_1	funannotate	exon	389164	390371	.	+	.	ID=WB052_000106-T1.exon3;Parent=WB052_000106-T1;
scaffold_1	funannotate	CDS	388748	388760	.	+	0	ID=WB052_000106-T1.cds;Parent=WB052_000106-T1;
scaffold_1	funannotate	CDS	388821	389102	.	+	2	ID=WB052_000106-T1.cds;Parent=WB052_000106-T1;
scaffold_1	funannotate	CDS	389164	390371	.	+	2	ID=WB052_000106-T1.cds;Parent=WB052_000106-T1;
scaffold_1	funannotate	gene	390732	392356	.	-	.	ID=WB052_000107;
scaffold_1	funannotate	mRNA	390732	392356	.	-	.	ID=WB052_000107-T1;Parent=WB052_000107;product=hypothetical protein;
scaffold_1	funannotate	exon	392290	392356	.	-	.	ID=WB052_000107-T1.exon1;Parent=WB052_000107-T1;
scaffold_1	funannotate	exon	391606	392198	.	-	.	ID=WB052_000107-T1.exon2;Parent=WB052_000107-T1;
scaffold_1	funannotate	exon	391402	391474	.	-	.	ID=WB052_000107-T1.exon3;Parent=WB052_000107-T1;
scaffold_1	funannotate	exon	391176	391231	.	-	.	ID=WB052_000107-T1.exon4;Parent=WB052_000107-T1;
scaffold_1	funannotate	exon	390982	391013	.	-	.	ID=WB052_000107-T1.exon5;Parent=WB052_000107-T1;
scaffold_1	funannotate	exon	390732	390921	.	-	.	ID=WB052_000107-T1.exon6;Parent=WB052_000107-T1;
scaffold_1	funannotate	CDS	392290	392356	.	-	0	ID=WB052_000107-T1.cds;Parent=WB052_000107-T1;
scaffold_1	funannotate	CDS	391606	392198	.	-	2	ID=WB052_000107-T1.cds;Parent=WB052_000107-T1;
scaffold_1	funannotate	CDS	391402	391474	.	-	0	ID=WB052_000107-T1.cds;Parent=WB052_000107-T1;
scaffold_1	funannotate	CDS	391176	391231	.	-	2	ID=WB052_000107-T1.cds;Parent=WB052_000107-T1;
scaffold_1	funannotate	CDS	390982	391013	.	-	0	ID=WB052_000107-T1.cds;Parent=WB052_000107-T1;
scaffold_1	funannotate	CDS	390732	390921	.	-	1	ID=WB052_000107-T1.cds;Parent=WB052_000107-T1;
scaffold_1	funannotate	gene	393275	394230	.	+	.	ID=WB052_000108;
scaffold_1	funannotate	mRNA	393275	394230	.	+	.	ID=WB052_000108-T1;Parent=WB052_000108;product=hypothetical protein;
scaffold_1	funannotate	exon	393275	393430	.	+	.	ID=WB052_000108-T1.exon1;Parent=WB052_000108-T1;
scaffold_1	funannotate	exon	393528	393704	.	+	.	ID=WB052_000108-T1.exon2;Parent=WB052_000108-T1;
scaffold_1	funannotate	exon	393814	394230	.	+	.	ID=WB052_000108-T1.exon3;Parent=WB052_000108-T1;
scaffold_1	funannotate	CDS	393275	393430	.	+	0	ID=WB052_000108-T1.cds;Parent=WB052_000108-T1;
scaffold_1	funannotate	CDS	393528	393704	.	+	0	ID=WB052_000108-T1.cds;Parent=WB052_000108-T1;
scaffold_1	funannotate	CDS	393814	394230	.	+	0	ID=WB052_000108-T1.cds;Parent=WB052_000108-T1;
scaffold_1	funannotate	gene	395334	396299	.	+	.	ID=WB052_000109;
scaffold_1	funannotate	mRNA	395334	396299	.	+	.	ID=WB052_000109-T1;Parent=WB052_000109;product=hypothetical protein;
scaffold_1	funannotate	exon	395334	396299	.	+	.	ID=WB052_000109-T1.exon1;Parent=WB052_000109-T1;
scaffold_1	funannotate	CDS	395334	396299	.	+	0	ID=WB052_000109-T1.cds;Parent=WB052_000109-T1;
scaffold_1	funannotate	gene	396576	397192	.	-	.	ID=WB052_000110;
scaffold_1	funannotate	mRNA	396576	397192	.	-	.	ID=WB052_000110-T1;Parent=WB052_000110;product=hypothetical protein;
scaffold_1	funannotate	exon	396965	397192	.	-	.	ID=WB052_000110-T1.exon1;Parent=WB052_000110-T1;
scaffold_1	funannotate	exon	396576	396902	.	-	.	ID=WB052_000110-T1.exon2;Parent=WB052_000110-T1;
scaffold_1	funannotate	CDS	396965	397192	.	-	0	ID=WB052_000110-T1.cds;Parent=WB052_000110-T1;
scaffold_1	funannotate	CDS	396576	396902	.	-	0	ID=WB052_000110-T1.cds;Parent=WB052_000110-T1;
scaffold_1	funannotate	gene	397851	412740	.	+	.	ID=WB052_000111;
scaffold_1	funannotate	mRNA	397851	412740	.	+	.	ID=WB052_000111-T1;Parent=WB052_000111;product=hypothetical protein;
scaffold_1	funannotate	exon	397851	405107	.	+	.	ID=WB052_000111-T1.exon1;Parent=WB052_000111-T1;
scaffold_1	funannotate	exon	405163	405480	.	+	.	ID=WB052_000111-T1.exon2;Parent=WB052_000111-T1;
scaffold_1	funannotate	exon	405529	412740	.	+	.	ID=WB052_000111-T1.exon3;Parent=WB052_000111-T1;
scaffold_1	funannotate	CDS	397851	405107	.	+	0	ID=WB052_000111-T1.cds;Parent=WB052_000111-T1;
scaffold_1	funannotate	CDS	405163	405480	.	+	0	ID=WB052_000111-T1.cds;Parent=WB052_000111-T1;
scaffold_1	funannotate	CDS	405529	412740	.	+	0	ID=WB052_000111-T1.cds;Parent=WB052_000111-T1;
scaffold_1	funannotate	gene	413408	414816	.	-	.	ID=WB052_000112;
scaffold_1	funannotate	mRNA	413408	414816	.	-	.	ID=WB052_000112-T1;Parent=WB052_000112;product=hypothetical protein;
scaffold_1	funannotate	exon	414181	414816	.	-	.	ID=WB052_000112-T1.exon1;Parent=WB052_000112-T1;
scaffold_1	funannotate	exon	413408	414097	.	-	.	ID=WB052_000112-T1.exon2;Parent=WB052_000112-T1;
scaffold_1	funannotate	CDS	414181	414816	.	-	0	ID=WB052_000112-T1.cds;Parent=WB052_000112-T1;
scaffold_1	funannotate	CDS	413408	414097	.	-	0	ID=WB052_000112-T1.cds;Parent=WB052_000112-T1;
scaffold_1	funannotate	gene	521432	521921	.	+	.	ID=WB052_000113;
scaffold_1	funannotate	mRNA	521432	521921	.	+	.	ID=WB052_000113-T1;Parent=WB052_000113;product=hypothetical protein;
scaffold_1	funannotate	exon	521432	521727	.	+	.	ID=WB052_000113-T1.exon1;Parent=WB052_000113-T1;
scaffold_1	funannotate	exon	521786	521921	.	+	.	ID=WB052_000113-T1.exon2;Parent=WB052_000113-T1;
scaffold_1	funannotate	CDS	521432	521727	.	+	0	ID=WB052_000113-T1.cds;Parent=WB052_000113-T1;
scaffold_1	funannotate	CDS	521786	521921	.	+	1	ID=WB052_000113-T1.cds;Parent=WB052_000113-T1;
scaffold_1	funannotate	gene	522524	523393	.	-	.	ID=WB052_000114;
scaffold_1	funannotate	mRNA	522524	523393	.	-	.	ID=WB052_000114-T1;Parent=WB052_000114;product=hypothetical protein;
scaffold_1	funannotate	exon	523286	523393	.	-	.	ID=WB052_000114-T1.exon1;Parent=WB052_000114-T1;
scaffold_1	funannotate	exon	523003	523216	.	-	.	ID=WB052_000114-T1.exon2;Parent=WB052_000114-T1;
scaffold_1	funannotate	exon	522833	522936	.	-	.	ID=WB052_000114-T1.exon3;Parent=WB052_000114-T1;
scaffold_1	funannotate	exon	522524	522769	.	-	.	ID=WB052_000114-T1.exon4;Parent=WB052_000114-T1;
scaffold_1	funannotate	CDS	523286	523393	.	-	0	ID=WB052_000114-T1.cds;Parent=WB052_000114-T1;
scaffold_1	funannotate	CDS	523003	523216	.	-	0	ID=WB052_000114-T1.cds;Parent=WB052_000114-T1;
scaffold_1	funannotate	CDS	522833	522936	.	-	2	ID=WB052_000114-T1.cds;Parent=WB052_000114-T1;
scaffold_1	funannotate	CDS	522524	522769	.	-	0	ID=WB052_000114-T1.cds;Parent=WB052_000114-T1;
scaffold_1	funannotate	gene	525767	526972	.	+	.	ID=WB052_000115;
scaffold_1	funannotate	mRNA	525767	526972	.	+	.	ID=WB052_000115-T1;Parent=WB052_000115;product=hypothetical protein;
scaffold_1	funannotate	exon	525767	526019	.	+	.	ID=WB052_000115-T1.exon1;Parent=WB052_000115-T1;
scaffold_1	funannotate	exon	526073	526900	.	+	.	ID=WB052_000115-T1.exon2;Parent=WB052_000115-T1;
scaffold_1	funannotate	exon	526953	526972	.	+	.	ID=WB052_000115-T1.exon3;Parent=WB052_000115-T1;
scaffold_1	funannotate	CDS	525767	526019	.	+	0	ID=WB052_000115-T1.cds;Parent=WB052_000115-T1;
scaffold_1	funannotate	CDS	526073	526900	.	+	2	ID=WB052_000115-T1.cds;Parent=WB052_000115-T1;
scaffold_1	funannotate	CDS	526953	526972	.	+	2	ID=WB052_000115-T1.cds;Parent=WB052_000115-T1;
scaffold_1	funannotate	gene	528463	530184	.	+	.	ID=WB052_000116;
scaffold_1	funannotate	mRNA	528463	530184	.	+	.	ID=WB052_000116-T1;Parent=WB052_000116;product=hypothetical protein;
scaffold_1	funannotate	exon	528463	529171	.	+	.	ID=WB052_000116-T1.exon1;Parent=WB052_000116-T1;
scaffold_1	funannotate	exon	529328	529576	.	+	.	ID=WB052_000116-T1.exon2;Parent=WB052_000116-T1;
scaffold_1	funannotate	exon	529744	529754	.	+	.	ID=WB052_000116-T1.exon3;Parent=WB052_000116-T1;
scaffold_1	funannotate	exon	529860	530091	.	+	.	ID=WB052_000116-T1.exon4;Parent=WB052_000116-T1;
scaffold_1	funannotate	exon	530156	530184	.	+	.	ID=WB052_000116-T1.exon5;Parent=WB052_000116-T1;
scaffold_1	funannotate	CDS	528463	529171	.	+	0	ID=WB052_000116-T1.cds;Parent=WB052_000116-T1;
scaffold_1	funannotate	CDS	529328	529576	.	+	2	ID=WB052_000116-T1.cds;Parent=WB052_000116-T1;
scaffold_1	funannotate	CDS	529744	529754	.	+	2	ID=WB052_000116-T1.cds;Parent=WB052_000116-T1;
scaffold_1	funannotate	CDS	529860	530091	.	+	0	ID=WB052_000116-T1.cds;Parent=WB052_000116-T1;
scaffold_1	funannotate	CDS	530156	530184	.	+	2	ID=WB052_000116-T1.cds;Parent=WB052_000116-T1;
scaffold_1	funannotate	gene	531449	532952	.	-	.	ID=WB052_000117;
scaffold_1	funannotate	mRNA	531449	532952	.	-	.	ID=WB052_000117-T1;Parent=WB052_000117;product=hypothetical protein;
scaffold_1	funannotate	exon	532922	532952	.	-	.	ID=WB052_000117-T1.exon1;Parent=WB052_000117-T1;
scaffold_1	funannotate	exon	532765	532823	.	-	.	ID=WB052_000117-T1.exon2;Parent=WB052_000117-T1;
scaffold_1	funannotate	exon	531608	532687	.	-	.	ID=WB052_000117-T1.exon3;Parent=WB052_000117-T1;
scaffold_1	funannotate	exon	531449	531538	.	-	.	ID=WB052_000117-T1.exon4;Parent=WB052_000117-T1;
scaffold_1	funannotate	CDS	532922	532952	.	-	0	ID=WB052_000117-T1.cds;Parent=WB052_000117-T1;
scaffold_1	funannotate	CDS	532765	532823	.	-	2	ID=WB052_000117-T1.cds;Parent=WB052_000117-T1;
scaffold_1	funannotate	CDS	531608	532687	.	-	0	ID=WB052_000117-T1.cds;Parent=WB052_000117-T1;
scaffold_1	funannotate	CDS	531449	531538	.	-	0	ID=WB052_000117-T1.cds;Parent=WB052_000117-T1;
scaffold_1	funannotate	gene	533467	535623	.	+	.	ID=WB052_000118;
scaffold_1	funannotate	mRNA	533467	535623	.	+	.	ID=WB052_000118-T1;Parent=WB052_000118;product=hypothetical protein;
scaffold_1	funannotate	exon	533467	533486	.	+	.	ID=WB052_000118-T1.exon1;Parent=WB052_000118-T1;
scaffold_1	funannotate	exon	533581	533797	.	+	.	ID=WB052_000118-T1.exon2;Parent=WB052_000118-T1;
scaffold_1	funannotate	exon	533866	533938	.	+	.	ID=WB052_000118-T1.exon3;Parent=WB052_000118-T1;
scaffold_1	funannotate	exon	534025	534062	.	+	.	ID=WB052_000118-T1.exon4;Parent=WB052_000118-T1;
scaffold_1	funannotate	exon	534121	534771	.	+	.	ID=WB052_000118-T1.exon5;Parent=WB052_000118-T1;
scaffold_1	funannotate	exon	534844	535623	.	+	.	ID=WB052_000118-T1.exon6;Parent=WB052_000118-T1;
scaffold_1	funannotate	CDS	533467	533486	.	+	0	ID=WB052_000118-T1.cds;Parent=WB052_000118-T1;
scaffold_1	funannotate	CDS	533581	533797	.	+	1	ID=WB052_000118-T1.cds;Parent=WB052_000118-T1;
scaffold_1	funannotate	CDS	533866	533938	.	+	0	ID=WB052_000118-T1.cds;Parent=WB052_000118-T1;
scaffold_1	funannotate	CDS	534025	534062	.	+	2	ID=WB052_000118-T1.cds;Parent=WB052_000118-T1;
scaffold_1	funannotate	CDS	534121	534771	.	+	0	ID=WB052_000118-T1.cds;Parent=WB052_000118-T1;
scaffold_1	funannotate	CDS	534844	535623	.	+	0	ID=WB052_000118-T1.cds;Parent=WB052_000118-T1;
scaffold_1	funannotate	gene	535866	536947	.	-	.	ID=WB052_000119;
scaffold_1	funannotate	mRNA	535866	536947	.	-	.	ID=WB052_000119-T1;Parent=WB052_000119;product=hypothetical protein;
scaffold_1	funannotate	exon	536923	536947	.	-	.	ID=WB052_000119-T1.exon1;Parent=WB052_000119-T1;
scaffold_1	funannotate	exon	535866	536860	.	-	.	ID=WB052_000119-T1.exon2;Parent=WB052_000119-T1;
scaffold_1	funannotate	CDS	536923	536947	.	-	0	ID=WB052_000119-T1.cds;Parent=WB052_000119-T1;
scaffold_1	funannotate	CDS	535866	536860	.	-	2	ID=WB052_000119-T1.cds;Parent=WB052_000119-T1;
scaffold_1	funannotate	gene	537561	538430	.	+	.	ID=WB052_000120;
scaffold_1	funannotate	mRNA	537561	538430	.	+	.	ID=WB052_000120-T1;Parent=WB052_000120;product=hypothetical protein;
scaffold_1	funannotate	exon	537561	537580	.	+	.	ID=WB052_000120-T1.exon1;Parent=WB052_000120-T1;
scaffold_1	funannotate	exon	537789	538216	.	+	.	ID=WB052_000120-T1.exon2;Parent=WB052_000120-T1;
scaffold_1	funannotate	exon	538285	538430	.	+	.	ID=WB052_000120-T1.exon3;Parent=WB052_000120-T1;
scaffold_1	funannotate	CDS	537561	537580	.	+	0	ID=WB052_000120-T1.cds;Parent=WB052_000120-T1;
scaffold_1	funannotate	CDS	537789	538216	.	+	1	ID=WB052_000120-T1.cds;Parent=WB052_000120-T1;
scaffold_1	funannotate	CDS	538285	538430	.	+	2	ID=WB052_000120-T1.cds;Parent=WB052_000120-T1;
scaffold_1	funannotate	gene	539289	540758	.	+	.	ID=WB052_000121;
scaffold_1	funannotate	mRNA	539289	540758	.	+	.	ID=WB052_000121-T1;Parent=WB052_000121;product=hypothetical protein;
scaffold_1	funannotate	exon	539289	539699	.	+	.	ID=WB052_000121-T1.exon1;Parent=WB052_000121-T1;
scaffold_1	funannotate	exon	539816	539896	.	+	.	ID=WB052_000121-T1.exon2;Parent=WB052_000121-T1;
scaffold_1	funannotate	exon	539954	540188	.	+	.	ID=WB052_000121-T1.exon3;Parent=WB052_000121-T1;
scaffold_1	funannotate	exon	540265	540758	.	+	.	ID=WB052_000121-T1.exon4;Parent=WB052_000121-T1;
scaffold_1	funannotate	CDS	539289	539699	.	+	0	ID=WB052_000121-T1.cds;Parent=WB052_000121-T1;
scaffold_1	funannotate	CDS	539816	539896	.	+	0	ID=WB052_000121-T1.cds;Parent=WB052_000121-T1;
scaffold_1	funannotate	CDS	539954	540188	.	+	0	ID=WB052_000121-T1.cds;Parent=WB052_000121-T1;
scaffold_1	funannotate	CDS	540265	540758	.	+	2	ID=WB052_000121-T1.cds;Parent=WB052_000121-T1;
scaffold_1	funannotate	gene	541075	544537	.	-	.	ID=WB052_000122;
scaffold_1	funannotate	mRNA	541075	544537	.	-	.	ID=WB052_000122-T1;Parent=WB052_000122;product=hypothetical protein;
scaffold_1	funannotate	exon	544496	544537	.	-	.	ID=WB052_000122-T1.exon1;Parent=WB052_000122-T1;
scaffold_1	funannotate	exon	544215	544399	.	-	.	ID=WB052_000122-T1.exon2;Parent=WB052_000122-T1;
scaffold_1	funannotate	exon	542423	544154	.	-	.	ID=WB052_000122-T1.exon3;Parent=WB052_000122-T1;
scaffold_1	funannotate	exon	542090	542308	.	-	.	ID=WB052_000122-T1.exon4;Parent=WB052_000122-T1;
scaffold_1	funannotate	exon	541565	542038	.	-	.	ID=WB052_000122-T1.exon5;Parent=WB052_000122-T1;
scaffold_1	funannotate	exon	541075	541434	.	-	.	ID=WB052_000122-T1.exon6;Parent=WB052_000122-T1;
scaffold_1	funannotate	CDS	544496	544537	.	-	0	ID=WB052_000122-T1.cds;Parent=WB052_000122-T1;
scaffold_1	funannotate	CDS	544215	544399	.	-	0	ID=WB052_000122-T1.cds;Parent=WB052_000122-T1;
scaffold_1	funannotate	CDS	542423	544154	.	-	1	ID=WB052_000122-T1.cds;Parent=WB052_000122-T1;
scaffold_1	funannotate	CDS	542090	542308	.	-	0	ID=WB052_000122-T1.cds;Parent=WB052_000122-T1;
scaffold_1	funannotate	CDS	541565	542038	.	-	0	ID=WB052_000122-T1.cds;Parent=WB052_000122-T1;
scaffold_1	funannotate	CDS	541075	541434	.	-	0	ID=WB052_000122-T1.cds;Parent=WB052_000122-T1;
scaffold_1	funannotate	gene	545416	547696	.	+	.	ID=WB052_000123;
scaffold_1	funannotate	mRNA	545416	547696	.	+	.	ID=WB052_000123-T1;Parent=WB052_000123;product=hypothetical protein;
scaffold_1	funannotate	exon	545416	545659	.	+	.	ID=WB052_000123-T1.exon1;Parent=WB052_000123-T1;
scaffold_1	funannotate	exon	545806	546895	.	+	.	ID=WB052_000123-T1.exon2;Parent=WB052_000123-T1;
scaffold_1	funannotate	exon	546953	547214	.	+	.	ID=WB052_000123-T1.exon3;Parent=WB052_000123-T1;
scaffold_1	funannotate	exon	547271	547696	.	+	.	ID=WB052_000123-T1.exon4;Parent=WB052_000123-T1;
scaffold_1	funannotate	CDS	545416	545659	.	+	0	ID=WB052_000123-T1.cds;Parent=WB052_000123-T1;
scaffold_1	funannotate	CDS	545806	546895	.	+	2	ID=WB052_000123-T1.cds;Parent=WB052_000123-T1;
scaffold_1	funannotate	CDS	546953	547214	.	+	1	ID=WB052_000123-T1.cds;Parent=WB052_000123-T1;
scaffold_1	funannotate	CDS	547271	547696	.	+	0	ID=WB052_000123-T1.cds;Parent=WB052_000123-T1;
scaffold_1	funannotate	gene	548076	548375	.	-	.	ID=WB052_000124;
scaffold_1	funannotate	mRNA	548076	548375	.	-	.	ID=WB052_000124-T1;Parent=WB052_000124;product=hypothetical protein;
scaffold_1	funannotate	exon	548154	548375	.	-	.	ID=WB052_000124-T1.exon1;Parent=WB052_000124-T1;
scaffold_1	funannotate	exon	548076	548084	.	-	.	ID=WB052_000124-T1.exon2;Parent=WB052_000124-T1;
scaffold_1	funannotate	CDS	548154	548375	.	-	0	ID=WB052_000124-T1.cds;Parent=WB052_000124-T1;
scaffold_1	funannotate	CDS	548076	548084	.	-	0	ID=WB052_000124-T1.cds;Parent=WB052_000124-T1;
scaffold_1	funannotate	gene	549274	549821	.	-	.	ID=WB052_000125;
scaffold_1	funannotate	mRNA	549274	549821	.	-	.	ID=WB052_000125-T1;Parent=WB052_000125;product=hypothetical protein;
scaffold_1	funannotate	exon	549749	549821	.	-	.	ID=WB052_000125-T1.exon1;Parent=WB052_000125-T1;
scaffold_1	funannotate	exon	549559	549683	.	-	.	ID=WB052_000125-T1.exon2;Parent=WB052_000125-T1;
scaffold_1	funannotate	exon	549274	549489	.	-	.	ID=WB052_000125-T1.exon3;Parent=WB052_000125-T1;
scaffold_1	funannotate	CDS	549749	549821	.	-	0	ID=WB052_000125-T1.cds;Parent=WB052_000125-T1;
scaffold_1	funannotate	CDS	549559	549683	.	-	2	ID=WB052_000125-T1.cds;Parent=WB052_000125-T1;
scaffold_1	funannotate	CDS	549274	549489	.	-	0	ID=WB052_000125-T1.cds;Parent=WB052_000125-T1;
scaffold_1	funannotate	gene	551175	552049	.	+	.	ID=WB052_000126;
scaffold_1	funannotate	mRNA	551175	552049	.	+	.	ID=WB052_000126-T1;Parent=WB052_000126;product=hypothetical protein;
scaffold_1	funannotate	exon	551175	551372	.	+	.	ID=WB052_000126-T1.exon1;Parent=WB052_000126-T1;
scaffold_1	funannotate	exon	551486	552049	.	+	.	ID=WB052_000126-T1.exon2;Parent=WB052_000126-T1;
scaffold_1	funannotate	CDS	551175	551372	.	+	0	ID=WB052_000126-T1.cds;Parent=WB052_000126-T1;
scaffold_1	funannotate	CDS	551486	552049	.	+	0	ID=WB052_000126-T1.cds;Parent=WB052_000126-T1;
scaffold_1	funannotate	gene	553135	553836	.	+	.	ID=WB052_000127;
scaffold_1	funannotate	mRNA	553135	553836	.	+	.	ID=WB052_000127-T1;Parent=WB052_000127;product=hypothetical protein;
scaffold_1	funannotate	exon	553135	553164	.	+	.	ID=WB052_000127-T1.exon1;Parent=WB052_000127-T1;
scaffold_1	funannotate	exon	553233	553544	.	+	.	ID=WB052_000127-T1.exon2;Parent=WB052_000127-T1;
scaffold_1	funannotate	exon	553605	553664	.	+	.	ID=WB052_000127-T1.exon3;Parent=WB052_000127-T1;
scaffold_1	funannotate	exon	553720	553836	.	+	.	ID=WB052_000127-T1.exon4;Parent=WB052_000127-T1;
scaffold_1	funannotate	CDS	553135	553164	.	+	0	ID=WB052_000127-T1.cds;Parent=WB052_000127-T1;
scaffold_1	funannotate	CDS	553233	553544	.	+	0	ID=WB052_000127-T1.cds;Parent=WB052_000127-T1;
scaffold_1	funannotate	CDS	553605	553664	.	+	0	ID=WB052_000127-T1.cds;Parent=WB052_000127-T1;
scaffold_1	funannotate	CDS	553720	553836	.	+	0	ID=WB052_000127-T1.cds;Parent=WB052_000127-T1;
scaffold_1	funannotate	gene	557206	558326	.	+	.	ID=WB052_000128;
scaffold_1	funannotate	mRNA	557206	558326	.	+	.	ID=WB052_000128-T1;Parent=WB052_000128;product=hypothetical protein;
scaffold_1	funannotate	exon	557206	557328	.	+	.	ID=WB052_000128-T1.exon1;Parent=WB052_000128-T1;
scaffold_1	funannotate	exon	557400	558326	.	+	.	ID=WB052_000128-T1.exon2;Parent=WB052_000128-T1;
scaffold_1	funannotate	CDS	557206	557328	.	+	0	ID=WB052_000128-T1.cds;Parent=WB052_000128-T1;
scaffold_1	funannotate	CDS	557400	558326	.	+	0	ID=WB052_000128-T1.cds;Parent=WB052_000128-T1;
scaffold_1	funannotate	gene	559358	560739	.	+	.	ID=WB052_000129;
scaffold_1	funannotate	mRNA	559358	560739	.	+	.	ID=WB052_000129-T1;Parent=WB052_000129;product=hypothetical protein;
scaffold_1	funannotate	exon	559358	559618	.	+	.	ID=WB052_000129-T1.exon1;Parent=WB052_000129-T1;
scaffold_1	funannotate	exon	559693	559783	.	+	.	ID=WB052_000129-T1.exon2;Parent=WB052_000129-T1;
scaffold_1	funannotate	exon	559871	560239	.	+	.	ID=WB052_000129-T1.exon3;Parent=WB052_000129-T1;
scaffold_1	funannotate	exon	560300	560739	.	+	.	ID=WB052_000129-T1.exon4;Parent=WB052_000129-T1;
scaffold_1	funannotate	CDS	559358	559618	.	+	0	ID=WB052_000129-T1.cds;Parent=WB052_000129-T1;
scaffold_1	funannotate	CDS	559693	559783	.	+	0	ID=WB052_000129-T1.cds;Parent=WB052_000129-T1;
scaffold_1	funannotate	CDS	559871	560239	.	+	2	ID=WB052_000129-T1.cds;Parent=WB052_000129-T1;
scaffold_1	funannotate	CDS	560300	560739	.	+	2	ID=WB052_000129-T1.cds;Parent=WB052_000129-T1;
scaffold_1	funannotate	gene	561953	563913	.	+	.	ID=WB052_000130;
scaffold_1	funannotate	mRNA	561953	563913	.	+	.	ID=WB052_000130-T1;Parent=WB052_000130;product=hypothetical protein;
scaffold_1	funannotate	exon	561953	561974	.	+	.	ID=WB052_000130-T1.exon1;Parent=WB052_000130-T1;
scaffold_1	funannotate	exon	562035	562079	.	+	.	ID=WB052_000130-T1.exon2;Parent=WB052_000130-T1;
scaffold_1	funannotate	exon	562155	562254	.	+	.	ID=WB052_000130-T1.exon3;Parent=WB052_000130-T1;
scaffold_1	funannotate	exon	562347	563368	.	+	.	ID=WB052_000130-T1.exon4;Parent=WB052_000130-T1;
scaffold_1	funannotate	exon	563450	563913	.	+	.	ID=WB052_000130-T1.exon5;Parent=WB052_000130-T1;
scaffold_1	funannotate	CDS	561953	561974	.	+	0	ID=WB052_000130-T1.cds;Parent=WB052_000130-T1;
scaffold_1	funannotate	CDS	562035	562079	.	+	2	ID=WB052_000130-T1.cds;Parent=WB052_000130-T1;
scaffold_1	funannotate	CDS	562155	562254	.	+	2	ID=WB052_000130-T1.cds;Parent=WB052_000130-T1;
scaffold_1	funannotate	CDS	562347	563368	.	+	1	ID=WB052_000130-T1.cds;Parent=WB052_000130-T1;
scaffold_1	funannotate	CDS	563450	563913	.	+	2	ID=WB052_000130-T1.cds;Parent=WB052_000130-T1;
scaffold_1	funannotate	gene	565251	568078	.	-	.	ID=WB052_000131;
scaffold_1	funannotate	mRNA	565251	568078	.	-	.	ID=WB052_000131-T1;Parent=WB052_000131;product=hypothetical protein;
scaffold_1	funannotate	exon	566085	568078	.	-	.	ID=WB052_000131-T1.exon1;Parent=WB052_000131-T1;
scaffold_1	funannotate	exon	565587	566026	.	-	.	ID=WB052_000131-T1.exon2;Parent=WB052_000131-T1;
scaffold_1	funannotate	exon	565251	565522	.	-	.	ID=WB052_000131-T1.exon3;Parent=WB052_000131-T1;
scaffold_1	funannotate	CDS	566085	568078	.	-	0	ID=WB052_000131-T1.cds;Parent=WB052_000131-T1;
scaffold_1	funannotate	CDS	565587	566026	.	-	1	ID=WB052_000131-T1.cds;Parent=WB052_000131-T1;
scaffold_1	funannotate	CDS	565251	565522	.	-	2	ID=WB052_000131-T1.cds;Parent=WB052_000131-T1;
scaffold_1	funannotate	gene	570944	572303	.	+	.	ID=WB052_000132;
scaffold_1	funannotate	mRNA	570944	572303	.	+	.	ID=WB052_000132-T1;Parent=WB052_000132;product=hypothetical protein;
scaffold_1	funannotate	exon	570944	570992	.	+	.	ID=WB052_000132-T1.exon1;Parent=WB052_000132-T1;
scaffold_1	funannotate	exon	571100	571146	.	+	.	ID=WB052_000132-T1.exon2;Parent=WB052_000132-T1;
scaffold_1	funannotate	exon	571310	571690	.	+	.	ID=WB052_000132-T1.exon3;Parent=WB052_000132-T1;
scaffold_1	funannotate	exon	571803	572303	.	+	.	ID=WB052_000132-T1.exon4;Parent=WB052_000132-T1;
scaffold_1	funannotate	CDS	570944	570992	.	+	0	ID=WB052_000132-T1.cds;Parent=WB052_000132-T1;
scaffold_1	funannotate	CDS	571100	571146	.	+	2	ID=WB052_000132-T1.cds;Parent=WB052_000132-T1;
scaffold_1	funannotate	CDS	571310	571690	.	+	0	ID=WB052_000132-T1.cds;Parent=WB052_000132-T1;
scaffold_1	funannotate	CDS	571803	572303	.	+	0	ID=WB052_000132-T1.cds;Parent=WB052_000132-T1;
scaffold_1	funannotate	gene	572705	574095	.	-	.	ID=WB052_000133;
scaffold_1	funannotate	mRNA	572705	574095	.	-	.	ID=WB052_000133-T1;Parent=WB052_000133;product=hypothetical protein;
scaffold_1	funannotate	exon	574055	574095	.	-	.	ID=WB052_000133-T1.exon1;Parent=WB052_000133-T1;
scaffold_1	funannotate	exon	572705	573977	.	-	.	ID=WB052_000133-T1.exon2;Parent=WB052_000133-T1;
scaffold_1	funannotate	CDS	574055	574095	.	-	0	ID=WB052_000133-T1.cds;Parent=WB052_000133-T1;
scaffold_1	funannotate	CDS	572705	573977	.	-	1	ID=WB052_000133-T1.cds;Parent=WB052_000133-T1;
scaffold_1	funannotate	gene	574744	576580	.	+	.	ID=WB052_000134;
scaffold_1	funannotate	mRNA	574744	576580	.	+	.	ID=WB052_000134-T1;Parent=WB052_000134;product=hypothetical protein;
scaffold_1	funannotate	exon	574744	575883	.	+	.	ID=WB052_000134-T1.exon1;Parent=WB052_000134-T1;
scaffold_1	funannotate	exon	575942	576580	.	+	.	ID=WB052_000134-T1.exon2;Parent=WB052_000134-T1;
scaffold_1	funannotate	CDS	574744	575883	.	+	0	ID=WB052_000134-T1.cds;Parent=WB052_000134-T1;
scaffold_1	funannotate	CDS	575942	576580	.	+	0	ID=WB052_000134-T1.cds;Parent=WB052_000134-T1;
scaffold_1	funannotate	gene	577007	579144	.	+	.	ID=WB052_000135;
scaffold_1	funannotate	mRNA	577007	579144	.	+	.	ID=WB052_000135-T1;Parent=WB052_000135;product=hypothetical protein;
scaffold_1	funannotate	exon	577007	577116	.	+	.	ID=WB052_000135-T1.exon1;Parent=WB052_000135-T1;
scaffold_1	funannotate	exon	577188	579144	.	+	.	ID=WB052_000135-T1.exon2;Parent=WB052_000135-T1;
scaffold_1	funannotate	CDS	577007	577116	.	+	0	ID=WB052_000135-T1.cds;Parent=WB052_000135-T1;
scaffold_1	funannotate	CDS	577188	579144	.	+	1	ID=WB052_000135-T1.cds;Parent=WB052_000135-T1;
scaffold_1	funannotate	gene	579518	579805	.	+	.	ID=WB052_000136;
scaffold_1	funannotate	mRNA	579518	579805	.	+	.	ID=WB052_000136-T1;Parent=WB052_000136;product=hypothetical protein;
scaffold_1	funannotate	exon	579518	579522	.	+	.	ID=WB052_000136-T1.exon1;Parent=WB052_000136-T1;
scaffold_1	funannotate	exon	579577	579805	.	+	.	ID=WB052_000136-T1.exon2;Parent=WB052_000136-T1;
scaffold_1	funannotate	CDS	579518	579522	.	+	0	ID=WB052_000136-T1.cds;Parent=WB052_000136-T1;
scaffold_1	funannotate	CDS	579577	579805	.	+	1	ID=WB052_000136-T1.cds;Parent=WB052_000136-T1;
scaffold_1	funannotate	gene	581721	581829	.	+	.	ID=WB052_000137;
scaffold_1	funannotate	tRNA	581721	581829	.	+	.	ID=WB052_000137-T1;Parent=WB052_000137;product=tRNA-Val;
scaffold_1	funannotate	exon	581721	581829	.	+	.	ID=WB052_000137-T1.exon1;Parent=WB052_000137-T1;
scaffold_1	funannotate	gene	582656	583961	.	-	.	ID=WB052_000138;
scaffold_1	funannotate	mRNA	582656	583961	.	-	.	ID=WB052_000138-T1;Parent=WB052_000138;product=hypothetical protein;
scaffold_1	funannotate	exon	583708	583961	.	-	.	ID=WB052_000138-T1.exon1;Parent=WB052_000138-T1;
scaffold_1	funannotate	exon	583218	583570	.	-	.	ID=WB052_000138-T1.exon2;Parent=WB052_000138-T1;
scaffold_1	funannotate	exon	582853	583075	.	-	.	ID=WB052_000138-T1.exon3;Parent=WB052_000138-T1;
scaffold_1	funannotate	exon	582656	582749	.	-	.	ID=WB052_000138-T1.exon4;Parent=WB052_000138-T1;
scaffold_1	funannotate	CDS	583708	583961	.	-	0	ID=WB052_000138-T1.cds;Parent=WB052_000138-T1;
scaffold_1	funannotate	CDS	583218	583570	.	-	1	ID=WB052_000138-T1.cds;Parent=WB052_000138-T1;
scaffold_1	funannotate	CDS	582853	583075	.	-	2	ID=WB052_000138-T1.cds;Parent=WB052_000138-T1;
scaffold_1	funannotate	CDS	582656	582749	.	-	1	ID=WB052_000138-T1.cds;Parent=WB052_000138-T1;
scaffold_1	funannotate	gene	584963	586507	.	-	.	ID=WB052_000139;
scaffold_1	funannotate	mRNA	584963	586507	.	-	.	ID=WB052_000139-T1;Parent=WB052_000139;product=hypothetical protein;
scaffold_1	funannotate	exon	584963	586507	.	-	.	ID=WB052_000139-T1.exon1;Parent=WB052_000139-T1;
scaffold_1	funannotate	CDS	584963	586507	.	-	0	ID=WB052_000139-T1.cds;Parent=WB052_000139-T1;
scaffold_1	funannotate	gene	592026	594237	.	-	.	ID=WB052_000140;
scaffold_1	funannotate	mRNA	592026	594237	.	-	.	ID=WB052_000140-T1;Parent=WB052_000140;product=hypothetical protein;
scaffold_1	funannotate	exon	593629	594237	.	-	.	ID=WB052_000140-T1.exon1;Parent=WB052_000140-T1;
scaffold_1	funannotate	exon	593517	593574	.	-	.	ID=WB052_000140-T1.exon2;Parent=WB052_000140-T1;
scaffold_1	funannotate	exon	593076	593391	.	-	.	ID=WB052_000140-T1.exon3;Parent=WB052_000140-T1;
scaffold_1	funannotate	exon	592966	593003	.	-	.	ID=WB052_000140-T1.exon4;Parent=WB052_000140-T1;
scaffold_1	funannotate	exon	592777	592911	.	-	.	ID=WB052_000140-T1.exon5;Parent=WB052_000140-T1;
scaffold_1	funannotate	exon	592576	592727	.	-	.	ID=WB052_000140-T1.exon6;Parent=WB052_000140-T1;
scaffold_1	funannotate	exon	592329	592519	.	-	.	ID=WB052_000140-T1.exon7;Parent=WB052_000140-T1;
scaffold_1	funannotate	exon	592026	592257	.	-	.	ID=WB052_000140-T1.exon8;Parent=WB052_000140-T1;
scaffold_1	funannotate	CDS	593629	594237	.	-	0	ID=WB052_000140-T1.cds;Parent=WB052_000140-T1;
scaffold_1	funannotate	CDS	593517	593574	.	-	0	ID=WB052_000140-T1.cds;Parent=WB052_000140-T1;
scaffold_1	funannotate	CDS	593076	593391	.	-	2	ID=WB052_000140-T1.cds;Parent=WB052_000140-T1;
scaffold_1	funannotate	CDS	592966	593003	.	-	1	ID=WB052_000140-T1.cds;Parent=WB052_000140-T1;
scaffold_1	funannotate	CDS	592777	592911	.	-	2	ID=WB052_000140-T1.cds;Parent=WB052_000140-T1;
scaffold_1	funannotate	CDS	592576	592727	.	-	2	ID=WB052_000140-T1.cds;Parent=WB052_000140-T1;
scaffold_1	funannotate	CDS	592329	592519	.	-	0	ID=WB052_000140-T1.cds;Parent=WB052_000140-T1;
scaffold_1	funannotate	CDS	592026	592257	.	-	1	ID=WB052_000140-T1.cds;Parent=WB052_000140-T1;
scaffold_1	funannotate	gene	595488	596753	.	-	.	ID=WB052_000141;
scaffold_1	funannotate	mRNA	595488	596753	.	-	.	ID=WB052_000141-T1;Parent=WB052_000141;product=hypothetical protein;
scaffold_1	funannotate	exon	595488	596753	.	-	.	ID=WB052_000141-T1.exon1;Parent=WB052_000141-T1;
scaffold_1	funannotate	CDS	595488	596753	.	-	0	ID=WB052_000141-T1.cds;Parent=WB052_000141-T1;
scaffold_1	funannotate	gene	598223	598757	.	+	.	ID=WB052_000142;
scaffold_1	funannotate	mRNA	598223	598757	.	+	.	ID=WB052_000142-T1;Parent=WB052_000142;product=hypothetical protein;
scaffold_1	funannotate	exon	598223	598342	.	+	.	ID=WB052_000142-T1.exon1;Parent=WB052_000142-T1;
scaffold_1	funannotate	exon	598437	598586	.	+	.	ID=WB052_000142-T1.exon2;Parent=WB052_000142-T1;
scaffold_1	funannotate	exon	598659	598757	.	+	.	ID=WB052_000142-T1.exon3;Parent=WB052_000142-T1;
scaffold_1	funannotate	CDS	598223	598342	.	+	0	ID=WB052_000142-T1.cds;Parent=WB052_000142-T1;
scaffold_1	funannotate	CDS	598437	598586	.	+	0	ID=WB052_000142-T1.cds;Parent=WB052_000142-T1;
scaffold_1	funannotate	CDS	598659	598757	.	+	0	ID=WB052_000142-T1.cds;Parent=WB052_000142-T1;
scaffold_1	funannotate	gene	599016	599522	.	-	.	ID=WB052_000143;
scaffold_1	funannotate	mRNA	599016	599522	.	-	.	ID=WB052_000143-T1;Parent=WB052_000143;product=hypothetical protein;
scaffold_1	funannotate	exon	599472	599522	.	-	.	ID=WB052_000143-T1.exon1;Parent=WB052_000143-T1;
scaffold_1	funannotate	exon	599321	599380	.	-	.	ID=WB052_000143-T1.exon2;Parent=WB052_000143-T1;
scaffold_1	funannotate	exon	599016	599231	.	-	.	ID=WB052_000143-T1.exon3;Parent=WB052_000143-T1;
scaffold_1	funannotate	CDS	599472	599522	.	-	0	ID=WB052_000143-T1.cds;Parent=WB052_000143-T1;
scaffold_1	funannotate	CDS	599321	599380	.	-	0	ID=WB052_000143-T1.cds;Parent=WB052_000143-T1;
scaffold_1	funannotate	CDS	599016	599231	.	-	0	ID=WB052_000143-T1.cds;Parent=WB052_000143-T1;
scaffold_1	funannotate	gene	601120	603066	.	+	.	ID=WB052_000144;
scaffold_1	funannotate	mRNA	601120	603066	.	+	.	ID=WB052_000144-T1;Parent=WB052_000144;product=hypothetical protein;
scaffold_1	funannotate	exon	601120	602426	.	+	.	ID=WB052_000144-T1.exon1;Parent=WB052_000144-T1;
scaffold_1	funannotate	exon	602487	603066	.	+	.	ID=WB052_000144-T1.exon2;Parent=WB052_000144-T1;
scaffold_1	funannotate	CDS	601120	602426	.	+	0	ID=WB052_000144-T1.cds;Parent=WB052_000144-T1;
scaffold_1	funannotate	CDS	602487	603066	.	+	1	ID=WB052_000144-T1.cds;Parent=WB052_000144-T1;
scaffold_1	funannotate	gene	603849	605082	.	+	.	ID=WB052_000145;
scaffold_1	funannotate	mRNA	603849	605082	.	+	.	ID=WB052_000145-T1;Parent=WB052_000145;product=hypothetical protein;
scaffold_1	funannotate	exon	603849	603879	.	+	.	ID=WB052_000145-T1.exon1;Parent=WB052_000145-T1;
scaffold_1	funannotate	exon	603969	603975	.	+	.	ID=WB052_000145-T1.exon2;Parent=WB052_000145-T1;
scaffold_1	funannotate	exon	604053	604105	.	+	.	ID=WB052_000145-T1.exon3;Parent=WB052_000145-T1;
scaffold_1	funannotate	exon	604223	604610	.	+	.	ID=WB052_000145-T1.exon4;Parent=WB052_000145-T1;
scaffold_1	funannotate	exon	604755	605082	.	+	.	ID=WB052_000145-T1.exon5;Parent=WB052_000145-T1;
scaffold_1	funannotate	CDS	603849	603879	.	+	0	ID=WB052_000145-T1.cds;Parent=WB052_000145-T1;
scaffold_1	funannotate	CDS	603969	603975	.	+	2	ID=WB052_000145-T1.cds;Parent=WB052_000145-T1;
scaffold_1	funannotate	CDS	604053	604105	.	+	1	ID=WB052_000145-T1.cds;Parent=WB052_000145-T1;
scaffold_1	funannotate	CDS	604223	604610	.	+	2	ID=WB052_000145-T1.cds;Parent=WB052_000145-T1;
scaffold_1	funannotate	CDS	604755	605082	.	+	1	ID=WB052_000145-T1.cds;Parent=WB052_000145-T1;
scaffold_1	funannotate	gene	605613	606079	.	-	.	ID=WB052_000146;
scaffold_1	funannotate	mRNA	605613	606079	.	-	.	ID=WB052_000146-T1;Parent=WB052_000146;product=hypothetical protein;
scaffold_1	funannotate	exon	606056	606079	.	-	.	ID=WB052_000146-T1.exon1;Parent=WB052_000146-T1;
scaffold_1	funannotate	exon	605613	605933	.	-	.	ID=WB052_000146-T1.exon2;Parent=WB052_000146-T1;
scaffold_1	funannotate	CDS	606056	606079	.	-	0	ID=WB052_000146-T1.cds;Parent=WB052_000146-T1;
scaffold_1	funannotate	CDS	605613	605933	.	-	0	ID=WB052_000146-T1.cds;Parent=WB052_000146-T1;
scaffold_1	funannotate	gene	606958	609263	.	-	.	ID=WB052_000147;
scaffold_1	funannotate	mRNA	606958	609263	.	-	.	ID=WB052_000147-T1;Parent=WB052_000147;product=hypothetical protein;
scaffold_1	funannotate	exon	608903	609263	.	-	.	ID=WB052_000147-T1.exon1;Parent=WB052_000147-T1;
scaffold_1	funannotate	exon	606958	608729	.	-	.	ID=WB052_000147-T1.exon2;Parent=WB052_000147-T1;
scaffold_1	funannotate	CDS	608903	609263	.	-	0	ID=WB052_000147-T1.cds;Parent=WB052_000147-T1;
scaffold_1	funannotate	CDS	606958	608729	.	-	2	ID=WB052_000147-T1.cds;Parent=WB052_000147-T1;
scaffold_1	funannotate	gene	612139	613672	.	-	.	ID=WB052_000148;
scaffold_1	funannotate	mRNA	612139	613672	.	-	.	ID=WB052_000148-T1;Parent=WB052_000148;product=hypothetical protein;
scaffold_1	funannotate	exon	613546	613672	.	-	.	ID=WB052_000148-T1.exon1;Parent=WB052_000148-T1;
scaffold_1	funannotate	exon	613116	613477	.	-	.	ID=WB052_000148-T1.exon2;Parent=WB052_000148-T1;
scaffold_1	funannotate	exon	612139	613059	.	-	.	ID=WB052_000148-T1.exon3;Parent=WB052_000148-T1;
scaffold_1	funannotate	CDS	613546	613672	.	-	0	ID=WB052_000148-T1.cds;Parent=WB052_000148-T1;
scaffold_1	funannotate	CDS	613116	613477	.	-	2	ID=WB052_000148-T1.cds;Parent=WB052_000148-T1;
scaffold_1	funannotate	CDS	612139	613059	.	-	0	ID=WB052_000148-T1.cds;Parent=WB052_000148-T1;
scaffold_1	funannotate	gene	618513	621774	.	+	.	ID=WB052_000149;
scaffold_1	funannotate	mRNA	618513	621774	.	+	.	ID=WB052_000149-T1;Parent=WB052_000149;product=hypothetical protein;
scaffold_1	funannotate	exon	618513	618714	.	+	.	ID=WB052_000149-T1.exon1;Parent=WB052_000149-T1;
scaffold_1	funannotate	exon	618764	621683	.	+	.	ID=WB052_000149-T1.exon2;Parent=WB052_000149-T1;
scaffold_1	funannotate	exon	621744	621774	.	+	.	ID=WB052_000149-T1.exon3;Parent=WB052_000149-T1;
scaffold_1	funannotate	CDS	618513	618714	.	+	0	ID=WB052_000149-T1.cds;Parent=WB052_000149-T1;
scaffold_1	funannotate	CDS	618764	621683	.	+	2	ID=WB052_000149-T1.cds;Parent=WB052_000149-T1;
scaffold_1	funannotate	CDS	621744	621774	.	+	1	ID=WB052_000149-T1.cds;Parent=WB052_000149-T1;
scaffold_1	funannotate	gene	622714	623642	.	+	.	ID=WB052_000150;
scaffold_1	funannotate	mRNA	622714	623642	.	+	.	ID=WB052_000150-T1;Parent=WB052_000150;product=hypothetical protein;
scaffold_1	funannotate	exon	622714	622942	.	+	.	ID=WB052_000150-T1.exon1;Parent=WB052_000150-T1;
scaffold_1	funannotate	exon	623021	623421	.	+	.	ID=WB052_000150-T1.exon2;Parent=WB052_000150-T1;
scaffold_1	funannotate	exon	623501	623536	.	+	.	ID=WB052_000150-T1.exon3;Parent=WB052_000150-T1;
scaffold_1	funannotate	exon	623598	623642	.	+	.	ID=WB052_000150-T1.exon4;Parent=WB052_000150-T1;
scaffold_1	funannotate	CDS	622714	622942	.	+	0	ID=WB052_000150-T1.cds;Parent=WB052_000150-T1;
scaffold_1	funannotate	CDS	623021	623421	.	+	2	ID=WB052_000150-T1.cds;Parent=WB052_000150-T1;
scaffold_1	funannotate	CDS	623501	623536	.	+	0	ID=WB052_000150-T1.cds;Parent=WB052_000150-T1;
scaffold_1	funannotate	CDS	623598	623642	.	+	0	ID=WB052_000150-T1.cds;Parent=WB052_000150-T1;
scaffold_1	funannotate	gene	624468	625870	.	+	.	ID=WB052_000151;
scaffold_1	funannotate	mRNA	624468	625870	.	+	.	ID=WB052_000151-T1;Parent=WB052_000151;product=hypothetical protein;
scaffold_1	funannotate	exon	624468	625346	.	+	.	ID=WB052_000151-T1.exon1;Parent=WB052_000151-T1;
scaffold_1	funannotate	exon	625448	625870	.	+	.	ID=WB052_000151-T1.exon2;Parent=WB052_000151-T1;
scaffold_1	funannotate	CDS	624468	625346	.	+	0	ID=WB052_000151-T1.cds;Parent=WB052_000151-T1;
scaffold_1	funannotate	CDS	625448	625870	.	+	0	ID=WB052_000151-T1.cds;Parent=WB052_000151-T1;
scaffold_1	funannotate	gene	626858	628661	.	-	.	ID=WB052_000152;
scaffold_1	funannotate	mRNA	626858	628661	.	-	.	ID=WB052_000152-T1;Parent=WB052_000152;product=hypothetical protein;
scaffold_1	funannotate	exon	628533	628661	.	-	.	ID=WB052_000152-T1.exon1;Parent=WB052_000152-T1;
scaffold_1	funannotate	exon	626858	628471	.	-	.	ID=WB052_000152-T1.exon2;Parent=WB052_000152-T1;
scaffold_1	funannotate	CDS	628533	628661	.	-	0	ID=WB052_000152-T1.cds;Parent=WB052_000152-T1;
scaffold_1	funannotate	CDS	626858	628471	.	-	0	ID=WB052_000152-T1.cds;Parent=WB052_000152-T1;
scaffold_1	funannotate	gene	631056	632725	.	-	.	ID=WB052_000153;
scaffold_1	funannotate	mRNA	631056	632725	.	-	.	ID=WB052_000153-T1;Parent=WB052_000153;product=hypothetical protein;
scaffold_1	funannotate	exon	631991	632725	.	-	.	ID=WB052_000153-T1.exon1;Parent=WB052_000153-T1;
scaffold_1	funannotate	exon	631056	631937	.	-	.	ID=WB052_000153-T1.exon2;Parent=WB052_000153-T1;
scaffold_1	funannotate	CDS	631991	632725	.	-	0	ID=WB052_000153-T1.cds;Parent=WB052_000153-T1;
scaffold_1	funannotate	CDS	631056	631937	.	-	0	ID=WB052_000153-T1.cds;Parent=WB052_000153-T1;
scaffold_1	funannotate	gene	635244	637167	.	+	.	ID=WB052_000154;
scaffold_1	funannotate	mRNA	635244	637167	.	+	.	ID=WB052_000154-T1;Parent=WB052_000154;product=hypothetical protein;
scaffold_1	funannotate	exon	635244	636272	.	+	.	ID=WB052_000154-T1.exon1;Parent=WB052_000154-T1;
scaffold_1	funannotate	exon	636529	637167	.	+	.	ID=WB052_000154-T1.exon2;Parent=WB052_000154-T1;
scaffold_1	funannotate	CDS	635244	636272	.	+	0	ID=WB052_000154-T1.cds;Parent=WB052_000154-T1;
scaffold_1	funannotate	CDS	636529	637167	.	+	0	ID=WB052_000154-T1.cds;Parent=WB052_000154-T1;
scaffold_1	funannotate	gene	638884	639810	.	+	.	ID=WB052_000155;
scaffold_1	funannotate	mRNA	638884	639810	.	+	.	ID=WB052_000155-T1;Parent=WB052_000155;product=hypothetical protein;
scaffold_1	funannotate	exon	638884	639484	.	+	.	ID=WB052_000155-T1.exon1;Parent=WB052_000155-T1;
scaffold_1	funannotate	exon	639572	639810	.	+	.	ID=WB052_000155-T1.exon2;Parent=WB052_000155-T1;
scaffold_1	funannotate	CDS	638884	639484	.	+	0	ID=WB052_000155-T1.cds;Parent=WB052_000155-T1;
scaffold_1	funannotate	CDS	639572	639810	.	+	2	ID=WB052_000155-T1.cds;Parent=WB052_000155-T1;
scaffold_1	funannotate	gene	640224	641858	.	-	.	ID=WB052_000156;
scaffold_1	funannotate	mRNA	640224	641858	.	-	.	ID=WB052_000156-T1;Parent=WB052_000156;product=hypothetical protein;
scaffold_1	funannotate	exon	641746	641858	.	-	.	ID=WB052_000156-T1.exon1;Parent=WB052_000156-T1;
scaffold_1	funannotate	exon	640224	641670	.	-	.	ID=WB052_000156-T1.exon2;Parent=WB052_000156-T1;
scaffold_1	funannotate	CDS	641746	641858	.	-	0	ID=WB052_000156-T1.cds;Parent=WB052_000156-T1;
scaffold_1	funannotate	CDS	640224	641670	.	-	1	ID=WB052_000156-T1.cds;Parent=WB052_000156-T1;
scaffold_1	funannotate	gene	642320	643561	.	-	.	ID=WB052_000157;
scaffold_1	funannotate	mRNA	642320	643561	.	-	.	ID=WB052_000157-T1;Parent=WB052_000157;product=hypothetical protein;
scaffold_1	funannotate	exon	643349	643561	.	-	.	ID=WB052_000157-T1.exon1;Parent=WB052_000157-T1;
scaffold_1	funannotate	exon	642788	643287	.	-	.	ID=WB052_000157-T1.exon2;Parent=WB052_000157-T1;
scaffold_1	funannotate	exon	642320	642722	.	-	.	ID=WB052_000157-T1.exon3;Parent=WB052_000157-T1;
scaffold_1	funannotate	CDS	643349	643561	.	-	0	ID=WB052_000157-T1.cds;Parent=WB052_000157-T1;
scaffold_1	funannotate	CDS	642788	643287	.	-	0	ID=WB052_000157-T1.cds;Parent=WB052_000157-T1;
scaffold_1	funannotate	CDS	642320	642722	.	-	1	ID=WB052_000157-T1.cds;Parent=WB052_000157-T1;
scaffold_1	funannotate	gene	645747	646548	.	+	.	ID=WB052_000158;
scaffold_1	funannotate	mRNA	645747	646548	.	+	.	ID=WB052_000158-T1;Parent=WB052_000158;product=hypothetical protein;
scaffold_1	funannotate	exon	645747	645817	.	+	.	ID=WB052_000158-T1.exon1;Parent=WB052_000158-T1;
scaffold_1	funannotate	exon	645936	646548	.	+	.	ID=WB052_000158-T1.exon2;Parent=WB052_000158-T1;
scaffold_1	funannotate	CDS	645747	645817	.	+	0	ID=WB052_000158-T1.cds;Parent=WB052_000158-T1;
scaffold_1	funannotate	CDS	645936	646548	.	+	1	ID=WB052_000158-T1.cds;Parent=WB052_000158-T1;
scaffold_1	funannotate	gene	647579	649225	.	-	.	ID=WB052_000159;
scaffold_1	funannotate	mRNA	647579	649225	.	-	.	ID=WB052_000159-T1;Parent=WB052_000159;product=hypothetical protein;
scaffold_1	funannotate	exon	647579	649225	.	-	.	ID=WB052_000159-T1.exon1;Parent=WB052_000159-T1;
scaffold_1	funannotate	CDS	647579	649225	.	-	0	ID=WB052_000159-T1.cds;Parent=WB052_000159-T1;
scaffold_1	funannotate	gene	650237	652228	.	+	.	ID=WB052_000160;
scaffold_1	funannotate	mRNA	650237	652228	.	+	.	ID=WB052_000160-T1;Parent=WB052_000160;product=hypothetical protein;
scaffold_1	funannotate	exon	650237	652228	.	+	.	ID=WB052_000160-T1.exon1;Parent=WB052_000160-T1;
scaffold_1	funannotate	CDS	650237	652228	.	+	0	ID=WB052_000160-T1.cds;Parent=WB052_000160-T1;
scaffold_1	funannotate	gene	652942	653961	.	+	.	ID=WB052_000161;
scaffold_1	funannotate	mRNA	652942	653961	.	+	.	ID=WB052_000161-T1;Parent=WB052_000161;product=hypothetical protein;
scaffold_1	funannotate	exon	652942	653607	.	+	.	ID=WB052_000161-T1.exon1;Parent=WB052_000161-T1;
scaffold_1	funannotate	exon	653668	653961	.	+	.	ID=WB052_000161-T1.exon2;Parent=WB052_000161-T1;
scaffold_1	funannotate	CDS	652942	653607	.	+	0	ID=WB052_000161-T1.cds;Parent=WB052_000161-T1;
scaffold_1	funannotate	CDS	653668	653961	.	+	0	ID=WB052_000161-T1.cds;Parent=WB052_000161-T1;
scaffold_1	funannotate	gene	654972	655988	.	+	.	ID=WB052_000162;
scaffold_1	funannotate	mRNA	654972	655988	.	+	.	ID=WB052_000162-T1;Parent=WB052_000162;product=hypothetical protein;
scaffold_1	funannotate	exon	654972	655988	.	+	.	ID=WB052_000162-T1.exon1;Parent=WB052_000162-T1;
scaffold_1	funannotate	CDS	654972	655988	.	+	0	ID=WB052_000162-T1.cds;Parent=WB052_000162-T1;
scaffold_1	funannotate	gene	660702	662290	.	+	.	ID=WB052_000163;
scaffold_1	funannotate	mRNA	660702	662290	.	+	.	ID=WB052_000163-T1;Parent=WB052_000163;product=hypothetical protein;
scaffold_1	funannotate	exon	660702	661204	.	+	.	ID=WB052_000163-T1.exon1;Parent=WB052_000163-T1;
scaffold_1	funannotate	exon	661408	662290	.	+	.	ID=WB052_000163-T1.exon2;Parent=WB052_000163-T1;
scaffold_1	funannotate	CDS	660702	661204	.	+	0	ID=WB052_000163-T1.cds;Parent=WB052_000163-T1;
scaffold_1	funannotate	CDS	661408	662290	.	+	1	ID=WB052_000163-T1.cds;Parent=WB052_000163-T1;
scaffold_1	funannotate	gene	662459	666285	.	-	.	ID=WB052_000164;
scaffold_1	funannotate	mRNA	662459	666285	.	-	.	ID=WB052_000164-T1;Parent=WB052_000164;product=hypothetical protein;
scaffold_1	funannotate	exon	665288	666285	.	-	.	ID=WB052_000164-T1.exon1;Parent=WB052_000164-T1;
scaffold_1	funannotate	exon	664961	665166	.	-	.	ID=WB052_000164-T1.exon2;Parent=WB052_000164-T1;
scaffold_1	funannotate	exon	664782	664909	.	-	.	ID=WB052_000164-T1.exon3;Parent=WB052_000164-T1;
scaffold_1	funannotate	exon	664522	664727	.	-	.	ID=WB052_000164-T1.exon4;Parent=WB052_000164-T1;
scaffold_1	funannotate	exon	664191	664468	.	-	.	ID=WB052_000164-T1.exon5;Parent=WB052_000164-T1;
scaffold_1	funannotate	exon	664004	664129	.	-	.	ID=WB052_000164-T1.exon6;Parent=WB052_000164-T1;
scaffold_1	funannotate	exon	663838	663944	.	-	.	ID=WB052_000164-T1.exon7;Parent=WB052_000164-T1;
scaffold_1	funannotate	exon	663301	663771	.	-	.	ID=WB052_000164-T1.exon8;Parent=WB052_000164-T1;
scaffold_1	funannotate	exon	663109	663240	.	-	.	ID=WB052_000164-T1.exon9;Parent=WB052_000164-T1;
scaffold_1	funannotate	exon	662943	663039	.	-	.	ID=WB052_000164-T1.exon10;Parent=WB052_000164-T1;
scaffold_1	funannotate	exon	662459	662871	.	-	.	ID=WB052_000164-T1.exon11;Parent=WB052_000164-T1;
scaffold_1	funannotate	CDS	665288	666285	.	-	0	ID=WB052_000164-T1.cds;Parent=WB052_000164-T1;
scaffold_1	funannotate	CDS	664961	665166	.	-	1	ID=WB052_000164-T1.cds;Parent=WB052_000164-T1;
scaffold_1	funannotate	CDS	664782	664909	.	-	2	ID=WB052_000164-T1.cds;Parent=WB052_000164-T1;
scaffold_1	funannotate	CDS	664522	664727	.	-	0	ID=WB052_000164-T1.cds;Parent=WB052_000164-T1;
scaffold_1	funannotate	CDS	664191	664468	.	-	1	ID=WB052_000164-T1.cds;Parent=WB052_000164-T1;
scaffold_1	funannotate	CDS	664004	664129	.	-	2	ID=WB052_000164-T1.cds;Parent=WB052_000164-T1;
scaffold_1	funannotate	CDS	663838	663944	.	-	2	ID=WB052_000164-T1.cds;Parent=WB052_000164-T1;
scaffold_1	funannotate	CDS	663301	663771	.	-	0	ID=WB052_000164-T1.cds;Parent=WB052_000164-T1;
scaffold_1	funannotate	CDS	663109	663240	.	-	0	ID=WB052_000164-T1.cds;Parent=WB052_000164-T1;
scaffold_1	funannotate	CDS	662943	663039	.	-	0	ID=WB052_000164-T1.cds;Parent=WB052_000164-T1;
scaffold_1	funannotate	CDS	662459	662871	.	-	2	ID=WB052_000164-T1.cds;Parent=WB052_000164-T1;
scaffold_1	funannotate	gene	667311	667816	.	-	.	ID=WB052_000165;
scaffold_1	funannotate	mRNA	667311	667816	.	-	.	ID=WB052_000165-T1;Parent=WB052_000165;product=hypothetical protein;
scaffold_1	funannotate	exon	667800	667816	.	-	.	ID=WB052_000165-T1.exon1;Parent=WB052_000165-T1;
scaffold_1	funannotate	exon	667424	667697	.	-	.	ID=WB052_000165-T1.exon2;Parent=WB052_000165-T1;
scaffold_1	funannotate	exon	667311	667349	.	-	.	ID=WB052_000165-T1.exon3;Parent=WB052_000165-T1;
scaffold_1	funannotate	CDS	667800	667816	.	-	0	ID=WB052_000165-T1.cds;Parent=WB052_000165-T1;
scaffold_1	funannotate	CDS	667424	667697	.	-	1	ID=WB052_000165-T1.cds;Parent=WB052_000165-T1;
scaffold_1	funannotate	CDS	667311	667349	.	-	0	ID=WB052_000165-T1.cds;Parent=WB052_000165-T1;
scaffold_1	funannotate	gene	668506	669559	.	+	.	ID=WB052_000166;
scaffold_1	funannotate	mRNA	668506	669559	.	+	.	ID=WB052_000166-T1;Parent=WB052_000166;product=hypothetical protein;
scaffold_1	funannotate	exon	668506	668528	.	+	.	ID=WB052_000166-T1.exon1;Parent=WB052_000166-T1;
scaffold_1	funannotate	exon	668596	669046	.	+	.	ID=WB052_000166-T1.exon2;Parent=WB052_000166-T1;
scaffold_1	funannotate	exon	669107	669175	.	+	.	ID=WB052_000166-T1.exon3;Parent=WB052_000166-T1;
scaffold_1	funannotate	exon	669230	669559	.	+	.	ID=WB052_000166-T1.exon4;Parent=WB052_000166-T1;
scaffold_1	funannotate	CDS	668506	668528	.	+	0	ID=WB052_000166-T1.cds;Parent=WB052_000166-T1;
scaffold_1	funannotate	CDS	668596	669046	.	+	1	ID=WB052_000166-T1.cds;Parent=WB052_000166-T1;
scaffold_1	funannotate	CDS	669107	669175	.	+	0	ID=WB052_000166-T1.cds;Parent=WB052_000166-T1;
scaffold_1	funannotate	CDS	669230	669559	.	+	0	ID=WB052_000166-T1.cds;Parent=WB052_000166-T1;
scaffold_1	funannotate	gene	670776	672181	.	+	.	ID=WB052_000167;
scaffold_1	funannotate	mRNA	670776	672181	.	+	.	ID=WB052_000167-T1;Parent=WB052_000167;product=hypothetical protein;
scaffold_1	funannotate	exon	670776	670912	.	+	.	ID=WB052_000167-T1.exon1;Parent=WB052_000167-T1;
scaffold_1	funannotate	exon	671142	671364	.	+	.	ID=WB052_000167-T1.exon2;Parent=WB052_000167-T1;
scaffold_1	funannotate	exon	671519	672181	.	+	.	ID=WB052_000167-T1.exon3;Parent=WB052_000167-T1;
scaffold_1	funannotate	CDS	670776	670912	.	+	0	ID=WB052_000167-T1.cds;Parent=WB052_000167-T1;
scaffold_1	funannotate	CDS	671142	671364	.	+	1	ID=WB052_000167-T1.cds;Parent=WB052_000167-T1;
scaffold_1	funannotate	CDS	671519	672181	.	+	0	ID=WB052_000167-T1.cds;Parent=WB052_000167-T1;
scaffold_1	funannotate	gene	673501	677743	.	+	.	ID=WB052_000168;
scaffold_1	funannotate	mRNA	673501	677743	.	+	.	ID=WB052_000168-T1;Parent=WB052_000168;product=hypothetical protein;
scaffold_1	funannotate	exon	673501	676701	.	+	.	ID=WB052_000168-T1.exon1;Parent=WB052_000168-T1;
scaffold_1	funannotate	exon	676825	677000	.	+	.	ID=WB052_000168-T1.exon2;Parent=WB052_000168-T1;
scaffold_1	funannotate	exon	677076	677492	.	+	.	ID=WB052_000168-T1.exon3;Parent=WB052_000168-T1;
scaffold_1	funannotate	exon	677566	677743	.	+	.	ID=WB052_000168-T1.exon4;Parent=WB052_000168-T1;
scaffold_1	funannotate	CDS	673501	676701	.	+	0	ID=WB052_000168-T1.cds;Parent=WB052_000168-T1;
scaffold_1	funannotate	CDS	676825	677000	.	+	0	ID=WB052_000168-T1.cds;Parent=WB052_000168-T1;
scaffold_1	funannotate	CDS	677076	677492	.	+	1	ID=WB052_000168-T1.cds;Parent=WB052_000168-T1;
scaffold_1	funannotate	CDS	677566	677743	.	+	1	ID=WB052_000168-T1.cds;Parent=WB052_000168-T1;
scaffold_1	funannotate	gene	679417	681348	.	+	.	ID=WB052_000169;
scaffold_1	funannotate	mRNA	679417	681348	.	+	.	ID=WB052_000169-T1;Parent=WB052_000169;product=hypothetical protein;
scaffold_1	funannotate	exon	679417	679828	.	+	.	ID=WB052_000169-T1.exon1;Parent=WB052_000169-T1;
scaffold_1	funannotate	exon	679907	681211	.	+	.	ID=WB052_000169-T1.exon2;Parent=WB052_000169-T1;
scaffold_1	funannotate	exon	681251	681348	.	+	.	ID=WB052_000169-T1.exon3;Parent=WB052_000169-T1;
scaffold_1	funannotate	CDS	679417	679828	.	+	0	ID=WB052_000169-T1.cds;Parent=WB052_000169-T1;
scaffold_1	funannotate	CDS	679907	681211	.	+	2	ID=WB052_000169-T1.cds;Parent=WB052_000169-T1;
scaffold_1	funannotate	CDS	681251	681348	.	+	2	ID=WB052_000169-T1.cds;Parent=WB052_000169-T1;
scaffold_1	funannotate	gene	682177	683750	.	-	.	ID=WB052_000170;
scaffold_1	funannotate	mRNA	682177	683750	.	-	.	ID=WB052_000170-T1;Parent=WB052_000170;product=hypothetical protein;
scaffold_1	funannotate	exon	683689	683750	.	-	.	ID=WB052_000170-T1.exon1;Parent=WB052_000170-T1;
scaffold_1	funannotate	exon	683489	683540	.	-	.	ID=WB052_000170-T1.exon2;Parent=WB052_000170-T1;
scaffold_1	funannotate	exon	682732	682974	.	-	.	ID=WB052_000170-T1.exon3;Parent=WB052_000170-T1;
scaffold_1	funannotate	exon	682177	682512	.	-	.	ID=WB052_000170-T1.exon4;Parent=WB052_000170-T1;
scaffold_1	funannotate	CDS	683689	683750	.	-	0	ID=WB052_000170-T1.cds;Parent=WB052_000170-T1;
scaffold_1	funannotate	CDS	683489	683540	.	-	1	ID=WB052_000170-T1.cds;Parent=WB052_000170-T1;
scaffold_1	funannotate	CDS	682732	682974	.	-	0	ID=WB052_000170-T1.cds;Parent=WB052_000170-T1;
scaffold_1	funannotate	CDS	682177	682512	.	-	0	ID=WB052_000170-T1.cds;Parent=WB052_000170-T1;
scaffold_1	funannotate	gene	685899	687727	.	+	.	ID=WB052_000171;
scaffold_1	funannotate	mRNA	685899	687727	.	+	.	ID=WB052_000171-T1;Parent=WB052_000171;product=hypothetical protein;
scaffold_1	funannotate	exon	685899	686871	.	+	.	ID=WB052_000171-T1.exon1;Parent=WB052_000171-T1;
scaffold_1	funannotate	exon	686931	687727	.	+	.	ID=WB052_000171-T1.exon2;Parent=WB052_000171-T1;
scaffold_1	funannotate	CDS	685899	686871	.	+	0	ID=WB052_000171-T1.cds;Parent=WB052_000171-T1;
scaffold_1	funannotate	CDS	686931	687727	.	+	2	ID=WB052_000171-T1.cds;Parent=WB052_000171-T1;
scaffold_1	funannotate	gene	689474	690994	.	+	.	ID=WB052_000172;
scaffold_1	funannotate	mRNA	689474	690994	.	+	.	ID=WB052_000172-T1;Parent=WB052_000172;product=hypothetical protein;
scaffold_1	funannotate	exon	689474	690994	.	+	.	ID=WB052_000172-T1.exon1;Parent=WB052_000172-T1;
scaffold_1	funannotate	CDS	689474	690994	.	+	0	ID=WB052_000172-T1.cds;Parent=WB052_000172-T1;
scaffold_1	funannotate	gene	692134	693798	.	+	.	ID=WB052_000173;
scaffold_1	funannotate	mRNA	692134	693798	.	+	.	ID=WB052_000173-T1;Parent=WB052_000173;product=hypothetical protein;
scaffold_1	funannotate	exon	692134	692566	.	+	.	ID=WB052_000173-T1.exon1;Parent=WB052_000173-T1;
scaffold_1	funannotate	exon	692788	692891	.	+	.	ID=WB052_000173-T1.exon2;Parent=WB052_000173-T1;
scaffold_1	funannotate	exon	693060	693293	.	+	.	ID=WB052_000173-T1.exon3;Parent=WB052_000173-T1;
scaffold_1	funannotate	exon	693442	693798	.	+	.	ID=WB052_000173-T1.exon4;Parent=WB052_000173-T1;
scaffold_1	funannotate	CDS	692134	692566	.	+	0	ID=WB052_000173-T1.cds;Parent=WB052_000173-T1;
scaffold_1	funannotate	CDS	692788	692891	.	+	2	ID=WB052_000173-T1.cds;Parent=WB052_000173-T1;
scaffold_1	funannotate	CDS	693060	693293	.	+	0	ID=WB052_000173-T1.cds;Parent=WB052_000173-T1;
scaffold_1	funannotate	CDS	693442	693798	.	+	0	ID=WB052_000173-T1.cds;Parent=WB052_000173-T1;
scaffold_1	funannotate	gene	694879	696071	.	-	.	ID=WB052_000174;
scaffold_1	funannotate	mRNA	694879	696071	.	-	.	ID=WB052_000174-T1;Parent=WB052_000174;product=hypothetical protein;
scaffold_1	funannotate	exon	695892	696071	.	-	.	ID=WB052_000174-T1.exon1;Parent=WB052_000174-T1;
scaffold_1	funannotate	exon	694879	695811	.	-	.	ID=WB052_000174-T1.exon2;Parent=WB052_000174-T1;
scaffold_1	funannotate	CDS	695892	696071	.	-	0	ID=WB052_000174-T1.cds;Parent=WB052_000174-T1;
scaffold_1	funannotate	CDS	694879	695811	.	-	0	ID=WB052_000174-T1.cds;Parent=WB052_000174-T1;
scaffold_1	funannotate	gene	696727	699192	.	-	.	ID=WB052_000175;
scaffold_1	funannotate	mRNA	696727	699192	.	-	.	ID=WB052_000175-T1;Parent=WB052_000175;product=hypothetical protein;
scaffold_1	funannotate	exon	696727	699192	.	-	.	ID=WB052_000175-T1.exon1;Parent=WB052_000175-T1;
scaffold_1	funannotate	CDS	696727	699192	.	-	0	ID=WB052_000175-T1.cds;Parent=WB052_000175-T1;
scaffold_1	funannotate	gene	704826	706206	.	-	.	ID=WB052_000176;
scaffold_1	funannotate	mRNA	704826	706206	.	-	.	ID=WB052_000176-T1;Parent=WB052_000176;product=hypothetical protein;
scaffold_1	funannotate	exon	705863	706206	.	-	.	ID=WB052_000176-T1.exon1;Parent=WB052_000176-T1;
scaffold_1	funannotate	exon	705516	705799	.	-	.	ID=WB052_000176-T1.exon2;Parent=WB052_000176-T1;
scaffold_1	funannotate	exon	704826	705463	.	-	.	ID=WB052_000176-T1.exon3;Parent=WB052_000176-T1;
scaffold_1	funannotate	CDS	705863	706206	.	-	0	ID=WB052_000176-T1.cds;Parent=WB052_000176-T1;
scaffold_1	funannotate	CDS	705516	705799	.	-	1	ID=WB052_000176-T1.cds;Parent=WB052_000176-T1;
scaffold_1	funannotate	CDS	704826	705463	.	-	2	ID=WB052_000176-T1.cds;Parent=WB052_000176-T1;
scaffold_1	funannotate	gene	707318	707590	.	+	.	ID=WB052_000177;
scaffold_1	funannotate	mRNA	707318	707590	.	+	.	ID=WB052_000177-T1;Parent=WB052_000177;product=hypothetical protein;
scaffold_1	funannotate	exon	707318	707373	.	+	.	ID=WB052_000177-T1.exon1;Parent=WB052_000177-T1;
scaffold_1	funannotate	exon	707434	707590	.	+	.	ID=WB052_000177-T1.exon2;Parent=WB052_000177-T1;
scaffold_1	funannotate	CDS	707318	707373	.	+	0	ID=WB052_000177-T1.cds;Parent=WB052_000177-T1;
scaffold_1	funannotate	CDS	707434	707590	.	+	1	ID=WB052_000177-T1.cds;Parent=WB052_000177-T1;
scaffold_1	funannotate	gene	708716	710895	.	-	.	ID=WB052_000178;
scaffold_1	funannotate	mRNA	708716	710895	.	-	.	ID=WB052_000178-T1;Parent=WB052_000178;product=hypothetical protein;
scaffold_1	funannotate	exon	710750	710895	.	-	.	ID=WB052_000178-T1.exon1;Parent=WB052_000178-T1;
scaffold_1	funannotate	exon	709942	710689	.	-	.	ID=WB052_000178-T1.exon2;Parent=WB052_000178-T1;
scaffold_1	funannotate	exon	709222	709885	.	-	.	ID=WB052_000178-T1.exon3;Parent=WB052_000178-T1;
scaffold_1	funannotate	exon	708884	709137	.	-	.	ID=WB052_000178-T1.exon4;Parent=WB052_000178-T1;
scaffold_1	funannotate	exon	708716	708781	.	-	.	ID=WB052_000178-T1.exon5;Parent=WB052_000178-T1;
scaffold_1	funannotate	CDS	710750	710895	.	-	0	ID=WB052_000178-T1.cds;Parent=WB052_000178-T1;
scaffold_1	funannotate	CDS	709942	710689	.	-	1	ID=WB052_000178-T1.cds;Parent=WB052_000178-T1;
scaffold_1	funannotate	CDS	709222	709885	.	-	0	ID=WB052_000178-T1.cds;Parent=WB052_000178-T1;
scaffold_1	funannotate	CDS	708884	709137	.	-	2	ID=WB052_000178-T1.cds;Parent=WB052_000178-T1;
scaffold_1	funannotate	CDS	708716	708781	.	-	0	ID=WB052_000178-T1.cds;Parent=WB052_000178-T1;
scaffold_2	funannotate	gene	832	1925	.	+	.	ID=WB052_000179;
scaffold_2	funannotate	mRNA	832	1925	.	+	.	ID=WB052_000179-T1;Parent=WB052_000179;product=hypothetical protein;
scaffold_2	funannotate	exon	832	1124	.	+	.	ID=WB052_000179-T1.exon1;Parent=WB052_000179-T1;
scaffold_2	funannotate	exon	1184	1925	.	+	.	ID=WB052_000179-T1.exon2;Parent=WB052_000179-T1;
scaffold_2	funannotate	CDS	832	1124	.	+	0	ID=WB052_000179-T1.cds;Parent=WB052_000179-T1;
scaffold_2	funannotate	CDS	1184	1925	.	+	1	ID=WB052_000179-T1.cds;Parent=WB052_000179-T1;
scaffold_2	funannotate	gene	2684	4165	.	-	.	ID=WB052_000180;
scaffold_2	funannotate	mRNA	2684	4165	.	-	.	ID=WB052_000180-T1;Parent=WB052_000180;product=hypothetical protein;
scaffold_2	funannotate	exon	2684	4165	.	-	.	ID=WB052_000180-T1.exon1;Parent=WB052_000180-T1;
scaffold_2	funannotate	CDS	2684	4165	.	-	0	ID=WB052_000180-T1.cds;Parent=WB052_000180-T1;
scaffold_2	funannotate	gene	5035	6821	.	+	.	ID=WB052_000181;
scaffold_2	funannotate	mRNA	5035	6821	.	+	.	ID=WB052_000181-T1;Parent=WB052_000181;product=hypothetical protein;
scaffold_2	funannotate	exon	5035	5147	.	+	.	ID=WB052_000181-T1.exon1;Parent=WB052_000181-T1;
scaffold_2	funannotate	exon	5222	6821	.	+	.	ID=WB052_000181-T1.exon2;Parent=WB052_000181-T1;
scaffold_2	funannotate	CDS	5035	5147	.	+	0	ID=WB052_000181-T1.cds;Parent=WB052_000181-T1;
scaffold_2	funannotate	CDS	5222	6821	.	+	1	ID=WB052_000181-T1.cds;Parent=WB052_000181-T1;
scaffold_2	funannotate	gene	7337	9535	.	-	.	ID=WB052_000182;
scaffold_2	funannotate	mRNA	7337	9535	.	-	.	ID=WB052_000182-T1;Parent=WB052_000182;product=hypothetical protein;
scaffold_2	funannotate	exon	7337	9535	.	-	.	ID=WB052_000182-T1.exon1;Parent=WB052_000182-T1;
scaffold_2	funannotate	CDS	7337	9535	.	-	0	ID=WB052_000182-T1.cds;Parent=WB052_000182-T1;
scaffold_2	funannotate	gene	11329	14220	.	+	.	ID=WB052_000183;
scaffold_2	funannotate	mRNA	11329	14220	.	+	.	ID=WB052_000183-T1;Parent=WB052_000183;product=hypothetical protein;
scaffold_2	funannotate	exon	11329	11434	.	+	.	ID=WB052_000183-T1.exon1;Parent=WB052_000183-T1;
scaffold_2	funannotate	exon	11515	12170	.	+	.	ID=WB052_000183-T1.exon2;Parent=WB052_000183-T1;
scaffold_2	funannotate	exon	12334	12492	.	+	.	ID=WB052_000183-T1.exon3;Parent=WB052_000183-T1;
scaffold_2	funannotate	exon	12614	12688	.	+	.	ID=WB052_000183-T1.exon4;Parent=WB052_000183-T1;
scaffold_2	funannotate	exon	12753	12975	.	+	.	ID=WB052_000183-T1.exon5;Parent=WB052_000183-T1;
scaffold_2	funannotate	exon	13029	13052	.	+	.	ID=WB052_000183-T1.exon6;Parent=WB052_000183-T1;
scaffold_2	funannotate	exon	13106	13208	.	+	.	ID=WB052_000183-T1.exon7;Parent=WB052_000183-T1;
scaffold_2	funannotate	exon	13287	13381	.	+	.	ID=WB052_000183-T1.exon8;Parent=WB052_000183-T1;
scaffold_2	funannotate	exon	13437	13466	.	+	.	ID=WB052_000183-T1.exon9;Parent=WB052_000183-T1;
scaffold_2	funannotate	exon	13526	13556	.	+	.	ID=WB052_000183-T1.exon10;Parent=WB052_000183-T1;
scaffold_2	funannotate	exon	13609	13633	.	+	.	ID=WB052_000183-T1.exon11;Parent=WB052_000183-T1;
scaffold_2	funannotate	exon	13801	14220	.	+	.	ID=WB052_000183-T1.exon12;Parent=WB052_000183-T1;
scaffold_2	funannotate	CDS	11329	11434	.	+	0	ID=WB052_000183-T1.cds;Parent=WB052_000183-T1;
scaffold_2	funannotate	CDS	11515	12170	.	+	2	ID=WB052_000183-T1.cds;Parent=WB052_000183-T1;
scaffold_2	funannotate	CDS	12334	12492	.	+	0	ID=WB052_000183-T1.cds;Parent=WB052_000183-T1;
scaffold_2	funannotate	CDS	12614	12688	.	+	0	ID=WB052_000183-T1.cds;Parent=WB052_000183-T1;
scaffold_2	funannotate	CDS	12753	12975	.	+	0	ID=WB052_000183-T1.cds;Parent=WB052_000183-T1;
scaffold_2	funannotate	CDS	13029	13052	.	+	2	ID=WB052_000183-T1.cds;Parent=WB052_000183-T1;
scaffold_2	funannotate	CDS	13106	13208	.	+	2	ID=WB052_000183-T1.cds;Parent=WB052_000183-T1;
scaffold_2	funannotate	CDS	13287	13381	.	+	1	ID=WB052_000183-T1.cds;Parent=WB052_000183-T1;
scaffold_2	funannotate	CDS	13437	13466	.	+	2	ID=WB052_000183-T1.cds;Parent=WB052_000183-T1;
scaffold_2	funannotate	CDS	13526	13556	.	+	2	ID=WB052_000183-T1.cds;Parent=WB052_000183-T1;
scaffold_2	funannotate	CDS	13609	13633	.	+	1	ID=WB052_000183-T1.cds;Parent=WB052_000183-T1;
scaffold_2	funannotate	CDS	13801	14220	.	+	0	ID=WB052_000183-T1.cds;Parent=WB052_000183-T1;
scaffold_2	funannotate	gene	14752	21698	.	-	.	ID=WB052_000184;
scaffold_2	funannotate	mRNA	14752	21698	.	-	.	ID=WB052_000184-T1;Parent=WB052_000184;product=hypothetical protein;
scaffold_2	funannotate	exon	21444	21698	.	-	.	ID=WB052_000184-T1.exon1;Parent=WB052_000184-T1;
scaffold_2	funannotate	exon	20944	21268	.	-	.	ID=WB052_000184-T1.exon2;Parent=WB052_000184-T1;
scaffold_2	funannotate	exon	14939	20850	.	-	.	ID=WB052_000184-T1.exon3;Parent=WB052_000184-T1;
scaffold_2	funannotate	exon	14752	14862	.	-	.	ID=WB052_000184-T1.exon4;Parent=WB052_000184-T1;
scaffold_2	funannotate	CDS	21444	21698	.	-	0	ID=WB052_000184-T1.cds;Parent=WB052_000184-T1;
scaffold_2	funannotate	CDS	20944	21268	.	-	0	ID=WB052_000184-T1.cds;Parent=WB052_000184-T1;
scaffold_2	funannotate	CDS	14939	20850	.	-	2	ID=WB052_000184-T1.cds;Parent=WB052_000184-T1;
scaffold_2	funannotate	CDS	14752	14862	.	-	0	ID=WB052_000184-T1.cds;Parent=WB052_000184-T1;
scaffold_2	funannotate	gene	23527	24801	.	-	.	ID=WB052_000185;
scaffold_2	funannotate	mRNA	23527	24801	.	-	.	ID=WB052_000185-T1;Parent=WB052_000185;product=hypothetical protein;
scaffold_2	funannotate	exon	24607	24801	.	-	.	ID=WB052_000185-T1.exon1;Parent=WB052_000185-T1;
scaffold_2	funannotate	exon	24311	24529	.	-	.	ID=WB052_000185-T1.exon2;Parent=WB052_000185-T1;
scaffold_2	funannotate	exon	23527	24255	.	-	.	ID=WB052_000185-T1.exon3;Parent=WB052_000185-T1;
scaffold_2	funannotate	CDS	24607	24801	.	-	0	ID=WB052_000185-T1.cds;Parent=WB052_000185-T1;
scaffold_2	funannotate	CDS	24311	24529	.	-	0	ID=WB052_000185-T1.cds;Parent=WB052_000185-T1;
scaffold_2	funannotate	CDS	23527	24255	.	-	0	ID=WB052_000185-T1.cds;Parent=WB052_000185-T1;
scaffold_2	funannotate	gene	25835	26743	.	-	.	ID=WB052_000186;
scaffold_2	funannotate	mRNA	25835	26743	.	-	.	ID=WB052_000186-T1;Parent=WB052_000186;product=hypothetical protein;
scaffold_2	funannotate	exon	26704	26743	.	-	.	ID=WB052_000186-T1.exon1;Parent=WB052_000186-T1;
scaffold_2	funannotate	exon	26529	26650	.	-	.	ID=WB052_000186-T1.exon2;Parent=WB052_000186-T1;
scaffold_2	funannotate	exon	26210	26467	.	-	.	ID=WB052_000186-T1.exon3;Parent=WB052_000186-T1;
scaffold_2	funannotate	exon	25928	26151	.	-	.	ID=WB052_000186-T1.exon4;Parent=WB052_000186-T1;
scaffold_2	funannotate	exon	25835	25877	.	-	.	ID=WB052_000186-T1.exon5;Parent=WB052_000186-T1;
scaffold_2	funannotate	CDS	26704	26743	.	-	0	ID=WB052_000186-T1.cds;Parent=WB052_000186-T1;
scaffold_2	funannotate	CDS	26529	26650	.	-	2	ID=WB052_000186-T1.cds;Parent=WB052_000186-T1;
scaffold_2	funannotate	CDS	26210	26467	.	-	0	ID=WB052_000186-T1.cds;Parent=WB052_000186-T1;
scaffold_2	funannotate	CDS	25928	26151	.	-	0	ID=WB052_000186-T1.cds;Parent=WB052_000186-T1;
scaffold_2	funannotate	CDS	25835	25877	.	-	1	ID=WB052_000186-T1.cds;Parent=WB052_000186-T1;
scaffold_2	funannotate	gene	30825	31637	.	+	.	ID=WB052_000187;
scaffold_2	funannotate	mRNA	30825	31637	.	+	.	ID=WB052_000187-T1;Parent=WB052_000187;product=hypothetical protein;
scaffold_2	funannotate	exon	30825	30834	.	+	.	ID=WB052_000187-T1.exon1;Parent=WB052_000187-T1;
scaffold_2	funannotate	exon	30970	30987	.	+	.	ID=WB052_000187-T1.exon2;Parent=WB052_000187-T1;
scaffold_2	funannotate	exon	31084	31148	.	+	.	ID=WB052_000187-T1.exon3;Parent=WB052_000187-T1;
scaffold_2	funannotate	exon	31212	31283	.	+	.	ID=WB052_000187-T1.exon4;Parent=WB052_000187-T1;
scaffold_2	funannotate	exon	31341	31439	.	+	.	ID=WB052_000187-T1.exon5;Parent=WB052_000187-T1;
scaffold_2	funannotate	exon	31530	31637	.	+	.	ID=WB052_000187-T1.exon6;Parent=WB052_000187-T1;
scaffold_2	funannotate	CDS	30825	30834	.	+	0	ID=WB052_000187-T1.cds;Parent=WB052_000187-T1;
scaffold_2	funannotate	CDS	30970	30987	.	+	2	ID=WB052_000187-T1.cds;Parent=WB052_000187-T1;
scaffold_2	funannotate	CDS	31084	31148	.	+	2	ID=WB052_000187-T1.cds;Parent=WB052_000187-T1;
scaffold_2	funannotate	CDS	31212	31283	.	+	0	ID=WB052_000187-T1.cds;Parent=WB052_000187-T1;
scaffold_2	funannotate	CDS	31341	31439	.	+	0	ID=WB052_000187-T1.cds;Parent=WB052_000187-T1;
scaffold_2	funannotate	CDS	31530	31637	.	+	0	ID=WB052_000187-T1.cds;Parent=WB052_000187-T1;
scaffold_2	funannotate	gene	33395	34291	.	+	.	ID=WB052_000188;
scaffold_2	funannotate	mRNA	33395	34291	.	+	.	ID=WB052_000188-T1;Parent=WB052_000188;product=hypothetical protein;
scaffold_2	funannotate	exon	33395	33431	.	+	.	ID=WB052_000188-T1.exon1;Parent=WB052_000188-T1;
scaffold_2	funannotate	exon	33519	33534	.	+	.	ID=WB052_000188-T1.exon2;Parent=WB052_000188-T1;
scaffold_2	funannotate	exon	33823	33921	.	+	.	ID=WB052_000188-T1.exon3;Parent=WB052_000188-T1;
scaffold_2	funannotate	exon	33991	34291	.	+	.	ID=WB052_000188-T1.exon4;Parent=WB052_000188-T1;
scaffold_2	funannotate	CDS	33395	33431	.	+	0	ID=WB052_000188-T1.cds;Parent=WB052_000188-T1;
scaffold_2	funannotate	CDS	33519	33534	.	+	2	ID=WB052_000188-T1.cds;Parent=WB052_000188-T1;
scaffold_2	funannotate	CDS	33823	33921	.	+	1	ID=WB052_000188-T1.cds;Parent=WB052_000188-T1;
scaffold_2	funannotate	CDS	33991	34291	.	+	1	ID=WB052_000188-T1.cds;Parent=WB052_000188-T1;
scaffold_2	funannotate	gene	38010	40857	.	+	.	ID=WB052_000189;
scaffold_2	funannotate	mRNA	38010	40857	.	+	.	ID=WB052_000189-T1;Parent=WB052_000189;product=hypothetical protein;
scaffold_2	funannotate	exon	38010	38970	.	+	.	ID=WB052_000189-T1.exon1;Parent=WB052_000189-T1;
scaffold_2	funannotate	exon	39020	40857	.	+	.	ID=WB052_000189-T1.exon2;Parent=WB052_000189-T1;
scaffold_2	funannotate	CDS	38010	38970	.	+	0	ID=WB052_000189-T1.cds;Parent=WB052_000189-T1;
scaffold_2	funannotate	CDS	39020	40857	.	+	2	ID=WB052_000189-T1.cds;Parent=WB052_000189-T1;
scaffold_2	funannotate	gene	42123	44846	.	-	.	ID=WB052_000190;
scaffold_2	funannotate	mRNA	42123	44846	.	-	.	ID=WB052_000190-T1;Parent=WB052_000190;product=hypothetical protein;
scaffold_2	funannotate	exon	42123	44846	.	-	.	ID=WB052_000190-T1.exon1;Parent=WB052_000190-T1;
scaffold_2	funannotate	CDS	42123	44846	.	-	0	ID=WB052_000190-T1.cds;Parent=WB052_000190-T1;
scaffold_2	funannotate	gene	45603	46982	.	+	.	ID=WB052_000191;
scaffold_2	funannotate	mRNA	45603	46982	.	+	.	ID=WB052_000191-T1;Parent=WB052_000191;product=hypothetical protein;
scaffold_2	funannotate	exon	45603	46982	.	+	.	ID=WB052_000191-T1.exon1;Parent=WB052_000191-T1;
scaffold_2	funannotate	CDS	45603	46982	.	+	0	ID=WB052_000191-T1.cds;Parent=WB052_000191-T1;
scaffold_2	funannotate	gene	47312	48208	.	-	.	ID=WB052_000192;
scaffold_2	funannotate	mRNA	47312	48208	.	-	.	ID=WB052_000192-T1;Parent=WB052_000192;product=hypothetical protein;
scaffold_2	funannotate	exon	47972	48208	.	-	.	ID=WB052_000192-T1.exon1;Parent=WB052_000192-T1;
scaffold_2	funannotate	exon	47312	47824	.	-	.	ID=WB052_000192-T1.exon2;Parent=WB052_000192-T1;
scaffold_2	funannotate	CDS	47972	48208	.	-	0	ID=WB052_000192-T1.cds;Parent=WB052_000192-T1;
scaffold_2	funannotate	CDS	47312	47824	.	-	0	ID=WB052_000192-T1.cds;Parent=WB052_000192-T1;
scaffold_2	funannotate	gene	49424	50836	.	+	.	ID=WB052_000193;
scaffold_2	funannotate	mRNA	49424	50836	.	+	.	ID=WB052_000193-T1;Parent=WB052_000193;product=hypothetical protein;
scaffold_2	funannotate	exon	49424	50217	.	+	.	ID=WB052_000193-T1.exon1;Parent=WB052_000193-T1;
scaffold_2	funannotate	exon	50299	50836	.	+	.	ID=WB052_000193-T1.exon2;Parent=WB052_000193-T1;
scaffold_2	funannotate	CDS	49424	50217	.	+	0	ID=WB052_000193-T1.cds;Parent=WB052_000193-T1;
scaffold_2	funannotate	CDS	50299	50836	.	+	1	ID=WB052_000193-T1.cds;Parent=WB052_000193-T1;
scaffold_2	funannotate	gene	52602	55561	.	+	.	ID=WB052_000194;
scaffold_2	funannotate	mRNA	52602	55561	.	+	.	ID=WB052_000194-T1;Parent=WB052_000194;product=hypothetical protein;
scaffold_2	funannotate	exon	52602	53590	.	+	.	ID=WB052_000194-T1.exon1;Parent=WB052_000194-T1;
scaffold_2	funannotate	exon	53699	53764	.	+	.	ID=WB052_000194-T1.exon2;Parent=WB052_000194-T1;
scaffold_2	funannotate	exon	54049	55561	.	+	.	ID=WB052_000194-T1.exon3;Parent=WB052_000194-T1;
scaffold_2	funannotate	CDS	52602	53590	.	+	0	ID=WB052_000194-T1.cds;Parent=WB052_000194-T1;
scaffold_2	funannotate	CDS	53699	53764	.	+	1	ID=WB052_000194-T1.cds;Parent=WB052_000194-T1;
scaffold_2	funannotate	CDS	54049	55561	.	+	1	ID=WB052_000194-T1.cds;Parent=WB052_000194-T1;
scaffold_2	funannotate	gene	60888	65295	.	+	.	ID=WB052_000195;
scaffold_2	funannotate	mRNA	60888	65295	.	+	.	ID=WB052_000195-T1;Parent=WB052_000195;product=hypothetical protein;
scaffold_2	funannotate	exon	60888	60940	.	+	.	ID=WB052_000195-T1.exon1;Parent=WB052_000195-T1;
scaffold_2	funannotate	exon	61028	64396	.	+	.	ID=WB052_000195-T1.exon2;Parent=WB052_000195-T1;
scaffold_2	funannotate	exon	64449	65295	.	+	.	ID=WB052_000195-T1.exon3;Parent=WB052_000195-T1;
scaffold_2	funannotate	CDS	60888	60940	.	+	0	ID=WB052_000195-T1.cds;Parent=WB052_000195-T1;
scaffold_2	funannotate	CDS	61028	64396	.	+	1	ID=WB052_000195-T1.cds;Parent=WB052_000195-T1;
scaffold_2	funannotate	CDS	64449	65295	.	+	1	ID=WB052_000195-T1.cds;Parent=WB052_000195-T1;
scaffold_2	funannotate	gene	67936	69535	.	+	.	ID=WB052_000196;
scaffold_2	funannotate	mRNA	67936	69535	.	+	.	ID=WB052_000196-T1;Parent=WB052_000196;product=hypothetical protein;
scaffold_2	funannotate	exon	67936	68206	.	+	.	ID=WB052_000196-T1.exon1;Parent=WB052_000196-T1;
scaffold_2	funannotate	exon	68265	69535	.	+	.	ID=WB052_000196-T1.exon2;Parent=WB052_000196-T1;
scaffold_2	funannotate	CDS	67936	68206	.	+	0	ID=WB052_000196-T1.cds;Parent=WB052_000196-T1;
scaffold_2	funannotate	CDS	68265	69535	.	+	2	ID=WB052_000196-T1.cds;Parent=WB052_000196-T1;
scaffold_2	funannotate	gene	72229	75472	.	-	.	ID=WB052_000197;
scaffold_2	funannotate	mRNA	72229	75472	.	-	.	ID=WB052_000197-T1;Parent=WB052_000197;product=hypothetical protein;
scaffold_2	funannotate	exon	75304	75472	.	-	.	ID=WB052_000197-T1.exon1;Parent=WB052_000197-T1;
scaffold_2	funannotate	exon	75182	75234	.	-	.	ID=WB052_000197-T1.exon2;Parent=WB052_000197-T1;
scaffold_2	funannotate	exon	74737	75111	.	-	.	ID=WB052_000197-T1.exon3;Parent=WB052_000197-T1;
scaffold_2	funannotate	exon	73801	74638	.	-	.	ID=WB052_000197-T1.exon4;Parent=WB052_000197-T1;
scaffold_2	funannotate	exon	72229	73712	.	-	.	ID=WB052_000197-T1.exon5;Parent=WB052_000197-T1;
scaffold_2	funannotate	CDS	75304	75472	.	-	0	ID=WB052_000197-T1.cds;Parent=WB052_000197-T1;
scaffold_2	funannotate	CDS	75182	75234	.	-	2	ID=WB052_000197-T1.cds;Parent=WB052_000197-T1;
scaffold_2	funannotate	CDS	74737	75111	.	-	0	ID=WB052_000197-T1.cds;Parent=WB052_000197-T1;
scaffold_2	funannotate	CDS	73801	74638	.	-	0	ID=WB052_000197-T1.cds;Parent=WB052_000197-T1;
scaffold_2	funannotate	CDS	72229	73712	.	-	2	ID=WB052_000197-T1.cds;Parent=WB052_000197-T1;
scaffold_2	funannotate	gene	76351	77616	.	+	.	ID=WB052_000198;
scaffold_2	funannotate	mRNA	76351	77616	.	+	.	ID=WB052_000198-T1;Parent=WB052_000198;product=hypothetical protein;
scaffold_2	funannotate	exon	76351	77616	.	+	.	ID=WB052_000198-T1.exon1;Parent=WB052_000198-T1;
scaffold_2	funannotate	CDS	76351	77616	.	+	0	ID=WB052_000198-T1.cds;Parent=WB052_000198-T1;
scaffold_2	funannotate	gene	78086	78722	.	-	.	ID=WB052_000199;
scaffold_2	funannotate	mRNA	78086	78722	.	-	.	ID=WB052_000199-T1;Parent=WB052_000199;product=hypothetical protein;
scaffold_2	funannotate	exon	78448	78722	.	-	.	ID=WB052_000199-T1.exon1;Parent=WB052_000199-T1;
scaffold_2	funannotate	exon	78086	78167	.	-	.	ID=WB052_000199-T1.exon2;Parent=WB052_000199-T1;
scaffold_2	funannotate	CDS	78448	78722	.	-	0	ID=WB052_000199-T1.cds;Parent=WB052_000199-T1;
scaffold_2	funannotate	CDS	78086	78167	.	-	1	ID=WB052_000199-T1.cds;Parent=WB052_000199-T1;
scaffold_2	funannotate	gene	80127	81959	.	-	.	ID=WB052_000200;
scaffold_2	funannotate	mRNA	80127	81959	.	-	.	ID=WB052_000200-T1;Parent=WB052_000200;product=hypothetical protein;
scaffold_2	funannotate	exon	81759	81959	.	-	.	ID=WB052_000200-T1.exon1;Parent=WB052_000200-T1;
scaffold_2	funannotate	exon	80618	81630	.	-	.	ID=WB052_000200-T1.exon2;Parent=WB052_000200-T1;
scaffold_2	funannotate	exon	80127	80556	.	-	.	ID=WB052_000200-T1.exon3;Parent=WB052_000200-T1;
scaffold_2	funannotate	CDS	81759	81959	.	-	0	ID=WB052_000200-T1.cds;Parent=WB052_000200-T1;
scaffold_2	funannotate	CDS	80618	81630	.	-	0	ID=WB052_000200-T1.cds;Parent=WB052_000200-T1;
scaffold_2	funannotate	CDS	80127	80556	.	-	1	ID=WB052_000200-T1.cds;Parent=WB052_000200-T1;
scaffold_2	funannotate	gene	82438	83376	.	-	.	ID=WB052_000201;
scaffold_2	funannotate	mRNA	82438	83376	.	-	.	ID=WB052_000201-T1;Parent=WB052_000201;product=hypothetical protein;
scaffold_2	funannotate	exon	82438	83376	.	-	.	ID=WB052_000201-T1.exon1;Parent=WB052_000201-T1;
scaffold_2	funannotate	CDS	82438	83376	.	-	0	ID=WB052_000201-T1.cds;Parent=WB052_000201-T1;
scaffold_2	funannotate	gene	84934	87449	.	+	.	ID=WB052_000202;
scaffold_2	funannotate	mRNA	84934	87449	.	+	.	ID=WB052_000202-T1;Parent=WB052_000202;product=hypothetical protein;
scaffold_2	funannotate	exon	84934	87301	.	+	.	ID=WB052_000202-T1.exon1;Parent=WB052_000202-T1;
scaffold_2	funannotate	exon	87379	87449	.	+	.	ID=WB052_000202-T1.exon2;Parent=WB052_000202-T1;
scaffold_2	funannotate	CDS	84934	87301	.	+	0	ID=WB052_000202-T1.cds;Parent=WB052_000202-T1;
scaffold_2	funannotate	CDS	87379	87449	.	+	2	ID=WB052_000202-T1.cds;Parent=WB052_000202-T1;
scaffold_2	funannotate	gene	87806	89627	.	-	.	ID=WB052_000203;
scaffold_2	funannotate	mRNA	87806	89627	.	-	.	ID=WB052_000203-T1;Parent=WB052_000203;product=hypothetical protein;
scaffold_2	funannotate	exon	89565	89627	.	-	.	ID=WB052_000203-T1.exon1;Parent=WB052_000203-T1;
scaffold_2	funannotate	exon	88813	89513	.	-	.	ID=WB052_000203-T1.exon2;Parent=WB052_000203-T1;
scaffold_2	funannotate	exon	88424	88762	.	-	.	ID=WB052_000203-T1.exon3;Parent=WB052_000203-T1;
scaffold_2	funannotate	exon	87806	88358	.	-	.	ID=WB052_000203-T1.exon4;Parent=WB052_000203-T1;
scaffold_2	funannotate	CDS	89565	89627	.	-	0	ID=WB052_000203-T1.cds;Parent=WB052_000203-T1;
scaffold_2	funannotate	CDS	88813	89513	.	-	0	ID=WB052_000203-T1.cds;Parent=WB052_000203-T1;
scaffold_2	funannotate	CDS	88424	88762	.	-	1	ID=WB052_000203-T1.cds;Parent=WB052_000203-T1;
scaffold_2	funannotate	CDS	87806	88358	.	-	1	ID=WB052_000203-T1.cds;Parent=WB052_000203-T1;
scaffold_2	funannotate	gene	94628	96465	.	-	.	ID=WB052_000204;
scaffold_2	funannotate	mRNA	94628	96465	.	-	.	ID=WB052_000204-T1;Parent=WB052_000204;product=hypothetical protein;
scaffold_2	funannotate	exon	95433	96465	.	-	.	ID=WB052_000204-T1.exon1;Parent=WB052_000204-T1;
scaffold_2	funannotate	exon	95041	95381	.	-	.	ID=WB052_000204-T1.exon2;Parent=WB052_000204-T1;
scaffold_2	funannotate	exon	94628	94981	.	-	.	ID=WB052_000204-T1.exon3;Parent=WB052_000204-T1;
scaffold_2	funannotate	CDS	95433	96465	.	-	0	ID=WB052_000204-T1.cds;Parent=WB052_000204-T1;
scaffold_2	funannotate	CDS	95041	95381	.	-	2	ID=WB052_000204-T1.cds;Parent=WB052_000204-T1;
scaffold_2	funannotate	CDS	94628	94981	.	-	0	ID=WB052_000204-T1.cds;Parent=WB052_000204-T1;
scaffold_2	funannotate	gene	98014	99775	.	-	.	ID=WB052_000205;
scaffold_2	funannotate	mRNA	98014	99775	.	-	.	ID=WB052_000205-T1;Parent=WB052_000205;product=hypothetical protein;
scaffold_2	funannotate	exon	99389	99775	.	-	.	ID=WB052_000205-T1.exon1;Parent=WB052_000205-T1;
scaffold_2	funannotate	exon	99131	99315	.	-	.	ID=WB052_000205-T1.exon2;Parent=WB052_000205-T1;
scaffold_2	funannotate	exon	98014	98971	.	-	.	ID=WB052_000205-T1.exon3;Parent=WB052_000205-T1;
scaffold_2	funannotate	CDS	99389	99775	.	-	0	ID=WB052_000205-T1.cds;Parent=WB052_000205-T1;
scaffold_2	funannotate	CDS	99131	99315	.	-	0	ID=WB052_000205-T1.cds;Parent=WB052_000205-T1;
scaffold_2	funannotate	CDS	98014	98971	.	-	1	ID=WB052_000205-T1.cds;Parent=WB052_000205-T1;
scaffold_2	funannotate	gene	100274	104335	.	-	.	ID=WB052_000206;
scaffold_2	funannotate	mRNA	100274	104335	.	-	.	ID=WB052_000206-T1;Parent=WB052_000206;product=hypothetical protein;
scaffold_2	funannotate	exon	104296	104335	.	-	.	ID=WB052_000206-T1.exon1;Parent=WB052_000206-T1;
scaffold_2	funannotate	exon	103825	104216	.	-	.	ID=WB052_000206-T1.exon2;Parent=WB052_000206-T1;
scaffold_2	funannotate	exon	100543	103765	.	-	.	ID=WB052_000206-T1.exon3;Parent=WB052_000206-T1;
scaffold_2	funannotate	exon	100274	100449	.	-	.	ID=WB052_000206-T1.exon4;Parent=WB052_000206-T1;
scaffold_2	funannotate	CDS	104296	104335	.	-	0	ID=WB052_000206-T1.cds;Parent=WB052_000206-T1;
scaffold_2	funannotate	CDS	103825	104216	.	-	2	ID=WB052_000206-T1.cds;Parent=WB052_000206-T1;
scaffold_2	funannotate	CDS	100543	103765	.	-	0	ID=WB052_000206-T1.cds;Parent=WB052_000206-T1;
scaffold_2	funannotate	CDS	100274	100449	.	-	2	ID=WB052_000206-T1.cds;Parent=WB052_000206-T1;
scaffold_2	funannotate	gene	105566	106212	.	-	.	ID=WB052_000207;
scaffold_2	funannotate	mRNA	105566	106212	.	-	.	ID=WB052_000207-T1;Parent=WB052_000207;product=hypothetical protein;
scaffold_2	funannotate	exon	106131	106212	.	-	.	ID=WB052_000207-T1.exon1;Parent=WB052_000207-T1;
scaffold_2	funannotate	exon	105931	106064	.	-	.	ID=WB052_000207-T1.exon2;Parent=WB052_000207-T1;
scaffold_2	funannotate	exon	105696	105858	.	-	.	ID=WB052_000207-T1.exon3;Parent=WB052_000207-T1;
scaffold_2	funannotate	exon	105566	105636	.	-	.	ID=WB052_000207-T1.exon4;Parent=WB052_000207-T1;
scaffold_2	funannotate	CDS	106131	106212	.	-	0	ID=WB052_000207-T1.cds;Parent=WB052_000207-T1;
scaffold_2	funannotate	CDS	105931	106064	.	-	2	ID=WB052_000207-T1.cds;Parent=WB052_000207-T1;
scaffold_2	funannotate	CDS	105696	105858	.	-	0	ID=WB052_000207-T1.cds;Parent=WB052_000207-T1;
scaffold_2	funannotate	CDS	105566	105636	.	-	2	ID=WB052_000207-T1.cds;Parent=WB052_000207-T1;
scaffold_2	funannotate	gene	107707	108495	.	+	.	ID=WB052_000208;
scaffold_2	funannotate	mRNA	107707	108495	.	+	.	ID=WB052_000208-T1;Parent=WB052_000208;product=hypothetical protein;
scaffold_2	funannotate	exon	107707	108495	.	+	.	ID=WB052_000208-T1.exon1;Parent=WB052_000208-T1;
scaffold_2	funannotate	CDS	107707	108495	.	+	0	ID=WB052_000208-T1.cds;Parent=WB052_000208-T1;
scaffold_2	funannotate	gene	109642	111737	.	+	.	ID=WB052_000209;
scaffold_2	funannotate	mRNA	109642	111737	.	+	.	ID=WB052_000209-T1;Parent=WB052_000209;product=hypothetical protein;
scaffold_2	funannotate	exon	109642	109836	.	+	.	ID=WB052_000209-T1.exon1;Parent=WB052_000209-T1;
scaffold_2	funannotate	exon	109922	110350	.	+	.	ID=WB052_000209-T1.exon2;Parent=WB052_000209-T1;
scaffold_2	funannotate	exon	110529	111379	.	+	.	ID=WB052_000209-T1.exon3;Parent=WB052_000209-T1;
scaffold_2	funannotate	exon	111596	111737	.	+	.	ID=WB052_000209-T1.exon4;Parent=WB052_000209-T1;
scaffold_2	funannotate	CDS	109642	109836	.	+	0	ID=WB052_000209-T1.cds;Parent=WB052_000209-T1;
scaffold_2	funannotate	CDS	109922	110350	.	+	0	ID=WB052_000209-T1.cds;Parent=WB052_000209-T1;
scaffold_2	funannotate	CDS	110529	111379	.	+	0	ID=WB052_000209-T1.cds;Parent=WB052_000209-T1;
scaffold_2	funannotate	CDS	111596	111737	.	+	1	ID=WB052_000209-T1.cds;Parent=WB052_000209-T1;
scaffold_2	funannotate	gene	112279	116311	.	-	.	ID=WB052_000210;
scaffold_2	funannotate	mRNA	112279	116311	.	-	.	ID=WB052_000210-T1;Parent=WB052_000210;product=hypothetical protein;
scaffold_2	funannotate	exon	115809	116311	.	-	.	ID=WB052_000210-T1.exon1;Parent=WB052_000210-T1;
scaffold_2	funannotate	exon	112279	115753	.	-	.	ID=WB052_000210-T1.exon2;Parent=WB052_000210-T1;
scaffold_2	funannotate	CDS	115809	116311	.	-	0	ID=WB052_000210-T1.cds;Parent=WB052_000210-T1;
scaffold_2	funannotate	CDS	112279	115753	.	-	1	ID=WB052_000210-T1.cds;Parent=WB052_000210-T1;
scaffold_2	funannotate	gene	118957	120954	.	-	.	ID=WB052_000211;
scaffold_2	funannotate	mRNA	118957	120954	.	-	.	ID=WB052_000211-T1;Parent=WB052_000211;product=hypothetical protein;
scaffold_2	funannotate	exon	120825	120954	.	-	.	ID=WB052_000211-T1.exon1;Parent=WB052_000211-T1;
scaffold_2	funannotate	exon	120038	120771	.	-	.	ID=WB052_000211-T1.exon2;Parent=WB052_000211-T1;
scaffold_2	funannotate	exon	118957	119976	.	-	.	ID=WB052_000211-T1.exon3;Parent=WB052_000211-T1;
scaffold_2	funannotate	CDS	120825	120954	.	-	0	ID=WB052_000211-T1.cds;Parent=WB052_000211-T1;
scaffold_2	funannotate	CDS	120038	120771	.	-	2	ID=WB052_000211-T1.cds;Parent=WB052_000211-T1;
scaffold_2	funannotate	CDS	118957	119976	.	-	0	ID=WB052_000211-T1.cds;Parent=WB052_000211-T1;
scaffold_2	funannotate	gene	123537	125533	.	+	.	ID=WB052_000212;
scaffold_2	funannotate	mRNA	123537	125533	.	+	.	ID=WB052_000212-T1;Parent=WB052_000212;product=hypothetical protein;
scaffold_2	funannotate	exon	123537	125341	.	+	.	ID=WB052_000212-T1.exon1;Parent=WB052_000212-T1;
scaffold_2	funannotate	exon	125434	125533	.	+	.	ID=WB052_000212-T1.exon2;Parent=WB052_000212-T1;
scaffold_2	funannotate	CDS	123537	125341	.	+	0	ID=WB052_000212-T1.cds;Parent=WB052_000212-T1;
scaffold_2	funannotate	CDS	125434	125533	.	+	1	ID=WB052_000212-T1.cds;Parent=WB052_000212-T1;
scaffold_2	funannotate	gene	126192	127910	.	-	.	ID=WB052_000213;
scaffold_2	funannotate	mRNA	126192	127910	.	-	.	ID=WB052_000213-T1;Parent=WB052_000213;product=hypothetical protein;
scaffold_2	funannotate	exon	127379	127910	.	-	.	ID=WB052_000213-T1.exon1;Parent=WB052_000213-T1;
scaffold_2	funannotate	exon	126805	127273	.	-	.	ID=WB052_000213-T1.exon2;Parent=WB052_000213-T1;
scaffold_2	funannotate	exon	126192	126672	.	-	.	ID=WB052_000213-T1.exon3;Parent=WB052_000213-T1;
scaffold_2	funannotate	CDS	127379	127910	.	-	0	ID=WB052_000213-T1.cds;Parent=WB052_000213-T1;
scaffold_2	funannotate	CDS	126805	127273	.	-	2	ID=WB052_000213-T1.cds;Parent=WB052_000213-T1;
scaffold_2	funannotate	CDS	126192	126672	.	-	1	ID=WB052_000213-T1.cds;Parent=WB052_000213-T1;
scaffold_2	funannotate	gene	129451	131345	.	-	.	ID=WB052_000214;
scaffold_2	funannotate	mRNA	129451	131345	.	-	.	ID=WB052_000214-T1;Parent=WB052_000214;product=hypothetical protein;
scaffold_2	funannotate	exon	131164	131345	.	-	.	ID=WB052_000214-T1.exon1;Parent=WB052_000214-T1;
scaffold_2	funannotate	exon	130313	131009	.	-	.	ID=WB052_000214-T1.exon2;Parent=WB052_000214-T1;
scaffold_2	funannotate	exon	130008	130071	.	-	.	ID=WB052_000214-T1.exon3;Parent=WB052_000214-T1;
scaffold_2	funannotate	exon	129451	129947	.	-	.	ID=WB052_000214-T1.exon4;Parent=WB052_000214-T1;
scaffold_2	funannotate	CDS	131164	131345	.	-	0	ID=WB052_000214-T1.cds;Parent=WB052_000214-T1;
scaffold_2	funannotate	CDS	130313	131009	.	-	1	ID=WB052_000214-T1.cds;Parent=WB052_000214-T1;
scaffold_2	funannotate	CDS	130008	130071	.	-	0	ID=WB052_000214-T1.cds;Parent=WB052_000214-T1;
scaffold_2	funannotate	CDS	129451	129947	.	-	2	ID=WB052_000214-T1.cds;Parent=WB052_000214-T1;
scaffold_2	funannotate	gene	137079	138074	.	+	.	ID=WB052_000215;
scaffold_2	funannotate	mRNA	137079	138074	.	+	.	ID=WB052_000215-T1;Parent=WB052_000215;product=hypothetical protein;
scaffold_2	funannotate	exon	137079	137341	.	+	.	ID=WB052_000215-T1.exon1;Parent=WB052_000215-T1;
scaffold_2	funannotate	exon	137404	137491	.	+	.	ID=WB052_000215-T1.exon2;Parent=WB052_000215-T1;
scaffold_2	funannotate	exon	137579	137993	.	+	.	ID=WB052_000215-T1.exon3;Parent=WB052_000215-T1;
scaffold_2	funannotate	exon	138058	138074	.	+	.	ID=WB052_000215-T1.exon4;Parent=WB052_000215-T1;
scaffold_2	funannotate	CDS	137079	137341	.	+	0	ID=WB052_000215-T1.cds;Parent=WB052_000215-T1;
scaffold_2	funannotate	CDS	137404	137491	.	+	1	ID=WB052_000215-T1.cds;Parent=WB052_000215-T1;
scaffold_2	funannotate	CDS	137579	137993	.	+	0	ID=WB052_000215-T1.cds;Parent=WB052_000215-T1;
scaffold_2	funannotate	CDS	138058	138074	.	+	2	ID=WB052_000215-T1.cds;Parent=WB052_000215-T1;
scaffold_2	funannotate	gene	138908	140476	.	-	.	ID=WB052_000216;
scaffold_2	funannotate	mRNA	138908	140476	.	-	.	ID=WB052_000216-T1;Parent=WB052_000216;product=hypothetical protein;
scaffold_2	funannotate	exon	138908	140476	.	-	.	ID=WB052_000216-T1.exon1;Parent=WB052_000216-T1;
scaffold_2	funannotate	CDS	138908	140476	.	-	0	ID=WB052_000216-T1.cds;Parent=WB052_000216-T1;
scaffold_2	funannotate	gene	141293	143797	.	+	.	ID=WB052_000217;
scaffold_2	funannotate	mRNA	141293	143797	.	+	.	ID=WB052_000217-T1;Parent=WB052_000217;product=hypothetical protein;
scaffold_2	funannotate	exon	141293	143797	.	+	.	ID=WB052_000217-T1.exon1;Parent=WB052_000217-T1;
scaffold_2	funannotate	CDS	141293	143797	.	+	0	ID=WB052_000217-T1.cds;Parent=WB052_000217-T1;
scaffold_2	funannotate	gene	149503	151968	.	+	.	ID=WB052_000218;
scaffold_2	funannotate	mRNA	149503	151968	.	+	.	ID=WB052_000218-T1;Parent=WB052_000218;product=hypothetical protein;
scaffold_2	funannotate	exon	149503	149536	.	+	.	ID=WB052_000218-T1.exon1;Parent=WB052_000218-T1;
scaffold_2	funannotate	exon	149701	149974	.	+	.	ID=WB052_000218-T1.exon2;Parent=WB052_000218-T1;
scaffold_2	funannotate	exon	150289	150342	.	+	.	ID=WB052_000218-T1.exon3;Parent=WB052_000218-T1;
scaffold_2	funannotate	exon	150424	150965	.	+	.	ID=WB052_000218-T1.exon4;Parent=WB052_000218-T1;
scaffold_2	funannotate	exon	151178	151968	.	+	.	ID=WB052_000218-T1.exon5;Parent=WB052_000218-T1;
scaffold_2	funannotate	CDS	149503	149536	.	+	0	ID=WB052_000218-T1.cds;Parent=WB052_000218-T1;
scaffold_2	funannotate	CDS	149701	149974	.	+	2	ID=WB052_000218-T1.cds;Parent=WB052_000218-T1;
scaffold_2	funannotate	CDS	150289	150342	.	+	1	ID=WB052_000218-T1.cds;Parent=WB052_000218-T1;
scaffold_2	funannotate	CDS	150424	150965	.	+	1	ID=WB052_000218-T1.cds;Parent=WB052_000218-T1;
scaffold_2	funannotate	CDS	151178	151968	.	+	2	ID=WB052_000218-T1.cds;Parent=WB052_000218-T1;
scaffold_2	funannotate	gene	152364	153721	.	-	.	ID=WB052_000219;
scaffold_2	funannotate	mRNA	152364	153721	.	-	.	ID=WB052_000219-T1;Parent=WB052_000219;product=hypothetical protein;
scaffold_2	funannotate	exon	153383	153721	.	-	.	ID=WB052_000219-T1.exon1;Parent=WB052_000219-T1;
scaffold_2	funannotate	exon	152972	153306	.	-	.	ID=WB052_000219-T1.exon2;Parent=WB052_000219-T1;
scaffold_2	funannotate	exon	152364	152823	.	-	.	ID=WB052_000219-T1.exon3;Parent=WB052_000219-T1;
scaffold_2	funannotate	CDS	153383	153721	.	-	0	ID=WB052_000219-T1.cds;Parent=WB052_000219-T1;
scaffold_2	funannotate	CDS	152972	153306	.	-	0	ID=WB052_000219-T1.cds;Parent=WB052_000219-T1;
scaffold_2	funannotate	CDS	152364	152823	.	-	1	ID=WB052_000219-T1.cds;Parent=WB052_000219-T1;
scaffold_2	funannotate	gene	154624	156213	.	-	.	ID=WB052_000220;
scaffold_2	funannotate	mRNA	154624	156213	.	-	.	ID=WB052_000220-T1;Parent=WB052_000220;product=hypothetical protein;
scaffold_2	funannotate	exon	156127	156213	.	-	.	ID=WB052_000220-T1.exon1;Parent=WB052_000220-T1;
scaffold_2	funannotate	exon	155664	156095	.	-	.	ID=WB052_000220-T1.exon2;Parent=WB052_000220-T1;
scaffold_2	funannotate	exon	155525	155537	.	-	.	ID=WB052_000220-T1.exon3;Parent=WB052_000220-T1;
scaffold_2	funannotate	exon	154695	155456	.	-	.	ID=WB052_000220-T1.exon4;Parent=WB052_000220-T1;
scaffold_2	funannotate	exon	154624	154634	.	-	.	ID=WB052_000220-T1.exon5;Parent=WB052_000220-T1;
scaffold_2	funannotate	CDS	156127	156213	.	-	0	ID=WB052_000220-T1.cds;Parent=WB052_000220-T1;
scaffold_2	funannotate	CDS	155664	156095	.	-	0	ID=WB052_000220-T1.cds;Parent=WB052_000220-T1;
scaffold_2	funannotate	CDS	155525	155537	.	-	0	ID=WB052_000220-T1.cds;Parent=WB052_000220-T1;
scaffold_2	funannotate	CDS	154695	155456	.	-	2	ID=WB052_000220-T1.cds;Parent=WB052_000220-T1;
scaffold_2	funannotate	CDS	154624	154634	.	-	2	ID=WB052_000220-T1.cds;Parent=WB052_000220-T1;
scaffold_2	funannotate	gene	158001	158783	.	+	.	ID=WB052_000221;
scaffold_2	funannotate	mRNA	158001	158783	.	+	.	ID=WB052_000221-T1;Parent=WB052_000221;product=hypothetical protein;
scaffold_2	funannotate	exon	158001	158783	.	+	.	ID=WB052_000221-T1.exon1;Parent=WB052_000221-T1;
scaffold_2	funannotate	CDS	158001	158783	.	+	0	ID=WB052_000221-T1.cds;Parent=WB052_000221-T1;
scaffold_2	funannotate	gene	160216	161253	.	+	.	ID=WB052_000222;
scaffold_2	funannotate	mRNA	160216	161253	.	+	.	ID=WB052_000222-T1;Parent=WB052_000222;product=hypothetical protein;
scaffold_2	funannotate	exon	160216	160327	.	+	.	ID=WB052_000222-T1.exon1;Parent=WB052_000222-T1;
scaffold_2	funannotate	exon	160392	160566	.	+	.	ID=WB052_000222-T1.exon2;Parent=WB052_000222-T1;
scaffold_2	funannotate	exon	160617	161253	.	+	.	ID=WB052_000222-T1.exon3;Parent=WB052_000222-T1;
scaffold_2	funannotate	CDS	160216	160327	.	+	0	ID=WB052_000222-T1.cds;Parent=WB052_000222-T1;
scaffold_2	funannotate	CDS	160392	160566	.	+	2	ID=WB052_000222-T1.cds;Parent=WB052_000222-T1;
scaffold_2	funannotate	CDS	160617	161253	.	+	1	ID=WB052_000222-T1.cds;Parent=WB052_000222-T1;
scaffold_2	funannotate	gene	162033	162941	.	+	.	ID=WB052_000223;
scaffold_2	funannotate	mRNA	162033	162941	.	+	.	ID=WB052_000223-T1;Parent=WB052_000223;product=hypothetical protein;
scaffold_2	funannotate	exon	162033	162941	.	+	.	ID=WB052_000223-T1.exon1;Parent=WB052_000223-T1;
scaffold_2	funannotate	CDS	162033	162941	.	+	0	ID=WB052_000223-T1.cds;Parent=WB052_000223-T1;
scaffold_2	funannotate	gene	163415	166111	.	-	.	ID=WB052_000224;
scaffold_2	funannotate	mRNA	163415	166111	.	-	.	ID=WB052_000224-T1;Parent=WB052_000224;product=hypothetical protein;
scaffold_2	funannotate	exon	166042	166111	.	-	.	ID=WB052_000224-T1.exon1;Parent=WB052_000224-T1;
scaffold_2	funannotate	exon	165914	165985	.	-	.	ID=WB052_000224-T1.exon2;Parent=WB052_000224-T1;
scaffold_2	funannotate	exon	165776	165852	.	-	.	ID=WB052_000224-T1.exon3;Parent=WB052_000224-T1;
scaffold_2	funannotate	exon	164714	165709	.	-	.	ID=WB052_000224-T1.exon4;Parent=WB052_000224-T1;
scaffold_2	funannotate	exon	164089	164650	.	-	.	ID=WB052_000224-T1.exon5;Parent=WB052_000224-T1;
scaffold_2	funannotate	exon	163709	164026	.	-	.	ID=WB052_000224-T1.exon6;Parent=WB052_000224-T1;
scaffold_2	funannotate	exon	163415	163614	.	-	.	ID=WB052_000224-T1.exon7;Parent=WB052_000224-T1;
scaffold_2	funannotate	CDS	166042	166111	.	-	0	ID=WB052_000224-T1.cds;Parent=WB052_000224-T1;
scaffold_2	funannotate	CDS	165914	165985	.	-	2	ID=WB052_000224-T1.cds;Parent=WB052_000224-T1;
scaffold_2	funannotate	CDS	165776	165852	.	-	2	ID=WB052_000224-T1.cds;Parent=WB052_000224-T1;
scaffold_2	funannotate	CDS	164714	165709	.	-	0	ID=WB052_000224-T1.cds;Parent=WB052_000224-T1;
scaffold_2	funannotate	CDS	164089	164650	.	-	0	ID=WB052_000224-T1.cds;Parent=WB052_000224-T1;
scaffold_2	funannotate	CDS	163709	164026	.	-	2	ID=WB052_000224-T1.cds;Parent=WB052_000224-T1;
scaffold_2	funannotate	CDS	163415	163614	.	-	2	ID=WB052_000224-T1.cds;Parent=WB052_000224-T1;
scaffold_2	funannotate	gene	172758	175379	.	+	.	ID=WB052_000225;
scaffold_2	funannotate	mRNA	172758	175379	.	+	.	ID=WB052_000225-T1;Parent=WB052_000225;product=hypothetical protein;
scaffold_2	funannotate	exon	172758	173923	.	+	.	ID=WB052_000225-T1.exon1;Parent=WB052_000225-T1;
scaffold_2	funannotate	exon	173991	174928	.	+	.	ID=WB052_000225-T1.exon2;Parent=WB052_000225-T1;
scaffold_2	funannotate	exon	174985	175379	.	+	.	ID=WB052_000225-T1.exon3;Parent=WB052_000225-T1;
scaffold_2	funannotate	CDS	172758	173923	.	+	0	ID=WB052_000225-T1.cds;Parent=WB052_000225-T1;
scaffold_2	funannotate	CDS	173991	174928	.	+	1	ID=WB052_000225-T1.cds;Parent=WB052_000225-T1;
scaffold_2	funannotate	CDS	174985	175379	.	+	2	ID=WB052_000225-T1.cds;Parent=WB052_000225-T1;
scaffold_2	funannotate	gene	176973	177281	.	+	.	ID=WB052_000226;
scaffold_2	funannotate	mRNA	176973	177281	.	+	.	ID=WB052_000226-T1;Parent=WB052_000226;product=hypothetical protein;
scaffold_2	funannotate	exon	176973	177281	.	+	.	ID=WB052_000226-T1.exon1;Parent=WB052_000226-T1;
scaffold_2	funannotate	CDS	176973	177281	.	+	0	ID=WB052_000226-T1.cds;Parent=WB052_000226-T1;
scaffold_2	funannotate	gene	177776	180040	.	+	.	ID=WB052_000227;
scaffold_2	funannotate	mRNA	177776	180040	.	+	.	ID=WB052_000227-T1;Parent=WB052_000227;product=hypothetical protein;
scaffold_2	funannotate	exon	177776	178370	.	+	.	ID=WB052_000227-T1.exon1;Parent=WB052_000227-T1;
scaffold_2	funannotate	exon	178501	178670	.	+	.	ID=WB052_000227-T1.exon2;Parent=WB052_000227-T1;
scaffold_2	funannotate	exon	178779	178798	.	+	.	ID=WB052_000227-T1.exon3;Parent=WB052_000227-T1;
scaffold_2	funannotate	exon	178921	179002	.	+	.	ID=WB052_000227-T1.exon4;Parent=WB052_000227-T1;
scaffold_2	funannotate	exon	179203	179397	.	+	.	ID=WB052_000227-T1.exon5;Parent=WB052_000227-T1;
scaffold_2	funannotate	exon	179652	179792	.	+	.	ID=WB052_000227-T1.exon6;Parent=WB052_000227-T1;
scaffold_2	funannotate	exon	179909	180040	.	+	.	ID=WB052_000227-T1.exon7;Parent=WB052_000227-T1;
scaffold_2	funannotate	CDS	177776	178370	.	+	0	ID=WB052_000227-T1.cds;Parent=WB052_000227-T1;
scaffold_2	funannotate	CDS	178501	178670	.	+	2	ID=WB052_000227-T1.cds;Parent=WB052_000227-T1;
scaffold_2	funannotate	CDS	178779	178798	.	+	0	ID=WB052_000227-T1.cds;Parent=WB052_000227-T1;
scaffold_2	funannotate	CDS	178921	179002	.	+	1	ID=WB052_000227-T1.cds;Parent=WB052_000227-T1;
scaffold_2	funannotate	CDS	179203	179397	.	+	0	ID=WB052_000227-T1.cds;Parent=WB052_000227-T1;
scaffold_2	funannotate	CDS	179652	179792	.	+	0	ID=WB052_000227-T1.cds;Parent=WB052_000227-T1;
scaffold_2	funannotate	CDS	179909	180040	.	+	0	ID=WB052_000227-T1.cds;Parent=WB052_000227-T1;
scaffold_2	funannotate	gene	180221	182767	.	-	.	ID=WB052_000228;
scaffold_2	funannotate	mRNA	180221	182767	.	-	.	ID=WB052_000228-T1;Parent=WB052_000228;product=hypothetical protein;
scaffold_2	funannotate	exon	182719	182767	.	-	.	ID=WB052_000228-T1.exon1;Parent=WB052_000228-T1;
scaffold_2	funannotate	exon	182629	182661	.	-	.	ID=WB052_000228-T1.exon2;Parent=WB052_000228-T1;
scaffold_2	funannotate	exon	182471	182575	.	-	.	ID=WB052_000228-T1.exon3;Parent=WB052_000228-T1;
scaffold_2	funannotate	exon	182406	182416	.	-	.	ID=WB052_000228-T1.exon4;Parent=WB052_000228-T1;
scaffold_2	funannotate	exon	180221	182353	.	-	.	ID=WB052_000228-T1.exon5;Parent=WB052_000228-T1;
scaffold_2	funannotate	CDS	182719	182767	.	-	0	ID=WB052_000228-T1.cds;Parent=WB052_000228-T1;
scaffold_2	funannotate	CDS	182629	182661	.	-	2	ID=WB052_000228-T1.cds;Parent=WB052_000228-T1;
scaffold_2	funannotate	CDS	182471	182575	.	-	2	ID=WB052_000228-T1.cds;Parent=WB052_000228-T1;
scaffold_2	funannotate	CDS	182406	182416	.	-	2	ID=WB052_000228-T1.cds;Parent=WB052_000228-T1;
scaffold_2	funannotate	CDS	180221	182353	.	-	0	ID=WB052_000228-T1.cds;Parent=WB052_000228-T1;
scaffold_2	funannotate	gene	186316	187964	.	+	.	ID=WB052_000229;
scaffold_2	funannotate	mRNA	186316	187964	.	+	.	ID=WB052_000229-T1;Parent=WB052_000229;product=hypothetical protein;
scaffold_2	funannotate	exon	186316	186630	.	+	.	ID=WB052_000229-T1.exon1;Parent=WB052_000229-T1;
scaffold_2	funannotate	exon	186680	187626	.	+	.	ID=WB052_000229-T1.exon2;Parent=WB052_000229-T1;
scaffold_2	funannotate	exon	187691	187964	.	+	.	ID=WB052_000229-T1.exon3;Parent=WB052_000229-T1;
scaffold_2	funannotate	CDS	186316	186630	.	+	0	ID=WB052_000229-T1.cds;Parent=WB052_000229-T1;
scaffold_2	funannotate	CDS	186680	187626	.	+	0	ID=WB052_000229-T1.cds;Parent=WB052_000229-T1;
scaffold_2	funannotate	CDS	187691	187964	.	+	1	ID=WB052_000229-T1.cds;Parent=WB052_000229-T1;
scaffold_2	funannotate	gene	190451	190956	.	+	.	ID=WB052_000230;
scaffold_2	funannotate	mRNA	190451	190956	.	+	.	ID=WB052_000230-T1;Parent=WB052_000230;product=hypothetical protein;
scaffold_2	funannotate	exon	190451	190587	.	+	.	ID=WB052_000230-T1.exon1;Parent=WB052_000230-T1;
scaffold_2	funannotate	exon	190692	190956	.	+	.	ID=WB052_000230-T1.exon2;Parent=WB052_000230-T1;
scaffold_2	funannotate	CDS	190451	190587	.	+	0	ID=WB052_000230-T1.cds;Parent=WB052_000230-T1;
scaffold_2	funannotate	CDS	190692	190956	.	+	1	ID=WB052_000230-T1.cds;Parent=WB052_000230-T1;
scaffold_2	funannotate	gene	192984	195964	.	+	.	ID=WB052_000231;
scaffold_2	funannotate	mRNA	192984	195964	.	+	.	ID=WB052_000231-T1;Parent=WB052_000231;product=hypothetical protein;
scaffold_2	funannotate	exon	192984	193220	.	+	.	ID=WB052_000231-T1.exon1;Parent=WB052_000231-T1;
scaffold_2	funannotate	exon	193296	193397	.	+	.	ID=WB052_000231-T1.exon2;Parent=WB052_000231-T1;
scaffold_2	funannotate	exon	193460	195964	.	+	.	ID=WB052_000231-T1.exon3;Parent=WB052_000231-T1;
scaffold_2	funannotate	CDS	192984	193220	.	+	0	ID=WB052_000231-T1.cds;Parent=WB052_000231-T1;
scaffold_2	funannotate	CDS	193296	193397	.	+	0	ID=WB052_000231-T1.cds;Parent=WB052_000231-T1;
scaffold_2	funannotate	CDS	193460	195964	.	+	0	ID=WB052_000231-T1.cds;Parent=WB052_000231-T1;
scaffold_2	funannotate	gene	197743	200179	.	+	.	ID=WB052_000232;
scaffold_2	funannotate	mRNA	197743	200179	.	+	.	ID=WB052_000232-T1;Parent=WB052_000232;product=hypothetical protein;
scaffold_2	funannotate	exon	197743	197788	.	+	.	ID=WB052_000232-T1.exon1;Parent=WB052_000232-T1;
scaffold_2	funannotate	exon	197869	198029	.	+	.	ID=WB052_000232-T1.exon2;Parent=WB052_000232-T1;
scaffold_2	funannotate	exon	198109	198879	.	+	.	ID=WB052_000232-T1.exon3;Parent=WB052_000232-T1;
scaffold_2	funannotate	exon	198935	199253	.	+	.	ID=WB052_000232-T1.exon4;Parent=WB052_000232-T1;
scaffold_2	funannotate	exon	199305	200179	.	+	.	ID=WB052_000232-T1.exon5;Parent=WB052_000232-T1;
scaffold_2	funannotate	CDS	197743	197788	.	+	0	ID=WB052_000232-T1.cds;Parent=WB052_000232-T1;
scaffold_2	funannotate	CDS	197869	198029	.	+	2	ID=WB052_000232-T1.cds;Parent=WB052_000232-T1;
scaffold_2	funannotate	CDS	198109	198879	.	+	0	ID=WB052_000232-T1.cds;Parent=WB052_000232-T1;
scaffold_2	funannotate	CDS	198935	199253	.	+	0	ID=WB052_000232-T1.cds;Parent=WB052_000232-T1;
scaffold_2	funannotate	CDS	199305	200179	.	+	2	ID=WB052_000232-T1.cds;Parent=WB052_000232-T1;
scaffold_2	funannotate	gene	201557	203378	.	-	.	ID=WB052_000233;
scaffold_2	funannotate	mRNA	201557	203378	.	-	.	ID=WB052_000233-T1;Parent=WB052_000233;product=hypothetical protein;
scaffold_2	funannotate	exon	203230	203378	.	-	.	ID=WB052_000233-T1.exon1;Parent=WB052_000233-T1;
scaffold_2	funannotate	exon	203077	203114	.	-	.	ID=WB052_000233-T1.exon2;Parent=WB052_000233-T1;
scaffold_2	funannotate	exon	201557	202956	.	-	.	ID=WB052_000233-T1.exon3;Parent=WB052_000233-T1;
scaffold_2	funannotate	CDS	203230	203378	.	-	0	ID=WB052_000233-T1.cds;Parent=WB052_000233-T1;
scaffold_2	funannotate	CDS	203077	203114	.	-	1	ID=WB052_000233-T1.cds;Parent=WB052_000233-T1;
scaffold_2	funannotate	CDS	201557	202956	.	-	2	ID=WB052_000233-T1.cds;Parent=WB052_000233-T1;
scaffold_2	funannotate	gene	205448	208603	.	+	.	ID=WB052_000234;
scaffold_2	funannotate	mRNA	205448	208603	.	+	.	ID=WB052_000234-T1;Parent=WB052_000234;product=hypothetical protein;
scaffold_2	funannotate	exon	205448	208603	.	+	.	ID=WB052_000234-T1.exon1;Parent=WB052_000234-T1;
scaffold_2	funannotate	CDS	205448	208603	.	+	0	ID=WB052_000234-T1.cds;Parent=WB052_000234-T1;
scaffold_2	funannotate	gene	209132	211335	.	-	.	ID=WB052_000235;
scaffold_2	funannotate	mRNA	209132	211335	.	-	.	ID=WB052_000235-T1;Parent=WB052_000235;product=hypothetical protein;
scaffold_2	funannotate	exon	211225	211335	.	-	.	ID=WB052_000235-T1.exon1;Parent=WB052_000235-T1;
scaffold_2	funannotate	exon	211100	211168	.	-	.	ID=WB052_000235-T1.exon2;Parent=WB052_000235-T1;
scaffold_2	funannotate	exon	209132	211021	.	-	.	ID=WB052_000235-T1.exon3;Parent=WB052_000235-T1;
scaffold_2	funannotate	CDS	211225	211335	.	-	0	ID=WB052_000235-T1.cds;Parent=WB052_000235-T1;
scaffold_2	funannotate	CDS	211100	211168	.	-	0	ID=WB052_000235-T1.cds;Parent=WB052_000235-T1;
scaffold_2	funannotate	CDS	209132	211021	.	-	0	ID=WB052_000235-T1.cds;Parent=WB052_000235-T1;
scaffold_2	funannotate	gene	212411	214859	.	+	.	ID=WB052_000236;
scaffold_2	funannotate	mRNA	212411	214859	.	+	.	ID=WB052_000236-T1;Parent=WB052_000236;product=hypothetical protein;
scaffold_2	funannotate	exon	212411	212774	.	+	.	ID=WB052_000236-T1.exon1;Parent=WB052_000236-T1;
scaffold_2	funannotate	exon	212827	214371	.	+	.	ID=WB052_000236-T1.exon2;Parent=WB052_000236-T1;
scaffold_2	funannotate	exon	214527	214756	.	+	.	ID=WB052_000236-T1.exon3;Parent=WB052_000236-T1;
scaffold_2	funannotate	exon	214809	214859	.	+	.	ID=WB052_000236-T1.exon4;Parent=WB052_000236-T1;
scaffold_2	funannotate	CDS	212411	212774	.	+	0	ID=WB052_000236-T1.cds;Parent=WB052_000236-T1;
scaffold_2	funannotate	CDS	212827	214371	.	+	2	ID=WB052_000236-T1.cds;Parent=WB052_000236-T1;
scaffold_2	funannotate	CDS	214527	214756	.	+	2	ID=WB052_000236-T1.cds;Parent=WB052_000236-T1;
scaffold_2	funannotate	CDS	214809	214859	.	+	0	ID=WB052_000236-T1.cds;Parent=WB052_000236-T1;
scaffold_2	funannotate	gene	216195	217767	.	-	.	ID=WB052_000237;
scaffold_2	funannotate	mRNA	216195	217767	.	-	.	ID=WB052_000237-T1;Parent=WB052_000237;product=hypothetical protein;
scaffold_2	funannotate	exon	217319	217767	.	-	.	ID=WB052_000237-T1.exon1;Parent=WB052_000237-T1;
scaffold_2	funannotate	exon	216529	216934	.	-	.	ID=WB052_000237-T1.exon2;Parent=WB052_000237-T1;
scaffold_2	funannotate	exon	216195	216335	.	-	.	ID=WB052_000237-T1.exon3;Parent=WB052_000237-T1;
scaffold_2	funannotate	CDS	217319	217767	.	-	0	ID=WB052_000237-T1.cds;Parent=WB052_000237-T1;
scaffold_2	funannotate	CDS	216529	216934	.	-	1	ID=WB052_000237-T1.cds;Parent=WB052_000237-T1;
scaffold_2	funannotate	CDS	216195	216335	.	-	0	ID=WB052_000237-T1.cds;Parent=WB052_000237-T1;
scaffold_2	funannotate	gene	222795	223197	.	+	.	ID=WB052_000238;
scaffold_2	funannotate	mRNA	222795	223197	.	+	.	ID=WB052_000238-T1;Parent=WB052_000238;product=hypothetical protein;
scaffold_2	funannotate	exon	222795	222855	.	+	.	ID=WB052_000238-T1.exon1;Parent=WB052_000238-T1;
scaffold_2	funannotate	exon	222915	222974	.	+	.	ID=WB052_000238-T1.exon2;Parent=WB052_000238-T1;
scaffold_2	funannotate	exon	223037	223197	.	+	.	ID=WB052_000238-T1.exon3;Parent=WB052_000238-T1;
scaffold_2	funannotate	CDS	222795	222855	.	+	0	ID=WB052_000238-T1.cds;Parent=WB052_000238-T1;
scaffold_2	funannotate	CDS	222915	222974	.	+	2	ID=WB052_000238-T1.cds;Parent=WB052_000238-T1;
scaffold_2	funannotate	CDS	223037	223197	.	+	2	ID=WB052_000238-T1.cds;Parent=WB052_000238-T1;
scaffold_2	funannotate	gene	226902	227981	.	+	.	ID=WB052_000239;
scaffold_2	funannotate	mRNA	226902	227981	.	+	.	ID=WB052_000239-T1;Parent=WB052_000239;product=hypothetical protein;
scaffold_2	funannotate	exon	226902	227348	.	+	.	ID=WB052_000239-T1.exon1;Parent=WB052_000239-T1;
scaffold_2	funannotate	exon	227532	227981	.	+	.	ID=WB052_000239-T1.exon2;Parent=WB052_000239-T1;
scaffold_2	funannotate	CDS	226902	227348	.	+	0	ID=WB052_000239-T1.cds;Parent=WB052_000239-T1;
scaffold_2	funannotate	CDS	227532	227981	.	+	0	ID=WB052_000239-T1.cds;Parent=WB052_000239-T1;
scaffold_2	funannotate	gene	228555	231662	.	-	.	ID=WB052_000240;
scaffold_2	funannotate	mRNA	228555	231662	.	-	.	ID=WB052_000240-T1;Parent=WB052_000240;product=hypothetical protein;
scaffold_2	funannotate	exon	231135	231662	.	-	.	ID=WB052_000240-T1.exon1;Parent=WB052_000240-T1;
scaffold_2	funannotate	exon	230022	230869	.	-	.	ID=WB052_000240-T1.exon2;Parent=WB052_000240-T1;
scaffold_2	funannotate	exon	228555	229773	.	-	.	ID=WB052_000240-T1.exon3;Parent=WB052_000240-T1;
scaffold_2	funannotate	CDS	231135	231662	.	-	0	ID=WB052_000240-T1.cds;Parent=WB052_000240-T1;
scaffold_2	funannotate	CDS	230022	230869	.	-	0	ID=WB052_000240-T1.cds;Parent=WB052_000240-T1;
scaffold_2	funannotate	CDS	228555	229773	.	-	1	ID=WB052_000240-T1.cds;Parent=WB052_000240-T1;
scaffold_2	funannotate	gene	232497	232974	.	-	.	ID=WB052_000241;
scaffold_2	funannotate	mRNA	232497	232974	.	-	.	ID=WB052_000241-T1;Parent=WB052_000241;product=hypothetical protein;
scaffold_2	funannotate	exon	232752	232974	.	-	.	ID=WB052_000241-T1.exon1;Parent=WB052_000241-T1;
scaffold_2	funannotate	exon	232497	232630	.	-	.	ID=WB052_000241-T1.exon2;Parent=WB052_000241-T1;
scaffold_2	funannotate	CDS	232752	232974	.	-	0	ID=WB052_000241-T1.cds;Parent=WB052_000241-T1;
scaffold_2	funannotate	CDS	232497	232630	.	-	2	ID=WB052_000241-T1.cds;Parent=WB052_000241-T1;
scaffold_2	funannotate	gene	234177	238269	.	-	.	ID=WB052_000242;
scaffold_2	funannotate	mRNA	234177	238269	.	-	.	ID=WB052_000242-T1;Parent=WB052_000242;product=hypothetical protein;
scaffold_2	funannotate	exon	238249	238269	.	-	.	ID=WB052_000242-T1.exon1;Parent=WB052_000242-T1;
scaffold_2	funannotate	exon	238014	238121	.	-	.	ID=WB052_000242-T1.exon2;Parent=WB052_000242-T1;
scaffold_2	funannotate	exon	237775	237950	.	-	.	ID=WB052_000242-T1.exon3;Parent=WB052_000242-T1;
scaffold_2	funannotate	exon	237582	237741	.	-	.	ID=WB052_000242-T1.exon4;Parent=WB052_000242-T1;
scaffold_2	funannotate	exon	236938	237521	.	-	.	ID=WB052_000242-T1.exon5;Parent=WB052_000242-T1;
scaffold_2	funannotate	exon	236455	236853	.	-	.	ID=WB052_000242-T1.exon6;Parent=WB052_000242-T1;
scaffold_2	funannotate	exon	236148	236398	.	-	.	ID=WB052_000242-T1.exon7;Parent=WB052_000242-T1;
scaffold_2	funannotate	exon	235805	235890	.	-	.	ID=WB052_000242-T1.exon8;Parent=WB052_000242-T1;
scaffold_2	funannotate	exon	235346	235748	.	-	.	ID=WB052_000242-T1.exon9;Parent=WB052_000242-T1;
scaffold_2	funannotate	exon	235076	235289	.	-	.	ID=WB052_000242-T1.exon10;Parent=WB052_000242-T1;
scaffold_2	funannotate	exon	234177	235020	.	-	.	ID=WB052_000242-T1.exon11;Parent=WB052_000242-T1;
scaffold_2	funannotate	CDS	238249	238269	.	-	0	ID=WB052_000242-T1.cds;Parent=WB052_000242-T1;
scaffold_2	funannotate	CDS	238014	238121	.	-	0	ID=WB052_000242-T1.cds;Parent=WB052_000242-T1;
scaffold_2	funannotate	CDS	237775	237950	.	-	0	ID=WB052_000242-T1.cds;Parent=WB052_000242-T1;
scaffold_2	funannotate	CDS	237582	237741	.	-	1	ID=WB052_000242-T1.cds;Parent=WB052_000242-T1;
scaffold_2	funannotate	CDS	236938	237521	.	-	0	ID=WB052_000242-T1.cds;Parent=WB052_000242-T1;
scaffold_2	funannotate	CDS	236455	236853	.	-	1	ID=WB052_000242-T1.cds;Parent=WB052_000242-T1;
scaffold_2	funannotate	CDS	236148	236398	.	-	1	ID=WB052_000242-T1.cds;Parent=WB052_000242-T1;
scaffold_2	funannotate	CDS	235805	235890	.	-	2	ID=WB052_000242-T1.cds;Parent=WB052_000242-T1;
scaffold_2	funannotate	CDS	235346	235748	.	-	0	ID=WB052_000242-T1.cds;Parent=WB052_000242-T1;
scaffold_2	funannotate	CDS	235076	235289	.	-	2	ID=WB052_000242-T1.cds;Parent=WB052_000242-T1;
scaffold_2	funannotate	CDS	234177	235020	.	-	1	ID=WB052_000242-T1.cds;Parent=WB052_000242-T1;
scaffold_2	funannotate	gene	240167	242834	.	-	.	ID=WB052_000243;
scaffold_2	funannotate	mRNA	240167	242834	.	-	.	ID=WB052_000243-T1;Parent=WB052_000243;product=hypothetical protein;
scaffold_2	funannotate	exon	242720	242834	.	-	.	ID=WB052_000243-T1.exon1;Parent=WB052_000243-T1;
scaffold_2	funannotate	exon	242566	242617	.	-	.	ID=WB052_000243-T1.exon2;Parent=WB052_000243-T1;
scaffold_2	funannotate	exon	242425	242506	.	-	.	ID=WB052_000243-T1.exon3;Parent=WB052_000243-T1;
scaffold_2	funannotate	exon	242200	242366	.	-	.	ID=WB052_000243-T1.exon4;Parent=WB052_000243-T1;
scaffold_2	funannotate	exon	242095	242128	.	-	.	ID=WB052_000243-T1.exon5;Parent=WB052_000243-T1;
scaffold_2	funannotate	exon	240167	241510	.	-	.	ID=WB052_000243-T1.exon6;Parent=WB052_000243-T1;
scaffold_2	funannotate	CDS	242720	242834	.	-	0	ID=WB052_000243-T1.cds;Parent=WB052_000243-T1;
scaffold_2	funannotate	CDS	242566	242617	.	-	2	ID=WB052_000243-T1.cds;Parent=WB052_000243-T1;
scaffold_2	funannotate	CDS	242425	242506	.	-	1	ID=WB052_000243-T1.cds;Parent=WB052_000243-T1;
scaffold_2	funannotate	CDS	242200	242366	.	-	0	ID=WB052_000243-T1.cds;Parent=WB052_000243-T1;
scaffold_2	funannotate	CDS	242095	242128	.	-	1	ID=WB052_000243-T1.cds;Parent=WB052_000243-T1;
scaffold_2	funannotate	CDS	240167	241510	.	-	0	ID=WB052_000243-T1.cds;Parent=WB052_000243-T1;
scaffold_2	funannotate	gene	247781	248809	.	+	.	ID=WB052_000244;
scaffold_2	funannotate	mRNA	247781	248809	.	+	.	ID=WB052_000244-T1;Parent=WB052_000244;product=hypothetical protein;
scaffold_2	funannotate	exon	247781	248809	.	+	.	ID=WB052_000244-T1.exon1;Parent=WB052_000244-T1;
scaffold_2	funannotate	CDS	247781	248809	.	+	0	ID=WB052_000244-T1.cds;Parent=WB052_000244-T1;
scaffold_2	funannotate	gene	250798	252925	.	+	.	ID=WB052_000245;
scaffold_2	funannotate	mRNA	250798	252925	.	+	.	ID=WB052_000245-T1;Parent=WB052_000245;product=hypothetical protein;
scaffold_2	funannotate	exon	250798	251367	.	+	.	ID=WB052_000245-T1.exon1;Parent=WB052_000245-T1;
scaffold_2	funannotate	exon	251429	252925	.	+	.	ID=WB052_000245-T1.exon2;Parent=WB052_000245-T1;
scaffold_2	funannotate	CDS	250798	251367	.	+	0	ID=WB052_000245-T1.cds;Parent=WB052_000245-T1;
scaffold_2	funannotate	CDS	251429	252925	.	+	0	ID=WB052_000245-T1.cds;Parent=WB052_000245-T1;
scaffold_2	funannotate	gene	253243	255633	.	-	.	ID=WB052_000246;
scaffold_2	funannotate	mRNA	253243	255633	.	-	.	ID=WB052_000246-T1;Parent=WB052_000246;product=hypothetical protein;
scaffold_2	funannotate	exon	255252	255633	.	-	.	ID=WB052_000246-T1.exon1;Parent=WB052_000246-T1;
scaffold_2	funannotate	exon	254460	255193	.	-	.	ID=WB052_000246-T1.exon2;Parent=WB052_000246-T1;
scaffold_2	funannotate	exon	254122	254394	.	-	.	ID=WB052_000246-T1.exon3;Parent=WB052_000246-T1;
scaffold_2	funannotate	exon	253781	253984	.	-	.	ID=WB052_000246-T1.exon4;Parent=WB052_000246-T1;
scaffold_2	funannotate	exon	253552	253710	.	-	.	ID=WB052_000246-T1.exon5;Parent=WB052_000246-T1;
scaffold_2	funannotate	exon	253243	253392	.	-	.	ID=WB052_000246-T1.exon6;Parent=WB052_000246-T1;
scaffold_2	funannotate	CDS	255252	255633	.	-	0	ID=WB052_000246-T1.cds;Parent=WB052_000246-T1;
scaffold_2	funannotate	CDS	254460	255193	.	-	2	ID=WB052_000246-T1.cds;Parent=WB052_000246-T1;
scaffold_2	funannotate	CDS	254122	254394	.	-	0	ID=WB052_000246-T1.cds;Parent=WB052_000246-T1;
scaffold_2	funannotate	CDS	253781	253984	.	-	0	ID=WB052_000246-T1.cds;Parent=WB052_000246-T1;
scaffold_2	funannotate	CDS	253552	253710	.	-	0	ID=WB052_000246-T1.cds;Parent=WB052_000246-T1;
scaffold_2	funannotate	CDS	253243	253392	.	-	0	ID=WB052_000246-T1.cds;Parent=WB052_000246-T1;
scaffold_2	funannotate	gene	257995	258456	.	+	.	ID=WB052_000247;
scaffold_2	funannotate	mRNA	257995	258456	.	+	.	ID=WB052_000247-T1;Parent=WB052_000247;product=hypothetical protein;
scaffold_2	funannotate	exon	257995	258456	.	+	.	ID=WB052_000247-T1.exon1;Parent=WB052_000247-T1;
scaffold_2	funannotate	CDS	257995	258456	.	+	0	ID=WB052_000247-T1.cds;Parent=WB052_000247-T1;
scaffold_2	funannotate	gene	261215	262922	.	-	.	ID=WB052_000248;
scaffold_2	funannotate	mRNA	261215	262922	.	-	.	ID=WB052_000248-T1;Parent=WB052_000248;product=hypothetical protein;
scaffold_2	funannotate	exon	262920	262922	.	-	.	ID=WB052_000248-T1.exon1;Parent=WB052_000248-T1;
scaffold_2	funannotate	exon	261215	262870	.	-	.	ID=WB052_000248-T1.exon2;Parent=WB052_000248-T1;
scaffold_2	funannotate	CDS	262920	262922	.	-	0	ID=WB052_000248-T1.cds;Parent=WB052_000248-T1;
scaffold_2	funannotate	CDS	261215	262870	.	-	0	ID=WB052_000248-T1.cds;Parent=WB052_000248-T1;
scaffold_2	funannotate	gene	264382	266397	.	-	.	ID=WB052_000249;
scaffold_2	funannotate	mRNA	264382	266397	.	-	.	ID=WB052_000249-T1;Parent=WB052_000249;product=hypothetical protein;
scaffold_2	funannotate	exon	265770	266397	.	-	.	ID=WB052_000249-T1.exon1;Parent=WB052_000249-T1;
scaffold_2	funannotate	exon	264382	265706	.	-	.	ID=WB052_000249-T1.exon2;Parent=WB052_000249-T1;
scaffold_2	funannotate	CDS	265770	266397	.	-	0	ID=WB052_000249-T1.cds;Parent=WB052_000249-T1;
scaffold_2	funannotate	CDS	264382	265706	.	-	2	ID=WB052_000249-T1.cds;Parent=WB052_000249-T1;
scaffold_2	funannotate	gene	268403	270668	.	-	.	ID=WB052_000250;
scaffold_2	funannotate	mRNA	268403	270668	.	-	.	ID=WB052_000250-T1;Parent=WB052_000250;product=hypothetical protein;
scaffold_2	funannotate	exon	269594	270668	.	-	.	ID=WB052_000250-T1.exon1;Parent=WB052_000250-T1;
scaffold_2	funannotate	exon	268640	269531	.	-	.	ID=WB052_000250-T1.exon2;Parent=WB052_000250-T1;
scaffold_2	funannotate	exon	268403	268574	.	-	.	ID=WB052_000250-T1.exon3;Parent=WB052_000250-T1;
scaffold_2	funannotate	CDS	269594	270668	.	-	0	ID=WB052_000250-T1.cds;Parent=WB052_000250-T1;
scaffold_2	funannotate	CDS	268640	269531	.	-	2	ID=WB052_000250-T1.cds;Parent=WB052_000250-T1;
scaffold_2	funannotate	CDS	268403	268574	.	-	1	ID=WB052_000250-T1.cds;Parent=WB052_000250-T1;
scaffold_2	funannotate	gene	273962	276399	.	-	.	ID=WB052_000251;
scaffold_2	funannotate	mRNA	273962	276399	.	-	.	ID=WB052_000251-T1;Parent=WB052_000251;product=hypothetical protein;
scaffold_2	funannotate	exon	274154	276399	.	-	.	ID=WB052_000251-T1.exon1;Parent=WB052_000251-T1;
scaffold_2	funannotate	exon	273962	274091	.	-	.	ID=WB052_000251-T1.exon2;Parent=WB052_000251-T1;
scaffold_2	funannotate	CDS	274154	276399	.	-	0	ID=WB052_000251-T1.cds;Parent=WB052_000251-T1;
scaffold_2	funannotate	CDS	273962	274091	.	-	1	ID=WB052_000251-T1.cds;Parent=WB052_000251-T1;
scaffold_2	funannotate	gene	278667	282406	.	+	.	ID=WB052_000252;
scaffold_2	funannotate	mRNA	278667	282406	.	+	.	ID=WB052_000252-T1;Parent=WB052_000252;product=hypothetical protein;
scaffold_2	funannotate	exon	278667	279154	.	+	.	ID=WB052_000252-T1.exon1;Parent=WB052_000252-T1;
scaffold_2	funannotate	exon	279283	279431	.	+	.	ID=WB052_000252-T1.exon2;Parent=WB052_000252-T1;
scaffold_2	funannotate	exon	279552	280023	.	+	.	ID=WB052_000252-T1.exon3;Parent=WB052_000252-T1;
scaffold_2	funannotate	exon	280078	282406	.	+	.	ID=WB052_000252-T1.exon4;Parent=WB052_000252-T1;
scaffold_2	funannotate	CDS	278667	279154	.	+	0	ID=WB052_000252-T1.cds;Parent=WB052_000252-T1;
scaffold_2	funannotate	CDS	279283	279431	.	+	1	ID=WB052_000252-T1.cds;Parent=WB052_000252-T1;
scaffold_2	funannotate	CDS	279552	280023	.	+	2	ID=WB052_000252-T1.cds;Parent=WB052_000252-T1;
scaffold_2	funannotate	CDS	280078	282406	.	+	1	ID=WB052_000252-T1.cds;Parent=WB052_000252-T1;
scaffold_2	funannotate	gene	283457	285375	.	-	.	ID=WB052_000253;
scaffold_2	funannotate	mRNA	283457	285375	.	-	.	ID=WB052_000253-T1;Parent=WB052_000253;product=hypothetical protein;
scaffold_2	funannotate	exon	285158	285375	.	-	.	ID=WB052_000253-T1.exon1;Parent=WB052_000253-T1;
scaffold_2	funannotate	exon	283457	285077	.	-	.	ID=WB052_000253-T1.exon2;Parent=WB052_000253-T1;
scaffold_2	funannotate	CDS	285158	285375	.	-	0	ID=WB052_000253-T1.cds;Parent=WB052_000253-T1;
scaffold_2	funannotate	CDS	283457	285077	.	-	1	ID=WB052_000253-T1.cds;Parent=WB052_000253-T1;
scaffold_2	funannotate	gene	286894	289072	.	-	.	ID=WB052_000254;
scaffold_2	funannotate	mRNA	286894	289072	.	-	.	ID=WB052_000254-T1;Parent=WB052_000254;product=hypothetical protein;
scaffold_2	funannotate	exon	288976	289072	.	-	.	ID=WB052_000254-T1.exon1;Parent=WB052_000254-T1;
scaffold_2	funannotate	exon	288810	288871	.	-	.	ID=WB052_000254-T1.exon2;Parent=WB052_000254-T1;
scaffold_2	funannotate	exon	287450	288752	.	-	.	ID=WB052_000254-T1.exon3;Parent=WB052_000254-T1;
scaffold_2	funannotate	exon	286894	287387	.	-	.	ID=WB052_000254-T1.exon4;Parent=WB052_000254-T1;
scaffold_2	funannotate	CDS	288976	289072	.	-	0	ID=WB052_000254-T1.cds;Parent=WB052_000254-T1;
scaffold_2	funannotate	CDS	288810	288871	.	-	2	ID=WB052_000254-T1.cds;Parent=WB052_000254-T1;
scaffold_2	funannotate	CDS	287450	288752	.	-	0	ID=WB052_000254-T1.cds;Parent=WB052_000254-T1;
scaffold_2	funannotate	CDS	286894	287387	.	-	2	ID=WB052_000254-T1.cds;Parent=WB052_000254-T1;
scaffold_2	funannotate	gene	291612	292130	.	+	.	ID=WB052_000255;
scaffold_2	funannotate	mRNA	291612	292130	.	+	.	ID=WB052_000255-T1;Parent=WB052_000255;product=hypothetical protein;
scaffold_2	funannotate	exon	291612	291643	.	+	.	ID=WB052_000255-T1.exon1;Parent=WB052_000255-T1;
scaffold_2	funannotate	exon	291725	292130	.	+	.	ID=WB052_000255-T1.exon2;Parent=WB052_000255-T1;
scaffold_2	funannotate	CDS	291612	291643	.	+	0	ID=WB052_000255-T1.cds;Parent=WB052_000255-T1;
scaffold_2	funannotate	CDS	291725	292130	.	+	1	ID=WB052_000255-T1.cds;Parent=WB052_000255-T1;
scaffold_2	funannotate	gene	292291	293973	.	-	.	ID=WB052_000256;
scaffold_2	funannotate	mRNA	292291	293973	.	-	.	ID=WB052_000256-T1;Parent=WB052_000256;product=hypothetical protein;
scaffold_2	funannotate	exon	292291	293973	.	-	.	ID=WB052_000256-T1.exon1;Parent=WB052_000256-T1;
scaffold_2	funannotate	CDS	292291	293973	.	-	0	ID=WB052_000256-T1.cds;Parent=WB052_000256-T1;
scaffold_2	funannotate	gene	295859	298054	.	-	.	ID=WB052_000257;
scaffold_2	funannotate	mRNA	295859	298054	.	-	.	ID=WB052_000257-T1;Parent=WB052_000257;product=hypothetical protein;
scaffold_2	funannotate	exon	298042	298054	.	-	.	ID=WB052_000257-T1.exon1;Parent=WB052_000257-T1;
scaffold_2	funannotate	exon	297815	297934	.	-	.	ID=WB052_000257-T1.exon2;Parent=WB052_000257-T1;
scaffold_2	funannotate	exon	296189	297692	.	-	.	ID=WB052_000257-T1.exon3;Parent=WB052_000257-T1;
scaffold_2	funannotate	exon	295859	296099	.	-	.	ID=WB052_000257-T1.exon4;Parent=WB052_000257-T1;
scaffold_2	funannotate	CDS	298042	298054	.	-	0	ID=WB052_000257-T1.cds;Parent=WB052_000257-T1;
scaffold_2	funannotate	CDS	297815	297934	.	-	2	ID=WB052_000257-T1.cds;Parent=WB052_000257-T1;
scaffold_2	funannotate	CDS	296189	297692	.	-	2	ID=WB052_000257-T1.cds;Parent=WB052_000257-T1;
scaffold_2	funannotate	CDS	295859	296099	.	-	1	ID=WB052_000257-T1.cds;Parent=WB052_000257-T1;
scaffold_2	funannotate	gene	299438	301027	.	-	.	ID=WB052_000258;
scaffold_2	funannotate	mRNA	299438	301027	.	-	.	ID=WB052_000258-T1;Parent=WB052_000258;product=hypothetical protein;
scaffold_2	funannotate	exon	300359	301027	.	-	.	ID=WB052_000258-T1.exon1;Parent=WB052_000258-T1;
scaffold_2	funannotate	exon	300019	300286	.	-	.	ID=WB052_000258-T1.exon2;Parent=WB052_000258-T1;
scaffold_2	funannotate	exon	299893	299958	.	-	.	ID=WB052_000258-T1.exon3;Parent=WB052_000258-T1;
scaffold_2	funannotate	exon	299438	299838	.	-	.	ID=WB052_000258-T1.exon4;Parent=WB052_000258-T1;
scaffold_2	funannotate	CDS	300359	301027	.	-	0	ID=WB052_000258-T1.cds;Parent=WB052_000258-T1;
scaffold_2	funannotate	CDS	300019	300286	.	-	0	ID=WB052_000258-T1.cds;Parent=WB052_000258-T1;
scaffold_2	funannotate	CDS	299893	299958	.	-	2	ID=WB052_000258-T1.cds;Parent=WB052_000258-T1;
scaffold_2	funannotate	CDS	299438	299838	.	-	2	ID=WB052_000258-T1.cds;Parent=WB052_000258-T1;
scaffold_2	funannotate	gene	302607	303458	.	-	.	ID=WB052_000259;
scaffold_2	funannotate	mRNA	302607	303458	.	-	.	ID=WB052_000259-T1;Parent=WB052_000259;product=hypothetical protein;
scaffold_2	funannotate	exon	302607	303458	.	-	.	ID=WB052_000259-T1.exon1;Parent=WB052_000259-T1;
scaffold_2	funannotate	CDS	302607	303458	.	-	0	ID=WB052_000259-T1.cds;Parent=WB052_000259-T1;
scaffold_2	funannotate	gene	307220	308585	.	+	.	ID=WB052_000260;
scaffold_2	funannotate	mRNA	307220	308585	.	+	.	ID=WB052_000260-T1;Parent=WB052_000260;product=hypothetical protein;
scaffold_2	funannotate	exon	307220	307250	.	+	.	ID=WB052_000260-T1.exon1;Parent=WB052_000260-T1;
scaffold_2	funannotate	exon	307348	308585	.	+	.	ID=WB052_000260-T1.exon2;Parent=WB052_000260-T1;
scaffold_2	funannotate	CDS	307220	307250	.	+	0	ID=WB052_000260-T1.cds;Parent=WB052_000260-T1;
scaffold_2	funannotate	CDS	307348	308585	.	+	2	ID=WB052_000260-T1.cds;Parent=WB052_000260-T1;
scaffold_2	funannotate	gene	309383	311398	.	+	.	ID=WB052_000261;
scaffold_2	funannotate	mRNA	309383	311398	.	+	.	ID=WB052_000261-T1;Parent=WB052_000261;product=hypothetical protein;
scaffold_2	funannotate	exon	309383	310402	.	+	.	ID=WB052_000261-T1.exon1;Parent=WB052_000261-T1;
scaffold_2	funannotate	exon	310862	311398	.	+	.	ID=WB052_000261-T1.exon2;Parent=WB052_000261-T1;
scaffold_2	funannotate	CDS	309383	310402	.	+	0	ID=WB052_000261-T1.cds;Parent=WB052_000261-T1;
scaffold_2	funannotate	CDS	310862	311398	.	+	0	ID=WB052_000261-T1.cds;Parent=WB052_000261-T1;
scaffold_2	funannotate	gene	312484	313551	.	-	.	ID=WB052_000262;
scaffold_2	funannotate	mRNA	312484	313551	.	-	.	ID=WB052_000262-T1;Parent=WB052_000262;product=hypothetical protein;
scaffold_2	funannotate	exon	312484	313551	.	-	.	ID=WB052_000262-T1.exon1;Parent=WB052_000262-T1;
scaffold_2	funannotate	CDS	312484	313551	.	-	0	ID=WB052_000262-T1.cds;Parent=WB052_000262-T1;
scaffold_2	funannotate	gene	314096	315489	.	-	.	ID=WB052_000263;
scaffold_2	funannotate	mRNA	314096	315489	.	-	.	ID=WB052_000263-T1;Parent=WB052_000263;product=hypothetical protein;
scaffold_2	funannotate	exon	315309	315489	.	-	.	ID=WB052_000263-T1.exon1;Parent=WB052_000263-T1;
scaffold_2	funannotate	exon	314096	315246	.	-	.	ID=WB052_000263-T1.exon2;Parent=WB052_000263-T1;
scaffold_2	funannotate	CDS	315309	315489	.	-	0	ID=WB052_000263-T1.cds;Parent=WB052_000263-T1;
scaffold_2	funannotate	CDS	314096	315246	.	-	2	ID=WB052_000263-T1.cds;Parent=WB052_000263-T1;
scaffold_2	funannotate	gene	316169	317524	.	+	.	ID=WB052_000264;
[truncated: 114,425 more rows]
