# Supplementary material for: Population genomics of the grapevine pathogen Eutypa lata reveals evidence for population expansion and intraspecific differences in secondary metabolite gene clusters
Source: PLoS Genet. 2022 Apr 1;18(4):e1010153. doi: 10.1371/journal.pgen.1010153 (PMC9007359; doi:10.1371/journal.pgen.1010153)
Supplement: S1 Data — (ZIP) [file pgen.1010153.s010.zip › Eutypa_lata_WB066.gff3]

##gff-version 3
scaffold_1	funannotate	gene	1949	2651	.	-	.	ID=WB066_000001;
scaffold_1	funannotate	mRNA	1949	2651	.	-	.	ID=WB066_000001-T1;Parent=WB066_000001;product=hypothetical protein;
scaffold_1	funannotate	exon	2537	2651	.	-	.	ID=WB066_000001-T1.exon1;Parent=WB066_000001-T1;
scaffold_1	funannotate	exon	1949	2457	.	-	.	ID=WB066_000001-T1.exon2;Parent=WB066_000001-T1;
scaffold_1	funannotate	CDS	2537	2651	.	-	0	ID=WB066_000001-T1.cds;Parent=WB066_000001-T1;
scaffold_1	funannotate	CDS	1949	2457	.	-	2	ID=WB066_000001-T1.cds;Parent=WB066_000001-T1;
scaffold_1	funannotate	gene	7234	10962	.	-	.	ID=WB066_000002;
scaffold_1	funannotate	mRNA	7234	10962	.	-	.	ID=WB066_000002-T1;Parent=WB066_000002;product=hypothetical protein;
scaffold_1	funannotate	exon	8324	10962	.	-	.	ID=WB066_000002-T1.exon1;Parent=WB066_000002-T1;
scaffold_1	funannotate	exon	7234	8272	.	-	.	ID=WB066_000002-T1.exon2;Parent=WB066_000002-T1;
scaffold_1	funannotate	CDS	8324	10962	.	-	0	ID=WB066_000002-T1.cds;Parent=WB066_000002-T1;
scaffold_1	funannotate	CDS	7234	8272	.	-	1	ID=WB066_000002-T1.cds;Parent=WB066_000002-T1;
scaffold_1	funannotate	gene	14961	15398	.	-	.	ID=WB066_000003;
scaffold_1	funannotate	mRNA	14961	15398	.	-	.	ID=WB066_000003-T1;Parent=WB066_000003;product=hypothetical protein;
scaffold_1	funannotate	exon	15270	15398	.	-	.	ID=WB066_000003-T1.exon1;Parent=WB066_000003-T1;
scaffold_1	funannotate	exon	14961	15185	.	-	.	ID=WB066_000003-T1.exon2;Parent=WB066_000003-T1;
scaffold_1	funannotate	CDS	15270	15398	.	-	0	ID=WB066_000003-T1.cds;Parent=WB066_000003-T1;
scaffold_1	funannotate	CDS	14961	15185	.	-	0	ID=WB066_000003-T1.cds;Parent=WB066_000003-T1;
scaffold_1	funannotate	gene	15687	17689	.	-	.	ID=WB066_000004;
scaffold_1	funannotate	mRNA	15687	17689	.	-	.	ID=WB066_000004-T1;Parent=WB066_000004;product=hypothetical protein;
scaffold_1	funannotate	exon	16409	17689	.	-	.	ID=WB066_000004-T1.exon1;Parent=WB066_000004-T1;
scaffold_1	funannotate	exon	15687	15884	.	-	.	ID=WB066_000004-T1.exon2;Parent=WB066_000004-T1;
scaffold_1	funannotate	CDS	16409	17689	.	-	0	ID=WB066_000004-T1.cds;Parent=WB066_000004-T1;
scaffold_1	funannotate	CDS	15687	15884	.	-	0	ID=WB066_000004-T1.cds;Parent=WB066_000004-T1;
scaffold_1	funannotate	gene	20843	21732	.	+	.	ID=WB066_000005;
scaffold_1	funannotate	mRNA	20843	21732	.	+	.	ID=WB066_000005-T1;Parent=WB066_000005;product=hypothetical protein;
scaffold_1	funannotate	exon	20843	21344	.	+	.	ID=WB066_000005-T1.exon1;Parent=WB066_000005-T1;
scaffold_1	funannotate	exon	21410	21732	.	+	.	ID=WB066_000005-T1.exon2;Parent=WB066_000005-T1;
scaffold_1	funannotate	CDS	20843	21344	.	+	0	ID=WB066_000005-T1.cds;Parent=WB066_000005-T1;
scaffold_1	funannotate	CDS	21410	21732	.	+	2	ID=WB066_000005-T1.cds;Parent=WB066_000005-T1;
scaffold_1	funannotate	gene	23423	25146	.	+	.	ID=WB066_000006;
scaffold_1	funannotate	mRNA	23423	25146	.	+	.	ID=WB066_000006-T1;Parent=WB066_000006;product=hypothetical protein;
scaffold_1	funannotate	exon	23423	23518	.	+	.	ID=WB066_000006-T1.exon1;Parent=WB066_000006-T1;
scaffold_1	funannotate	exon	23710	23980	.	+	.	ID=WB066_000006-T1.exon2;Parent=WB066_000006-T1;
scaffold_1	funannotate	exon	24171	24493	.	+	.	ID=WB066_000006-T1.exon3;Parent=WB066_000006-T1;
scaffold_1	funannotate	exon	24748	25146	.	+	.	ID=WB066_000006-T1.exon4;Parent=WB066_000006-T1;
scaffold_1	funannotate	CDS	23423	23518	.	+	0	ID=WB066_000006-T1.cds;Parent=WB066_000006-T1;
scaffold_1	funannotate	CDS	23710	23980	.	+	0	ID=WB066_000006-T1.cds;Parent=WB066_000006-T1;
scaffold_1	funannotate	CDS	24171	24493	.	+	2	ID=WB066_000006-T1.cds;Parent=WB066_000006-T1;
scaffold_1	funannotate	CDS	24748	25146	.	+	0	ID=WB066_000006-T1.cds;Parent=WB066_000006-T1;
scaffold_1	funannotate	gene	29535	31771	.	-	.	ID=WB066_000007;
scaffold_1	funannotate	mRNA	29535	31771	.	-	.	ID=WB066_000007-T1;Parent=WB066_000007;product=hypothetical protein;
scaffold_1	funannotate	exon	31331	31771	.	-	.	ID=WB066_000007-T1.exon1;Parent=WB066_000007-T1;
scaffold_1	funannotate	exon	31236	31272	.	-	.	ID=WB066_000007-T1.exon2;Parent=WB066_000007-T1;
scaffold_1	funannotate	exon	30812	31170	.	-	.	ID=WB066_000007-T1.exon3;Parent=WB066_000007-T1;
scaffold_1	funannotate	exon	30520	30673	.	-	.	ID=WB066_000007-T1.exon4;Parent=WB066_000007-T1;
scaffold_1	funannotate	exon	29535	30451	.	-	.	ID=WB066_000007-T1.exon5;Parent=WB066_000007-T1;
scaffold_1	funannotate	CDS	31331	31771	.	-	0	ID=WB066_000007-T1.cds;Parent=WB066_000007-T1;
scaffold_1	funannotate	CDS	31236	31272	.	-	0	ID=WB066_000007-T1.cds;Parent=WB066_000007-T1;
scaffold_1	funannotate	CDS	30812	31170	.	-	2	ID=WB066_000007-T1.cds;Parent=WB066_000007-T1;
scaffold_1	funannotate	CDS	30520	30673	.	-	0	ID=WB066_000007-T1.cds;Parent=WB066_000007-T1;
scaffold_1	funannotate	CDS	29535	30451	.	-	2	ID=WB066_000007-T1.cds;Parent=WB066_000007-T1;
scaffold_1	funannotate	gene	33244	34621	.	-	.	ID=WB066_000008;
scaffold_1	funannotate	mRNA	33244	34621	.	-	.	ID=WB066_000008-T1;Parent=WB066_000008;product=hypothetical protein;
scaffold_1	funannotate	exon	33691	34621	.	-	.	ID=WB066_000008-T1.exon1;Parent=WB066_000008-T1;
scaffold_1	funannotate	exon	33244	33593	.	-	.	ID=WB066_000008-T1.exon2;Parent=WB066_000008-T1;
scaffold_1	funannotate	CDS	33691	34621	.	-	0	ID=WB066_000008-T1.cds;Parent=WB066_000008-T1;
scaffold_1	funannotate	CDS	33244	33593	.	-	2	ID=WB066_000008-T1.cds;Parent=WB066_000008-T1;
scaffold_1	funannotate	gene	35329	36191	.	-	.	ID=WB066_000009;
scaffold_1	funannotate	mRNA	35329	36191	.	-	.	ID=WB066_000009-T1;Parent=WB066_000009;product=hypothetical protein;
scaffold_1	funannotate	exon	35770	36191	.	-	.	ID=WB066_000009-T1.exon1;Parent=WB066_000009-T1;
scaffold_1	funannotate	exon	35329	35713	.	-	.	ID=WB066_000009-T1.exon2;Parent=WB066_000009-T1;
scaffold_1	funannotate	CDS	35770	36191	.	-	0	ID=WB066_000009-T1.cds;Parent=WB066_000009-T1;
scaffold_1	funannotate	CDS	35329	35713	.	-	1	ID=WB066_000009-T1.cds;Parent=WB066_000009-T1;
scaffold_1	funannotate	gene	36920	39281	.	+	.	ID=WB066_000010;
scaffold_1	funannotate	mRNA	36920	39281	.	+	.	ID=WB066_000010-T1;Parent=WB066_000010;product=hypothetical protein;
scaffold_1	funannotate	exon	36920	37019	.	+	.	ID=WB066_000010-T1.exon1;Parent=WB066_000010-T1;
scaffold_1	funannotate	exon	37125	37269	.	+	.	ID=WB066_000010-T1.exon2;Parent=WB066_000010-T1;
scaffold_1	funannotate	exon	37319	39281	.	+	.	ID=WB066_000010-T1.exon3;Parent=WB066_000010-T1;
scaffold_1	funannotate	CDS	36920	37019	.	+	0	ID=WB066_000010-T1.cds;Parent=WB066_000010-T1;
scaffold_1	funannotate	CDS	37125	37269	.	+	2	ID=WB066_000010-T1.cds;Parent=WB066_000010-T1;
scaffold_1	funannotate	CDS	37319	39281	.	+	1	ID=WB066_000010-T1.cds;Parent=WB066_000010-T1;
scaffold_1	funannotate	gene	41538	42273	.	+	.	ID=WB066_000011;
scaffold_1	funannotate	mRNA	41538	42273	.	+	.	ID=WB066_000011-T1;Parent=WB066_000011;product=hypothetical protein;
scaffold_1	funannotate	exon	41538	41970	.	+	.	ID=WB066_000011-T1.exon1;Parent=WB066_000011-T1;
scaffold_1	funannotate	exon	42092	42273	.	+	.	ID=WB066_000011-T1.exon2;Parent=WB066_000011-T1;
scaffold_1	funannotate	CDS	41538	41970	.	+	0	ID=WB066_000011-T1.cds;Parent=WB066_000011-T1;
scaffold_1	funannotate	CDS	42092	42273	.	+	2	ID=WB066_000011-T1.cds;Parent=WB066_000011-T1;
scaffold_1	funannotate	gene	42878	43105	.	-	.	ID=WB066_000012;
scaffold_1	funannotate	mRNA	42878	43105	.	-	.	ID=WB066_000012-T1;Parent=WB066_000012;product=hypothetical protein;
scaffold_1	funannotate	exon	42878	43105	.	-	.	ID=WB066_000012-T1.exon1;Parent=WB066_000012-T1;
scaffold_1	funannotate	CDS	42878	43105	.	-	0	ID=WB066_000012-T1.cds;Parent=WB066_000012-T1;
scaffold_1	funannotate	gene	43811	45094	.	-	.	ID=WB066_000013;
scaffold_1	funannotate	mRNA	43811	45094	.	-	.	ID=WB066_000013-T1;Parent=WB066_000013;product=hypothetical protein;
scaffold_1	funannotate	exon	43811	45094	.	-	.	ID=WB066_000013-T1.exon1;Parent=WB066_000013-T1;
scaffold_1	funannotate	CDS	43811	45094	.	-	0	ID=WB066_000013-T1.cds;Parent=WB066_000013-T1;
scaffold_1	funannotate	gene	46796	47776	.	+	.	ID=WB066_000014;
scaffold_1	funannotate	mRNA	46796	47776	.	+	.	ID=WB066_000014-T1;Parent=WB066_000014;product=hypothetical protein;
scaffold_1	funannotate	exon	46796	47776	.	+	.	ID=WB066_000014-T1.exon1;Parent=WB066_000014-T1;
scaffold_1	funannotate	CDS	46796	47776	.	+	0	ID=WB066_000014-T1.cds;Parent=WB066_000014-T1;
scaffold_1	funannotate	gene	47892	49946	.	-	.	ID=WB066_000015;
scaffold_1	funannotate	mRNA	47892	49946	.	-	.	ID=WB066_000015-T1;Parent=WB066_000015;product=hypothetical protein;
scaffold_1	funannotate	exon	49683	49946	.	-	.	ID=WB066_000015-T1.exon1;Parent=WB066_000015-T1;
scaffold_1	funannotate	exon	49459	49613	.	-	.	ID=WB066_000015-T1.exon2;Parent=WB066_000015-T1;
scaffold_1	funannotate	exon	49197	49390	.	-	.	ID=WB066_000015-T1.exon3;Parent=WB066_000015-T1;
scaffold_1	funannotate	exon	49065	49142	.	-	.	ID=WB066_000015-T1.exon4;Parent=WB066_000015-T1;
scaffold_1	funannotate	exon	48968	48997	.	-	.	ID=WB066_000015-T1.exon5;Parent=WB066_000015-T1;
scaffold_1	funannotate	exon	48811	48909	.	-	.	ID=WB066_000015-T1.exon6;Parent=WB066_000015-T1;
scaffold_1	funannotate	exon	48492	48602	.	-	.	ID=WB066_000015-T1.exon7;Parent=WB066_000015-T1;
scaffold_1	funannotate	exon	48337	48433	.	-	.	ID=WB066_000015-T1.exon8;Parent=WB066_000015-T1;
scaffold_1	funannotate	exon	48203	48282	.	-	.	ID=WB066_000015-T1.exon9;Parent=WB066_000015-T1;
scaffold_1	funannotate	exon	47892	48109	.	-	.	ID=WB066_000015-T1.exon10;Parent=WB066_000015-T1;
scaffold_1	funannotate	CDS	49683	49946	.	-	0	ID=WB066_000015-T1.cds;Parent=WB066_000015-T1;
scaffold_1	funannotate	CDS	49459	49613	.	-	0	ID=WB066_000015-T1.cds;Parent=WB066_000015-T1;
scaffold_1	funannotate	CDS	49197	49390	.	-	1	ID=WB066_000015-T1.cds;Parent=WB066_000015-T1;
scaffold_1	funannotate	CDS	49065	49142	.	-	2	ID=WB066_000015-T1.cds;Parent=WB066_000015-T1;
scaffold_1	funannotate	CDS	48968	48997	.	-	2	ID=WB066_000015-T1.cds;Parent=WB066_000015-T1;
scaffold_1	funannotate	CDS	48811	48909	.	-	2	ID=WB066_000015-T1.cds;Parent=WB066_000015-T1;
scaffold_1	funannotate	CDS	48492	48602	.	-	2	ID=WB066_000015-T1.cds;Parent=WB066_000015-T1;
scaffold_1	funannotate	CDS	48337	48433	.	-	2	ID=WB066_000015-T1.cds;Parent=WB066_000015-T1;
scaffold_1	funannotate	CDS	48203	48282	.	-	1	ID=WB066_000015-T1.cds;Parent=WB066_000015-T1;
scaffold_1	funannotate	CDS	47892	48109	.	-	2	ID=WB066_000015-T1.cds;Parent=WB066_000015-T1;
scaffold_1	funannotate	gene	50950	53576	.	+	.	ID=WB066_000016;
scaffold_1	funannotate	mRNA	50950	53576	.	+	.	ID=WB066_000016-T1;Parent=WB066_000016;product=hypothetical protein;
scaffold_1	funannotate	exon	50950	51128	.	+	.	ID=WB066_000016-T1.exon1;Parent=WB066_000016-T1;
scaffold_1	funannotate	exon	51188	51278	.	+	.	ID=WB066_000016-T1.exon2;Parent=WB066_000016-T1;
scaffold_1	funannotate	exon	51383	51414	.	+	.	ID=WB066_000016-T1.exon3;Parent=WB066_000016-T1;
scaffold_1	funannotate	exon	51577	52065	.	+	.	ID=WB066_000016-T1.exon4;Parent=WB066_000016-T1;
scaffold_1	funannotate	exon	52159	52165	.	+	.	ID=WB066_000016-T1.exon5;Parent=WB066_000016-T1;
scaffold_1	funannotate	exon	52335	52584	.	+	.	ID=WB066_000016-T1.exon6;Parent=WB066_000016-T1;
scaffold_1	funannotate	exon	52652	52739	.	+	.	ID=WB066_000016-T1.exon7;Parent=WB066_000016-T1;
scaffold_1	funannotate	exon	52901	53018	.	+	.	ID=WB066_000016-T1.exon8;Parent=WB066_000016-T1;
scaffold_1	funannotate	exon	53076	53494	.	+	.	ID=WB066_000016-T1.exon9;Parent=WB066_000016-T1;
scaffold_1	funannotate	exon	53552	53576	.	+	.	ID=WB066_000016-T1.exon10;Parent=WB066_000016-T1;
scaffold_1	funannotate	CDS	50950	51128	.	+	0	ID=WB066_000016-T1.cds;Parent=WB066_000016-T1;
scaffold_1	funannotate	CDS	51188	51278	.	+	1	ID=WB066_000016-T1.cds;Parent=WB066_000016-T1;
scaffold_1	funannotate	CDS	51383	51414	.	+	0	ID=WB066_000016-T1.cds;Parent=WB066_000016-T1;
scaffold_1	funannotate	CDS	51577	52065	.	+	1	ID=WB066_000016-T1.cds;Parent=WB066_000016-T1;
scaffold_1	funannotate	CDS	52159	52165	.	+	1	ID=WB066_000016-T1.cds;Parent=WB066_000016-T1;
scaffold_1	funannotate	CDS	52335	52584	.	+	0	ID=WB066_000016-T1.cds;Parent=WB066_000016-T1;
scaffold_1	funannotate	CDS	52652	52739	.	+	2	ID=WB066_000016-T1.cds;Parent=WB066_000016-T1;
scaffold_1	funannotate	CDS	52901	53018	.	+	1	ID=WB066_000016-T1.cds;Parent=WB066_000016-T1;
scaffold_1	funannotate	CDS	53076	53494	.	+	0	ID=WB066_000016-T1.cds;Parent=WB066_000016-T1;
scaffold_1	funannotate	CDS	53552	53576	.	+	1	ID=WB066_000016-T1.cds;Parent=WB066_000016-T1;
scaffold_1	funannotate	gene	56374	57573	.	-	.	ID=WB066_000017;
scaffold_1	funannotate	mRNA	56374	57573	.	-	.	ID=WB066_000017-T1;Parent=WB066_000017;product=hypothetical protein;
scaffold_1	funannotate	exon	56374	57573	.	-	.	ID=WB066_000017-T1.exon1;Parent=WB066_000017-T1;
scaffold_1	funannotate	CDS	56374	57573	.	-	0	ID=WB066_000017-T1.cds;Parent=WB066_000017-T1;
scaffold_1	funannotate	gene	61406	62572	.	+	.	ID=WB066_000018;
scaffold_1	funannotate	mRNA	61406	62572	.	+	.	ID=WB066_000018-T1;Parent=WB066_000018;product=hypothetical protein;
scaffold_1	funannotate	exon	61406	62572	.	+	.	ID=WB066_000018-T1.exon1;Parent=WB066_000018-T1;
scaffold_1	funannotate	CDS	61406	62572	.	+	0	ID=WB066_000018-T1.cds;Parent=WB066_000018-T1;
scaffold_1	funannotate	gene	63136	63678	.	-	.	ID=WB066_000019;
scaffold_1	funannotate	mRNA	63136	63678	.	-	.	ID=WB066_000019-T1;Parent=WB066_000019;product=hypothetical protein;
scaffold_1	funannotate	exon	63136	63678	.	-	.	ID=WB066_000019-T1.exon1;Parent=WB066_000019-T1;
scaffold_1	funannotate	CDS	63136	63678	.	-	0	ID=WB066_000019-T1.cds;Parent=WB066_000019-T1;
scaffold_1	funannotate	gene	66044	67403	.	-	.	ID=WB066_000020;
scaffold_1	funannotate	mRNA	66044	67403	.	-	.	ID=WB066_000020-T1;Parent=WB066_000020;product=hypothetical protein;
scaffold_1	funannotate	exon	66783	67403	.	-	.	ID=WB066_000020-T1.exon1;Parent=WB066_000020-T1;
scaffold_1	funannotate	exon	66044	66703	.	-	.	ID=WB066_000020-T1.exon2;Parent=WB066_000020-T1;
scaffold_1	funannotate	CDS	66783	67403	.	-	0	ID=WB066_000020-T1.cds;Parent=WB066_000020-T1;
scaffold_1	funannotate	CDS	66044	66703	.	-	0	ID=WB066_000020-T1.cds;Parent=WB066_000020-T1;
scaffold_1	funannotate	gene	68193	69269	.	-	.	ID=WB066_000021;
scaffold_1	funannotate	mRNA	68193	69269	.	-	.	ID=WB066_000021-T1;Parent=WB066_000021;product=hypothetical protein;
scaffold_1	funannotate	exon	68193	69269	.	-	.	ID=WB066_000021-T1.exon1;Parent=WB066_000021-T1;
scaffold_1	funannotate	CDS	68193	69269	.	-	0	ID=WB066_000021-T1.cds;Parent=WB066_000021-T1;
scaffold_1	funannotate	gene	70524	75552	.	+	.	ID=WB066_000022;
scaffold_1	funannotate	mRNA	70524	75552	.	+	.	ID=WB066_000022-T1;Parent=WB066_000022;product=hypothetical protein;
scaffold_1	funannotate	exon	70524	71007	.	+	.	ID=WB066_000022-T1.exon1;Parent=WB066_000022-T1;
scaffold_1	funannotate	exon	71061	71164	.	+	.	ID=WB066_000022-T1.exon2;Parent=WB066_000022-T1;
scaffold_1	funannotate	exon	71217	72185	.	+	.	ID=WB066_000022-T1.exon3;Parent=WB066_000022-T1;
scaffold_1	funannotate	exon	72239	73801	.	+	.	ID=WB066_000022-T1.exon4;Parent=WB066_000022-T1;
scaffold_1	funannotate	exon	73852	75552	.	+	.	ID=WB066_000022-T1.exon5;Parent=WB066_000022-T1;
scaffold_1	funannotate	CDS	70524	71007	.	+	0	ID=WB066_000022-T1.cds;Parent=WB066_000022-T1;
scaffold_1	funannotate	CDS	71061	71164	.	+	2	ID=WB066_000022-T1.cds;Parent=WB066_000022-T1;
scaffold_1	funannotate	CDS	71217	72185	.	+	0	ID=WB066_000022-T1.cds;Parent=WB066_000022-T1;
scaffold_1	funannotate	CDS	72239	73801	.	+	0	ID=WB066_000022-T1.cds;Parent=WB066_000022-T1;
scaffold_1	funannotate	CDS	73852	75552	.	+	0	ID=WB066_000022-T1.cds;Parent=WB066_000022-T1;
scaffold_1	funannotate	gene	77412	80024	.	-	.	ID=WB066_000023;
scaffold_1	funannotate	mRNA	77412	80024	.	-	.	ID=WB066_000023-T1;Parent=WB066_000023;product=hypothetical protein;
scaffold_1	funannotate	exon	79898	80024	.	-	.	ID=WB066_000023-T1.exon1;Parent=WB066_000023-T1;
scaffold_1	funannotate	exon	78950	79828	.	-	.	ID=WB066_000023-T1.exon2;Parent=WB066_000023-T1;
scaffold_1	funannotate	exon	78865	78891	.	-	.	ID=WB066_000023-T1.exon3;Parent=WB066_000023-T1;
scaffold_1	funannotate	exon	77412	78496	.	-	.	ID=WB066_000023-T1.exon4;Parent=WB066_000023-T1;
scaffold_1	funannotate	CDS	79898	80024	.	-	0	ID=WB066_000023-T1.cds;Parent=WB066_000023-T1;
scaffold_1	funannotate	CDS	78950	79828	.	-	2	ID=WB066_000023-T1.cds;Parent=WB066_000023-T1;
scaffold_1	funannotate	CDS	78865	78891	.	-	2	ID=WB066_000023-T1.cds;Parent=WB066_000023-T1;
scaffold_1	funannotate	CDS	77412	78496	.	-	2	ID=WB066_000023-T1.cds;Parent=WB066_000023-T1;
scaffold_1	funannotate	gene	83496	84841	.	+	.	ID=WB066_000024;
scaffold_1	funannotate	mRNA	83496	84841	.	+	.	ID=WB066_000024-T1;Parent=WB066_000024;product=hypothetical protein;
scaffold_1	funannotate	exon	83496	83760	.	+	.	ID=WB066_000024-T1.exon1;Parent=WB066_000024-T1;
scaffold_1	funannotate	exon	83829	84841	.	+	.	ID=WB066_000024-T1.exon2;Parent=WB066_000024-T1;
scaffold_1	funannotate	CDS	83496	83760	.	+	0	ID=WB066_000024-T1.cds;Parent=WB066_000024-T1;
scaffold_1	funannotate	CDS	83829	84841	.	+	2	ID=WB066_000024-T1.cds;Parent=WB066_000024-T1;
scaffold_1	funannotate	gene	85447	86378	.	-	.	ID=WB066_000025;
scaffold_1	funannotate	mRNA	85447	86378	.	-	.	ID=WB066_000025-T1;Parent=WB066_000025;product=hypothetical protein;
scaffold_1	funannotate	exon	85991	86378	.	-	.	ID=WB066_000025-T1.exon1;Parent=WB066_000025-T1;
scaffold_1	funannotate	exon	85447	85835	.	-	.	ID=WB066_000025-T1.exon2;Parent=WB066_000025-T1;
scaffold_1	funannotate	CDS	85991	86378	.	-	0	ID=WB066_000025-T1.cds;Parent=WB066_000025-T1;
scaffold_1	funannotate	CDS	85447	85835	.	-	2	ID=WB066_000025-T1.cds;Parent=WB066_000025-T1;
scaffold_1	funannotate	gene	87999	88525	.	-	.	ID=WB066_000026;
scaffold_1	funannotate	mRNA	87999	88525	.	-	.	ID=WB066_000026-T1;Parent=WB066_000026;product=hypothetical protein;
scaffold_1	funannotate	exon	88429	88525	.	-	.	ID=WB066_000026-T1.exon1;Parent=WB066_000026-T1;
scaffold_1	funannotate	exon	87999	88102	.	-	.	ID=WB066_000026-T1.exon2;Parent=WB066_000026-T1;
scaffold_1	funannotate	CDS	88429	88525	.	-	0	ID=WB066_000026-T1.cds;Parent=WB066_000026-T1;
scaffold_1	funannotate	CDS	87999	88102	.	-	2	ID=WB066_000026-T1.cds;Parent=WB066_000026-T1;
scaffold_1	funannotate	gene	89564	91186	.	-	.	ID=WB066_000027;
scaffold_1	funannotate	mRNA	89564	91186	.	-	.	ID=WB066_000027-T1;Parent=WB066_000027;product=hypothetical protein;
scaffold_1	funannotate	exon	91093	91186	.	-	.	ID=WB066_000027-T1.exon1;Parent=WB066_000027-T1;
scaffold_1	funannotate	exon	90533	91018	.	-	.	ID=WB066_000027-T1.exon2;Parent=WB066_000027-T1;
scaffold_1	funannotate	exon	90213	90421	.	-	.	ID=WB066_000027-T1.exon3;Parent=WB066_000027-T1;
scaffold_1	funannotate	exon	89564	90127	.	-	.	ID=WB066_000027-T1.exon4;Parent=WB066_000027-T1;
scaffold_1	funannotate	CDS	91093	91186	.	-	0	ID=WB066_000027-T1.cds;Parent=WB066_000027-T1;
scaffold_1	funannotate	CDS	90533	91018	.	-	2	ID=WB066_000027-T1.cds;Parent=WB066_000027-T1;
scaffold_1	funannotate	CDS	90213	90421	.	-	2	ID=WB066_000027-T1.cds;Parent=WB066_000027-T1;
scaffold_1	funannotate	CDS	89564	90127	.	-	0	ID=WB066_000027-T1.cds;Parent=WB066_000027-T1;
scaffold_1	funannotate	gene	93474	96171	.	-	.	ID=WB066_000028;
scaffold_1	funannotate	mRNA	93474	96171	.	-	.	ID=WB066_000028-T1;Parent=WB066_000028;product=hypothetical protein;
scaffold_1	funannotate	exon	96099	96171	.	-	.	ID=WB066_000028-T1.exon1;Parent=WB066_000028-T1;
scaffold_1	funannotate	exon	95509	95982	.	-	.	ID=WB066_000028-T1.exon2;Parent=WB066_000028-T1;
scaffold_1	funannotate	exon	94964	95394	.	-	.	ID=WB066_000028-T1.exon3;Parent=WB066_000028-T1;
scaffold_1	funannotate	exon	94317	94880	.	-	.	ID=WB066_000028-T1.exon4;Parent=WB066_000028-T1;
scaffold_1	funannotate	exon	94027	94240	.	-	.	ID=WB066_000028-T1.exon5;Parent=WB066_000028-T1;
scaffold_1	funannotate	exon	93474	93898	.	-	.	ID=WB066_000028-T1.exon6;Parent=WB066_000028-T1;
scaffold_1	funannotate	CDS	96099	96171	.	-	0	ID=WB066_000028-T1.cds;Parent=WB066_000028-T1;
scaffold_1	funannotate	CDS	95509	95982	.	-	2	ID=WB066_000028-T1.cds;Parent=WB066_000028-T1;
scaffold_1	funannotate	CDS	94964	95394	.	-	2	ID=WB066_000028-T1.cds;Parent=WB066_000028-T1;
scaffold_1	funannotate	CDS	94317	94880	.	-	0	ID=WB066_000028-T1.cds;Parent=WB066_000028-T1;
scaffold_1	funannotate	CDS	94027	94240	.	-	0	ID=WB066_000028-T1.cds;Parent=WB066_000028-T1;
scaffold_1	funannotate	CDS	93474	93898	.	-	2	ID=WB066_000028-T1.cds;Parent=WB066_000028-T1;
scaffold_1	funannotate	gene	97132	98654	.	-	.	ID=WB066_000029;
scaffold_1	funannotate	mRNA	97132	98654	.	-	.	ID=WB066_000029-T1;Parent=WB066_000029;product=hypothetical protein;
scaffold_1	funannotate	exon	98214	98654	.	-	.	ID=WB066_000029-T1.exon1;Parent=WB066_000029-T1;
scaffold_1	funannotate	exon	97819	98134	.	-	.	ID=WB066_000029-T1.exon2;Parent=WB066_000029-T1;
scaffold_1	funannotate	exon	97514	97739	.	-	.	ID=WB066_000029-T1.exon3;Parent=WB066_000029-T1;
scaffold_1	funannotate	exon	97132	97444	.	-	.	ID=WB066_000029-T1.exon4;Parent=WB066_000029-T1;
scaffold_1	funannotate	CDS	98214	98654	.	-	0	ID=WB066_000029-T1.cds;Parent=WB066_000029-T1;
scaffold_1	funannotate	CDS	97819	98134	.	-	0	ID=WB066_000029-T1.cds;Parent=WB066_000029-T1;
scaffold_1	funannotate	CDS	97514	97739	.	-	2	ID=WB066_000029-T1.cds;Parent=WB066_000029-T1;
scaffold_1	funannotate	CDS	97132	97444	.	-	1	ID=WB066_000029-T1.cds;Parent=WB066_000029-T1;
scaffold_1	funannotate	gene	99764	101965	.	+	.	ID=WB066_000030;
scaffold_1	funannotate	mRNA	99764	101965	.	+	.	ID=WB066_000030-T1;Parent=WB066_000030;product=hypothetical protein;
scaffold_1	funannotate	exon	99764	99974	.	+	.	ID=WB066_000030-T1.exon1;Parent=WB066_000030-T1;
scaffold_1	funannotate	exon	100126	100270	.	+	.	ID=WB066_000030-T1.exon2;Parent=WB066_000030-T1;
scaffold_1	funannotate	exon	100526	100575	.	+	.	ID=WB066_000030-T1.exon3;Parent=WB066_000030-T1;
scaffold_1	funannotate	exon	100645	100696	.	+	.	ID=WB066_000030-T1.exon4;Parent=WB066_000030-T1;
scaffold_1	funannotate	exon	100742	100832	.	+	.	ID=WB066_000030-T1.exon5;Parent=WB066_000030-T1;
scaffold_1	funannotate	exon	100971	101619	.	+	.	ID=WB066_000030-T1.exon6;Parent=WB066_000030-T1;
scaffold_1	funannotate	exon	101766	101965	.	+	.	ID=WB066_000030-T1.exon7;Parent=WB066_000030-T1;
scaffold_1	funannotate	CDS	99764	99974	.	+	0	ID=WB066_000030-T1.cds;Parent=WB066_000030-T1;
scaffold_1	funannotate	CDS	100126	100270	.	+	2	ID=WB066_000030-T1.cds;Parent=WB066_000030-T1;
scaffold_1	funannotate	CDS	100526	100575	.	+	1	ID=WB066_000030-T1.cds;Parent=WB066_000030-T1;
scaffold_1	funannotate	CDS	100645	100696	.	+	2	ID=WB066_000030-T1.cds;Parent=WB066_000030-T1;
scaffold_1	funannotate	CDS	100742	100832	.	+	1	ID=WB066_000030-T1.cds;Parent=WB066_000030-T1;
scaffold_1	funannotate	CDS	100971	101619	.	+	0	ID=WB066_000030-T1.cds;Parent=WB066_000030-T1;
scaffold_1	funannotate	CDS	101766	101965	.	+	2	ID=WB066_000030-T1.cds;Parent=WB066_000030-T1;
scaffold_1	funannotate	gene	103500	104635	.	+	.	ID=WB066_000031;
scaffold_1	funannotate	mRNA	103500	104635	.	+	.	ID=WB066_000031-T1;Parent=WB066_000031;product=hypothetical protein;
scaffold_1	funannotate	exon	103500	103518	.	+	.	ID=WB066_000031-T1.exon1;Parent=WB066_000031-T1;
scaffold_1	funannotate	exon	103601	103817	.	+	.	ID=WB066_000031-T1.exon2;Parent=WB066_000031-T1;
scaffold_1	funannotate	exon	103877	103974	.	+	.	ID=WB066_000031-T1.exon3;Parent=WB066_000031-T1;
scaffold_1	funannotate	exon	104046	104350	.	+	.	ID=WB066_000031-T1.exon4;Parent=WB066_000031-T1;
scaffold_1	funannotate	exon	104408	104635	.	+	.	ID=WB066_000031-T1.exon5;Parent=WB066_000031-T1;
scaffold_1	funannotate	CDS	103500	103518	.	+	0	ID=WB066_000031-T1.cds;Parent=WB066_000031-T1;
scaffold_1	funannotate	CDS	103601	103817	.	+	2	ID=WB066_000031-T1.cds;Parent=WB066_000031-T1;
scaffold_1	funannotate	CDS	103877	103974	.	+	1	ID=WB066_000031-T1.cds;Parent=WB066_000031-T1;
scaffold_1	funannotate	CDS	104046	104350	.	+	2	ID=WB066_000031-T1.cds;Parent=WB066_000031-T1;
scaffold_1	funannotate	CDS	104408	104635	.	+	0	ID=WB066_000031-T1.cds;Parent=WB066_000031-T1;
scaffold_1	funannotate	gene	105625	106242	.	+	.	ID=WB066_000032;
scaffold_1	funannotate	mRNA	105625	106242	.	+	.	ID=WB066_000032-T1;Parent=WB066_000032;product=hypothetical protein;
scaffold_1	funannotate	exon	105625	105876	.	+	.	ID=WB066_000032-T1.exon1;Parent=WB066_000032-T1;
scaffold_1	funannotate	exon	106042	106242	.	+	.	ID=WB066_000032-T1.exon2;Parent=WB066_000032-T1;
scaffold_1	funannotate	CDS	105625	105876	.	+	0	ID=WB066_000032-T1.cds;Parent=WB066_000032-T1;
scaffold_1	funannotate	CDS	106042	106242	.	+	0	ID=WB066_000032-T1.cds;Parent=WB066_000032-T1;
scaffold_1	funannotate	gene	106992	107083	.	+	.	ID=WB066_000033;
scaffold_1	funannotate	tRNA	106992	107083	.	+	.	ID=WB066_000033-T1;Parent=WB066_000033;product=tRNA-Arg;
scaffold_1	funannotate	exon	106992	107083	.	+	.	ID=WB066_000033-T1.exon1;Parent=WB066_000033-T1;
scaffold_1	funannotate	gene	107515	108003	.	+	.	ID=WB066_000034;
scaffold_1	funannotate	mRNA	107515	108003	.	+	.	ID=WB066_000034-T1;Parent=WB066_000034;product=hypothetical protein;
scaffold_1	funannotate	exon	107515	108003	.	+	.	ID=WB066_000034-T1.exon1;Parent=WB066_000034-T1;
scaffold_1	funannotate	CDS	107515	108003	.	+	0	ID=WB066_000034-T1.cds;Parent=WB066_000034-T1;
scaffold_1	funannotate	gene	108743	109214	.	-	.	ID=WB066_000035;
scaffold_1	funannotate	mRNA	108743	109214	.	-	.	ID=WB066_000035-T1;Parent=WB066_000035;product=hypothetical protein;
scaffold_1	funannotate	exon	109149	109214	.	-	.	ID=WB066_000035-T1.exon1;Parent=WB066_000035-T1;
scaffold_1	funannotate	exon	108743	108943	.	-	.	ID=WB066_000035-T1.exon2;Parent=WB066_000035-T1;
scaffold_1	funannotate	CDS	109149	109214	.	-	0	ID=WB066_000035-T1.cds;Parent=WB066_000035-T1;
scaffold_1	funannotate	CDS	108743	108943	.	-	0	ID=WB066_000035-T1.cds;Parent=WB066_000035-T1;
scaffold_1	funannotate	gene	111259	113196	.	-	.	ID=WB066_000036;
scaffold_1	funannotate	mRNA	111259	113196	.	-	.	ID=WB066_000036-T1;Parent=WB066_000036;product=hypothetical protein;
scaffold_1	funannotate	exon	111259	113196	.	-	.	ID=WB066_000036-T1.exon1;Parent=WB066_000036-T1;
scaffold_1	funannotate	CDS	111259	113196	.	-	0	ID=WB066_000036-T1.cds;Parent=WB066_000036-T1;
scaffold_1	funannotate	gene	113564	114781	.	+	.	ID=WB066_000037;
scaffold_1	funannotate	mRNA	113564	114781	.	+	.	ID=WB066_000037-T1;Parent=WB066_000037;product=hypothetical protein;
scaffold_1	funannotate	exon	113564	114212	.	+	.	ID=WB066_000037-T1.exon1;Parent=WB066_000037-T1;
scaffold_1	funannotate	exon	114264	114781	.	+	.	ID=WB066_000037-T1.exon2;Parent=WB066_000037-T1;
scaffold_1	funannotate	CDS	113564	114212	.	+	0	ID=WB066_000037-T1.cds;Parent=WB066_000037-T1;
scaffold_1	funannotate	CDS	114264	114781	.	+	2	ID=WB066_000037-T1.cds;Parent=WB066_000037-T1;
scaffold_1	funannotate	gene	115114	115713	.	-	.	ID=WB066_000038;
scaffold_1	funannotate	mRNA	115114	115713	.	-	.	ID=WB066_000038-T1;Parent=WB066_000038;product=hypothetical protein;
scaffold_1	funannotate	exon	115114	115713	.	-	.	ID=WB066_000038-T1.exon1;Parent=WB066_000038-T1;
scaffold_1	funannotate	CDS	115114	115713	.	-	0	ID=WB066_000038-T1.cds;Parent=WB066_000038-T1;
scaffold_1	funannotate	gene	118011	120175	.	-	.	ID=WB066_000039;
scaffold_1	funannotate	mRNA	118011	120175	.	-	.	ID=WB066_000039-T1;Parent=WB066_000039;product=hypothetical protein;
scaffold_1	funannotate	exon	120155	120175	.	-	.	ID=WB066_000039-T1.exon1;Parent=WB066_000039-T1;
scaffold_1	funannotate	exon	118011	120101	.	-	.	ID=WB066_000039-T1.exon2;Parent=WB066_000039-T1;
scaffold_1	funannotate	CDS	120155	120175	.	-	0	ID=WB066_000039-T1.cds;Parent=WB066_000039-T1;
scaffold_1	funannotate	CDS	118011	120101	.	-	0	ID=WB066_000039-T1.cds;Parent=WB066_000039-T1;
scaffold_1	funannotate	gene	122102	124008	.	+	.	ID=WB066_000040;
scaffold_1	funannotate	mRNA	122102	124008	.	+	.	ID=WB066_000040-T1;Parent=WB066_000040;product=hypothetical protein;
scaffold_1	funannotate	exon	122102	122571	.	+	.	ID=WB066_000040-T1.exon1;Parent=WB066_000040-T1;
scaffold_1	funannotate	exon	122625	124008	.	+	.	ID=WB066_000040-T1.exon2;Parent=WB066_000040-T1;
scaffold_1	funannotate	CDS	122102	122571	.	+	0	ID=WB066_000040-T1.cds;Parent=WB066_000040-T1;
scaffold_1	funannotate	CDS	122625	124008	.	+	1	ID=WB066_000040-T1.cds;Parent=WB066_000040-T1;
scaffold_1	funannotate	gene	126313	127750	.	-	.	ID=WB066_000041;
scaffold_1	funannotate	mRNA	126313	127750	.	-	.	ID=WB066_000041-T1;Parent=WB066_000041;product=hypothetical protein;
scaffold_1	funannotate	exon	127342	127750	.	-	.	ID=WB066_000041-T1.exon1;Parent=WB066_000041-T1;
scaffold_1	funannotate	exon	126313	127277	.	-	.	ID=WB066_000041-T1.exon2;Parent=WB066_000041-T1;
scaffold_1	funannotate	CDS	127342	127750	.	-	0	ID=WB066_000041-T1.cds;Parent=WB066_000041-T1;
scaffold_1	funannotate	CDS	126313	127277	.	-	2	ID=WB066_000041-T1.cds;Parent=WB066_000041-T1;
scaffold_1	funannotate	gene	133769	137352	.	-	.	ID=WB066_000042;
scaffold_1	funannotate	mRNA	133769	137352	.	-	.	ID=WB066_000042-T1;Parent=WB066_000042;product=hypothetical protein;
scaffold_1	funannotate	exon	135211	137352	.	-	.	ID=WB066_000042-T1.exon1;Parent=WB066_000042-T1;
scaffold_1	funannotate	exon	133769	135142	.	-	.	ID=WB066_000042-T1.exon2;Parent=WB066_000042-T1;
scaffold_1	funannotate	CDS	135211	137352	.	-	0	ID=WB066_000042-T1.cds;Parent=WB066_000042-T1;
scaffold_1	funannotate	CDS	133769	135142	.	-	0	ID=WB066_000042-T1.cds;Parent=WB066_000042-T1;
scaffold_1	funannotate	gene	138653	139762	.	-	.	ID=WB066_000043;
scaffold_1	funannotate	mRNA	138653	139762	.	-	.	ID=WB066_000043-T1;Parent=WB066_000043;product=hypothetical protein;
scaffold_1	funannotate	exon	139582	139762	.	-	.	ID=WB066_000043-T1.exon1;Parent=WB066_000043-T1;
scaffold_1	funannotate	exon	139489	139514	.	-	.	ID=WB066_000043-T1.exon2;Parent=WB066_000043-T1;
scaffold_1	funannotate	exon	138653	139369	.	-	.	ID=WB066_000043-T1.exon3;Parent=WB066_000043-T1;
scaffold_1	funannotate	CDS	139582	139762	.	-	0	ID=WB066_000043-T1.cds;Parent=WB066_000043-T1;
scaffold_1	funannotate	CDS	139489	139514	.	-	2	ID=WB066_000043-T1.cds;Parent=WB066_000043-T1;
scaffold_1	funannotate	CDS	138653	139369	.	-	0	ID=WB066_000043-T1.cds;Parent=WB066_000043-T1;
scaffold_1	funannotate	gene	140263	141608	.	-	.	ID=WB066_000044;
scaffold_1	funannotate	mRNA	140263	141608	.	-	.	ID=WB066_000044-T1;Parent=WB066_000044;product=hypothetical protein;
scaffold_1	funannotate	exon	141130	141608	.	-	.	ID=WB066_000044-T1.exon1;Parent=WB066_000044-T1;
scaffold_1	funannotate	exon	140391	141073	.	-	.	ID=WB066_000044-T1.exon2;Parent=WB066_000044-T1;
scaffold_1	funannotate	exon	140263	140318	.	-	.	ID=WB066_000044-T1.exon3;Parent=WB066_000044-T1;
scaffold_1	funannotate	CDS	141130	141608	.	-	0	ID=WB066_000044-T1.cds;Parent=WB066_000044-T1;
scaffold_1	funannotate	CDS	140391	141073	.	-	1	ID=WB066_000044-T1.cds;Parent=WB066_000044-T1;
scaffold_1	funannotate	CDS	140263	140318	.	-	2	ID=WB066_000044-T1.cds;Parent=WB066_000044-T1;
scaffold_1	funannotate	gene	146445	150874	.	+	.	ID=WB066_000045;
scaffold_1	funannotate	mRNA	146445	150874	.	+	.	ID=WB066_000045-T1;Parent=WB066_000045;product=hypothetical protein;
scaffold_1	funannotate	exon	146445	146958	.	+	.	ID=WB066_000045-T1.exon1;Parent=WB066_000045-T1;
scaffold_1	funannotate	exon	147057	147214	.	+	.	ID=WB066_000045-T1.exon2;Parent=WB066_000045-T1;
scaffold_1	funannotate	exon	147293	150874	.	+	.	ID=WB066_000045-T1.exon3;Parent=WB066_000045-T1;
scaffold_1	funannotate	CDS	146445	146958	.	+	0	ID=WB066_000045-T1.cds;Parent=WB066_000045-T1;
scaffold_1	funannotate	CDS	147057	147214	.	+	2	ID=WB066_000045-T1.cds;Parent=WB066_000045-T1;
scaffold_1	funannotate	CDS	147293	150874	.	+	0	ID=WB066_000045-T1.cds;Parent=WB066_000045-T1;
scaffold_1	funannotate	gene	155026	155985	.	+	.	ID=WB066_000046;
scaffold_1	funannotate	mRNA	155026	155985	.	+	.	ID=WB066_000046-T1;Parent=WB066_000046;product=hypothetical protein;
scaffold_1	funannotate	exon	155026	155985	.	+	.	ID=WB066_000046-T1.exon1;Parent=WB066_000046-T1;
scaffold_1	funannotate	CDS	155026	155985	.	+	0	ID=WB066_000046-T1.cds;Parent=WB066_000046-T1;
scaffold_1	funannotate	gene	156766	157905	.	+	.	ID=WB066_000047;
scaffold_1	funannotate	mRNA	156766	157905	.	+	.	ID=WB066_000047-T1;Parent=WB066_000047;product=hypothetical protein;
scaffold_1	funannotate	exon	156766	157427	.	+	.	ID=WB066_000047-T1.exon1;Parent=WB066_000047-T1;
scaffold_1	funannotate	exon	157593	157905	.	+	.	ID=WB066_000047-T1.exon2;Parent=WB066_000047-T1;
scaffold_1	funannotate	CDS	156766	157427	.	+	0	ID=WB066_000047-T1.cds;Parent=WB066_000047-T1;
scaffold_1	funannotate	CDS	157593	157905	.	+	1	ID=WB066_000047-T1.cds;Parent=WB066_000047-T1;
scaffold_1	funannotate	gene	158273	159673	.	-	.	ID=WB066_000048;
scaffold_1	funannotate	mRNA	158273	159673	.	-	.	ID=WB066_000048-T1;Parent=WB066_000048;product=hypothetical protein;
scaffold_1	funannotate	exon	158408	159673	.	-	.	ID=WB066_000048-T1.exon1;Parent=WB066_000048-T1;
scaffold_1	funannotate	exon	158273	158302	.	-	.	ID=WB066_000048-T1.exon2;Parent=WB066_000048-T1;
scaffold_1	funannotate	CDS	158408	159673	.	-	0	ID=WB066_000048-T1.cds;Parent=WB066_000048-T1;
scaffold_1	funannotate	CDS	158273	158302	.	-	0	ID=WB066_000048-T1.cds;Parent=WB066_000048-T1;
scaffold_1	funannotate	gene	160906	161582	.	-	.	ID=WB066_000049;
scaffold_1	funannotate	mRNA	160906	161582	.	-	.	ID=WB066_000049-T1;Parent=WB066_000049;product=hypothetical protein;
scaffold_1	funannotate	exon	161525	161582	.	-	.	ID=WB066_000049-T1.exon1;Parent=WB066_000049-T1;
scaffold_1	funannotate	exon	160906	161465	.	-	.	ID=WB066_000049-T1.exon2;Parent=WB066_000049-T1;
scaffold_1	funannotate	CDS	161525	161582	.	-	0	ID=WB066_000049-T1.cds;Parent=WB066_000049-T1;
scaffold_1	funannotate	CDS	160906	161465	.	-	2	ID=WB066_000049-T1.cds;Parent=WB066_000049-T1;
scaffold_1	funannotate	gene	162008	163063	.	+	.	ID=WB066_000050;
scaffold_1	funannotate	mRNA	162008	163063	.	+	.	ID=WB066_000050-T1;Parent=WB066_000050;product=hypothetical protein;
scaffold_1	funannotate	exon	162008	163063	.	+	.	ID=WB066_000050-T1.exon1;Parent=WB066_000050-T1;
scaffold_1	funannotate	CDS	162008	163063	.	+	0	ID=WB066_000050-T1.cds;Parent=WB066_000050-T1;
scaffold_1	funannotate	gene	164913	165182	.	-	.	ID=WB066_000051;
scaffold_1	funannotate	mRNA	164913	165182	.	-	.	ID=WB066_000051-T1;Parent=WB066_000051;product=hypothetical protein;
scaffold_1	funannotate	exon	164913	165182	.	-	.	ID=WB066_000051-T1.exon1;Parent=WB066_000051-T1;
scaffold_1	funannotate	CDS	164913	165182	.	-	0	ID=WB066_000051-T1.cds;Parent=WB066_000051-T1;
scaffold_1	funannotate	gene	166133	166739	.	+	.	ID=WB066_000052;
scaffold_1	funannotate	mRNA	166133	166739	.	+	.	ID=WB066_000052-T1;Parent=WB066_000052;product=hypothetical protein;
scaffold_1	funannotate	exon	166133	166187	.	+	.	ID=WB066_000052-T1.exon1;Parent=WB066_000052-T1;
scaffold_1	funannotate	exon	166249	166739	.	+	.	ID=WB066_000052-T1.exon2;Parent=WB066_000052-T1;
scaffold_1	funannotate	CDS	166133	166187	.	+	0	ID=WB066_000052-T1.cds;Parent=WB066_000052-T1;
scaffold_1	funannotate	CDS	166249	166739	.	+	2	ID=WB066_000052-T1.cds;Parent=WB066_000052-T1;
scaffold_1	funannotate	gene	167331	167750	.	-	.	ID=WB066_000053;
scaffold_1	funannotate	mRNA	167331	167750	.	-	.	ID=WB066_000053-T1;Parent=WB066_000053;product=hypothetical protein;
scaffold_1	funannotate	exon	167331	167750	.	-	.	ID=WB066_000053-T1.exon1;Parent=WB066_000053-T1;
scaffold_1	funannotate	CDS	167331	167750	.	-	0	ID=WB066_000053-T1.cds;Parent=WB066_000053-T1;
scaffold_1	funannotate	gene	169183	169908	.	+	.	ID=WB066_000054;
scaffold_1	funannotate	mRNA	169183	169908	.	+	.	ID=WB066_000054-T1;Parent=WB066_000054;product=hypothetical protein;
scaffold_1	funannotate	exon	169183	169908	.	+	.	ID=WB066_000054-T1.exon1;Parent=WB066_000054-T1;
scaffold_1	funannotate	CDS	169183	169908	.	+	0	ID=WB066_000054-T1.cds;Parent=WB066_000054-T1;
scaffold_1	funannotate	gene	170614	172590	.	-	.	ID=WB066_000055;
scaffold_1	funannotate	mRNA	170614	172590	.	-	.	ID=WB066_000055-T1;Parent=WB066_000055;product=hypothetical protein;
scaffold_1	funannotate	exon	172285	172590	.	-	.	ID=WB066_000055-T1.exon1;Parent=WB066_000055-T1;
scaffold_1	funannotate	exon	171756	172185	.	-	.	ID=WB066_000055-T1.exon2;Parent=WB066_000055-T1;
scaffold_1	funannotate	exon	171149	171584	.	-	.	ID=WB066_000055-T1.exon3;Parent=WB066_000055-T1;
scaffold_1	funannotate	exon	170614	171052	.	-	.	ID=WB066_000055-T1.exon4;Parent=WB066_000055-T1;
scaffold_1	funannotate	CDS	172285	172590	.	-	0	ID=WB066_000055-T1.cds;Parent=WB066_000055-T1;
scaffold_1	funannotate	CDS	171756	172185	.	-	0	ID=WB066_000055-T1.cds;Parent=WB066_000055-T1;
scaffold_1	funannotate	CDS	171149	171584	.	-	2	ID=WB066_000055-T1.cds;Parent=WB066_000055-T1;
scaffold_1	funannotate	CDS	170614	171052	.	-	1	ID=WB066_000055-T1.cds;Parent=WB066_000055-T1;
scaffold_1	funannotate	gene	175215	176870	.	+	.	ID=WB066_000056;
scaffold_1	funannotate	mRNA	175215	176870	.	+	.	ID=WB066_000056-T1;Parent=WB066_000056;product=hypothetical protein;
scaffold_1	funannotate	exon	175215	175337	.	+	.	ID=WB066_000056-T1.exon1;Parent=WB066_000056-T1;
scaffold_1	funannotate	exon	175401	175777	.	+	.	ID=WB066_000056-T1.exon2;Parent=WB066_000056-T1;
scaffold_1	funannotate	exon	175850	176870	.	+	.	ID=WB066_000056-T1.exon3;Parent=WB066_000056-T1;
scaffold_1	funannotate	CDS	175215	175337	.	+	0	ID=WB066_000056-T1.cds;Parent=WB066_000056-T1;
scaffold_1	funannotate	CDS	175401	175777	.	+	0	ID=WB066_000056-T1.cds;Parent=WB066_000056-T1;
scaffold_1	funannotate	CDS	175850	176870	.	+	1	ID=WB066_000056-T1.cds;Parent=WB066_000056-T1;
scaffold_1	funannotate	gene	179970	182745	.	-	.	ID=WB066_000057;
scaffold_1	funannotate	mRNA	179970	182745	.	-	.	ID=WB066_000057-T1;Parent=WB066_000057;product=hypothetical protein;
scaffold_1	funannotate	exon	181203	182745	.	-	.	ID=WB066_000057-T1.exon1;Parent=WB066_000057-T1;
scaffold_1	funannotate	exon	181063	181140	.	-	.	ID=WB066_000057-T1.exon2;Parent=WB066_000057-T1;
scaffold_1	funannotate	exon	180835	181007	.	-	.	ID=WB066_000057-T1.exon3;Parent=WB066_000057-T1;
scaffold_1	funannotate	exon	180109	180773	.	-	.	ID=WB066_000057-T1.exon4;Parent=WB066_000057-T1;
scaffold_1	funannotate	exon	179970	180012	.	-	.	ID=WB066_000057-T1.exon5;Parent=WB066_000057-T1;
scaffold_1	funannotate	CDS	181203	182745	.	-	0	ID=WB066_000057-T1.cds;Parent=WB066_000057-T1;
scaffold_1	funannotate	CDS	181063	181140	.	-	2	ID=WB066_000057-T1.cds;Parent=WB066_000057-T1;
scaffold_1	funannotate	CDS	180835	181007	.	-	2	ID=WB066_000057-T1.cds;Parent=WB066_000057-T1;
scaffold_1	funannotate	CDS	180109	180773	.	-	0	ID=WB066_000057-T1.cds;Parent=WB066_000057-T1;
scaffold_1	funannotate	CDS	179970	180012	.	-	1	ID=WB066_000057-T1.cds;Parent=WB066_000057-T1;
scaffold_1	funannotate	gene	183645	185243	.	-	.	ID=WB066_000058;
scaffold_1	funannotate	mRNA	183645	185243	.	-	.	ID=WB066_000058-T1;Parent=WB066_000058;product=hypothetical protein;
scaffold_1	funannotate	exon	183645	185243	.	-	.	ID=WB066_000058-T1.exon1;Parent=WB066_000058-T1;
scaffold_1	funannotate	CDS	183645	185243	.	-	0	ID=WB066_000058-T1.cds;Parent=WB066_000058-T1;
scaffold_1	funannotate	gene	188239	190960	.	+	.	ID=WB066_000059;
scaffold_1	funannotate	mRNA	188239	190960	.	+	.	ID=WB066_000059-T1;Parent=WB066_000059;product=hypothetical protein;
scaffold_1	funannotate	exon	188239	190047	.	+	.	ID=WB066_000059-T1.exon1;Parent=WB066_000059-T1;
scaffold_1	funannotate	exon	190094	190960	.	+	.	ID=WB066_000059-T1.exon2;Parent=WB066_000059-T1;
scaffold_1	funannotate	CDS	188239	190047	.	+	0	ID=WB066_000059-T1.cds;Parent=WB066_000059-T1;
scaffold_1	funannotate	CDS	190094	190960	.	+	0	ID=WB066_000059-T1.cds;Parent=WB066_000059-T1;
scaffold_1	funannotate	gene	192284	196744	.	+	.	ID=WB066_000060;
scaffold_1	funannotate	mRNA	192284	196744	.	+	.	ID=WB066_000060-T1;Parent=WB066_000060;product=hypothetical protein;
scaffold_1	funannotate	exon	192284	196086	.	+	.	ID=WB066_000060-T1.exon1;Parent=WB066_000060-T1;
scaffold_1	funannotate	exon	196219	196744	.	+	.	ID=WB066_000060-T1.exon2;Parent=WB066_000060-T1;
scaffold_1	funannotate	CDS	192284	196086	.	+	0	ID=WB066_000060-T1.cds;Parent=WB066_000060-T1;
scaffold_1	funannotate	CDS	196219	196744	.	+	1	ID=WB066_000060-T1.cds;Parent=WB066_000060-T1;
scaffold_1	funannotate	gene	197619	198800	.	-	.	ID=WB066_000061;
scaffold_1	funannotate	mRNA	197619	198800	.	-	.	ID=WB066_000061-T1;Parent=WB066_000061;product=hypothetical protein;
scaffold_1	funannotate	exon	197619	198800	.	-	.	ID=WB066_000061-T1.exon1;Parent=WB066_000061-T1;
scaffold_1	funannotate	CDS	197619	198800	.	-	0	ID=WB066_000061-T1.cds;Parent=WB066_000061-T1;
scaffold_1	funannotate	gene	200568	201982	.	+	.	ID=WB066_000062;
scaffold_1	funannotate	mRNA	200568	201982	.	+	.	ID=WB066_000062-T1;Parent=WB066_000062;product=hypothetical protein;
scaffold_1	funannotate	exon	200568	200892	.	+	.	ID=WB066_000062-T1.exon1;Parent=WB066_000062-T1;
scaffold_1	funannotate	exon	200953	201096	.	+	.	ID=WB066_000062-T1.exon2;Parent=WB066_000062-T1;
scaffold_1	funannotate	exon	201153	201982	.	+	.	ID=WB066_000062-T1.exon3;Parent=WB066_000062-T1;
scaffold_1	funannotate	CDS	200568	200892	.	+	0	ID=WB066_000062-T1.cds;Parent=WB066_000062-T1;
scaffold_1	funannotate	CDS	200953	201096	.	+	2	ID=WB066_000062-T1.cds;Parent=WB066_000062-T1;
scaffold_1	funannotate	CDS	201153	201982	.	+	2	ID=WB066_000062-T1.cds;Parent=WB066_000062-T1;
scaffold_1	funannotate	gene	202589	205278	.	+	.	ID=WB066_000063;
scaffold_1	funannotate	mRNA	202589	205278	.	+	.	ID=WB066_000063-T1;Parent=WB066_000063;product=hypothetical protein;
scaffold_1	funannotate	exon	202589	202818	.	+	.	ID=WB066_000063-T1.exon1;Parent=WB066_000063-T1;
scaffold_1	funannotate	exon	202983	205278	.	+	.	ID=WB066_000063-T1.exon2;Parent=WB066_000063-T1;
scaffold_1	funannotate	CDS	202589	202818	.	+	0	ID=WB066_000063-T1.cds;Parent=WB066_000063-T1;
scaffold_1	funannotate	CDS	202983	205278	.	+	1	ID=WB066_000063-T1.cds;Parent=WB066_000063-T1;
scaffold_1	funannotate	gene	206689	207177	.	-	.	ID=WB066_000064;
scaffold_1	funannotate	mRNA	206689	207177	.	-	.	ID=WB066_000064-T1;Parent=WB066_000064;product=hypothetical protein;
scaffold_1	funannotate	exon	206957	207177	.	-	.	ID=WB066_000064-T1.exon1;Parent=WB066_000064-T1;
scaffold_1	funannotate	exon	206689	206827	.	-	.	ID=WB066_000064-T1.exon2;Parent=WB066_000064-T1;
scaffold_1	funannotate	CDS	206957	207177	.	-	0	ID=WB066_000064-T1.cds;Parent=WB066_000064-T1;
scaffold_1	funannotate	CDS	206689	206827	.	-	1	ID=WB066_000064-T1.cds;Parent=WB066_000064-T1;
scaffold_1	funannotate	gene	208474	209546	.	+	.	ID=WB066_000065;
scaffold_1	funannotate	mRNA	208474	209546	.	+	.	ID=WB066_000065-T1;Parent=WB066_000065;product=hypothetical protein;
scaffold_1	funannotate	exon	208474	208591	.	+	.	ID=WB066_000065-T1.exon1;Parent=WB066_000065-T1;
scaffold_1	funannotate	exon	208699	208787	.	+	.	ID=WB066_000065-T1.exon2;Parent=WB066_000065-T1;
scaffold_1	funannotate	exon	208846	208878	.	+	.	ID=WB066_000065-T1.exon3;Parent=WB066_000065-T1;
scaffold_1	funannotate	exon	208949	209312	.	+	.	ID=WB066_000065-T1.exon4;Parent=WB066_000065-T1;
scaffold_1	funannotate	exon	209422	209546	.	+	.	ID=WB066_000065-T1.exon5;Parent=WB066_000065-T1;
scaffold_1	funannotate	CDS	208474	208591	.	+	0	ID=WB066_000065-T1.cds;Parent=WB066_000065-T1;
scaffold_1	funannotate	CDS	208699	208787	.	+	2	ID=WB066_000065-T1.cds;Parent=WB066_000065-T1;
scaffold_1	funannotate	CDS	208846	208878	.	+	0	ID=WB066_000065-T1.cds;Parent=WB066_000065-T1;
scaffold_1	funannotate	CDS	208949	209312	.	+	0	ID=WB066_000065-T1.cds;Parent=WB066_000065-T1;
scaffold_1	funannotate	CDS	209422	209546	.	+	2	ID=WB066_000065-T1.cds;Parent=WB066_000065-T1;
scaffold_1	funannotate	gene	211144	212709	.	-	.	ID=WB066_000066;
scaffold_1	funannotate	mRNA	211144	212709	.	-	.	ID=WB066_000066-T1;Parent=WB066_000066;product=hypothetical protein;
scaffold_1	funannotate	exon	212353	212709	.	-	.	ID=WB066_000066-T1.exon1;Parent=WB066_000066-T1;
scaffold_1	funannotate	exon	211715	212292	.	-	.	ID=WB066_000066-T1.exon2;Parent=WB066_000066-T1;
scaffold_1	funannotate	exon	211144	211645	.	-	.	ID=WB066_000066-T1.exon3;Parent=WB066_000066-T1;
scaffold_1	funannotate	CDS	212353	212709	.	-	0	ID=WB066_000066-T1.cds;Parent=WB066_000066-T1;
scaffold_1	funannotate	CDS	211715	212292	.	-	0	ID=WB066_000066-T1.cds;Parent=WB066_000066-T1;
scaffold_1	funannotate	CDS	211144	211645	.	-	1	ID=WB066_000066-T1.cds;Parent=WB066_000066-T1;
scaffold_1	funannotate	gene	213990	215819	.	-	.	ID=WB066_000067;
scaffold_1	funannotate	mRNA	213990	215819	.	-	.	ID=WB066_000067-T1;Parent=WB066_000067;product=hypothetical protein;
scaffold_1	funannotate	exon	215610	215819	.	-	.	ID=WB066_000067-T1.exon1;Parent=WB066_000067-T1;
scaffold_1	funannotate	exon	213990	215540	.	-	.	ID=WB066_000067-T1.exon2;Parent=WB066_000067-T1;
scaffold_1	funannotate	CDS	215610	215819	.	-	0	ID=WB066_000067-T1.cds;Parent=WB066_000067-T1;
scaffold_1	funannotate	CDS	213990	215540	.	-	0	ID=WB066_000067-T1.cds;Parent=WB066_000067-T1;
scaffold_1	funannotate	gene	216762	218542	.	-	.	ID=WB066_000068;
scaffold_1	funannotate	mRNA	216762	218542	.	-	.	ID=WB066_000068-T1;Parent=WB066_000068;product=hypothetical protein;
scaffold_1	funannotate	exon	218518	218542	.	-	.	ID=WB066_000068-T1.exon1;Parent=WB066_000068-T1;
scaffold_1	funannotate	exon	218022	218204	.	-	.	ID=WB066_000068-T1.exon2;Parent=WB066_000068-T1;
scaffold_1	funannotate	exon	217507	217972	.	-	.	ID=WB066_000068-T1.exon3;Parent=WB066_000068-T1;
scaffold_1	funannotate	exon	217176	217459	.	-	.	ID=WB066_000068-T1.exon4;Parent=WB066_000068-T1;
scaffold_1	funannotate	exon	216762	216955	.	-	.	ID=WB066_000068-T1.exon5;Parent=WB066_000068-T1;
scaffold_1	funannotate	CDS	218518	218542	.	-	0	ID=WB066_000068-T1.cds;Parent=WB066_000068-T1;
scaffold_1	funannotate	CDS	218022	218204	.	-	2	ID=WB066_000068-T1.cds;Parent=WB066_000068-T1;
scaffold_1	funannotate	CDS	217507	217972	.	-	2	ID=WB066_000068-T1.cds;Parent=WB066_000068-T1;
scaffold_1	funannotate	CDS	217176	217459	.	-	1	ID=WB066_000068-T1.cds;Parent=WB066_000068-T1;
scaffold_1	funannotate	CDS	216762	216955	.	-	2	ID=WB066_000068-T1.cds;Parent=WB066_000068-T1;
scaffold_1	funannotate	gene	221794	222744	.	+	.	ID=WB066_000069;
scaffold_1	funannotate	mRNA	221794	222744	.	+	.	ID=WB066_000069-T1;Parent=WB066_000069;product=hypothetical protein;
scaffold_1	funannotate	exon	221794	222744	.	+	.	ID=WB066_000069-T1.exon1;Parent=WB066_000069-T1;
scaffold_1	funannotate	CDS	221794	222744	.	+	0	ID=WB066_000069-T1.cds;Parent=WB066_000069-T1;
scaffold_1	funannotate	gene	223731	225502	.	+	.	ID=WB066_000070;
scaffold_1	funannotate	mRNA	223731	225502	.	+	.	ID=WB066_000070-T1;Parent=WB066_000070;product=hypothetical protein;
scaffold_1	funannotate	exon	223731	223990	.	+	.	ID=WB066_000070-T1.exon1;Parent=WB066_000070-T1;
scaffold_1	funannotate	exon	224048	224369	.	+	.	ID=WB066_000070-T1.exon2;Parent=WB066_000070-T1;
scaffold_1	funannotate	exon	224420	225502	.	+	.	ID=WB066_000070-T1.exon3;Parent=WB066_000070-T1;
scaffold_1	funannotate	CDS	223731	223990	.	+	0	ID=WB066_000070-T1.cds;Parent=WB066_000070-T1;
scaffold_1	funannotate	CDS	224048	224369	.	+	1	ID=WB066_000070-T1.cds;Parent=WB066_000070-T1;
scaffold_1	funannotate	CDS	224420	225502	.	+	0	ID=WB066_000070-T1.cds;Parent=WB066_000070-T1;
scaffold_1	funannotate	gene	228951	229489	.	+	.	ID=WB066_000071;
scaffold_1	funannotate	mRNA	228951	229489	.	+	.	ID=WB066_000071-T1;Parent=WB066_000071;product=hypothetical protein;
scaffold_1	funannotate	exon	228951	229173	.	+	.	ID=WB066_000071-T1.exon1;Parent=WB066_000071-T1;
scaffold_1	funannotate	exon	229284	229489	.	+	.	ID=WB066_000071-T1.exon2;Parent=WB066_000071-T1;
scaffold_1	funannotate	CDS	228951	229173	.	+	0	ID=WB066_000071-T1.cds;Parent=WB066_000071-T1;
scaffold_1	funannotate	CDS	229284	229489	.	+	2	ID=WB066_000071-T1.cds;Parent=WB066_000071-T1;
scaffold_1	funannotate	gene	230028	232101	.	-	.	ID=WB066_000072;
scaffold_1	funannotate	mRNA	230028	232101	.	-	.	ID=WB066_000072-T1;Parent=WB066_000072;product=hypothetical protein;
scaffold_1	funannotate	exon	232073	232101	.	-	.	ID=WB066_000072-T1.exon1;Parent=WB066_000072-T1;
scaffold_1	funannotate	exon	231991	232015	.	-	.	ID=WB066_000072-T1.exon2;Parent=WB066_000072-T1;
scaffold_1	funannotate	exon	231738	231824	.	-	.	ID=WB066_000072-T1.exon3;Parent=WB066_000072-T1;
scaffold_1	funannotate	exon	231481	231664	.	-	.	ID=WB066_000072-T1.exon4;Parent=WB066_000072-T1;
scaffold_1	funannotate	exon	230532	231337	.	-	.	ID=WB066_000072-T1.exon5;Parent=WB066_000072-T1;
scaffold_1	funannotate	exon	230028	230423	.	-	.	ID=WB066_000072-T1.exon6;Parent=WB066_000072-T1;
scaffold_1	funannotate	CDS	232073	232101	.	-	0	ID=WB066_000072-T1.cds;Parent=WB066_000072-T1;
scaffold_1	funannotate	CDS	231991	232015	.	-	1	ID=WB066_000072-T1.cds;Parent=WB066_000072-T1;
scaffold_1	funannotate	CDS	231738	231824	.	-	0	ID=WB066_000072-T1.cds;Parent=WB066_000072-T1;
scaffold_1	funannotate	CDS	231481	231664	.	-	0	ID=WB066_000072-T1.cds;Parent=WB066_000072-T1;
scaffold_1	funannotate	CDS	230532	231337	.	-	2	ID=WB066_000072-T1.cds;Parent=WB066_000072-T1;
scaffold_1	funannotate	CDS	230028	230423	.	-	0	ID=WB066_000072-T1.cds;Parent=WB066_000072-T1;
scaffold_1	funannotate	gene	233286	235526	.	-	.	ID=WB066_000073;
scaffold_1	funannotate	mRNA	233286	235526	.	-	.	ID=WB066_000073-T1;Parent=WB066_000073;product=hypothetical protein;
scaffold_1	funannotate	exon	235457	235526	.	-	.	ID=WB066_000073-T1.exon1;Parent=WB066_000073-T1;
scaffold_1	funannotate	exon	235372	235391	.	-	.	ID=WB066_000073-T1.exon2;Parent=WB066_000073-T1;
scaffold_1	funannotate	exon	235213	235313	.	-	.	ID=WB066_000073-T1.exon3;Parent=WB066_000073-T1;
scaffold_1	funannotate	exon	234924	235154	.	-	.	ID=WB066_000073-T1.exon4;Parent=WB066_000073-T1;
scaffold_1	funannotate	exon	234259	234867	.	-	.	ID=WB066_000073-T1.exon5;Parent=WB066_000073-T1;
scaffold_1	funannotate	exon	233286	234204	.	-	.	ID=WB066_000073-T1.exon6;Parent=WB066_000073-T1;
scaffold_1	funannotate	CDS	235457	235526	.	-	0	ID=WB066_000073-T1.cds;Parent=WB066_000073-T1;
scaffold_1	funannotate	CDS	235372	235391	.	-	2	ID=WB066_000073-T1.cds;Parent=WB066_000073-T1;
scaffold_1	funannotate	CDS	235213	235313	.	-	0	ID=WB066_000073-T1.cds;Parent=WB066_000073-T1;
scaffold_1	funannotate	CDS	234924	235154	.	-	1	ID=WB066_000073-T1.cds;Parent=WB066_000073-T1;
scaffold_1	funannotate	CDS	234259	234867	.	-	1	ID=WB066_000073-T1.cds;Parent=WB066_000073-T1;
scaffold_1	funannotate	CDS	233286	234204	.	-	1	ID=WB066_000073-T1.cds;Parent=WB066_000073-T1;
scaffold_1	funannotate	gene	238353	241489	.	+	.	ID=WB066_000074;
scaffold_1	funannotate	mRNA	238353	241489	.	+	.	ID=WB066_000074-T1;Parent=WB066_000074;product=hypothetical protein;
scaffold_1	funannotate	exon	238353	238520	.	+	.	ID=WB066_000074-T1.exon1;Parent=WB066_000074-T1;
scaffold_1	funannotate	exon	238669	239221	.	+	.	ID=WB066_000074-T1.exon2;Parent=WB066_000074-T1;
scaffold_1	funannotate	exon	239279	240017	.	+	.	ID=WB066_000074-T1.exon3;Parent=WB066_000074-T1;
scaffold_1	funannotate	exon	240079	241489	.	+	.	ID=WB066_000074-T1.exon4;Parent=WB066_000074-T1;
scaffold_1	funannotate	CDS	238353	238520	.	+	0	ID=WB066_000074-T1.cds;Parent=WB066_000074-T1;
scaffold_1	funannotate	CDS	238669	239221	.	+	0	ID=WB066_000074-T1.cds;Parent=WB066_000074-T1;
scaffold_1	funannotate	CDS	239279	240017	.	+	2	ID=WB066_000074-T1.cds;Parent=WB066_000074-T1;
scaffold_1	funannotate	CDS	240079	241489	.	+	1	ID=WB066_000074-T1.cds;Parent=WB066_000074-T1;
scaffold_1	funannotate	gene	242310	243215	.	-	.	ID=WB066_000075;
scaffold_1	funannotate	mRNA	242310	243215	.	-	.	ID=WB066_000075-T1;Parent=WB066_000075;product=hypothetical protein;
scaffold_1	funannotate	exon	242310	243215	.	-	.	ID=WB066_000075-T1.exon1;Parent=WB066_000075-T1;
scaffold_1	funannotate	CDS	242310	243215	.	-	0	ID=WB066_000075-T1.cds;Parent=WB066_000075-T1;
scaffold_1	funannotate	gene	243893	246311	.	-	.	ID=WB066_000076;
scaffold_1	funannotate	mRNA	243893	246311	.	-	.	ID=WB066_000076-T1;Parent=WB066_000076;product=hypothetical protein;
scaffold_1	funannotate	exon	245692	246311	.	-	.	ID=WB066_000076-T1.exon1;Parent=WB066_000076-T1;
scaffold_1	funannotate	exon	243893	245636	.	-	.	ID=WB066_000076-T1.exon2;Parent=WB066_000076-T1;
scaffold_1	funannotate	CDS	245692	246311	.	-	0	ID=WB066_000076-T1.cds;Parent=WB066_000076-T1;
scaffold_1	funannotate	CDS	243893	245636	.	-	1	ID=WB066_000076-T1.cds;Parent=WB066_000076-T1;
scaffold_1	funannotate	gene	249140	250213	.	-	.	ID=WB066_000077;
scaffold_1	funannotate	mRNA	249140	250213	.	-	.	ID=WB066_000077-T1;Parent=WB066_000077;product=hypothetical protein;
scaffold_1	funannotate	exon	249491	250213	.	-	.	ID=WB066_000077-T1.exon1;Parent=WB066_000077-T1;
scaffold_1	funannotate	exon	249140	249421	.	-	.	ID=WB066_000077-T1.exon2;Parent=WB066_000077-T1;
scaffold_1	funannotate	CDS	249491	250213	.	-	0	ID=WB066_000077-T1.cds;Parent=WB066_000077-T1;
scaffold_1	funannotate	CDS	249140	249421	.	-	0	ID=WB066_000077-T1.cds;Parent=WB066_000077-T1;
scaffold_1	funannotate	gene	251607	252920	.	+	.	ID=WB066_000078;
scaffold_1	funannotate	mRNA	251607	252920	.	+	.	ID=WB066_000078-T1;Parent=WB066_000078;product=hypothetical protein;
scaffold_1	funannotate	exon	251607	251867	.	+	.	ID=WB066_000078-T1.exon1;Parent=WB066_000078-T1;
scaffold_1	funannotate	exon	252046	252714	.	+	.	ID=WB066_000078-T1.exon2;Parent=WB066_000078-T1;
scaffold_1	funannotate	exon	252789	252920	.	+	.	ID=WB066_000078-T1.exon3;Parent=WB066_000078-T1;
scaffold_1	funannotate	CDS	251607	251867	.	+	0	ID=WB066_000078-T1.cds;Parent=WB066_000078-T1;
scaffold_1	funannotate	CDS	252046	252714	.	+	0	ID=WB066_000078-T1.cds;Parent=WB066_000078-T1;
scaffold_1	funannotate	CDS	252789	252920	.	+	0	ID=WB066_000078-T1.cds;Parent=WB066_000078-T1;
scaffold_1	funannotate	gene	254719	255660	.	+	.	ID=WB066_000079;
scaffold_1	funannotate	mRNA	254719	255660	.	+	.	ID=WB066_000079-T1;Parent=WB066_000079;product=hypothetical protein;
scaffold_1	funannotate	exon	254719	255660	.	+	.	ID=WB066_000079-T1.exon1;Parent=WB066_000079-T1;
scaffold_1	funannotate	CDS	254719	255660	.	+	0	ID=WB066_000079-T1.cds;Parent=WB066_000079-T1;
scaffold_1	funannotate	gene	255822	258766	.	-	.	ID=WB066_000080;
scaffold_1	funannotate	mRNA	255822	258766	.	-	.	ID=WB066_000080-T1;Parent=WB066_000080;product=hypothetical protein;
scaffold_1	funannotate	exon	258242	258766	.	-	.	ID=WB066_000080-T1.exon1;Parent=WB066_000080-T1;
scaffold_1	funannotate	exon	257339	258171	.	-	.	ID=WB066_000080-T1.exon2;Parent=WB066_000080-T1;
scaffold_1	funannotate	exon	257084	257274	.	-	.	ID=WB066_000080-T1.exon3;Parent=WB066_000080-T1;
scaffold_1	funannotate	exon	256644	257008	.	-	.	ID=WB066_000080-T1.exon4;Parent=WB066_000080-T1;
scaffold_1	funannotate	exon	255822	256559	.	-	.	ID=WB066_000080-T1.exon5;Parent=WB066_000080-T1;
scaffold_1	funannotate	CDS	258242	258766	.	-	0	ID=WB066_000080-T1.cds;Parent=WB066_000080-T1;
scaffold_1	funannotate	CDS	257339	258171	.	-	0	ID=WB066_000080-T1.cds;Parent=WB066_000080-T1;
scaffold_1	funannotate	CDS	257084	257274	.	-	1	ID=WB066_000080-T1.cds;Parent=WB066_000080-T1;
scaffold_1	funannotate	CDS	256644	257008	.	-	2	ID=WB066_000080-T1.cds;Parent=WB066_000080-T1;
scaffold_1	funannotate	CDS	255822	256559	.	-	0	ID=WB066_000080-T1.cds;Parent=WB066_000080-T1;
scaffold_1	funannotate	gene	259701	260526	.	+	.	ID=WB066_000081;
scaffold_1	funannotate	mRNA	259701	260526	.	+	.	ID=WB066_000081-T1;Parent=WB066_000081;product=hypothetical protein;
scaffold_1	funannotate	exon	259701	259981	.	+	.	ID=WB066_000081-T1.exon1;Parent=WB066_000081-T1;
scaffold_1	funannotate	exon	260034	260526	.	+	.	ID=WB066_000081-T1.exon2;Parent=WB066_000081-T1;
scaffold_1	funannotate	CDS	259701	259981	.	+	0	ID=WB066_000081-T1.cds;Parent=WB066_000081-T1;
scaffold_1	funannotate	CDS	260034	260526	.	+	1	ID=WB066_000081-T1.cds;Parent=WB066_000081-T1;
scaffold_1	funannotate	gene	261354	263387	.	-	.	ID=WB066_000082;
scaffold_1	funannotate	mRNA	261354	263387	.	-	.	ID=WB066_000082-T1;Parent=WB066_000082;product=hypothetical protein;
scaffold_1	funannotate	exon	263273	263387	.	-	.	ID=WB066_000082-T1.exon1;Parent=WB066_000082-T1;
scaffold_1	funannotate	exon	262890	263186	.	-	.	ID=WB066_000082-T1.exon2;Parent=WB066_000082-T1;
scaffold_1	funannotate	exon	262705	262831	.	-	.	ID=WB066_000082-T1.exon3;Parent=WB066_000082-T1;
scaffold_1	funannotate	exon	262573	262652	.	-	.	ID=WB066_000082-T1.exon4;Parent=WB066_000082-T1;
scaffold_1	funannotate	exon	262279	262514	.	-	.	ID=WB066_000082-T1.exon5;Parent=WB066_000082-T1;
scaffold_1	funannotate	exon	262148	262214	.	-	.	ID=WB066_000082-T1.exon6;Parent=WB066_000082-T1;
scaffold_1	funannotate	exon	261925	262097	.	-	.	ID=WB066_000082-T1.exon7;Parent=WB066_000082-T1;
scaffold_1	funannotate	exon	261354	261866	.	-	.	ID=WB066_000082-T1.exon8;Parent=WB066_000082-T1;
scaffold_1	funannotate	CDS	263273	263387	.	-	0	ID=WB066_000082-T1.cds;Parent=WB066_000082-T1;
scaffold_1	funannotate	CDS	262890	263186	.	-	2	ID=WB066_000082-T1.cds;Parent=WB066_000082-T1;
scaffold_1	funannotate	CDS	262705	262831	.	-	2	ID=WB066_000082-T1.cds;Parent=WB066_000082-T1;
scaffold_1	funannotate	CDS	262573	262652	.	-	1	ID=WB066_000082-T1.cds;Parent=WB066_000082-T1;
scaffold_1	funannotate	CDS	262279	262514	.	-	2	ID=WB066_000082-T1.cds;Parent=WB066_000082-T1;
scaffold_1	funannotate	CDS	262148	262214	.	-	0	ID=WB066_000082-T1.cds;Parent=WB066_000082-T1;
scaffold_1	funannotate	CDS	261925	262097	.	-	2	ID=WB066_000082-T1.cds;Parent=WB066_000082-T1;
scaffold_1	funannotate	CDS	261354	261866	.	-	0	ID=WB066_000082-T1.cds;Parent=WB066_000082-T1;
scaffold_1	funannotate	gene	264049	265193	.	+	.	ID=WB066_000083;
scaffold_1	funannotate	mRNA	264049	265193	.	+	.	ID=WB066_000083-T1;Parent=WB066_000083;product=hypothetical protein;
scaffold_1	funannotate	exon	264049	264279	.	+	.	ID=WB066_000083-T1.exon1;Parent=WB066_000083-T1;
scaffold_1	funannotate	exon	264333	264899	.	+	.	ID=WB066_000083-T1.exon2;Parent=WB066_000083-T1;
scaffold_1	funannotate	exon	264966	265193	.	+	.	ID=WB066_000083-T1.exon3;Parent=WB066_000083-T1;
scaffold_1	funannotate	CDS	264049	264279	.	+	0	ID=WB066_000083-T1.cds;Parent=WB066_000083-T1;
scaffold_1	funannotate	CDS	264333	264899	.	+	0	ID=WB066_000083-T1.cds;Parent=WB066_000083-T1;
scaffold_1	funannotate	CDS	264966	265193	.	+	0	ID=WB066_000083-T1.cds;Parent=WB066_000083-T1;
scaffold_1	funannotate	gene	266581	266991	.	+	.	ID=WB066_000084;
scaffold_1	funannotate	mRNA	266581	266991	.	+	.	ID=WB066_000084-T1;Parent=WB066_000084;product=hypothetical protein;
scaffold_1	funannotate	exon	266581	266991	.	+	.	ID=WB066_000084-T1.exon1;Parent=WB066_000084-T1;
scaffold_1	funannotate	CDS	266581	266991	.	+	0	ID=WB066_000084-T1.cds;Parent=WB066_000084-T1;
scaffold_1	funannotate	gene	267608	269127	.	-	.	ID=WB066_000085;
scaffold_1	funannotate	mRNA	267608	269127	.	-	.	ID=WB066_000085-T1;Parent=WB066_000085;product=hypothetical protein;
scaffold_1	funannotate	exon	268800	269127	.	-	.	ID=WB066_000085-T1.exon1;Parent=WB066_000085-T1;
scaffold_1	funannotate	exon	268706	268752	.	-	.	ID=WB066_000085-T1.exon2;Parent=WB066_000085-T1;
scaffold_1	funannotate	exon	268627	268656	.	-	.	ID=WB066_000085-T1.exon3;Parent=WB066_000085-T1;
scaffold_1	funannotate	exon	268443	268564	.	-	.	ID=WB066_000085-T1.exon4;Parent=WB066_000085-T1;
scaffold_1	funannotate	exon	268273	268381	.	-	.	ID=WB066_000085-T1.exon5;Parent=WB066_000085-T1;
scaffold_1	funannotate	exon	267608	268186	.	-	.	ID=WB066_000085-T1.exon6;Parent=WB066_000085-T1;
scaffold_1	funannotate	CDS	268800	269127	.	-	0	ID=WB066_000085-T1.cds;Parent=WB066_000085-T1;
scaffold_1	funannotate	CDS	268706	268752	.	-	2	ID=WB066_000085-T1.cds;Parent=WB066_000085-T1;
scaffold_1	funannotate	CDS	268627	268656	.	-	0	ID=WB066_000085-T1.cds;Parent=WB066_000085-T1;
scaffold_1	funannotate	CDS	268443	268564	.	-	0	ID=WB066_000085-T1.cds;Parent=WB066_000085-T1;
scaffold_1	funannotate	CDS	268273	268381	.	-	1	ID=WB066_000085-T1.cds;Parent=WB066_000085-T1;
scaffold_1	funannotate	CDS	267608	268186	.	-	0	ID=WB066_000085-T1.cds;Parent=WB066_000085-T1;
scaffold_1	funannotate	gene	270106	274127	.	-	.	ID=WB066_000086;
scaffold_1	funannotate	mRNA	270106	274127	.	-	.	ID=WB066_000086-T1;Parent=WB066_000086;product=hypothetical protein;
scaffold_1	funannotate	exon	273492	274127	.	-	.	ID=WB066_000086-T1.exon1;Parent=WB066_000086-T1;
scaffold_1	funannotate	exon	273137	273429	.	-	.	ID=WB066_000086-T1.exon2;Parent=WB066_000086-T1;
scaffold_1	funannotate	exon	271200	272069	.	-	.	ID=WB066_000086-T1.exon3;Parent=WB066_000086-T1;
scaffold_1	funannotate	exon	270459	271136	.	-	.	ID=WB066_000086-T1.exon4;Parent=WB066_000086-T1;
scaffold_1	funannotate	exon	270106	270310	.	-	.	ID=WB066_000086-T1.exon5;Parent=WB066_000086-T1;
scaffold_1	funannotate	CDS	273492	274127	.	-	0	ID=WB066_000086-T1.cds;Parent=WB066_000086-T1;
scaffold_1	funannotate	CDS	273137	273429	.	-	0	ID=WB066_000086-T1.cds;Parent=WB066_000086-T1;
scaffold_1	funannotate	CDS	271200	272069	.	-	1	ID=WB066_000086-T1.cds;Parent=WB066_000086-T1;
scaffold_1	funannotate	CDS	270459	271136	.	-	1	ID=WB066_000086-T1.cds;Parent=WB066_000086-T1;
scaffold_1	funannotate	CDS	270106	270310	.	-	1	ID=WB066_000086-T1.cds;Parent=WB066_000086-T1;
scaffold_1	funannotate	gene	275652	277493	.	+	.	ID=WB066_000087;
scaffold_1	funannotate	mRNA	275652	277493	.	+	.	ID=WB066_000087-T1;Parent=WB066_000087;product=hypothetical protein;
scaffold_1	funannotate	exon	275652	277325	.	+	.	ID=WB066_000087-T1.exon1;Parent=WB066_000087-T1;
scaffold_1	funannotate	exon	277416	277493	.	+	.	ID=WB066_000087-T1.exon2;Parent=WB066_000087-T1;
scaffold_1	funannotate	CDS	275652	277325	.	+	0	ID=WB066_000087-T1.cds;Parent=WB066_000087-T1;
scaffold_1	funannotate	CDS	277416	277493	.	+	0	ID=WB066_000087-T1.cds;Parent=WB066_000087-T1;
scaffold_1	funannotate	gene	280233	281635	.	-	.	ID=WB066_000088;
scaffold_1	funannotate	mRNA	280233	281635	.	-	.	ID=WB066_000088-T1;Parent=WB066_000088;product=hypothetical protein;
scaffold_1	funannotate	exon	281559	281635	.	-	.	ID=WB066_000088-T1.exon1;Parent=WB066_000088-T1;
scaffold_1	funannotate	exon	281271	281504	.	-	.	ID=WB066_000088-T1.exon2;Parent=WB066_000088-T1;
scaffold_1	funannotate	exon	281079	281208	.	-	.	ID=WB066_000088-T1.exon3;Parent=WB066_000088-T1;
scaffold_1	funannotate	exon	280954	281031	.	-	.	ID=WB066_000088-T1.exon4;Parent=WB066_000088-T1;
scaffold_1	funannotate	exon	280233	280883	.	-	.	ID=WB066_000088-T1.exon5;Parent=WB066_000088-T1;
scaffold_1	funannotate	CDS	281559	281635	.	-	0	ID=WB066_000088-T1.cds;Parent=WB066_000088-T1;
scaffold_1	funannotate	CDS	281271	281504	.	-	1	ID=WB066_000088-T1.cds;Parent=WB066_000088-T1;
scaffold_1	funannotate	CDS	281079	281208	.	-	1	ID=WB066_000088-T1.cds;Parent=WB066_000088-T1;
scaffold_1	funannotate	CDS	280954	281031	.	-	0	ID=WB066_000088-T1.cds;Parent=WB066_000088-T1;
scaffold_1	funannotate	CDS	280233	280883	.	-	0	ID=WB066_000088-T1.cds;Parent=WB066_000088-T1;
scaffold_1	funannotate	gene	284209	285352	.	+	.	ID=WB066_000089;
scaffold_1	funannotate	mRNA	284209	285352	.	+	.	ID=WB066_000089-T1;Parent=WB066_000089;product=hypothetical protein;
scaffold_1	funannotate	exon	284209	284807	.	+	.	ID=WB066_000089-T1.exon1;Parent=WB066_000089-T1;
scaffold_1	funannotate	exon	284866	285352	.	+	.	ID=WB066_000089-T1.exon2;Parent=WB066_000089-T1;
scaffold_1	funannotate	CDS	284209	284807	.	+	0	ID=WB066_000089-T1.cds;Parent=WB066_000089-T1;
scaffold_1	funannotate	CDS	284866	285352	.	+	1	ID=WB066_000089-T1.cds;Parent=WB066_000089-T1;
scaffold_1	funannotate	gene	285750	286745	.	+	.	ID=WB066_000090;
scaffold_1	funannotate	mRNA	285750	286745	.	+	.	ID=WB066_000090-T1;Parent=WB066_000090;product=hypothetical protein;
scaffold_1	funannotate	exon	285750	286745	.	+	.	ID=WB066_000090-T1.exon1;Parent=WB066_000090-T1;
scaffold_1	funannotate	CDS	285750	286745	.	+	0	ID=WB066_000090-T1.cds;Parent=WB066_000090-T1;
scaffold_1	funannotate	gene	287889	289531	.	+	.	ID=WB066_000091;
scaffold_1	funannotate	mRNA	287889	289531	.	+	.	ID=WB066_000091-T1;Parent=WB066_000091;product=hypothetical protein;
scaffold_1	funannotate	exon	287889	288447	.	+	.	ID=WB066_000091-T1.exon1;Parent=WB066_000091-T1;
scaffold_1	funannotate	exon	288510	289531	.	+	.	ID=WB066_000091-T1.exon2;Parent=WB066_000091-T1;
scaffold_1	funannotate	CDS	287889	288447	.	+	0	ID=WB066_000091-T1.cds;Parent=WB066_000091-T1;
scaffold_1	funannotate	CDS	288510	289531	.	+	2	ID=WB066_000091-T1.cds;Parent=WB066_000091-T1;
scaffold_1	funannotate	gene	289853	290497	.	-	.	ID=WB066_000092;
scaffold_1	funannotate	mRNA	289853	290497	.	-	.	ID=WB066_000092-T1;Parent=WB066_000092;product=hypothetical protein;
scaffold_1	funannotate	exon	289988	290497	.	-	.	ID=WB066_000092-T1.exon1;Parent=WB066_000092-T1;
scaffold_1	funannotate	exon	289853	289888	.	-	.	ID=WB066_000092-T1.exon2;Parent=WB066_000092-T1;
scaffold_1	funannotate	CDS	289988	290497	.	-	0	ID=WB066_000092-T1.cds;Parent=WB066_000092-T1;
scaffold_1	funannotate	CDS	289853	289888	.	-	0	ID=WB066_000092-T1.cds;Parent=WB066_000092-T1;
scaffold_1	funannotate	gene	291791	293212	.	+	.	ID=WB066_000093;
scaffold_1	funannotate	mRNA	291791	293212	.	+	.	ID=WB066_000093-T1;Parent=WB066_000093;product=hypothetical protein;
scaffold_1	funannotate	exon	291791	291960	.	+	.	ID=WB066_000093-T1.exon1;Parent=WB066_000093-T1;
scaffold_1	funannotate	exon	292039	293212	.	+	.	ID=WB066_000093-T1.exon2;Parent=WB066_000093-T1;
scaffold_1	funannotate	CDS	291791	291960	.	+	0	ID=WB066_000093-T1.cds;Parent=WB066_000093-T1;
scaffold_1	funannotate	CDS	292039	293212	.	+	1	ID=WB066_000093-T1.cds;Parent=WB066_000093-T1;
scaffold_1	funannotate	gene	293796	297576	.	-	.	ID=WB066_000094;
scaffold_1	funannotate	mRNA	293796	297576	.	-	.	ID=WB066_000094-T1;Parent=WB066_000094;product=hypothetical protein;
scaffold_1	funannotate	exon	297428	297576	.	-	.	ID=WB066_000094-T1.exon1;Parent=WB066_000094-T1;
scaffold_1	funannotate	exon	297181	297365	.	-	.	ID=WB066_000094-T1.exon2;Parent=WB066_000094-T1;
scaffold_1	funannotate	exon	296554	297114	.	-	.	ID=WB066_000094-T1.exon3;Parent=WB066_000094-T1;
scaffold_1	funannotate	exon	296049	296493	.	-	.	ID=WB066_000094-T1.exon4;Parent=WB066_000094-T1;
scaffold_1	funannotate	exon	295612	295814	.	-	.	ID=WB066_000094-T1.exon5;Parent=WB066_000094-T1;
scaffold_1	funannotate	exon	293796	295273	.	-	.	ID=WB066_000094-T1.exon6;Parent=WB066_000094-T1;
scaffold_1	funannotate	CDS	297428	297576	.	-	0	ID=WB066_000094-T1.cds;Parent=WB066_000094-T1;
scaffold_1	funannotate	CDS	297181	297365	.	-	1	ID=WB066_000094-T1.cds;Parent=WB066_000094-T1;
scaffold_1	funannotate	CDS	296554	297114	.	-	2	ID=WB066_000094-T1.cds;Parent=WB066_000094-T1;
scaffold_1	funannotate	CDS	296049	296493	.	-	2	ID=WB066_000094-T1.cds;Parent=WB066_000094-T1;
scaffold_1	funannotate	CDS	295612	295814	.	-	1	ID=WB066_000094-T1.cds;Parent=WB066_000094-T1;
scaffold_1	funannotate	CDS	293796	295273	.	-	2	ID=WB066_000094-T1.cds;Parent=WB066_000094-T1;
scaffold_1	funannotate	gene	298354	299298	.	-	.	ID=WB066_000095;
scaffold_1	funannotate	mRNA	298354	299298	.	-	.	ID=WB066_000095-T1;Parent=WB066_000095;product=hypothetical protein;
scaffold_1	funannotate	exon	299190	299298	.	-	.	ID=WB066_000095-T1.exon1;Parent=WB066_000095-T1;
scaffold_1	funannotate	exon	298682	299116	.	-	.	ID=WB066_000095-T1.exon2;Parent=WB066_000095-T1;
scaffold_1	funannotate	exon	298354	298592	.	-	.	ID=WB066_000095-T1.exon3;Parent=WB066_000095-T1;
scaffold_1	funannotate	CDS	299190	299298	.	-	0	ID=WB066_000095-T1.cds;Parent=WB066_000095-T1;
scaffold_1	funannotate	CDS	298682	299116	.	-	2	ID=WB066_000095-T1.cds;Parent=WB066_000095-T1;
scaffold_1	funannotate	CDS	298354	298592	.	-	2	ID=WB066_000095-T1.cds;Parent=WB066_000095-T1;
scaffold_1	funannotate	gene	300607	301379	.	-	.	ID=WB066_000096;
scaffold_1	funannotate	mRNA	300607	301379	.	-	.	ID=WB066_000096-T1;Parent=WB066_000096;product=hypothetical protein;
scaffold_1	funannotate	exon	301286	301379	.	-	.	ID=WB066_000096-T1.exon1;Parent=WB066_000096-T1;
scaffold_1	funannotate	exon	300607	300977	.	-	.	ID=WB066_000096-T1.exon2;Parent=WB066_000096-T1;
scaffold_1	funannotate	CDS	301286	301379	.	-	0	ID=WB066_000096-T1.cds;Parent=WB066_000096-T1;
scaffold_1	funannotate	CDS	300607	300977	.	-	2	ID=WB066_000096-T1.cds;Parent=WB066_000096-T1;
scaffold_1	funannotate	gene	301960	303047	.	+	.	ID=WB066_000097;
scaffold_1	funannotate	mRNA	301960	303047	.	+	.	ID=WB066_000097-T1;Parent=WB066_000097;product=hypothetical protein;
scaffold_1	funannotate	exon	301960	301973	.	+	.	ID=WB066_000097-T1.exon1;Parent=WB066_000097-T1;
scaffold_1	funannotate	exon	302069	303047	.	+	.	ID=WB066_000097-T1.exon2;Parent=WB066_000097-T1;
scaffold_1	funannotate	CDS	301960	301973	.	+	0	ID=WB066_000097-T1.cds;Parent=WB066_000097-T1;
scaffold_1	funannotate	CDS	302069	303047	.	+	1	ID=WB066_000097-T1.cds;Parent=WB066_000097-T1;
scaffold_1	funannotate	gene	303562	305850	.	+	.	ID=WB066_000098;
scaffold_1	funannotate	mRNA	303562	305850	.	+	.	ID=WB066_000098-T1;Parent=WB066_000098;product=hypothetical protein;
scaffold_1	funannotate	exon	303562	304173	.	+	.	ID=WB066_000098-T1.exon1;Parent=WB066_000098-T1;
scaffold_1	funannotate	exon	304392	304494	.	+	.	ID=WB066_000098-T1.exon2;Parent=WB066_000098-T1;
scaffold_1	funannotate	exon	304592	304779	.	+	.	ID=WB066_000098-T1.exon3;Parent=WB066_000098-T1;
scaffold_1	funannotate	exon	304945	304988	.	+	.	ID=WB066_000098-T1.exon4;Parent=WB066_000098-T1;
scaffold_1	funannotate	exon	305084	305132	.	+	.	ID=WB066_000098-T1.exon5;Parent=WB066_000098-T1;
scaffold_1	funannotate	exon	305296	305850	.	+	.	ID=WB066_000098-T1.exon6;Parent=WB066_000098-T1;
scaffold_1	funannotate	CDS	303562	304173	.	+	0	ID=WB066_000098-T1.cds;Parent=WB066_000098-T1;
scaffold_1	funannotate	CDS	304392	304494	.	+	0	ID=WB066_000098-T1.cds;Parent=WB066_000098-T1;
scaffold_1	funannotate	CDS	304592	304779	.	+	2	ID=WB066_000098-T1.cds;Parent=WB066_000098-T1;
scaffold_1	funannotate	CDS	304945	304988	.	+	0	ID=WB066_000098-T1.cds;Parent=WB066_000098-T1;
scaffold_1	funannotate	CDS	305084	305132	.	+	1	ID=WB066_000098-T1.cds;Parent=WB066_000098-T1;
scaffold_1	funannotate	CDS	305296	305850	.	+	0	ID=WB066_000098-T1.cds;Parent=WB066_000098-T1;
scaffold_1	funannotate	gene	306974	308065	.	-	.	ID=WB066_000099;
scaffold_1	funannotate	mRNA	306974	308065	.	-	.	ID=WB066_000099-T1;Parent=WB066_000099;product=hypothetical protein;
scaffold_1	funannotate	exon	307780	308065	.	-	.	ID=WB066_000099-T1.exon1;Parent=WB066_000099-T1;
scaffold_1	funannotate	exon	306974	307329	.	-	.	ID=WB066_000099-T1.exon2;Parent=WB066_000099-T1;
scaffold_1	funannotate	CDS	307780	308065	.	-	0	ID=WB066_000099-T1.cds;Parent=WB066_000099-T1;
scaffold_1	funannotate	CDS	306974	307329	.	-	2	ID=WB066_000099-T1.cds;Parent=WB066_000099-T1;
scaffold_1	funannotate	gene	308835	310331	.	-	.	ID=WB066_000100;
scaffold_1	funannotate	mRNA	308835	310331	.	-	.	ID=WB066_000100-T1;Parent=WB066_000100;product=hypothetical protein;
scaffold_1	funannotate	exon	308835	310331	.	-	.	ID=WB066_000100-T1.exon1;Parent=WB066_000100-T1;
scaffold_1	funannotate	CDS	308835	310331	.	-	0	ID=WB066_000100-T1.cds;Parent=WB066_000100-T1;
scaffold_1	funannotate	gene	312158	313994	.	-	.	ID=WB066_000101;
scaffold_1	funannotate	mRNA	312158	313994	.	-	.	ID=WB066_000101-T1;Parent=WB066_000101;product=hypothetical protein;
scaffold_1	funannotate	exon	313929	313994	.	-	.	ID=WB066_000101-T1.exon1;Parent=WB066_000101-T1;
scaffold_1	funannotate	exon	312158	313657	.	-	.	ID=WB066_000101-T1.exon2;Parent=WB066_000101-T1;
scaffold_1	funannotate	CDS	313929	313994	.	-	0	ID=WB066_000101-T1.cds;Parent=WB066_000101-T1;
scaffold_1	funannotate	CDS	312158	313657	.	-	0	ID=WB066_000101-T1.cds;Parent=WB066_000101-T1;
scaffold_1	funannotate	gene	315221	316571	.	+	.	ID=WB066_000102;
scaffold_1	funannotate	mRNA	315221	316571	.	+	.	ID=WB066_000102-T1;Parent=WB066_000102;product=hypothetical protein;
scaffold_1	funannotate	exon	315221	315321	.	+	.	ID=WB066_000102-T1.exon1;Parent=WB066_000102-T1;
scaffold_1	funannotate	exon	315383	315434	.	+	.	ID=WB066_000102-T1.exon2;Parent=WB066_000102-T1;
scaffold_1	funannotate	exon	315492	315627	.	+	.	ID=WB066_000102-T1.exon3;Parent=WB066_000102-T1;
scaffold_1	funannotate	exon	315700	316571	.	+	.	ID=WB066_000102-T1.exon4;Parent=WB066_000102-T1;
scaffold_1	funannotate	CDS	315221	315321	.	+	0	ID=WB066_000102-T1.cds;Parent=WB066_000102-T1;
scaffold_1	funannotate	CDS	315383	315434	.	+	1	ID=WB066_000102-T1.cds;Parent=WB066_000102-T1;
scaffold_1	funannotate	CDS	315492	315627	.	+	0	ID=WB066_000102-T1.cds;Parent=WB066_000102-T1;
scaffold_1	funannotate	CDS	315700	316571	.	+	2	ID=WB066_000102-T1.cds;Parent=WB066_000102-T1;
scaffold_1	funannotate	gene	316931	317524	.	-	.	ID=WB066_000103;
scaffold_1	funannotate	mRNA	316931	317524	.	-	.	ID=WB066_000103-T1;Parent=WB066_000103;product=hypothetical protein;
scaffold_1	funannotate	exon	317462	317524	.	-	.	ID=WB066_000103-T1.exon1;Parent=WB066_000103-T1;
scaffold_1	funannotate	exon	316931	317395	.	-	.	ID=WB066_000103-T1.exon2;Parent=WB066_000103-T1;
scaffold_1	funannotate	CDS	317462	317524	.	-	0	ID=WB066_000103-T1.cds;Parent=WB066_000103-T1;
scaffold_1	funannotate	CDS	316931	317395	.	-	0	ID=WB066_000103-T1.cds;Parent=WB066_000103-T1;
scaffold_1	funannotate	gene	318153	319228	.	+	.	ID=WB066_000104;
scaffold_1	funannotate	mRNA	318153	319228	.	+	.	ID=WB066_000104-T1;Parent=WB066_000104;product=hypothetical protein;
scaffold_1	funannotate	exon	318153	318296	.	+	.	ID=WB066_000104-T1.exon1;Parent=WB066_000104-T1;
scaffold_1	funannotate	exon	318362	319228	.	+	.	ID=WB066_000104-T1.exon2;Parent=WB066_000104-T1;
scaffold_1	funannotate	CDS	318153	318296	.	+	0	ID=WB066_000104-T1.cds;Parent=WB066_000104-T1;
scaffold_1	funannotate	CDS	318362	319228	.	+	0	ID=WB066_000104-T1.cds;Parent=WB066_000104-T1;
scaffold_1	funannotate	gene	320707	325088	.	+	.	ID=WB066_000105;
scaffold_1	funannotate	mRNA	320707	325088	.	+	.	ID=WB066_000105-T1;Parent=WB066_000105;product=hypothetical protein;
scaffold_1	funannotate	exon	320707	321052	.	+	.	ID=WB066_000105-T1.exon1;Parent=WB066_000105-T1;
scaffold_1	funannotate	exon	321115	325088	.	+	.	ID=WB066_000105-T1.exon2;Parent=WB066_000105-T1;
scaffold_1	funannotate	CDS	320707	321052	.	+	0	ID=WB066_000105-T1.cds;Parent=WB066_000105-T1;
scaffold_1	funannotate	CDS	321115	325088	.	+	2	ID=WB066_000105-T1.cds;Parent=WB066_000105-T1;
scaffold_1	funannotate	gene	329962	332040	.	-	.	ID=WB066_000106;
scaffold_1	funannotate	mRNA	329962	332040	.	-	.	ID=WB066_000106-T1;Parent=WB066_000106;product=hypothetical protein;
scaffold_1	funannotate	exon	331923	332040	.	-	.	ID=WB066_000106-T1.exon1;Parent=WB066_000106-T1;
scaffold_1	funannotate	exon	331749	331852	.	-	.	ID=WB066_000106-T1.exon2;Parent=WB066_000106-T1;
scaffold_1	funannotate	exon	330854	331651	.	-	.	ID=WB066_000106-T1.exon3;Parent=WB066_000106-T1;
scaffold_1	funannotate	exon	330553	330774	.	-	.	ID=WB066_000106-T1.exon4;Parent=WB066_000106-T1;
scaffold_1	funannotate	exon	329962	330456	.	-	.	ID=WB066_000106-T1.exon5;Parent=WB066_000106-T1;
scaffold_1	funannotate	CDS	331923	332040	.	-	0	ID=WB066_000106-T1.cds;Parent=WB066_000106-T1;
scaffold_1	funannotate	CDS	331749	331852	.	-	2	ID=WB066_000106-T1.cds;Parent=WB066_000106-T1;
scaffold_1	funannotate	CDS	330854	331651	.	-	0	ID=WB066_000106-T1.cds;Parent=WB066_000106-T1;
scaffold_1	funannotate	CDS	330553	330774	.	-	0	ID=WB066_000106-T1.cds;Parent=WB066_000106-T1;
scaffold_1	funannotate	CDS	329962	330456	.	-	0	ID=WB066_000106-T1.cds;Parent=WB066_000106-T1;
scaffold_1	funannotate	gene	332867	333604	.	+	.	ID=WB066_000107;
scaffold_1	funannotate	mRNA	332867	333604	.	+	.	ID=WB066_000107-T1;Parent=WB066_000107;product=hypothetical protein;
scaffold_1	funannotate	exon	332867	333604	.	+	.	ID=WB066_000107-T1.exon1;Parent=WB066_000107-T1;
scaffold_1	funannotate	CDS	332867	333604	.	+	0	ID=WB066_000107-T1.cds;Parent=WB066_000107-T1;
scaffold_1	funannotate	gene	333972	334833	.	+	.	ID=WB066_000108;
scaffold_1	funannotate	mRNA	333972	334833	.	+	.	ID=WB066_000108-T1;Parent=WB066_000108;product=hypothetical protein;
scaffold_1	funannotate	exon	333972	334135	.	+	.	ID=WB066_000108-T1.exon1;Parent=WB066_000108-T1;
scaffold_1	funannotate	exon	334218	334833	.	+	.	ID=WB066_000108-T1.exon2;Parent=WB066_000108-T1;
scaffold_1	funannotate	CDS	333972	334135	.	+	0	ID=WB066_000108-T1.cds;Parent=WB066_000108-T1;
scaffold_1	funannotate	CDS	334218	334833	.	+	1	ID=WB066_000108-T1.cds;Parent=WB066_000108-T1;
scaffold_1	funannotate	gene	335152	336842	.	-	.	ID=WB066_000109;
scaffold_1	funannotate	mRNA	335152	336842	.	-	.	ID=WB066_000109-T1;Parent=WB066_000109;product=hypothetical protein;
scaffold_1	funannotate	exon	336704	336842	.	-	.	ID=WB066_000109-T1.exon1;Parent=WB066_000109-T1;
scaffold_1	funannotate	exon	335641	336644	.	-	.	ID=WB066_000109-T1.exon2;Parent=WB066_000109-T1;
scaffold_1	funannotate	exon	335152	335574	.	-	.	ID=WB066_000109-T1.exon3;Parent=WB066_000109-T1;
scaffold_1	funannotate	CDS	336704	336842	.	-	0	ID=WB066_000109-T1.cds;Parent=WB066_000109-T1;
scaffold_1	funannotate	CDS	335641	336644	.	-	2	ID=WB066_000109-T1.cds;Parent=WB066_000109-T1;
scaffold_1	funannotate	CDS	335152	335574	.	-	0	ID=WB066_000109-T1.cds;Parent=WB066_000109-T1;
scaffold_1	funannotate	gene	337530	338702	.	+	.	ID=WB066_000110;
scaffold_1	funannotate	mRNA	337530	338702	.	+	.	ID=WB066_000110-T1;Parent=WB066_000110;product=hypothetical protein;
scaffold_1	funannotate	exon	337530	337575	.	+	.	ID=WB066_000110-T1.exon1;Parent=WB066_000110-T1;
scaffold_1	funannotate	exon	337671	337746	.	+	.	ID=WB066_000110-T1.exon2;Parent=WB066_000110-T1;
scaffold_1	funannotate	exon	337826	338702	.	+	.	ID=WB066_000110-T1.exon3;Parent=WB066_000110-T1;
scaffold_1	funannotate	CDS	337530	337575	.	+	0	ID=WB066_000110-T1.cds;Parent=WB066_000110-T1;
scaffold_1	funannotate	CDS	337671	337746	.	+	2	ID=WB066_000110-T1.cds;Parent=WB066_000110-T1;
scaffold_1	funannotate	CDS	337826	338702	.	+	1	ID=WB066_000110-T1.cds;Parent=WB066_000110-T1;
scaffold_1	funannotate	gene	339972	341871	.	+	.	ID=WB066_000111;
scaffold_1	funannotate	mRNA	339972	341871	.	+	.	ID=WB066_000111-T1;Parent=WB066_000111;product=hypothetical protein;
scaffold_1	funannotate	exon	339972	340505	.	+	.	ID=WB066_000111-T1.exon1;Parent=WB066_000111-T1;
scaffold_1	funannotate	exon	340615	341871	.	+	.	ID=WB066_000111-T1.exon2;Parent=WB066_000111-T1;
scaffold_1	funannotate	CDS	339972	340505	.	+	0	ID=WB066_000111-T1.cds;Parent=WB066_000111-T1;
scaffold_1	funannotate	CDS	340615	341871	.	+	0	ID=WB066_000111-T1.cds;Parent=WB066_000111-T1;
scaffold_1	funannotate	gene	342938	343699	.	+	.	ID=WB066_000112;
scaffold_1	funannotate	mRNA	342938	343699	.	+	.	ID=WB066_000112-T1;Parent=WB066_000112;product=hypothetical protein;
scaffold_1	funannotate	exon	342938	343699	.	+	.	ID=WB066_000112-T1.exon1;Parent=WB066_000112-T1;
scaffold_1	funannotate	CDS	342938	343699	.	+	0	ID=WB066_000112-T1.cds;Parent=WB066_000112-T1;
scaffold_1	funannotate	gene	344157	345808	.	-	.	ID=WB066_000113;
scaffold_1	funannotate	mRNA	344157	345808	.	-	.	ID=WB066_000113-T1;Parent=WB066_000113;product=hypothetical protein;
scaffold_1	funannotate	exon	345799	345808	.	-	.	ID=WB066_000113-T1.exon1;Parent=WB066_000113-T1;
scaffold_1	funannotate	exon	345156	345753	.	-	.	ID=WB066_000113-T1.exon2;Parent=WB066_000113-T1;
scaffold_1	funannotate	exon	344157	344700	.	-	.	ID=WB066_000113-T1.exon3;Parent=WB066_000113-T1;
scaffold_1	funannotate	CDS	345799	345808	.	-	0	ID=WB066_000113-T1.cds;Parent=WB066_000113-T1;
scaffold_1	funannotate	CDS	345156	345753	.	-	2	ID=WB066_000113-T1.cds;Parent=WB066_000113-T1;
scaffold_1	funannotate	CDS	344157	344700	.	-	1	ID=WB066_000113-T1.cds;Parent=WB066_000113-T1;
scaffold_1	funannotate	gene	348695	349722	.	+	.	ID=WB066_000114;
scaffold_1	funannotate	mRNA	348695	349722	.	+	.	ID=WB066_000114-T1;Parent=WB066_000114;product=hypothetical protein;
scaffold_1	funannotate	exon	348695	349057	.	+	.	ID=WB066_000114-T1.exon1;Parent=WB066_000114-T1;
scaffold_1	funannotate	exon	349118	349205	.	+	.	ID=WB066_000114-T1.exon2;Parent=WB066_000114-T1;
scaffold_1	funannotate	exon	349265	349722	.	+	.	ID=WB066_000114-T1.exon3;Parent=WB066_000114-T1;
scaffold_1	funannotate	CDS	348695	349057	.	+	0	ID=WB066_000114-T1.cds;Parent=WB066_000114-T1;
scaffold_1	funannotate	CDS	349118	349205	.	+	0	ID=WB066_000114-T1.cds;Parent=WB066_000114-T1;
scaffold_1	funannotate	CDS	349265	349722	.	+	2	ID=WB066_000114-T1.cds;Parent=WB066_000114-T1;
scaffold_1	funannotate	gene	350235	351338	.	+	.	ID=WB066_000115;
scaffold_1	funannotate	mRNA	350235	351338	.	+	.	ID=WB066_000115-T1;Parent=WB066_000115;product=hypothetical protein;
scaffold_1	funannotate	exon	350235	350383	.	+	.	ID=WB066_000115-T1.exon1;Parent=WB066_000115-T1;
scaffold_1	funannotate	exon	350594	351338	.	+	.	ID=WB066_000115-T1.exon2;Parent=WB066_000115-T1;
scaffold_1	funannotate	CDS	350235	350383	.	+	0	ID=WB066_000115-T1.cds;Parent=WB066_000115-T1;
scaffold_1	funannotate	CDS	350594	351338	.	+	1	ID=WB066_000115-T1.cds;Parent=WB066_000115-T1;
scaffold_1	funannotate	gene	351745	352789	.	-	.	ID=WB066_000116;
scaffold_1	funannotate	mRNA	351745	352789	.	-	.	ID=WB066_000116-T1;Parent=WB066_000116;product=hypothetical protein;
scaffold_1	funannotate	exon	352714	352789	.	-	.	ID=WB066_000116-T1.exon1;Parent=WB066_000116-T1;
scaffold_1	funannotate	exon	351971	352381	.	-	.	ID=WB066_000116-T1.exon2;Parent=WB066_000116-T1;
scaffold_1	funannotate	exon	351745	351830	.	-	.	ID=WB066_000116-T1.exon3;Parent=WB066_000116-T1;
scaffold_1	funannotate	CDS	352714	352789	.	-	0	ID=WB066_000116-T1.cds;Parent=WB066_000116-T1;
scaffold_1	funannotate	CDS	351971	352381	.	-	2	ID=WB066_000116-T1.cds;Parent=WB066_000116-T1;
scaffold_1	funannotate	CDS	351745	351830	.	-	2	ID=WB066_000116-T1.cds;Parent=WB066_000116-T1;
scaffold_1	funannotate	gene	353878	355174	.	-	.	ID=WB066_000117;
scaffold_1	funannotate	mRNA	353878	355174	.	-	.	ID=WB066_000117-T1;Parent=WB066_000117;product=hypothetical protein;
scaffold_1	funannotate	exon	355025	355174	.	-	.	ID=WB066_000117-T1.exon1;Parent=WB066_000117-T1;
scaffold_1	funannotate	exon	354726	354937	.	-	.	ID=WB066_000117-T1.exon2;Parent=WB066_000117-T1;
scaffold_1	funannotate	exon	354479	354673	.	-	.	ID=WB066_000117-T1.exon3;Parent=WB066_000117-T1;
scaffold_1	funannotate	exon	353878	354424	.	-	.	ID=WB066_000117-T1.exon4;Parent=WB066_000117-T1;
scaffold_1	funannotate	CDS	355025	355174	.	-	0	ID=WB066_000117-T1.cds;Parent=WB066_000117-T1;
scaffold_1	funannotate	CDS	354726	354937	.	-	0	ID=WB066_000117-T1.cds;Parent=WB066_000117-T1;
scaffold_1	funannotate	CDS	354479	354673	.	-	1	ID=WB066_000117-T1.cds;Parent=WB066_000117-T1;
scaffold_1	funannotate	CDS	353878	354424	.	-	1	ID=WB066_000117-T1.cds;Parent=WB066_000117-T1;
scaffold_1	funannotate	gene	357135	358232	.	+	.	ID=WB066_000118;
scaffold_1	funannotate	mRNA	357135	358232	.	+	.	ID=WB066_000118-T1;Parent=WB066_000118;product=hypothetical protein;
scaffold_1	funannotate	exon	357135	357180	.	+	.	ID=WB066_000118-T1.exon1;Parent=WB066_000118-T1;
scaffold_1	funannotate	exon	357288	357740	.	+	.	ID=WB066_000118-T1.exon2;Parent=WB066_000118-T1;
scaffold_1	funannotate	exon	357859	358232	.	+	.	ID=WB066_000118-T1.exon3;Parent=WB066_000118-T1;
scaffold_1	funannotate	CDS	357135	357180	.	+	0	ID=WB066_000118-T1.cds;Parent=WB066_000118-T1;
scaffold_1	funannotate	CDS	357288	357740	.	+	2	ID=WB066_000118-T1.cds;Parent=WB066_000118-T1;
scaffold_1	funannotate	CDS	357859	358232	.	+	2	ID=WB066_000118-T1.cds;Parent=WB066_000118-T1;
scaffold_1	funannotate	gene	358828	359412	.	+	.	ID=WB066_000119;
scaffold_1	funannotate	mRNA	358828	359412	.	+	.	ID=WB066_000119-T1;Parent=WB066_000119;product=hypothetical protein;
scaffold_1	funannotate	exon	358828	359412	.	+	.	ID=WB066_000119-T1.exon1;Parent=WB066_000119-T1;
scaffold_1	funannotate	CDS	358828	359412	.	+	0	ID=WB066_000119-T1.cds;Parent=WB066_000119-T1;
scaffold_1	funannotate	gene	362262	363332	.	+	.	ID=WB066_000120;
scaffold_1	funannotate	mRNA	362262	363332	.	+	.	ID=WB066_000120-T1;Parent=WB066_000120;product=hypothetical protein;
scaffold_1	funannotate	exon	362262	363332	.	+	.	ID=WB066_000120-T1.exon1;Parent=WB066_000120-T1;
scaffold_1	funannotate	CDS	362262	363332	.	+	0	ID=WB066_000120-T1.cds;Parent=WB066_000120-T1;
scaffold_1	funannotate	gene	364267	364893	.	-	.	ID=WB066_000121;
scaffold_1	funannotate	mRNA	364267	364893	.	-	.	ID=WB066_000121-T1;Parent=WB066_000121;product=hypothetical protein;
scaffold_1	funannotate	exon	364267	364893	.	-	.	ID=WB066_000121-T1.exon1;Parent=WB066_000121-T1;
scaffold_1	funannotate	CDS	364267	364893	.	-	0	ID=WB066_000121-T1.cds;Parent=WB066_000121-T1;
scaffold_1	funannotate	gene	366783	368458	.	+	.	ID=WB066_000122;
scaffold_1	funannotate	mRNA	366783	368458	.	+	.	ID=WB066_000122-T1;Parent=WB066_000122;product=hypothetical protein;
scaffold_1	funannotate	exon	366783	366964	.	+	.	ID=WB066_000122-T1.exon1;Parent=WB066_000122-T1;
scaffold_1	funannotate	exon	367029	367472	.	+	.	ID=WB066_000122-T1.exon2;Parent=WB066_000122-T1;
scaffold_1	funannotate	exon	367540	368458	.	+	.	ID=WB066_000122-T1.exon3;Parent=WB066_000122-T1;
scaffold_1	funannotate	CDS	366783	366964	.	+	0	ID=WB066_000122-T1.cds;Parent=WB066_000122-T1;
scaffold_1	funannotate	CDS	367029	367472	.	+	1	ID=WB066_000122-T1.cds;Parent=WB066_000122-T1;
scaffold_1	funannotate	CDS	367540	368458	.	+	1	ID=WB066_000122-T1.cds;Parent=WB066_000122-T1;
scaffold_1	funannotate	gene	369824	371496	.	-	.	ID=WB066_000123;
scaffold_1	funannotate	mRNA	369824	371496	.	-	.	ID=WB066_000123-T1;Parent=WB066_000123;product=hypothetical protein;
scaffold_1	funannotate	exon	371335	371496	.	-	.	ID=WB066_000123-T1.exon1;Parent=WB066_000123-T1;
scaffold_1	funannotate	exon	371047	371263	.	-	.	ID=WB066_000123-T1.exon2;Parent=WB066_000123-T1;
scaffold_1	funannotate	exon	370603	370991	.	-	.	ID=WB066_000123-T1.exon3;Parent=WB066_000123-T1;
scaffold_1	funannotate	exon	370166	370542	.	-	.	ID=WB066_000123-T1.exon4;Parent=WB066_000123-T1;
scaffold_1	funannotate	exon	369824	370088	.	-	.	ID=WB066_000123-T1.exon5;Parent=WB066_000123-T1;
scaffold_1	funannotate	CDS	371335	371496	.	-	0	ID=WB066_000123-T1.cds;Parent=WB066_000123-T1;
scaffold_1	funannotate	CDS	371047	371263	.	-	0	ID=WB066_000123-T1.cds;Parent=WB066_000123-T1;
scaffold_1	funannotate	CDS	370603	370991	.	-	2	ID=WB066_000123-T1.cds;Parent=WB066_000123-T1;
scaffold_1	funannotate	CDS	370166	370542	.	-	0	ID=WB066_000123-T1.cds;Parent=WB066_000123-T1;
scaffold_1	funannotate	CDS	369824	370088	.	-	1	ID=WB066_000123-T1.cds;Parent=WB066_000123-T1;
scaffold_1	funannotate	gene	372522	373935	.	-	.	ID=WB066_000124;
scaffold_1	funannotate	mRNA	372522	373935	.	-	.	ID=WB066_000124-T1;Parent=WB066_000124;product=hypothetical protein;
scaffold_1	funannotate	exon	373378	373935	.	-	.	ID=WB066_000124-T1.exon1;Parent=WB066_000124-T1;
scaffold_1	funannotate	exon	373176	373297	.	-	.	ID=WB066_000124-T1.exon2;Parent=WB066_000124-T1;
scaffold_1	funannotate	exon	372522	373095	.	-	.	ID=WB066_000124-T1.exon3;Parent=WB066_000124-T1;
scaffold_1	funannotate	CDS	373378	373935	.	-	0	ID=WB066_000124-T1.cds;Parent=WB066_000124-T1;
scaffold_1	funannotate	CDS	373176	373297	.	-	0	ID=WB066_000124-T1.cds;Parent=WB066_000124-T1;
scaffold_1	funannotate	CDS	372522	373095	.	-	1	ID=WB066_000124-T1.cds;Parent=WB066_000124-T1;
scaffold_1	funannotate	gene	375996	379033	.	-	.	ID=WB066_000125;
scaffold_1	funannotate	mRNA	375996	379033	.	-	.	ID=WB066_000125-T1;Parent=WB066_000125;product=hypothetical protein;
scaffold_1	funannotate	exon	378787	379033	.	-	.	ID=WB066_000125-T1.exon1;Parent=WB066_000125-T1;
scaffold_1	funannotate	exon	378618	378682	.	-	.	ID=WB066_000125-T1.exon2;Parent=WB066_000125-T1;
scaffold_1	funannotate	exon	375996	378515	.	-	.	ID=WB066_000125-T1.exon3;Parent=WB066_000125-T1;
scaffold_1	funannotate	CDS	378787	379033	.	-	0	ID=WB066_000125-T1.cds;Parent=WB066_000125-T1;
scaffold_1	funannotate	CDS	378618	378682	.	-	2	ID=WB066_000125-T1.cds;Parent=WB066_000125-T1;
scaffold_1	funannotate	CDS	375996	378515	.	-	0	ID=WB066_000125-T1.cds;Parent=WB066_000125-T1;
scaffold_1	funannotate	gene	381648	382419	.	+	.	ID=WB066_000126;
scaffold_1	funannotate	mRNA	381648	382419	.	+	.	ID=WB066_000126-T1;Parent=WB066_000126;product=hypothetical protein;
scaffold_1	funannotate	exon	381648	381937	.	+	.	ID=WB066_000126-T1.exon1;Parent=WB066_000126-T1;
scaffold_1	funannotate	exon	382044	382419	.	+	.	ID=WB066_000126-T1.exon2;Parent=WB066_000126-T1;
scaffold_1	funannotate	CDS	381648	381937	.	+	0	ID=WB066_000126-T1.cds;Parent=WB066_000126-T1;
scaffold_1	funannotate	CDS	382044	382419	.	+	1	ID=WB066_000126-T1.cds;Parent=WB066_000126-T1;
scaffold_1	funannotate	gene	384837	386729	.	+	.	ID=WB066_000127;
scaffold_1	funannotate	mRNA	384837	386729	.	+	.	ID=WB066_000127-T1;Parent=WB066_000127;product=hypothetical protein;
scaffold_1	funannotate	exon	384837	385404	.	+	.	ID=WB066_000127-T1.exon1;Parent=WB066_000127-T1;
scaffold_1	funannotate	exon	385504	386729	.	+	.	ID=WB066_000127-T1.exon2;Parent=WB066_000127-T1;
scaffold_1	funannotate	CDS	384837	385404	.	+	0	ID=WB066_000127-T1.cds;Parent=WB066_000127-T1;
scaffold_1	funannotate	CDS	385504	386729	.	+	2	ID=WB066_000127-T1.cds;Parent=WB066_000127-T1;
scaffold_1	funannotate	gene	392522	394231	.	+	.	ID=WB066_000128;
scaffold_1	funannotate	mRNA	392522	394231	.	+	.	ID=WB066_000128-T1;Parent=WB066_000128;product=hypothetical protein;
scaffold_1	funannotate	exon	392522	392899	.	+	.	ID=WB066_000128-T1.exon1;Parent=WB066_000128-T1;
scaffold_1	funannotate	exon	392958	393480	.	+	.	ID=WB066_000128-T1.exon2;Parent=WB066_000128-T1;
scaffold_1	funannotate	exon	393624	394231	.	+	.	ID=WB066_000128-T1.exon3;Parent=WB066_000128-T1;
scaffold_1	funannotate	CDS	392522	392899	.	+	0	ID=WB066_000128-T1.cds;Parent=WB066_000128-T1;
scaffold_1	funannotate	CDS	392958	393480	.	+	0	ID=WB066_000128-T1.cds;Parent=WB066_000128-T1;
scaffold_1	funannotate	CDS	393624	394231	.	+	2	ID=WB066_000128-T1.cds;Parent=WB066_000128-T1;
scaffold_1	funannotate	gene	399629	402106	.	+	.	ID=WB066_000129;
scaffold_1	funannotate	mRNA	399629	402106	.	+	.	ID=WB066_000129-T1;Parent=WB066_000129;product=hypothetical protein;
scaffold_1	funannotate	exon	399629	400002	.	+	.	ID=WB066_000129-T1.exon1;Parent=WB066_000129-T1;
scaffold_1	funannotate	exon	400109	400815	.	+	.	ID=WB066_000129-T1.exon2;Parent=WB066_000129-T1;
scaffold_1	funannotate	exon	400911	401116	.	+	.	ID=WB066_000129-T1.exon3;Parent=WB066_000129-T1;
scaffold_1	funannotate	exon	401249	402106	.	+	.	ID=WB066_000129-T1.exon4;Parent=WB066_000129-T1;
scaffold_1	funannotate	CDS	399629	400002	.	+	0	ID=WB066_000129-T1.cds;Parent=WB066_000129-T1;
scaffold_1	funannotate	CDS	400109	400815	.	+	1	ID=WB066_000129-T1.cds;Parent=WB066_000129-T1;
scaffold_1	funannotate	CDS	400911	401116	.	+	2	ID=WB066_000129-T1.cds;Parent=WB066_000129-T1;
scaffold_1	funannotate	CDS	401249	402106	.	+	0	ID=WB066_000129-T1.cds;Parent=WB066_000129-T1;
scaffold_1	funannotate	gene	402361	404215	.	-	.	ID=WB066_000130;
scaffold_1	funannotate	mRNA	402361	404215	.	-	.	ID=WB066_000130-T1;Parent=WB066_000130;product=hypothetical protein;
scaffold_1	funannotate	exon	403962	404215	.	-	.	ID=WB066_000130-T1.exon1;Parent=WB066_000130-T1;
scaffold_1	funannotate	exon	403457	403888	.	-	.	ID=WB066_000130-T1.exon2;Parent=WB066_000130-T1;
scaffold_1	funannotate	exon	402361	403393	.	-	.	ID=WB066_000130-T1.exon3;Parent=WB066_000130-T1;
scaffold_1	funannotate	CDS	403962	404215	.	-	0	ID=WB066_000130-T1.cds;Parent=WB066_000130-T1;
scaffold_1	funannotate	CDS	403457	403888	.	-	1	ID=WB066_000130-T1.cds;Parent=WB066_000130-T1;
scaffold_1	funannotate	CDS	402361	403393	.	-	1	ID=WB066_000130-T1.cds;Parent=WB066_000130-T1;
scaffold_1	funannotate	gene	414159	416174	.	-	.	ID=WB066_000131;
scaffold_1	funannotate	mRNA	414159	416174	.	-	.	ID=WB066_000131-T1;Parent=WB066_000131;product=hypothetical protein;
scaffold_1	funannotate	exon	414302	416174	.	-	.	ID=WB066_000131-T1.exon1;Parent=WB066_000131-T1;
scaffold_1	funannotate	exon	414159	414226	.	-	.	ID=WB066_000131-T1.exon2;Parent=WB066_000131-T1;
scaffold_1	funannotate	CDS	414302	416174	.	-	0	ID=WB066_000131-T1.cds;Parent=WB066_000131-T1;
scaffold_1	funannotate	CDS	414159	414226	.	-	2	ID=WB066_000131-T1.cds;Parent=WB066_000131-T1;
scaffold_1	funannotate	gene	416968	418170	.	+	.	ID=WB066_000132;
scaffold_1	funannotate	mRNA	416968	418170	.	+	.	ID=WB066_000132-T1;Parent=WB066_000132;product=hypothetical protein;
scaffold_1	funannotate	exon	416968	418170	.	+	.	ID=WB066_000132-T1.exon1;Parent=WB066_000132-T1;
scaffold_1	funannotate	CDS	416968	418170	.	+	0	ID=WB066_000132-T1.cds;Parent=WB066_000132-T1;
scaffold_1	funannotate	gene	418422	420115	.	-	.	ID=WB066_000133;
scaffold_1	funannotate	mRNA	418422	420115	.	-	.	ID=WB066_000133-T1;Parent=WB066_000133;product=hypothetical protein;
scaffold_1	funannotate	exon	419861	420115	.	-	.	ID=WB066_000133-T1.exon1;Parent=WB066_000133-T1;
scaffold_1	funannotate	exon	419459	419796	.	-	.	ID=WB066_000133-T1.exon2;Parent=WB066_000133-T1;
scaffold_1	funannotate	exon	418422	419385	.	-	.	ID=WB066_000133-T1.exon3;Parent=WB066_000133-T1;
scaffold_1	funannotate	CDS	419861	420115	.	-	0	ID=WB066_000133-T1.cds;Parent=WB066_000133-T1;
scaffold_1	funannotate	CDS	419459	419796	.	-	0	ID=WB066_000133-T1.cds;Parent=WB066_000133-T1;
scaffold_1	funannotate	CDS	418422	419385	.	-	1	ID=WB066_000133-T1.cds;Parent=WB066_000133-T1;
scaffold_1	funannotate	gene	422344	422858	.	+	.	ID=WB066_000134;
scaffold_1	funannotate	mRNA	422344	422858	.	+	.	ID=WB066_000134-T1;Parent=WB066_000134;product=hypothetical protein;
scaffold_1	funannotate	exon	422344	422599	.	+	.	ID=WB066_000134-T1.exon1;Parent=WB066_000134-T1;
scaffold_1	funannotate	exon	422653	422858	.	+	.	ID=WB066_000134-T1.exon2;Parent=WB066_000134-T1;
scaffold_1	funannotate	CDS	422344	422599	.	+	0	ID=WB066_000134-T1.cds;Parent=WB066_000134-T1;
scaffold_1	funannotate	CDS	422653	422858	.	+	2	ID=WB066_000134-T1.cds;Parent=WB066_000134-T1;
scaffold_1	funannotate	gene	424830	425924	.	+	.	ID=WB066_000135;
scaffold_1	funannotate	mRNA	424830	425924	.	+	.	ID=WB066_000135-T1;Parent=WB066_000135;product=hypothetical protein;
scaffold_1	funannotate	exon	424830	425240	.	+	.	ID=WB066_000135-T1.exon1;Parent=WB066_000135-T1;
scaffold_1	funannotate	exon	425286	425832	.	+	.	ID=WB066_000135-T1.exon2;Parent=WB066_000135-T1;
scaffold_1	funannotate	exon	425887	425924	.	+	.	ID=WB066_000135-T1.exon3;Parent=WB066_000135-T1;
scaffold_1	funannotate	CDS	424830	425240	.	+	0	ID=WB066_000135-T1.cds;Parent=WB066_000135-T1;
scaffold_1	funannotate	CDS	425286	425832	.	+	0	ID=WB066_000135-T1.cds;Parent=WB066_000135-T1;
scaffold_1	funannotate	CDS	425887	425924	.	+	2	ID=WB066_000135-T1.cds;Parent=WB066_000135-T1;
scaffold_1	funannotate	gene	426959	428465	.	-	.	ID=WB066_000136;
scaffold_1	funannotate	mRNA	426959	428465	.	-	.	ID=WB066_000136-T1;Parent=WB066_000136;product=hypothetical protein;
scaffold_1	funannotate	exon	428037	428465	.	-	.	ID=WB066_000136-T1.exon1;Parent=WB066_000136-T1;
scaffold_1	funannotate	exon	427778	427996	.	-	.	ID=WB066_000136-T1.exon2;Parent=WB066_000136-T1;
scaffold_1	funannotate	exon	427615	427720	.	-	.	ID=WB066_000136-T1.exon3;Parent=WB066_000136-T1;
scaffold_1	funannotate	exon	427351	427545	.	-	.	ID=WB066_000136-T1.exon4;Parent=WB066_000136-T1;
scaffold_1	funannotate	exon	426959	427338	.	-	.	ID=WB066_000136-T1.exon5;Parent=WB066_000136-T1;
scaffold_1	funannotate	CDS	428037	428465	.	-	0	ID=WB066_000136-T1.cds;Parent=WB066_000136-T1;
scaffold_1	funannotate	CDS	427778	427996	.	-	0	ID=WB066_000136-T1.cds;Parent=WB066_000136-T1;
scaffold_1	funannotate	CDS	427615	427720	.	-	0	ID=WB066_000136-T1.cds;Parent=WB066_000136-T1;
scaffold_1	funannotate	CDS	427351	427545	.	-	2	ID=WB066_000136-T1.cds;Parent=WB066_000136-T1;
scaffold_1	funannotate	CDS	426959	427338	.	-	2	ID=WB066_000136-T1.cds;Parent=WB066_000136-T1;
scaffold_1	funannotate	gene	432173	433196	.	+	.	ID=WB066_000137;
scaffold_1	funannotate	mRNA	432173	433196	.	+	.	ID=WB066_000137-T1;Parent=WB066_000137;product=hypothetical protein;
scaffold_1	funannotate	exon	432173	432371	.	+	.	ID=WB066_000137-T1.exon1;Parent=WB066_000137-T1;
scaffold_1	funannotate	exon	432421	433196	.	+	.	ID=WB066_000137-T1.exon2;Parent=WB066_000137-T1;
scaffold_1	funannotate	CDS	432173	432371	.	+	0	ID=WB066_000137-T1.cds;Parent=WB066_000137-T1;
scaffold_1	funannotate	CDS	432421	433196	.	+	2	ID=WB066_000137-T1.cds;Parent=WB066_000137-T1;
scaffold_1	funannotate	gene	434034	436384	.	+	.	ID=WB066_000138;
scaffold_1	funannotate	mRNA	434034	436384	.	+	.	ID=WB066_000138-T1;Parent=WB066_000138;product=hypothetical protein;
scaffold_1	funannotate	exon	434034	434299	.	+	.	ID=WB066_000138-T1.exon1;Parent=WB066_000138-T1;
scaffold_1	funannotate	exon	434384	434394	.	+	.	ID=WB066_000138-T1.exon2;Parent=WB066_000138-T1;
scaffold_1	funannotate	exon	434444	434599	.	+	.	ID=WB066_000138-T1.exon3;Parent=WB066_000138-T1;
scaffold_1	funannotate	exon	434660	435044	.	+	.	ID=WB066_000138-T1.exon4;Parent=WB066_000138-T1;
scaffold_1	funannotate	exon	435109	435193	.	+	.	ID=WB066_000138-T1.exon5;Parent=WB066_000138-T1;
scaffold_1	funannotate	exon	435254	435292	.	+	.	ID=WB066_000138-T1.exon6;Parent=WB066_000138-T1;
scaffold_1	funannotate	exon	435356	435803	.	+	.	ID=WB066_000138-T1.exon7;Parent=WB066_000138-T1;
scaffold_1	funannotate	exon	435963	436384	.	+	.	ID=WB066_000138-T1.exon8;Parent=WB066_000138-T1;
scaffold_1	funannotate	CDS	434034	434299	.	+	0	ID=WB066_000138-T1.cds;Parent=WB066_000138-T1;
scaffold_1	funannotate	CDS	434384	434394	.	+	1	ID=WB066_000138-T1.cds;Parent=WB066_000138-T1;
scaffold_1	funannotate	CDS	434444	434599	.	+	2	ID=WB066_000138-T1.cds;Parent=WB066_000138-T1;
scaffold_1	funannotate	CDS	434660	435044	.	+	2	ID=WB066_000138-T1.cds;Parent=WB066_000138-T1;
scaffold_1	funannotate	CDS	435109	435193	.	+	1	ID=WB066_000138-T1.cds;Parent=WB066_000138-T1;
scaffold_1	funannotate	CDS	435254	435292	.	+	0	ID=WB066_000138-T1.cds;Parent=WB066_000138-T1;
scaffold_1	funannotate	CDS	435356	435803	.	+	0	ID=WB066_000138-T1.cds;Parent=WB066_000138-T1;
scaffold_1	funannotate	CDS	435963	436384	.	+	2	ID=WB066_000138-T1.cds;Parent=WB066_000138-T1;
scaffold_1	funannotate	gene	437550	438527	.	+	.	ID=WB066_000139;
scaffold_1	funannotate	mRNA	437550	438527	.	+	.	ID=WB066_000139-T1;Parent=WB066_000139;product=hypothetical protein;
scaffold_1	funannotate	exon	437550	437837	.	+	.	ID=WB066_000139-T1.exon1;Parent=WB066_000139-T1;
scaffold_1	funannotate	exon	437910	438527	.	+	.	ID=WB066_000139-T1.exon2;Parent=WB066_000139-T1;
scaffold_1	funannotate	CDS	437550	437837	.	+	0	ID=WB066_000139-T1.cds;Parent=WB066_000139-T1;
scaffold_1	funannotate	CDS	437910	438527	.	+	0	ID=WB066_000139-T1.cds;Parent=WB066_000139-T1;
scaffold_1	funannotate	gene	439684	441156	.	+	.	ID=WB066_000140;
scaffold_1	funannotate	mRNA	439684	441156	.	+	.	ID=WB066_000140-T1;Parent=WB066_000140;product=hypothetical protein;
scaffold_1	funannotate	exon	439684	439944	.	+	.	ID=WB066_000140-T1.exon1;Parent=WB066_000140-T1;
scaffold_1	funannotate	exon	440025	440097	.	+	.	ID=WB066_000140-T1.exon2;Parent=WB066_000140-T1;
scaffold_1	funannotate	exon	440165	440724	.	+	.	ID=WB066_000140-T1.exon3;Parent=WB066_000140-T1;
scaffold_1	funannotate	exon	440791	441156	.	+	.	ID=WB066_000140-T1.exon4;Parent=WB066_000140-T1;
scaffold_1	funannotate	CDS	439684	439944	.	+	0	ID=WB066_000140-T1.cds;Parent=WB066_000140-T1;
scaffold_1	funannotate	CDS	440025	440097	.	+	0	ID=WB066_000140-T1.cds;Parent=WB066_000140-T1;
scaffold_1	funannotate	CDS	440165	440724	.	+	2	ID=WB066_000140-T1.cds;Parent=WB066_000140-T1;
scaffold_1	funannotate	CDS	440791	441156	.	+	0	ID=WB066_000140-T1.cds;Parent=WB066_000140-T1;
scaffold_1	funannotate	gene	443202	445534	.	-	.	ID=WB066_000141;
scaffold_1	funannotate	mRNA	443202	445534	.	-	.	ID=WB066_000141-T1;Parent=WB066_000141;product=hypothetical protein;
scaffold_1	funannotate	exon	444758	445534	.	-	.	ID=WB066_000141-T1.exon1;Parent=WB066_000141-T1;
scaffold_1	funannotate	exon	443202	444707	.	-	.	ID=WB066_000141-T1.exon2;Parent=WB066_000141-T1;
scaffold_1	funannotate	CDS	444758	445534	.	-	0	ID=WB066_000141-T1.cds;Parent=WB066_000141-T1;
scaffold_1	funannotate	CDS	443202	444707	.	-	0	ID=WB066_000141-T1.cds;Parent=WB066_000141-T1;
scaffold_1	funannotate	gene	448927	449887	.	+	.	ID=WB066_000142;
scaffold_1	funannotate	mRNA	448927	449887	.	+	.	ID=WB066_000142-T1;Parent=WB066_000142;product=hypothetical protein;
scaffold_1	funannotate	exon	448927	449502	.	+	.	ID=WB066_000142-T1.exon1;Parent=WB066_000142-T1;
scaffold_1	funannotate	exon	449609	449887	.	+	.	ID=WB066_000142-T1.exon2;Parent=WB066_000142-T1;
scaffold_1	funannotate	CDS	448927	449502	.	+	0	ID=WB066_000142-T1.cds;Parent=WB066_000142-T1;
scaffold_1	funannotate	CDS	449609	449887	.	+	0	ID=WB066_000142-T1.cds;Parent=WB066_000142-T1;
scaffold_1	funannotate	gene	450558	452310	.	+	.	ID=WB066_000143;
scaffold_1	funannotate	mRNA	450558	452310	.	+	.	ID=WB066_000143-T1;Parent=WB066_000143;product=hypothetical protein;
scaffold_1	funannotate	exon	450558	450904	.	+	.	ID=WB066_000143-T1.exon1;Parent=WB066_000143-T1;
scaffold_1	funannotate	exon	450978	452310	.	+	.	ID=WB066_000143-T1.exon2;Parent=WB066_000143-T1;
scaffold_1	funannotate	CDS	450558	450904	.	+	0	ID=WB066_000143-T1.cds;Parent=WB066_000143-T1;
scaffold_1	funannotate	CDS	450978	452310	.	+	1	ID=WB066_000143-T1.cds;Parent=WB066_000143-T1;
scaffold_1	funannotate	gene	452394	453589	.	-	.	ID=WB066_000144;
scaffold_1	funannotate	mRNA	452394	453589	.	-	.	ID=WB066_000144-T1;Parent=WB066_000144;product=hypothetical protein;
scaffold_1	funannotate	exon	453362	453589	.	-	.	ID=WB066_000144-T1.exon1;Parent=WB066_000144-T1;
scaffold_1	funannotate	exon	453140	453302	.	-	.	ID=WB066_000144-T1.exon2;Parent=WB066_000144-T1;
scaffold_1	funannotate	exon	452394	453082	.	-	.	ID=WB066_000144-T1.exon3;Parent=WB066_000144-T1;
scaffold_1	funannotate	CDS	453362	453589	.	-	0	ID=WB066_000144-T1.cds;Parent=WB066_000144-T1;
scaffold_1	funannotate	CDS	453140	453302	.	-	0	ID=WB066_000144-T1.cds;Parent=WB066_000144-T1;
scaffold_1	funannotate	CDS	452394	453082	.	-	2	ID=WB066_000144-T1.cds;Parent=WB066_000144-T1;
scaffold_1	funannotate	gene	454280	456128	.	+	.	ID=WB066_000145;
scaffold_1	funannotate	mRNA	454280	456128	.	+	.	ID=WB066_000145-T1;Parent=WB066_000145;product=hypothetical protein;
scaffold_1	funannotate	exon	454280	454510	.	+	.	ID=WB066_000145-T1.exon1;Parent=WB066_000145-T1;
scaffold_1	funannotate	exon	454695	454727	.	+	.	ID=WB066_000145-T1.exon2;Parent=WB066_000145-T1;
scaffold_1	funannotate	exon	454797	456128	.	+	.	ID=WB066_000145-T1.exon3;Parent=WB066_000145-T1;
scaffold_1	funannotate	CDS	454280	454510	.	+	0	ID=WB066_000145-T1.cds;Parent=WB066_000145-T1;
scaffold_1	funannotate	CDS	454695	454727	.	+	0	ID=WB066_000145-T1.cds;Parent=WB066_000145-T1;
scaffold_1	funannotate	CDS	454797	456128	.	+	0	ID=WB066_000145-T1.cds;Parent=WB066_000145-T1;
scaffold_1	funannotate	gene	459212	459664	.	+	.	ID=WB066_000146;
scaffold_1	funannotate	mRNA	459212	459664	.	+	.	ID=WB066_000146-T1;Parent=WB066_000146;product=hypothetical protein;
scaffold_1	funannotate	exon	459212	459428	.	+	.	ID=WB066_000146-T1.exon1;Parent=WB066_000146-T1;
scaffold_1	funannotate	exon	459522	459664	.	+	.	ID=WB066_000146-T1.exon2;Parent=WB066_000146-T1;
scaffold_1	funannotate	CDS	459212	459428	.	+	0	ID=WB066_000146-T1.cds;Parent=WB066_000146-T1;
scaffold_1	funannotate	CDS	459522	459664	.	+	2	ID=WB066_000146-T1.cds;Parent=WB066_000146-T1;
scaffold_1	funannotate	gene	461134	463135	.	+	.	ID=WB066_000147;
scaffold_1	funannotate	mRNA	461134	463135	.	+	.	ID=WB066_000147-T1;Parent=WB066_000147;product=hypothetical protein;
scaffold_1	funannotate	exon	461134	461599	.	+	.	ID=WB066_000147-T1.exon1;Parent=WB066_000147-T1;
scaffold_1	funannotate	exon	461657	461693	.	+	.	ID=WB066_000147-T1.exon2;Parent=WB066_000147-T1;
scaffold_1	funannotate	exon	461810	462281	.	+	.	ID=WB066_000147-T1.exon3;Parent=WB066_000147-T1;
scaffold_1	funannotate	exon	462392	462639	.	+	.	ID=WB066_000147-T1.exon4;Parent=WB066_000147-T1;
scaffold_1	funannotate	exon	462700	463135	.	+	.	ID=WB066_000147-T1.exon5;Parent=WB066_000147-T1;
scaffold_1	funannotate	CDS	461134	461599	.	+	0	ID=WB066_000147-T1.cds;Parent=WB066_000147-T1;
scaffold_1	funannotate	CDS	461657	461693	.	+	2	ID=WB066_000147-T1.cds;Parent=WB066_000147-T1;
scaffold_1	funannotate	CDS	461810	462281	.	+	1	ID=WB066_000147-T1.cds;Parent=WB066_000147-T1;
scaffold_1	funannotate	CDS	462392	462639	.	+	0	ID=WB066_000147-T1.cds;Parent=WB066_000147-T1;
scaffold_1	funannotate	CDS	462700	463135	.	+	1	ID=WB066_000147-T1.cds;Parent=WB066_000147-T1;
scaffold_1	funannotate	gene	465329	465889	.	+	.	ID=WB066_000148;
scaffold_1	funannotate	mRNA	465329	465889	.	+	.	ID=WB066_000148-T1;Parent=WB066_000148;product=hypothetical protein;
scaffold_1	funannotate	exon	465329	465889	.	+	.	ID=WB066_000148-T1.exon1;Parent=WB066_000148-T1;
scaffold_1	funannotate	CDS	465329	465889	.	+	0	ID=WB066_000148-T1.cds;Parent=WB066_000148-T1;
scaffold_1	funannotate	gene	467078	469323	.	-	.	ID=WB066_000149;
scaffold_1	funannotate	mRNA	467078	469323	.	-	.	ID=WB066_000149-T1;Parent=WB066_000149;product=hypothetical protein;
scaffold_1	funannotate	exon	469087	469323	.	-	.	ID=WB066_000149-T1.exon1;Parent=WB066_000149-T1;
scaffold_1	funannotate	exon	468935	469020	.	-	.	ID=WB066_000149-T1.exon2;Parent=WB066_000149-T1;
scaffold_1	funannotate	exon	468289	468872	.	-	.	ID=WB066_000149-T1.exon3;Parent=WB066_000149-T1;
scaffold_1	funannotate	exon	468093	468230	.	-	.	ID=WB066_000149-T1.exon4;Parent=WB066_000149-T1;
scaffold_1	funannotate	exon	467078	468036	.	-	.	ID=WB066_000149-T1.exon5;Parent=WB066_000149-T1;
scaffold_1	funannotate	CDS	469087	469323	.	-	0	ID=WB066_000149-T1.cds;Parent=WB066_000149-T1;
scaffold_1	funannotate	CDS	468935	469020	.	-	0	ID=WB066_000149-T1.cds;Parent=WB066_000149-T1;
scaffold_1	funannotate	CDS	468289	468872	.	-	1	ID=WB066_000149-T1.cds;Parent=WB066_000149-T1;
scaffold_1	funannotate	CDS	468093	468230	.	-	2	ID=WB066_000149-T1.cds;Parent=WB066_000149-T1;
scaffold_1	funannotate	CDS	467078	468036	.	-	2	ID=WB066_000149-T1.cds;Parent=WB066_000149-T1;
scaffold_1	funannotate	gene	470283	472061	.	+	.	ID=WB066_000150;
scaffold_1	funannotate	mRNA	470283	472061	.	+	.	ID=WB066_000150-T1;Parent=WB066_000150;product=hypothetical protein;
scaffold_1	funannotate	exon	470283	472061	.	+	.	ID=WB066_000150-T1.exon1;Parent=WB066_000150-T1;
scaffold_1	funannotate	CDS	470283	472061	.	+	0	ID=WB066_000150-T1.cds;Parent=WB066_000150-T1;
scaffold_1	funannotate	gene	472757	473444	.	-	.	ID=WB066_000151;
scaffold_1	funannotate	mRNA	472757	473444	.	-	.	ID=WB066_000151-T1;Parent=WB066_000151;product=hypothetical protein;
scaffold_1	funannotate	exon	473430	473444	.	-	.	ID=WB066_000151-T1.exon1;Parent=WB066_000151-T1;
scaffold_1	funannotate	exon	473282	473337	.	-	.	ID=WB066_000151-T1.exon2;Parent=WB066_000151-T1;
scaffold_1	funannotate	exon	473029	473082	.	-	.	ID=WB066_000151-T1.exon3;Parent=WB066_000151-T1;
scaffold_1	funannotate	exon	472757	472919	.	-	.	ID=WB066_000151-T1.exon4;Parent=WB066_000151-T1;
scaffold_1	funannotate	CDS	473430	473444	.	-	0	ID=WB066_000151-T1.cds;Parent=WB066_000151-T1;
scaffold_1	funannotate	CDS	473282	473337	.	-	0	ID=WB066_000151-T1.cds;Parent=WB066_000151-T1;
scaffold_1	funannotate	CDS	473029	473082	.	-	1	ID=WB066_000151-T1.cds;Parent=WB066_000151-T1;
scaffold_1	funannotate	CDS	472757	472919	.	-	1	ID=WB066_000151-T1.cds;Parent=WB066_000151-T1;
scaffold_1	funannotate	gene	473980	475177	.	+	.	ID=WB066_000152;
scaffold_1	funannotate	mRNA	473980	475177	.	+	.	ID=WB066_000152-T1;Parent=WB066_000152;product=hypothetical protein;
scaffold_1	funannotate	exon	473980	474127	.	+	.	ID=WB066_000152-T1.exon1;Parent=WB066_000152-T1;
scaffold_1	funannotate	exon	474198	475177	.	+	.	ID=WB066_000152-T1.exon2;Parent=WB066_000152-T1;
scaffold_1	funannotate	CDS	473980	474127	.	+	0	ID=WB066_000152-T1.cds;Parent=WB066_000152-T1;
scaffold_1	funannotate	CDS	474198	475177	.	+	2	ID=WB066_000152-T1.cds;Parent=WB066_000152-T1;
scaffold_1	funannotate	gene	476427	478871	.	+	.	ID=WB066_000153;
scaffold_1	funannotate	mRNA	476427	478871	.	+	.	ID=WB066_000153-T1;Parent=WB066_000153;product=hypothetical protein;
scaffold_1	funannotate	exon	476427	477019	.	+	.	ID=WB066_000153-T1.exon1;Parent=WB066_000153-T1;
scaffold_1	funannotate	exon	477113	477146	.	+	.	ID=WB066_000153-T1.exon2;Parent=WB066_000153-T1;
scaffold_1	funannotate	exon	477288	477662	.	+	.	ID=WB066_000153-T1.exon3;Parent=WB066_000153-T1;
scaffold_1	funannotate	exon	477765	478871	.	+	.	ID=WB066_000153-T1.exon4;Parent=WB066_000153-T1;
scaffold_1	funannotate	CDS	476427	477019	.	+	0	ID=WB066_000153-T1.cds;Parent=WB066_000153-T1;
scaffold_1	funannotate	CDS	477113	477146	.	+	1	ID=WB066_000153-T1.cds;Parent=WB066_000153-T1;
scaffold_1	funannotate	CDS	477288	477662	.	+	0	ID=WB066_000153-T1.cds;Parent=WB066_000153-T1;
scaffold_1	funannotate	CDS	477765	478871	.	+	0	ID=WB066_000153-T1.cds;Parent=WB066_000153-T1;
scaffold_1	funannotate	gene	479407	481017	.	-	.	ID=WB066_000154;
scaffold_1	funannotate	mRNA	479407	481017	.	-	.	ID=WB066_000154-T1;Parent=WB066_000154;product=hypothetical protein;
scaffold_1	funannotate	exon	480873	481017	.	-	.	ID=WB066_000154-T1.exon1;Parent=WB066_000154-T1;
scaffold_1	funannotate	exon	480670	480812	.	-	.	ID=WB066_000154-T1.exon2;Parent=WB066_000154-T1;
scaffold_1	funannotate	exon	480474	480588	.	-	.	ID=WB066_000154-T1.exon3;Parent=WB066_000154-T1;
scaffold_1	funannotate	exon	479525	480424	.	-	.	ID=WB066_000154-T1.exon4;Parent=WB066_000154-T1;
scaffold_1	funannotate	exon	479407	479468	.	-	.	ID=WB066_000154-T1.exon5;Parent=WB066_000154-T1;
scaffold_1	funannotate	CDS	480873	481017	.	-	0	ID=WB066_000154-T1.cds;Parent=WB066_000154-T1;
scaffold_1	funannotate	CDS	480670	480812	.	-	2	ID=WB066_000154-T1.cds;Parent=WB066_000154-T1;
scaffold_1	funannotate	CDS	480474	480588	.	-	0	ID=WB066_000154-T1.cds;Parent=WB066_000154-T1;
scaffold_1	funannotate	CDS	479525	480424	.	-	2	ID=WB066_000154-T1.cds;Parent=WB066_000154-T1;
scaffold_1	funannotate	CDS	479407	479468	.	-	2	ID=WB066_000154-T1.cds;Parent=WB066_000154-T1;
scaffold_1	funannotate	gene	485331	486054	.	+	.	ID=WB066_000155;
scaffold_1	funannotate	mRNA	485331	486054	.	+	.	ID=WB066_000155-T1;Parent=WB066_000155;product=hypothetical protein;
scaffold_1	funannotate	exon	485331	485508	.	+	.	ID=WB066_000155-T1.exon1;Parent=WB066_000155-T1;
scaffold_1	funannotate	exon	485700	485933	.	+	.	ID=WB066_000155-T1.exon2;Parent=WB066_000155-T1;
scaffold_1	funannotate	exon	486026	486054	.	+	.	ID=WB066_000155-T1.exon3;Parent=WB066_000155-T1;
scaffold_1	funannotate	CDS	485331	485508	.	+	0	ID=WB066_000155-T1.cds;Parent=WB066_000155-T1;
scaffold_1	funannotate	CDS	485700	485933	.	+	2	ID=WB066_000155-T1.cds;Parent=WB066_000155-T1;
scaffold_1	funannotate	CDS	486026	486054	.	+	2	ID=WB066_000155-T1.cds;Parent=WB066_000155-T1;
scaffold_1	funannotate	gene	487279	491034	.	+	.	ID=WB066_000156;
scaffold_1	funannotate	mRNA	487279	491034	.	+	.	ID=WB066_000156-T1;Parent=WB066_000156;product=hypothetical protein;
scaffold_1	funannotate	exon	487279	488019	.	+	.	ID=WB066_000156-T1.exon1;Parent=WB066_000156-T1;
scaffold_1	funannotate	exon	488097	489202	.	+	.	ID=WB066_000156-T1.exon2;Parent=WB066_000156-T1;
scaffold_1	funannotate	exon	489321	489580	.	+	.	ID=WB066_000156-T1.exon3;Parent=WB066_000156-T1;
scaffold_1	funannotate	exon	490616	491034	.	+	.	ID=WB066_000156-T1.exon4;Parent=WB066_000156-T1;
scaffold_1	funannotate	CDS	487279	488019	.	+	0	ID=WB066_000156-T1.cds;Parent=WB066_000156-T1;
scaffold_1	funannotate	CDS	488097	489202	.	+	0	ID=WB066_000156-T1.cds;Parent=WB066_000156-T1;
scaffold_1	funannotate	CDS	489321	489580	.	+	1	ID=WB066_000156-T1.cds;Parent=WB066_000156-T1;
scaffold_1	funannotate	CDS	490616	491034	.	+	2	ID=WB066_000156-T1.cds;Parent=WB066_000156-T1;
scaffold_1	funannotate	gene	492677	493159	.	+	.	ID=WB066_000157;
scaffold_1	funannotate	mRNA	492677	493159	.	+	.	ID=WB066_000157-T1;Parent=WB066_000157;product=hypothetical protein;
scaffold_1	funannotate	exon	492677	493159	.	+	.	ID=WB066_000157-T1.exon1;Parent=WB066_000157-T1;
scaffold_1	funannotate	CDS	492677	493159	.	+	0	ID=WB066_000157-T1.cds;Parent=WB066_000157-T1;
scaffold_1	funannotate	gene	493387	493584	.	+	.	ID=WB066_000158;
scaffold_1	funannotate	mRNA	493387	493584	.	+	.	ID=WB066_000158-T1;Parent=WB066_000158;product=hypothetical protein;
scaffold_1	funannotate	exon	493387	493584	.	+	.	ID=WB066_000158-T1.exon1;Parent=WB066_000158-T1;
scaffold_1	funannotate	CDS	493387	493584	.	+	0	ID=WB066_000158-T1.cds;Parent=WB066_000158-T1;
scaffold_1	funannotate	gene	494273	498069	.	+	.	ID=WB066_000159;
scaffold_1	funannotate	mRNA	494273	498069	.	+	.	ID=WB066_000159-T1;Parent=WB066_000159;product=hypothetical protein;
scaffold_1	funannotate	exon	494273	494408	.	+	.	ID=WB066_000159-T1.exon1;Parent=WB066_000159-T1;
scaffold_1	funannotate	exon	494791	495083	.	+	.	ID=WB066_000159-T1.exon2;Parent=WB066_000159-T1;
scaffold_1	funannotate	exon	495148	496298	.	+	.	ID=WB066_000159-T1.exon3;Parent=WB066_000159-T1;
scaffold_1	funannotate	exon	496352	496908	.	+	.	ID=WB066_000159-T1.exon4;Parent=WB066_000159-T1;
scaffold_1	funannotate	exon	496973	498069	.	+	.	ID=WB066_000159-T1.exon5;Parent=WB066_000159-T1;
scaffold_1	funannotate	CDS	494273	494408	.	+	0	ID=WB066_000159-T1.cds;Parent=WB066_000159-T1;
scaffold_1	funannotate	CDS	494791	495083	.	+	2	ID=WB066_000159-T1.cds;Parent=WB066_000159-T1;
scaffold_1	funannotate	CDS	495148	496298	.	+	0	ID=WB066_000159-T1.cds;Parent=WB066_000159-T1;
scaffold_1	funannotate	CDS	496352	496908	.	+	1	ID=WB066_000159-T1.cds;Parent=WB066_000159-T1;
scaffold_1	funannotate	CDS	496973	498069	.	+	2	ID=WB066_000159-T1.cds;Parent=WB066_000159-T1;
scaffold_1	funannotate	gene	499169	500265	.	+	.	ID=WB066_000160;
scaffold_1	funannotate	mRNA	499169	500265	.	+	.	ID=WB066_000160-T1;Parent=WB066_000160;product=hypothetical protein;
scaffold_1	funannotate	exon	499169	499560	.	+	.	ID=WB066_000160-T1.exon1;Parent=WB066_000160-T1;
scaffold_1	funannotate	exon	499644	499941	.	+	.	ID=WB066_000160-T1.exon2;Parent=WB066_000160-T1;
scaffold_1	funannotate	exon	500005	500265	.	+	.	ID=WB066_000160-T1.exon3;Parent=WB066_000160-T1;
scaffold_1	funannotate	CDS	499169	499560	.	+	0	ID=WB066_000160-T1.cds;Parent=WB066_000160-T1;
scaffold_1	funannotate	CDS	499644	499941	.	+	1	ID=WB066_000160-T1.cds;Parent=WB066_000160-T1;
scaffold_1	funannotate	CDS	500005	500265	.	+	0	ID=WB066_000160-T1.cds;Parent=WB066_000160-T1;
scaffold_1	funannotate	gene	501225	502865	.	+	.	ID=WB066_000161;
scaffold_1	funannotate	mRNA	501225	502865	.	+	.	ID=WB066_000161-T1;Parent=WB066_000161;product=hypothetical protein;
scaffold_1	funannotate	exon	501225	502865	.	+	.	ID=WB066_000161-T1.exon1;Parent=WB066_000161-T1;
scaffold_1	funannotate	CDS	501225	502865	.	+	0	ID=WB066_000161-T1.cds;Parent=WB066_000161-T1;
scaffold_1	funannotate	gene	503315	504583	.	-	.	ID=WB066_000162;
scaffold_1	funannotate	mRNA	503315	504583	.	-	.	ID=WB066_000162-T1;Parent=WB066_000162;product=hypothetical protein;
scaffold_1	funannotate	exon	504421	504583	.	-	.	ID=WB066_000162-T1.exon1;Parent=WB066_000162-T1;
scaffold_1	funannotate	exon	503315	504270	.	-	.	ID=WB066_000162-T1.exon2;Parent=WB066_000162-T1;
scaffold_1	funannotate	CDS	504421	504583	.	-	0	ID=WB066_000162-T1.cds;Parent=WB066_000162-T1;
scaffold_1	funannotate	CDS	503315	504270	.	-	2	ID=WB066_000162-T1.cds;Parent=WB066_000162-T1;
scaffold_1	funannotate	gene	506286	507281	.	+	.	ID=WB066_000163;
scaffold_1	funannotate	mRNA	506286	507281	.	+	.	ID=WB066_000163-T1;Parent=WB066_000163;product=hypothetical protein;
scaffold_1	funannotate	exon	506286	507281	.	+	.	ID=WB066_000163-T1.exon1;Parent=WB066_000163-T1;
scaffold_1	funannotate	CDS	506286	507281	.	+	0	ID=WB066_000163-T1.cds;Parent=WB066_000163-T1;
scaffold_1	funannotate	gene	508267	508828	.	+	.	ID=WB066_000164;
scaffold_1	funannotate	mRNA	508267	508828	.	+	.	ID=WB066_000164-T1;Parent=WB066_000164;product=hypothetical protein;
scaffold_1	funannotate	exon	508267	508327	.	+	.	ID=WB066_000164-T1.exon1;Parent=WB066_000164-T1;
scaffold_1	funannotate	exon	508389	508828	.	+	.	ID=WB066_000164-T1.exon2;Parent=WB066_000164-T1;
scaffold_1	funannotate	CDS	508267	508327	.	+	0	ID=WB066_000164-T1.cds;Parent=WB066_000164-T1;
scaffold_1	funannotate	CDS	508389	508828	.	+	2	ID=WB066_000164-T1.cds;Parent=WB066_000164-T1;
scaffold_1	funannotate	gene	509774	511126	.	+	.	ID=WB066_000165;
scaffold_1	funannotate	mRNA	509774	511126	.	+	.	ID=WB066_000165-T1;Parent=WB066_000165;product=hypothetical protein;
scaffold_1	funannotate	exon	509774	509986	.	+	.	ID=WB066_000165-T1.exon1;Parent=WB066_000165-T1;
scaffold_1	funannotate	exon	510104	511126	.	+	.	ID=WB066_000165-T1.exon2;Parent=WB066_000165-T1;
scaffold_1	funannotate	CDS	509774	509986	.	+	0	ID=WB066_000165-T1.cds;Parent=WB066_000165-T1;
scaffold_1	funannotate	CDS	510104	511126	.	+	0	ID=WB066_000165-T1.cds;Parent=WB066_000165-T1;
scaffold_1	funannotate	gene	512267	517918	.	-	.	ID=WB066_000166;
scaffold_1	funannotate	mRNA	512267	517918	.	-	.	ID=WB066_000166-T1;Parent=WB066_000166;product=hypothetical protein;
scaffold_1	funannotate	exon	512267	517918	.	-	.	ID=WB066_000166-T1.exon1;Parent=WB066_000166-T1;
scaffold_1	funannotate	CDS	512267	517918	.	-	0	ID=WB066_000166-T1.cds;Parent=WB066_000166-T1;
scaffold_1	funannotate	gene	518657	519722	.	-	.	ID=WB066_000167;
scaffold_1	funannotate	mRNA	518657	519722	.	-	.	ID=WB066_000167-T1;Parent=WB066_000167;product=hypothetical protein;
scaffold_1	funannotate	exon	519708	519722	.	-	.	ID=WB066_000167-T1.exon1;Parent=WB066_000167-T1;
scaffold_1	funannotate	exon	518657	519649	.	-	.	ID=WB066_000167-T1.exon2;Parent=WB066_000167-T1;
scaffold_1	funannotate	CDS	519708	519722	.	-	0	ID=WB066_000167-T1.cds;Parent=WB066_000167-T1;
scaffold_1	funannotate	CDS	518657	519649	.	-	0	ID=WB066_000167-T1.cds;Parent=WB066_000167-T1;
scaffold_1	funannotate	gene	522197	523782	.	+	.	ID=WB066_000168;
scaffold_1	funannotate	mRNA	522197	523782	.	+	.	ID=WB066_000168-T1;Parent=WB066_000168;product=hypothetical protein;
scaffold_1	funannotate	exon	522197	523108	.	+	.	ID=WB066_000168-T1.exon1;Parent=WB066_000168-T1;
scaffold_1	funannotate	exon	523300	523782	.	+	.	ID=WB066_000168-T1.exon2;Parent=WB066_000168-T1;
scaffold_1	funannotate	CDS	522197	523108	.	+	0	ID=WB066_000168-T1.cds;Parent=WB066_000168-T1;
scaffold_1	funannotate	CDS	523300	523782	.	+	0	ID=WB066_000168-T1.cds;Parent=WB066_000168-T1;
scaffold_1	funannotate	gene	534295	537906	.	+	.	ID=WB066_000169;
scaffold_1	funannotate	mRNA	534295	537906	.	+	.	ID=WB066_000169-T1;Parent=WB066_000169;product=hypothetical protein;
scaffold_1	funannotate	exon	534295	537906	.	+	.	ID=WB066_000169-T1.exon1;Parent=WB066_000169-T1;
scaffold_1	funannotate	CDS	534295	537906	.	+	0	ID=WB066_000169-T1.cds;Parent=WB066_000169-T1;
scaffold_1	funannotate	gene	539224	539981	.	+	.	ID=WB066_000170;
scaffold_1	funannotate	mRNA	539224	539981	.	+	.	ID=WB066_000170-T1;Parent=WB066_000170;product=hypothetical protein;
scaffold_1	funannotate	exon	539224	539644	.	+	.	ID=WB066_000170-T1.exon1;Parent=WB066_000170-T1;
scaffold_1	funannotate	exon	539704	539981	.	+	.	ID=WB066_000170-T1.exon2;Parent=WB066_000170-T1;
scaffold_1	funannotate	CDS	539224	539644	.	+	0	ID=WB066_000170-T1.cds;Parent=WB066_000170-T1;
scaffold_1	funannotate	CDS	539704	539981	.	+	2	ID=WB066_000170-T1.cds;Parent=WB066_000170-T1;
scaffold_1	funannotate	gene	540148	540946	.	+	.	ID=WB066_000171;
scaffold_1	funannotate	mRNA	540148	540946	.	+	.	ID=WB066_000171-T1;Parent=WB066_000171;product=hypothetical protein;
scaffold_1	funannotate	exon	540148	540152	.	+	.	ID=WB066_000171-T1.exon1;Parent=WB066_000171-T1;
scaffold_1	funannotate	exon	540211	540946	.	+	.	ID=WB066_000171-T1.exon2;Parent=WB066_000171-T1;
scaffold_1	funannotate	CDS	540148	540152	.	+	0	ID=WB066_000171-T1.cds;Parent=WB066_000171-T1;
scaffold_1	funannotate	CDS	540211	540946	.	+	1	ID=WB066_000171-T1.cds;Parent=WB066_000171-T1;
scaffold_1	funannotate	gene	542290	543253	.	+	.	ID=WB066_000172;
scaffold_1	funannotate	mRNA	542290	543253	.	+	.	ID=WB066_000172-T1;Parent=WB066_000172;product=hypothetical protein;
scaffold_1	funannotate	exon	542290	542587	.	+	.	ID=WB066_000172-T1.exon1;Parent=WB066_000172-T1;
scaffold_1	funannotate	exon	542686	542930	.	+	.	ID=WB066_000172-T1.exon2;Parent=WB066_000172-T1;
scaffold_1	funannotate	exon	543017	543253	.	+	.	ID=WB066_000172-T1.exon3;Parent=WB066_000172-T1;
scaffold_1	funannotate	CDS	542290	542587	.	+	0	ID=WB066_000172-T1.cds;Parent=WB066_000172-T1;
scaffold_1	funannotate	CDS	542686	542930	.	+	2	ID=WB066_000172-T1.cds;Parent=WB066_000172-T1;
scaffold_1	funannotate	CDS	543017	543253	.	+	0	ID=WB066_000172-T1.cds;Parent=WB066_000172-T1;
scaffold_1	funannotate	gene	544098	545138	.	-	.	ID=WB066_000173;
scaffold_1	funannotate	mRNA	544098	545138	.	-	.	ID=WB066_000173-T1;Parent=WB066_000173;product=hypothetical protein;
scaffold_1	funannotate	exon	544098	545138	.	-	.	ID=WB066_000173-T1.exon1;Parent=WB066_000173-T1;
scaffold_1	funannotate	CDS	544098	545138	.	-	0	ID=WB066_000173-T1.cds;Parent=WB066_000173-T1;
scaffold_1	funannotate	gene	548610	550467	.	-	.	ID=WB066_000174;
scaffold_1	funannotate	mRNA	548610	550467	.	-	.	ID=WB066_000174-T1;Parent=WB066_000174;product=hypothetical protein;
scaffold_1	funannotate	exon	549812	550467	.	-	.	ID=WB066_000174-T1.exon1;Parent=WB066_000174-T1;
scaffold_1	funannotate	exon	548610	549738	.	-	.	ID=WB066_000174-T1.exon2;Parent=WB066_000174-T1;
scaffold_1	funannotate	CDS	549812	550467	.	-	0	ID=WB066_000174-T1.cds;Parent=WB066_000174-T1;
scaffold_1	funannotate	CDS	548610	549738	.	-	1	ID=WB066_000174-T1.cds;Parent=WB066_000174-T1;
scaffold_1	funannotate	gene	556618	558504	.	-	.	ID=WB066_000175;
scaffold_1	funannotate	mRNA	556618	558504	.	-	.	ID=WB066_000175-T1;Parent=WB066_000175;product=hypothetical protein;
scaffold_1	funannotate	exon	558469	558504	.	-	.	ID=WB066_000175-T1.exon1;Parent=WB066_000175-T1;
scaffold_1	funannotate	exon	557091	558339	.	-	.	ID=WB066_000175-T1.exon2;Parent=WB066_000175-T1;
scaffold_1	funannotate	exon	556618	557006	.	-	.	ID=WB066_000175-T1.exon3;Parent=WB066_000175-T1;
scaffold_1	funannotate	CDS	558469	558504	.	-	0	ID=WB066_000175-T1.cds;Parent=WB066_000175-T1;
scaffold_1	funannotate	CDS	557091	558339	.	-	0	ID=WB066_000175-T1.cds;Parent=WB066_000175-T1;
scaffold_1	funannotate	CDS	556618	557006	.	-	2	ID=WB066_000175-T1.cds;Parent=WB066_000175-T1;
scaffold_1	funannotate	gene	560878	562235	.	-	.	ID=WB066_000176;
scaffold_1	funannotate	mRNA	560878	562235	.	-	.	ID=WB066_000176-T1;Parent=WB066_000176;product=hypothetical protein;
scaffold_1	funannotate	exon	562126	562235	.	-	.	ID=WB066_000176-T1.exon1;Parent=WB066_000176-T1;
scaffold_1	funannotate	exon	560878	562063	.	-	.	ID=WB066_000176-T1.exon2;Parent=WB066_000176-T1;
scaffold_1	funannotate	CDS	562126	562235	.	-	0	ID=WB066_000176-T1.cds;Parent=WB066_000176-T1;
scaffold_1	funannotate	CDS	560878	562063	.	-	1	ID=WB066_000176-T1.cds;Parent=WB066_000176-T1;
scaffold_1	funannotate	gene	567780	569145	.	-	.	ID=WB066_000177;
scaffold_1	funannotate	mRNA	567780	569145	.	-	.	ID=WB066_000177-T1;Parent=WB066_000177;product=hypothetical protein;
scaffold_1	funannotate	exon	568973	569145	.	-	.	ID=WB066_000177-T1.exon1;Parent=WB066_000177-T1;
scaffold_1	funannotate	exon	568635	568910	.	-	.	ID=WB066_000177-T1.exon2;Parent=WB066_000177-T1;
scaffold_1	funannotate	exon	567780	568581	.	-	.	ID=WB066_000177-T1.exon3;Parent=WB066_000177-T1;
scaffold_1	funannotate	CDS	568973	569145	.	-	0	ID=WB066_000177-T1.cds;Parent=WB066_000177-T1;
scaffold_1	funannotate	CDS	568635	568910	.	-	1	ID=WB066_000177-T1.cds;Parent=WB066_000177-T1;
scaffold_1	funannotate	CDS	567780	568581	.	-	1	ID=WB066_000177-T1.cds;Parent=WB066_000177-T1;
scaffold_1	funannotate	gene	570471	572644	.	-	.	ID=WB066_000178;
scaffold_1	funannotate	mRNA	570471	572644	.	-	.	ID=WB066_000178-T1;Parent=WB066_000178;product=hypothetical protein;
scaffold_1	funannotate	exon	572580	572644	.	-	.	ID=WB066_000178-T1.exon1;Parent=WB066_000178-T1;
scaffold_1	funannotate	exon	570471	572502	.	-	.	ID=WB066_000178-T1.exon2;Parent=WB066_000178-T1;
scaffold_1	funannotate	CDS	572580	572644	.	-	0	ID=WB066_000178-T1.cds;Parent=WB066_000178-T1;
scaffold_1	funannotate	CDS	570471	572502	.	-	1	ID=WB066_000178-T1.cds;Parent=WB066_000178-T1;
scaffold_1	funannotate	gene	573298	577871	.	-	.	ID=WB066_000179;
scaffold_1	funannotate	mRNA	573298	577871	.	-	.	ID=WB066_000179-T1;Parent=WB066_000179;product=hypothetical protein;
scaffold_1	funannotate	exon	577503	577871	.	-	.	ID=WB066_000179-T1.exon1;Parent=WB066_000179-T1;
scaffold_1	funannotate	exon	575865	577447	.	-	.	ID=WB066_000179-T1.exon2;Parent=WB066_000179-T1;
scaffold_1	funannotate	exon	574234	575789	.	-	.	ID=WB066_000179-T1.exon3;Parent=WB066_000179-T1;
scaffold_1	funannotate	exon	573298	574172	.	-	.	ID=WB066_000179-T1.exon4;Parent=WB066_000179-T1;
scaffold_1	funannotate	CDS	577503	577871	.	-	0	ID=WB066_000179-T1.cds;Parent=WB066_000179-T1;
scaffold_1	funannotate	CDS	575865	577447	.	-	0	ID=WB066_000179-T1.cds;Parent=WB066_000179-T1;
scaffold_1	funannotate	CDS	574234	575789	.	-	1	ID=WB066_000179-T1.cds;Parent=WB066_000179-T1;
scaffold_1	funannotate	CDS	573298	574172	.	-	2	ID=WB066_000179-T1.cds;Parent=WB066_000179-T1;
scaffold_1	funannotate	gene	578416	579966	.	+	.	ID=WB066_000180;
scaffold_1	funannotate	mRNA	578416	579966	.	+	.	ID=WB066_000180-T1;Parent=WB066_000180;product=hypothetical protein;
scaffold_1	funannotate	exon	578416	579966	.	+	.	ID=WB066_000180-T1.exon1;Parent=WB066_000180-T1;
scaffold_1	funannotate	CDS	578416	579966	.	+	0	ID=WB066_000180-T1.cds;Parent=WB066_000180-T1;
scaffold_1	funannotate	gene	580499	581699	.	+	.	ID=WB066_000181;
scaffold_1	funannotate	mRNA	580499	581699	.	+	.	ID=WB066_000181-T1;Parent=WB066_000181;product=hypothetical protein;
scaffold_1	funannotate	exon	580499	581418	.	+	.	ID=WB066_000181-T1.exon1;Parent=WB066_000181-T1;
scaffold_1	funannotate	exon	581483	581567	.	+	.	ID=WB066_000181-T1.exon2;Parent=WB066_000181-T1;
scaffold_1	funannotate	exon	581637	581699	.	+	.	ID=WB066_000181-T1.exon3;Parent=WB066_000181-T1;
scaffold_1	funannotate	CDS	580499	581418	.	+	0	ID=WB066_000181-T1.cds;Parent=WB066_000181-T1;
scaffold_1	funannotate	CDS	581483	581567	.	+	1	ID=WB066_000181-T1.cds;Parent=WB066_000181-T1;
scaffold_1	funannotate	CDS	581637	581699	.	+	0	ID=WB066_000181-T1.cds;Parent=WB066_000181-T1;
scaffold_1	funannotate	gene	582029	584638	.	-	.	ID=WB066_000182;
scaffold_1	funannotate	mRNA	582029	584638	.	-	.	ID=WB066_000182-T1;Parent=WB066_000182;product=hypothetical protein;
scaffold_1	funannotate	exon	584490	584638	.	-	.	ID=WB066_000182-T1.exon1;Parent=WB066_000182-T1;
scaffold_1	funannotate	exon	584241	584424	.	-	.	ID=WB066_000182-T1.exon2;Parent=WB066_000182-T1;
scaffold_1	funannotate	exon	582719	584119	.	-	.	ID=WB066_000182-T1.exon3;Parent=WB066_000182-T1;
scaffold_1	funannotate	exon	582464	582652	.	-	.	ID=WB066_000182-T1.exon4;Parent=WB066_000182-T1;
scaffold_1	funannotate	exon	582029	582361	.	-	.	ID=WB066_000182-T1.exon5;Parent=WB066_000182-T1;
scaffold_1	funannotate	CDS	584490	584638	.	-	0	ID=WB066_000182-T1.cds;Parent=WB066_000182-T1;
scaffold_1	funannotate	CDS	584241	584424	.	-	1	ID=WB066_000182-T1.cds;Parent=WB066_000182-T1;
scaffold_1	funannotate	CDS	582719	584119	.	-	0	ID=WB066_000182-T1.cds;Parent=WB066_000182-T1;
scaffold_1	funannotate	CDS	582464	582652	.	-	0	ID=WB066_000182-T1.cds;Parent=WB066_000182-T1;
scaffold_1	funannotate	CDS	582029	582361	.	-	0	ID=WB066_000182-T1.cds;Parent=WB066_000182-T1;
scaffold_1	funannotate	gene	585658	586173	.	+	.	ID=WB066_000183;
scaffold_1	funannotate	mRNA	585658	586173	.	+	.	ID=WB066_000183-T1;Parent=WB066_000183;product=hypothetical protein;
scaffold_1	funannotate	exon	585658	585666	.	+	.	ID=WB066_000183-T1.exon1;Parent=WB066_000183-T1;
scaffold_1	funannotate	exon	585784	586173	.	+	.	ID=WB066_000183-T1.exon2;Parent=WB066_000183-T1;
scaffold_1	funannotate	CDS	585658	585666	.	+	0	ID=WB066_000183-T1.cds;Parent=WB066_000183-T1;
scaffold_1	funannotate	CDS	585784	586173	.	+	0	ID=WB066_000183-T1.cds;Parent=WB066_000183-T1;
scaffold_1	funannotate	gene	587433	587853	.	-	.	ID=WB066_000184;
scaffold_1	funannotate	mRNA	587433	587853	.	-	.	ID=WB066_000184-T1;Parent=WB066_000184;product=hypothetical protein;
scaffold_1	funannotate	exon	587845	587853	.	-	.	ID=WB066_000184-T1.exon1;Parent=WB066_000184-T1;
scaffold_1	funannotate	exon	587433	587720	.	-	.	ID=WB066_000184-T1.exon2;Parent=WB066_000184-T1;
scaffold_1	funannotate	CDS	587845	587853	.	-	0	ID=WB066_000184-T1.cds;Parent=WB066_000184-T1;
scaffold_1	funannotate	CDS	587433	587720	.	-	0	ID=WB066_000184-T1.cds;Parent=WB066_000184-T1;
scaffold_1	funannotate	gene	593188	593460	.	-	.	ID=WB066_000185;
scaffold_1	funannotate	mRNA	593188	593460	.	-	.	ID=WB066_000185-T1;Parent=WB066_000185;product=hypothetical protein;
scaffold_1	funannotate	exon	593188	593460	.	-	.	ID=WB066_000185-T1.exon1;Parent=WB066_000185-T1;
scaffold_1	funannotate	CDS	593188	593460	.	-	0	ID=WB066_000185-T1.cds;Parent=WB066_000185-T1;
scaffold_1	funannotate	gene	595414	598100	.	-	.	ID=WB066_000186;
scaffold_1	funannotate	mRNA	595414	598100	.	-	.	ID=WB066_000186-T1;Parent=WB066_000186;product=hypothetical protein;
scaffold_1	funannotate	exon	598036	598100	.	-	.	ID=WB066_000186-T1.exon1;Parent=WB066_000186-T1;
scaffold_1	funannotate	exon	597846	597964	.	-	.	ID=WB066_000186-T1.exon2;Parent=WB066_000186-T1;
scaffold_1	funannotate	exon	597055	597774	.	-	.	ID=WB066_000186-T1.exon3;Parent=WB066_000186-T1;
scaffold_1	funannotate	exon	595914	597001	.	-	.	ID=WB066_000186-T1.exon4;Parent=WB066_000186-T1;
scaffold_1	funannotate	exon	595414	595827	.	-	.	ID=WB066_000186-T1.exon5;Parent=WB066_000186-T1;
scaffold_1	funannotate	CDS	598036	598100	.	-	0	ID=WB066_000186-T1.cds;Parent=WB066_000186-T1;
scaffold_1	funannotate	CDS	597846	597964	.	-	1	ID=WB066_000186-T1.cds;Parent=WB066_000186-T1;
scaffold_1	funannotate	CDS	597055	597774	.	-	2	ID=WB066_000186-T1.cds;Parent=WB066_000186-T1;
scaffold_1	funannotate	CDS	595914	597001	.	-	2	ID=WB066_000186-T1.cds;Parent=WB066_000186-T1;
scaffold_1	funannotate	CDS	595414	595827	.	-	0	ID=WB066_000186-T1.cds;Parent=WB066_000186-T1;
scaffold_1	funannotate	gene	599208	600278	.	+	.	ID=WB066_000187;
scaffold_1	funannotate	mRNA	599208	600278	.	+	.	ID=WB066_000187-T1;Parent=WB066_000187;product=hypothetical protein;
scaffold_1	funannotate	exon	599208	599369	.	+	.	ID=WB066_000187-T1.exon1;Parent=WB066_000187-T1;
scaffold_1	funannotate	exon	599429	599968	.	+	.	ID=WB066_000187-T1.exon2;Parent=WB066_000187-T1;
scaffold_1	funannotate	exon	600048	600278	.	+	.	ID=WB066_000187-T1.exon3;Parent=WB066_000187-T1;
scaffold_1	funannotate	CDS	599208	599369	.	+	0	ID=WB066_000187-T1.cds;Parent=WB066_000187-T1;
scaffold_1	funannotate	CDS	599429	599968	.	+	0	ID=WB066_000187-T1.cds;Parent=WB066_000187-T1;
scaffold_1	funannotate	CDS	600048	600278	.	+	0	ID=WB066_000187-T1.cds;Parent=WB066_000187-T1;
scaffold_1	funannotate	gene	602400	603016	.	+	.	ID=WB066_000188;
scaffold_1	funannotate	mRNA	602400	603016	.	+	.	ID=WB066_000188-T1;Parent=WB066_000188;product=hypothetical protein;
scaffold_1	funannotate	exon	602400	602406	.	+	.	ID=WB066_000188-T1.exon1;Parent=WB066_000188-T1;
scaffold_1	funannotate	exon	602463	602693	.	+	.	ID=WB066_000188-T1.exon2;Parent=WB066_000188-T1;
scaffold_1	funannotate	exon	602841	603016	.	+	.	ID=WB066_000188-T1.exon3;Parent=WB066_000188-T1;
scaffold_1	funannotate	CDS	602400	602406	.	+	0	ID=WB066_000188-T1.cds;Parent=WB066_000188-T1;
scaffold_1	funannotate	CDS	602463	602693	.	+	2	ID=WB066_000188-T1.cds;Parent=WB066_000188-T1;
scaffold_1	funannotate	CDS	602841	603016	.	+	2	ID=WB066_000188-T1.cds;Parent=WB066_000188-T1;
scaffold_1	funannotate	gene	604105	606355	.	-	.	ID=WB066_000189;
scaffold_1	funannotate	mRNA	604105	606355	.	-	.	ID=WB066_000189-T1;Parent=WB066_000189;product=hypothetical protein;
scaffold_1	funannotate	exon	605758	606355	.	-	.	ID=WB066_000189-T1.exon1;Parent=WB066_000189-T1;
scaffold_1	funannotate	exon	605315	605681	.	-	.	ID=WB066_000189-T1.exon2;Parent=WB066_000189-T1;
scaffold_1	funannotate	exon	605175	605254	.	-	.	ID=WB066_000189-T1.exon3;Parent=WB066_000189-T1;
scaffold_1	funannotate	exon	604792	605110	.	-	.	ID=WB066_000189-T1.exon4;Parent=WB066_000189-T1;
scaffold_1	funannotate	exon	604105	604699	.	-	.	ID=WB066_000189-T1.exon5;Parent=WB066_000189-T1;
scaffold_1	funannotate	CDS	605758	606355	.	-	0	ID=WB066_000189-T1.cds;Parent=WB066_000189-T1;
scaffold_1	funannotate	CDS	605315	605681	.	-	2	ID=WB066_000189-T1.cds;Parent=WB066_000189-T1;
scaffold_1	funannotate	CDS	605175	605254	.	-	1	ID=WB066_000189-T1.cds;Parent=WB066_000189-T1;
scaffold_1	funannotate	CDS	604792	605110	.	-	2	ID=WB066_000189-T1.cds;Parent=WB066_000189-T1;
scaffold_1	funannotate	CDS	604105	604699	.	-	1	ID=WB066_000189-T1.cds;Parent=WB066_000189-T1;
scaffold_1	funannotate	gene	608606	609841	.	+	.	ID=WB066_000190;
scaffold_1	funannotate	mRNA	608606	609841	.	+	.	ID=WB066_000190-T1;Parent=WB066_000190;product=hypothetical protein;
scaffold_1	funannotate	exon	608606	608961	.	+	.	ID=WB066_000190-T1.exon1;Parent=WB066_000190-T1;
scaffold_1	funannotate	exon	609033	609190	.	+	.	ID=WB066_000190-T1.exon2;Parent=WB066_000190-T1;
scaffold_1	funannotate	exon	609253	609460	.	+	.	ID=WB066_000190-T1.exon3;Parent=WB066_000190-T1;
scaffold_1	funannotate	exon	609521	609654	.	+	.	ID=WB066_000190-T1.exon4;Parent=WB066_000190-T1;
scaffold_1	funannotate	exon	609714	609841	.	+	.	ID=WB066_000190-T1.exon5;Parent=WB066_000190-T1;
scaffold_1	funannotate	CDS	608606	608961	.	+	0	ID=WB066_000190-T1.cds;Parent=WB066_000190-T1;
scaffold_1	funannotate	CDS	609033	609190	.	+	1	ID=WB066_000190-T1.cds;Parent=WB066_000190-T1;
scaffold_1	funannotate	CDS	609253	609460	.	+	2	ID=WB066_000190-T1.cds;Parent=WB066_000190-T1;
scaffold_1	funannotate	CDS	609521	609654	.	+	1	ID=WB066_000190-T1.cds;Parent=WB066_000190-T1;
scaffold_1	funannotate	CDS	609714	609841	.	+	2	ID=WB066_000190-T1.cds;Parent=WB066_000190-T1;
scaffold_1	funannotate	gene	610366	611319	.	+	.	ID=WB066_000191;
scaffold_1	funannotate	mRNA	610366	611319	.	+	.	ID=WB066_000191-T1;Parent=WB066_000191;product=hypothetical protein;
scaffold_1	funannotate	exon	610366	611319	.	+	.	ID=WB066_000191-T1.exon1;Parent=WB066_000191-T1;
scaffold_1	funannotate	CDS	610366	611319	.	+	0	ID=WB066_000191-T1.cds;Parent=WB066_000191-T1;
scaffold_1	funannotate	gene	612397	613602	.	+	.	ID=WB066_000192;
scaffold_1	funannotate	mRNA	612397	613602	.	+	.	ID=WB066_000192-T1;Parent=WB066_000192;product=hypothetical protein;
scaffold_1	funannotate	exon	612397	613602	.	+	.	ID=WB066_000192-T1.exon1;Parent=WB066_000192-T1;
scaffold_1	funannotate	CDS	612397	613602	.	+	0	ID=WB066_000192-T1.cds;Parent=WB066_000192-T1;
scaffold_1	funannotate	gene	614273	614632	.	-	.	ID=WB066_000193;
scaffold_1	funannotate	mRNA	614273	614632	.	-	.	ID=WB066_000193-T1;Parent=WB066_000193;product=hypothetical protein;
scaffold_1	funannotate	exon	614273	614632	.	-	.	ID=WB066_000193-T1.exon1;Parent=WB066_000193-T1;
scaffold_1	funannotate	CDS	614273	614632	.	-	0	ID=WB066_000193-T1.cds;Parent=WB066_000193-T1;
scaffold_1	funannotate	gene	616272	617060	.	-	.	ID=WB066_000194;
scaffold_1	funannotate	mRNA	616272	617060	.	-	.	ID=WB066_000194-T1;Parent=WB066_000194;product=hypothetical protein;
scaffold_1	funannotate	exon	616272	617060	.	-	.	ID=WB066_000194-T1.exon1;Parent=WB066_000194-T1;
scaffold_1	funannotate	CDS	616272	617060	.	-	0	ID=WB066_000194-T1.cds;Parent=WB066_000194-T1;
scaffold_1	funannotate	gene	617932	619325	.	+	.	ID=WB066_000195;
scaffold_1	funannotate	mRNA	617932	619325	.	+	.	ID=WB066_000195-T1;Parent=WB066_000195;product=hypothetical protein;
scaffold_1	funannotate	exon	617932	617979	.	+	.	ID=WB066_000195-T1.exon1;Parent=WB066_000195-T1;
scaffold_1	funannotate	exon	618045	619325	.	+	.	ID=WB066_000195-T1.exon2;Parent=WB066_000195-T1;
scaffold_1	funannotate	CDS	617932	617979	.	+	0	ID=WB066_000195-T1.cds;Parent=WB066_000195-T1;
scaffold_1	funannotate	CDS	618045	619325	.	+	0	ID=WB066_000195-T1.cds;Parent=WB066_000195-T1;
scaffold_1	funannotate	gene	621428	622201	.	+	.	ID=WB066_000196;
scaffold_1	funannotate	mRNA	621428	622201	.	+	.	ID=WB066_000196-T1;Parent=WB066_000196;product=hypothetical protein;
scaffold_1	funannotate	exon	621428	622201	.	+	.	ID=WB066_000196-T1.exon1;Parent=WB066_000196-T1;
scaffold_1	funannotate	CDS	621428	622201	.	+	0	ID=WB066_000196-T1.cds;Parent=WB066_000196-T1;
scaffold_1	funannotate	gene	623209	624180	.	-	.	ID=WB066_000197;
scaffold_1	funannotate	mRNA	623209	624180	.	-	.	ID=WB066_000197-T1;Parent=WB066_000197;product=hypothetical protein;
scaffold_1	funannotate	exon	623977	624180	.	-	.	ID=WB066_000197-T1.exon1;Parent=WB066_000197-T1;
scaffold_1	funannotate	exon	623209	623898	.	-	.	ID=WB066_000197-T1.exon2;Parent=WB066_000197-T1;
scaffold_1	funannotate	CDS	623977	624180	.	-	0	ID=WB066_000197-T1.cds;Parent=WB066_000197-T1;
scaffold_1	funannotate	CDS	623209	623898	.	-	0	ID=WB066_000197-T1.cds;Parent=WB066_000197-T1;
scaffold_1	funannotate	gene	624706	626310	.	-	.	ID=WB066_000198;
scaffold_1	funannotate	mRNA	624706	626310	.	-	.	ID=WB066_000198-T1;Parent=WB066_000198;product=hypothetical protein;
scaffold_1	funannotate	exon	624706	626310	.	-	.	ID=WB066_000198-T1.exon1;Parent=WB066_000198-T1;
scaffold_1	funannotate	CDS	624706	626310	.	-	0	ID=WB066_000198-T1.cds;Parent=WB066_000198-T1;
scaffold_1	funannotate	gene	629305	631241	.	-	.	ID=WB066_000199;
scaffold_1	funannotate	mRNA	629305	631241	.	-	.	ID=WB066_000199-T1;Parent=WB066_000199;product=hypothetical protein;
scaffold_1	funannotate	exon	631193	631241	.	-	.	ID=WB066_000199-T1.exon1;Parent=WB066_000199-T1;
scaffold_1	funannotate	exon	630989	631134	.	-	.	ID=WB066_000199-T1.exon2;Parent=WB066_000199-T1;
scaffold_1	funannotate	exon	630218	630933	.	-	.	ID=WB066_000199-T1.exon3;Parent=WB066_000199-T1;
scaffold_1	funannotate	exon	629504	630164	.	-	.	ID=WB066_000199-T1.exon4;Parent=WB066_000199-T1;
scaffold_1	funannotate	exon	629305	629454	.	-	.	ID=WB066_000199-T1.exon5;Parent=WB066_000199-T1;
scaffold_1	funannotate	CDS	631193	631241	.	-	0	ID=WB066_000199-T1.cds;Parent=WB066_000199-T1;
scaffold_1	funannotate	CDS	630989	631134	.	-	2	ID=WB066_000199-T1.cds;Parent=WB066_000199-T1;
scaffold_1	funannotate	CDS	630218	630933	.	-	0	ID=WB066_000199-T1.cds;Parent=WB066_000199-T1;
scaffold_1	funannotate	CDS	629504	630164	.	-	1	ID=WB066_000199-T1.cds;Parent=WB066_000199-T1;
scaffold_1	funannotate	CDS	629305	629454	.	-	0	ID=WB066_000199-T1.cds;Parent=WB066_000199-T1;
scaffold_1	funannotate	gene	632737	633953	.	-	.	ID=WB066_000200;
scaffold_1	funannotate	mRNA	632737	633953	.	-	.	ID=WB066_000200-T1;Parent=WB066_000200;product=hypothetical protein;
scaffold_1	funannotate	exon	633610	633953	.	-	.	ID=WB066_000200-T1.exon1;Parent=WB066_000200-T1;
scaffold_1	funannotate	exon	632737	633559	.	-	.	ID=WB066_000200-T1.exon2;Parent=WB066_000200-T1;
scaffold_1	funannotate	CDS	633610	633953	.	-	0	ID=WB066_000200-T1.cds;Parent=WB066_000200-T1;
scaffold_1	funannotate	CDS	632737	633559	.	-	1	ID=WB066_000200-T1.cds;Parent=WB066_000200-T1;
scaffold_1	funannotate	gene	635267	635705	.	+	.	ID=WB066_000201;
scaffold_1	funannotate	mRNA	635267	635705	.	+	.	ID=WB066_000201-T1;Parent=WB066_000201;product=hypothetical protein;
scaffold_1	funannotate	exon	635267	635270	.	+	.	ID=WB066_000201-T1.exon1;Parent=WB066_000201-T1;
scaffold_1	funannotate	exon	635335	635705	.	+	.	ID=WB066_000201-T1.exon2;Parent=WB066_000201-T1;
scaffold_1	funannotate	CDS	635267	635270	.	+	0	ID=WB066_000201-T1.cds;Parent=WB066_000201-T1;
scaffold_1	funannotate	CDS	635335	635705	.	+	2	ID=WB066_000201-T1.cds;Parent=WB066_000201-T1;
scaffold_1	funannotate	gene	636026	642784	.	+	.	ID=WB066_000202;
scaffold_1	funannotate	mRNA	636026	642784	.	+	.	ID=WB066_000202-T1;Parent=WB066_000202;product=hypothetical protein;
scaffold_1	funannotate	exon	636026	636222	.	+	.	ID=WB066_000202-T1.exon1;Parent=WB066_000202-T1;
scaffold_1	funannotate	exon	636295	636517	.	+	.	ID=WB066_000202-T1.exon2;Parent=WB066_000202-T1;
scaffold_1	funannotate	exon	636579	636702	.	+	.	ID=WB066_000202-T1.exon3;Parent=WB066_000202-T1;
scaffold_1	funannotate	exon	636770	637233	.	+	.	ID=WB066_000202-T1.exon4;Parent=WB066_000202-T1;
scaffold_1	funannotate	exon	637295	638539	.	+	.	ID=WB066_000202-T1.exon5;Parent=WB066_000202-T1;
scaffold_1	funannotate	exon	638597	638794	.	+	.	ID=WB066_000202-T1.exon6;Parent=WB066_000202-T1;
scaffold_1	funannotate	exon	638944	641754	.	+	.	ID=WB066_000202-T1.exon7;Parent=WB066_000202-T1;
scaffold_1	funannotate	exon	641864	642784	.	+	.	ID=WB066_000202-T1.exon8;Parent=WB066_000202-T1;
scaffold_1	funannotate	CDS	636026	636222	.	+	0	ID=WB066_000202-T1.cds;Parent=WB066_000202-T1;
scaffold_1	funannotate	CDS	636295	636517	.	+	1	ID=WB066_000202-T1.cds;Parent=WB066_000202-T1;
scaffold_1	funannotate	CDS	636579	636702	.	+	0	ID=WB066_000202-T1.cds;Parent=WB066_000202-T1;
scaffold_1	funannotate	CDS	636770	637233	.	+	2	ID=WB066_000202-T1.cds;Parent=WB066_000202-T1;
scaffold_1	funannotate	CDS	637295	638539	.	+	0	ID=WB066_000202-T1.cds;Parent=WB066_000202-T1;
scaffold_1	funannotate	CDS	638597	638794	.	+	0	ID=WB066_000202-T1.cds;Parent=WB066_000202-T1;
scaffold_1	funannotate	CDS	638944	641754	.	+	0	ID=WB066_000202-T1.cds;Parent=WB066_000202-T1;
scaffold_1	funannotate	CDS	641864	642784	.	+	0	ID=WB066_000202-T1.cds;Parent=WB066_000202-T1;
scaffold_1	funannotate	gene	643614	644910	.	-	.	ID=WB066_000203;
scaffold_1	funannotate	mRNA	643614	644910	.	-	.	ID=WB066_000203-T1;Parent=WB066_000203;product=hypothetical protein;
scaffold_1	funannotate	exon	644707	644910	.	-	.	ID=WB066_000203-T1.exon1;Parent=WB066_000203-T1;
scaffold_1	funannotate	exon	644545	644649	.	-	.	ID=WB066_000203-T1.exon2;Parent=WB066_000203-T1;
scaffold_1	funannotate	exon	644067	644485	.	-	.	ID=WB066_000203-T1.exon3;Parent=WB066_000203-T1;
scaffold_1	funannotate	exon	643614	644040	.	-	.	ID=WB066_000203-T1.exon4;Parent=WB066_000203-T1;
scaffold_1	funannotate	CDS	644707	644910	.	-	0	ID=WB066_000203-T1.cds;Parent=WB066_000203-T1;
scaffold_1	funannotate	CDS	644545	644649	.	-	0	ID=WB066_000203-T1.cds;Parent=WB066_000203-T1;
scaffold_1	funannotate	CDS	644067	644485	.	-	0	ID=WB066_000203-T1.cds;Parent=WB066_000203-T1;
scaffold_1	funannotate	CDS	643614	644040	.	-	1	ID=WB066_000203-T1.cds;Parent=WB066_000203-T1;
scaffold_1	funannotate	gene	646929	648329	.	+	.	ID=WB066_000204;
scaffold_1	funannotate	mRNA	646929	648329	.	+	.	ID=WB066_000204-T1;Parent=WB066_000204;product=hypothetical protein;
scaffold_1	funannotate	exon	646929	648329	.	+	.	ID=WB066_000204-T1.exon1;Parent=WB066_000204-T1;
scaffold_1	funannotate	CDS	646929	648329	.	+	0	ID=WB066_000204-T1.cds;Parent=WB066_000204-T1;
scaffold_1	funannotate	gene	653220	653815	.	-	.	ID=WB066_000205;
scaffold_1	funannotate	mRNA	653220	653815	.	-	.	ID=WB066_000205-T1;Parent=WB066_000205;product=hypothetical protein;
scaffold_1	funannotate	exon	653716	653815	.	-	.	ID=WB066_000205-T1.exon1;Parent=WB066_000205-T1;
scaffold_1	funannotate	exon	653220	653560	.	-	.	ID=WB066_000205-T1.exon2;Parent=WB066_000205-T1;
scaffold_1	funannotate	CDS	653716	653815	.	-	0	ID=WB066_000205-T1.cds;Parent=WB066_000205-T1;
scaffold_1	funannotate	CDS	653220	653560	.	-	2	ID=WB066_000205-T1.cds;Parent=WB066_000205-T1;
scaffold_1	funannotate	gene	657797	658406	.	-	.	ID=WB066_000206;
scaffold_1	funannotate	mRNA	657797	658406	.	-	.	ID=WB066_000206-T1;Parent=WB066_000206;product=hypothetical protein;
scaffold_1	funannotate	exon	658339	658406	.	-	.	ID=WB066_000206-T1.exon1;Parent=WB066_000206-T1;
scaffold_1	funannotate	exon	657797	658253	.	-	.	ID=WB066_000206-T1.exon2;Parent=WB066_000206-T1;
scaffold_1	funannotate	CDS	658339	658406	.	-	0	ID=WB066_000206-T1.cds;Parent=WB066_000206-T1;
scaffold_1	funannotate	CDS	657797	658253	.	-	1	ID=WB066_000206-T1.cds;Parent=WB066_000206-T1;
scaffold_1	funannotate	gene	659739	660395	.	-	.	ID=WB066_000207;
scaffold_1	funannotate	mRNA	659739	660395	.	-	.	ID=WB066_000207-T1;Parent=WB066_000207;product=hypothetical protein;
scaffold_1	funannotate	exon	660292	660395	.	-	.	ID=WB066_000207-T1.exon1;Parent=WB066_000207-T1;
scaffold_1	funannotate	exon	659739	660207	.	-	.	ID=WB066_000207-T1.exon2;Parent=WB066_000207-T1;
scaffold_1	funannotate	CDS	660292	660395	.	-	0	ID=WB066_000207-T1.cds;Parent=WB066_000207-T1;
scaffold_1	funannotate	CDS	659739	660207	.	-	1	ID=WB066_000207-T1.cds;Parent=WB066_000207-T1;
scaffold_1	funannotate	gene	661351	662217	.	-	.	ID=WB066_000208;
scaffold_1	funannotate	mRNA	661351	662217	.	-	.	ID=WB066_000208-T1;Parent=WB066_000208;product=hypothetical protein;
scaffold_1	funannotate	exon	661351	662217	.	-	.	ID=WB066_000208-T1.exon1;Parent=WB066_000208-T1;
scaffold_1	funannotate	CDS	661351	662217	.	-	0	ID=WB066_000208-T1.cds;Parent=WB066_000208-T1;
scaffold_1	funannotate	gene	663578	664423	.	+	.	ID=WB066_000209;
scaffold_1	funannotate	mRNA	663578	664423	.	+	.	ID=WB066_000209-T1;Parent=WB066_000209;product=hypothetical protein;
scaffold_1	funannotate	exon	663578	663938	.	+	.	ID=WB066_000209-T1.exon1;Parent=WB066_000209-T1;
scaffold_1	funannotate	exon	664050	664423	.	+	.	ID=WB066_000209-T1.exon2;Parent=WB066_000209-T1;
scaffold_1	funannotate	CDS	663578	663938	.	+	0	ID=WB066_000209-T1.cds;Parent=WB066_000209-T1;
scaffold_1	funannotate	CDS	664050	664423	.	+	2	ID=WB066_000209-T1.cds;Parent=WB066_000209-T1;
scaffold_1	funannotate	gene	664799	666000	.	-	.	ID=WB066_000210;
scaffold_1	funannotate	mRNA	664799	666000	.	-	.	ID=WB066_000210-T1;Parent=WB066_000210;product=hypothetical protein;
scaffold_1	funannotate	exon	665775	666000	.	-	.	ID=WB066_000210-T1.exon1;Parent=WB066_000210-T1;
scaffold_1	funannotate	exon	665588	665719	.	-	.	ID=WB066_000210-T1.exon2;Parent=WB066_000210-T1;
scaffold_1	funannotate	exon	665390	665518	.	-	.	ID=WB066_000210-T1.exon3;Parent=WB066_000210-T1;
scaffold_1	funannotate	exon	664799	665292	.	-	.	ID=WB066_000210-T1.exon4;Parent=WB066_000210-T1;
scaffold_1	funannotate	CDS	665775	666000	.	-	0	ID=WB066_000210-T1.cds;Parent=WB066_000210-T1;
scaffold_1	funannotate	CDS	665588	665719	.	-	2	ID=WB066_000210-T1.cds;Parent=WB066_000210-T1;
scaffold_1	funannotate	CDS	665390	665518	.	-	2	ID=WB066_000210-T1.cds;Parent=WB066_000210-T1;
scaffold_1	funannotate	CDS	664799	665292	.	-	2	ID=WB066_000210-T1.cds;Parent=WB066_000210-T1;
scaffold_1	funannotate	gene	668059	669630	.	-	.	ID=WB066_000211;
scaffold_1	funannotate	mRNA	668059	669630	.	-	.	ID=WB066_000211-T1;Parent=WB066_000211;product=hypothetical protein;
scaffold_1	funannotate	exon	669054	669630	.	-	.	ID=WB066_000211-T1.exon1;Parent=WB066_000211-T1;
scaffold_1	funannotate	exon	668059	668870	.	-	.	ID=WB066_000211-T1.exon2;Parent=WB066_000211-T1;
scaffold_1	funannotate	CDS	669054	669630	.	-	0	ID=WB066_000211-T1.cds;Parent=WB066_000211-T1;
scaffold_1	funannotate	CDS	668059	668870	.	-	2	ID=WB066_000211-T1.cds;Parent=WB066_000211-T1;
scaffold_2	funannotate	gene	2495	3927	.	-	.	ID=WB066_000212;
scaffold_2	funannotate	mRNA	2495	3927	.	-	.	ID=WB066_000212-T1;Parent=WB066_000212;product=hypothetical protein;
scaffold_2	funannotate	exon	3130	3927	.	-	.	ID=WB066_000212-T1.exon1;Parent=WB066_000212-T1;
scaffold_2	funannotate	exon	2594	3102	.	-	.	ID=WB066_000212-T1.exon2;Parent=WB066_000212-T1;
scaffold_2	funannotate	exon	2495	2519	.	-	.	ID=WB066_000212-T1.exon3;Parent=WB066_000212-T1;
scaffold_2	funannotate	CDS	3130	3927	.	-	0	ID=WB066_000212-T1.cds;Parent=WB066_000212-T1;
scaffold_2	funannotate	CDS	2594	3102	.	-	0	ID=WB066_000212-T1.cds;Parent=WB066_000212-T1;
scaffold_2	funannotate	CDS	2495	2519	.	-	1	ID=WB066_000212-T1.cds;Parent=WB066_000212-T1;
scaffold_2	funannotate	gene	6595	8342	.	-	.	ID=WB066_000213;
scaffold_2	funannotate	mRNA	6595	8342	.	-	.	ID=WB066_000213-T1;Parent=WB066_000213;product=hypothetical protein;
scaffold_2	funannotate	exon	7674	8342	.	-	.	ID=WB066_000213-T1.exon1;Parent=WB066_000213-T1;
scaffold_2	funannotate	exon	6595	7611	.	-	.	ID=WB066_000213-T1.exon2;Parent=WB066_000213-T1;
scaffold_2	funannotate	CDS	7674	8342	.	-	0	ID=WB066_000213-T1.cds;Parent=WB066_000213-T1;
scaffold_2	funannotate	CDS	6595	7611	.	-	0	ID=WB066_000213-T1.cds;Parent=WB066_000213-T1;
scaffold_2	funannotate	gene	10054	11920	.	+	.	ID=WB066_000214;
scaffold_2	funannotate	mRNA	10054	11920	.	+	.	ID=WB066_000214-T1;Parent=WB066_000214;product=hypothetical protein;
scaffold_2	funannotate	exon	10054	10313	.	+	.	ID=WB066_000214-T1.exon1;Parent=WB066_000214-T1;
scaffold_2	funannotate	exon	10476	11576	.	+	.	ID=WB066_000214-T1.exon2;Parent=WB066_000214-T1;
scaffold_2	funannotate	exon	11809	11920	.	+	.	ID=WB066_000214-T1.exon3;Parent=WB066_000214-T1;
scaffold_2	funannotate	CDS	10054	10313	.	+	0	ID=WB066_000214-T1.cds;Parent=WB066_000214-T1;
scaffold_2	funannotate	CDS	10476	11576	.	+	1	ID=WB066_000214-T1.cds;Parent=WB066_000214-T1;
scaffold_2	funannotate	CDS	11809	11920	.	+	1	ID=WB066_000214-T1.cds;Parent=WB066_000214-T1;
scaffold_2	funannotate	gene	12736	13261	.	-	.	ID=WB066_000215;
scaffold_2	funannotate	mRNA	12736	13261	.	-	.	ID=WB066_000215-T1;Parent=WB066_000215;product=hypothetical protein;
scaffold_2	funannotate	exon	13228	13261	.	-	.	ID=WB066_000215-T1.exon1;Parent=WB066_000215-T1;
scaffold_2	funannotate	exon	13062	13130	.	-	.	ID=WB066_000215-T1.exon2;Parent=WB066_000215-T1;
scaffold_2	funannotate	exon	12736	12953	.	-	.	ID=WB066_000215-T1.exon3;Parent=WB066_000215-T1;
scaffold_2	funannotate	CDS	13228	13261	.	-	0	ID=WB066_000215-T1.cds;Parent=WB066_000215-T1;
scaffold_2	funannotate	CDS	13062	13130	.	-	2	ID=WB066_000215-T1.cds;Parent=WB066_000215-T1;
scaffold_2	funannotate	CDS	12736	12953	.	-	2	ID=WB066_000215-T1.cds;Parent=WB066_000215-T1;
scaffold_2	funannotate	gene	14565	15009	.	-	.	ID=WB066_000216;
scaffold_2	funannotate	mRNA	14565	15009	.	-	.	ID=WB066_000216-T1;Parent=WB066_000216;product=hypothetical protein;
scaffold_2	funannotate	exon	15006	15009	.	-	.	ID=WB066_000216-T1.exon1;Parent=WB066_000216-T1;
scaffold_2	funannotate	exon	14565	14746	.	-	.	ID=WB066_000216-T1.exon2;Parent=WB066_000216-T1;
scaffold_2	funannotate	CDS	15006	15009	.	-	0	ID=WB066_000216-T1.cds;Parent=WB066_000216-T1;
scaffold_2	funannotate	CDS	14565	14746	.	-	2	ID=WB066_000216-T1.cds;Parent=WB066_000216-T1;
scaffold_2	funannotate	gene	15027	15654	.	-	.	ID=WB066_000217;
scaffold_2	funannotate	mRNA	15027	15654	.	-	.	ID=WB066_000217-T1;Parent=WB066_000217;product=hypothetical protein;
scaffold_2	funannotate	exon	15450	15654	.	-	.	ID=WB066_000217-T1.exon1;Parent=WB066_000217-T1;
scaffold_2	funannotate	exon	15238	15385	.	-	.	ID=WB066_000217-T1.exon2;Parent=WB066_000217-T1;
scaffold_2	funannotate	exon	15027	15186	.	-	.	ID=WB066_000217-T1.exon3;Parent=WB066_000217-T1;
scaffold_2	funannotate	CDS	15450	15654	.	-	0	ID=WB066_000217-T1.cds;Parent=WB066_000217-T1;
scaffold_2	funannotate	CDS	15238	15385	.	-	2	ID=WB066_000217-T1.cds;Parent=WB066_000217-T1;
scaffold_2	funannotate	CDS	15027	15186	.	-	1	ID=WB066_000217-T1.cds;Parent=WB066_000217-T1;
scaffold_2	funannotate	gene	16742	17835	.	+	.	ID=WB066_000218;
scaffold_2	funannotate	mRNA	16742	17835	.	+	.	ID=WB066_000218-T1;Parent=WB066_000218;product=hypothetical protein;
scaffold_2	funannotate	exon	16742	17579	.	+	.	ID=WB066_000218-T1.exon1;Parent=WB066_000218-T1;
scaffold_2	funannotate	exon	17636	17835	.	+	.	ID=WB066_000218-T1.exon2;Parent=WB066_000218-T1;
scaffold_2	funannotate	CDS	16742	17579	.	+	0	ID=WB066_000218-T1.cds;Parent=WB066_000218-T1;
scaffold_2	funannotate	CDS	17636	17835	.	+	2	ID=WB066_000218-T1.cds;Parent=WB066_000218-T1;
scaffold_2	funannotate	gene	21766	23801	.	+	.	ID=WB066_000219;
scaffold_2	funannotate	mRNA	21766	23801	.	+	.	ID=WB066_000219-T1;Parent=WB066_000219;product=hypothetical protein;
scaffold_2	funannotate	exon	21766	21854	.	+	.	ID=WB066_000219-T1.exon1;Parent=WB066_000219-T1;
scaffold_2	funannotate	exon	21911	21950	.	+	.	ID=WB066_000219-T1.exon2;Parent=WB066_000219-T1;
scaffold_2	funannotate	exon	22013	22130	.	+	.	ID=WB066_000219-T1.exon3;Parent=WB066_000219-T1;
scaffold_2	funannotate	exon	22207	22439	.	+	.	ID=WB066_000219-T1.exon4;Parent=WB066_000219-T1;
scaffold_2	funannotate	exon	23286	23801	.	+	.	ID=WB066_000219-T1.exon5;Parent=WB066_000219-T1;
scaffold_2	funannotate	CDS	21766	21854	.	+	0	ID=WB066_000219-T1.cds;Parent=WB066_000219-T1;
scaffold_2	funannotate	CDS	21911	21950	.	+	1	ID=WB066_000219-T1.cds;Parent=WB066_000219-T1;
scaffold_2	funannotate	CDS	22013	22130	.	+	0	ID=WB066_000219-T1.cds;Parent=WB066_000219-T1;
scaffold_2	funannotate	CDS	22207	22439	.	+	2	ID=WB066_000219-T1.cds;Parent=WB066_000219-T1;
scaffold_2	funannotate	CDS	23286	23801	.	+	0	ID=WB066_000219-T1.cds;Parent=WB066_000219-T1;
scaffold_2	funannotate	gene	25838	26284	.	-	.	ID=WB066_000220;
scaffold_2	funannotate	mRNA	25838	26284	.	-	.	ID=WB066_000220-T1;Parent=WB066_000220;product=hypothetical protein;
scaffold_2	funannotate	exon	25838	26284	.	-	.	ID=WB066_000220-T1.exon1;Parent=WB066_000220-T1;
scaffold_2	funannotate	CDS	25838	26284	.	-	0	ID=WB066_000220-T1.cds;Parent=WB066_000220-T1;
scaffold_2	funannotate	gene	30312	30417	.	+	.	ID=WB066_000221;
scaffold_2	funannotate	tRNA	30312	30417	.	+	.	ID=WB066_000221-T1;Parent=WB066_000221;product=tRNA-Ala;
scaffold_2	funannotate	exon	30312	30417	.	+	.	ID=WB066_000221-T1.exon1;Parent=WB066_000221-T1;
scaffold_2	funannotate	gene	30922	31908	.	-	.	ID=WB066_000222;
scaffold_2	funannotate	mRNA	30922	31908	.	-	.	ID=WB066_000222-T1;Parent=WB066_000222;product=hypothetical protein;
scaffold_2	funannotate	exon	31506	31908	.	-	.	ID=WB066_000222-T1.exon1;Parent=WB066_000222-T1;
scaffold_2	funannotate	exon	31230	31431	.	-	.	ID=WB066_000222-T1.exon2;Parent=WB066_000222-T1;
scaffold_2	funannotate	exon	30922	31171	.	-	.	ID=WB066_000222-T1.exon3;Parent=WB066_000222-T1;
scaffold_2	funannotate	CDS	31506	31908	.	-	0	ID=WB066_000222-T1.cds;Parent=WB066_000222-T1;
scaffold_2	funannotate	CDS	31230	31431	.	-	2	ID=WB066_000222-T1.cds;Parent=WB066_000222-T1;
scaffold_2	funannotate	CDS	30922	31171	.	-	1	ID=WB066_000222-T1.cds;Parent=WB066_000222-T1;
scaffold_2	funannotate	gene	32883	33661	.	+	.	ID=WB066_000223;
scaffold_2	funannotate	mRNA	32883	33661	.	+	.	ID=WB066_000223-T1;Parent=WB066_000223;product=hypothetical protein;
scaffold_2	funannotate	exon	32883	33412	.	+	.	ID=WB066_000223-T1.exon1;Parent=WB066_000223-T1;
scaffold_2	funannotate	exon	33499	33661	.	+	.	ID=WB066_000223-T1.exon2;Parent=WB066_000223-T1;
scaffold_2	funannotate	CDS	32883	33412	.	+	0	ID=WB066_000223-T1.cds;Parent=WB066_000223-T1;
scaffold_2	funannotate	CDS	33499	33661	.	+	1	ID=WB066_000223-T1.cds;Parent=WB066_000223-T1;
scaffold_2	funannotate	gene	33810	35375	.	-	.	ID=WB066_000224;
scaffold_2	funannotate	mRNA	33810	35375	.	-	.	ID=WB066_000224-T1;Parent=WB066_000224;product=hypothetical protein;
scaffold_2	funannotate	exon	33810	35375	.	-	.	ID=WB066_000224-T1.exon1;Parent=WB066_000224-T1;
scaffold_2	funannotate	CDS	33810	35375	.	-	0	ID=WB066_000224-T1.cds;Parent=WB066_000224-T1;
scaffold_2	funannotate	gene	36724	37161	.	-	.	ID=WB066_000225;
scaffold_2	funannotate	mRNA	36724	37161	.	-	.	ID=WB066_000225-T1;Parent=WB066_000225;product=hypothetical protein;
scaffold_2	funannotate	exon	36917	37161	.	-	.	ID=WB066_000225-T1.exon1;Parent=WB066_000225-T1;
scaffold_2	funannotate	exon	36724	36868	.	-	.	ID=WB066_000225-T1.exon2;Parent=WB066_000225-T1;
scaffold_2	funannotate	CDS	36917	37161	.	-	0	ID=WB066_000225-T1.cds;Parent=WB066_000225-T1;
scaffold_2	funannotate	CDS	36724	36868	.	-	1	ID=WB066_000225-T1.cds;Parent=WB066_000225-T1;
scaffold_2	funannotate	gene	38782	40603	.	+	.	ID=WB066_000226;
scaffold_2	funannotate	mRNA	38782	40603	.	+	.	ID=WB066_000226-T1;Parent=WB066_000226;product=hypothetical protein;
scaffold_2	funannotate	exon	38782	38963	.	+	.	ID=WB066_000226-T1.exon1;Parent=WB066_000226-T1;
scaffold_2	funannotate	exon	39031	39206	.	+	.	ID=WB066_000226-T1.exon2;Parent=WB066_000226-T1;
scaffold_2	funannotate	exon	39265	39312	.	+	.	ID=WB066_000226-T1.exon3;Parent=WB066_000226-T1;
scaffold_2	funannotate	exon	39381	39565	.	+	.	ID=WB066_000226-T1.exon4;Parent=WB066_000226-T1;
scaffold_2	funannotate	exon	39748	39963	.	+	.	ID=WB066_000226-T1.exon5;Parent=WB066_000226-T1;
scaffold_2	funannotate	exon	40028	40603	.	+	.	ID=WB066_000226-T1.exon6;Parent=WB066_000226-T1;
scaffold_2	funannotate	CDS	38782	38963	.	+	0	ID=WB066_000226-T1.cds;Parent=WB066_000226-T1;
scaffold_2	funannotate	CDS	39031	39206	.	+	1	ID=WB066_000226-T1.cds;Parent=WB066_000226-T1;
scaffold_2	funannotate	CDS	39265	39312	.	+	2	ID=WB066_000226-T1.cds;Parent=WB066_000226-T1;
scaffold_2	funannotate	CDS	39381	39565	.	+	2	ID=WB066_000226-T1.cds;Parent=WB066_000226-T1;
scaffold_2	funannotate	CDS	39748	39963	.	+	0	ID=WB066_000226-T1.cds;Parent=WB066_000226-T1;
scaffold_2	funannotate	CDS	40028	40603	.	+	0	ID=WB066_000226-T1.cds;Parent=WB066_000226-T1;
scaffold_2	funannotate	gene	41884	42957	.	+	.	ID=WB066_000227;
scaffold_2	funannotate	mRNA	41884	42957	.	+	.	ID=WB066_000227-T1;Parent=WB066_000227;product=hypothetical protein;
scaffold_2	funannotate	exon	41884	42957	.	+	.	ID=WB066_000227-T1.exon1;Parent=WB066_000227-T1;
scaffold_2	funannotate	CDS	41884	42957	.	+	0	ID=WB066_000227-T1.cds;Parent=WB066_000227-T1;
scaffold_2	funannotate	gene	43446	45636	.	-	.	ID=WB066_000228;
scaffold_2	funannotate	mRNA	43446	45636	.	-	.	ID=WB066_000228-T1;Parent=WB066_000228;product=hypothetical protein;
scaffold_2	funannotate	exon	45371	45636	.	-	.	ID=WB066_000228-T1.exon1;Parent=WB066_000228-T1;
scaffold_2	funannotate	exon	45289	45299	.	-	.	ID=WB066_000228-T1.exon2;Parent=WB066_000228-T1;
scaffold_2	funannotate	exon	45066	45221	.	-	.	ID=WB066_000228-T1.exon3;Parent=WB066_000228-T1;
scaffold_2	funannotate	exon	44618	45002	.	-	.	ID=WB066_000228-T1.exon4;Parent=WB066_000228-T1;
scaffold_2	funannotate	exon	44478	44562	.	-	.	ID=WB066_000228-T1.exon5;Parent=WB066_000228-T1;
scaffold_2	funannotate	exon	44382	44420	.	-	.	ID=WB066_000228-T1.exon6;Parent=WB066_000228-T1;
scaffold_2	funannotate	exon	43446	44327	.	-	.	ID=WB066_000228-T1.exon7;Parent=WB066_000228-T1;
scaffold_2	funannotate	CDS	45371	45636	.	-	0	ID=WB066_000228-T1.cds;Parent=WB066_000228-T1;
scaffold_2	funannotate	CDS	45289	45299	.	-	1	ID=WB066_000228-T1.cds;Parent=WB066_000228-T1;
scaffold_2	funannotate	CDS	45066	45221	.	-	2	ID=WB066_000228-T1.cds;Parent=WB066_000228-T1;
scaffold_2	funannotate	CDS	44618	45002	.	-	2	ID=WB066_000228-T1.cds;Parent=WB066_000228-T1;
scaffold_2	funannotate	CDS	44478	44562	.	-	1	ID=WB066_000228-T1.cds;Parent=WB066_000228-T1;
scaffold_2	funannotate	CDS	44382	44420	.	-	0	ID=WB066_000228-T1.cds;Parent=WB066_000228-T1;
scaffold_2	funannotate	CDS	43446	44327	.	-	0	ID=WB066_000228-T1.cds;Parent=WB066_000228-T1;
scaffold_2	funannotate	gene	46339	48985	.	+	.	ID=WB066_000229;
scaffold_2	funannotate	mRNA	46339	48985	.	+	.	ID=WB066_000229-T1;Parent=WB066_000229;product=hypothetical protein;
scaffold_2	funannotate	exon	46339	46613	.	+	.	ID=WB066_000229-T1.exon1;Parent=WB066_000229-T1;
scaffold_2	funannotate	exon	46753	48075	.	+	.	ID=WB066_000229-T1.exon2;Parent=WB066_000229-T1;
scaffold_2	funannotate	exon	48142	48985	.	+	.	ID=WB066_000229-T1.exon3;Parent=WB066_000229-T1;
scaffold_2	funannotate	CDS	46339	46613	.	+	0	ID=WB066_000229-T1.cds;Parent=WB066_000229-T1;
scaffold_2	funannotate	CDS	46753	48075	.	+	1	ID=WB066_000229-T1.cds;Parent=WB066_000229-T1;
scaffold_2	funannotate	CDS	48142	48985	.	+	1	ID=WB066_000229-T1.cds;Parent=WB066_000229-T1;
scaffold_2	funannotate	gene	49291	53308	.	-	.	ID=WB066_000230;
scaffold_2	funannotate	mRNA	49291	53308	.	-	.	ID=WB066_000230-T1;Parent=WB066_000230;product=hypothetical protein;
scaffold_2	funannotate	exon	53009	53308	.	-	.	ID=WB066_000230-T1.exon1;Parent=WB066_000230-T1;
scaffold_2	funannotate	exon	51976	52797	.	-	.	ID=WB066_000230-T1.exon2;Parent=WB066_000230-T1;
scaffold_2	funannotate	exon	51749	51907	.	-	.	ID=WB066_000230-T1.exon3;Parent=WB066_000230-T1;
scaffold_2	funannotate	exon	50161	50718	.	-	.	ID=WB066_000230-T1.exon4;Parent=WB066_000230-T1;
scaffold_2	funannotate	exon	49747	50075	.	-	.	ID=WB066_000230-T1.exon5;Parent=WB066_000230-T1;
scaffold_2	funannotate	exon	49421	49694	.	-	.	ID=WB066_000230-T1.exon6;Parent=WB066_000230-T1;
scaffold_2	funannotate	exon	49291	49353	.	-	.	ID=WB066_000230-T1.exon7;Parent=WB066_000230-T1;
scaffold_2	funannotate	CDS	53009	53308	.	-	0	ID=WB066_000230-T1.cds;Parent=WB066_000230-T1;
scaffold_2	funannotate	CDS	51976	52797	.	-	0	ID=WB066_000230-T1.cds;Parent=WB066_000230-T1;
scaffold_2	funannotate	CDS	51749	51907	.	-	0	ID=WB066_000230-T1.cds;Parent=WB066_000230-T1;
scaffold_2	funannotate	CDS	50161	50718	.	-	0	ID=WB066_000230-T1.cds;Parent=WB066_000230-T1;
scaffold_2	funannotate	CDS	49747	50075	.	-	0	ID=WB066_000230-T1.cds;Parent=WB066_000230-T1;
scaffold_2	funannotate	CDS	49421	49694	.	-	1	ID=WB066_000230-T1.cds;Parent=WB066_000230-T1;
scaffold_2	funannotate	CDS	49291	49353	.	-	0	ID=WB066_000230-T1.cds;Parent=WB066_000230-T1;
scaffold_2	funannotate	gene	54112	55063	.	-	.	ID=WB066_000231;
scaffold_2	funannotate	mRNA	54112	55063	.	-	.	ID=WB066_000231-T1;Parent=WB066_000231;product=hypothetical protein;
scaffold_2	funannotate	exon	54839	55063	.	-	.	ID=WB066_000231-T1.exon1;Parent=WB066_000231-T1;
scaffold_2	funannotate	exon	54112	54762	.	-	.	ID=WB066_000231-T1.exon2;Parent=WB066_000231-T1;
scaffold_2	funannotate	CDS	54839	55063	.	-	0	ID=WB066_000231-T1.cds;Parent=WB066_000231-T1;
scaffold_2	funannotate	CDS	54112	54762	.	-	0	ID=WB066_000231-T1.cds;Parent=WB066_000231-T1;
scaffold_2	funannotate	gene	55524	56714	.	+	.	ID=WB066_000232;
scaffold_2	funannotate	mRNA	55524	56714	.	+	.	ID=WB066_000232-T1;Parent=WB066_000232;product=hypothetical protein;
scaffold_2	funannotate	exon	55524	55730	.	+	.	ID=WB066_000232-T1.exon1;Parent=WB066_000232-T1;
scaffold_2	funannotate	exon	55817	55953	.	+	.	ID=WB066_000232-T1.exon2;Parent=WB066_000232-T1;
scaffold_2	funannotate	exon	56140	56376	.	+	.	ID=WB066_000232-T1.exon3;Parent=WB066_000232-T1;
scaffold_2	funannotate	exon	56453	56714	.	+	.	ID=WB066_000232-T1.exon4;Parent=WB066_000232-T1;
scaffold_2	funannotate	CDS	55524	55730	.	+	0	ID=WB066_000232-T1.cds;Parent=WB066_000232-T1;
scaffold_2	funannotate	CDS	55817	55953	.	+	0	ID=WB066_000232-T1.cds;Parent=WB066_000232-T1;
scaffold_2	funannotate	CDS	56140	56376	.	+	1	ID=WB066_000232-T1.cds;Parent=WB066_000232-T1;
scaffold_2	funannotate	CDS	56453	56714	.	+	1	ID=WB066_000232-T1.cds;Parent=WB066_000232-T1;
scaffold_2	funannotate	gene	57266	58936	.	-	.	ID=WB066_000233;
scaffold_2	funannotate	mRNA	57266	58936	.	-	.	ID=WB066_000233-T1;Parent=WB066_000233;product=hypothetical protein;
scaffold_2	funannotate	exon	57266	58936	.	-	.	ID=WB066_000233-T1.exon1;Parent=WB066_000233-T1;
scaffold_2	funannotate	CDS	57266	58936	.	-	0	ID=WB066_000233-T1.cds;Parent=WB066_000233-T1;
scaffold_2	funannotate	gene	59545	60586	.	-	.	ID=WB066_000234;
scaffold_2	funannotate	mRNA	59545	60586	.	-	.	ID=WB066_000234-T1;Parent=WB066_000234;product=hypothetical protein;
scaffold_2	funannotate	exon	60224	60586	.	-	.	ID=WB066_000234-T1.exon1;Parent=WB066_000234-T1;
scaffold_2	funannotate	exon	59633	60151	.	-	.	ID=WB066_000234-T1.exon2;Parent=WB066_000234-T1;
scaffold_2	funannotate	exon	59545	59574	.	-	.	ID=WB066_000234-T1.exon3;Parent=WB066_000234-T1;
scaffold_2	funannotate	CDS	60224	60586	.	-	0	ID=WB066_000234-T1.cds;Parent=WB066_000234-T1;
scaffold_2	funannotate	CDS	59633	60151	.	-	0	ID=WB066_000234-T1.cds;Parent=WB066_000234-T1;
scaffold_2	funannotate	CDS	59545	59574	.	-	0	ID=WB066_000234-T1.cds;Parent=WB066_000234-T1;
scaffold_2	funannotate	gene	62688	64584	.	+	.	ID=WB066_000235;
scaffold_2	funannotate	mRNA	62688	64584	.	+	.	ID=WB066_000235-T1;Parent=WB066_000235;product=hypothetical protein;
scaffold_2	funannotate	exon	62688	63377	.	+	.	ID=WB066_000235-T1.exon1;Parent=WB066_000235-T1;
scaffold_2	funannotate	exon	63433	64584	.	+	.	ID=WB066_000235-T1.exon2;Parent=WB066_000235-T1;
scaffold_2	funannotate	CDS	62688	63377	.	+	0	ID=WB066_000235-T1.cds;Parent=WB066_000235-T1;
scaffold_2	funannotate	CDS	63433	64584	.	+	0	ID=WB066_000235-T1.cds;Parent=WB066_000235-T1;
scaffold_2	funannotate	gene	66206	66469	.	+	.	ID=WB066_000236;
scaffold_2	funannotate	mRNA	66206	66469	.	+	.	ID=WB066_000236-T1;Parent=WB066_000236;product=hypothetical protein;
scaffold_2	funannotate	exon	66206	66209	.	+	.	ID=WB066_000236-T1.exon1;Parent=WB066_000236-T1;
scaffold_2	funannotate	exon	66240	66469	.	+	.	ID=WB066_000236-T1.exon2;Parent=WB066_000236-T1;
scaffold_2	funannotate	CDS	66206	66209	.	+	0	ID=WB066_000236-T1.cds;Parent=WB066_000236-T1;
scaffold_2	funannotate	CDS	66240	66469	.	+	2	ID=WB066_000236-T1.cds;Parent=WB066_000236-T1;
scaffold_2	funannotate	gene	67448	68275	.	-	.	ID=WB066_000237;
scaffold_2	funannotate	mRNA	67448	68275	.	-	.	ID=WB066_000237-T1;Parent=WB066_000237;product=hypothetical protein;
scaffold_2	funannotate	exon	67448	68275	.	-	.	ID=WB066_000237-T1.exon1;Parent=WB066_000237-T1;
scaffold_2	funannotate	CDS	67448	68275	.	-	0	ID=WB066_000237-T1.cds;Parent=WB066_000237-T1;
scaffold_2	funannotate	gene	73720	74287	.	+	.	ID=WB066_000238;
scaffold_2	funannotate	mRNA	73720	74287	.	+	.	ID=WB066_000238-T1;Parent=WB066_000238;product=hypothetical protein;
scaffold_2	funannotate	exon	73720	74065	.	+	.	ID=WB066_000238-T1.exon1;Parent=WB066_000238-T1;
scaffold_2	funannotate	exon	74124	74287	.	+	.	ID=WB066_000238-T1.exon2;Parent=WB066_000238-T1;
scaffold_2	funannotate	CDS	73720	74065	.	+	0	ID=WB066_000238-T1.cds;Parent=WB066_000238-T1;
scaffold_2	funannotate	CDS	74124	74287	.	+	2	ID=WB066_000238-T1.cds;Parent=WB066_000238-T1;
scaffold_2	funannotate	gene	75195	75925	.	-	.	ID=WB066_000239;
scaffold_2	funannotate	mRNA	75195	75925	.	-	.	ID=WB066_000239-T1;Parent=WB066_000239;product=hypothetical protein;
scaffold_2	funannotate	exon	75920	75925	.	-	.	ID=WB066_000239-T1.exon1;Parent=WB066_000239-T1;
scaffold_2	funannotate	exon	75496	75835	.	-	.	ID=WB066_000239-T1.exon2;Parent=WB066_000239-T1;
scaffold_2	funannotate	exon	75195	75325	.	-	.	ID=WB066_000239-T1.exon3;Parent=WB066_000239-T1;
scaffold_2	funannotate	CDS	75920	75925	.	-	0	ID=WB066_000239-T1.cds;Parent=WB066_000239-T1;
scaffold_2	funannotate	CDS	75496	75835	.	-	0	ID=WB066_000239-T1.cds;Parent=WB066_000239-T1;
scaffold_2	funannotate	CDS	75195	75325	.	-	2	ID=WB066_000239-T1.cds;Parent=WB066_000239-T1;
scaffold_2	funannotate	gene	76816	77751	.	-	.	ID=WB066_000240;
scaffold_2	funannotate	mRNA	76816	77751	.	-	.	ID=WB066_000240-T1;Parent=WB066_000240;product=hypothetical protein;
scaffold_2	funannotate	exon	76816	77751	.	-	.	ID=WB066_000240-T1.exon1;Parent=WB066_000240-T1;
scaffold_2	funannotate	CDS	76816	77751	.	-	0	ID=WB066_000240-T1.cds;Parent=WB066_000240-T1;
scaffold_2	funannotate	gene	78581	79454	.	-	.	ID=WB066_000241;
scaffold_2	funannotate	mRNA	78581	79454	.	-	.	ID=WB066_000241-T1;Parent=WB066_000241;product=hypothetical protein;
scaffold_2	funannotate	exon	79395	79454	.	-	.	ID=WB066_000241-T1.exon1;Parent=WB066_000241-T1;
scaffold_2	funannotate	exon	79186	79332	.	-	.	ID=WB066_000241-T1.exon2;Parent=WB066_000241-T1;
scaffold_2	funannotate	exon	78988	79098	.	-	.	ID=WB066_000241-T1.exon3;Parent=WB066_000241-T1;
scaffold_2	funannotate	exon	78581	78895	.	-	.	ID=WB066_000241-T1.exon4;Parent=WB066_000241-T1;
scaffold_2	funannotate	CDS	79395	79454	.	-	0	ID=WB066_000241-T1.cds;Parent=WB066_000241-T1;
scaffold_2	funannotate	CDS	79186	79332	.	-	0	ID=WB066_000241-T1.cds;Parent=WB066_000241-T1;
scaffold_2	funannotate	CDS	78988	79098	.	-	0	ID=WB066_000241-T1.cds;Parent=WB066_000241-T1;
scaffold_2	funannotate	CDS	78581	78895	.	-	0	ID=WB066_000241-T1.cds;Parent=WB066_000241-T1;
scaffold_2	funannotate	gene	80677	81537	.	-	.	ID=WB066_000242;
scaffold_2	funannotate	mRNA	80677	81537	.	-	.	ID=WB066_000242-T1;Parent=WB066_000242;product=hypothetical protein;
scaffold_2	funannotate	exon	80677	81537	.	-	.	ID=WB066_000242-T1.exon1;Parent=WB066_000242-T1;
scaffold_2	funannotate	CDS	80677	81537	.	-	0	ID=WB066_000242-T1.cds;Parent=WB066_000242-T1;
scaffold_2	funannotate	gene	82572	83945	.	-	.	ID=WB066_000243;
scaffold_2	funannotate	mRNA	82572	83945	.	-	.	ID=WB066_000243-T1;Parent=WB066_000243;product=hypothetical protein;
scaffold_2	funannotate	exon	83759	83945	.	-	.	ID=WB066_000243-T1.exon1;Parent=WB066_000243-T1;
scaffold_2	funannotate	exon	83453	83520	.	-	.	ID=WB066_000243-T1.exon2;Parent=WB066_000243-T1;
scaffold_2	funannotate	exon	82926	83398	.	-	.	ID=WB066_000243-T1.exon3;Parent=WB066_000243-T1;
scaffold_2	funannotate	exon	82572	82869	.	-	.	ID=WB066_000243-T1.exon4;Parent=WB066_000243-T1;
scaffold_2	funannotate	CDS	83759	83945	.	-	0	ID=WB066_000243-T1.cds;Parent=WB066_000243-T1;
scaffold_2	funannotate	CDS	83453	83520	.	-	2	ID=WB066_000243-T1.cds;Parent=WB066_000243-T1;
scaffold_2	funannotate	CDS	82926	83398	.	-	0	ID=WB066_000243-T1.cds;Parent=WB066_000243-T1;
scaffold_2	funannotate	CDS	82572	82869	.	-	1	ID=WB066_000243-T1.cds;Parent=WB066_000243-T1;
scaffold_2	funannotate	gene	85209	86723	.	+	.	ID=WB066_000244;
scaffold_2	funannotate	mRNA	85209	86723	.	+	.	ID=WB066_000244-T1;Parent=WB066_000244;product=hypothetical protein;
scaffold_2	funannotate	exon	85209	85460	.	+	.	ID=WB066_000244-T1.exon1;Parent=WB066_000244-T1;
scaffold_2	funannotate	exon	85525	85693	.	+	.	ID=WB066_000244-T1.exon2;Parent=WB066_000244-T1;
scaffold_2	funannotate	exon	85876	86723	.	+	.	ID=WB066_000244-T1.exon3;Parent=WB066_000244-T1;
scaffold_2	funannotate	CDS	85209	85460	.	+	0	ID=WB066_000244-T1.cds;Parent=WB066_000244-T1;
scaffold_2	funannotate	CDS	85525	85693	.	+	0	ID=WB066_000244-T1.cds;Parent=WB066_000244-T1;
scaffold_2	funannotate	CDS	85876	86723	.	+	2	ID=WB066_000244-T1.cds;Parent=WB066_000244-T1;
scaffold_2	funannotate	gene	86916	88086	.	-	.	ID=WB066_000245;
scaffold_2	funannotate	mRNA	86916	88086	.	-	.	ID=WB066_000245-T1;Parent=WB066_000245;product=hypothetical protein;
scaffold_2	funannotate	exon	88016	88086	.	-	.	ID=WB066_000245-T1.exon1;Parent=WB066_000245-T1;
scaffold_2	funannotate	exon	87408	87907	.	-	.	ID=WB066_000245-T1.exon2;Parent=WB066_000245-T1;
scaffold_2	funannotate	exon	86916	87193	.	-	.	ID=WB066_000245-T1.exon3;Parent=WB066_000245-T1;
scaffold_2	funannotate	CDS	88016	88086	.	-	0	ID=WB066_000245-T1.cds;Parent=WB066_000245-T1;
scaffold_2	funannotate	CDS	87408	87907	.	-	1	ID=WB066_000245-T1.cds;Parent=WB066_000245-T1;
scaffold_2	funannotate	CDS	86916	87193	.	-	2	ID=WB066_000245-T1.cds;Parent=WB066_000245-T1;
scaffold_2	funannotate	gene	88897	90544	.	+	.	ID=WB066_000246;
scaffold_2	funannotate	mRNA	88897	90544	.	+	.	ID=WB066_000246-T1;Parent=WB066_000246;product=hypothetical protein;
scaffold_2	funannotate	exon	88897	89169	.	+	.	ID=WB066_000246-T1.exon1;Parent=WB066_000246-T1;
scaffold_2	funannotate	exon	89277	89535	.	+	.	ID=WB066_000246-T1.exon2;Parent=WB066_000246-T1;
scaffold_2	funannotate	exon	89806	89933	.	+	.	ID=WB066_000246-T1.exon3;Parent=WB066_000246-T1;
scaffold_2	funannotate	exon	90059	90544	.	+	.	ID=WB066_000246-T1.exon4;Parent=WB066_000246-T1;
scaffold_2	funannotate	CDS	88897	89169	.	+	0	ID=WB066_000246-T1.cds;Parent=WB066_000246-T1;
scaffold_2	funannotate	CDS	89277	89535	.	+	0	ID=WB066_000246-T1.cds;Parent=WB066_000246-T1;
scaffold_2	funannotate	CDS	89806	89933	.	+	2	ID=WB066_000246-T1.cds;Parent=WB066_000246-T1;
scaffold_2	funannotate	CDS	90059	90544	.	+	0	ID=WB066_000246-T1.cds;Parent=WB066_000246-T1;
scaffold_2	funannotate	gene	91118	93610	.	-	.	ID=WB066_000247;
scaffold_2	funannotate	mRNA	91118	93610	.	-	.	ID=WB066_000247-T1;Parent=WB066_000247;product=hypothetical protein;
scaffold_2	funannotate	exon	93528	93610	.	-	.	ID=WB066_000247-T1.exon1;Parent=WB066_000247-T1;
scaffold_2	funannotate	exon	92886	93387	.	-	.	ID=WB066_000247-T1.exon2;Parent=WB066_000247-T1;
scaffold_2	funannotate	exon	91118	92830	.	-	.	ID=WB066_000247-T1.exon3;Parent=WB066_000247-T1;
scaffold_2	funannotate	CDS	93528	93610	.	-	0	ID=WB066_000247-T1.cds;Parent=WB066_000247-T1;
scaffold_2	funannotate	CDS	92886	93387	.	-	1	ID=WB066_000247-T1.cds;Parent=WB066_000247-T1;
scaffold_2	funannotate	CDS	91118	92830	.	-	0	ID=WB066_000247-T1.cds;Parent=WB066_000247-T1;
scaffold_2	funannotate	gene	95596	98641	.	+	.	ID=WB066_000248;
scaffold_2	funannotate	mRNA	95596	98641	.	+	.	ID=WB066_000248-T1;Parent=WB066_000248;product=hypothetical protein;
scaffold_2	funannotate	exon	95596	95826	.	+	.	ID=WB066_000248-T1.exon1;Parent=WB066_000248-T1;
scaffold_2	funannotate	exon	95979	97188	.	+	.	ID=WB066_000248-T1.exon2;Parent=WB066_000248-T1;
scaffold_2	funannotate	exon	97226	97611	.	+	.	ID=WB066_000248-T1.exon3;Parent=WB066_000248-T1;
scaffold_2	funannotate	exon	97791	97986	.	+	.	ID=WB066_000248-T1.exon4;Parent=WB066_000248-T1;
scaffold_2	funannotate	exon	98166	98641	.	+	.	ID=WB066_000248-T1.exon5;Parent=WB066_000248-T1;
scaffold_2	funannotate	CDS	95596	95826	.	+	0	ID=WB066_000248-T1.cds;Parent=WB066_000248-T1;
scaffold_2	funannotate	CDS	95979	97188	.	+	0	ID=WB066_000248-T1.cds;Parent=WB066_000248-T1;
scaffold_2	funannotate	CDS	97226	97611	.	+	2	ID=WB066_000248-T1.cds;Parent=WB066_000248-T1;
scaffold_2	funannotate	CDS	97791	97986	.	+	0	ID=WB066_000248-T1.cds;Parent=WB066_000248-T1;
scaffold_2	funannotate	CDS	98166	98641	.	+	2	ID=WB066_000248-T1.cds;Parent=WB066_000248-T1;
scaffold_2	funannotate	gene	99100	100017	.	-	.	ID=WB066_000249;
scaffold_2	funannotate	mRNA	99100	100017	.	-	.	ID=WB066_000249-T1;Parent=WB066_000249;product=hypothetical protein;
scaffold_2	funannotate	exon	99100	100017	.	-	.	ID=WB066_000249-T1.exon1;Parent=WB066_000249-T1;
scaffold_2	funannotate	CDS	99100	100017	.	-	0	ID=WB066_000249-T1.cds;Parent=WB066_000249-T1;
scaffold_2	funannotate	gene	100810	102246	.	-	.	ID=WB066_000250;
scaffold_2	funannotate	mRNA	100810	102246	.	-	.	ID=WB066_000250-T1;Parent=WB066_000250;product=hypothetical protein;
scaffold_2	funannotate	exon	101053	102246	.	-	.	ID=WB066_000250-T1.exon1;Parent=WB066_000250-T1;
scaffold_2	funannotate	exon	100810	100971	.	-	.	ID=WB066_000250-T1.exon2;Parent=WB066_000250-T1;
scaffold_2	funannotate	CDS	101053	102246	.	-	0	ID=WB066_000250-T1.cds;Parent=WB066_000250-T1;
scaffold_2	funannotate	CDS	100810	100971	.	-	0	ID=WB066_000250-T1.cds;Parent=WB066_000250-T1;
scaffold_2	funannotate	gene	102770	103668	.	+	.	ID=WB066_000251;
scaffold_2	funannotate	mRNA	102770	103668	.	+	.	ID=WB066_000251-T1;Parent=WB066_000251;product=hypothetical protein;
scaffold_2	funannotate	exon	102770	103018	.	+	.	ID=WB066_000251-T1.exon1;Parent=WB066_000251-T1;
scaffold_2	funannotate	exon	103096	103668	.	+	.	ID=WB066_000251-T1.exon2;Parent=WB066_000251-T1;
scaffold_2	funannotate	CDS	102770	103018	.	+	0	ID=WB066_000251-T1.cds;Parent=WB066_000251-T1;
scaffold_2	funannotate	CDS	103096	103668	.	+	0	ID=WB066_000251-T1.cds;Parent=WB066_000251-T1;
scaffold_2	funannotate	gene	104203	105110	.	+	.	ID=WB066_000252;
scaffold_2	funannotate	mRNA	104203	105110	.	+	.	ID=WB066_000252-T1;Parent=WB066_000252;product=hypothetical protein;
scaffold_2	funannotate	exon	104203	104276	.	+	.	ID=WB066_000252-T1.exon1;Parent=WB066_000252-T1;
scaffold_2	funannotate	exon	104348	105110	.	+	.	ID=WB066_000252-T1.exon2;Parent=WB066_000252-T1;
scaffold_2	funannotate	CDS	104203	104276	.	+	0	ID=WB066_000252-T1.cds;Parent=WB066_000252-T1;
scaffold_2	funannotate	CDS	104348	105110	.	+	1	ID=WB066_000252-T1.cds;Parent=WB066_000252-T1;
scaffold_2	funannotate	gene	105842	107048	.	-	.	ID=WB066_000253;
scaffold_2	funannotate	mRNA	105842	107048	.	-	.	ID=WB066_000253-T1;Parent=WB066_000253;product=hypothetical protein;
scaffold_2	funannotate	exon	106950	107048	.	-	.	ID=WB066_000253-T1.exon1;Parent=WB066_000253-T1;
scaffold_2	funannotate	exon	106547	106906	.	-	.	ID=WB066_000253-T1.exon2;Parent=WB066_000253-T1;
scaffold_2	funannotate	exon	105842	106324	.	-	.	ID=WB066_000253-T1.exon3;Parent=WB066_000253-T1;
scaffold_2	funannotate	CDS	106950	107048	.	-	0	ID=WB066_000253-T1.cds;Parent=WB066_000253-T1;
scaffold_2	funannotate	CDS	106547	106906	.	-	0	ID=WB066_000253-T1.cds;Parent=WB066_000253-T1;
scaffold_2	funannotate	CDS	105842	106324	.	-	0	ID=WB066_000253-T1.cds;Parent=WB066_000253-T1;
scaffold_2	funannotate	gene	107255	108542	.	-	.	ID=WB066_000254;
scaffold_2	funannotate	mRNA	107255	108542	.	-	.	ID=WB066_000254-T1;Parent=WB066_000254;product=hypothetical protein;
scaffold_2	funannotate	exon	108310	108542	.	-	.	ID=WB066_000254-T1.exon1;Parent=WB066_000254-T1;
scaffold_2	funannotate	exon	108025	108247	.	-	.	ID=WB066_000254-T1.exon2;Parent=WB066_000254-T1;
scaffold_2	funannotate	exon	107888	107966	.	-	.	ID=WB066_000254-T1.exon3;Parent=WB066_000254-T1;
scaffold_2	funannotate	exon	107255	107733	.	-	.	ID=WB066_000254-T1.exon4;Parent=WB066_000254-T1;
scaffold_2	funannotate	CDS	108310	108542	.	-	0	ID=WB066_000254-T1.cds;Parent=WB066_000254-T1;
scaffold_2	funannotate	CDS	108025	108247	.	-	1	ID=WB066_000254-T1.cds;Parent=WB066_000254-T1;
scaffold_2	funannotate	CDS	107888	107966	.	-	0	ID=WB066_000254-T1.cds;Parent=WB066_000254-T1;
scaffold_2	funannotate	CDS	107255	107733	.	-	2	ID=WB066_000254-T1.cds;Parent=WB066_000254-T1;
scaffold_2	funannotate	gene	108867	110139	.	-	.	ID=WB066_000255;
scaffold_2	funannotate	mRNA	108867	110139	.	-	.	ID=WB066_000255-T1;Parent=WB066_000255;product=hypothetical protein;
scaffold_2	funannotate	exon	110085	110139	.	-	.	ID=WB066_000255-T1.exon1;Parent=WB066_000255-T1;
scaffold_2	funannotate	exon	109724	109997	.	-	.	ID=WB066_000255-T1.exon2;Parent=WB066_000255-T1;
scaffold_2	funannotate	exon	109257	109566	.	-	.	ID=WB066_000255-T1.exon3;Parent=WB066_000255-T1;
scaffold_2	funannotate	exon	108867	109163	.	-	.	ID=WB066_000255-T1.exon4;Parent=WB066_000255-T1;
scaffold_2	funannotate	CDS	110085	110139	.	-	0	ID=WB066_000255-T1.cds;Parent=WB066_000255-T1;
scaffold_2	funannotate	CDS	109724	109997	.	-	2	ID=WB066_000255-T1.cds;Parent=WB066_000255-T1;
scaffold_2	funannotate	CDS	109257	109566	.	-	1	ID=WB066_000255-T1.cds;Parent=WB066_000255-T1;
scaffold_2	funannotate	CDS	108867	109163	.	-	0	ID=WB066_000255-T1.cds;Parent=WB066_000255-T1;
scaffold_2	funannotate	gene	112342	112786	.	+	.	ID=WB066_000256;
scaffold_2	funannotate	mRNA	112342	112786	.	+	.	ID=WB066_000256-T1;Parent=WB066_000256;product=hypothetical protein;
scaffold_2	funannotate	exon	112342	112574	.	+	.	ID=WB066_000256-T1.exon1;Parent=WB066_000256-T1;
scaffold_2	funannotate	exon	112642	112786	.	+	.	ID=WB066_000256-T1.exon2;Parent=WB066_000256-T1;
scaffold_2	funannotate	CDS	112342	112574	.	+	0	ID=WB066_000256-T1.cds;Parent=WB066_000256-T1;
scaffold_2	funannotate	CDS	112642	112786	.	+	1	ID=WB066_000256-T1.cds;Parent=WB066_000256-T1;
scaffold_2	funannotate	gene	113108	113377	.	+	.	ID=WB066_000257;
scaffold_2	funannotate	mRNA	113108	113377	.	+	.	ID=WB066_000257-T1;Parent=WB066_000257;product=hypothetical protein;
scaffold_2	funannotate	exon	113108	113377	.	+	.	ID=WB066_000257-T1.exon1;Parent=WB066_000257-T1;
scaffold_2	funannotate	CDS	113108	113377	.	+	0	ID=WB066_000257-T1.cds;Parent=WB066_000257-T1;
scaffold_2	funannotate	gene	113925	114284	.	-	.	ID=WB066_000258;
scaffold_2	funannotate	mRNA	113925	114284	.	-	.	ID=WB066_000258-T1;Parent=WB066_000258;product=hypothetical protein;
scaffold_2	funannotate	exon	113925	114284	.	-	.	ID=WB066_000258-T1.exon1;Parent=WB066_000258-T1;
scaffold_2	funannotate	CDS	113925	114284	.	-	0	ID=WB066_000258-T1.cds;Parent=WB066_000258-T1;
scaffold_2	funannotate	gene	121055	122951	.	+	.	ID=WB066_000259;
scaffold_2	funannotate	mRNA	121055	122951	.	+	.	ID=WB066_000259-T1;Parent=WB066_000259;product=hypothetical protein;
scaffold_2	funannotate	exon	121055	121344	.	+	.	ID=WB066_000259-T1.exon1;Parent=WB066_000259-T1;
scaffold_2	funannotate	exon	121396	121412	.	+	.	ID=WB066_000259-T1.exon2;Parent=WB066_000259-T1;
scaffold_2	funannotate	exon	121513	122951	.	+	.	ID=WB066_000259-T1.exon3;Parent=WB066_000259-T1;
scaffold_2	funannotate	CDS	121055	121344	.	+	0	ID=WB066_000259-T1.cds;Parent=WB066_000259-T1;
scaffold_2	funannotate	CDS	121396	121412	.	+	1	ID=WB066_000259-T1.cds;Parent=WB066_000259-T1;
scaffold_2	funannotate	CDS	121513	122951	.	+	2	ID=WB066_000259-T1.cds;Parent=WB066_000259-T1;
scaffold_2	funannotate	gene	124028	124865	.	+	.	ID=WB066_000260;
scaffold_2	funannotate	mRNA	124028	124865	.	+	.	ID=WB066_000260-T1;Parent=WB066_000260;product=hypothetical protein;
scaffold_2	funannotate	exon	124028	124437	.	+	.	ID=WB066_000260-T1.exon1;Parent=WB066_000260-T1;
scaffold_2	funannotate	exon	124509	124729	.	+	.	ID=WB066_000260-T1.exon2;Parent=WB066_000260-T1;
scaffold_2	funannotate	exon	124786	124865	.	+	.	ID=WB066_000260-T1.exon3;Parent=WB066_000260-T1;
scaffold_2	funannotate	CDS	124028	124437	.	+	0	ID=WB066_000260-T1.cds;Parent=WB066_000260-T1;
scaffold_2	funannotate	CDS	124509	124729	.	+	1	ID=WB066_000260-T1.cds;Parent=WB066_000260-T1;
scaffold_2	funannotate	CDS	124786	124865	.	+	2	ID=WB066_000260-T1.cds;Parent=WB066_000260-T1;
scaffold_2	funannotate	gene	129863	130245	.	+	.	ID=WB066_000261;
scaffold_2	funannotate	mRNA	129863	130245	.	+	.	ID=WB066_000261-T1;Parent=WB066_000261;product=hypothetical protein;
scaffold_2	funannotate	exon	129863	130127	.	+	.	ID=WB066_000261-T1.exon1;Parent=WB066_000261-T1;
scaffold_2	funannotate	exon	130202	130245	.	+	.	ID=WB066_000261-T1.exon2;Parent=WB066_000261-T1;
scaffold_2	funannotate	CDS	129863	130127	.	+	0	ID=WB066_000261-T1.cds;Parent=WB066_000261-T1;
scaffold_2	funannotate	CDS	130202	130245	.	+	2	ID=WB066_000261-T1.cds;Parent=WB066_000261-T1;
scaffold_2	funannotate	gene	130331	131168	.	-	.	ID=WB066_000262;
scaffold_2	funannotate	mRNA	130331	131168	.	-	.	ID=WB066_000262-T1;Parent=WB066_000262;product=hypothetical protein;
scaffold_2	funannotate	exon	130740	131168	.	-	.	ID=WB066_000262-T1.exon1;Parent=WB066_000262-T1;
scaffold_2	funannotate	exon	130331	130684	.	-	.	ID=WB066_000262-T1.exon2;Parent=WB066_000262-T1;
scaffold_2	funannotate	CDS	130740	131168	.	-	0	ID=WB066_000262-T1.cds;Parent=WB066_000262-T1;
scaffold_2	funannotate	CDS	130331	130684	.	-	0	ID=WB066_000262-T1.cds;Parent=WB066_000262-T1;
scaffold_2	funannotate	gene	131636	132949	.	-	.	ID=WB066_000263;
scaffold_2	funannotate	mRNA	131636	132949	.	-	.	ID=WB066_000263-T1;Parent=WB066_000263;product=hypothetical protein;
scaffold_2	funannotate	exon	131636	132949	.	-	.	ID=WB066_000263-T1.exon1;Parent=WB066_000263-T1;
scaffold_2	funannotate	CDS	131636	132949	.	-	0	ID=WB066_000263-T1.cds;Parent=WB066_000263-T1;
scaffold_2	funannotate	gene	134756	136588	.	+	.	ID=WB066_000264;
scaffold_2	funannotate	mRNA	134756	136588	.	+	.	ID=WB066_000264-T1;Parent=WB066_000264;product=hypothetical protein;
scaffold_2	funannotate	exon	134756	135482	.	+	.	ID=WB066_000264-T1.exon1;Parent=WB066_000264-T1;
scaffold_2	funannotate	exon	135633	136588	.	+	.	ID=WB066_000264-T1.exon2;Parent=WB066_000264-T1;
scaffold_2	funannotate	CDS	134756	135482	.	+	0	ID=WB066_000264-T1.cds;Parent=WB066_000264-T1;
scaffold_2	funannotate	CDS	135633	136588	.	+	2	ID=WB066_000264-T1.cds;Parent=WB066_000264-T1;
scaffold_2	funannotate	gene	137921	140610	.	+	.	ID=WB066_000265;
scaffold_2	funannotate	mRNA	137921	140610	.	+	.	ID=WB066_000265-T1;Parent=WB066_000265;product=hypothetical protein;
scaffold_2	funannotate	exon	137921	138201	.	+	.	ID=WB066_000265-T1.exon1;Parent=WB066_000265-T1;
scaffold_2	funannotate	exon	138755	139308	.	+	.	ID=WB066_000265-T1.exon2;Parent=WB066_000265-T1;
scaffold_2	funannotate	exon	139925	140610	.	+	.	ID=WB066_000265-T1.exon3;Parent=WB066_000265-T1;
scaffold_2	funannotate	CDS	137921	138201	.	+	0	ID=WB066_000265-T1.cds;Parent=WB066_000265-T1;
scaffold_2	funannotate	CDS	138755	139308	.	+	1	ID=WB066_000265-T1.cds;Parent=WB066_000265-T1;
scaffold_2	funannotate	CDS	139925	140610	.	+	2	ID=WB066_000265-T1.cds;Parent=WB066_000265-T1;
scaffold_2	funannotate	gene	141232	141620	.	-	.	ID=WB066_000266;
scaffold_2	funannotate	mRNA	141232	141620	.	-	.	ID=WB066_000266-T1;Parent=WB066_000266;product=hypothetical protein;
scaffold_2	funannotate	exon	141598	141620	.	-	.	ID=WB066_000266-T1.exon1;Parent=WB066_000266-T1;
scaffold_2	funannotate	exon	141232	141472	.	-	.	ID=WB066_000266-T1.exon2;Parent=WB066_000266-T1;
scaffold_2	funannotate	CDS	141598	141620	.	-	0	ID=WB066_000266-T1.cds;Parent=WB066_000266-T1;
scaffold_2	funannotate	CDS	141232	141472	.	-	1	ID=WB066_000266-T1.cds;Parent=WB066_000266-T1;
scaffold_2	funannotate	gene	143797	145488	.	+	.	ID=WB066_000267;
scaffold_2	funannotate	mRNA	143797	145488	.	+	.	ID=WB066_000267-T1;Parent=WB066_000267;product=hypothetical protein;
scaffold_2	funannotate	exon	143797	144965	.	+	.	ID=WB066_000267-T1.exon1;Parent=WB066_000267-T1;
scaffold_2	funannotate	exon	145050	145488	.	+	.	ID=WB066_000267-T1.exon2;Parent=WB066_000267-T1;
scaffold_2	funannotate	CDS	143797	144965	.	+	0	ID=WB066_000267-T1.cds;Parent=WB066_000267-T1;
scaffold_2	funannotate	CDS	145050	145488	.	+	1	ID=WB066_000267-T1.cds;Parent=WB066_000267-T1;
scaffold_2	funannotate	gene	145989	146611	.	-	.	ID=WB066_000268;
scaffold_2	funannotate	mRNA	145989	146611	.	-	.	ID=WB066_000268-T1;Parent=WB066_000268;product=hypothetical protein;
scaffold_2	funannotate	exon	146443	146611	.	-	.	ID=WB066_000268-T1.exon1;Parent=WB066_000268-T1;
scaffold_2	funannotate	exon	145989	146341	.	-	.	ID=WB066_000268-T1.exon2;Parent=WB066_000268-T1;
scaffold_2	funannotate	CDS	146443	146611	.	-	0	ID=WB066_000268-T1.cds;Parent=WB066_000268-T1;
scaffold_2	funannotate	CDS	145989	146341	.	-	2	ID=WB066_000268-T1.cds;Parent=WB066_000268-T1;
scaffold_2	funannotate	gene	148394	175641	.	-	.	ID=WB066_000269;
scaffold_2	funannotate	mRNA	148394	175641	.	-	.	ID=WB066_000269-T1;Parent=WB066_000269;product=hypothetical protein;
scaffold_2	funannotate	exon	169933	175641	.	-	.	ID=WB066_000269-T1.exon1;Parent=WB066_000269-T1;
scaffold_2	funannotate	exon	164551	169800	.	-	.	ID=WB066_000269-T1.exon2;Parent=WB066_000269-T1;
scaffold_2	funannotate	exon	159875	164485	.	-	.	ID=WB066_000269-T1.exon3;Parent=WB066_000269-T1;
scaffold_2	funannotate	exon	155227	159804	.	-	.	ID=WB066_000269-T1.exon4;Parent=WB066_000269-T1;
scaffold_2	funannotate	exon	154491	155174	.	-	.	ID=WB066_000269-T1.exon5;Parent=WB066_000269-T1;
scaffold_2	funannotate	exon	148394	154336	.	-	.	ID=WB066_000269-T1.exon6;Parent=WB066_000269-T1;
scaffold_2	funannotate	CDS	169933	175641	.	-	0	ID=WB066_000269-T1.cds;Parent=WB066_000269-T1;
scaffold_2	funannotate	CDS	164551	169800	.	-	0	ID=WB066_000269-T1.cds;Parent=WB066_000269-T1;
scaffold_2	funannotate	CDS	159875	164485	.	-	0	ID=WB066_000269-T1.cds;Parent=WB066_000269-T1;
scaffold_2	funannotate	CDS	155227	159804	.	-	0	ID=WB066_000269-T1.cds;Parent=WB066_000269-T1;
scaffold_2	funannotate	CDS	154491	155174	.	-	0	ID=WB066_000269-T1.cds;Parent=WB066_000269-T1;
scaffold_2	funannotate	CDS	148394	154336	.	-	0	ID=WB066_000269-T1.cds;Parent=WB066_000269-T1;
scaffold_2	funannotate	gene	176962	178160	.	+	.	ID=WB066_000270;
scaffold_2	funannotate	mRNA	176962	178160	.	+	.	ID=WB066_000270-T1;Parent=WB066_000270;product=hypothetical protein;
scaffold_2	funannotate	exon	176962	177257	.	+	.	ID=WB066_000270-T1.exon1;Parent=WB066_000270-T1;
scaffold_2	funannotate	exon	177314	178023	.	+	.	ID=WB066_000270-T1.exon2;Parent=WB066_000270-T1;
scaffold_2	funannotate	exon	178081	178160	.	+	.	ID=WB066_000270-T1.exon3;Parent=WB066_000270-T1;
scaffold_2	funannotate	CDS	176962	177257	.	+	0	ID=WB066_000270-T1.cds;Parent=WB066_000270-T1;
scaffold_2	funannotate	CDS	177314	178023	.	+	1	ID=WB066_000270-T1.cds;Parent=WB066_000270-T1;
scaffold_2	funannotate	CDS	178081	178160	.	+	2	ID=WB066_000270-T1.cds;Parent=WB066_000270-T1;
scaffold_2	funannotate	gene	180304	181567	.	+	.	ID=WB066_000271;
scaffold_2	funannotate	mRNA	180304	181567	.	+	.	ID=WB066_000271-T1;Parent=WB066_000271;product=hypothetical protein;
scaffold_2	funannotate	exon	180304	180593	.	+	.	ID=WB066_000271-T1.exon1;Parent=WB066_000271-T1;
scaffold_2	funannotate	exon	180669	181462	.	+	.	ID=WB066_000271-T1.exon2;Parent=WB066_000271-T1;
scaffold_2	funannotate	exon	181527	181567	.	+	.	ID=WB066_000271-T1.exon3;Parent=WB066_000271-T1;
scaffold_2	funannotate	CDS	180304	180593	.	+	0	ID=WB066_000271-T1.cds;Parent=WB066_000271-T1;
scaffold_2	funannotate	CDS	180669	181462	.	+	1	ID=WB066_000271-T1.cds;Parent=WB066_000271-T1;
scaffold_2	funannotate	CDS	181527	181567	.	+	2	ID=WB066_000271-T1.cds;Parent=WB066_000271-T1;
scaffold_2	funannotate	gene	183432	185426	.	+	.	ID=WB066_000272;
scaffold_2	funannotate	mRNA	183432	185426	.	+	.	ID=WB066_000272-T1;Parent=WB066_000272;product=hypothetical protein;
scaffold_2	funannotate	exon	183432	183746	.	+	.	ID=WB066_000272-T1.exon1;Parent=WB066_000272-T1;
scaffold_2	funannotate	exon	183839	184218	.	+	.	ID=WB066_000272-T1.exon2;Parent=WB066_000272-T1;
scaffold_2	funannotate	exon	184283	185426	.	+	.	ID=WB066_000272-T1.exon3;Parent=WB066_000272-T1;
scaffold_2	funannotate	CDS	183432	183746	.	+	0	ID=WB066_000272-T1.cds;Parent=WB066_000272-T1;
scaffold_2	funannotate	CDS	183839	184218	.	+	0	ID=WB066_000272-T1.cds;Parent=WB066_000272-T1;
[truncated: 110,833 more rows]
