# Supplementary material for: Population genomics of the grapevine pathogen Eutypa lata reveals evidence for population expansion and intraspecific differences in secondary metabolite gene clusters
Source: PLoS Genet. 2022 Apr 1;18(4):e1010153. doi: 10.1371/journal.pgen.1010153 (PMC9007359; doi:10.1371/journal.pgen.1010153)
Supplement: S1 Data — (ZIP) [file pgen.1010153.s010.zip › Eutypa_lata_WB115.gff3]

##gff-version 3
scaffold_1	funannotate	gene	545	1342	.	+	.	ID=WB115_000001;
scaffold_1	funannotate	mRNA	545	1342	.	+	.	ID=WB115_000001-T1;Parent=WB115_000001;product=hypothetical protein;
scaffold_1	funannotate	exon	545	1342	.	+	.	ID=WB115_000001-T1.exon1;Parent=WB115_000001-T1;
scaffold_1	funannotate	CDS	545	1342	.	+	0	ID=WB115_000001-T1.cds;Parent=WB115_000001-T1;
scaffold_1	funannotate	gene	2026	3195	.	+	.	ID=WB115_000002;
scaffold_1	funannotate	mRNA	2026	3195	.	+	.	ID=WB115_000002-T1;Parent=WB115_000002;product=hypothetical protein;
scaffold_1	funannotate	exon	2026	3195	.	+	.	ID=WB115_000002-T1.exon1;Parent=WB115_000002-T1;
scaffold_1	funannotate	CDS	2026	3195	.	+	0	ID=WB115_000002-T1.cds;Parent=WB115_000002-T1;
scaffold_1	funannotate	gene	4194	5892	.	-	.	ID=WB115_000003;
scaffold_1	funannotate	mRNA	4194	5892	.	-	.	ID=WB115_000003-T1;Parent=WB115_000003;product=hypothetical protein;
scaffold_1	funannotate	exon	5692	5892	.	-	.	ID=WB115_000003-T1.exon1;Parent=WB115_000003-T1;
scaffold_1	funannotate	exon	4194	5630	.	-	.	ID=WB115_000003-T1.exon2;Parent=WB115_000003-T1;
scaffold_1	funannotate	CDS	5692	5892	.	-	0	ID=WB115_000003-T1.cds;Parent=WB115_000003-T1;
scaffold_1	funannotate	CDS	4194	5630	.	-	0	ID=WB115_000003-T1.cds;Parent=WB115_000003-T1;
scaffold_1	funannotate	gene	6699	8261	.	+	.	ID=WB115_000004;
scaffold_1	funannotate	mRNA	6699	8261	.	+	.	ID=WB115_000004-T1;Parent=WB115_000004;product=hypothetical protein;
scaffold_1	funannotate	exon	6699	6953	.	+	.	ID=WB115_000004-T1.exon1;Parent=WB115_000004-T1;
scaffold_1	funannotate	exon	7011	8261	.	+	.	ID=WB115_000004-T1.exon2;Parent=WB115_000004-T1;
scaffold_1	funannotate	CDS	6699	6953	.	+	0	ID=WB115_000004-T1.cds;Parent=WB115_000004-T1;
scaffold_1	funannotate	CDS	7011	8261	.	+	0	ID=WB115_000004-T1.cds;Parent=WB115_000004-T1;
scaffold_1	funannotate	gene	9138	10256	.	+	.	ID=WB115_000005;
scaffold_1	funannotate	mRNA	9138	10256	.	+	.	ID=WB115_000005-T1;Parent=WB115_000005;product=hypothetical protein;
scaffold_1	funannotate	exon	9138	10256	.	+	.	ID=WB115_000005-T1.exon1;Parent=WB115_000005-T1;
scaffold_1	funannotate	CDS	9138	10256	.	+	0	ID=WB115_000005-T1.cds;Parent=WB115_000005-T1;
scaffold_1	funannotate	gene	10829	12063	.	-	.	ID=WB115_000006;
scaffold_1	funannotate	mRNA	10829	12063	.	-	.	ID=WB115_000006-T1;Parent=WB115_000006;product=hypothetical protein;
scaffold_1	funannotate	exon	11261	12063	.	-	.	ID=WB115_000006-T1.exon1;Parent=WB115_000006-T1;
scaffold_1	funannotate	exon	11006	11085	.	-	.	ID=WB115_000006-T1.exon2;Parent=WB115_000006-T1;
scaffold_1	funannotate	exon	10829	10947	.	-	.	ID=WB115_000006-T1.exon3;Parent=WB115_000006-T1;
scaffold_1	funannotate	CDS	11261	12063	.	-	0	ID=WB115_000006-T1.cds;Parent=WB115_000006-T1;
scaffold_1	funannotate	CDS	11006	11085	.	-	1	ID=WB115_000006-T1.cds;Parent=WB115_000006-T1;
scaffold_1	funannotate	CDS	10829	10947	.	-	2	ID=WB115_000006-T1.cds;Parent=WB115_000006-T1;
scaffold_1	funannotate	gene	13281	15417	.	+	.	ID=WB115_000007;
scaffold_1	funannotate	mRNA	13281	15417	.	+	.	ID=WB115_000007-T1;Parent=WB115_000007;product=hypothetical protein;
scaffold_1	funannotate	exon	13281	13935	.	+	.	ID=WB115_000007-T1.exon1;Parent=WB115_000007-T1;
scaffold_1	funannotate	exon	13999	14580	.	+	.	ID=WB115_000007-T1.exon2;Parent=WB115_000007-T1;
scaffold_1	funannotate	exon	14689	14726	.	+	.	ID=WB115_000007-T1.exon3;Parent=WB115_000007-T1;
scaffold_1	funannotate	exon	14783	14918	.	+	.	ID=WB115_000007-T1.exon4;Parent=WB115_000007-T1;
scaffold_1	funannotate	exon	14969	15417	.	+	.	ID=WB115_000007-T1.exon5;Parent=WB115_000007-T1;
scaffold_1	funannotate	CDS	13281	13935	.	+	0	ID=WB115_000007-T1.cds;Parent=WB115_000007-T1;
scaffold_1	funannotate	CDS	13999	14580	.	+	2	ID=WB115_000007-T1.cds;Parent=WB115_000007-T1;
scaffold_1	funannotate	CDS	14689	14726	.	+	2	ID=WB115_000007-T1.cds;Parent=WB115_000007-T1;
scaffold_1	funannotate	CDS	14783	14918	.	+	0	ID=WB115_000007-T1.cds;Parent=WB115_000007-T1;
scaffold_1	funannotate	CDS	14969	15417	.	+	2	ID=WB115_000007-T1.cds;Parent=WB115_000007-T1;
scaffold_1	funannotate	gene	18282	19401	.	-	.	ID=WB115_000008;
scaffold_1	funannotate	mRNA	18282	19401	.	-	.	ID=WB115_000008-T1;Parent=WB115_000008;product=hypothetical protein;
scaffold_1	funannotate	exon	19317	19401	.	-	.	ID=WB115_000008-T1.exon1;Parent=WB115_000008-T1;
scaffold_1	funannotate	exon	18529	19050	.	-	.	ID=WB115_000008-T1.exon2;Parent=WB115_000008-T1;
scaffold_1	funannotate	exon	18282	18349	.	-	.	ID=WB115_000008-T1.exon3;Parent=WB115_000008-T1;
scaffold_1	funannotate	CDS	19317	19401	.	-	0	ID=WB115_000008-T1.cds;Parent=WB115_000008-T1;
scaffold_1	funannotate	CDS	18529	19050	.	-	2	ID=WB115_000008-T1.cds;Parent=WB115_000008-T1;
scaffold_1	funannotate	CDS	18282	18349	.	-	2	ID=WB115_000008-T1.cds;Parent=WB115_000008-T1;
scaffold_1	funannotate	gene	20814	24648	.	+	.	ID=WB115_000009;
scaffold_1	funannotate	mRNA	20814	24648	.	+	.	ID=WB115_000009-T1;Parent=WB115_000009;product=hypothetical protein;
scaffold_1	funannotate	exon	20814	21185	.	+	.	ID=WB115_000009-T1.exon1;Parent=WB115_000009-T1;
scaffold_1	funannotate	exon	21240	22388	.	+	.	ID=WB115_000009-T1.exon2;Parent=WB115_000009-T1;
scaffold_1	funannotate	exon	22700	23045	.	+	.	ID=WB115_000009-T1.exon3;Parent=WB115_000009-T1;
scaffold_1	funannotate	exon	23095	23854	.	+	.	ID=WB115_000009-T1.exon4;Parent=WB115_000009-T1;
scaffold_1	funannotate	exon	23916	24648	.	+	.	ID=WB115_000009-T1.exon5;Parent=WB115_000009-T1;
scaffold_1	funannotate	CDS	20814	21185	.	+	0	ID=WB115_000009-T1.cds;Parent=WB115_000009-T1;
scaffold_1	funannotate	CDS	21240	22388	.	+	0	ID=WB115_000009-T1.cds;Parent=WB115_000009-T1;
scaffold_1	funannotate	CDS	22700	23045	.	+	0	ID=WB115_000009-T1.cds;Parent=WB115_000009-T1;
scaffold_1	funannotate	CDS	23095	23854	.	+	2	ID=WB115_000009-T1.cds;Parent=WB115_000009-T1;
scaffold_1	funannotate	CDS	23916	24648	.	+	1	ID=WB115_000009-T1.cds;Parent=WB115_000009-T1;
scaffold_1	funannotate	gene	26120	28905	.	+	.	ID=WB115_000010;
scaffold_1	funannotate	mRNA	26120	28905	.	+	.	ID=WB115_000010-T1;Parent=WB115_000010;product=hypothetical protein;
scaffold_1	funannotate	exon	26120	27109	.	+	.	ID=WB115_000010-T1.exon1;Parent=WB115_000010-T1;
scaffold_1	funannotate	exon	27165	27947	.	+	.	ID=WB115_000010-T1.exon2;Parent=WB115_000010-T1;
scaffold_1	funannotate	exon	28080	28292	.	+	.	ID=WB115_000010-T1.exon3;Parent=WB115_000010-T1;
scaffold_1	funannotate	exon	28345	28905	.	+	.	ID=WB115_000010-T1.exon4;Parent=WB115_000010-T1;
scaffold_1	funannotate	CDS	26120	27109	.	+	0	ID=WB115_000010-T1.cds;Parent=WB115_000010-T1;
scaffold_1	funannotate	CDS	27165	27947	.	+	0	ID=WB115_000010-T1.cds;Parent=WB115_000010-T1;
scaffold_1	funannotate	CDS	28080	28292	.	+	0	ID=WB115_000010-T1.cds;Parent=WB115_000010-T1;
scaffold_1	funannotate	CDS	28345	28905	.	+	0	ID=WB115_000010-T1.cds;Parent=WB115_000010-T1;
scaffold_1	funannotate	gene	32832	33700	.	+	.	ID=WB115_000011;
scaffold_1	funannotate	mRNA	32832	33700	.	+	.	ID=WB115_000011-T1;Parent=WB115_000011;product=hypothetical protein;
scaffold_1	funannotate	exon	32832	33039	.	+	.	ID=WB115_000011-T1.exon1;Parent=WB115_000011-T1;
scaffold_1	funannotate	exon	33129	33700	.	+	.	ID=WB115_000011-T1.exon2;Parent=WB115_000011-T1;
scaffold_1	funannotate	CDS	32832	33039	.	+	0	ID=WB115_000011-T1.cds;Parent=WB115_000011-T1;
scaffold_1	funannotate	CDS	33129	33700	.	+	2	ID=WB115_000011-T1.cds;Parent=WB115_000011-T1;
scaffold_1	funannotate	gene	34403	35593	.	+	.	ID=WB115_000012;
scaffold_1	funannotate	mRNA	34403	35593	.	+	.	ID=WB115_000012-T1;Parent=WB115_000012;product=hypothetical protein;
scaffold_1	funannotate	exon	34403	35593	.	+	.	ID=WB115_000012-T1.exon1;Parent=WB115_000012-T1;
scaffold_1	funannotate	CDS	34403	35593	.	+	0	ID=WB115_000012-T1.cds;Parent=WB115_000012-T1;
scaffold_1	funannotate	gene	36155	37646	.	-	.	ID=WB115_000013;
scaffold_1	funannotate	mRNA	36155	37646	.	-	.	ID=WB115_000013-T1;Parent=WB115_000013;product=hypothetical protein;
scaffold_1	funannotate	exon	37603	37646	.	-	.	ID=WB115_000013-T1.exon1;Parent=WB115_000013-T1;
scaffold_1	funannotate	exon	37365	37547	.	-	.	ID=WB115_000013-T1.exon2;Parent=WB115_000013-T1;
scaffold_1	funannotate	exon	36155	37271	.	-	.	ID=WB115_000013-T1.exon3;Parent=WB115_000013-T1;
scaffold_1	funannotate	CDS	37603	37646	.	-	0	ID=WB115_000013-T1.cds;Parent=WB115_000013-T1;
scaffold_1	funannotate	CDS	37365	37547	.	-	1	ID=WB115_000013-T1.cds;Parent=WB115_000013-T1;
scaffold_1	funannotate	CDS	36155	37271	.	-	1	ID=WB115_000013-T1.cds;Parent=WB115_000013-T1;
scaffold_1	funannotate	gene	39940	40508	.	+	.	ID=WB115_000014;
scaffold_1	funannotate	mRNA	39940	40508	.	+	.	ID=WB115_000014-T1;Parent=WB115_000014;product=hypothetical protein;
scaffold_1	funannotate	exon	39940	40387	.	+	.	ID=WB115_000014-T1.exon1;Parent=WB115_000014-T1;
scaffold_1	funannotate	exon	40420	40508	.	+	.	ID=WB115_000014-T1.exon2;Parent=WB115_000014-T1;
scaffold_1	funannotate	CDS	39940	40387	.	+	0	ID=WB115_000014-T1.cds;Parent=WB115_000014-T1;
scaffold_1	funannotate	CDS	40420	40508	.	+	2	ID=WB115_000014-T1.cds;Parent=WB115_000014-T1;
scaffold_1	funannotate	gene	41306	42230	.	+	.	ID=WB115_000015;
scaffold_1	funannotate	mRNA	41306	42230	.	+	.	ID=WB115_000015-T1;Parent=WB115_000015;product=hypothetical protein;
scaffold_1	funannotate	exon	41306	41344	.	+	.	ID=WB115_000015-T1.exon1;Parent=WB115_000015-T1;
scaffold_1	funannotate	exon	41521	41627	.	+	.	ID=WB115_000015-T1.exon2;Parent=WB115_000015-T1;
scaffold_1	funannotate	exon	41708	42230	.	+	.	ID=WB115_000015-T1.exon3;Parent=WB115_000015-T1;
scaffold_1	funannotate	CDS	41306	41344	.	+	0	ID=WB115_000015-T1.cds;Parent=WB115_000015-T1;
scaffold_1	funannotate	CDS	41521	41627	.	+	0	ID=WB115_000015-T1.cds;Parent=WB115_000015-T1;
scaffold_1	funannotate	CDS	41708	42230	.	+	1	ID=WB115_000015-T1.cds;Parent=WB115_000015-T1;
scaffold_1	funannotate	gene	43783	45659	.	-	.	ID=WB115_000016;
scaffold_1	funannotate	mRNA	43783	45659	.	-	.	ID=WB115_000016-T1;Parent=WB115_000016;product=hypothetical protein;
scaffold_1	funannotate	exon	45246	45659	.	-	.	ID=WB115_000016-T1.exon1;Parent=WB115_000016-T1;
scaffold_1	funannotate	exon	43783	45162	.	-	.	ID=WB115_000016-T1.exon2;Parent=WB115_000016-T1;
scaffold_1	funannotate	CDS	45246	45659	.	-	0	ID=WB115_000016-T1.cds;Parent=WB115_000016-T1;
scaffold_1	funannotate	CDS	43783	45162	.	-	0	ID=WB115_000016-T1.cds;Parent=WB115_000016-T1;
scaffold_1	funannotate	gene	48427	49899	.	+	.	ID=WB115_000017;
scaffold_1	funannotate	mRNA	48427	49899	.	+	.	ID=WB115_000017-T1;Parent=WB115_000017;product=hypothetical protein;
scaffold_1	funannotate	exon	48427	48429	.	+	.	ID=WB115_000017-T1.exon1;Parent=WB115_000017-T1;
scaffold_1	funannotate	exon	48510	48871	.	+	.	ID=WB115_000017-T1.exon2;Parent=WB115_000017-T1;
scaffold_1	funannotate	exon	49035	49899	.	+	.	ID=WB115_000017-T1.exon3;Parent=WB115_000017-T1;
scaffold_1	funannotate	CDS	48427	48429	.	+	0	ID=WB115_000017-T1.cds;Parent=WB115_000017-T1;
scaffold_1	funannotate	CDS	48510	48871	.	+	0	ID=WB115_000017-T1.cds;Parent=WB115_000017-T1;
scaffold_1	funannotate	CDS	49035	49899	.	+	1	ID=WB115_000017-T1.cds;Parent=WB115_000017-T1;
scaffold_1	funannotate	gene	50223	51521	.	-	.	ID=WB115_000018;
scaffold_1	funannotate	mRNA	50223	51521	.	-	.	ID=WB115_000018-T1;Parent=WB115_000018;product=hypothetical protein;
scaffold_1	funannotate	exon	51481	51521	.	-	.	ID=WB115_000018-T1.exon1;Parent=WB115_000018-T1;
scaffold_1	funannotate	exon	51255	51420	.	-	.	ID=WB115_000018-T1.exon2;Parent=WB115_000018-T1;
scaffold_1	funannotate	exon	50223	51191	.	-	.	ID=WB115_000018-T1.exon3;Parent=WB115_000018-T1;
scaffold_1	funannotate	CDS	51481	51521	.	-	0	ID=WB115_000018-T1.cds;Parent=WB115_000018-T1;
scaffold_1	funannotate	CDS	51255	51420	.	-	1	ID=WB115_000018-T1.cds;Parent=WB115_000018-T1;
scaffold_1	funannotate	CDS	50223	51191	.	-	0	ID=WB115_000018-T1.cds;Parent=WB115_000018-T1;
scaffold_1	funannotate	gene	52085	54751	.	+	.	ID=WB115_000019;
scaffold_1	funannotate	mRNA	52085	54751	.	+	.	ID=WB115_000019-T1;Parent=WB115_000019;product=hypothetical protein;
scaffold_1	funannotate	exon	52085	53935	.	+	.	ID=WB115_000019-T1.exon1;Parent=WB115_000019-T1;
scaffold_1	funannotate	exon	53999	54751	.	+	.	ID=WB115_000019-T1.exon2;Parent=WB115_000019-T1;
scaffold_1	funannotate	CDS	52085	53935	.	+	0	ID=WB115_000019-T1.cds;Parent=WB115_000019-T1;
scaffold_1	funannotate	CDS	53999	54751	.	+	0	ID=WB115_000019-T1.cds;Parent=WB115_000019-T1;
scaffold_1	funannotate	gene	59842	61775	.	+	.	ID=WB115_000020;
scaffold_1	funannotate	mRNA	59842	61775	.	+	.	ID=WB115_000020-T1;Parent=WB115_000020;product=hypothetical protein;
scaffold_1	funannotate	exon	59842	59928	.	+	.	ID=WB115_000020-T1.exon1;Parent=WB115_000020-T1;
scaffold_1	funannotate	exon	60016	60108	.	+	.	ID=WB115_000020-T1.exon2;Parent=WB115_000020-T1;
scaffold_1	funannotate	exon	60187	60223	.	+	.	ID=WB115_000020-T1.exon3;Parent=WB115_000020-T1;
scaffold_1	funannotate	exon	60303	60370	.	+	.	ID=WB115_000020-T1.exon4;Parent=WB115_000020-T1;
scaffold_1	funannotate	exon	60451	60848	.	+	.	ID=WB115_000020-T1.exon5;Parent=WB115_000020-T1;
scaffold_1	funannotate	exon	61016	61775	.	+	.	ID=WB115_000020-T1.exon6;Parent=WB115_000020-T1;
scaffold_1	funannotate	CDS	59842	59928	.	+	0	ID=WB115_000020-T1.cds;Parent=WB115_000020-T1;
scaffold_1	funannotate	CDS	60016	60108	.	+	0	ID=WB115_000020-T1.cds;Parent=WB115_000020-T1;
scaffold_1	funannotate	CDS	60187	60223	.	+	0	ID=WB115_000020-T1.cds;Parent=WB115_000020-T1;
scaffold_1	funannotate	CDS	60303	60370	.	+	2	ID=WB115_000020-T1.cds;Parent=WB115_000020-T1;
scaffold_1	funannotate	CDS	60451	60848	.	+	0	ID=WB115_000020-T1.cds;Parent=WB115_000020-T1;
scaffold_1	funannotate	CDS	61016	61775	.	+	1	ID=WB115_000020-T1.cds;Parent=WB115_000020-T1;
scaffold_1	funannotate	gene	63099	64507	.	-	.	ID=WB115_000021;
scaffold_1	funannotate	mRNA	63099	64507	.	-	.	ID=WB115_000021-T1;Parent=WB115_000021;product=hypothetical protein;
scaffold_1	funannotate	exon	64394	64507	.	-	.	ID=WB115_000021-T1.exon1;Parent=WB115_000021-T1;
scaffold_1	funannotate	exon	63888	63934	.	-	.	ID=WB115_000021-T1.exon2;Parent=WB115_000021-T1;
scaffold_1	funannotate	exon	63099	63657	.	-	.	ID=WB115_000021-T1.exon3;Parent=WB115_000021-T1;
scaffold_1	funannotate	CDS	64394	64507	.	-	0	ID=WB115_000021-T1.cds;Parent=WB115_000021-T1;
scaffold_1	funannotate	CDS	63888	63934	.	-	0	ID=WB115_000021-T1.cds;Parent=WB115_000021-T1;
scaffold_1	funannotate	CDS	63099	63657	.	-	1	ID=WB115_000021-T1.cds;Parent=WB115_000021-T1;
scaffold_1	funannotate	gene	66356	66503	.	-	.	ID=WB115_000022;
scaffold_1	funannotate	tRNA	66356	66503	.	-	.	ID=WB115_000022-T1;Parent=WB115_000022;product=tRNA-Ala;
scaffold_1	funannotate	exon	66356	66503	.	-	.	ID=WB115_000022-T1.exon1;Parent=WB115_000022-T1;
scaffold_1	funannotate	gene	67808	69350	.	+	.	ID=WB115_000023;
scaffold_1	funannotate	mRNA	67808	69350	.	+	.	ID=WB115_000023-T1;Parent=WB115_000023;product=hypothetical protein;
scaffold_1	funannotate	exon	67808	67908	.	+	.	ID=WB115_000023-T1.exon1;Parent=WB115_000023-T1;
scaffold_1	funannotate	exon	68704	68889	.	+	.	ID=WB115_000023-T1.exon2;Parent=WB115_000023-T1;
scaffold_1	funannotate	exon	68997	69269	.	+	.	ID=WB115_000023-T1.exon3;Parent=WB115_000023-T1;
scaffold_1	funannotate	exon	69311	69350	.	+	.	ID=WB115_000023-T1.exon4;Parent=WB115_000023-T1;
scaffold_1	funannotate	CDS	67808	67908	.	+	0	ID=WB115_000023-T1.cds;Parent=WB115_000023-T1;
scaffold_1	funannotate	CDS	68704	68889	.	+	1	ID=WB115_000023-T1.cds;Parent=WB115_000023-T1;
scaffold_1	funannotate	CDS	68997	69269	.	+	1	ID=WB115_000023-T1.cds;Parent=WB115_000023-T1;
scaffold_1	funannotate	CDS	69311	69350	.	+	1	ID=WB115_000023-T1.cds;Parent=WB115_000023-T1;
scaffold_1	funannotate	gene	69351	70425	.	+	.	ID=WB115_000024;
scaffold_1	funannotate	mRNA	69351	70425	.	+	.	ID=WB115_000024-T1;Parent=WB115_000024;product=hypothetical protein;
scaffold_1	funannotate	exon	69351	69684	.	+	.	ID=WB115_000024-T1.exon1;Parent=WB115_000024-T1;
scaffold_1	funannotate	exon	69731	70425	.	+	.	ID=WB115_000024-T1.exon2;Parent=WB115_000024-T1;
scaffold_1	funannotate	CDS	69351	69684	.	+	0	ID=WB115_000024-T1.cds;Parent=WB115_000024-T1;
scaffold_1	funannotate	CDS	69731	70425	.	+	2	ID=WB115_000024-T1.cds;Parent=WB115_000024-T1;
scaffold_1	funannotate	gene	71464	72248	.	+	.	ID=WB115_000025;
scaffold_1	funannotate	mRNA	71464	72248	.	+	.	ID=WB115_000025-T1;Parent=WB115_000025;product=hypothetical protein;
scaffold_1	funannotate	exon	71464	71713	.	+	.	ID=WB115_000025-T1.exon1;Parent=WB115_000025-T1;
scaffold_1	funannotate	exon	71851	72248	.	+	.	ID=WB115_000025-T1.exon2;Parent=WB115_000025-T1;
scaffold_1	funannotate	CDS	71464	71713	.	+	0	ID=WB115_000025-T1.cds;Parent=WB115_000025-T1;
scaffold_1	funannotate	CDS	71851	72248	.	+	2	ID=WB115_000025-T1.cds;Parent=WB115_000025-T1;
scaffold_1	funannotate	gene	73889	77442	.	-	.	ID=WB115_000026;
scaffold_1	funannotate	mRNA	73889	77442	.	-	.	ID=WB115_000026-T1;Parent=WB115_000026;product=hypothetical protein;
scaffold_1	funannotate	exon	76827	77442	.	-	.	ID=WB115_000026-T1.exon1;Parent=WB115_000026-T1;
scaffold_1	funannotate	exon	74403	76697	.	-	.	ID=WB115_000026-T1.exon2;Parent=WB115_000026-T1;
scaffold_1	funannotate	exon	73889	74340	.	-	.	ID=WB115_000026-T1.exon3;Parent=WB115_000026-T1;
scaffold_1	funannotate	CDS	76827	77442	.	-	0	ID=WB115_000026-T1.cds;Parent=WB115_000026-T1;
scaffold_1	funannotate	CDS	74403	76697	.	-	2	ID=WB115_000026-T1.cds;Parent=WB115_000026-T1;
scaffold_1	funannotate	CDS	73889	74340	.	-	2	ID=WB115_000026-T1.cds;Parent=WB115_000026-T1;
scaffold_1	funannotate	gene	85330	86743	.	-	.	ID=WB115_000027;
scaffold_1	funannotate	mRNA	85330	86743	.	-	.	ID=WB115_000027-T1;Parent=WB115_000027;product=hypothetical protein;
scaffold_1	funannotate	exon	86673	86743	.	-	.	ID=WB115_000027-T1.exon1;Parent=WB115_000027-T1;
scaffold_1	funannotate	exon	85330	86533	.	-	.	ID=WB115_000027-T1.exon2;Parent=WB115_000027-T1;
scaffold_1	funannotate	CDS	86673	86743	.	-	0	ID=WB115_000027-T1.cds;Parent=WB115_000027-T1;
scaffold_1	funannotate	CDS	85330	86533	.	-	1	ID=WB115_000027-T1.cds;Parent=WB115_000027-T1;
scaffold_1	funannotate	gene	87256	89606	.	-	.	ID=WB115_000028;
scaffold_1	funannotate	mRNA	87256	89606	.	-	.	ID=WB115_000028-T1;Parent=WB115_000028;product=hypothetical protein;
scaffold_1	funannotate	exon	89111	89606	.	-	.	ID=WB115_000028-T1.exon1;Parent=WB115_000028-T1;
scaffold_1	funannotate	exon	87256	89054	.	-	.	ID=WB115_000028-T1.exon2;Parent=WB115_000028-T1;
scaffold_1	funannotate	CDS	89111	89606	.	-	0	ID=WB115_000028-T1.cds;Parent=WB115_000028-T1;
scaffold_1	funannotate	CDS	87256	89054	.	-	2	ID=WB115_000028-T1.cds;Parent=WB115_000028-T1;
scaffold_1	funannotate	gene	90015	91210	.	+	.	ID=WB115_000029;
scaffold_1	funannotate	mRNA	90015	91210	.	+	.	ID=WB115_000029-T1;Parent=WB115_000029;product=hypothetical protein;
scaffold_1	funannotate	exon	90015	90168	.	+	.	ID=WB115_000029-T1.exon1;Parent=WB115_000029-T1;
scaffold_1	funannotate	exon	90264	91210	.	+	.	ID=WB115_000029-T1.exon2;Parent=WB115_000029-T1;
scaffold_1	funannotate	CDS	90015	90168	.	+	0	ID=WB115_000029-T1.cds;Parent=WB115_000029-T1;
scaffold_1	funannotate	CDS	90264	91210	.	+	2	ID=WB115_000029-T1.cds;Parent=WB115_000029-T1;
scaffold_1	funannotate	gene	91966	93264	.	-	.	ID=WB115_000030;
scaffold_1	funannotate	mRNA	91966	93264	.	-	.	ID=WB115_000030-T1;Parent=WB115_000030;product=hypothetical protein;
scaffold_1	funannotate	exon	92769	93264	.	-	.	ID=WB115_000030-T1.exon1;Parent=WB115_000030-T1;
scaffold_1	funannotate	exon	92264	92575	.	-	.	ID=WB115_000030-T1.exon2;Parent=WB115_000030-T1;
scaffold_1	funannotate	exon	91966	92132	.	-	.	ID=WB115_000030-T1.exon3;Parent=WB115_000030-T1;
scaffold_1	funannotate	CDS	92769	93264	.	-	0	ID=WB115_000030-T1.cds;Parent=WB115_000030-T1;
scaffold_1	funannotate	CDS	92264	92575	.	-	2	ID=WB115_000030-T1.cds;Parent=WB115_000030-T1;
scaffold_1	funannotate	CDS	91966	92132	.	-	2	ID=WB115_000030-T1.cds;Parent=WB115_000030-T1;
scaffold_1	funannotate	gene	94074	95996	.	-	.	ID=WB115_000031;
scaffold_1	funannotate	mRNA	94074	95996	.	-	.	ID=WB115_000031-T1;Parent=WB115_000031;product=hypothetical protein;
scaffold_1	funannotate	exon	95640	95996	.	-	.	ID=WB115_000031-T1.exon1;Parent=WB115_000031-T1;
scaffold_1	funannotate	exon	95436	95497	.	-	.	ID=WB115_000031-T1.exon2;Parent=WB115_000031-T1;
scaffold_1	funannotate	exon	95066	95327	.	-	.	ID=WB115_000031-T1.exon3;Parent=WB115_000031-T1;
scaffold_1	funannotate	exon	94074	95000	.	-	.	ID=WB115_000031-T1.exon4;Parent=WB115_000031-T1;
scaffold_1	funannotate	CDS	95640	95996	.	-	0	ID=WB115_000031-T1.cds;Parent=WB115_000031-T1;
scaffold_1	funannotate	CDS	95436	95497	.	-	0	ID=WB115_000031-T1.cds;Parent=WB115_000031-T1;
scaffold_1	funannotate	CDS	95066	95327	.	-	1	ID=WB115_000031-T1.cds;Parent=WB115_000031-T1;
scaffold_1	funannotate	CDS	94074	95000	.	-	0	ID=WB115_000031-T1.cds;Parent=WB115_000031-T1;
scaffold_1	funannotate	gene	99239	100804	.	+	.	ID=WB115_000032;
scaffold_1	funannotate	mRNA	99239	100804	.	+	.	ID=WB115_000032-T1;Parent=WB115_000032;product=hypothetical protein;
scaffold_1	funannotate	exon	99239	99281	.	+	.	ID=WB115_000032-T1.exon1;Parent=WB115_000032-T1;
scaffold_1	funannotate	exon	99393	100804	.	+	.	ID=WB115_000032-T1.exon2;Parent=WB115_000032-T1;
scaffold_1	funannotate	CDS	99239	99281	.	+	0	ID=WB115_000032-T1.cds;Parent=WB115_000032-T1;
scaffold_1	funannotate	CDS	99393	100804	.	+	2	ID=WB115_000032-T1.cds;Parent=WB115_000032-T1;
scaffold_1	funannotate	gene	101418	104100	.	-	.	ID=WB115_000033;
scaffold_1	funannotate	mRNA	101418	104100	.	-	.	ID=WB115_000033-T1;Parent=WB115_000033;product=hypothetical protein;
scaffold_1	funannotate	exon	103993	104100	.	-	.	ID=WB115_000033-T1.exon1;Parent=WB115_000033-T1;
scaffold_1	funannotate	exon	101418	103895	.	-	.	ID=WB115_000033-T1.exon2;Parent=WB115_000033-T1;
scaffold_1	funannotate	CDS	103993	104100	.	-	0	ID=WB115_000033-T1.cds;Parent=WB115_000033-T1;
scaffold_1	funannotate	CDS	101418	103895	.	-	0	ID=WB115_000033-T1.cds;Parent=WB115_000033-T1;
scaffold_1	funannotate	gene	106353	108041	.	+	.	ID=WB115_000034;
scaffold_1	funannotate	mRNA	106353	108041	.	+	.	ID=WB115_000034-T1;Parent=WB115_000034;product=hypothetical protein;
scaffold_1	funannotate	exon	106353	108041	.	+	.	ID=WB115_000034-T1.exon1;Parent=WB115_000034-T1;
scaffold_1	funannotate	CDS	106353	108041	.	+	0	ID=WB115_000034-T1.cds;Parent=WB115_000034-T1;
scaffold_1	funannotate	gene	110806	114883	.	+	.	ID=WB115_000035;
scaffold_1	funannotate	mRNA	110806	114883	.	+	.	ID=WB115_000035-T1;Parent=WB115_000035;product=hypothetical protein;
scaffold_1	funannotate	exon	110806	111087	.	+	.	ID=WB115_000035-T1.exon1;Parent=WB115_000035-T1;
scaffold_1	funannotate	exon	111174	111695	.	+	.	ID=WB115_000035-T1.exon2;Parent=WB115_000035-T1;
scaffold_1	funannotate	exon	111751	112090	.	+	.	ID=WB115_000035-T1.exon3;Parent=WB115_000035-T1;
scaffold_1	funannotate	exon	112141	113183	.	+	.	ID=WB115_000035-T1.exon4;Parent=WB115_000035-T1;
scaffold_1	funannotate	exon	113238	113426	.	+	.	ID=WB115_000035-T1.exon5;Parent=WB115_000035-T1;
scaffold_1	funannotate	exon	113489	114883	.	+	.	ID=WB115_000035-T1.exon6;Parent=WB115_000035-T1;
scaffold_1	funannotate	CDS	110806	111087	.	+	0	ID=WB115_000035-T1.cds;Parent=WB115_000035-T1;
scaffold_1	funannotate	CDS	111174	111695	.	+	0	ID=WB115_000035-T1.cds;Parent=WB115_000035-T1;
scaffold_1	funannotate	CDS	111751	112090	.	+	0	ID=WB115_000035-T1.cds;Parent=WB115_000035-T1;
scaffold_1	funannotate	CDS	112141	113183	.	+	2	ID=WB115_000035-T1.cds;Parent=WB115_000035-T1;
scaffold_1	funannotate	CDS	113238	113426	.	+	0	ID=WB115_000035-T1.cds;Parent=WB115_000035-T1;
scaffold_1	funannotate	CDS	113489	114883	.	+	0	ID=WB115_000035-T1.cds;Parent=WB115_000035-T1;
scaffold_1	funannotate	gene	116912	117283	.	+	.	ID=WB115_000036;
scaffold_1	funannotate	mRNA	116912	117283	.	+	.	ID=WB115_000036-T1;Parent=WB115_000036;product=hypothetical protein;
scaffold_1	funannotate	exon	116912	117283	.	+	.	ID=WB115_000036-T1.exon1;Parent=WB115_000036-T1;
scaffold_1	funannotate	CDS	116912	117283	.	+	0	ID=WB115_000036-T1.cds;Parent=WB115_000036-T1;
scaffold_1	funannotate	gene	117592	118262	.	+	.	ID=WB115_000037;
scaffold_1	funannotate	mRNA	117592	118262	.	+	.	ID=WB115_000037-T1;Parent=WB115_000037;product=hypothetical protein;
scaffold_1	funannotate	exon	117592	117730	.	+	.	ID=WB115_000037-T1.exon1;Parent=WB115_000037-T1;
scaffold_1	funannotate	exon	117853	118262	.	+	.	ID=WB115_000037-T1.exon2;Parent=WB115_000037-T1;
scaffold_1	funannotate	CDS	117592	117730	.	+	0	ID=WB115_000037-T1.cds;Parent=WB115_000037-T1;
scaffold_1	funannotate	CDS	117853	118262	.	+	2	ID=WB115_000037-T1.cds;Parent=WB115_000037-T1;
scaffold_1	funannotate	gene	118931	120847	.	-	.	ID=WB115_000038;
scaffold_1	funannotate	mRNA	118931	120847	.	-	.	ID=WB115_000038-T1;Parent=WB115_000038;product=hypothetical protein;
scaffold_1	funannotate	exon	120638	120847	.	-	.	ID=WB115_000038-T1.exon1;Parent=WB115_000038-T1;
scaffold_1	funannotate	exon	118931	120577	.	-	.	ID=WB115_000038-T1.exon2;Parent=WB115_000038-T1;
scaffold_1	funannotate	CDS	120638	120847	.	-	0	ID=WB115_000038-T1.cds;Parent=WB115_000038-T1;
scaffold_1	funannotate	CDS	118931	120577	.	-	0	ID=WB115_000038-T1.cds;Parent=WB115_000038-T1;
scaffold_1	funannotate	gene	121707	122643	.	-	.	ID=WB115_000039;
scaffold_1	funannotate	mRNA	121707	122643	.	-	.	ID=WB115_000039-T1;Parent=WB115_000039;product=hypothetical protein;
scaffold_1	funannotate	exon	122158	122643	.	-	.	ID=WB115_000039-T1.exon1;Parent=WB115_000039-T1;
scaffold_1	funannotate	exon	121967	122098	.	-	.	ID=WB115_000039-T1.exon2;Parent=WB115_000039-T1;
scaffold_1	funannotate	exon	121707	121904	.	-	.	ID=WB115_000039-T1.exon3;Parent=WB115_000039-T1;
scaffold_1	funannotate	CDS	122158	122643	.	-	0	ID=WB115_000039-T1.cds;Parent=WB115_000039-T1;
scaffold_1	funannotate	CDS	121967	122098	.	-	0	ID=WB115_000039-T1.cds;Parent=WB115_000039-T1;
scaffold_1	funannotate	CDS	121707	121904	.	-	0	ID=WB115_000039-T1.cds;Parent=WB115_000039-T1;
scaffold_1	funannotate	gene	124572	126420	.	-	.	ID=WB115_000040;
scaffold_1	funannotate	mRNA	124572	126420	.	-	.	ID=WB115_000040-T1;Parent=WB115_000040;product=hypothetical protein;
scaffold_1	funannotate	exon	125674	126420	.	-	.	ID=WB115_000040-T1.exon1;Parent=WB115_000040-T1;
scaffold_1	funannotate	exon	124572	125624	.	-	.	ID=WB115_000040-T1.exon2;Parent=WB115_000040-T1;
scaffold_1	funannotate	CDS	125674	126420	.	-	0	ID=WB115_000040-T1.cds;Parent=WB115_000040-T1;
scaffold_1	funannotate	CDS	124572	125624	.	-	0	ID=WB115_000040-T1.cds;Parent=WB115_000040-T1;
scaffold_1	funannotate	gene	141184	143160	.	+	.	ID=WB115_000041;
scaffold_1	funannotate	mRNA	141184	143160	.	+	.	ID=WB115_000041-T1;Parent=WB115_000041;product=hypothetical protein;
scaffold_1	funannotate	exon	141184	141548	.	+	.	ID=WB115_000041-T1.exon1;Parent=WB115_000041-T1;
scaffold_1	funannotate	exon	141612	141710	.	+	.	ID=WB115_000041-T1.exon2;Parent=WB115_000041-T1;
scaffold_1	funannotate	exon	141765	141832	.	+	.	ID=WB115_000041-T1.exon3;Parent=WB115_000041-T1;
scaffold_1	funannotate	exon	141893	142309	.	+	.	ID=WB115_000041-T1.exon4;Parent=WB115_000041-T1;
scaffold_1	funannotate	exon	142364	143160	.	+	.	ID=WB115_000041-T1.exon5;Parent=WB115_000041-T1;
scaffold_1	funannotate	CDS	141184	141548	.	+	0	ID=WB115_000041-T1.cds;Parent=WB115_000041-T1;
scaffold_1	funannotate	CDS	141612	141710	.	+	1	ID=WB115_000041-T1.cds;Parent=WB115_000041-T1;
scaffold_1	funannotate	CDS	141765	141832	.	+	1	ID=WB115_000041-T1.cds;Parent=WB115_000041-T1;
scaffold_1	funannotate	CDS	141893	142309	.	+	2	ID=WB115_000041-T1.cds;Parent=WB115_000041-T1;
scaffold_1	funannotate	CDS	142364	143160	.	+	2	ID=WB115_000041-T1.cds;Parent=WB115_000041-T1;
scaffold_1	funannotate	gene	144389	145345	.	-	.	ID=WB115_000042;
scaffold_1	funannotate	mRNA	144389	145345	.	-	.	ID=WB115_000042-T1;Parent=WB115_000042;product=hypothetical protein;
scaffold_1	funannotate	exon	144389	145345	.	-	.	ID=WB115_000042-T1.exon1;Parent=WB115_000042-T1;
scaffold_1	funannotate	CDS	144389	145345	.	-	0	ID=WB115_000042-T1.cds;Parent=WB115_000042-T1;
scaffold_1	funannotate	gene	146681	148275	.	+	.	ID=WB115_000043;
scaffold_1	funannotate	mRNA	146681	148275	.	+	.	ID=WB115_000043-T1;Parent=WB115_000043;product=hypothetical protein;
scaffold_1	funannotate	exon	146681	146734	.	+	.	ID=WB115_000043-T1.exon1;Parent=WB115_000043-T1;
scaffold_1	funannotate	exon	146853	146951	.	+	.	ID=WB115_000043-T1.exon2;Parent=WB115_000043-T1;
scaffold_1	funannotate	exon	147014	148163	.	+	.	ID=WB115_000043-T1.exon3;Parent=WB115_000043-T1;
scaffold_1	funannotate	exon	148232	148275	.	+	.	ID=WB115_000043-T1.exon4;Parent=WB115_000043-T1;
scaffold_1	funannotate	CDS	146681	146734	.	+	0	ID=WB115_000043-T1.cds;Parent=WB115_000043-T1;
scaffold_1	funannotate	CDS	146853	146951	.	+	0	ID=WB115_000043-T1.cds;Parent=WB115_000043-T1;
scaffold_1	funannotate	CDS	147014	148163	.	+	0	ID=WB115_000043-T1.cds;Parent=WB115_000043-T1;
scaffold_1	funannotate	CDS	148232	148275	.	+	2	ID=WB115_000043-T1.cds;Parent=WB115_000043-T1;
scaffold_1	funannotate	gene	148740	149579	.	-	.	ID=WB115_000044;
scaffold_1	funannotate	mRNA	148740	149579	.	-	.	ID=WB115_000044-T1;Parent=WB115_000044;product=hypothetical protein;
scaffold_1	funannotate	exon	148740	149579	.	-	.	ID=WB115_000044-T1.exon1;Parent=WB115_000044-T1;
scaffold_1	funannotate	CDS	148740	149579	.	-	0	ID=WB115_000044-T1.cds;Parent=WB115_000044-T1;
scaffold_1	funannotate	gene	150873	153712	.	-	.	ID=WB115_000045;
scaffold_1	funannotate	mRNA	150873	153712	.	-	.	ID=WB115_000045-T1;Parent=WB115_000045;product=hypothetical protein;
scaffold_1	funannotate	exon	153300	153712	.	-	.	ID=WB115_000045-T1.exon1;Parent=WB115_000045-T1;
scaffold_1	funannotate	exon	150873	153228	.	-	.	ID=WB115_000045-T1.exon2;Parent=WB115_000045-T1;
scaffold_1	funannotate	CDS	153300	153712	.	-	0	ID=WB115_000045-T1.cds;Parent=WB115_000045-T1;
scaffold_1	funannotate	CDS	150873	153228	.	-	1	ID=WB115_000045-T1.cds;Parent=WB115_000045-T1;
scaffold_1	funannotate	gene	155761	156611	.	+	.	ID=WB115_000046;
scaffold_1	funannotate	mRNA	155761	156611	.	+	.	ID=WB115_000046-T1;Parent=WB115_000046;product=hypothetical protein;
scaffold_1	funannotate	exon	155761	155867	.	+	.	ID=WB115_000046-T1.exon1;Parent=WB115_000046-T1;
scaffold_1	funannotate	exon	155922	156031	.	+	.	ID=WB115_000046-T1.exon2;Parent=WB115_000046-T1;
scaffold_1	funannotate	exon	156106	156611	.	+	.	ID=WB115_000046-T1.exon3;Parent=WB115_000046-T1;
scaffold_1	funannotate	CDS	155761	155867	.	+	0	ID=WB115_000046-T1.cds;Parent=WB115_000046-T1;
scaffold_1	funannotate	CDS	155922	156031	.	+	1	ID=WB115_000046-T1.cds;Parent=WB115_000046-T1;
scaffold_1	funannotate	CDS	156106	156611	.	+	2	ID=WB115_000046-T1.cds;Parent=WB115_000046-T1;
scaffold_1	funannotate	gene	157399	158562	.	+	.	ID=WB115_000047;
scaffold_1	funannotate	mRNA	157399	158562	.	+	.	ID=WB115_000047-T1;Parent=WB115_000047;product=hypothetical protein;
scaffold_1	funannotate	exon	157399	157807	.	+	.	ID=WB115_000047-T1.exon1;Parent=WB115_000047-T1;
scaffold_1	funannotate	exon	157862	158562	.	+	.	ID=WB115_000047-T1.exon2;Parent=WB115_000047-T1;
scaffold_1	funannotate	CDS	157399	157807	.	+	0	ID=WB115_000047-T1.cds;Parent=WB115_000047-T1;
scaffold_1	funannotate	CDS	157862	158562	.	+	2	ID=WB115_000047-T1.cds;Parent=WB115_000047-T1;
scaffold_1	funannotate	gene	161163	168542	.	+	.	ID=WB115_000048;
scaffold_1	funannotate	mRNA	161163	168542	.	+	.	ID=WB115_000048-T1;Parent=WB115_000048;product=hypothetical protein;
scaffold_1	funannotate	exon	161163	168542	.	+	.	ID=WB115_000048-T1.exon1;Parent=WB115_000048-T1;
scaffold_1	funannotate	CDS	161163	168542	.	+	0	ID=WB115_000048-T1.cds;Parent=WB115_000048-T1;
scaffold_1	funannotate	gene	172563	172903	.	+	.	ID=WB115_000049;
scaffold_1	funannotate	mRNA	172563	172903	.	+	.	ID=WB115_000049-T1;Parent=WB115_000049;product=hypothetical protein;
scaffold_1	funannotate	exon	172563	172712	.	+	.	ID=WB115_000049-T1.exon1;Parent=WB115_000049-T1;
scaffold_1	funannotate	exon	172763	172903	.	+	.	ID=WB115_000049-T1.exon2;Parent=WB115_000049-T1;
scaffold_1	funannotate	CDS	172563	172712	.	+	0	ID=WB115_000049-T1.cds;Parent=WB115_000049-T1;
scaffold_1	funannotate	CDS	172763	172903	.	+	0	ID=WB115_000049-T1.cds;Parent=WB115_000049-T1;
scaffold_1	funannotate	gene	174682	175719	.	+	.	ID=WB115_000050;
scaffold_1	funannotate	mRNA	174682	175719	.	+	.	ID=WB115_000050-T1;Parent=WB115_000050;product=hypothetical protein;
scaffold_1	funannotate	exon	174682	175719	.	+	.	ID=WB115_000050-T1.exon1;Parent=WB115_000050-T1;
scaffold_1	funannotate	CDS	174682	175719	.	+	0	ID=WB115_000050-T1.cds;Parent=WB115_000050-T1;
scaffold_1	funannotate	gene	176283	177590	.	-	.	ID=WB115_000051;
scaffold_1	funannotate	mRNA	176283	177590	.	-	.	ID=WB115_000051-T1;Parent=WB115_000051;product=hypothetical protein;
scaffold_1	funannotate	exon	177503	177590	.	-	.	ID=WB115_000051-T1.exon1;Parent=WB115_000051-T1;
scaffold_1	funannotate	exon	176283	177397	.	-	.	ID=WB115_000051-T1.exon2;Parent=WB115_000051-T1;
scaffold_1	funannotate	CDS	177503	177590	.	-	0	ID=WB115_000051-T1.cds;Parent=WB115_000051-T1;
scaffold_1	funannotate	CDS	176283	177397	.	-	2	ID=WB115_000051-T1.cds;Parent=WB115_000051-T1;
scaffold_1	funannotate	gene	178168	180018	.	+	.	ID=WB115_000052;
scaffold_1	funannotate	mRNA	178168	180018	.	+	.	ID=WB115_000052-T1;Parent=WB115_000052;product=hypothetical protein;
scaffold_1	funannotate	exon	178168	178797	.	+	.	ID=WB115_000052-T1.exon1;Parent=WB115_000052-T1;
scaffold_1	funannotate	exon	178993	179461	.	+	.	ID=WB115_000052-T1.exon2;Parent=WB115_000052-T1;
scaffold_1	funannotate	exon	179551	179628	.	+	.	ID=WB115_000052-T1.exon3;Parent=WB115_000052-T1;
scaffold_1	funannotate	exon	179738	179961	.	+	.	ID=WB115_000052-T1.exon4;Parent=WB115_000052-T1;
scaffold_1	funannotate	exon	180004	180018	.	+	.	ID=WB115_000052-T1.exon5;Parent=WB115_000052-T1;
scaffold_1	funannotate	CDS	178168	178797	.	+	0	ID=WB115_000052-T1.cds;Parent=WB115_000052-T1;
scaffold_1	funannotate	CDS	178993	179461	.	+	0	ID=WB115_000052-T1.cds;Parent=WB115_000052-T1;
scaffold_1	funannotate	CDS	179551	179628	.	+	2	ID=WB115_000052-T1.cds;Parent=WB115_000052-T1;
scaffold_1	funannotate	CDS	179738	179961	.	+	2	ID=WB115_000052-T1.cds;Parent=WB115_000052-T1;
scaffold_1	funannotate	CDS	180004	180018	.	+	0	ID=WB115_000052-T1.cds;Parent=WB115_000052-T1;
scaffold_1	funannotate	gene	180534	181379	.	-	.	ID=WB115_000053;
scaffold_1	funannotate	mRNA	180534	181379	.	-	.	ID=WB115_000053-T1;Parent=WB115_000053;product=hypothetical protein;
scaffold_1	funannotate	exon	180534	181379	.	-	.	ID=WB115_000053-T1.exon1;Parent=WB115_000053-T1;
scaffold_1	funannotate	CDS	180534	181379	.	-	0	ID=WB115_000053-T1.cds;Parent=WB115_000053-T1;
scaffold_1	funannotate	gene	182627	190149	.	+	.	ID=WB115_000054;
scaffold_1	funannotate	mRNA	182627	190149	.	+	.	ID=WB115_000054-T1;Parent=WB115_000054;product=hypothetical protein;
scaffold_1	funannotate	exon	182627	183020	.	+	.	ID=WB115_000054-T1.exon1;Parent=WB115_000054-T1;
scaffold_1	funannotate	exon	183072	183189	.	+	.	ID=WB115_000054-T1.exon2;Parent=WB115_000054-T1;
scaffold_1	funannotate	exon	183523	187996	.	+	.	ID=WB115_000054-T1.exon3;Parent=WB115_000054-T1;
scaffold_1	funannotate	exon	188053	189237	.	+	.	ID=WB115_000054-T1.exon4;Parent=WB115_000054-T1;
scaffold_1	funannotate	exon	189289	190149	.	+	.	ID=WB115_000054-T1.exon5;Parent=WB115_000054-T1;
scaffold_1	funannotate	CDS	182627	183020	.	+	0	ID=WB115_000054-T1.cds;Parent=WB115_000054-T1;
scaffold_1	funannotate	CDS	183072	183189	.	+	2	ID=WB115_000054-T1.cds;Parent=WB115_000054-T1;
scaffold_1	funannotate	CDS	183523	187996	.	+	1	ID=WB115_000054-T1.cds;Parent=WB115_000054-T1;
scaffold_1	funannotate	CDS	188053	189237	.	+	0	ID=WB115_000054-T1.cds;Parent=WB115_000054-T1;
scaffold_1	funannotate	CDS	189289	190149	.	+	0	ID=WB115_000054-T1.cds;Parent=WB115_000054-T1;
scaffold_1	funannotate	gene	192262	193117	.	-	.	ID=WB115_000055;
scaffold_1	funannotate	mRNA	192262	193117	.	-	.	ID=WB115_000055-T1;Parent=WB115_000055;product=hypothetical protein;
scaffold_1	funannotate	exon	192686	193117	.	-	.	ID=WB115_000055-T1.exon1;Parent=WB115_000055-T1;
scaffold_1	funannotate	exon	192262	192609	.	-	.	ID=WB115_000055-T1.exon2;Parent=WB115_000055-T1;
scaffold_1	funannotate	CDS	192686	193117	.	-	0	ID=WB115_000055-T1.cds;Parent=WB115_000055-T1;
scaffold_1	funannotate	CDS	192262	192609	.	-	0	ID=WB115_000055-T1.cds;Parent=WB115_000055-T1;
scaffold_1	funannotate	gene	193946	194155	.	+	.	ID=WB115_000056;
scaffold_1	funannotate	mRNA	193946	194155	.	+	.	ID=WB115_000056-T1;Parent=WB115_000056;product=hypothetical protein;
scaffold_1	funannotate	exon	193946	194155	.	+	.	ID=WB115_000056-T1.exon1;Parent=WB115_000056-T1;
scaffold_1	funannotate	CDS	193946	194155	.	+	0	ID=WB115_000056-T1.cds;Parent=WB115_000056-T1;
scaffold_1	funannotate	gene	194687	195683	.	+	.	ID=WB115_000057;
scaffold_1	funannotate	mRNA	194687	195683	.	+	.	ID=WB115_000057-T1;Parent=WB115_000057;product=hypothetical protein;
scaffold_1	funannotate	exon	194687	194873	.	+	.	ID=WB115_000057-T1.exon1;Parent=WB115_000057-T1;
scaffold_1	funannotate	exon	194947	195683	.	+	.	ID=WB115_000057-T1.exon2;Parent=WB115_000057-T1;
scaffold_1	funannotate	CDS	194687	194873	.	+	0	ID=WB115_000057-T1.cds;Parent=WB115_000057-T1;
scaffold_1	funannotate	CDS	194947	195683	.	+	2	ID=WB115_000057-T1.cds;Parent=WB115_000057-T1;
scaffold_1	funannotate	gene	196276	197299	.	+	.	ID=WB115_000058;
scaffold_1	funannotate	mRNA	196276	197299	.	+	.	ID=WB115_000058-T1;Parent=WB115_000058;product=hypothetical protein;
scaffold_1	funannotate	exon	196276	196415	.	+	.	ID=WB115_000058-T1.exon1;Parent=WB115_000058-T1;
scaffold_1	funannotate	exon	196528	196633	.	+	.	ID=WB115_000058-T1.exon2;Parent=WB115_000058-T1;
scaffold_1	funannotate	exon	196721	197299	.	+	.	ID=WB115_000058-T1.exon3;Parent=WB115_000058-T1;
scaffold_1	funannotate	CDS	196276	196415	.	+	0	ID=WB115_000058-T1.cds;Parent=WB115_000058-T1;
scaffold_1	funannotate	CDS	196528	196633	.	+	1	ID=WB115_000058-T1.cds;Parent=WB115_000058-T1;
scaffold_1	funannotate	CDS	196721	197299	.	+	0	ID=WB115_000058-T1.cds;Parent=WB115_000058-T1;
scaffold_1	funannotate	gene	197765	199965	.	-	.	ID=WB115_000059;
scaffold_1	funannotate	mRNA	197765	199965	.	-	.	ID=WB115_000059-T1;Parent=WB115_000059;product=hypothetical protein;
scaffold_1	funannotate	exon	199647	199965	.	-	.	ID=WB115_000059-T1.exon1;Parent=WB115_000059-T1;
scaffold_1	funannotate	exon	198742	199561	.	-	.	ID=WB115_000059-T1.exon2;Parent=WB115_000059-T1;
scaffold_1	funannotate	exon	197765	198641	.	-	.	ID=WB115_000059-T1.exon3;Parent=WB115_000059-T1;
scaffold_1	funannotate	CDS	199647	199965	.	-	0	ID=WB115_000059-T1.cds;Parent=WB115_000059-T1;
scaffold_1	funannotate	CDS	198742	199561	.	-	2	ID=WB115_000059-T1.cds;Parent=WB115_000059-T1;
scaffold_1	funannotate	CDS	197765	198641	.	-	1	ID=WB115_000059-T1.cds;Parent=WB115_000059-T1;
scaffold_1	funannotate	gene	202393	204463	.	+	.	ID=WB115_000060;
scaffold_1	funannotate	mRNA	202393	204463	.	+	.	ID=WB115_000060-T1;Parent=WB115_000060;product=hypothetical protein;
scaffold_1	funannotate	exon	202393	204211	.	+	.	ID=WB115_000060-T1.exon1;Parent=WB115_000060-T1;
scaffold_1	funannotate	exon	204297	204463	.	+	.	ID=WB115_000060-T1.exon2;Parent=WB115_000060-T1;
scaffold_1	funannotate	CDS	202393	204211	.	+	0	ID=WB115_000060-T1.cds;Parent=WB115_000060-T1;
scaffold_1	funannotate	CDS	204297	204463	.	+	2	ID=WB115_000060-T1.cds;Parent=WB115_000060-T1;
scaffold_1	funannotate	gene	205797	206843	.	-	.	ID=WB115_000061;
scaffold_1	funannotate	mRNA	205797	206843	.	-	.	ID=WB115_000061-T1;Parent=WB115_000061;product=hypothetical protein;
scaffold_1	funannotate	exon	205797	206843	.	-	.	ID=WB115_000061-T1.exon1;Parent=WB115_000061-T1;
scaffold_1	funannotate	CDS	205797	206843	.	-	0	ID=WB115_000061-T1.cds;Parent=WB115_000061-T1;
scaffold_1	funannotate	gene	207831	208163	.	-	.	ID=WB115_000062;
scaffold_1	funannotate	mRNA	207831	208163	.	-	.	ID=WB115_000062-T1;Parent=WB115_000062;product=hypothetical protein;
scaffold_1	funannotate	exon	207831	208163	.	-	.	ID=WB115_000062-T1.exon1;Parent=WB115_000062-T1;
scaffold_1	funannotate	CDS	207831	208163	.	-	0	ID=WB115_000062-T1.cds;Parent=WB115_000062-T1;
scaffold_1	funannotate	gene	208748	211024	.	-	.	ID=WB115_000063;
scaffold_1	funannotate	mRNA	208748	211024	.	-	.	ID=WB115_000063-T1;Parent=WB115_000063;product=hypothetical protein;
scaffold_1	funannotate	exon	210646	211024	.	-	.	ID=WB115_000063-T1.exon1;Parent=WB115_000063-T1;
scaffold_1	funannotate	exon	210555	210574	.	-	.	ID=WB115_000063-T1.exon2;Parent=WB115_000063-T1;
scaffold_1	funannotate	exon	210101	210462	.	-	.	ID=WB115_000063-T1.exon3;Parent=WB115_000063-T1;
scaffold_1	funannotate	exon	209957	210035	.	-	.	ID=WB115_000063-T1.exon4;Parent=WB115_000063-T1;
scaffold_1	funannotate	exon	209361	209741	.	-	.	ID=WB115_000063-T1.exon5;Parent=WB115_000063-T1;
scaffold_1	funannotate	exon	209223	209289	.	-	.	ID=WB115_000063-T1.exon6;Parent=WB115_000063-T1;
scaffold_1	funannotate	exon	209130	209162	.	-	.	ID=WB115_000063-T1.exon7;Parent=WB115_000063-T1;
scaffold_1	funannotate	exon	208996	209074	.	-	.	ID=WB115_000063-T1.exon8;Parent=WB115_000063-T1;
scaffold_1	funannotate	exon	208748	208898	.	-	.	ID=WB115_000063-T1.exon9;Parent=WB115_000063-T1;
scaffold_1	funannotate	CDS	210646	211024	.	-	0	ID=WB115_000063-T1.cds;Parent=WB115_000063-T1;
scaffold_1	funannotate	CDS	210555	210574	.	-	2	ID=WB115_000063-T1.cds;Parent=WB115_000063-T1;
scaffold_1	funannotate	CDS	210101	210462	.	-	0	ID=WB115_000063-T1.cds;Parent=WB115_000063-T1;
scaffold_1	funannotate	CDS	209957	210035	.	-	1	ID=WB115_000063-T1.cds;Parent=WB115_000063-T1;
scaffold_1	funannotate	CDS	209361	209741	.	-	0	ID=WB115_000063-T1.cds;Parent=WB115_000063-T1;
scaffold_1	funannotate	CDS	209223	209289	.	-	0	ID=WB115_000063-T1.cds;Parent=WB115_000063-T1;
scaffold_1	funannotate	CDS	209130	209162	.	-	2	ID=WB115_000063-T1.cds;Parent=WB115_000063-T1;
scaffold_1	funannotate	CDS	208996	209074	.	-	2	ID=WB115_000063-T1.cds;Parent=WB115_000063-T1;
scaffold_1	funannotate	CDS	208748	208898	.	-	1	ID=WB115_000063-T1.cds;Parent=WB115_000063-T1;
scaffold_1	funannotate	gene	218279	221079	.	-	.	ID=WB115_000064;
scaffold_1	funannotate	mRNA	218279	221079	.	-	.	ID=WB115_000064-T1;Parent=WB115_000064;product=hypothetical protein;
scaffold_1	funannotate	exon	220311	221079	.	-	.	ID=WB115_000064-T1.exon1;Parent=WB115_000064-T1;
scaffold_1	funannotate	exon	219257	220162	.	-	.	ID=WB115_000064-T1.exon2;Parent=WB115_000064-T1;
scaffold_1	funannotate	exon	218279	219126	.	-	.	ID=WB115_000064-T1.exon3;Parent=WB115_000064-T1;
scaffold_1	funannotate	CDS	220311	221079	.	-	0	ID=WB115_000064-T1.cds;Parent=WB115_000064-T1;
scaffold_1	funannotate	CDS	219257	220162	.	-	2	ID=WB115_000064-T1.cds;Parent=WB115_000064-T1;
scaffold_1	funannotate	CDS	218279	219126	.	-	2	ID=WB115_000064-T1.cds;Parent=WB115_000064-T1;
scaffold_1	funannotate	gene	222057	223308	.	+	.	ID=WB115_000065;
scaffold_1	funannotate	mRNA	222057	223308	.	+	.	ID=WB115_000065-T1;Parent=WB115_000065;product=hypothetical protein;
scaffold_1	funannotate	exon	222057	222386	.	+	.	ID=WB115_000065-T1.exon1;Parent=WB115_000065-T1;
scaffold_1	funannotate	exon	222467	223169	.	+	.	ID=WB115_000065-T1.exon2;Parent=WB115_000065-T1;
scaffold_1	funannotate	exon	223265	223308	.	+	.	ID=WB115_000065-T1.exon3;Parent=WB115_000065-T1;
scaffold_1	funannotate	CDS	222057	222386	.	+	0	ID=WB115_000065-T1.cds;Parent=WB115_000065-T1;
scaffold_1	funannotate	CDS	222467	223169	.	+	0	ID=WB115_000065-T1.cds;Parent=WB115_000065-T1;
scaffold_1	funannotate	CDS	223265	223308	.	+	2	ID=WB115_000065-T1.cds;Parent=WB115_000065-T1;
scaffold_1	funannotate	gene	223664	224692	.	-	.	ID=WB115_000066;
scaffold_1	funannotate	mRNA	223664	224692	.	-	.	ID=WB115_000066-T1;Parent=WB115_000066;product=hypothetical protein;
scaffold_1	funannotate	exon	223908	224692	.	-	.	ID=WB115_000066-T1.exon1;Parent=WB115_000066-T1;
scaffold_1	funannotate	exon	223664	223844	.	-	.	ID=WB115_000066-T1.exon2;Parent=WB115_000066-T1;
scaffold_1	funannotate	CDS	223908	224692	.	-	0	ID=WB115_000066-T1.cds;Parent=WB115_000066-T1;
scaffold_1	funannotate	CDS	223664	223844	.	-	1	ID=WB115_000066-T1.cds;Parent=WB115_000066-T1;
scaffold_1	funannotate	gene	225562	227793	.	+	.	ID=WB115_000067;
scaffold_1	funannotate	mRNA	225562	227793	.	+	.	ID=WB115_000067-T1;Parent=WB115_000067;product=hypothetical protein;
scaffold_1	funannotate	exon	225562	225766	.	+	.	ID=WB115_000067-T1.exon1;Parent=WB115_000067-T1;
scaffold_1	funannotate	exon	225898	226133	.	+	.	ID=WB115_000067-T1.exon2;Parent=WB115_000067-T1;
scaffold_1	funannotate	exon	226368	226433	.	+	.	ID=WB115_000067-T1.exon3;Parent=WB115_000067-T1;
scaffold_1	funannotate	exon	226530	226655	.	+	.	ID=WB115_000067-T1.exon4;Parent=WB115_000067-T1;
scaffold_1	funannotate	exon	226712	226920	.	+	.	ID=WB115_000067-T1.exon5;Parent=WB115_000067-T1;
scaffold_1	funannotate	exon	226983	227408	.	+	.	ID=WB115_000067-T1.exon6;Parent=WB115_000067-T1;
scaffold_1	funannotate	exon	227468	227672	.	+	.	ID=WB115_000067-T1.exon7;Parent=WB115_000067-T1;
scaffold_1	funannotate	exon	227770	227793	.	+	.	ID=WB115_000067-T1.exon8;Parent=WB115_000067-T1;
scaffold_1	funannotate	CDS	225562	225766	.	+	0	ID=WB115_000067-T1.cds;Parent=WB115_000067-T1;
scaffold_1	funannotate	CDS	225898	226133	.	+	2	ID=WB115_000067-T1.cds;Parent=WB115_000067-T1;
scaffold_1	funannotate	CDS	226368	226433	.	+	0	ID=WB115_000067-T1.cds;Parent=WB115_000067-T1;
scaffold_1	funannotate	CDS	226530	226655	.	+	0	ID=WB115_000067-T1.cds;Parent=WB115_000067-T1;
scaffold_1	funannotate	CDS	226712	226920	.	+	0	ID=WB115_000067-T1.cds;Parent=WB115_000067-T1;
scaffold_1	funannotate	CDS	226983	227408	.	+	1	ID=WB115_000067-T1.cds;Parent=WB115_000067-T1;
scaffold_1	funannotate	CDS	227468	227672	.	+	1	ID=WB115_000067-T1.cds;Parent=WB115_000067-T1;
scaffold_1	funannotate	CDS	227770	227793	.	+	0	ID=WB115_000067-T1.cds;Parent=WB115_000067-T1;
scaffold_1	funannotate	gene	230096	231258	.	-	.	ID=WB115_000068;
scaffold_1	funannotate	mRNA	230096	231258	.	-	.	ID=WB115_000068-T1;Parent=WB115_000068;product=hypothetical protein;
scaffold_1	funannotate	exon	231187	231258	.	-	.	ID=WB115_000068-T1.exon1;Parent=WB115_000068-T1;
scaffold_1	funannotate	exon	230096	231028	.	-	.	ID=WB115_000068-T1.exon2;Parent=WB115_000068-T1;
scaffold_1	funannotate	CDS	231187	231258	.	-	0	ID=WB115_000068-T1.cds;Parent=WB115_000068-T1;
scaffold_1	funannotate	CDS	230096	231028	.	-	0	ID=WB115_000068-T1.cds;Parent=WB115_000068-T1;
scaffold_1	funannotate	gene	236353	238175	.	-	.	ID=WB115_000069;
scaffold_1	funannotate	mRNA	236353	238175	.	-	.	ID=WB115_000069-T1;Parent=WB115_000069;product=hypothetical protein;
scaffold_1	funannotate	exon	238145	238175	.	-	.	ID=WB115_000069-T1.exon1;Parent=WB115_000069-T1;
scaffold_1	funannotate	exon	237334	237736	.	-	.	ID=WB115_000069-T1.exon2;Parent=WB115_000069-T1;
scaffold_1	funannotate	exon	236353	237268	.	-	.	ID=WB115_000069-T1.exon3;Parent=WB115_000069-T1;
scaffold_1	funannotate	CDS	238145	238175	.	-	0	ID=WB115_000069-T1.cds;Parent=WB115_000069-T1;
scaffold_1	funannotate	CDS	237334	237736	.	-	2	ID=WB115_000069-T1.cds;Parent=WB115_000069-T1;
scaffold_1	funannotate	CDS	236353	237268	.	-	1	ID=WB115_000069-T1.cds;Parent=WB115_000069-T1;
scaffold_1	funannotate	gene	238964	240166	.	-	.	ID=WB115_000070;
scaffold_1	funannotate	mRNA	238964	240166	.	-	.	ID=WB115_000070-T1;Parent=WB115_000070;product=hypothetical protein;
scaffold_1	funannotate	exon	238964	240166	.	-	.	ID=WB115_000070-T1.exon1;Parent=WB115_000070-T1;
scaffold_1	funannotate	CDS	238964	240166	.	-	0	ID=WB115_000070-T1.cds;Parent=WB115_000070-T1;
scaffold_1	funannotate	gene	243207	243908	.	-	.	ID=WB115_000071;
scaffold_1	funannotate	mRNA	243207	243908	.	-	.	ID=WB115_000071-T1;Parent=WB115_000071;product=hypothetical protein;
scaffold_1	funannotate	exon	243846	243908	.	-	.	ID=WB115_000071-T1.exon1;Parent=WB115_000071-T1;
scaffold_1	funannotate	exon	243207	243794	.	-	.	ID=WB115_000071-T1.exon2;Parent=WB115_000071-T1;
scaffold_1	funannotate	CDS	243846	243908	.	-	0	ID=WB115_000071-T1.cds;Parent=WB115_000071-T1;
scaffold_1	funannotate	CDS	243207	243794	.	-	0	ID=WB115_000071-T1.cds;Parent=WB115_000071-T1;
scaffold_1	funannotate	gene	246589	247391	.	-	.	ID=WB115_000072;
scaffold_1	funannotate	mRNA	246589	247391	.	-	.	ID=WB115_000072-T1;Parent=WB115_000072;product=hypothetical protein;
scaffold_1	funannotate	exon	247231	247391	.	-	.	ID=WB115_000072-T1.exon1;Parent=WB115_000072-T1;
scaffold_1	funannotate	exon	247042	247095	.	-	.	ID=WB115_000072-T1.exon2;Parent=WB115_000072-T1;
scaffold_1	funannotate	exon	246589	246955	.	-	.	ID=WB115_000072-T1.exon3;Parent=WB115_000072-T1;
scaffold_1	funannotate	CDS	247231	247391	.	-	0	ID=WB115_000072-T1.cds;Parent=WB115_000072-T1;
scaffold_1	funannotate	CDS	247042	247095	.	-	1	ID=WB115_000072-T1.cds;Parent=WB115_000072-T1;
scaffold_1	funannotate	CDS	246589	246955	.	-	1	ID=WB115_000072-T1.cds;Parent=WB115_000072-T1;
scaffold_1	funannotate	gene	248192	248958	.	-	.	ID=WB115_000073;
scaffold_1	funannotate	mRNA	248192	248958	.	-	.	ID=WB115_000073-T1;Parent=WB115_000073;product=hypothetical protein;
scaffold_1	funannotate	exon	248937	248958	.	-	.	ID=WB115_000073-T1.exon1;Parent=WB115_000073-T1;
scaffold_1	funannotate	exon	248539	248783	.	-	.	ID=WB115_000073-T1.exon2;Parent=WB115_000073-T1;
scaffold_1	funannotate	exon	248192	248419	.	-	.	ID=WB115_000073-T1.exon3;Parent=WB115_000073-T1;
scaffold_1	funannotate	CDS	248937	248958	.	-	0	ID=WB115_000073-T1.cds;Parent=WB115_000073-T1;
scaffold_1	funannotate	CDS	248539	248783	.	-	2	ID=WB115_000073-T1.cds;Parent=WB115_000073-T1;
scaffold_1	funannotate	CDS	248192	248419	.	-	0	ID=WB115_000073-T1.cds;Parent=WB115_000073-T1;
scaffold_1	funannotate	gene	249721	251416	.	+	.	ID=WB115_000074;
scaffold_1	funannotate	mRNA	249721	251416	.	+	.	ID=WB115_000074-T1;Parent=WB115_000074;product=hypothetical protein;
scaffold_1	funannotate	exon	249721	249761	.	+	.	ID=WB115_000074-T1.exon1;Parent=WB115_000074-T1;
scaffold_1	funannotate	exon	249984	250739	.	+	.	ID=WB115_000074-T1.exon2;Parent=WB115_000074-T1;
scaffold_1	funannotate	exon	250795	251416	.	+	.	ID=WB115_000074-T1.exon3;Parent=WB115_000074-T1;
scaffold_1	funannotate	CDS	249721	249761	.	+	0	ID=WB115_000074-T1.cds;Parent=WB115_000074-T1;
scaffold_1	funannotate	CDS	249984	250739	.	+	1	ID=WB115_000074-T1.cds;Parent=WB115_000074-T1;
scaffold_1	funannotate	CDS	250795	251416	.	+	1	ID=WB115_000074-T1.cds;Parent=WB115_000074-T1;
scaffold_1	funannotate	gene	256145	259537	.	+	.	ID=WB115_000075;
scaffold_1	funannotate	mRNA	256145	259537	.	+	.	ID=WB115_000075-T1;Parent=WB115_000075;product=hypothetical protein;
scaffold_1	funannotate	exon	256145	256829	.	+	.	ID=WB115_000075-T1.exon1;Parent=WB115_000075-T1;
scaffold_1	funannotate	exon	256901	258308	.	+	.	ID=WB115_000075-T1.exon2;Parent=WB115_000075-T1;
scaffold_1	funannotate	exon	258370	259537	.	+	.	ID=WB115_000075-T1.exon3;Parent=WB115_000075-T1;
scaffold_1	funannotate	CDS	256145	256829	.	+	0	ID=WB115_000075-T1.cds;Parent=WB115_000075-T1;
scaffold_1	funannotate	CDS	256901	258308	.	+	2	ID=WB115_000075-T1.cds;Parent=WB115_000075-T1;
scaffold_1	funannotate	CDS	258370	259537	.	+	1	ID=WB115_000075-T1.cds;Parent=WB115_000075-T1;
scaffold_1	funannotate	gene	261631	262590	.	-	.	ID=WB115_000076;
scaffold_1	funannotate	mRNA	261631	262590	.	-	.	ID=WB115_000076-T1;Parent=WB115_000076;product=hypothetical protein;
scaffold_1	funannotate	exon	262357	262590	.	-	.	ID=WB115_000076-T1.exon1;Parent=WB115_000076-T1;
scaffold_1	funannotate	exon	262227	262274	.	-	.	ID=WB115_000076-T1.exon2;Parent=WB115_000076-T1;
scaffold_1	funannotate	exon	261928	262155	.	-	.	ID=WB115_000076-T1.exon3;Parent=WB115_000076-T1;
scaffold_1	funannotate	exon	261631	261828	.	-	.	ID=WB115_000076-T1.exon4;Parent=WB115_000076-T1;
scaffold_1	funannotate	CDS	262357	262590	.	-	0	ID=WB115_000076-T1.cds;Parent=WB115_000076-T1;
scaffold_1	funannotate	CDS	262227	262274	.	-	0	ID=WB115_000076-T1.cds;Parent=WB115_000076-T1;
scaffold_1	funannotate	CDS	261928	262155	.	-	0	ID=WB115_000076-T1.cds;Parent=WB115_000076-T1;
scaffold_1	funannotate	CDS	261631	261828	.	-	0	ID=WB115_000076-T1.cds;Parent=WB115_000076-T1;
scaffold_1	funannotate	gene	264307	265319	.	+	.	ID=WB115_000077;
scaffold_1	funannotate	mRNA	264307	265319	.	+	.	ID=WB115_000077-T1;Parent=WB115_000077;product=hypothetical protein;
scaffold_1	funannotate	exon	264307	264613	.	+	.	ID=WB115_000077-T1.exon1;Parent=WB115_000077-T1;
scaffold_1	funannotate	exon	264703	265319	.	+	.	ID=WB115_000077-T1.exon2;Parent=WB115_000077-T1;
scaffold_1	funannotate	CDS	264307	264613	.	+	0	ID=WB115_000077-T1.cds;Parent=WB115_000077-T1;
scaffold_1	funannotate	CDS	264703	265319	.	+	2	ID=WB115_000077-T1.cds;Parent=WB115_000077-T1;
scaffold_1	funannotate	gene	266242	267822	.	+	.	ID=WB115_000078;
scaffold_1	funannotate	mRNA	266242	267822	.	+	.	ID=WB115_000078-T1;Parent=WB115_000078;product=hypothetical protein;
scaffold_1	funannotate	exon	266242	267822	.	+	.	ID=WB115_000078-T1.exon1;Parent=WB115_000078-T1;
scaffold_1	funannotate	CDS	266242	267822	.	+	0	ID=WB115_000078-T1.cds;Parent=WB115_000078-T1;
scaffold_1	funannotate	gene	268550	271405	.	-	.	ID=WB115_000079;
scaffold_1	funannotate	mRNA	268550	271405	.	-	.	ID=WB115_000079-T1;Parent=WB115_000079;product=hypothetical protein;
scaffold_1	funannotate	exon	271003	271405	.	-	.	ID=WB115_000079-T1.exon1;Parent=WB115_000079-T1;
scaffold_1	funannotate	exon	268889	270946	.	-	.	ID=WB115_000079-T1.exon2;Parent=WB115_000079-T1;
scaffold_1	funannotate	exon	268550	268695	.	-	.	ID=WB115_000079-T1.exon3;Parent=WB115_000079-T1;
scaffold_1	funannotate	CDS	271003	271405	.	-	0	ID=WB115_000079-T1.cds;Parent=WB115_000079-T1;
scaffold_1	funannotate	CDS	268889	270946	.	-	2	ID=WB115_000079-T1.cds;Parent=WB115_000079-T1;
scaffold_1	funannotate	CDS	268550	268695	.	-	2	ID=WB115_000079-T1.cds;Parent=WB115_000079-T1;
scaffold_1	funannotate	gene	274511	275422	.	-	.	ID=WB115_000080;
scaffold_1	funannotate	mRNA	274511	275422	.	-	.	ID=WB115_000080-T1;Parent=WB115_000080;product=hypothetical protein;
scaffold_1	funannotate	exon	274511	275422	.	-	.	ID=WB115_000080-T1.exon1;Parent=WB115_000080-T1;
scaffold_1	funannotate	CDS	274511	275422	.	-	0	ID=WB115_000080-T1.cds;Parent=WB115_000080-T1;
scaffold_1	funannotate	gene	276416	277492	.	+	.	ID=WB115_000081;
scaffold_1	funannotate	mRNA	276416	277492	.	+	.	ID=WB115_000081-T1;Parent=WB115_000081;product=hypothetical protein;
scaffold_1	funannotate	exon	276416	276764	.	+	.	ID=WB115_000081-T1.exon1;Parent=WB115_000081-T1;
scaffold_1	funannotate	exon	276823	277043	.	+	.	ID=WB115_000081-T1.exon2;Parent=WB115_000081-T1;
scaffold_1	funannotate	exon	277093	277340	.	+	.	ID=WB115_000081-T1.exon3;Parent=WB115_000081-T1;
scaffold_1	funannotate	exon	277438	277492	.	+	.	ID=WB115_000081-T1.exon4;Parent=WB115_000081-T1;
scaffold_1	funannotate	CDS	276416	276764	.	+	0	ID=WB115_000081-T1.cds;Parent=WB115_000081-T1;
scaffold_1	funannotate	CDS	276823	277043	.	+	2	ID=WB115_000081-T1.cds;Parent=WB115_000081-T1;
scaffold_1	funannotate	CDS	277093	277340	.	+	0	ID=WB115_000081-T1.cds;Parent=WB115_000081-T1;
scaffold_1	funannotate	CDS	277438	277492	.	+	1	ID=WB115_000081-T1.cds;Parent=WB115_000081-T1;
scaffold_1	funannotate	gene	278368	279440	.	-	.	ID=WB115_000082;
scaffold_1	funannotate	mRNA	278368	279440	.	-	.	ID=WB115_000082-T1;Parent=WB115_000082;product=hypothetical protein;
scaffold_1	funannotate	exon	279068	279440	.	-	.	ID=WB115_000082-T1.exon1;Parent=WB115_000082-T1;
scaffold_1	funannotate	exon	278534	279011	.	-	.	ID=WB115_000082-T1.exon2;Parent=WB115_000082-T1;
scaffold_1	funannotate	exon	278368	278479	.	-	.	ID=WB115_000082-T1.exon3;Parent=WB115_000082-T1;
scaffold_1	funannotate	CDS	279068	279440	.	-	0	ID=WB115_000082-T1.cds;Parent=WB115_000082-T1;
scaffold_1	funannotate	CDS	278534	279011	.	-	2	ID=WB115_000082-T1.cds;Parent=WB115_000082-T1;
scaffold_1	funannotate	CDS	278368	278479	.	-	1	ID=WB115_000082-T1.cds;Parent=WB115_000082-T1;
scaffold_1	funannotate	gene	280515	281868	.	-	.	ID=WB115_000083;
scaffold_1	funannotate	mRNA	280515	281868	.	-	.	ID=WB115_000083-T1;Parent=WB115_000083;product=hypothetical protein;
scaffold_1	funannotate	exon	281694	281868	.	-	.	ID=WB115_000083-T1.exon1;Parent=WB115_000083-T1;
scaffold_1	funannotate	exon	280515	281632	.	-	.	ID=WB115_000083-T1.exon2;Parent=WB115_000083-T1;
scaffold_1	funannotate	CDS	281694	281868	.	-	0	ID=WB115_000083-T1.cds;Parent=WB115_000083-T1;
scaffold_1	funannotate	CDS	280515	281632	.	-	2	ID=WB115_000083-T1.cds;Parent=WB115_000083-T1;
scaffold_1	funannotate	gene	284633	286725	.	+	.	ID=WB115_000084;
scaffold_1	funannotate	mRNA	284633	286725	.	+	.	ID=WB115_000084-T1;Parent=WB115_000084;product=hypothetical protein;
scaffold_1	funannotate	exon	284633	284716	.	+	.	ID=WB115_000084-T1.exon1;Parent=WB115_000084-T1;
scaffold_1	funannotate	exon	284790	284902	.	+	.	ID=WB115_000084-T1.exon2;Parent=WB115_000084-T1;
scaffold_1	funannotate	exon	284970	285019	.	+	.	ID=WB115_000084-T1.exon3;Parent=WB115_000084-T1;
scaffold_1	funannotate	exon	285082	285141	.	+	.	ID=WB115_000084-T1.exon4;Parent=WB115_000084-T1;
scaffold_1	funannotate	exon	285231	285484	.	+	.	ID=WB115_000084-T1.exon5;Parent=WB115_000084-T1;
scaffold_1	funannotate	exon	285551	285623	.	+	.	ID=WB115_000084-T1.exon6;Parent=WB115_000084-T1;
scaffold_1	funannotate	exon	285800	286263	.	+	.	ID=WB115_000084-T1.exon7;Parent=WB115_000084-T1;
scaffold_1	funannotate	exon	286366	286725	.	+	.	ID=WB115_000084-T1.exon8;Parent=WB115_000084-T1;
scaffold_1	funannotate	CDS	284633	284716	.	+	0	ID=WB115_000084-T1.cds;Parent=WB115_000084-T1;
scaffold_1	funannotate	CDS	284790	284902	.	+	0	ID=WB115_000084-T1.cds;Parent=WB115_000084-T1;
scaffold_1	funannotate	CDS	284970	285019	.	+	1	ID=WB115_000084-T1.cds;Parent=WB115_000084-T1;
scaffold_1	funannotate	CDS	285082	285141	.	+	2	ID=WB115_000084-T1.cds;Parent=WB115_000084-T1;
scaffold_1	funannotate	CDS	285231	285484	.	+	2	ID=WB115_000084-T1.cds;Parent=WB115_000084-T1;
scaffold_1	funannotate	CDS	285551	285623	.	+	0	ID=WB115_000084-T1.cds;Parent=WB115_000084-T1;
scaffold_1	funannotate	CDS	285800	286263	.	+	2	ID=WB115_000084-T1.cds;Parent=WB115_000084-T1;
scaffold_1	funannotate	CDS	286366	286725	.	+	0	ID=WB115_000084-T1.cds;Parent=WB115_000084-T1;
scaffold_1	funannotate	gene	287285	289024	.	+	.	ID=WB115_000085;
scaffold_1	funannotate	mRNA	287285	289024	.	+	.	ID=WB115_000085-T1;Parent=WB115_000085;product=hypothetical protein;
scaffold_1	funannotate	exon	287285	289024	.	+	.	ID=WB115_000085-T1.exon1;Parent=WB115_000085-T1;
scaffold_1	funannotate	CDS	287285	289024	.	+	0	ID=WB115_000085-T1.cds;Parent=WB115_000085-T1;
scaffold_1	funannotate	gene	289982	291452	.	-	.	ID=WB115_000086;
scaffold_1	funannotate	mRNA	289982	291452	.	-	.	ID=WB115_000086-T1;Parent=WB115_000086;product=hypothetical protein;
scaffold_1	funannotate	exon	291092	291452	.	-	.	ID=WB115_000086-T1.exon1;Parent=WB115_000086-T1;
scaffold_1	funannotate	exon	290703	291023	.	-	.	ID=WB115_000086-T1.exon2;Parent=WB115_000086-T1;
scaffold_1	funannotate	exon	290447	290639	.	-	.	ID=WB115_000086-T1.exon3;Parent=WB115_000086-T1;
scaffold_1	funannotate	exon	290121	290388	.	-	.	ID=WB115_000086-T1.exon4;Parent=WB115_000086-T1;
scaffold_1	funannotate	exon	289982	290071	.	-	.	ID=WB115_000086-T1.exon5;Parent=WB115_000086-T1;
scaffold_1	funannotate	CDS	291092	291452	.	-	0	ID=WB115_000086-T1.cds;Parent=WB115_000086-T1;
scaffold_1	funannotate	CDS	290703	291023	.	-	2	ID=WB115_000086-T1.cds;Parent=WB115_000086-T1;
scaffold_1	funannotate	CDS	290447	290639	.	-	2	ID=WB115_000086-T1.cds;Parent=WB115_000086-T1;
scaffold_1	funannotate	CDS	290121	290388	.	-	1	ID=WB115_000086-T1.cds;Parent=WB115_000086-T1;
scaffold_1	funannotate	CDS	289982	290071	.	-	0	ID=WB115_000086-T1.cds;Parent=WB115_000086-T1;
scaffold_1	funannotate	gene	292902	294783	.	-	.	ID=WB115_000087;
scaffold_1	funannotate	mRNA	292902	294783	.	-	.	ID=WB115_000087-T1;Parent=WB115_000087;product=hypothetical protein;
scaffold_1	funannotate	exon	294721	294783	.	-	.	ID=WB115_000087-T1.exon1;Parent=WB115_000087-T1;
scaffold_1	funannotate	exon	293826	294623	.	-	.	ID=WB115_000087-T1.exon2;Parent=WB115_000087-T1;
scaffold_1	funannotate	exon	293405	293719	.	-	.	ID=WB115_000087-T1.exon3;Parent=WB115_000087-T1;
scaffold_1	funannotate	exon	293154	293320	.	-	.	ID=WB115_000087-T1.exon4;Parent=WB115_000087-T1;
scaffold_1	funannotate	exon	292902	293067	.	-	.	ID=WB115_000087-T1.exon5;Parent=WB115_000087-T1;
scaffold_1	funannotate	CDS	294721	294783	.	-	0	ID=WB115_000087-T1.cds;Parent=WB115_000087-T1;
scaffold_1	funannotate	CDS	293826	294623	.	-	0	ID=WB115_000087-T1.cds;Parent=WB115_000087-T1;
scaffold_1	funannotate	CDS	293405	293719	.	-	0	ID=WB115_000087-T1.cds;Parent=WB115_000087-T1;
scaffold_1	funannotate	CDS	293154	293320	.	-	0	ID=WB115_000087-T1.cds;Parent=WB115_000087-T1;
scaffold_1	funannotate	CDS	292902	293067	.	-	1	ID=WB115_000087-T1.cds;Parent=WB115_000087-T1;
scaffold_1	funannotate	gene	295554	296331	.	+	.	ID=WB115_000088;
scaffold_1	funannotate	mRNA	295554	296331	.	+	.	ID=WB115_000088-T1;Parent=WB115_000088;product=hypothetical protein;
scaffold_1	funannotate	exon	295554	295631	.	+	.	ID=WB115_000088-T1.exon1;Parent=WB115_000088-T1;
scaffold_1	funannotate	exon	295702	296331	.	+	.	ID=WB115_000088-T1.exon2;Parent=WB115_000088-T1;
scaffold_1	funannotate	CDS	295554	295631	.	+	0	ID=WB115_000088-T1.cds;Parent=WB115_000088-T1;
scaffold_1	funannotate	CDS	295702	296331	.	+	0	ID=WB115_000088-T1.cds;Parent=WB115_000088-T1;
scaffold_1	funannotate	gene	298850	299711	.	+	.	ID=WB115_000089;
scaffold_1	funannotate	mRNA	298850	299711	.	+	.	ID=WB115_000089-T1;Parent=WB115_000089;product=hypothetical protein;
scaffold_1	funannotate	exon	298850	299287	.	+	.	ID=WB115_000089-T1.exon1;Parent=WB115_000089-T1;
scaffold_1	funannotate	exon	299346	299711	.	+	.	ID=WB115_000089-T1.exon2;Parent=WB115_000089-T1;
scaffold_1	funannotate	CDS	298850	299287	.	+	0	ID=WB115_000089-T1.cds;Parent=WB115_000089-T1;
scaffold_1	funannotate	CDS	299346	299711	.	+	0	ID=WB115_000089-T1.cds;Parent=WB115_000089-T1;
scaffold_1	funannotate	gene	300645	301886	.	+	.	ID=WB115_000090;
scaffold_1	funannotate	mRNA	300645	301886	.	+	.	ID=WB115_000090-T1;Parent=WB115_000090;product=hypothetical protein;
scaffold_1	funannotate	exon	300645	301886	.	+	.	ID=WB115_000090-T1.exon1;Parent=WB115_000090-T1;
scaffold_1	funannotate	CDS	300645	301886	.	+	0	ID=WB115_000090-T1.cds;Parent=WB115_000090-T1;
scaffold_1	funannotate	gene	302758	303840	.	+	.	ID=WB115_000091;
scaffold_1	funannotate	mRNA	302758	303840	.	+	.	ID=WB115_000091-T1;Parent=WB115_000091;product=hypothetical protein;
scaffold_1	funannotate	exon	302758	303060	.	+	.	ID=WB115_000091-T1.exon1;Parent=WB115_000091-T1;
scaffold_1	funannotate	exon	303122	303260	.	+	.	ID=WB115_000091-T1.exon2;Parent=WB115_000091-T1;
scaffold_1	funannotate	exon	303376	303731	.	+	.	ID=WB115_000091-T1.exon3;Parent=WB115_000091-T1;
scaffold_1	funannotate	exon	303787	303840	.	+	.	ID=WB115_000091-T1.exon4;Parent=WB115_000091-T1;
scaffold_1	funannotate	CDS	302758	303060	.	+	0	ID=WB115_000091-T1.cds;Parent=WB115_000091-T1;
scaffold_1	funannotate	CDS	303122	303260	.	+	0	ID=WB115_000091-T1.cds;Parent=WB115_000091-T1;
scaffold_1	funannotate	CDS	303376	303731	.	+	2	ID=WB115_000091-T1.cds;Parent=WB115_000091-T1;
scaffold_1	funannotate	CDS	303787	303840	.	+	0	ID=WB115_000091-T1.cds;Parent=WB115_000091-T1;
scaffold_1	funannotate	gene	304348	304934	.	-	.	ID=WB115_000092;
scaffold_1	funannotate	mRNA	304348	304934	.	-	.	ID=WB115_000092-T1;Parent=WB115_000092;product=hypothetical protein;
scaffold_1	funannotate	exon	304812	304934	.	-	.	ID=WB115_000092-T1.exon1;Parent=WB115_000092-T1;
scaffold_1	funannotate	exon	304348	304644	.	-	.	ID=WB115_000092-T1.exon2;Parent=WB115_000092-T1;
scaffold_1	funannotate	CDS	304812	304934	.	-	0	ID=WB115_000092-T1.cds;Parent=WB115_000092-T1;
scaffold_1	funannotate	CDS	304348	304644	.	-	0	ID=WB115_000092-T1.cds;Parent=WB115_000092-T1;
scaffold_1	funannotate	gene	305697	308173	.	+	.	ID=WB115_000093;
scaffold_1	funannotate	mRNA	305697	308173	.	+	.	ID=WB115_000093-T1;Parent=WB115_000093;product=hypothetical protein;
scaffold_1	funannotate	exon	305697	306714	.	+	.	ID=WB115_000093-T1.exon1;Parent=WB115_000093-T1;
scaffold_1	funannotate	exon	306785	307607	.	+	.	ID=WB115_000093-T1.exon2;Parent=WB115_000093-T1;
scaffold_1	funannotate	exon	307660	307963	.	+	.	ID=WB115_000093-T1.exon3;Parent=WB115_000093-T1;
scaffold_1	funannotate	exon	308033	308173	.	+	.	ID=WB115_000093-T1.exon4;Parent=WB115_000093-T1;
scaffold_1	funannotate	CDS	305697	306714	.	+	0	ID=WB115_000093-T1.cds;Parent=WB115_000093-T1;
scaffold_1	funannotate	CDS	306785	307607	.	+	2	ID=WB115_000093-T1.cds;Parent=WB115_000093-T1;
scaffold_1	funannotate	CDS	307660	307963	.	+	1	ID=WB115_000093-T1.cds;Parent=WB115_000093-T1;
scaffold_1	funannotate	CDS	308033	308173	.	+	0	ID=WB115_000093-T1.cds;Parent=WB115_000093-T1;
scaffold_1	funannotate	gene	317879	319400	.	+	.	ID=WB115_000094;
scaffold_1	funannotate	mRNA	317879	319400	.	+	.	ID=WB115_000094-T1;Parent=WB115_000094;product=hypothetical protein;
scaffold_1	funannotate	exon	317879	318316	.	+	.	ID=WB115_000094-T1.exon1;Parent=WB115_000094-T1;
scaffold_1	funannotate	exon	318386	318701	.	+	.	ID=WB115_000094-T1.exon2;Parent=WB115_000094-T1;
scaffold_1	funannotate	exon	318766	318991	.	+	.	ID=WB115_000094-T1.exon3;Parent=WB115_000094-T1;
scaffold_1	funannotate	exon	319088	319400	.	+	.	ID=WB115_000094-T1.exon4;Parent=WB115_000094-T1;
scaffold_1	funannotate	CDS	317879	318316	.	+	0	ID=WB115_000094-T1.cds;Parent=WB115_000094-T1;
scaffold_1	funannotate	CDS	318386	318701	.	+	0	ID=WB115_000094-T1.cds;Parent=WB115_000094-T1;
scaffold_1	funannotate	CDS	318766	318991	.	+	2	ID=WB115_000094-T1.cds;Parent=WB115_000094-T1;
scaffold_1	funannotate	CDS	319088	319400	.	+	1	ID=WB115_000094-T1.cds;Parent=WB115_000094-T1;
scaffold_1	funannotate	gene	319604	320646	.	-	.	ID=WB115_000095;
scaffold_1	funannotate	mRNA	319604	320646	.	-	.	ID=WB115_000095-T1;Parent=WB115_000095;product=hypothetical protein;
scaffold_1	funannotate	exon	320329	320646	.	-	.	ID=WB115_000095-T1.exon1;Parent=WB115_000095-T1;
scaffold_1	funannotate	exon	320077	320275	.	-	.	ID=WB115_000095-T1.exon2;Parent=WB115_000095-T1;
scaffold_1	funannotate	exon	319604	320049	.	-	.	ID=WB115_000095-T1.exon3;Parent=WB115_000095-T1;
scaffold_1	funannotate	CDS	320329	320646	.	-	0	ID=WB115_000095-T1.cds;Parent=WB115_000095-T1;
scaffold_1	funannotate	CDS	320077	320275	.	-	0	ID=WB115_000095-T1.cds;Parent=WB115_000095-T1;
scaffold_1	funannotate	CDS	319604	320049	.	-	2	ID=WB115_000095-T1.cds;Parent=WB115_000095-T1;
scaffold_1	funannotate	gene	322385	324928	.	-	.	ID=WB115_000096;
scaffold_1	funannotate	mRNA	322385	324928	.	-	.	ID=WB115_000096-T1;Parent=WB115_000096;product=hypothetical protein;
scaffold_1	funannotate	exon	324880	324928	.	-	.	ID=WB115_000096-T1.exon1;Parent=WB115_000096-T1;
scaffold_1	funannotate	exon	324466	324754	.	-	.	ID=WB115_000096-T1.exon2;Parent=WB115_000096-T1;
scaffold_1	funannotate	exon	324370	324407	.	-	.	ID=WB115_000096-T1.exon3;Parent=WB115_000096-T1;
scaffold_1	funannotate	exon	323452	324293	.	-	.	ID=WB115_000096-T1.exon4;Parent=WB115_000096-T1;
scaffold_1	funannotate	exon	323355	323393	.	-	.	ID=WB115_000096-T1.exon5;Parent=WB115_000096-T1;
scaffold_1	funannotate	exon	323229	323286	.	-	.	ID=WB115_000096-T1.exon6;Parent=WB115_000096-T1;
scaffold_1	funannotate	exon	322794	323167	.	-	.	ID=WB115_000096-T1.exon7;Parent=WB115_000096-T1;
scaffold_1	funannotate	exon	322683	322730	.	-	.	ID=WB115_000096-T1.exon8;Parent=WB115_000096-T1;
scaffold_1	funannotate	exon	322385	322615	.	-	.	ID=WB115_000096-T1.exon9;Parent=WB115_000096-T1;
scaffold_1	funannotate	CDS	324880	324928	.	-	0	ID=WB115_000096-T1.cds;Parent=WB115_000096-T1;
scaffold_1	funannotate	CDS	324466	324754	.	-	2	ID=WB115_000096-T1.cds;Parent=WB115_000096-T1;
scaffold_1	funannotate	CDS	324370	324407	.	-	1	ID=WB115_000096-T1.cds;Parent=WB115_000096-T1;
scaffold_1	funannotate	CDS	323452	324293	.	-	2	ID=WB115_000096-T1.cds;Parent=WB115_000096-T1;
scaffold_1	funannotate	CDS	323355	323393	.	-	0	ID=WB115_000096-T1.cds;Parent=WB115_000096-T1;
scaffold_1	funannotate	CDS	323229	323286	.	-	0	ID=WB115_000096-T1.cds;Parent=WB115_000096-T1;
scaffold_1	funannotate	CDS	322794	323167	.	-	2	ID=WB115_000096-T1.cds;Parent=WB115_000096-T1;
scaffold_1	funannotate	CDS	322683	322730	.	-	0	ID=WB115_000096-T1.cds;Parent=WB115_000096-T1;
scaffold_1	funannotate	CDS	322385	322615	.	-	0	ID=WB115_000096-T1.cds;Parent=WB115_000096-T1;
scaffold_1	funannotate	gene	325735	327257	.	-	.	ID=WB115_000097;
scaffold_1	funannotate	mRNA	325735	327257	.	-	.	ID=WB115_000097-T1;Parent=WB115_000097;product=hypothetical protein;
scaffold_1	funannotate	exon	327029	327257	.	-	.	ID=WB115_000097-T1.exon1;Parent=WB115_000097-T1;
scaffold_1	funannotate	exon	326784	326967	.	-	.	ID=WB115_000097-T1.exon2;Parent=WB115_000097-T1;
scaffold_1	funannotate	exon	325735	326725	.	-	.	ID=WB115_000097-T1.exon3;Parent=WB115_000097-T1;
scaffold_1	funannotate	CDS	327029	327257	.	-	0	ID=WB115_000097-T1.cds;Parent=WB115_000097-T1;
scaffold_1	funannotate	CDS	326784	326967	.	-	2	ID=WB115_000097-T1.cds;Parent=WB115_000097-T1;
scaffold_1	funannotate	CDS	325735	326725	.	-	1	ID=WB115_000097-T1.cds;Parent=WB115_000097-T1;
scaffold_1	funannotate	gene	329137	331095	.	+	.	ID=WB115_000098;
scaffold_1	funannotate	mRNA	329137	331095	.	+	.	ID=WB115_000098-T1;Parent=WB115_000098;product=hypothetical protein;
scaffold_1	funannotate	exon	329137	331095	.	+	.	ID=WB115_000098-T1.exon1;Parent=WB115_000098-T1;
scaffold_1	funannotate	CDS	329137	331095	.	+	0	ID=WB115_000098-T1.cds;Parent=WB115_000098-T1;
scaffold_1	funannotate	gene	331640	335278	.	-	.	ID=WB115_000099;
scaffold_1	funannotate	mRNA	331640	335278	.	-	.	ID=WB115_000099-T1;Parent=WB115_000099;product=hypothetical protein;
scaffold_1	funannotate	exon	335152	335278	.	-	.	ID=WB115_000099-T1.exon1;Parent=WB115_000099-T1;
scaffold_1	funannotate	exon	335069	335081	.	-	.	ID=WB115_000099-T1.exon2;Parent=WB115_000099-T1;
scaffold_1	funannotate	exon	331640	334952	.	-	.	ID=WB115_000099-T1.exon3;Parent=WB115_000099-T1;
scaffold_1	funannotate	CDS	335152	335278	.	-	0	ID=WB115_000099-T1.cds;Parent=WB115_000099-T1;
scaffold_1	funannotate	CDS	335069	335081	.	-	2	ID=WB115_000099-T1.cds;Parent=WB115_000099-T1;
scaffold_1	funannotate	CDS	331640	334952	.	-	1	ID=WB115_000099-T1.cds;Parent=WB115_000099-T1;
scaffold_1	funannotate	gene	340801	345575	.	+	.	ID=WB115_000100;
scaffold_1	funannotate	mRNA	340801	345575	.	+	.	ID=WB115_000100-T1;Parent=WB115_000100;product=hypothetical protein;
scaffold_1	funannotate	exon	340801	341022	.	+	.	ID=WB115_000100-T1.exon1;Parent=WB115_000100-T1;
scaffold_1	funannotate	exon	341409	341863	.	+	.	ID=WB115_000100-T1.exon2;Parent=WB115_000100-T1;
scaffold_1	funannotate	exon	342643	342835	.	+	.	ID=WB115_000100-T1.exon3;Parent=WB115_000100-T1;
scaffold_1	funannotate	exon	343354	344230	.	+	.	ID=WB115_000100-T1.exon4;Parent=WB115_000100-T1;
scaffold_1	funannotate	exon	344290	345575	.	+	.	ID=WB115_000100-T1.exon5;Parent=WB115_000100-T1;
scaffold_1	funannotate	CDS	340801	341022	.	+	0	ID=WB115_000100-T1.cds;Parent=WB115_000100-T1;
scaffold_1	funannotate	CDS	341409	341863	.	+	0	ID=WB115_000100-T1.cds;Parent=WB115_000100-T1;
scaffold_1	funannotate	CDS	342643	342835	.	+	1	ID=WB115_000100-T1.cds;Parent=WB115_000100-T1;
scaffold_1	funannotate	CDS	343354	344230	.	+	0	ID=WB115_000100-T1.cds;Parent=WB115_000100-T1;
scaffold_1	funannotate	CDS	344290	345575	.	+	2	ID=WB115_000100-T1.cds;Parent=WB115_000100-T1;
scaffold_1	funannotate	gene	351937	352893	.	-	.	ID=WB115_000101;
scaffold_1	funannotate	mRNA	351937	352893	.	-	.	ID=WB115_000101-T1;Parent=WB115_000101;product=hypothetical protein;
scaffold_1	funannotate	exon	352807	352893	.	-	.	ID=WB115_000101-T1.exon1;Parent=WB115_000101-T1;
scaffold_1	funannotate	exon	352389	352545	.	-	.	ID=WB115_000101-T1.exon2;Parent=WB115_000101-T1;
scaffold_1	funannotate	exon	351937	352304	.	-	.	ID=WB115_000101-T1.exon3;Parent=WB115_000101-T1;
scaffold_1	funannotate	CDS	352807	352893	.	-	0	ID=WB115_000101-T1.cds;Parent=WB115_000101-T1;
scaffold_1	funannotate	CDS	352389	352545	.	-	0	ID=WB115_000101-T1.cds;Parent=WB115_000101-T1;
scaffold_1	funannotate	CDS	351937	352304	.	-	2	ID=WB115_000101-T1.cds;Parent=WB115_000101-T1;
scaffold_1	funannotate	gene	353619	354567	.	-	.	ID=WB115_000102;
scaffold_1	funannotate	mRNA	353619	354567	.	-	.	ID=WB115_000102-T1;Parent=WB115_000102;product=hypothetical protein;
scaffold_1	funannotate	exon	354392	354567	.	-	.	ID=WB115_000102-T1.exon1;Parent=WB115_000102-T1;
scaffold_1	funannotate	exon	354177	354323	.	-	.	ID=WB115_000102-T1.exon2;Parent=WB115_000102-T1;
scaffold_1	funannotate	exon	353619	354129	.	-	.	ID=WB115_000102-T1.exon3;Parent=WB115_000102-T1;
scaffold_1	funannotate	CDS	354392	354567	.	-	0	ID=WB115_000102-T1.cds;Parent=WB115_000102-T1;
scaffold_1	funannotate	CDS	354177	354323	.	-	1	ID=WB115_000102-T1.cds;Parent=WB115_000102-T1;
scaffold_1	funannotate	CDS	353619	354129	.	-	1	ID=WB115_000102-T1.cds;Parent=WB115_000102-T1;
scaffold_1	funannotate	gene	355587	358453	.	+	.	ID=WB115_000103;
scaffold_1	funannotate	mRNA	355587	358453	.	+	.	ID=WB115_000103-T1;Parent=WB115_000103;product=hypothetical protein;
scaffold_1	funannotate	exon	355587	356075	.	+	.	ID=WB115_000103-T1.exon1;Parent=WB115_000103-T1;
scaffold_1	funannotate	exon	356155	356512	.	+	.	ID=WB115_000103-T1.exon2;Parent=WB115_000103-T1;
scaffold_1	funannotate	exon	356572	356695	.	+	.	ID=WB115_000103-T1.exon3;Parent=WB115_000103-T1;
scaffold_1	funannotate	exon	356750	357497	.	+	.	ID=WB115_000103-T1.exon4;Parent=WB115_000103-T1;
scaffold_1	funannotate	exon	357564	357745	.	+	.	ID=WB115_000103-T1.exon5;Parent=WB115_000103-T1;
scaffold_1	funannotate	exon	357865	358453	.	+	.	ID=WB115_000103-T1.exon6;Parent=WB115_000103-T1;
scaffold_1	funannotate	CDS	355587	356075	.	+	0	ID=WB115_000103-T1.cds;Parent=WB115_000103-T1;
scaffold_1	funannotate	CDS	356155	356512	.	+	0	ID=WB115_000103-T1.cds;Parent=WB115_000103-T1;
scaffold_1	funannotate	CDS	356572	356695	.	+	2	ID=WB115_000103-T1.cds;Parent=WB115_000103-T1;
scaffold_1	funannotate	CDS	356750	357497	.	+	1	ID=WB115_000103-T1.cds;Parent=WB115_000103-T1;
scaffold_1	funannotate	CDS	357564	357745	.	+	0	ID=WB115_000103-T1.cds;Parent=WB115_000103-T1;
scaffold_1	funannotate	CDS	357865	358453	.	+	1	ID=WB115_000103-T1.cds;Parent=WB115_000103-T1;
scaffold_1	funannotate	gene	359659	360086	.	-	.	ID=WB115_000104;
scaffold_1	funannotate	mRNA	359659	360086	.	-	.	ID=WB115_000104-T1;Parent=WB115_000104;product=hypothetical protein;
scaffold_1	funannotate	exon	359928	360086	.	-	.	ID=WB115_000104-T1.exon1;Parent=WB115_000104-T1;
scaffold_1	funannotate	exon	359659	359793	.	-	.	ID=WB115_000104-T1.exon2;Parent=WB115_000104-T1;
scaffold_1	funannotate	CDS	359928	360086	.	-	0	ID=WB115_000104-T1.cds;Parent=WB115_000104-T1;
scaffold_1	funannotate	CDS	359659	359793	.	-	0	ID=WB115_000104-T1.cds;Parent=WB115_000104-T1;
scaffold_1	funannotate	gene	361279	362250	.	+	.	ID=WB115_000105;
scaffold_1	funannotate	mRNA	361279	362250	.	+	.	ID=WB115_000105-T1;Parent=WB115_000105;product=hypothetical protein;
scaffold_1	funannotate	exon	361279	361714	.	+	.	ID=WB115_000105-T1.exon1;Parent=WB115_000105-T1;
scaffold_1	funannotate	exon	361814	362250	.	+	.	ID=WB115_000105-T1.exon2;Parent=WB115_000105-T1;
scaffold_1	funannotate	CDS	361279	361714	.	+	0	ID=WB115_000105-T1.cds;Parent=WB115_000105-T1;
scaffold_1	funannotate	CDS	361814	362250	.	+	2	ID=WB115_000105-T1.cds;Parent=WB115_000105-T1;
scaffold_1	funannotate	gene	363213	364051	.	+	.	ID=WB115_000106;
scaffold_1	funannotate	mRNA	363213	364051	.	+	.	ID=WB115_000106-T1;Parent=WB115_000106;product=hypothetical protein;
scaffold_1	funannotate	exon	363213	363556	.	+	.	ID=WB115_000106-T1.exon1;Parent=WB115_000106-T1;
scaffold_1	funannotate	exon	363682	364051	.	+	.	ID=WB115_000106-T1.exon2;Parent=WB115_000106-T1;
scaffold_1	funannotate	CDS	363213	363556	.	+	0	ID=WB115_000106-T1.cds;Parent=WB115_000106-T1;
scaffold_1	funannotate	CDS	363682	364051	.	+	1	ID=WB115_000106-T1.cds;Parent=WB115_000106-T1;
scaffold_1	funannotate	gene	364472	365968	.	-	.	ID=WB115_000107;
scaffold_1	funannotate	mRNA	364472	365968	.	-	.	ID=WB115_000107-T1;Parent=WB115_000107;product=hypothetical protein;
scaffold_1	funannotate	exon	365039	365968	.	-	.	ID=WB115_000107-T1.exon1;Parent=WB115_000107-T1;
scaffold_1	funannotate	exon	364472	364912	.	-	.	ID=WB115_000107-T1.exon2;Parent=WB115_000107-T1;
scaffold_1	funannotate	CDS	365039	365968	.	-	0	ID=WB115_000107-T1.cds;Parent=WB115_000107-T1;
scaffold_1	funannotate	CDS	364472	364912	.	-	0	ID=WB115_000107-T1.cds;Parent=WB115_000107-T1;
scaffold_1	funannotate	gene	366587	367441	.	+	.	ID=WB115_000108;
scaffold_1	funannotate	mRNA	366587	367441	.	+	.	ID=WB115_000108-T1;Parent=WB115_000108;product=hypothetical protein;
scaffold_1	funannotate	exon	366587	367441	.	+	.	ID=WB115_000108-T1.exon1;Parent=WB115_000108-T1;
scaffold_1	funannotate	CDS	366587	367441	.	+	0	ID=WB115_000108-T1.cds;Parent=WB115_000108-T1;
scaffold_1	funannotate	gene	371349	372701	.	+	.	ID=WB115_000109;
scaffold_1	funannotate	mRNA	371349	372701	.	+	.	ID=WB115_000109-T1;Parent=WB115_000109;product=hypothetical protein;
scaffold_1	funannotate	exon	371349	372701	.	+	.	ID=WB115_000109-T1.exon1;Parent=WB115_000109-T1;
scaffold_1	funannotate	CDS	371349	372701	.	+	0	ID=WB115_000109-T1.cds;Parent=WB115_000109-T1;
scaffold_1	funannotate	gene	373556	374265	.	-	.	ID=WB115_000110;
scaffold_1	funannotate	mRNA	373556	374265	.	-	.	ID=WB115_000110-T1;Parent=WB115_000110;product=hypothetical protein;
scaffold_1	funannotate	exon	374186	374265	.	-	.	ID=WB115_000110-T1.exon1;Parent=WB115_000110-T1;
scaffold_1	funannotate	exon	373556	374105	.	-	.	ID=WB115_000110-T1.exon2;Parent=WB115_000110-T1;
scaffold_1	funannotate	CDS	374186	374265	.	-	0	ID=WB115_000110-T1.cds;Parent=WB115_000110-T1;
scaffold_1	funannotate	CDS	373556	374105	.	-	1	ID=WB115_000110-T1.cds;Parent=WB115_000110-T1;
scaffold_1	funannotate	gene	375342	376356	.	+	.	ID=WB115_000111;
scaffold_1	funannotate	mRNA	375342	376356	.	+	.	ID=WB115_000111-T1;Parent=WB115_000111;product=hypothetical protein;
scaffold_1	funannotate	exon	375342	376130	.	+	.	ID=WB115_000111-T1.exon1;Parent=WB115_000111-T1;
scaffold_1	funannotate	exon	376198	376356	.	+	.	ID=WB115_000111-T1.exon2;Parent=WB115_000111-T1;
scaffold_1	funannotate	CDS	375342	376130	.	+	0	ID=WB115_000111-T1.cds;Parent=WB115_000111-T1;
scaffold_1	funannotate	CDS	376198	376356	.	+	0	ID=WB115_000111-T1.cds;Parent=WB115_000111-T1;
scaffold_1	funannotate	gene	383917	386725	.	+	.	ID=WB115_000112;
scaffold_1	funannotate	mRNA	383917	386725	.	+	.	ID=WB115_000112-T1;Parent=WB115_000112;product=hypothetical protein;
scaffold_1	funannotate	exon	383917	385315	.	+	.	ID=WB115_000112-T1.exon1;Parent=WB115_000112-T1;
scaffold_1	funannotate	exon	385375	386050	.	+	.	ID=WB115_000112-T1.exon2;Parent=WB115_000112-T1;
scaffold_1	funannotate	exon	386104	386725	.	+	.	ID=WB115_000112-T1.exon3;Parent=WB115_000112-T1;
scaffold_1	funannotate	CDS	383917	385315	.	+	0	ID=WB115_000112-T1.cds;Parent=WB115_000112-T1;
scaffold_1	funannotate	CDS	385375	386050	.	+	2	ID=WB115_000112-T1.cds;Parent=WB115_000112-T1;
scaffold_1	funannotate	CDS	386104	386725	.	+	1	ID=WB115_000112-T1.cds;Parent=WB115_000112-T1;
scaffold_1	funannotate	gene	389202	391710	.	-	.	ID=WB115_000113;
scaffold_1	funannotate	mRNA	389202	391710	.	-	.	ID=WB115_000113-T1;Parent=WB115_000113;product=hypothetical protein;
scaffold_1	funannotate	exon	391254	391710	.	-	.	ID=WB115_000113-T1.exon1;Parent=WB115_000113-T1;
scaffold_1	funannotate	exon	389202	391168	.	-	.	ID=WB115_000113-T1.exon2;Parent=WB115_000113-T1;
scaffold_1	funannotate	CDS	391254	391710	.	-	0	ID=WB115_000113-T1.cds;Parent=WB115_000113-T1;
scaffold_1	funannotate	CDS	389202	391168	.	-	2	ID=WB115_000113-T1.cds;Parent=WB115_000113-T1;
scaffold_1	funannotate	gene	392080	393795	.	+	.	ID=WB115_000114;
scaffold_1	funannotate	mRNA	392080	393795	.	+	.	ID=WB115_000114-T1;Parent=WB115_000114;product=hypothetical protein;
scaffold_1	funannotate	exon	392080	392940	.	+	.	ID=WB115_000114-T1.exon1;Parent=WB115_000114-T1;
scaffold_1	funannotate	exon	393024	393271	.	+	.	ID=WB115_000114-T1.exon2;Parent=WB115_000114-T1;
scaffold_1	funannotate	exon	393405	393795	.	+	.	ID=WB115_000114-T1.exon3;Parent=WB115_000114-T1;
scaffold_1	funannotate	CDS	392080	392940	.	+	0	ID=WB115_000114-T1.cds;Parent=WB115_000114-T1;
scaffold_1	funannotate	CDS	393024	393271	.	+	0	ID=WB115_000114-T1.cds;Parent=WB115_000114-T1;
scaffold_1	funannotate	CDS	393405	393795	.	+	1	ID=WB115_000114-T1.cds;Parent=WB115_000114-T1;
scaffold_1	funannotate	gene	394870	397220	.	-	.	ID=WB115_000115;
scaffold_1	funannotate	mRNA	394870	397220	.	-	.	ID=WB115_000115-T1;Parent=WB115_000115;product=hypothetical protein;
scaffold_1	funannotate	exon	397135	397220	.	-	.	ID=WB115_000115-T1.exon1;Parent=WB115_000115-T1;
scaffold_1	funannotate	exon	396905	397065	.	-	.	ID=WB115_000115-T1.exon2;Parent=WB115_000115-T1;
scaffold_1	funannotate	exon	395113	396840	.	-	.	ID=WB115_000115-T1.exon3;Parent=WB115_000115-T1;
scaffold_1	funannotate	exon	394870	394970	.	-	.	ID=WB115_000115-T1.exon4;Parent=WB115_000115-T1;
scaffold_1	funannotate	CDS	397135	397220	.	-	0	ID=WB115_000115-T1.cds;Parent=WB115_000115-T1;
scaffold_1	funannotate	CDS	396905	397065	.	-	1	ID=WB115_000115-T1.cds;Parent=WB115_000115-T1;
scaffold_1	funannotate	CDS	395113	396840	.	-	2	ID=WB115_000115-T1.cds;Parent=WB115_000115-T1;
scaffold_1	funannotate	CDS	394870	394970	.	-	2	ID=WB115_000115-T1.cds;Parent=WB115_000115-T1;
scaffold_1	funannotate	gene	397910	399130	.	+	.	ID=WB115_000116;
scaffold_1	funannotate	mRNA	397910	399130	.	+	.	ID=WB115_000116-T1;Parent=WB115_000116;product=hypothetical protein;
scaffold_1	funannotate	exon	397910	399130	.	+	.	ID=WB115_000116-T1.exon1;Parent=WB115_000116-T1;
scaffold_1	funannotate	CDS	397910	399130	.	+	0	ID=WB115_000116-T1.cds;Parent=WB115_000116-T1;
scaffold_1	funannotate	gene	399862	402735	.	-	.	ID=WB115_000117;
scaffold_1	funannotate	mRNA	399862	402735	.	-	.	ID=WB115_000117-T1;Parent=WB115_000117;product=hypothetical protein;
scaffold_1	funannotate	exon	402641	402735	.	-	.	ID=WB115_000117-T1.exon1;Parent=WB115_000117-T1;
scaffold_1	funannotate	exon	402114	402542	.	-	.	ID=WB115_000117-T1.exon2;Parent=WB115_000117-T1;
scaffold_1	funannotate	exon	400303	402053	.	-	.	ID=WB115_000117-T1.exon3;Parent=WB115_000117-T1;
scaffold_1	funannotate	exon	399862	400184	.	-	.	ID=WB115_000117-T1.exon4;Parent=WB115_000117-T1;
scaffold_1	funannotate	CDS	402641	402735	.	-	0	ID=WB115_000117-T1.cds;Parent=WB115_000117-T1;
scaffold_1	funannotate	CDS	402114	402542	.	-	1	ID=WB115_000117-T1.cds;Parent=WB115_000117-T1;
scaffold_1	funannotate	CDS	400303	402053	.	-	1	ID=WB115_000117-T1.cds;Parent=WB115_000117-T1;
scaffold_1	funannotate	CDS	399862	400184	.	-	2	ID=WB115_000117-T1.cds;Parent=WB115_000117-T1;
scaffold_1	funannotate	gene	403556	405620	.	-	.	ID=WB115_000118;
scaffold_1	funannotate	mRNA	403556	405620	.	-	.	ID=WB115_000118-T1;Parent=WB115_000118;product=hypothetical protein;
scaffold_1	funannotate	exon	405126	405620	.	-	.	ID=WB115_000118-T1.exon1;Parent=WB115_000118-T1;
scaffold_1	funannotate	exon	404863	405072	.	-	.	ID=WB115_000118-T1.exon2;Parent=WB115_000118-T1;
scaffold_1	funannotate	exon	404690	404809	.	-	.	ID=WB115_000118-T1.exon3;Parent=WB115_000118-T1;
scaffold_1	funannotate	exon	404588	404636	.	-	.	ID=WB115_000118-T1.exon4;Parent=WB115_000118-T1;
scaffold_1	funannotate	exon	404306	404411	.	-	.	ID=WB115_000118-T1.exon5;Parent=WB115_000118-T1;
scaffold_1	funannotate	exon	403556	404252	.	-	.	ID=WB115_000118-T1.exon6;Parent=WB115_000118-T1;
scaffold_1	funannotate	CDS	405126	405620	.	-	0	ID=WB115_000118-T1.cds;Parent=WB115_000118-T1;
scaffold_1	funannotate	CDS	404863	405072	.	-	0	ID=WB115_000118-T1.cds;Parent=WB115_000118-T1;
scaffold_1	funannotate	CDS	404690	404809	.	-	0	ID=WB115_000118-T1.cds;Parent=WB115_000118-T1;
scaffold_1	funannotate	CDS	404588	404636	.	-	0	ID=WB115_000118-T1.cds;Parent=WB115_000118-T1;
scaffold_1	funannotate	CDS	404306	404411	.	-	2	ID=WB115_000118-T1.cds;Parent=WB115_000118-T1;
scaffold_1	funannotate	CDS	403556	404252	.	-	1	ID=WB115_000118-T1.cds;Parent=WB115_000118-T1;
scaffold_1	funannotate	gene	406086	408592	.	+	.	ID=WB115_000119;
scaffold_1	funannotate	mRNA	406086	408592	.	+	.	ID=WB115_000119-T1;Parent=WB115_000119;product=hypothetical protein;
scaffold_1	funannotate	exon	406086	406194	.	+	.	ID=WB115_000119-T1.exon1;Parent=WB115_000119-T1;
scaffold_1	funannotate	exon	406281	408592	.	+	.	ID=WB115_000119-T1.exon2;Parent=WB115_000119-T1;
scaffold_1	funannotate	CDS	406086	406194	.	+	0	ID=WB115_000119-T1.cds;Parent=WB115_000119-T1;
scaffold_1	funannotate	CDS	406281	408592	.	+	2	ID=WB115_000119-T1.cds;Parent=WB115_000119-T1;
scaffold_1	funannotate	gene	408883	410236	.	-	.	ID=WB115_000120;
scaffold_1	funannotate	mRNA	408883	410236	.	-	.	ID=WB115_000120-T1;Parent=WB115_000120;product=hypothetical protein;
scaffold_1	funannotate	exon	410052	410236	.	-	.	ID=WB115_000120-T1.exon1;Parent=WB115_000120-T1;
scaffold_1	funannotate	exon	408883	409516	.	-	.	ID=WB115_000120-T1.exon2;Parent=WB115_000120-T1;
scaffold_1	funannotate	CDS	410052	410236	.	-	0	ID=WB115_000120-T1.cds;Parent=WB115_000120-T1;
scaffold_1	funannotate	CDS	408883	409516	.	-	1	ID=WB115_000120-T1.cds;Parent=WB115_000120-T1;
scaffold_1	funannotate	gene	411232	411313	.	+	.	ID=WB115_000121;
scaffold_1	funannotate	tRNA	411232	411313	.	+	.	ID=WB115_000121-T1;Parent=WB115_000121;product=tRNA-Asp;
scaffold_1	funannotate	exon	411232	411313	.	+	.	ID=WB115_000121-T1.exon1;Parent=WB115_000121-T1;
scaffold_1	funannotate	gene	412813	414541	.	-	.	ID=WB115_000122;
scaffold_1	funannotate	mRNA	412813	414541	.	-	.	ID=WB115_000122-T1;Parent=WB115_000122;product=hypothetical protein;
scaffold_1	funannotate	exon	414354	414541	.	-	.	ID=WB115_000122-T1.exon1;Parent=WB115_000122-T1;
scaffold_1	funannotate	exon	414153	414263	.	-	.	ID=WB115_000122-T1.exon2;Parent=WB115_000122-T1;
scaffold_1	funannotate	exon	413606	414010	.	-	.	ID=WB115_000122-T1.exon3;Parent=WB115_000122-T1;
scaffold_1	funannotate	exon	412813	413341	.	-	.	ID=WB115_000122-T1.exon4;Parent=WB115_000122-T1;
scaffold_1	funannotate	CDS	414354	414541	.	-	0	ID=WB115_000122-T1.cds;Parent=WB115_000122-T1;
scaffold_1	funannotate	CDS	414153	414263	.	-	1	ID=WB115_000122-T1.cds;Parent=WB115_000122-T1;
scaffold_1	funannotate	CDS	413606	414010	.	-	1	ID=WB115_000122-T1.cds;Parent=WB115_000122-T1;
scaffold_1	funannotate	CDS	412813	413341	.	-	1	ID=WB115_000122-T1.cds;Parent=WB115_000122-T1;
scaffold_1	funannotate	gene	416817	418554	.	-	.	ID=WB115_000123;
scaffold_1	funannotate	mRNA	416817	418554	.	-	.	ID=WB115_000123-T1;Parent=WB115_000123;product=hypothetical protein;
scaffold_1	funannotate	exon	417671	418554	.	-	.	ID=WB115_000123-T1.exon1;Parent=WB115_000123-T1;
scaffold_1	funannotate	exon	416968	417611	.	-	.	ID=WB115_000123-T1.exon2;Parent=WB115_000123-T1;
scaffold_1	funannotate	exon	416817	416920	.	-	.	ID=WB115_000123-T1.exon3;Parent=WB115_000123-T1;
scaffold_1	funannotate	CDS	417671	418554	.	-	0	ID=WB115_000123-T1.cds;Parent=WB115_000123-T1;
scaffold_1	funannotate	CDS	416968	417611	.	-	1	ID=WB115_000123-T1.cds;Parent=WB115_000123-T1;
scaffold_1	funannotate	CDS	416817	416920	.	-	2	ID=WB115_000123-T1.cds;Parent=WB115_000123-T1;
scaffold_1	funannotate	gene	420179	422890	.	-	.	ID=WB115_000124;
scaffold_1	funannotate	mRNA	420179	422890	.	-	.	ID=WB115_000124-T1;Parent=WB115_000124;product=hypothetical protein;
scaffold_1	funannotate	exon	422795	422890	.	-	.	ID=WB115_000124-T1.exon1;Parent=WB115_000124-T1;
scaffold_1	funannotate	exon	420179	422713	.	-	.	ID=WB115_000124-T1.exon2;Parent=WB115_000124-T1;
scaffold_1	funannotate	CDS	422795	422890	.	-	0	ID=WB115_000124-T1.cds;Parent=WB115_000124-T1;
scaffold_1	funannotate	CDS	420179	422713	.	-	0	ID=WB115_000124-T1.cds;Parent=WB115_000124-T1;
scaffold_1	funannotate	gene	423921	424754	.	+	.	ID=WB115_000125;
scaffold_1	funannotate	mRNA	423921	424754	.	+	.	ID=WB115_000125-T1;Parent=WB115_000125;product=hypothetical protein;
scaffold_1	funannotate	exon	423921	424754	.	+	.	ID=WB115_000125-T1.exon1;Parent=WB115_000125-T1;
scaffold_1	funannotate	CDS	423921	424754	.	+	0	ID=WB115_000125-T1.cds;Parent=WB115_000125-T1;
scaffold_1	funannotate	gene	425535	427499	.	-	.	ID=WB115_000126;
scaffold_1	funannotate	mRNA	425535	427499	.	-	.	ID=WB115_000126-T1;Parent=WB115_000126;product=hypothetical protein;
scaffold_1	funannotate	exon	425535	427499	.	-	.	ID=WB115_000126-T1.exon1;Parent=WB115_000126-T1;
scaffold_1	funannotate	CDS	425535	427499	.	-	0	ID=WB115_000126-T1.cds;Parent=WB115_000126-T1;
scaffold_1	funannotate	gene	428789	430025	.	-	.	ID=WB115_000127;
scaffold_1	funannotate	mRNA	428789	430025	.	-	.	ID=WB115_000127-T1;Parent=WB115_000127;product=hypothetical protein;
scaffold_1	funannotate	exon	429962	430025	.	-	.	ID=WB115_000127-T1.exon1;Parent=WB115_000127-T1;
scaffold_1	funannotate	exon	429498	429649	.	-	.	ID=WB115_000127-T1.exon2;Parent=WB115_000127-T1;
scaffold_1	funannotate	exon	429299	429424	.	-	.	ID=WB115_000127-T1.exon3;Parent=WB115_000127-T1;
scaffold_1	funannotate	exon	428789	429214	.	-	.	ID=WB115_000127-T1.exon4;Parent=WB115_000127-T1;
scaffold_1	funannotate	CDS	429962	430025	.	-	0	ID=WB115_000127-T1.cds;Parent=WB115_000127-T1;
scaffold_1	funannotate	CDS	429498	429649	.	-	2	ID=WB115_000127-T1.cds;Parent=WB115_000127-T1;
scaffold_1	funannotate	CDS	429299	429424	.	-	0	ID=WB115_000127-T1.cds;Parent=WB115_000127-T1;
scaffold_1	funannotate	CDS	428789	429214	.	-	0	ID=WB115_000127-T1.cds;Parent=WB115_000127-T1;
scaffold_1	funannotate	gene	430695	432789	.	-	.	ID=WB115_000128;
scaffold_1	funannotate	mRNA	430695	432789	.	-	.	ID=WB115_000128-T1;Parent=WB115_000128;product=hypothetical protein;
scaffold_1	funannotate	exon	432127	432789	.	-	.	ID=WB115_000128-T1.exon1;Parent=WB115_000128-T1;
scaffold_1	funannotate	exon	431052	432031	.	-	.	ID=WB115_000128-T1.exon2;Parent=WB115_000128-T1;
scaffold_1	funannotate	exon	430695	431034	.	-	.	ID=WB115_000128-T1.exon3;Parent=WB115_000128-T1;
scaffold_1	funannotate	CDS	432127	432789	.	-	0	ID=WB115_000128-T1.cds;Parent=WB115_000128-T1;
scaffold_1	funannotate	CDS	431052	432031	.	-	0	ID=WB115_000128-T1.cds;Parent=WB115_000128-T1;
scaffold_1	funannotate	CDS	430695	431034	.	-	1	ID=WB115_000128-T1.cds;Parent=WB115_000128-T1;
scaffold_1	funannotate	gene	433190	435487	.	-	.	ID=WB115_000129;
scaffold_1	funannotate	mRNA	433190	435487	.	-	.	ID=WB115_000129-T1;Parent=WB115_000129;product=hypothetical protein;
scaffold_1	funannotate	exon	433337	435487	.	-	.	ID=WB115_000129-T1.exon1;Parent=WB115_000129-T1;
scaffold_1	funannotate	exon	433190	433264	.	-	.	ID=WB115_000129-T1.exon2;Parent=WB115_000129-T1;
scaffold_1	funannotate	CDS	433337	435487	.	-	0	ID=WB115_000129-T1.cds;Parent=WB115_000129-T1;
scaffold_1	funannotate	CDS	433190	433264	.	-	0	ID=WB115_000129-T1.cds;Parent=WB115_000129-T1;
scaffold_1	funannotate	gene	436572	441964	.	-	.	ID=WB115_000130;
scaffold_1	funannotate	mRNA	436572	441964	.	-	.	ID=WB115_000130-T1;Parent=WB115_000130;product=hypothetical protein;
scaffold_1	funannotate	exon	441626	441964	.	-	.	ID=WB115_000130-T1.exon1;Parent=WB115_000130-T1;
scaffold_1	funannotate	exon	438671	441484	.	-	.	ID=WB115_000130-T1.exon2;Parent=WB115_000130-T1;
scaffold_1	funannotate	exon	438010	438564	.	-	.	ID=WB115_000130-T1.exon3;Parent=WB115_000130-T1;
scaffold_1	funannotate	exon	437630	437876	.	-	.	ID=WB115_000130-T1.exon4;Parent=WB115_000130-T1;
scaffold_1	funannotate	exon	437298	437548	.	-	.	ID=WB115_000130-T1.exon5;Parent=WB115_000130-T1;
scaffold_1	funannotate	exon	436927	437155	.	-	.	ID=WB115_000130-T1.exon6;Parent=WB115_000130-T1;
scaffold_1	funannotate	exon	436572	436825	.	-	.	ID=WB115_000130-T1.exon7;Parent=WB115_000130-T1;
scaffold_1	funannotate	CDS	441626	441964	.	-	0	ID=WB115_000130-T1.cds;Parent=WB115_000130-T1;
scaffold_1	funannotate	CDS	438671	441484	.	-	0	ID=WB115_000130-T1.cds;Parent=WB115_000130-T1;
scaffold_1	funannotate	CDS	438010	438564	.	-	0	ID=WB115_000130-T1.cds;Parent=WB115_000130-T1;
scaffold_1	funannotate	CDS	437630	437876	.	-	0	ID=WB115_000130-T1.cds;Parent=WB115_000130-T1;
scaffold_1	funannotate	CDS	437298	437548	.	-	2	ID=WB115_000130-T1.cds;Parent=WB115_000130-T1;
scaffold_1	funannotate	CDS	436927	437155	.	-	0	ID=WB115_000130-T1.cds;Parent=WB115_000130-T1;
scaffold_1	funannotate	CDS	436572	436825	.	-	2	ID=WB115_000130-T1.cds;Parent=WB115_000130-T1;
scaffold_1	funannotate	gene	443079	446835	.	-	.	ID=WB115_000131;
scaffold_1	funannotate	mRNA	443079	446835	.	-	.	ID=WB115_000131-T1;Parent=WB115_000131;product=hypothetical protein;
scaffold_1	funannotate	exon	446706	446835	.	-	.	ID=WB115_000131-T1.exon1;Parent=WB115_000131-T1;
scaffold_1	funannotate	exon	443079	446644	.	-	.	ID=WB115_000131-T1.exon2;Parent=WB115_000131-T1;
scaffold_1	funannotate	CDS	446706	446835	.	-	0	ID=WB115_000131-T1.cds;Parent=WB115_000131-T1;
scaffold_1	funannotate	CDS	443079	446644	.	-	2	ID=WB115_000131-T1.cds;Parent=WB115_000131-T1;
scaffold_1	funannotate	gene	447359	447748	.	+	.	ID=WB115_000132;
scaffold_1	funannotate	mRNA	447359	447748	.	+	.	ID=WB115_000132-T1;Parent=WB115_000132;product=hypothetical protein;
scaffold_1	funannotate	exon	447359	447427	.	+	.	ID=WB115_000132-T1.exon1;Parent=WB115_000132-T1;
scaffold_1	funannotate	exon	447490	447585	.	+	.	ID=WB115_000132-T1.exon2;Parent=WB115_000132-T1;
scaffold_1	funannotate	exon	447722	447748	.	+	.	ID=WB115_000132-T1.exon3;Parent=WB115_000132-T1;
scaffold_1	funannotate	CDS	447359	447427	.	+	0	ID=WB115_000132-T1.cds;Parent=WB115_000132-T1;
scaffold_1	funannotate	CDS	447490	447585	.	+	0	ID=WB115_000132-T1.cds;Parent=WB115_000132-T1;
scaffold_1	funannotate	CDS	447722	447748	.	+	0	ID=WB115_000132-T1.cds;Parent=WB115_000132-T1;
scaffold_1	funannotate	gene	448054	451446	.	-	.	ID=WB115_000133;
scaffold_1	funannotate	mRNA	448054	451446	.	-	.	ID=WB115_000133-T1;Parent=WB115_000133;product=hypothetical protein;
scaffold_1	funannotate	exon	451372	451446	.	-	.	ID=WB115_000133-T1.exon1;Parent=WB115_000133-T1;
scaffold_1	funannotate	exon	449220	451275	.	-	.	ID=WB115_000133-T1.exon2;Parent=WB115_000133-T1;
scaffold_1	funannotate	exon	448054	449159	.	-	.	ID=WB115_000133-T1.exon3;Parent=WB115_000133-T1;
scaffold_1	funannotate	CDS	451372	451446	.	-	0	ID=WB115_000133-T1.cds;Parent=WB115_000133-T1;
scaffold_1	funannotate	CDS	449220	451275	.	-	0	ID=WB115_000133-T1.cds;Parent=WB115_000133-T1;
scaffold_1	funannotate	CDS	448054	449159	.	-	2	ID=WB115_000133-T1.cds;Parent=WB115_000133-T1;
scaffold_1	funannotate	gene	452588	453935	.	+	.	ID=WB115_000134;
scaffold_1	funannotate	mRNA	452588	453935	.	+	.	ID=WB115_000134-T1;Parent=WB115_000134;product=hypothetical protein;
scaffold_1	funannotate	exon	452588	452695	.	+	.	ID=WB115_000134-T1.exon1;Parent=WB115_000134-T1;
scaffold_1	funannotate	exon	452773	452830	.	+	.	ID=WB115_000134-T1.exon2;Parent=WB115_000134-T1;
scaffold_1	funannotate	exon	452910	453391	.	+	.	ID=WB115_000134-T1.exon3;Parent=WB115_000134-T1;
scaffold_1	funannotate	exon	453450	453935	.	+	.	ID=WB115_000134-T1.exon4;Parent=WB115_000134-T1;
scaffold_1	funannotate	CDS	452588	452695	.	+	0	ID=WB115_000134-T1.cds;Parent=WB115_000134-T1;
scaffold_1	funannotate	CDS	452773	452830	.	+	0	ID=WB115_000134-T1.cds;Parent=WB115_000134-T1;
scaffold_1	funannotate	CDS	452910	453391	.	+	2	ID=WB115_000134-T1.cds;Parent=WB115_000134-T1;
scaffold_1	funannotate	CDS	453450	453935	.	+	0	ID=WB115_000134-T1.cds;Parent=WB115_000134-T1;
scaffold_1	funannotate	gene	454695	456075	.	+	.	ID=WB115_000135;
scaffold_1	funannotate	mRNA	454695	456075	.	+	.	ID=WB115_000135-T1;Parent=WB115_000135;product=hypothetical protein;
scaffold_1	funannotate	exon	454695	454938	.	+	.	ID=WB115_000135-T1.exon1;Parent=WB115_000135-T1;
scaffold_1	funannotate	exon	455231	455766	.	+	.	ID=WB115_000135-T1.exon2;Parent=WB115_000135-T1;
scaffold_1	funannotate	exon	455977	456075	.	+	.	ID=WB115_000135-T1.exon3;Parent=WB115_000135-T1;
scaffold_1	funannotate	CDS	454695	454938	.	+	0	ID=WB115_000135-T1.cds;Parent=WB115_000135-T1;
scaffold_1	funannotate	CDS	455231	455766	.	+	2	ID=WB115_000135-T1.cds;Parent=WB115_000135-T1;
scaffold_1	funannotate	CDS	455977	456075	.	+	0	ID=WB115_000135-T1.cds;Parent=WB115_000135-T1;
scaffold_1	funannotate	gene	458534	460657	.	-	.	ID=WB115_000136;
scaffold_1	funannotate	mRNA	458534	460657	.	-	.	ID=WB115_000136-T1;Parent=WB115_000136;product=hypothetical protein;
scaffold_1	funannotate	exon	460555	460657	.	-	.	ID=WB115_000136-T1.exon1;Parent=WB115_000136-T1;
scaffold_1	funannotate	exon	459803	460077	.	-	.	ID=WB115_000136-T1.exon2;Parent=WB115_000136-T1;
scaffold_1	funannotate	exon	459108	459731	.	-	.	ID=WB115_000136-T1.exon3;Parent=WB115_000136-T1;
scaffold_1	funannotate	exon	458534	459052	.	-	.	ID=WB115_000136-T1.exon4;Parent=WB115_000136-T1;
scaffold_1	funannotate	CDS	460555	460657	.	-	0	ID=WB115_000136-T1.cds;Parent=WB115_000136-T1;
scaffold_1	funannotate	CDS	459803	460077	.	-	2	ID=WB115_000136-T1.cds;Parent=WB115_000136-T1;
scaffold_1	funannotate	CDS	459108	459731	.	-	0	ID=WB115_000136-T1.cds;Parent=WB115_000136-T1;
scaffold_1	funannotate	CDS	458534	459052	.	-	0	ID=WB115_000136-T1.cds;Parent=WB115_000136-T1;
scaffold_1	funannotate	gene	463737	466250	.	+	.	ID=WB115_000137;
scaffold_1	funannotate	mRNA	463737	466250	.	+	.	ID=WB115_000137-T1;Parent=WB115_000137;product=hypothetical protein;
scaffold_1	funannotate	exon	463737	465839	.	+	.	ID=WB115_000137-T1.exon1;Parent=WB115_000137-T1;
scaffold_1	funannotate	exon	465897	466250	.	+	.	ID=WB115_000137-T1.exon2;Parent=WB115_000137-T1;
scaffold_1	funannotate	CDS	463737	465839	.	+	0	ID=WB115_000137-T1.cds;Parent=WB115_000137-T1;
scaffold_1	funannotate	CDS	465897	466250	.	+	0	ID=WB115_000137-T1.cds;Parent=WB115_000137-T1;
scaffold_1	funannotate	gene	467582	468998	.	+	.	ID=WB115_000138;
scaffold_1	funannotate	mRNA	467582	468998	.	+	.	ID=WB115_000138-T1;Parent=WB115_000138;product=hypothetical protein;
scaffold_1	funannotate	exon	467582	468082	.	+	.	ID=WB115_000138-T1.exon1;Parent=WB115_000138-T1;
scaffold_1	funannotate	exon	468154	468291	.	+	.	ID=WB115_000138-T1.exon2;Parent=WB115_000138-T1;
scaffold_1	funannotate	exon	468387	468998	.	+	.	ID=WB115_000138-T1.exon3;Parent=WB115_000138-T1;
scaffold_1	funannotate	CDS	467582	468082	.	+	0	ID=WB115_000138-T1.cds;Parent=WB115_000138-T1;
scaffold_1	funannotate	CDS	468154	468291	.	+	0	ID=WB115_000138-T1.cds;Parent=WB115_000138-T1;
scaffold_1	funannotate	CDS	468387	468998	.	+	0	ID=WB115_000138-T1.cds;Parent=WB115_000138-T1;
scaffold_1	funannotate	gene	471440	472384	.	+	.	ID=WB115_000139;
scaffold_1	funannotate	mRNA	471440	472384	.	+	.	ID=WB115_000139-T1;Parent=WB115_000139;product=hypothetical protein;
scaffold_1	funannotate	exon	471440	472384	.	+	.	ID=WB115_000139-T1.exon1;Parent=WB115_000139-T1;
scaffold_1	funannotate	CDS	471440	472384	.	+	0	ID=WB115_000139-T1.cds;Parent=WB115_000139-T1;
scaffold_1	funannotate	gene	475980	478055	.	+	.	ID=WB115_000140;
scaffold_1	funannotate	mRNA	475980	478055	.	+	.	ID=WB115_000140-T1;Parent=WB115_000140;product=hypothetical protein;
scaffold_1	funannotate	exon	475980	478055	.	+	.	ID=WB115_000140-T1.exon1;Parent=WB115_000140-T1;
scaffold_1	funannotate	CDS	475980	478055	.	+	0	ID=WB115_000140-T1.cds;Parent=WB115_000140-T1;
scaffold_1	funannotate	gene	480346	483343	.	-	.	ID=WB115_000141;
scaffold_1	funannotate	mRNA	480346	483343	.	-	.	ID=WB115_000141-T1;Parent=WB115_000141;product=hypothetical protein;
scaffold_1	funannotate	exon	483330	483343	.	-	.	ID=WB115_000141-T1.exon1;Parent=WB115_000141-T1;
scaffold_1	funannotate	exon	480346	483268	.	-	.	ID=WB115_000141-T1.exon2;Parent=WB115_000141-T1;
scaffold_1	funannotate	CDS	483330	483343	.	-	0	ID=WB115_000141-T1.cds;Parent=WB115_000141-T1;
scaffold_1	funannotate	CDS	480346	483268	.	-	1	ID=WB115_000141-T1.cds;Parent=WB115_000141-T1;
scaffold_1	funannotate	gene	484016	486100	.	+	.	ID=WB115_000142;
scaffold_1	funannotate	mRNA	484016	486100	.	+	.	ID=WB115_000142-T1;Parent=WB115_000142;product=hypothetical protein;
scaffold_1	funannotate	exon	484016	484524	.	+	.	ID=WB115_000142-T1.exon1;Parent=WB115_000142-T1;
scaffold_1	funannotate	exon	484627	486100	.	+	.	ID=WB115_000142-T1.exon2;Parent=WB115_000142-T1;
scaffold_1	funannotate	CDS	484016	484524	.	+	0	ID=WB115_000142-T1.cds;Parent=WB115_000142-T1;
scaffold_1	funannotate	CDS	484627	486100	.	+	1	ID=WB115_000142-T1.cds;Parent=WB115_000142-T1;
scaffold_1	funannotate	gene	486620	488567	.	-	.	ID=WB115_000143;
scaffold_1	funannotate	mRNA	486620	488567	.	-	.	ID=WB115_000143-T1;Parent=WB115_000143;product=hypothetical protein;
scaffold_1	funannotate	exon	488221	488567	.	-	.	ID=WB115_000143-T1.exon1;Parent=WB115_000143-T1;
scaffold_1	funannotate	exon	487710	488014	.	-	.	ID=WB115_000143-T1.exon2;Parent=WB115_000143-T1;
scaffold_1	funannotate	exon	486620	487614	.	-	.	ID=WB115_000143-T1.exon3;Parent=WB115_000143-T1;
scaffold_1	funannotate	CDS	488221	488567	.	-	0	ID=WB115_000143-T1.cds;Parent=WB115_000143-T1;
scaffold_1	funannotate	CDS	487710	488014	.	-	1	ID=WB115_000143-T1.cds;Parent=WB115_000143-T1;
scaffold_1	funannotate	CDS	486620	487614	.	-	2	ID=WB115_000143-T1.cds;Parent=WB115_000143-T1;
scaffold_1	funannotate	gene	489907	490786	.	-	.	ID=WB115_000144;
scaffold_1	funannotate	mRNA	489907	490786	.	-	.	ID=WB115_000144-T1;Parent=WB115_000144;product=hypothetical protein;
scaffold_1	funannotate	exon	490781	490786	.	-	.	ID=WB115_000144-T1.exon1;Parent=WB115_000144-T1;
scaffold_1	funannotate	exon	490547	490675	.	-	.	ID=WB115_000144-T1.exon2;Parent=WB115_000144-T1;
scaffold_1	funannotate	exon	489907	490347	.	-	.	ID=WB115_000144-T1.exon3;Parent=WB115_000144-T1;
scaffold_1	funannotate	CDS	490781	490786	.	-	0	ID=WB115_000144-T1.cds;Parent=WB115_000144-T1;
scaffold_1	funannotate	CDS	490547	490675	.	-	0	ID=WB115_000144-T1.cds;Parent=WB115_000144-T1;
scaffold_1	funannotate	CDS	489907	490347	.	-	0	ID=WB115_000144-T1.cds;Parent=WB115_000144-T1;
scaffold_1	funannotate	gene	491385	491950	.	+	.	ID=WB115_000145;
scaffold_1	funannotate	mRNA	491385	491950	.	+	.	ID=WB115_000145-T1;Parent=WB115_000145;product=hypothetical protein;
scaffold_1	funannotate	exon	491385	491695	.	+	.	ID=WB115_000145-T1.exon1;Parent=WB115_000145-T1;
scaffold_1	funannotate	exon	491770	491950	.	+	.	ID=WB115_000145-T1.exon2;Parent=WB115_000145-T1;
scaffold_1	funannotate	CDS	491385	491695	.	+	0	ID=WB115_000145-T1.cds;Parent=WB115_000145-T1;
scaffold_1	funannotate	CDS	491770	491950	.	+	1	ID=WB115_000145-T1.cds;Parent=WB115_000145-T1;
scaffold_1	funannotate	gene	493362	495523	.	+	.	ID=WB115_000146;
scaffold_1	funannotate	mRNA	493362	495523	.	+	.	ID=WB115_000146-T1;Parent=WB115_000146;product=hypothetical protein;
scaffold_1	funannotate	exon	493362	495212	.	+	.	ID=WB115_000146-T1.exon1;Parent=WB115_000146-T1;
scaffold_1	funannotate	exon	495266	495523	.	+	.	ID=WB115_000146-T1.exon2;Parent=WB115_000146-T1;
scaffold_1	funannotate	CDS	493362	495212	.	+	0	ID=WB115_000146-T1.cds;Parent=WB115_000146-T1;
scaffold_1	funannotate	CDS	495266	495523	.	+	0	ID=WB115_000146-T1.cds;Parent=WB115_000146-T1;
scaffold_1	funannotate	gene	496430	497472	.	+	.	ID=WB115_000147;
scaffold_1	funannotate	mRNA	496430	497472	.	+	.	ID=WB115_000147-T1;Parent=WB115_000147;product=hypothetical protein;
scaffold_1	funannotate	exon	496430	496677	.	+	.	ID=WB115_000147-T1.exon1;Parent=WB115_000147-T1;
scaffold_1	funannotate	exon	496744	496796	.	+	.	ID=WB115_000147-T1.exon2;Parent=WB115_000147-T1;
scaffold_1	funannotate	exon	496872	496931	.	+	.	ID=WB115_000147-T1.exon3;Parent=WB115_000147-T1;
scaffold_1	funannotate	exon	496995	497072	.	+	.	ID=WB115_000147-T1.exon4;Parent=WB115_000147-T1;
scaffold_1	funannotate	exon	497153	497230	.	+	.	ID=WB115_000147-T1.exon5;Parent=WB115_000147-T1;
scaffold_1	funannotate	exon	497312	497472	.	+	.	ID=WB115_000147-T1.exon6;Parent=WB115_000147-T1;
scaffold_1	funannotate	CDS	496430	496677	.	+	0	ID=WB115_000147-T1.cds;Parent=WB115_000147-T1;
scaffold_1	funannotate	CDS	496744	496796	.	+	1	ID=WB115_000147-T1.cds;Parent=WB115_000147-T1;
scaffold_1	funannotate	CDS	496872	496931	.	+	2	ID=WB115_000147-T1.cds;Parent=WB115_000147-T1;
scaffold_1	funannotate	CDS	496995	497072	.	+	2	ID=WB115_000147-T1.cds;Parent=WB115_000147-T1;
scaffold_1	funannotate	CDS	497153	497230	.	+	2	ID=WB115_000147-T1.cds;Parent=WB115_000147-T1;
scaffold_1	funannotate	CDS	497312	497472	.	+	2	ID=WB115_000147-T1.cds;Parent=WB115_000147-T1;
scaffold_1	funannotate	gene	498201	498589	.	-	.	ID=WB115_000148;
scaffold_1	funannotate	mRNA	498201	498589	.	-	.	ID=WB115_000148-T1;Parent=WB115_000148;product=hypothetical protein;
scaffold_1	funannotate	exon	498380	498589	.	-	.	ID=WB115_000148-T1.exon1;Parent=WB115_000148-T1;
scaffold_1	funannotate	exon	498201	498293	.	-	.	ID=WB115_000148-T1.exon2;Parent=WB115_000148-T1;
scaffold_1	funannotate	CDS	498380	498589	.	-	0	ID=WB115_000148-T1.cds;Parent=WB115_000148-T1;
scaffold_1	funannotate	CDS	498201	498293	.	-	0	ID=WB115_000148-T1.cds;Parent=WB115_000148-T1;
scaffold_1	funannotate	gene	502614	505169	.	-	.	ID=WB115_000149;
scaffold_1	funannotate	mRNA	502614	505169	.	-	.	ID=WB115_000149-T1;Parent=WB115_000149;product=hypothetical protein;
scaffold_1	funannotate	exon	505071	505169	.	-	.	ID=WB115_000149-T1.exon1;Parent=WB115_000149-T1;
scaffold_1	funannotate	exon	504838	504931	.	-	.	ID=WB115_000149-T1.exon2;Parent=WB115_000149-T1;
scaffold_1	funannotate	exon	504253	504753	.	-	.	ID=WB115_000149-T1.exon3;Parent=WB115_000149-T1;
scaffold_1	funannotate	exon	504056	504190	.	-	.	ID=WB115_000149-T1.exon4;Parent=WB115_000149-T1;
scaffold_1	funannotate	exon	503723	503967	.	-	.	ID=WB115_000149-T1.exon5;Parent=WB115_000149-T1;
scaffold_1	funannotate	exon	503621	503632	.	-	.	ID=WB115_000149-T1.exon6;Parent=WB115_000149-T1;
scaffold_1	funannotate	exon	503066	503569	.	-	.	ID=WB115_000149-T1.exon7;Parent=WB115_000149-T1;
scaffold_1	funannotate	exon	502614	503003	.	-	.	ID=WB115_000149-T1.exon8;Parent=WB115_000149-T1;
scaffold_1	funannotate	CDS	505071	505169	.	-	0	ID=WB115_000149-T1.cds;Parent=WB115_000149-T1;
scaffold_1	funannotate	CDS	504838	504931	.	-	0	ID=WB115_000149-T1.cds;Parent=WB115_000149-T1;
scaffold_1	funannotate	CDS	504253	504753	.	-	2	ID=WB115_000149-T1.cds;Parent=WB115_000149-T1;
scaffold_1	funannotate	CDS	504056	504190	.	-	2	ID=WB115_000149-T1.cds;Parent=WB115_000149-T1;
scaffold_1	funannotate	CDS	503723	503967	.	-	2	ID=WB115_000149-T1.cds;Parent=WB115_000149-T1;
scaffold_1	funannotate	CDS	503621	503632	.	-	0	ID=WB115_000149-T1.cds;Parent=WB115_000149-T1;
scaffold_1	funannotate	CDS	503066	503569	.	-	0	ID=WB115_000149-T1.cds;Parent=WB115_000149-T1;
scaffold_1	funannotate	CDS	502614	503003	.	-	0	ID=WB115_000149-T1.cds;Parent=WB115_000149-T1;
scaffold_1	funannotate	gene	505658	506680	.	-	.	ID=WB115_000150;
scaffold_1	funannotate	mRNA	505658	506680	.	-	.	ID=WB115_000150-T1;Parent=WB115_000150;product=hypothetical protein;
scaffold_1	funannotate	exon	505658	506680	.	-	.	ID=WB115_000150-T1.exon1;Parent=WB115_000150-T1;
scaffold_1	funannotate	CDS	505658	506680	.	-	0	ID=WB115_000150-T1.cds;Parent=WB115_000150-T1;
scaffold_1	funannotate	gene	509114	509836	.	+	.	ID=WB115_000151;
scaffold_1	funannotate	mRNA	509114	509836	.	+	.	ID=WB115_000151-T1;Parent=WB115_000151;product=hypothetical protein;
scaffold_1	funannotate	exon	509114	509836	.	+	.	ID=WB115_000151-T1.exon1;Parent=WB115_000151-T1;
scaffold_1	funannotate	CDS	509114	509836	.	+	0	ID=WB115_000151-T1.cds;Parent=WB115_000151-T1;
scaffold_1	funannotate	gene	510287	511069	.	-	.	ID=WB115_000152;
scaffold_1	funannotate	mRNA	510287	511069	.	-	.	ID=WB115_000152-T1;Parent=WB115_000152;product=hypothetical protein;
scaffold_1	funannotate	exon	510287	511069	.	-	.	ID=WB115_000152-T1.exon1;Parent=WB115_000152-T1;
scaffold_1	funannotate	CDS	510287	511069	.	-	0	ID=WB115_000152-T1.cds;Parent=WB115_000152-T1;
scaffold_1	funannotate	gene	511784	512940	.	-	.	ID=WB115_000153;
scaffold_1	funannotate	mRNA	511784	512940	.	-	.	ID=WB115_000153-T1;Parent=WB115_000153;product=hypothetical protein;
scaffold_1	funannotate	exon	512862	512940	.	-	.	ID=WB115_000153-T1.exon1;Parent=WB115_000153-T1;
scaffold_1	funannotate	exon	512689	512789	.	-	.	ID=WB115_000153-T1.exon2;Parent=WB115_000153-T1;
scaffold_1	funannotate	exon	512131	512602	.	-	.	ID=WB115_000153-T1.exon3;Parent=WB115_000153-T1;
scaffold_1	funannotate	exon	511931	512032	.	-	.	ID=WB115_000153-T1.exon4;Parent=WB115_000153-T1;
scaffold_1	funannotate	exon	511784	511830	.	-	.	ID=WB115_000153-T1.exon5;Parent=WB115_000153-T1;
scaffold_1	funannotate	CDS	512862	512940	.	-	0	ID=WB115_000153-T1.cds;Parent=WB115_000153-T1;
scaffold_1	funannotate	CDS	512689	512789	.	-	2	ID=WB115_000153-T1.cds;Parent=WB115_000153-T1;
scaffold_1	funannotate	CDS	512131	512602	.	-	0	ID=WB115_000153-T1.cds;Parent=WB115_000153-T1;
scaffold_1	funannotate	CDS	511931	512032	.	-	2	ID=WB115_000153-T1.cds;Parent=WB115_000153-T1;
scaffold_1	funannotate	CDS	511784	511830	.	-	2	ID=WB115_000153-T1.cds;Parent=WB115_000153-T1;
scaffold_1	funannotate	gene	513903	515606	.	+	.	ID=WB115_000154;
scaffold_1	funannotate	mRNA	513903	515606	.	+	.	ID=WB115_000154-T1;Parent=WB115_000154;product=hypothetical protein;
scaffold_1	funannotate	exon	513903	515606	.	+	.	ID=WB115_000154-T1.exon1;Parent=WB115_000154-T1;
scaffold_1	funannotate	CDS	513903	515606	.	+	0	ID=WB115_000154-T1.cds;Parent=WB115_000154-T1;
scaffold_1	funannotate	gene	516352	523181	.	-	.	ID=WB115_000155;
scaffold_1	funannotate	mRNA	516352	523181	.	-	.	ID=WB115_000155-T1;Parent=WB115_000155;product=hypothetical protein;
scaffold_1	funannotate	exon	523099	523181	.	-	.	ID=WB115_000155-T1.exon1;Parent=WB115_000155-T1;
scaffold_1	funannotate	exon	516352	523009	.	-	.	ID=WB115_000155-T1.exon2;Parent=WB115_000155-T1;
scaffold_1	funannotate	CDS	523099	523181	.	-	0	ID=WB115_000155-T1.cds;Parent=WB115_000155-T1;
scaffold_1	funannotate	CDS	516352	523009	.	-	1	ID=WB115_000155-T1.cds;Parent=WB115_000155-T1;
scaffold_1	funannotate	gene	524301	525619	.	-	.	ID=WB115_000156;
scaffold_1	funannotate	mRNA	524301	525619	.	-	.	ID=WB115_000156-T1;Parent=WB115_000156;product=hypothetical protein;
scaffold_1	funannotate	exon	525559	525619	.	-	.	ID=WB115_000156-T1.exon1;Parent=WB115_000156-T1;
scaffold_1	funannotate	exon	525452	525489	.	-	.	ID=WB115_000156-T1.exon2;Parent=WB115_000156-T1;
scaffold_1	funannotate	exon	525357	525398	.	-	.	ID=WB115_000156-T1.exon3;Parent=WB115_000156-T1;
scaffold_1	funannotate	exon	525187	525300	.	-	.	ID=WB115_000156-T1.exon4;Parent=WB115_000156-T1;
scaffold_1	funannotate	exon	524994	525127	.	-	.	ID=WB115_000156-T1.exon5;Parent=WB115_000156-T1;
scaffold_1	funannotate	exon	524751	524928	.	-	.	ID=WB115_000156-T1.exon6;Parent=WB115_000156-T1;
scaffold_1	funannotate	exon	524437	524691	.	-	.	ID=WB115_000156-T1.exon7;Parent=WB115_000156-T1;
scaffold_1	funannotate	exon	524301	524384	.	-	.	ID=WB115_000156-T1.exon8;Parent=WB115_000156-T1;
scaffold_1	funannotate	CDS	525559	525619	.	-	0	ID=WB115_000156-T1.cds;Parent=WB115_000156-T1;
scaffold_1	funannotate	CDS	525452	525489	.	-	2	ID=WB115_000156-T1.cds;Parent=WB115_000156-T1;
scaffold_1	funannotate	CDS	525357	525398	.	-	0	ID=WB115_000156-T1.cds;Parent=WB115_000156-T1;
scaffold_1	funannotate	CDS	525187	525300	.	-	0	ID=WB115_000156-T1.cds;Parent=WB115_000156-T1;
scaffold_1	funannotate	CDS	524994	525127	.	-	0	ID=WB115_000156-T1.cds;Parent=WB115_000156-T1;
scaffold_1	funannotate	CDS	524751	524928	.	-	1	ID=WB115_000156-T1.cds;Parent=WB115_000156-T1;
scaffold_1	funannotate	CDS	524437	524691	.	-	0	ID=WB115_000156-T1.cds;Parent=WB115_000156-T1;
scaffold_1	funannotate	CDS	524301	524384	.	-	0	ID=WB115_000156-T1.cds;Parent=WB115_000156-T1;
scaffold_1	funannotate	gene	526779	528692	.	-	.	ID=WB115_000157;
scaffold_1	funannotate	mRNA	526779	528692	.	-	.	ID=WB115_000157-T1;Parent=WB115_000157;product=hypothetical protein;
scaffold_1	funannotate	exon	528620	528692	.	-	.	ID=WB115_000157-T1.exon1;Parent=WB115_000157-T1;
scaffold_1	funannotate	exon	528482	528562	.	-	.	ID=WB115_000157-T1.exon2;Parent=WB115_000157-T1;
scaffold_1	funannotate	exon	528313	528423	.	-	.	ID=WB115_000157-T1.exon3;Parent=WB115_000157-T1;
scaffold_1	funannotate	exon	527905	528231	.	-	.	ID=WB115_000157-T1.exon4;Parent=WB115_000157-T1;
scaffold_1	funannotate	exon	527789	527824	.	-	.	ID=WB115_000157-T1.exon5;Parent=WB115_000157-T1;
scaffold_1	funannotate	exon	527057	527711	.	-	.	ID=WB115_000157-T1.exon6;Parent=WB115_000157-T1;
scaffold_1	funannotate	exon	526779	526995	.	-	.	ID=WB115_000157-T1.exon7;Parent=WB115_000157-T1;
scaffold_1	funannotate	CDS	528620	528692	.	-	0	ID=WB115_000157-T1.cds;Parent=WB115_000157-T1;
scaffold_1	funannotate	CDS	528482	528562	.	-	2	ID=WB115_000157-T1.cds;Parent=WB115_000157-T1;
scaffold_1	funannotate	CDS	528313	528423	.	-	2	ID=WB115_000157-T1.cds;Parent=WB115_000157-T1;
scaffold_1	funannotate	CDS	527905	528231	.	-	2	ID=WB115_000157-T1.cds;Parent=WB115_000157-T1;
scaffold_1	funannotate	CDS	527789	527824	.	-	2	ID=WB115_000157-T1.cds;Parent=WB115_000157-T1;
scaffold_1	funannotate	CDS	527057	527711	.	-	2	ID=WB115_000157-T1.cds;Parent=WB115_000157-T1;
scaffold_1	funannotate	CDS	526779	526995	.	-	1	ID=WB115_000157-T1.cds;Parent=WB115_000157-T1;
scaffold_1	funannotate	gene	529223	531970	.	+	.	ID=WB115_000158;
scaffold_1	funannotate	mRNA	529223	531970	.	+	.	ID=WB115_000158-T1;Parent=WB115_000158;product=hypothetical protein;
scaffold_1	funannotate	exon	529223	531970	.	+	.	ID=WB115_000158-T1.exon1;Parent=WB115_000158-T1;
scaffold_1	funannotate	CDS	529223	531970	.	+	0	ID=WB115_000158-T1.cds;Parent=WB115_000158-T1;
scaffold_1	funannotate	gene	532720	535286	.	+	.	ID=WB115_000159;
scaffold_1	funannotate	mRNA	532720	535286	.	+	.	ID=WB115_000159-T1;Parent=WB115_000159;product=hypothetical protein;
scaffold_1	funannotate	exon	532720	534224	.	+	.	ID=WB115_000159-T1.exon1;Parent=WB115_000159-T1;
scaffold_1	funannotate	exon	534294	534509	.	+	.	ID=WB115_000159-T1.exon2;Parent=WB115_000159-T1;
scaffold_1	funannotate	exon	534944	535286	.	+	.	ID=WB115_000159-T1.exon3;Parent=WB115_000159-T1;
scaffold_1	funannotate	CDS	532720	534224	.	+	0	ID=WB115_000159-T1.cds;Parent=WB115_000159-T1;
scaffold_1	funannotate	CDS	534294	534509	.	+	1	ID=WB115_000159-T1.cds;Parent=WB115_000159-T1;
scaffold_1	funannotate	CDS	534944	535286	.	+	1	ID=WB115_000159-T1.cds;Parent=WB115_000159-T1;
scaffold_1	funannotate	gene	536183	536650	.	+	.	ID=WB115_000160;
scaffold_1	funannotate	mRNA	536183	536650	.	+	.	ID=WB115_000160-T1;Parent=WB115_000160;product=hypothetical protein;
scaffold_1	funannotate	exon	536183	536650	.	+	.	ID=WB115_000160-T1.exon1;Parent=WB115_000160-T1;
scaffold_1	funannotate	CDS	536183	536650	.	+	0	ID=WB115_000160-T1.cds;Parent=WB115_000160-T1;
scaffold_1	funannotate	gene	538650	539142	.	+	.	ID=WB115_000161;
scaffold_1	funannotate	mRNA	538650	539142	.	+	.	ID=WB115_000161-T1;Parent=WB115_000161;product=hypothetical protein;
scaffold_1	funannotate	exon	538650	538697	.	+	.	ID=WB115_000161-T1.exon1;Parent=WB115_000161-T1;
scaffold_1	funannotate	exon	538759	539142	.	+	.	ID=WB115_000161-T1.exon2;Parent=WB115_000161-T1;
scaffold_1	funannotate	CDS	538650	538697	.	+	0	ID=WB115_000161-T1.cds;Parent=WB115_000161-T1;
scaffold_1	funannotate	CDS	538759	539142	.	+	0	ID=WB115_000161-T1.cds;Parent=WB115_000161-T1;
scaffold_1	funannotate	gene	539553	540722	.	-	.	ID=WB115_000162;
scaffold_1	funannotate	mRNA	539553	540722	.	-	.	ID=WB115_000162-T1;Parent=WB115_000162;product=hypothetical protein;
scaffold_1	funannotate	exon	540206	540722	.	-	.	ID=WB115_000162-T1.exon1;Parent=WB115_000162-T1;
scaffold_1	funannotate	exon	539791	540148	.	-	.	ID=WB115_000162-T1.exon2;Parent=WB115_000162-T1;
scaffold_1	funannotate	exon	539553	539727	.	-	.	ID=WB115_000162-T1.exon3;Parent=WB115_000162-T1;
scaffold_1	funannotate	CDS	540206	540722	.	-	0	ID=WB115_000162-T1.cds;Parent=WB115_000162-T1;
scaffold_1	funannotate	CDS	539791	540148	.	-	2	ID=WB115_000162-T1.cds;Parent=WB115_000162-T1;
scaffold_1	funannotate	CDS	539553	539727	.	-	1	ID=WB115_000162-T1.cds;Parent=WB115_000162-T1;
scaffold_1	funannotate	gene	542829	543686	.	+	.	ID=WB115_000163;
scaffold_1	funannotate	mRNA	542829	543686	.	+	.	ID=WB115_000163-T1;Parent=WB115_000163;product=hypothetical protein;
scaffold_1	funannotate	exon	542829	543686	.	+	.	ID=WB115_000163-T1.exon1;Parent=WB115_000163-T1;
scaffold_1	funannotate	CDS	542829	543686	.	+	0	ID=WB115_000163-T1.cds;Parent=WB115_000163-T1;
scaffold_1	funannotate	gene	544220	547862	.	-	.	ID=WB115_000164;
scaffold_1	funannotate	mRNA	544220	547862	.	-	.	ID=WB115_000164-T1;Parent=WB115_000164;product=hypothetical protein;
scaffold_1	funannotate	exon	547720	547862	.	-	.	ID=WB115_000164-T1.exon1;Parent=WB115_000164-T1;
scaffold_1	funannotate	exon	547458	547669	.	-	.	ID=WB115_000164-T1.exon2;Parent=WB115_000164-T1;
scaffold_1	funannotate	exon	546911	547408	.	-	.	ID=WB115_000164-T1.exon3;Parent=WB115_000164-T1;
scaffold_1	funannotate	exon	546565	546813	.	-	.	ID=WB115_000164-T1.exon4;Parent=WB115_000164-T1;
scaffold_1	funannotate	exon	544220	546471	.	-	.	ID=WB115_000164-T1.exon5;Parent=WB115_000164-T1;
scaffold_1	funannotate	CDS	547720	547862	.	-	0	ID=WB115_000164-T1.cds;Parent=WB115_000164-T1;
scaffold_1	funannotate	CDS	547458	547669	.	-	1	ID=WB115_000164-T1.cds;Parent=WB115_000164-T1;
scaffold_1	funannotate	CDS	546911	547408	.	-	2	ID=WB115_000164-T1.cds;Parent=WB115_000164-T1;
scaffold_1	funannotate	CDS	546565	546813	.	-	2	ID=WB115_000164-T1.cds;Parent=WB115_000164-T1;
scaffold_1	funannotate	CDS	544220	546471	.	-	2	ID=WB115_000164-T1.cds;Parent=WB115_000164-T1;
scaffold_1	funannotate	gene	549134	551920	.	+	.	ID=WB115_000165;
scaffold_1	funannotate	mRNA	549134	551920	.	+	.	ID=WB115_000165-T1;Parent=WB115_000165;product=hypothetical protein;
scaffold_1	funannotate	exon	549134	549256	.	+	.	ID=WB115_000165-T1.exon1;Parent=WB115_000165-T1;
scaffold_1	funannotate	exon	549375	550668	.	+	.	ID=WB115_000165-T1.exon2;Parent=WB115_000165-T1;
scaffold_1	funannotate	exon	550799	551402	.	+	.	ID=WB115_000165-T1.exon3;Parent=WB115_000165-T1;
scaffold_1	funannotate	exon	551632	551920	.	+	.	ID=WB115_000165-T1.exon4;Parent=WB115_000165-T1;
scaffold_1	funannotate	CDS	549134	549256	.	+	0	ID=WB115_000165-T1.cds;Parent=WB115_000165-T1;
scaffold_1	funannotate	CDS	549375	550668	.	+	0	ID=WB115_000165-T1.cds;Parent=WB115_000165-T1;
scaffold_1	funannotate	CDS	550799	551402	.	+	2	ID=WB115_000165-T1.cds;Parent=WB115_000165-T1;
scaffold_1	funannotate	CDS	551632	551920	.	+	1	ID=WB115_000165-T1.cds;Parent=WB115_000165-T1;
scaffold_1	funannotate	gene	552564	554916	.	-	.	ID=WB115_000166;
scaffold_1	funannotate	mRNA	552564	554916	.	-	.	ID=WB115_000166-T1;Parent=WB115_000166;product=hypothetical protein;
scaffold_1	funannotate	exon	554908	554916	.	-	.	ID=WB115_000166-T1.exon1;Parent=WB115_000166-T1;
scaffold_1	funannotate	exon	554702	554764	.	-	.	ID=WB115_000166-T1.exon2;Parent=WB115_000166-T1;
scaffold_1	funannotate	exon	553783	554592	.	-	.	ID=WB115_000166-T1.exon3;Parent=WB115_000166-T1;
scaffold_1	funannotate	exon	552564	553730	.	-	.	ID=WB115_000166-T1.exon4;Parent=WB115_000166-T1;
scaffold_1	funannotate	CDS	554908	554916	.	-	0	ID=WB115_000166-T1.cds;Parent=WB115_000166-T1;
scaffold_1	funannotate	CDS	554702	554764	.	-	0	ID=WB115_000166-T1.cds;Parent=WB115_000166-T1;
scaffold_1	funannotate	CDS	553783	554592	.	-	0	ID=WB115_000166-T1.cds;Parent=WB115_000166-T1;
scaffold_1	funannotate	CDS	552564	553730	.	-	0	ID=WB115_000166-T1.cds;Parent=WB115_000166-T1;
scaffold_1	funannotate	gene	555657	557229	.	+	.	ID=WB115_000167;
scaffold_1	funannotate	mRNA	555657	557229	.	+	.	ID=WB115_000167-T1;Parent=WB115_000167;product=hypothetical protein;
scaffold_1	funannotate	exon	555657	555941	.	+	.	ID=WB115_000167-T1.exon1;Parent=WB115_000167-T1;
scaffold_1	funannotate	exon	556005	556179	.	+	.	ID=WB115_000167-T1.exon2;Parent=WB115_000167-T1;
scaffold_1	funannotate	exon	556234	557078	.	+	.	ID=WB115_000167-T1.exon3;Parent=WB115_000167-T1;
scaffold_1	funannotate	exon	557134	557229	.	+	.	ID=WB115_000167-T1.exon4;Parent=WB115_000167-T1;
scaffold_1	funannotate	CDS	555657	555941	.	+	0	ID=WB115_000167-T1.cds;Parent=WB115_000167-T1;
scaffold_1	funannotate	CDS	556005	556179	.	+	0	ID=WB115_000167-T1.cds;Parent=WB115_000167-T1;
scaffold_1	funannotate	CDS	556234	557078	.	+	2	ID=WB115_000167-T1.cds;Parent=WB115_000167-T1;
scaffold_1	funannotate	CDS	557134	557229	.	+	0	ID=WB115_000167-T1.cds;Parent=WB115_000167-T1;
scaffold_1	funannotate	gene	557777	558322	.	+	.	ID=WB115_000168;
scaffold_1	funannotate	mRNA	557777	558322	.	+	.	ID=WB115_000168-T1;Parent=WB115_000168;product=hypothetical protein;
scaffold_1	funannotate	exon	557777	557808	.	+	.	ID=WB115_000168-T1.exon1;Parent=WB115_000168-T1;
scaffold_1	funannotate	exon	557956	558070	.	+	.	ID=WB115_000168-T1.exon2;Parent=WB115_000168-T1;
scaffold_1	funannotate	exon	558239	558322	.	+	.	ID=WB115_000168-T1.exon3;Parent=WB115_000168-T1;
scaffold_1	funannotate	CDS	557777	557808	.	+	0	ID=WB115_000168-T1.cds;Parent=WB115_000168-T1;
scaffold_1	funannotate	CDS	557956	558070	.	+	1	ID=WB115_000168-T1.cds;Parent=WB115_000168-T1;
scaffold_1	funannotate	CDS	558239	558322	.	+	0	ID=WB115_000168-T1.cds;Parent=WB115_000168-T1;
scaffold_1	funannotate	gene	559251	561977	.	+	.	ID=WB115_000169;
scaffold_1	funannotate	mRNA	559251	561977	.	+	.	ID=WB115_000169-T1;Parent=WB115_000169;product=hypothetical protein;
scaffold_1	funannotate	exon	559251	559341	.	+	.	ID=WB115_000169-T1.exon1;Parent=WB115_000169-T1;
scaffold_1	funannotate	exon	559407	559474	.	+	.	ID=WB115_000169-T1.exon2;Parent=WB115_000169-T1;
scaffold_1	funannotate	exon	559546	559674	.	+	.	ID=WB115_000169-T1.exon3;Parent=WB115_000169-T1;
scaffold_1	funannotate	exon	559738	559968	.	+	.	ID=WB115_000169-T1.exon4;Parent=WB115_000169-T1;
scaffold_1	funannotate	exon	560023	560487	.	+	.	ID=WB115_000169-T1.exon5;Parent=WB115_000169-T1;
scaffold_1	funannotate	exon	560538	561977	.	+	.	ID=WB115_000169-T1.exon6;Parent=WB115_000169-T1;
scaffold_1	funannotate	CDS	559251	559341	.	+	0	ID=WB115_000169-T1.cds;Parent=WB115_000169-T1;
scaffold_1	funannotate	CDS	559407	559474	.	+	2	ID=WB115_000169-T1.cds;Parent=WB115_000169-T1;
scaffold_1	funannotate	CDS	559546	559674	.	+	0	ID=WB115_000169-T1.cds;Parent=WB115_000169-T1;
scaffold_1	funannotate	CDS	559738	559968	.	+	0	ID=WB115_000169-T1.cds;Parent=WB115_000169-T1;
scaffold_1	funannotate	CDS	560023	560487	.	+	0	ID=WB115_000169-T1.cds;Parent=WB115_000169-T1;
scaffold_1	funannotate	CDS	560538	561977	.	+	0	ID=WB115_000169-T1.cds;Parent=WB115_000169-T1;
scaffold_1	funannotate	gene	562679	564180	.	-	.	ID=WB115_000170;
scaffold_1	funannotate	mRNA	562679	564180	.	-	.	ID=WB115_000170-T1;Parent=WB115_000170;product=hypothetical protein;
scaffold_1	funannotate	exon	564114	564180	.	-	.	ID=WB115_000170-T1.exon1;Parent=WB115_000170-T1;
scaffold_1	funannotate	exon	562908	563825	.	-	.	ID=WB115_000170-T1.exon2;Parent=WB115_000170-T1;
scaffold_1	funannotate	exon	562679	562800	.	-	.	ID=WB115_000170-T1.exon3;Parent=WB115_000170-T1;
scaffold_1	funannotate	CDS	564114	564180	.	-	0	ID=WB115_000170-T1.cds;Parent=WB115_000170-T1;
scaffold_1	funannotate	CDS	562908	563825	.	-	2	ID=WB115_000170-T1.cds;Parent=WB115_000170-T1;
scaffold_1	funannotate	CDS	562679	562800	.	-	2	ID=WB115_000170-T1.cds;Parent=WB115_000170-T1;
scaffold_1	funannotate	gene	567070	569186	.	+	.	ID=WB115_000171;
scaffold_1	funannotate	mRNA	567070	569186	.	+	.	ID=WB115_000171-T1;Parent=WB115_000171;product=hypothetical protein;
scaffold_1	funannotate	exon	567070	567456	.	+	.	ID=WB115_000171-T1.exon1;Parent=WB115_000171-T1;
scaffold_1	funannotate	exon	567519	569186	.	+	.	ID=WB115_000171-T1.exon2;Parent=WB115_000171-T1;
scaffold_1	funannotate	CDS	567070	567456	.	+	0	ID=WB115_000171-T1.cds;Parent=WB115_000171-T1;
scaffold_1	funannotate	CDS	567519	569186	.	+	0	ID=WB115_000171-T1.cds;Parent=WB115_000171-T1;
scaffold_1	funannotate	gene	571368	573139	.	+	.	ID=WB115_000172;
scaffold_1	funannotate	mRNA	571368	573139	.	+	.	ID=WB115_000172-T1;Parent=WB115_000172;product=hypothetical protein;
scaffold_1	funannotate	exon	571368	571666	.	+	.	ID=WB115_000172-T1.exon1;Parent=WB115_000172-T1;
scaffold_1	funannotate	exon	571812	572664	.	+	.	ID=WB115_000172-T1.exon2;Parent=WB115_000172-T1;
scaffold_1	funannotate	exon	572801	573139	.	+	.	ID=WB115_000172-T1.exon3;Parent=WB115_000172-T1;
scaffold_1	funannotate	CDS	571368	571666	.	+	0	ID=WB115_000172-T1.cds;Parent=WB115_000172-T1;
scaffold_1	funannotate	CDS	571812	572664	.	+	1	ID=WB115_000172-T1.cds;Parent=WB115_000172-T1;
scaffold_1	funannotate	CDS	572801	573139	.	+	0	ID=WB115_000172-T1.cds;Parent=WB115_000172-T1;
scaffold_1	funannotate	gene	573682	574695	.	+	.	ID=WB115_000173;
scaffold_1	funannotate	mRNA	573682	574695	.	+	.	ID=WB115_000173-T1;Parent=WB115_000173;product=hypothetical protein;
scaffold_1	funannotate	exon	573682	574280	.	+	.	ID=WB115_000173-T1.exon1;Parent=WB115_000173-T1;
scaffold_1	funannotate	exon	574332	574695	.	+	.	ID=WB115_000173-T1.exon2;Parent=WB115_000173-T1;
scaffold_1	funannotate	CDS	573682	574280	.	+	0	ID=WB115_000173-T1.cds;Parent=WB115_000173-T1;
scaffold_1	funannotate	CDS	574332	574695	.	+	1	ID=WB115_000173-T1.cds;Parent=WB115_000173-T1;
scaffold_1	funannotate	gene	575727	577277	.	+	.	ID=WB115_000174;
scaffold_1	funannotate	mRNA	575727	577277	.	+	.	ID=WB115_000174-T1;Parent=WB115_000174;product=hypothetical protein;
scaffold_1	funannotate	exon	575727	575839	.	+	.	ID=WB115_000174-T1.exon1;Parent=WB115_000174-T1;
scaffold_1	funannotate	exon	575917	576340	.	+	.	ID=WB115_000174-T1.exon2;Parent=WB115_000174-T1;
scaffold_1	funannotate	exon	576395	576634	.	+	.	ID=WB115_000174-T1.exon3;Parent=WB115_000174-T1;
scaffold_1	funannotate	exon	576698	576749	.	+	.	ID=WB115_000174-T1.exon4;Parent=WB115_000174-T1;
scaffold_1	funannotate	exon	576810	577179	.	+	.	ID=WB115_000174-T1.exon5;Parent=WB115_000174-T1;
scaffold_1	funannotate	exon	577271	577277	.	+	.	ID=WB115_000174-T1.exon6;Parent=WB115_000174-T1;
scaffold_1	funannotate	CDS	575727	575839	.	+	0	ID=WB115_000174-T1.cds;Parent=WB115_000174-T1;
scaffold_1	funannotate	CDS	575917	576340	.	+	1	ID=WB115_000174-T1.cds;Parent=WB115_000174-T1;
scaffold_1	funannotate	CDS	576395	576634	.	+	0	ID=WB115_000174-T1.cds;Parent=WB115_000174-T1;
scaffold_1	funannotate	CDS	576698	576749	.	+	0	ID=WB115_000174-T1.cds;Parent=WB115_000174-T1;
scaffold_1	funannotate	CDS	576810	577179	.	+	2	ID=WB115_000174-T1.cds;Parent=WB115_000174-T1;
scaffold_1	funannotate	CDS	577271	577277	.	+	1	ID=WB115_000174-T1.cds;Parent=WB115_000174-T1;
scaffold_1	funannotate	gene	579472	584772	.	+	.	ID=WB115_000175;
scaffold_1	funannotate	mRNA	579472	584772	.	+	.	ID=WB115_000175-T1;Parent=WB115_000175;product=hypothetical protein;
scaffold_1	funannotate	exon	579472	580121	.	+	.	ID=WB115_000175-T1.exon1;Parent=WB115_000175-T1;
scaffold_1	funannotate	exon	580377	580929	.	+	.	ID=WB115_000175-T1.exon2;Parent=WB115_000175-T1;
scaffold_1	funannotate	exon	581267	582719	.	+	.	ID=WB115_000175-T1.exon3;Parent=WB115_000175-T1;
scaffold_1	funannotate	exon	582780	584354	.	+	.	ID=WB115_000175-T1.exon4;Parent=WB115_000175-T1;
scaffold_1	funannotate	exon	584417	584772	.	+	.	ID=WB115_000175-T1.exon5;Parent=WB115_000175-T1;
scaffold_1	funannotate	CDS	579472	580121	.	+	0	ID=WB115_000175-T1.cds;Parent=WB115_000175-T1;
scaffold_1	funannotate	CDS	580377	580929	.	+	1	ID=WB115_000175-T1.cds;Parent=WB115_000175-T1;
scaffold_1	funannotate	CDS	581267	582719	.	+	0	ID=WB115_000175-T1.cds;Parent=WB115_000175-T1;
scaffold_1	funannotate	CDS	582780	584354	.	+	2	ID=WB115_000175-T1.cds;Parent=WB115_000175-T1;
scaffold_1	funannotate	CDS	584417	584772	.	+	2	ID=WB115_000175-T1.cds;Parent=WB115_000175-T1;
scaffold_1	funannotate	gene	585758	586882	.	+	.	ID=WB115_000176;
scaffold_1	funannotate	mRNA	585758	586882	.	+	.	ID=WB115_000176-T1;Parent=WB115_000176;product=hypothetical protein;
scaffold_1	funannotate	exon	585758	586882	.	+	.	ID=WB115_000176-T1.exon1;Parent=WB115_000176-T1;
scaffold_1	funannotate	CDS	585758	586882	.	+	0	ID=WB115_000176-T1.cds;Parent=WB115_000176-T1;
scaffold_1	funannotate	gene	587205	589053	.	-	.	ID=WB115_000177;
scaffold_1	funannotate	mRNA	587205	589053	.	-	.	ID=WB115_000177-T1;Parent=WB115_000177;product=hypothetical protein;
scaffold_1	funannotate	exon	588537	589053	.	-	.	ID=WB115_000177-T1.exon1;Parent=WB115_000177-T1;
scaffold_1	funannotate	exon	587205	588436	.	-	.	ID=WB115_000177-T1.exon2;Parent=WB115_000177-T1;
scaffold_1	funannotate	CDS	588537	589053	.	-	0	ID=WB115_000177-T1.cds;Parent=WB115_000177-T1;
scaffold_1	funannotate	CDS	587205	588436	.	-	2	ID=WB115_000177-T1.cds;Parent=WB115_000177-T1;
scaffold_1	funannotate	gene	590950	594103	.	+	.	ID=WB115_000178;
scaffold_1	funannotate	mRNA	590950	594103	.	+	.	ID=WB115_000178-T1;Parent=WB115_000178;product=hypothetical protein;
scaffold_1	funannotate	exon	590950	592611	.	+	.	ID=WB115_000178-T1.exon1;Parent=WB115_000178-T1;
scaffold_1	funannotate	exon	592663	593313	.	+	.	ID=WB115_000178-T1.exon2;Parent=WB115_000178-T1;
scaffold_1	funannotate	exon	593372	594103	.	+	.	ID=WB115_000178-T1.exon3;Parent=WB115_000178-T1;
scaffold_1	funannotate	CDS	590950	592611	.	+	0	ID=WB115_000178-T1.cds;Parent=WB115_000178-T1;
scaffold_1	funannotate	CDS	592663	593313	.	+	0	ID=WB115_000178-T1.cds;Parent=WB115_000178-T1;
scaffold_1	funannotate	CDS	593372	594103	.	+	0	ID=WB115_000178-T1.cds;Parent=WB115_000178-T1;
scaffold_1	funannotate	gene	594729	596888	.	-	.	ID=WB115_000179;
scaffold_1	funannotate	mRNA	594729	596888	.	-	.	ID=WB115_000179-T1;Parent=WB115_000179;product=hypothetical protein;
scaffold_1	funannotate	exon	596604	596888	.	-	.	ID=WB115_000179-T1.exon1;Parent=WB115_000179-T1;
scaffold_1	funannotate	exon	596081	596516	.	-	.	ID=WB115_000179-T1.exon2;Parent=WB115_000179-T1;
scaffold_1	funannotate	exon	594729	595996	.	-	.	ID=WB115_000179-T1.exon3;Parent=WB115_000179-T1;
scaffold_1	funannotate	CDS	596604	596888	.	-	0	ID=WB115_000179-T1.cds;Parent=WB115_000179-T1;
scaffold_1	funannotate	CDS	596081	596516	.	-	0	ID=WB115_000179-T1.cds;Parent=WB115_000179-T1;
scaffold_1	funannotate	CDS	594729	595996	.	-	2	ID=WB115_000179-T1.cds;Parent=WB115_000179-T1;
scaffold_1	funannotate	gene	598188	600011	.	-	.	ID=WB115_000180;
scaffold_1	funannotate	mRNA	598188	600011	.	-	.	ID=WB115_000180-T1;Parent=WB115_000180;product=hypothetical protein;
scaffold_1	funannotate	exon	598188	600011	.	-	.	ID=WB115_000180-T1.exon1;Parent=WB115_000180-T1;
scaffold_1	funannotate	CDS	598188	600011	.	-	0	ID=WB115_000180-T1.cds;Parent=WB115_000180-T1;
scaffold_1	funannotate	gene	611479	612537	.	+	.	ID=WB115_000181;
scaffold_1	funannotate	mRNA	611479	612537	.	+	.	ID=WB115_000181-T1;Parent=WB115_000181;product=hypothetical protein;
scaffold_1	funannotate	exon	611479	612537	.	+	.	ID=WB115_000181-T1.exon1;Parent=WB115_000181-T1;
scaffold_1	funannotate	CDS	611479	612537	.	+	0	ID=WB115_000181-T1.cds;Parent=WB115_000181-T1;
scaffold_1	funannotate	gene	613458	614160	.	+	.	ID=WB115_000182;
scaffold_1	funannotate	mRNA	613458	614160	.	+	.	ID=WB115_000182-T1;Parent=WB115_000182;product=hypothetical protein;
scaffold_1	funannotate	exon	613458	613780	.	+	.	ID=WB115_000182-T1.exon1;Parent=WB115_000182-T1;
scaffold_1	funannotate	exon	613839	614160	.	+	.	ID=WB115_000182-T1.exon2;Parent=WB115_000182-T1;
scaffold_1	funannotate	CDS	613458	613780	.	+	0	ID=WB115_000182-T1.cds;Parent=WB115_000182-T1;
scaffold_1	funannotate	CDS	613839	614160	.	+	1	ID=WB115_000182-T1.cds;Parent=WB115_000182-T1;
scaffold_1	funannotate	gene	615205	616488	.	+	.	ID=WB115_000183;
scaffold_1	funannotate	mRNA	615205	616488	.	+	.	ID=WB115_000183-T1;Parent=WB115_000183;product=hypothetical protein;
scaffold_1	funannotate	exon	615205	615873	.	+	.	ID=WB115_000183-T1.exon1;Parent=WB115_000183-T1;
scaffold_1	funannotate	exon	615984	616488	.	+	.	ID=WB115_000183-T1.exon2;Parent=WB115_000183-T1;
scaffold_1	funannotate	CDS	615205	615873	.	+	0	ID=WB115_000183-T1.cds;Parent=WB115_000183-T1;
scaffold_1	funannotate	CDS	615984	616488	.	+	0	ID=WB115_000183-T1.cds;Parent=WB115_000183-T1;
scaffold_2	funannotate	gene	176	922	.	+	.	ID=WB115_000184;
scaffold_2	funannotate	mRNA	176	922	.	+	.	ID=WB115_000184-T1;Parent=WB115_000184;product=hypothetical protein;
scaffold_2	funannotate	exon	176	433	.	+	.	ID=WB115_000184-T1.exon1;Parent=WB115_000184-T1;
scaffold_2	funannotate	exon	547	922	.	+	.	ID=WB115_000184-T1.exon2;Parent=WB115_000184-T1;
scaffold_2	funannotate	CDS	176	433	.	+	1	ID=WB115_000184-T1.cds;Parent=WB115_000184-T1;
scaffold_2	funannotate	CDS	547	922	.	+	1	ID=WB115_000184-T1.cds;Parent=WB115_000184-T1;
scaffold_2	funannotate	gene	1867	3190	.	-	.	ID=WB115_000185;
scaffold_2	funannotate	mRNA	1867	3190	.	-	.	ID=WB115_000185-T1;Parent=WB115_000185;product=hypothetical protein;
scaffold_2	funannotate	exon	2914	3190	.	-	.	ID=WB115_000185-T1.exon1;Parent=WB115_000185-T1;
scaffold_2	funannotate	exon	2625	2843	.	-	.	ID=WB115_000185-T1.exon2;Parent=WB115_000185-T1;
scaffold_2	funannotate	exon	2357	2542	.	-	.	ID=WB115_000185-T1.exon3;Parent=WB115_000185-T1;
scaffold_2	funannotate	exon	2146	2298	.	-	.	ID=WB115_000185-T1.exon4;Parent=WB115_000185-T1;
scaffold_2	funannotate	exon	1867	2081	.	-	.	ID=WB115_000185-T1.exon5;Parent=WB115_000185-T1;
scaffold_2	funannotate	CDS	2914	3190	.	-	0	ID=WB115_000185-T1.cds;Parent=WB115_000185-T1;
scaffold_2	funannotate	CDS	2625	2843	.	-	2	ID=WB115_000185-T1.cds;Parent=WB115_000185-T1;
scaffold_2	funannotate	CDS	2357	2542	.	-	2	ID=WB115_000185-T1.cds;Parent=WB115_000185-T1;
scaffold_2	funannotate	CDS	2146	2298	.	-	2	ID=WB115_000185-T1.cds;Parent=WB115_000185-T1;
scaffold_2	funannotate	CDS	1867	2081	.	-	2	ID=WB115_000185-T1.cds;Parent=WB115_000185-T1;
scaffold_2	funannotate	gene	5157	5782	.	-	.	ID=WB115_000186;
scaffold_2	funannotate	mRNA	5157	5782	.	-	.	ID=WB115_000186-T1;Parent=WB115_000186;product=hypothetical protein;
scaffold_2	funannotate	exon	5545	5782	.	-	.	ID=WB115_000186-T1.exon1;Parent=WB115_000186-T1;
scaffold_2	funannotate	exon	5157	5527	.	-	.	ID=WB115_000186-T1.exon2;Parent=WB115_000186-T1;
scaffold_2	funannotate	CDS	5545	5782	.	-	0	ID=WB115_000186-T1.cds;Parent=WB115_000186-T1;
scaffold_2	funannotate	CDS	5157	5527	.	-	2	ID=WB115_000186-T1.cds;Parent=WB115_000186-T1;
scaffold_2	funannotate	gene	8133	10333	.	+	.	ID=WB115_000187;
scaffold_2	funannotate	mRNA	8133	10333	.	+	.	ID=WB115_000187-T1;Parent=WB115_000187;product=hypothetical protein;
scaffold_2	funannotate	exon	8133	9199	.	+	.	ID=WB115_000187-T1.exon1;Parent=WB115_000187-T1;
scaffold_2	funannotate	exon	9281	9320	.	+	.	ID=WB115_000187-T1.exon2;Parent=WB115_000187-T1;
scaffold_2	funannotate	exon	9554	10333	.	+	.	ID=WB115_000187-T1.exon3;Parent=WB115_000187-T1;
scaffold_2	funannotate	CDS	8133	9199	.	+	0	ID=WB115_000187-T1.cds;Parent=WB115_000187-T1;
scaffold_2	funannotate	CDS	9281	9320	.	+	1	ID=WB115_000187-T1.cds;Parent=WB115_000187-T1;
scaffold_2	funannotate	CDS	9554	10333	.	+	0	ID=WB115_000187-T1.cds;Parent=WB115_000187-T1;
scaffold_2	funannotate	gene	14069	17474	.	+	.	ID=WB115_000188;
scaffold_2	funannotate	mRNA	14069	17474	.	+	.	ID=WB115_000188-T1;Parent=WB115_000188;product=hypothetical protein;
scaffold_2	funannotate	exon	14069	14573	.	+	.	ID=WB115_000188-T1.exon1;Parent=WB115_000188-T1;
scaffold_2	funannotate	exon	14676	17049	.	+	.	ID=WB115_000188-T1.exon2;Parent=WB115_000188-T1;
scaffold_2	funannotate	exon	17111	17474	.	+	.	ID=WB115_000188-T1.exon3;Parent=WB115_000188-T1;
scaffold_2	funannotate	CDS	14069	14573	.	+	0	ID=WB115_000188-T1.cds;Parent=WB115_000188-T1;
scaffold_2	funannotate	CDS	14676	17049	.	+	2	ID=WB115_000188-T1.cds;Parent=WB115_000188-T1;
scaffold_2	funannotate	CDS	17111	17474	.	+	1	ID=WB115_000188-T1.cds;Parent=WB115_000188-T1;
scaffold_2	funannotate	gene	19055	19650	.	-	.	ID=WB115_000189;
scaffold_2	funannotate	mRNA	19055	19650	.	-	.	ID=WB115_000189-T1;Parent=WB115_000189;product=hypothetical protein;
scaffold_2	funannotate	exon	19632	19650	.	-	.	ID=WB115_000189-T1.exon1;Parent=WB115_000189-T1;
scaffold_2	funannotate	exon	19424	19536	.	-	.	ID=WB115_000189-T1.exon2;Parent=WB115_000189-T1;
scaffold_2	funannotate	exon	19055	19327	.	-	.	ID=WB115_000189-T1.exon3;Parent=WB115_000189-T1;
scaffold_2	funannotate	CDS	19632	19650	.	-	0	ID=WB115_000189-T1.cds;Parent=WB115_000189-T1;
scaffold_2	funannotate	CDS	19424	19536	.	-	2	ID=WB115_000189-T1.cds;Parent=WB115_000189-T1;
scaffold_2	funannotate	CDS	19055	19327	.	-	0	ID=WB115_000189-T1.cds;Parent=WB115_000189-T1;
scaffold_2	funannotate	gene	20111	20850	.	+	.	ID=WB115_000190;
scaffold_2	funannotate	mRNA	20111	20850	.	+	.	ID=WB115_000190-T1;Parent=WB115_000190;product=hypothetical protein;
scaffold_2	funannotate	exon	20111	20267	.	+	.	ID=WB115_000190-T1.exon1;Parent=WB115_000190-T1;
scaffold_2	funannotate	exon	20351	20850	.	+	.	ID=WB115_000190-T1.exon2;Parent=WB115_000190-T1;
scaffold_2	funannotate	CDS	20111	20267	.	+	0	ID=WB115_000190-T1.cds;Parent=WB115_000190-T1;
scaffold_2	funannotate	CDS	20351	20850	.	+	2	ID=WB115_000190-T1.cds;Parent=WB115_000190-T1;
scaffold_2	funannotate	gene	21259	22317	.	-	.	ID=WB115_000191;
scaffold_2	funannotate	mRNA	21259	22317	.	-	.	ID=WB115_000191-T1;Parent=WB115_000191;product=hypothetical protein;
scaffold_2	funannotate	exon	21259	22317	.	-	.	ID=WB115_000191-T1.exon1;Parent=WB115_000191-T1;
scaffold_2	funannotate	CDS	21259	22317	.	-	0	ID=WB115_000191-T1.cds;Parent=WB115_000191-T1;
scaffold_2	funannotate	gene	23001	24015	.	+	.	ID=WB115_000192;
scaffold_2	funannotate	mRNA	23001	24015	.	+	.	ID=WB115_000192-T1;Parent=WB115_000192;product=hypothetical protein;
scaffold_2	funannotate	exon	23001	23073	.	+	.	ID=WB115_000192-T1.exon1;Parent=WB115_000192-T1;
scaffold_2	funannotate	exon	23371	23741	.	+	.	ID=WB115_000192-T1.exon2;Parent=WB115_000192-T1;
scaffold_2	funannotate	exon	23869	24015	.	+	.	ID=WB115_000192-T1.exon3;Parent=WB115_000192-T1;
scaffold_2	funannotate	CDS	23001	23073	.	+	0	ID=WB115_000192-T1.cds;Parent=WB115_000192-T1;
scaffold_2	funannotate	CDS	23371	23741	.	+	2	ID=WB115_000192-T1.cds;Parent=WB115_000192-T1;
scaffold_2	funannotate	CDS	23869	24015	.	+	0	ID=WB115_000192-T1.cds;Parent=WB115_000192-T1;
scaffold_2	funannotate	gene	24224	25259	.	-	.	ID=WB115_000193;
scaffold_2	funannotate	mRNA	24224	25259	.	-	.	ID=WB115_000193-T1;Parent=WB115_000193;product=hypothetical protein;
scaffold_2	funannotate	exon	24991	25259	.	-	.	ID=WB115_000193-T1.exon1;Parent=WB115_000193-T1;
scaffold_2	funannotate	exon	24224	24698	.	-	.	ID=WB115_000193-T1.exon2;Parent=WB115_000193-T1;
scaffold_2	funannotate	CDS	24991	25259	.	-	0	ID=WB115_000193-T1.cds;Parent=WB115_000193-T1;
scaffold_2	funannotate	CDS	24224	24698	.	-	1	ID=WB115_000193-T1.cds;Parent=WB115_000193-T1;
scaffold_2	funannotate	gene	26505	29610	.	-	.	ID=WB115_000194;
scaffold_2	funannotate	mRNA	26505	29610	.	-	.	ID=WB115_000194-T1;Parent=WB115_000194;product=hypothetical protein;
scaffold_2	funannotate	exon	29487	29610	.	-	.	ID=WB115_000194-T1.exon1;Parent=WB115_000194-T1;
scaffold_2	funannotate	exon	27449	29426	.	-	.	ID=WB115_000194-T1.exon2;Parent=WB115_000194-T1;
scaffold_2	funannotate	exon	26505	27396	.	-	.	ID=WB115_000194-T1.exon3;Parent=WB115_000194-T1;
scaffold_2	funannotate	CDS	29487	29610	.	-	0	ID=WB115_000194-T1.cds;Parent=WB115_000194-T1;
scaffold_2	funannotate	CDS	27449	29426	.	-	2	ID=WB115_000194-T1.cds;Parent=WB115_000194-T1;
scaffold_2	funannotate	CDS	26505	27396	.	-	1	ID=WB115_000194-T1.cds;Parent=WB115_000194-T1;
scaffold_2	funannotate	gene	30150	31002	.	+	.	ID=WB115_000195;
scaffold_2	funannotate	mRNA	30150	31002	.	+	.	ID=WB115_000195-T1;Parent=WB115_000195;product=hypothetical protein;
scaffold_2	funannotate	exon	30150	30327	.	+	.	ID=WB115_000195-T1.exon1;Parent=WB115_000195-T1;
scaffold_2	funannotate	exon	30455	31002	.	+	.	ID=WB115_000195-T1.exon2;Parent=WB115_000195-T1;
scaffold_2	funannotate	CDS	30150	30327	.	+	0	ID=WB115_000195-T1.cds;Parent=WB115_000195-T1;
scaffold_2	funannotate	CDS	30455	31002	.	+	2	ID=WB115_000195-T1.cds;Parent=WB115_000195-T1;
scaffold_2	funannotate	gene	31756	32282	.	+	.	ID=WB115_000196;
scaffold_2	funannotate	mRNA	31756	32282	.	+	.	ID=WB115_000196-T1;Parent=WB115_000196;product=hypothetical protein;
scaffold_2	funannotate	exon	31756	31842	.	+	.	ID=WB115_000196-T1.exon1;Parent=WB115_000196-T1;
scaffold_2	funannotate	exon	32019	32096	.	+	.	ID=WB115_000196-T1.exon2;Parent=WB115_000196-T1;
scaffold_2	funannotate	exon	32220	32282	.	+	.	ID=WB115_000196-T1.exon3;Parent=WB115_000196-T1;
scaffold_2	funannotate	CDS	31756	31842	.	+	0	ID=WB115_000196-T1.cds;Parent=WB115_000196-T1;
scaffold_2	funannotate	CDS	32019	32096	.	+	0	ID=WB115_000196-T1.cds;Parent=WB115_000196-T1;
scaffold_2	funannotate	CDS	32220	32282	.	+	0	ID=WB115_000196-T1.cds;Parent=WB115_000196-T1;
scaffold_2	funannotate	gene	32932	34167	.	-	.	ID=WB115_000197;
scaffold_2	funannotate	mRNA	32932	34167	.	-	.	ID=WB115_000197-T1;Parent=WB115_000197;product=hypothetical protein;
scaffold_2	funannotate	exon	32932	34167	.	-	.	ID=WB115_000197-T1.exon1;Parent=WB115_000197-T1;
scaffold_2	funannotate	CDS	32932	34167	.	-	0	ID=WB115_000197-T1.cds;Parent=WB115_000197-T1;
scaffold_2	funannotate	gene	35620	36087	.	+	.	ID=WB115_000198;
scaffold_2	funannotate	mRNA	35620	36087	.	+	.	ID=WB115_000198-T1;Parent=WB115_000198;product=hypothetical protein;
scaffold_2	funannotate	exon	35620	35709	.	+	.	ID=WB115_000198-T1.exon1;Parent=WB115_000198-T1;
scaffold_2	funannotate	exon	35801	36005	.	+	.	ID=WB115_000198-T1.exon2;Parent=WB115_000198-T1;
scaffold_2	funannotate	exon	36062	36087	.	+	.	ID=WB115_000198-T1.exon3;Parent=WB115_000198-T1;
scaffold_2	funannotate	CDS	35620	35709	.	+	0	ID=WB115_000198-T1.cds;Parent=WB115_000198-T1;
scaffold_2	funannotate	CDS	35801	36005	.	+	0	ID=WB115_000198-T1.cds;Parent=WB115_000198-T1;
scaffold_2	funannotate	CDS	36062	36087	.	+	2	ID=WB115_000198-T1.cds;Parent=WB115_000198-T1;
scaffold_2	funannotate	gene	38015	39477	.	+	.	ID=WB115_000199;
scaffold_2	funannotate	mRNA	38015	39477	.	+	.	ID=WB115_000199-T1;Parent=WB115_000199;product=hypothetical protein;
scaffold_2	funannotate	exon	38015	38050	.	+	.	ID=WB115_000199-T1.exon1;Parent=WB115_000199-T1;
scaffold_2	funannotate	exon	38333	38431	.	+	.	ID=WB115_000199-T1.exon2;Parent=WB115_000199-T1;
scaffold_2	funannotate	exon	38621	38866	.	+	.	ID=WB115_000199-T1.exon3;Parent=WB115_000199-T1;
scaffold_2	funannotate	exon	38926	39477	.	+	.	ID=WB115_000199-T1.exon4;Parent=WB115_000199-T1;
scaffold_2	funannotate	CDS	38015	38050	.	+	0	ID=WB115_000199-T1.cds;Parent=WB115_000199-T1;
scaffold_2	funannotate	CDS	38333	38431	.	+	0	ID=WB115_000199-T1.cds;Parent=WB115_000199-T1;
scaffold_2	funannotate	CDS	38621	38866	.	+	0	ID=WB115_000199-T1.cds;Parent=WB115_000199-T1;
scaffold_2	funannotate	CDS	38926	39477	.	+	0	ID=WB115_000199-T1.cds;Parent=WB115_000199-T1;
scaffold_2	funannotate	gene	40346	40912	.	+	.	ID=WB115_000200;
scaffold_2	funannotate	mRNA	40346	40912	.	+	.	ID=WB115_000200-T1;Parent=WB115_000200;product=hypothetical protein;
scaffold_2	funannotate	exon	40346	40912	.	+	.	ID=WB115_000200-T1.exon1;Parent=WB115_000200-T1;
scaffold_2	funannotate	CDS	40346	40912	.	+	0	ID=WB115_000200-T1.cds;Parent=WB115_000200-T1;
scaffold_2	funannotate	gene	44143	44907	.	+	.	ID=WB115_000201;
scaffold_2	funannotate	mRNA	44143	44907	.	+	.	ID=WB115_000201-T1;Parent=WB115_000201;product=hypothetical protein;
scaffold_2	funannotate	exon	44143	44534	.	+	.	ID=WB115_000201-T1.exon1;Parent=WB115_000201-T1;
scaffold_2	funannotate	exon	44598	44907	.	+	.	ID=WB115_000201-T1.exon2;Parent=WB115_000201-T1;
scaffold_2	funannotate	CDS	44143	44534	.	+	0	ID=WB115_000201-T1.cds;Parent=WB115_000201-T1;
scaffold_2	funannotate	CDS	44598	44907	.	+	1	ID=WB115_000201-T1.cds;Parent=WB115_000201-T1;
scaffold_2	funannotate	gene	45549	46483	.	-	.	ID=WB115_000202;
scaffold_2	funannotate	mRNA	45549	46483	.	-	.	ID=WB115_000202-T1;Parent=WB115_000202;product=hypothetical protein;
scaffold_2	funannotate	exon	46163	46483	.	-	.	ID=WB115_000202-T1.exon1;Parent=WB115_000202-T1;
scaffold_2	funannotate	exon	45549	46049	.	-	.	ID=WB115_000202-T1.exon2;Parent=WB115_000202-T1;
scaffold_2	funannotate	CDS	46163	46483	.	-	0	ID=WB115_000202-T1.cds;Parent=WB115_000202-T1;
scaffold_2	funannotate	CDS	45549	46049	.	-	0	ID=WB115_000202-T1.cds;Parent=WB115_000202-T1;
scaffold_2	funannotate	gene	48868	49782	.	+	.	ID=WB115_000203;
scaffold_2	funannotate	mRNA	48868	49782	.	+	.	ID=WB115_000203-T1;Parent=WB115_000203;product=hypothetical protein;
scaffold_2	funannotate	exon	48868	48964	.	+	.	ID=WB115_000203-T1.exon1;Parent=WB115_000203-T1;
scaffold_2	funannotate	exon	49024	49063	.	+	.	ID=WB115_000203-T1.exon2;Parent=WB115_000203-T1;
scaffold_2	funannotate	exon	49220	49403	.	+	.	ID=WB115_000203-T1.exon3;Parent=WB115_000203-T1;
scaffold_2	funannotate	exon	49465	49782	.	+	.	ID=WB115_000203-T1.exon4;Parent=WB115_000203-T1;
scaffold_2	funannotate	CDS	48868	48964	.	+	0	ID=WB115_000203-T1.cds;Parent=WB115_000203-T1;
scaffold_2	funannotate	CDS	49024	49063	.	+	2	ID=WB115_000203-T1.cds;Parent=WB115_000203-T1;
scaffold_2	funannotate	CDS	49220	49403	.	+	1	ID=WB115_000203-T1.cds;Parent=WB115_000203-T1;
scaffold_2	funannotate	CDS	49465	49782	.	+	0	ID=WB115_000203-T1.cds;Parent=WB115_000203-T1;
scaffold_2	funannotate	gene	50155	51433	.	-	.	ID=WB115_000204;
scaffold_2	funannotate	mRNA	50155	51433	.	-	.	ID=WB115_000204-T1;Parent=WB115_000204;product=hypothetical protein;
scaffold_2	funannotate	exon	51356	51433	.	-	.	ID=WB115_000204-T1.exon1;Parent=WB115_000204-T1;
scaffold_2	funannotate	exon	50588	51251	.	-	.	ID=WB115_000204-T1.exon2;Parent=WB115_000204-T1;
scaffold_2	funannotate	exon	50155	50360	.	-	.	ID=WB115_000204-T1.exon3;Parent=WB115_000204-T1;
scaffold_2	funannotate	CDS	51356	51433	.	-	0	ID=WB115_000204-T1.cds;Parent=WB115_000204-T1;
scaffold_2	funannotate	CDS	50588	51251	.	-	0	ID=WB115_000204-T1.cds;Parent=WB115_000204-T1;
scaffold_2	funannotate	CDS	50155	50360	.	-	2	ID=WB115_000204-T1.cds;Parent=WB115_000204-T1;
scaffold_2	funannotate	gene	52262	53229	.	-	.	ID=WB115_000205;
scaffold_2	funannotate	mRNA	52262	53229	.	-	.	ID=WB115_000205-T1;Parent=WB115_000205;product=hypothetical protein;
scaffold_2	funannotate	exon	53168	53229	.	-	.	ID=WB115_000205-T1.exon1;Parent=WB115_000205-T1;
scaffold_2	funannotate	exon	52674	53108	.	-	.	ID=WB115_000205-T1.exon2;Parent=WB115_000205-T1;
scaffold_2	funannotate	exon	52262	52538	.	-	.	ID=WB115_000205-T1.exon3;Parent=WB115_000205-T1;
scaffold_2	funannotate	CDS	53168	53229	.	-	0	ID=WB115_000205-T1.cds;Parent=WB115_000205-T1;
scaffold_2	funannotate	CDS	52674	53108	.	-	1	ID=WB115_000205-T1.cds;Parent=WB115_000205-T1;
scaffold_2	funannotate	CDS	52262	52538	.	-	1	ID=WB115_000205-T1.cds;Parent=WB115_000205-T1;
scaffold_2	funannotate	gene	53863	56868	.	+	.	ID=WB115_000206;
scaffold_2	funannotate	mRNA	53863	56868	.	+	.	ID=WB115_000206-T1;Parent=WB115_000206;product=hypothetical protein;
scaffold_2	funannotate	exon	53863	56868	.	+	.	ID=WB115_000206-T1.exon1;Parent=WB115_000206-T1;
scaffold_2	funannotate	CDS	53863	56868	.	+	0	ID=WB115_000206-T1.cds;Parent=WB115_000206-T1;
scaffold_2	funannotate	gene	58710	60182	.	+	.	ID=WB115_000207;
scaffold_2	funannotate	mRNA	58710	60182	.	+	.	ID=WB115_000207-T1;Parent=WB115_000207;product=hypothetical protein;
scaffold_2	funannotate	exon	58710	58962	.	+	.	ID=WB115_000207-T1.exon1;Parent=WB115_000207-T1;
scaffold_2	funannotate	exon	59034	59148	.	+	.	ID=WB115_000207-T1.exon2;Parent=WB115_000207-T1;
scaffold_2	funannotate	exon	59213	60182	.	+	.	ID=WB115_000207-T1.exon3;Parent=WB115_000207-T1;
scaffold_2	funannotate	CDS	58710	58962	.	+	0	ID=WB115_000207-T1.cds;Parent=WB115_000207-T1;
scaffold_2	funannotate	CDS	59034	59148	.	+	2	ID=WB115_000207-T1.cds;Parent=WB115_000207-T1;
scaffold_2	funannotate	CDS	59213	60182	.	+	1	ID=WB115_000207-T1.cds;Parent=WB115_000207-T1;
scaffold_2	funannotate	gene	61729	62610	.	-	.	ID=WB115_000208;
scaffold_2	funannotate	mRNA	61729	62610	.	-	.	ID=WB115_000208-T1;Parent=WB115_000208;product=hypothetical protein;
scaffold_2	funannotate	exon	62549	62610	.	-	.	ID=WB115_000208-T1.exon1;Parent=WB115_000208-T1;
scaffold_2	funannotate	exon	62340	62429	.	-	.	ID=WB115_000208-T1.exon2;Parent=WB115_000208-T1;
scaffold_2	funannotate	exon	61729	62236	.	-	.	ID=WB115_000208-T1.exon3;Parent=WB115_000208-T1;
scaffold_2	funannotate	CDS	62549	62610	.	-	0	ID=WB115_000208-T1.cds;Parent=WB115_000208-T1;
scaffold_2	funannotate	CDS	62340	62429	.	-	1	ID=WB115_000208-T1.cds;Parent=WB115_000208-T1;
scaffold_2	funannotate	CDS	61729	62236	.	-	1	ID=WB115_000208-T1.cds;Parent=WB115_000208-T1;
scaffold_2	funannotate	gene	65555	68715	.	+	.	ID=WB115_000209;
scaffold_2	funannotate	mRNA	65555	68715	.	+	.	ID=WB115_000209-T1;Parent=WB115_000209;product=hypothetical protein;
scaffold_2	funannotate	exon	65555	65563	.	+	.	ID=WB115_000209-T1.exon1;Parent=WB115_000209-T1;
scaffold_2	funannotate	exon	65633	65647	.	+	.	ID=WB115_000209-T1.exon2;Parent=WB115_000209-T1;
scaffold_2	funannotate	exon	65710	68715	.	+	.	ID=WB115_000209-T1.exon3;Parent=WB115_000209-T1;
scaffold_2	funannotate	CDS	65555	65563	.	+	0	ID=WB115_000209-T1.cds;Parent=WB115_000209-T1;
scaffold_2	funannotate	CDS	65633	65647	.	+	0	ID=WB115_000209-T1.cds;Parent=WB115_000209-T1;
scaffold_2	funannotate	CDS	65710	68715	.	+	0	ID=WB115_000209-T1.cds;Parent=WB115_000209-T1;
scaffold_2	funannotate	gene	69245	71390	.	+	.	ID=WB115_000210;
scaffold_2	funannotate	mRNA	69245	71390	.	+	.	ID=WB115_000210-T1;Parent=WB115_000210;product=hypothetical protein;
scaffold_2	funannotate	exon	69245	70246	.	+	.	ID=WB115_000210-T1.exon1;Parent=WB115_000210-T1;
scaffold_2	funannotate	exon	70308	71390	.	+	.	ID=WB115_000210-T1.exon2;Parent=WB115_000210-T1;
scaffold_2	funannotate	CDS	69245	70246	.	+	0	ID=WB115_000210-T1.cds;Parent=WB115_000210-T1;
scaffold_2	funannotate	CDS	70308	71390	.	+	0	ID=WB115_000210-T1.cds;Parent=WB115_000210-T1;
scaffold_2	funannotate	gene	72284	73876	.	-	.	ID=WB115_000211;
scaffold_2	funannotate	mRNA	72284	73876	.	-	.	ID=WB115_000211-T1;Parent=WB115_000211;product=hypothetical protein;
scaffold_2	funannotate	exon	72835	73876	.	-	.	ID=WB115_000211-T1.exon1;Parent=WB115_000211-T1;
scaffold_2	funannotate	exon	72284	72456	.	-	.	ID=WB115_000211-T1.exon2;Parent=WB115_000211-T1;
scaffold_2	funannotate	CDS	72835	73876	.	-	0	ID=WB115_000211-T1.cds;Parent=WB115_000211-T1;
scaffold_2	funannotate	CDS	72284	72456	.	-	2	ID=WB115_000211-T1.cds;Parent=WB115_000211-T1;
scaffold_2	funannotate	gene	75227	76540	.	-	.	ID=WB115_000212;
scaffold_2	funannotate	mRNA	75227	76540	.	-	.	ID=WB115_000212-T1;Parent=WB115_000212;product=hypothetical protein;
scaffold_2	funannotate	exon	75227	76540	.	-	.	ID=WB115_000212-T1.exon1;Parent=WB115_000212-T1;
scaffold_2	funannotate	CDS	75227	76540	.	-	0	ID=WB115_000212-T1.cds;Parent=WB115_000212-T1;
scaffold_2	funannotate	gene	76979	79433	.	-	.	ID=WB115_000213;
scaffold_2	funannotate	mRNA	76979	79433	.	-	.	ID=WB115_000213-T1;Parent=WB115_000213;product=hypothetical protein;
scaffold_2	funannotate	exon	78625	79433	.	-	.	ID=WB115_000213-T1.exon1;Parent=WB115_000213-T1;
scaffold_2	funannotate	exon	78110	78486	.	-	.	ID=WB115_000213-T1.exon2;Parent=WB115_000213-T1;
scaffold_2	funannotate	exon	77904	78058	.	-	.	ID=WB115_000213-T1.exon3;Parent=WB115_000213-T1;
scaffold_2	funannotate	exon	76979	77857	.	-	.	ID=WB115_000213-T1.exon4;Parent=WB115_000213-T1;
scaffold_2	funannotate	CDS	78625	79433	.	-	0	ID=WB115_000213-T1.cds;Parent=WB115_000213-T1;
scaffold_2	funannotate	CDS	78110	78486	.	-	1	ID=WB115_000213-T1.cds;Parent=WB115_000213-T1;
scaffold_2	funannotate	CDS	77904	78058	.	-	2	ID=WB115_000213-T1.cds;Parent=WB115_000213-T1;
scaffold_2	funannotate	CDS	76979	77857	.	-	0	ID=WB115_000213-T1.cds;Parent=WB115_000213-T1;
scaffold_2	funannotate	gene	79470	81422	.	-	.	ID=WB115_000214;
scaffold_2	funannotate	mRNA	79470	81422	.	-	.	ID=WB115_000214-T1;Parent=WB115_000214;product=hypothetical protein;
scaffold_2	funannotate	exon	80997	81422	.	-	.	ID=WB115_000214-T1.exon1;Parent=WB115_000214-T1;
scaffold_2	funannotate	exon	79470	80948	.	-	.	ID=WB115_000214-T1.exon2;Parent=WB115_000214-T1;
scaffold_2	funannotate	CDS	80997	81422	.	-	0	ID=WB115_000214-T1.cds;Parent=WB115_000214-T1;
scaffold_2	funannotate	CDS	79470	80948	.	-	0	ID=WB115_000214-T1.cds;Parent=WB115_000214-T1;
scaffold_2	funannotate	gene	82085	83908	.	+	.	ID=WB115_000215;
scaffold_2	funannotate	mRNA	82085	83908	.	+	.	ID=WB115_000215-T1;Parent=WB115_000215;product=hypothetical protein;
scaffold_2	funannotate	exon	82085	82175	.	+	.	ID=WB115_000215-T1.exon1;Parent=WB115_000215-T1;
scaffold_2	funannotate	exon	82244	82362	.	+	.	ID=WB115_000215-T1.exon2;Parent=WB115_000215-T1;
scaffold_2	funannotate	exon	82445	82712	.	+	.	ID=WB115_000215-T1.exon3;Parent=WB115_000215-T1;
scaffold_2	funannotate	exon	82871	83089	.	+	.	ID=WB115_000215-T1.exon4;Parent=WB115_000215-T1;
scaffold_2	funannotate	exon	83553	83643	.	+	.	ID=WB115_000215-T1.exon5;Parent=WB115_000215-T1;
scaffold_2	funannotate	exon	83709	83765	.	+	.	ID=WB115_000215-T1.exon6;Parent=WB115_000215-T1;
scaffold_2	funannotate	exon	83827	83908	.	+	.	ID=WB115_000215-T1.exon7;Parent=WB115_000215-T1;
scaffold_2	funannotate	CDS	82085	82175	.	+	0	ID=WB115_000215-T1.cds;Parent=WB115_000215-T1;
scaffold_2	funannotate	CDS	82244	82362	.	+	2	ID=WB115_000215-T1.cds;Parent=WB115_000215-T1;
scaffold_2	funannotate	CDS	82445	82712	.	+	0	ID=WB115_000215-T1.cds;Parent=WB115_000215-T1;
scaffold_2	funannotate	CDS	82871	83089	.	+	2	ID=WB115_000215-T1.cds;Parent=WB115_000215-T1;
scaffold_2	funannotate	CDS	83553	83643	.	+	2	ID=WB115_000215-T1.cds;Parent=WB115_000215-T1;
scaffold_2	funannotate	CDS	83709	83765	.	+	1	ID=WB115_000215-T1.cds;Parent=WB115_000215-T1;
scaffold_2	funannotate	CDS	83827	83908	.	+	1	ID=WB115_000215-T1.cds;Parent=WB115_000215-T1;
scaffold_2	funannotate	gene	84306	85997	.	-	.	ID=WB115_000216;
scaffold_2	funannotate	mRNA	84306	85997	.	-	.	ID=WB115_000216-T1;Parent=WB115_000216;product=hypothetical protein;
scaffold_2	funannotate	exon	84306	85997	.	-	.	ID=WB115_000216-T1.exon1;Parent=WB115_000216-T1;
scaffold_2	funannotate	CDS	84306	85997	.	-	0	ID=WB115_000216-T1.cds;Parent=WB115_000216-T1;
scaffold_2	funannotate	gene	87323	91054	.	-	.	ID=WB115_000217;
scaffold_2	funannotate	mRNA	87323	91054	.	-	.	ID=WB115_000217-T1;Parent=WB115_000217;product=hypothetical protein;
scaffold_2	funannotate	exon	90830	91054	.	-	.	ID=WB115_000217-T1.exon1;Parent=WB115_000217-T1;
scaffold_2	funannotate	exon	90753	90777	.	-	.	ID=WB115_000217-T1.exon2;Parent=WB115_000217-T1;
scaffold_2	funannotate	exon	90323	90606	.	-	.	ID=WB115_000217-T1.exon3;Parent=WB115_000217-T1;
scaffold_2	funannotate	exon	90090	90242	.	-	.	ID=WB115_000217-T1.exon4;Parent=WB115_000217-T1;
scaffold_2	funannotate	exon	89782	89991	.	-	.	ID=WB115_000217-T1.exon5;Parent=WB115_000217-T1;
scaffold_2	funannotate	exon	89570	89722	.	-	.	ID=WB115_000217-T1.exon6;Parent=WB115_000217-T1;
scaffold_2	funannotate	exon	89117	89356	.	-	.	ID=WB115_000217-T1.exon7;Parent=WB115_000217-T1;
scaffold_2	funannotate	exon	88795	88970	.	-	.	ID=WB115_000217-T1.exon8;Parent=WB115_000217-T1;
scaffold_2	funannotate	exon	88286	88714	.	-	.	ID=WB115_000217-T1.exon9;Parent=WB115_000217-T1;
scaffold_2	funannotate	exon	88015	88209	.	-	.	ID=WB115_000217-T1.exon10;Parent=WB115_000217-T1;
scaffold_2	funannotate	exon	87739	87922	.	-	.	ID=WB115_000217-T1.exon11;Parent=WB115_000217-T1;
scaffold_2	funannotate	exon	87323	87538	.	-	.	ID=WB115_000217-T1.exon12;Parent=WB115_000217-T1;
scaffold_2	funannotate	CDS	90830	91054	.	-	0	ID=WB115_000217-T1.cds;Parent=WB115_000217-T1;
scaffold_2	funannotate	CDS	90753	90777	.	-	0	ID=WB115_000217-T1.cds;Parent=WB115_000217-T1;
scaffold_2	funannotate	CDS	90323	90606	.	-	2	ID=WB115_000217-T1.cds;Parent=WB115_000217-T1;
scaffold_2	funannotate	CDS	90090	90242	.	-	0	ID=WB115_000217-T1.cds;Parent=WB115_000217-T1;
scaffold_2	funannotate	CDS	89782	89991	.	-	0	ID=WB115_000217-T1.cds;Parent=WB115_000217-T1;
scaffold_2	funannotate	CDS	89570	89722	.	-	0	ID=WB115_000217-T1.cds;Parent=WB115_000217-T1;
scaffold_2	funannotate	CDS	89117	89356	.	-	0	ID=WB115_000217-T1.cds;Parent=WB115_000217-T1;
scaffold_2	funannotate	CDS	88795	88970	.	-	0	ID=WB115_000217-T1.cds;Parent=WB115_000217-T1;
scaffold_2	funannotate	CDS	88286	88714	.	-	1	ID=WB115_000217-T1.cds;Parent=WB115_000217-T1;
scaffold_2	funannotate	CDS	88015	88209	.	-	1	ID=WB115_000217-T1.cds;Parent=WB115_000217-T1;
scaffold_2	funannotate	CDS	87739	87922	.	-	1	ID=WB115_000217-T1.cds;Parent=WB115_000217-T1;
scaffold_2	funannotate	CDS	87323	87538	.	-	0	ID=WB115_000217-T1.cds;Parent=WB115_000217-T1;
scaffold_2	funannotate	gene	93278	93760	.	-	.	ID=WB115_000218;
scaffold_2	funannotate	mRNA	93278	93760	.	-	.	ID=WB115_000218-T1;Parent=WB115_000218;product=hypothetical protein;
scaffold_2	funannotate	exon	93738	93760	.	-	.	ID=WB115_000218-T1.exon1;Parent=WB115_000218-T1;
scaffold_2	funannotate	exon	93278	93623	.	-	.	ID=WB115_000218-T1.exon2;Parent=WB115_000218-T1;
scaffold_2	funannotate	CDS	93738	93760	.	-	0	ID=WB115_000218-T1.cds;Parent=WB115_000218-T1;
scaffold_2	funannotate	CDS	93278	93623	.	-	1	ID=WB115_000218-T1.cds;Parent=WB115_000218-T1;
scaffold_2	funannotate	gene	96676	98734	.	+	.	ID=WB115_000219;
scaffold_2	funannotate	mRNA	96676	98734	.	+	.	ID=WB115_000219-T1;Parent=WB115_000219;product=hypothetical protein;
scaffold_2	funannotate	exon	96676	96894	.	+	.	ID=WB115_000219-T1.exon1;Parent=WB115_000219-T1;
scaffold_2	funannotate	exon	97353	97962	.	+	.	ID=WB115_000219-T1.exon2;Parent=WB115_000219-T1;
scaffold_2	funannotate	exon	98505	98734	.	+	.	ID=WB115_000219-T1.exon3;Parent=WB115_000219-T1;
scaffold_2	funannotate	CDS	96676	96894	.	+	0	ID=WB115_000219-T1.cds;Parent=WB115_000219-T1;
scaffold_2	funannotate	CDS	97353	97962	.	+	0	ID=WB115_000219-T1.cds;Parent=WB115_000219-T1;
scaffold_2	funannotate	CDS	98505	98734	.	+	2	ID=WB115_000219-T1.cds;Parent=WB115_000219-T1;
scaffold_2	funannotate	gene	100474	103229	.	+	.	ID=WB115_000220;
scaffold_2	funannotate	mRNA	100474	103229	.	+	.	ID=WB115_000220-T1;Parent=WB115_000220;product=hypothetical protein;
scaffold_2	funannotate	exon	100474	101015	.	+	.	ID=WB115_000220-T1.exon1;Parent=WB115_000220-T1;
scaffold_2	funannotate	exon	101098	101462	.	+	.	ID=WB115_000220-T1.exon2;Parent=WB115_000220-T1;
scaffold_2	funannotate	exon	102230	102454	.	+	.	ID=WB115_000220-T1.exon3;Parent=WB115_000220-T1;
scaffold_2	funannotate	exon	102526	103229	.	+	.	ID=WB115_000220-T1.exon4;Parent=WB115_000220-T1;
scaffold_2	funannotate	CDS	100474	101015	.	+	0	ID=WB115_000220-T1.cds;Parent=WB115_000220-T1;
scaffold_2	funannotate	CDS	101098	101462	.	+	1	ID=WB115_000220-T1.cds;Parent=WB115_000220-T1;
scaffold_2	funannotate	CDS	102230	102454	.	+	2	ID=WB115_000220-T1.cds;Parent=WB115_000220-T1;
scaffold_2	funannotate	CDS	102526	103229	.	+	2	ID=WB115_000220-T1.cds;Parent=WB115_000220-T1;
scaffold_2	funannotate	gene	105130	107361	.	+	.	ID=WB115_000221;
scaffold_2	funannotate	mRNA	105130	107361	.	+	.	ID=WB115_000221-T1;Parent=WB115_000221;product=hypothetical protein;
scaffold_2	funannotate	exon	105130	105318	.	+	.	ID=WB115_000221-T1.exon1;Parent=WB115_000221-T1;
scaffold_2	funannotate	exon	105398	105653	.	+	.	ID=WB115_000221-T1.exon2;Parent=WB115_000221-T1;
scaffold_2	funannotate	exon	105789	105821	.	+	.	ID=WB115_000221-T1.exon3;Parent=WB115_000221-T1;
scaffold_2	funannotate	exon	105948	106519	.	+	.	ID=WB115_000221-T1.exon4;Parent=WB115_000221-T1;
scaffold_2	funannotate	exon	106640	106853	.	+	.	ID=WB115_000221-T1.exon5;Parent=WB115_000221-T1;
scaffold_2	funannotate	exon	106973	107361	.	+	.	ID=WB115_000221-T1.exon6;Parent=WB115_000221-T1;
scaffold_2	funannotate	CDS	105130	105318	.	+	0	ID=WB115_000221-T1.cds;Parent=WB115_000221-T1;
scaffold_2	funannotate	CDS	105398	105653	.	+	0	ID=WB115_000221-T1.cds;Parent=WB115_000221-T1;
scaffold_2	funannotate	CDS	105789	105821	.	+	2	ID=WB115_000221-T1.cds;Parent=WB115_000221-T1;
scaffold_2	funannotate	CDS	105948	106519	.	+	2	ID=WB115_000221-T1.cds;Parent=WB115_000221-T1;
scaffold_2	funannotate	CDS	106640	106853	.	+	0	ID=WB115_000221-T1.cds;Parent=WB115_000221-T1;
scaffold_2	funannotate	CDS	106973	107361	.	+	2	ID=WB115_000221-T1.cds;Parent=WB115_000221-T1;
scaffold_2	funannotate	gene	107898	109466	.	-	.	ID=WB115_000222;
scaffold_2	funannotate	mRNA	107898	109466	.	-	.	ID=WB115_000222-T1;Parent=WB115_000222;product=hypothetical protein;
scaffold_2	funannotate	exon	108035	109466	.	-	.	ID=WB115_000222-T1.exon1;Parent=WB115_000222-T1;
scaffold_2	funannotate	exon	107898	107983	.	-	.	ID=WB115_000222-T1.exon2;Parent=WB115_000222-T1;
scaffold_2	funannotate	CDS	108035	109466	.	-	0	ID=WB115_000222-T1.cds;Parent=WB115_000222-T1;
scaffold_2	funannotate	CDS	107898	107983	.	-	2	ID=WB115_000222-T1.cds;Parent=WB115_000222-T1;
scaffold_2	funannotate	gene	110516	113580	.	-	.	ID=WB115_000223;
scaffold_2	funannotate	mRNA	110516	113580	.	-	.	ID=WB115_000223-T1;Parent=WB115_000223;product=hypothetical protein;
scaffold_2	funannotate	exon	113174	113580	.	-	.	ID=WB115_000223-T1.exon1;Parent=WB115_000223-T1;
scaffold_2	funannotate	exon	112992	113103	.	-	.	ID=WB115_000223-T1.exon2;Parent=WB115_000223-T1;
scaffold_2	funannotate	exon	110516	112936	.	-	.	ID=WB115_000223-T1.exon3;Parent=WB115_000223-T1;
scaffold_2	funannotate	CDS	113174	113580	.	-	0	ID=WB115_000223-T1.cds;Parent=WB115_000223-T1;
scaffold_2	funannotate	CDS	112992	113103	.	-	1	ID=WB115_000223-T1.cds;Parent=WB115_000223-T1;
scaffold_2	funannotate	CDS	110516	112936	.	-	0	ID=WB115_000223-T1.cds;Parent=WB115_000223-T1;
scaffold_2	funannotate	gene	118020	119532	.	-	.	ID=WB115_000224;
scaffold_2	funannotate	mRNA	118020	119532	.	-	.	ID=WB115_000224-T1;Parent=WB115_000224;product=hypothetical protein;
scaffold_2	funannotate	exon	119384	119532	.	-	.	ID=WB115_000224-T1.exon1;Parent=WB115_000224-T1;
scaffold_2	funannotate	exon	118020	119286	.	-	.	ID=WB115_000224-T1.exon2;Parent=WB115_000224-T1;
scaffold_2	funannotate	CDS	119384	119532	.	-	0	ID=WB115_000224-T1.cds;Parent=WB115_000224-T1;
scaffold_2	funannotate	CDS	118020	119286	.	-	1	ID=WB115_000224-T1.cds;Parent=WB115_000224-T1;
scaffold_2	funannotate	gene	120703	121788	.	+	.	ID=WB115_000225;
scaffold_2	funannotate	mRNA	120703	121788	.	+	.	ID=WB115_000225-T1;Parent=WB115_000225;product=hypothetical protein;
scaffold_2	funannotate	exon	120703	121788	.	+	.	ID=WB115_000225-T1.exon1;Parent=WB115_000225-T1;
scaffold_2	funannotate	CDS	120703	121788	.	+	0	ID=WB115_000225-T1.cds;Parent=WB115_000225-T1;
scaffold_2	funannotate	gene	122049	124621	.	-	.	ID=WB115_000226;
scaffold_2	funannotate	mRNA	122049	124621	.	-	.	ID=WB115_000226-T1;Parent=WB115_000226;product=hypothetical protein;
scaffold_2	funannotate	exon	124610	124621	.	-	.	ID=WB115_000226-T1.exon1;Parent=WB115_000226-T1;
scaffold_2	funannotate	exon	124537	124554	.	-	.	ID=WB115_000226-T1.exon2;Parent=WB115_000226-T1;
scaffold_2	funannotate	exon	124467	124484	.	-	.	ID=WB115_000226-T1.exon3;Parent=WB115_000226-T1;
scaffold_2	funannotate	exon	124063	124074	.	-	.	ID=WB115_000226-T1.exon4;Parent=WB115_000226-T1;
scaffold_2	funannotate	exon	123630	123701	.	-	.	ID=WB115_000226-T1.exon5;Parent=WB115_000226-T1;
scaffold_2	funannotate	exon	123505	123525	.	-	.	ID=WB115_000226-T1.exon6;Parent=WB115_000226-T1;
scaffold_2	funannotate	exon	123431	123451	.	-	.	ID=WB115_000226-T1.exon7;Parent=WB115_000226-T1;
scaffold_2	funannotate	exon	123358	123378	.	-	.	ID=WB115_000226-T1.exon8;Parent=WB115_000226-T1;
scaffold_2	funannotate	exon	123276	123296	.	-	.	ID=WB115_000226-T1.exon9;Parent=WB115_000226-T1;
scaffold_2	funannotate	exon	123205	123225	.	-	.	ID=WB115_000226-T1.exon10;Parent=WB115_000226-T1;
scaffold_2	funannotate	exon	123120	123140	.	-	.	ID=WB115_000226-T1.exon11;Parent=WB115_000226-T1;
scaffold_2	funannotate	exon	122757	122780	.	-	.	ID=WB115_000226-T1.exon12;Parent=WB115_000226-T1;
scaffold_2	funannotate	exon	122655	122669	.	-	.	ID=WB115_000226-T1.exon13;Parent=WB115_000226-T1;
scaffold_2	funannotate	exon	122539	122562	.	-	.	ID=WB115_000226-T1.exon14;Parent=WB115_000226-T1;
scaffold_2	funannotate	exon	122459	122473	.	-	.	ID=WB115_000226-T1.exon15;Parent=WB115_000226-T1;
scaffold_2	funannotate	exon	122319	122381	.	-	.	ID=WB115_000226-T1.exon16;Parent=WB115_000226-T1;
scaffold_2	funannotate	exon	122234	122251	.	-	.	ID=WB115_000226-T1.exon17;Parent=WB115_000226-T1;
scaffold_2	funannotate	exon	122137	122157	.	-	.	ID=WB115_000226-T1.exon18;Parent=WB115_000226-T1;
scaffold_2	funannotate	exon	122049	122054	.	-	.	ID=WB115_000226-T1.exon19;Parent=WB115_000226-T1;
scaffold_2	funannotate	CDS	124610	124621	.	-	0	ID=WB115_000226-T1.cds;Parent=WB115_000226-T1;
scaffold_2	funannotate	CDS	124537	124554	.	-	0	ID=WB115_000226-T1.cds;Parent=WB115_000226-T1;
scaffold_2	funannotate	CDS	124467	124484	.	-	0	ID=WB115_000226-T1.cds;Parent=WB115_000226-T1;
scaffold_2	funannotate	CDS	124063	124074	.	-	0	ID=WB115_000226-T1.cds;Parent=WB115_000226-T1;
scaffold_2	funannotate	CDS	123630	123701	.	-	0	ID=WB115_000226-T1.cds;Parent=WB115_000226-T1;
scaffold_2	funannotate	CDS	123505	123525	.	-	0	ID=WB115_000226-T1.cds;Parent=WB115_000226-T1;
scaffold_2	funannotate	CDS	123431	123451	.	-	0	ID=WB115_000226-T1.cds;Parent=WB115_000226-T1;
scaffold_2	funannotate	CDS	123358	123378	.	-	0	ID=WB115_000226-T1.cds;Parent=WB115_000226-T1;
scaffold_2	funannotate	CDS	123276	123296	.	-	0	ID=WB115_000226-T1.cds;Parent=WB115_000226-T1;
scaffold_2	funannotate	CDS	123205	123225	.	-	0	ID=WB115_000226-T1.cds;Parent=WB115_000226-T1;
scaffold_2	funannotate	CDS	123120	123140	.	-	0	ID=WB115_000226-T1.cds;Parent=WB115_000226-T1;
scaffold_2	funannotate	CDS	122757	122780	.	-	0	ID=WB115_000226-T1.cds;Parent=WB115_000226-T1;
scaffold_2	funannotate	CDS	122655	122669	.	-	0	ID=WB115_000226-T1.cds;Parent=WB115_000226-T1;
scaffold_2	funannotate	CDS	122539	122562	.	-	0	ID=WB115_000226-T1.cds;Parent=WB115_000226-T1;
scaffold_2	funannotate	CDS	122459	122473	.	-	0	ID=WB115_000226-T1.cds;Parent=WB115_000226-T1;
scaffold_2	funannotate	CDS	122319	122381	.	-	0	ID=WB115_000226-T1.cds;Parent=WB115_000226-T1;
scaffold_2	funannotate	CDS	122234	122251	.	-	0	ID=WB115_000226-T1.cds;Parent=WB115_000226-T1;
scaffold_2	funannotate	CDS	122137	122157	.	-	0	ID=WB115_000226-T1.cds;Parent=WB115_000226-T1;
scaffold_2	funannotate	CDS	122049	122054	.	-	0	ID=WB115_000226-T1.cds;Parent=WB115_000226-T1;
scaffold_2	funannotate	gene	129674	130850	.	-	.	ID=WB115_000227;
scaffold_2	funannotate	mRNA	129674	130850	.	-	.	ID=WB115_000227-T1;Parent=WB115_000227;product=hypothetical protein;
scaffold_2	funannotate	exon	130689	130850	.	-	.	ID=WB115_000227-T1.exon1;Parent=WB115_000227-T1;
scaffold_2	funannotate	exon	129674	130591	.	-	.	ID=WB115_000227-T1.exon2;Parent=WB115_000227-T1;
scaffold_2	funannotate	CDS	130689	130850	.	-	0	ID=WB115_000227-T1.cds;Parent=WB115_000227-T1;
scaffold_2	funannotate	CDS	129674	130591	.	-	0	ID=WB115_000227-T1.cds;Parent=WB115_000227-T1;
scaffold_2	funannotate	gene	132273	132959	.	-	.	ID=WB115_000228;
scaffold_2	funannotate	mRNA	132273	132959	.	-	.	ID=WB115_000228-T1;Parent=WB115_000228;product=hypothetical protein;
scaffold_2	funannotate	exon	132273	132959	.	-	.	ID=WB115_000228-T1.exon1;Parent=WB115_000228-T1;
scaffold_2	funannotate	CDS	132273	132959	.	-	0	ID=WB115_000228-T1.cds;Parent=WB115_000228-T1;
scaffold_2	funannotate	gene	135674	136464	.	+	.	ID=WB115_000229;
scaffold_2	funannotate	mRNA	135674	136464	.	+	.	ID=WB115_000229-T1;Parent=WB115_000229;product=hypothetical protein;
scaffold_2	funannotate	exon	135674	135833	.	+	.	ID=WB115_000229-T1.exon1;Parent=WB115_000229-T1;
scaffold_2	funannotate	exon	136087	136157	.	+	.	ID=WB115_000229-T1.exon2;Parent=WB115_000229-T1;
scaffold_2	funannotate	exon	136294	136464	.	+	.	ID=WB115_000229-T1.exon3;Parent=WB115_000229-T1;
scaffold_2	funannotate	CDS	135674	135833	.	+	0	ID=WB115_000229-T1.cds;Parent=WB115_000229-T1;
scaffold_2	funannotate	CDS	136087	136157	.	+	2	ID=WB115_000229-T1.cds;Parent=WB115_000229-T1;
scaffold_2	funannotate	CDS	136294	136464	.	+	0	ID=WB115_000229-T1.cds;Parent=WB115_000229-T1;
scaffold_2	funannotate	gene	137743	140756	.	-	.	ID=WB115_000230;
scaffold_2	funannotate	mRNA	137743	140756	.	-	.	ID=WB115_000230-T1;Parent=WB115_000230;product=hypothetical protein;
scaffold_2	funannotate	exon	140618	140756	.	-	.	ID=WB115_000230-T1.exon1;Parent=WB115_000230-T1;
scaffold_2	funannotate	exon	140193	140559	.	-	.	ID=WB115_000230-T1.exon2;Parent=WB115_000230-T1;
scaffold_2	funannotate	exon	138017	140136	.	-	.	ID=WB115_000230-T1.exon3;Parent=WB115_000230-T1;
scaffold_2	funannotate	exon	137743	137957	.	-	.	ID=WB115_000230-T1.exon4;Parent=WB115_000230-T1;
scaffold_2	funannotate	CDS	140618	140756	.	-	0	ID=WB115_000230-T1.cds;Parent=WB115_000230-T1;
scaffold_2	funannotate	CDS	140193	140559	.	-	2	ID=WB115_000230-T1.cds;Parent=WB115_000230-T1;
scaffold_2	funannotate	CDS	138017	140136	.	-	1	ID=WB115_000230-T1.cds;Parent=WB115_000230-T1;
scaffold_2	funannotate	CDS	137743	137957	.	-	2	ID=WB115_000230-T1.cds;Parent=WB115_000230-T1;
scaffold_2	funannotate	gene	146575	149777	.	+	.	ID=WB115_000231;
scaffold_2	funannotate	mRNA	146575	149777	.	+	.	ID=WB115_000231-T1;Parent=WB115_000231;product=hypothetical protein;
scaffold_2	funannotate	exon	146575	146757	.	+	.	ID=WB115_000231-T1.exon1;Parent=WB115_000231-T1;
scaffold_2	funannotate	exon	146937	149777	.	+	.	ID=WB115_000231-T1.exon2;Parent=WB115_000231-T1;
scaffold_2	funannotate	CDS	146575	146757	.	+	0	ID=WB115_000231-T1.cds;Parent=WB115_000231-T1;
scaffold_2	funannotate	CDS	146937	149777	.	+	0	ID=WB115_000231-T1.cds;Parent=WB115_000231-T1;
scaffold_2	funannotate	gene	150574	152650	.	+	.	ID=WB115_000232;
scaffold_2	funannotate	mRNA	150574	152650	.	+	.	ID=WB115_000232-T1;Parent=WB115_000232;product=hypothetical protein;
scaffold_2	funannotate	exon	150574	150785	.	+	.	ID=WB115_000232-T1.exon1;Parent=WB115_000232-T1;
scaffold_2	funannotate	exon	150906	151094	.	+	.	ID=WB115_000232-T1.exon2;Parent=WB115_000232-T1;
scaffold_2	funannotate	exon	151267	151414	.	+	.	ID=WB115_000232-T1.exon3;Parent=WB115_000232-T1;
scaffold_2	funannotate	exon	151526	151763	.	+	.	ID=WB115_000232-T1.exon4;Parent=WB115_000232-T1;
scaffold_2	funannotate	exon	151860	152650	.	+	.	ID=WB115_000232-T1.exon5;Parent=WB115_000232-T1;
scaffold_2	funannotate	CDS	150574	150785	.	+	0	ID=WB115_000232-T1.cds;Parent=WB115_000232-T1;
scaffold_2	funannotate	CDS	150906	151094	.	+	1	ID=WB115_000232-T1.cds;Parent=WB115_000232-T1;
scaffold_2	funannotate	CDS	151267	151414	.	+	1	ID=WB115_000232-T1.cds;Parent=WB115_000232-T1;
scaffold_2	funannotate	CDS	151526	151763	.	+	0	ID=WB115_000232-T1.cds;Parent=WB115_000232-T1;
scaffold_2	funannotate	CDS	151860	152650	.	+	2	ID=WB115_000232-T1.cds;Parent=WB115_000232-T1;
scaffold_2	funannotate	gene	153845	154204	.	+	.	ID=WB115_000233;
scaffold_2	funannotate	mRNA	153845	154204	.	+	.	ID=WB115_000233-T1;Parent=WB115_000233;product=hypothetical protein;
scaffold_2	funannotate	exon	153845	154204	.	+	.	ID=WB115_000233-T1.exon1;Parent=WB115_000233-T1;
scaffold_2	funannotate	CDS	153845	154204	.	+	0	ID=WB115_000233-T1.cds;Parent=WB115_000233-T1;
scaffold_2	funannotate	gene	154675	155333	.	-	.	ID=WB115_000234;
scaffold_2	funannotate	mRNA	154675	155333	.	-	.	ID=WB115_000234-T1;Parent=WB115_000234;product=hypothetical protein;
scaffold_2	funannotate	exon	154793	155333	.	-	.	ID=WB115_000234-T1.exon1;Parent=WB115_000234-T1;
scaffold_2	funannotate	exon	154675	154739	.	-	.	ID=WB115_000234-T1.exon2;Parent=WB115_000234-T1;
scaffold_2	funannotate	CDS	154793	155333	.	-	0	ID=WB115_000234-T1.cds;Parent=WB115_000234-T1;
scaffold_2	funannotate	CDS	154675	154739	.	-	2	ID=WB115_000234-T1.cds;Parent=WB115_000234-T1;
scaffold_2	funannotate	gene	156609	157316	.	-	.	ID=WB115_000235;
scaffold_2	funannotate	mRNA	156609	157316	.	-	.	ID=WB115_000235-T1;Parent=WB115_000235;product=hypothetical protein;
scaffold_2	funannotate	exon	156609	157316	.	-	.	ID=WB115_000235-T1.exon1;Parent=WB115_000235-T1;
scaffold_2	funannotate	CDS	156609	157316	.	-	0	ID=WB115_000235-T1.cds;Parent=WB115_000235-T1;
scaffold_2	funannotate	gene	159317	159949	.	+	.	ID=WB115_000236;
scaffold_2	funannotate	mRNA	159317	159949	.	+	.	ID=WB115_000236-T1;Parent=WB115_000236;product=hypothetical protein;
scaffold_2	funannotate	exon	159317	159367	.	+	.	ID=WB115_000236-T1.exon1;Parent=WB115_000236-T1;
scaffold_2	funannotate	exon	159428	159949	.	+	.	ID=WB115_000236-T1.exon2;Parent=WB115_000236-T1;
scaffold_2	funannotate	CDS	159317	159367	.	+	0	ID=WB115_000236-T1.cds;Parent=WB115_000236-T1;
scaffold_2	funannotate	CDS	159428	159949	.	+	0	ID=WB115_000236-T1.cds;Parent=WB115_000236-T1;
scaffold_2	funannotate	gene	161916	163166	.	+	.	ID=WB115_000237;
scaffold_2	funannotate	mRNA	161916	163166	.	+	.	ID=WB115_000237-T1;Parent=WB115_000237;product=hypothetical protein;
scaffold_2	funannotate	exon	161916	162928	.	+	.	ID=WB115_000237-T1.exon1;Parent=WB115_000237-T1;
scaffold_2	funannotate	exon	162983	163166	.	+	.	ID=WB115_000237-T1.exon2;Parent=WB115_000237-T1;
scaffold_2	funannotate	CDS	161916	162928	.	+	0	ID=WB115_000237-T1.cds;Parent=WB115_000237-T1;
scaffold_2	funannotate	CDS	162983	163166	.	+	1	ID=WB115_000237-T1.cds;Parent=WB115_000237-T1;
scaffold_2	funannotate	gene	163491	165467	.	-	.	ID=WB115_000238;
scaffold_2	funannotate	mRNA	163491	165467	.	-	.	ID=WB115_000238-T1;Parent=WB115_000238;product=hypothetical protein;
scaffold_2	funannotate	exon	163916	165467	.	-	.	ID=WB115_000238-T1.exon1;Parent=WB115_000238-T1;
scaffold_2	funannotate	exon	163491	163849	.	-	.	ID=WB115_000238-T1.exon2;Parent=WB115_000238-T1;
scaffold_2	funannotate	CDS	163916	165467	.	-	0	ID=WB115_000238-T1.cds;Parent=WB115_000238-T1;
scaffold_2	funannotate	CDS	163491	163849	.	-	2	ID=WB115_000238-T1.cds;Parent=WB115_000238-T1;
scaffold_2	funannotate	gene	166483	167514	.	-	.	ID=WB115_000239;
scaffold_2	funannotate	mRNA	166483	167514	.	-	.	ID=WB115_000239-T1;Parent=WB115_000239;product=hypothetical protein;
scaffold_2	funannotate	exon	167303	167514	.	-	.	ID=WB115_000239-T1.exon1;Parent=WB115_000239-T1;
scaffold_2	funannotate	exon	166665	167245	.	-	.	ID=WB115_000239-T1.exon2;Parent=WB115_000239-T1;
scaffold_2	funannotate	exon	166483	166592	.	-	.	ID=WB115_000239-T1.exon3;Parent=WB115_000239-T1;
scaffold_2	funannotate	CDS	167303	167514	.	-	0	ID=WB115_000239-T1.cds;Parent=WB115_000239-T1;
scaffold_2	funannotate	CDS	166665	167245	.	-	1	ID=WB115_000239-T1.cds;Parent=WB115_000239-T1;
scaffold_2	funannotate	CDS	166483	166592	.	-	2	ID=WB115_000239-T1.cds;Parent=WB115_000239-T1;
scaffold_2	funannotate	gene	170106	171120	.	-	.	ID=WB115_000240;
scaffold_2	funannotate	mRNA	170106	171120	.	-	.	ID=WB115_000240-T1;Parent=WB115_000240;product=hypothetical protein;
scaffold_2	funannotate	exon	171075	171120	.	-	.	ID=WB115_000240-T1.exon1;Parent=WB115_000240-T1;
scaffold_2	funannotate	exon	170607	171013	.	-	.	ID=WB115_000240-T1.exon2;Parent=WB115_000240-T1;
scaffold_2	funannotate	exon	170414	170554	.	-	.	ID=WB115_000240-T1.exon3;Parent=WB115_000240-T1;
scaffold_2	funannotate	exon	170106	170312	.	-	.	ID=WB115_000240-T1.exon4;Parent=WB115_000240-T1;
scaffold_2	funannotate	CDS	171075	171120	.	-	0	ID=WB115_000240-T1.cds;Parent=WB115_000240-T1;
scaffold_2	funannotate	CDS	170607	171013	.	-	2	ID=WB115_000240-T1.cds;Parent=WB115_000240-T1;
scaffold_2	funannotate	CDS	170414	170554	.	-	0	ID=WB115_000240-T1.cds;Parent=WB115_000240-T1;
scaffold_2	funannotate	CDS	170106	170312	.	-	0	ID=WB115_000240-T1.cds;Parent=WB115_000240-T1;
scaffold_2	funannotate	gene	172852	174071	.	+	.	ID=WB115_000241;
scaffold_2	funannotate	mRNA	172852	174071	.	+	.	ID=WB115_000241-T1;Parent=WB115_000241;product=hypothetical protein;
scaffold_2	funannotate	exon	172852	172864	.	+	.	ID=WB115_000241-T1.exon1;Parent=WB115_000241-T1;
scaffold_2	funannotate	exon	173265	173972	.	+	.	ID=WB115_000241-T1.exon2;Parent=WB115_000241-T1;
scaffold_2	funannotate	exon	174022	174071	.	+	.	ID=WB115_000241-T1.exon3;Parent=WB115_000241-T1;
scaffold_2	funannotate	CDS	172852	172864	.	+	0	ID=WB115_000241-T1.cds;Parent=WB115_000241-T1;
scaffold_2	funannotate	CDS	173265	173972	.	+	2	ID=WB115_000241-T1.cds;Parent=WB115_000241-T1;
scaffold_2	funannotate	CDS	174022	174071	.	+	2	ID=WB115_000241-T1.cds;Parent=WB115_000241-T1;
scaffold_2	funannotate	gene	175180	176705	.	+	.	ID=WB115_000242;
scaffold_2	funannotate	mRNA	175180	176705	.	+	.	ID=WB115_000242-T1;Parent=WB115_000242;product=hypothetical protein;
scaffold_2	funannotate	exon	175180	175515	.	+	.	ID=WB115_000242-T1.exon1;Parent=WB115_000242-T1;
scaffold_2	funannotate	exon	175596	175967	.	+	.	ID=WB115_000242-T1.exon2;Parent=WB115_000242-T1;
scaffold_2	funannotate	exon	176023	176392	.	+	.	ID=WB115_000242-T1.exon3;Parent=WB115_000242-T1;
scaffold_2	funannotate	exon	176458	176705	.	+	.	ID=WB115_000242-T1.exon4;Parent=WB115_000242-T1;
scaffold_2	funannotate	CDS	175180	175515	.	+	0	ID=WB115_000242-T1.cds;Parent=WB115_000242-T1;
scaffold_2	funannotate	CDS	175596	175967	.	+	0	ID=WB115_000242-T1.cds;Parent=WB115_000242-T1;
scaffold_2	funannotate	CDS	176023	176392	.	+	0	ID=WB115_000242-T1.cds;Parent=WB115_000242-T1;
scaffold_2	funannotate	CDS	176458	176705	.	+	2	ID=WB115_000242-T1.cds;Parent=WB115_000242-T1;
scaffold_2	funannotate	gene	178526	180383	.	+	.	ID=WB115_000243;
scaffold_2	funannotate	mRNA	178526	180383	.	+	.	ID=WB115_000243-T1;Parent=WB115_000243;product=hypothetical protein;
scaffold_2	funannotate	exon	178526	178550	.	+	.	ID=WB115_000243-T1.exon1;Parent=WB115_000243-T1;
scaffold_2	funannotate	exon	178682	178722	.	+	.	ID=WB115_000243-T1.exon2;Parent=WB115_000243-T1;
scaffold_2	funannotate	exon	178873	178899	.	+	.	ID=WB115_000243-T1.exon3;Parent=WB115_000243-T1;
scaffold_2	funannotate	exon	178955	179030	.	+	.	ID=WB115_000243-T1.exon4;Parent=WB115_000243-T1;
scaffold_2	funannotate	exon	179097	179627	.	+	.	ID=WB115_000243-T1.exon5;Parent=WB115_000243-T1;
scaffold_2	funannotate	exon	179678	180101	.	+	.	ID=WB115_000243-T1.exon6;Parent=WB115_000243-T1;
scaffold_2	funannotate	exon	180155	180383	.	+	.	ID=WB115_000243-T1.exon7;Parent=WB115_000243-T1;
scaffold_2	funannotate	CDS	178526	178550	.	+	0	ID=WB115_000243-T1.cds;Parent=WB115_000243-T1;
scaffold_2	funannotate	CDS	178682	178722	.	+	2	ID=WB115_000243-T1.cds;Parent=WB115_000243-T1;
scaffold_2	funannotate	CDS	178873	178899	.	+	0	ID=WB115_000243-T1.cds;Parent=WB115_000243-T1;
scaffold_2	funannotate	CDS	178955	179030	.	+	0	ID=WB115_000243-T1.cds;Parent=WB115_000243-T1;
scaffold_2	funannotate	CDS	179097	179627	.	+	2	ID=WB115_000243-T1.cds;Parent=WB115_000243-T1;
scaffold_2	funannotate	CDS	179678	180101	.	+	2	ID=WB115_000243-T1.cds;Parent=WB115_000243-T1;
scaffold_2	funannotate	CDS	180155	180383	.	+	1	ID=WB115_000243-T1.cds;Parent=WB115_000243-T1;
scaffold_2	funannotate	gene	183487	184063	.	+	.	ID=WB115_000244;
scaffold_2	funannotate	mRNA	183487	184063	.	+	.	ID=WB115_000244-T1;Parent=WB115_000244;product=hypothetical protein;
scaffold_2	funannotate	exon	183487	183777	.	+	.	ID=WB115_000244-T1.exon1;Parent=WB115_000244-T1;
scaffold_2	funannotate	exon	183911	184063	.	+	.	ID=WB115_000244-T1.exon2;Parent=WB115_000244-T1;
scaffold_2	funannotate	CDS	183487	183777	.	+	0	ID=WB115_000244-T1.cds;Parent=WB115_000244-T1;
scaffold_2	funannotate	CDS	183911	184063	.	+	0	ID=WB115_000244-T1.cds;Parent=WB115_000244-T1;
scaffold_2	funannotate	gene	185550	189658	.	+	.	ID=WB115_000245;
scaffold_2	funannotate	mRNA	185550	189658	.	+	.	ID=WB115_000245-T1;Parent=WB115_000245;product=hypothetical protein;
scaffold_2	funannotate	exon	185550	185577	.	+	.	ID=WB115_000245-T1.exon1;Parent=WB115_000245-T1;
scaffold_2	funannotate	exon	185706	189577	.	+	.	ID=WB115_000245-T1.exon2;Parent=WB115_000245-T1;
scaffold_2	funannotate	exon	189629	189658	.	+	.	ID=WB115_000245-T1.exon3;Parent=WB115_000245-T1;
scaffold_2	funannotate	CDS	185550	185577	.	+	0	ID=WB115_000245-T1.cds;Parent=WB115_000245-T1;
scaffold_2	funannotate	CDS	185706	189577	.	+	2	ID=WB115_000245-T1.cds;Parent=WB115_000245-T1;
scaffold_2	funannotate	CDS	189629	189658	.	+	0	ID=WB115_000245-T1.cds;Parent=WB115_000245-T1;
scaffold_2	funannotate	gene	190233	191194	.	-	.	ID=WB115_000246;
scaffold_2	funannotate	mRNA	190233	191194	.	-	.	ID=WB115_000246-T1;Parent=WB115_000246;product=hypothetical protein;
scaffold_2	funannotate	exon	190918	191194	.	-	.	ID=WB115_000246-T1.exon1;Parent=WB115_000246-T1;
scaffold_2	funannotate	exon	190631	190758	.	-	.	ID=WB115_000246-T1.exon2;Parent=WB115_000246-T1;
scaffold_2	funannotate	exon	190233	190550	.	-	.	ID=WB115_000246-T1.exon3;Parent=WB115_000246-T1;
scaffold_2	funannotate	CDS	190918	191194	.	-	0	ID=WB115_000246-T1.cds;Parent=WB115_000246-T1;
scaffold_2	funannotate	CDS	190631	190758	.	-	2	ID=WB115_000246-T1.cds;Parent=WB115_000246-T1;
scaffold_2	funannotate	CDS	190233	190550	.	-	0	ID=WB115_000246-T1.cds;Parent=WB115_000246-T1;
scaffold_2	funannotate	gene	194340	196277	.	+	.	ID=WB115_000247;
scaffold_2	funannotate	mRNA	194340	196277	.	+	.	ID=WB115_000247-T1;Parent=WB115_000247;product=hypothetical protein;
scaffold_2	funannotate	exon	194340	196277	.	+	.	ID=WB115_000247-T1.exon1;Parent=WB115_000247-T1;
scaffold_2	funannotate	CDS	194340	196277	.	+	0	ID=WB115_000247-T1.cds;Parent=WB115_000247-T1;
scaffold_2	funannotate	gene	197410	198123	.	+	.	ID=WB115_000248;
scaffold_2	funannotate	mRNA	197410	198123	.	+	.	ID=WB115_000248-T1;Parent=WB115_000248;product=hypothetical protein;
scaffold_2	funannotate	exon	197410	197473	.	+	.	ID=WB115_000248-T1.exon1;Parent=WB115_000248-T1;
scaffold_2	funannotate	exon	197585	198123	.	+	.	ID=WB115_000248-T1.exon2;Parent=WB115_000248-T1;
scaffold_2	funannotate	CDS	197410	197473	.	+	0	ID=WB115_000248-T1.cds;Parent=WB115_000248-T1;
scaffold_2	funannotate	CDS	197585	198123	.	+	2	ID=WB115_000248-T1.cds;Parent=WB115_000248-T1;
scaffold_2	funannotate	gene	200180	203083	.	-	.	ID=WB115_000249;
scaffold_2	funannotate	mRNA	200180	203083	.	-	.	ID=WB115_000249-T1;Parent=WB115_000249;product=hypothetical protein;
scaffold_2	funannotate	exon	203003	203083	.	-	.	ID=WB115_000249-T1.exon1;Parent=WB115_000249-T1;
scaffold_2	funannotate	exon	202598	202913	.	-	.	ID=WB115_000249-T1.exon2;Parent=WB115_000249-T1;
scaffold_2	funannotate	exon	200302	202532	.	-	.	ID=WB115_000249-T1.exon3;Parent=WB115_000249-T1;
scaffold_2	funannotate	exon	200180	200242	.	-	.	ID=WB115_000249-T1.exon4;Parent=WB115_000249-T1;
scaffold_2	funannotate	CDS	203003	203083	.	-	0	ID=WB115_000249-T1.cds;Parent=WB115_000249-T1;
scaffold_2	funannotate	CDS	202598	202913	.	-	0	ID=WB115_000249-T1.cds;Parent=WB115_000249-T1;
scaffold_2	funannotate	CDS	200302	202532	.	-	2	ID=WB115_000249-T1.cds;Parent=WB115_000249-T1;
scaffold_2	funannotate	CDS	200180	200242	.	-	0	ID=WB115_000249-T1.cds;Parent=WB115_000249-T1;
scaffold_2	funannotate	gene	205749	206791	.	+	.	ID=WB115_000250;
scaffold_2	funannotate	mRNA	205749	206791	.	+	.	ID=WB115_000250-T1;Parent=WB115_000250;product=hypothetical protein;
scaffold_2	funannotate	exon	205749	206012	.	+	.	ID=WB115_000250-T1.exon1;Parent=WB115_000250-T1;
scaffold_2	funannotate	exon	206174	206791	.	+	.	ID=WB115_000250-T1.exon2;Parent=WB115_000250-T1;
scaffold_2	funannotate	CDS	205749	206012	.	+	0	ID=WB115_000250-T1.cds;Parent=WB115_000250-T1;
scaffold_2	funannotate	CDS	206174	206791	.	+	0	ID=WB115_000250-T1.cds;Parent=WB115_000250-T1;
scaffold_2	funannotate	gene	208665	208736	.	-	.	ID=WB115_000251;
scaffold_2	funannotate	tRNA	208665	208736	.	-	.	ID=WB115_000251-T1;Parent=WB115_000251;product=tRNA-Ala;
scaffold_2	funannotate	exon	208665	208736	.	-	.	ID=WB115_000251-T1.exon1;Parent=WB115_000251-T1;
scaffold_2	funannotate	gene	211054	223772	.	+	.	ID=WB115_000252;
scaffold_2	funannotate	mRNA	211054	223772	.	+	.	ID=WB115_000252-T1;Parent=WB115_000252;product=hypothetical protein;
scaffold_2	funannotate	exon	211054	211101	.	+	.	ID=WB115_000252-T1.exon1;Parent=WB115_000252-T1;
scaffold_2	funannotate	exon	211185	218328	.	+	.	ID=WB115_000252-T1.exon2;Parent=WB115_000252-T1;
scaffold_2	funannotate	exon	218381	218935	.	+	.	ID=WB115_000252-T1.exon3;Parent=WB115_000252-T1;
scaffold_2	funannotate	exon	219076	219129	.	+	.	ID=WB115_000252-T1.exon4;Parent=WB115_000252-T1;
scaffold_2	funannotate	exon	219181	219354	.	+	.	ID=WB115_000252-T1.exon5;Parent=WB115_000252-T1;
scaffold_2	funannotate	exon	219435	223220	.	+	.	ID=WB115_000252-T1.exon6;Parent=WB115_000252-T1;
scaffold_2	funannotate	exon	223275	223619	.	+	.	ID=WB115_000252-T1.exon7;Parent=WB115_000252-T1;
scaffold_2	funannotate	exon	223678	223772	.	+	.	ID=WB115_000252-T1.exon8;Parent=WB115_000252-T1;
scaffold_2	funannotate	CDS	211054	211101	.	+	0	ID=WB115_000252-T1.cds;Parent=WB115_000252-T1;
scaffold_2	funannotate	CDS	211185	218328	.	+	0	ID=WB115_000252-T1.cds;Parent=WB115_000252-T1;
scaffold_2	funannotate	CDS	218381	218935	.	+	2	ID=WB115_000252-T1.cds;Parent=WB115_000252-T1;
scaffold_2	funannotate	CDS	219076	219129	.	+	2	ID=WB115_000252-T1.cds;Parent=WB115_000252-T1;
scaffold_2	funannotate	CDS	219181	219354	.	+	2	ID=WB115_000252-T1.cds;Parent=WB115_000252-T1;
scaffold_2	funannotate	CDS	219435	223220	.	+	2	ID=WB115_000252-T1.cds;Parent=WB115_000252-T1;
scaffold_2	funannotate	CDS	223275	223619	.	+	2	ID=WB115_000252-T1.cds;Parent=WB115_000252-T1;
scaffold_2	funannotate	CDS	223678	223772	.	+	2	ID=WB115_000252-T1.cds;Parent=WB115_000252-T1;
scaffold_2	funannotate	gene	225298	226919	.	+	.	ID=WB115_000253;
scaffold_2	funannotate	mRNA	225298	226919	.	+	.	ID=WB115_000253-T1;Parent=WB115_000253;product=hypothetical protein;
scaffold_2	funannotate	exon	225298	225374	.	+	.	ID=WB115_000253-T1.exon1;Parent=WB115_000253-T1;
scaffold_2	funannotate	exon	225677	225768	.	+	.	ID=WB115_000253-T1.exon2;Parent=WB115_000253-T1;
scaffold_2	funannotate	exon	225851	226223	.	+	.	ID=WB115_000253-T1.exon3;Parent=WB115_000253-T1;
scaffold_2	funannotate	exon	226290	226448	.	+	.	ID=WB115_000253-T1.exon4;Parent=WB115_000253-T1;
scaffold_2	funannotate	exon	226514	226587	.	+	.	ID=WB115_000253-T1.exon5;Parent=WB115_000253-T1;
scaffold_2	funannotate	exon	226663	226828	.	+	.	ID=WB115_000253-T1.exon6;Parent=WB115_000253-T1;
scaffold_2	funannotate	exon	226904	226919	.	+	.	ID=WB115_000253-T1.exon7;Parent=WB115_000253-T1;
scaffold_2	funannotate	CDS	225298	225374	.	+	0	ID=WB115_000253-T1.cds;Parent=WB115_000253-T1;
scaffold_2	funannotate	CDS	225677	225768	.	+	1	ID=WB115_000253-T1.cds;Parent=WB115_000253-T1;
scaffold_2	funannotate	CDS	225851	226223	.	+	2	ID=WB115_000253-T1.cds;Parent=WB115_000253-T1;
scaffold_2	funannotate	CDS	226290	226448	.	+	1	ID=WB115_000253-T1.cds;Parent=WB115_000253-T1;
scaffold_2	funannotate	CDS	226514	226587	.	+	1	ID=WB115_000253-T1.cds;Parent=WB115_000253-T1;
scaffold_2	funannotate	CDS	226663	226828	.	+	2	ID=WB115_000253-T1.cds;Parent=WB115_000253-T1;
scaffold_2	funannotate	CDS	226904	226919	.	+	1	ID=WB115_000253-T1.cds;Parent=WB115_000253-T1;
scaffold_2	funannotate	gene	228175	229310	.	-	.	ID=WB115_000254;
scaffold_2	funannotate	mRNA	228175	229310	.	-	.	ID=WB115_000254-T1;Parent=WB115_000254;product=hypothetical protein;
scaffold_2	funannotate	exon	229218	229310	.	-	.	ID=WB115_000254-T1.exon1;Parent=WB115_000254-T1;
scaffold_2	funannotate	exon	228688	229050	.	-	.	ID=WB115_000254-T1.exon2;Parent=WB115_000254-T1;
scaffold_2	funannotate	exon	228350	228517	.	-	.	ID=WB115_000254-T1.exon3;Parent=WB115_000254-T1;
scaffold_2	funannotate	exon	228175	228270	.	-	.	ID=WB115_000254-T1.exon4;Parent=WB115_000254-T1;
scaffold_2	funannotate	CDS	229218	229310	.	-	0	ID=WB115_000254-T1.cds;Parent=WB115_000254-T1;
scaffold_2	funannotate	CDS	228688	229050	.	-	0	ID=WB115_000254-T1.cds;Parent=WB115_000254-T1;
scaffold_2	funannotate	CDS	228350	228517	.	-	0	ID=WB115_000254-T1.cds;Parent=WB115_000254-T1;
scaffold_2	funannotate	CDS	228175	228270	.	-	0	ID=WB115_000254-T1.cds;Parent=WB115_000254-T1;
scaffold_2	funannotate	gene	229738	230199	.	+	.	ID=WB115_000255;
scaffold_2	funannotate	mRNA	229738	230199	.	+	.	ID=WB115_000255-T1;Parent=WB115_000255;product=hypothetical protein;
scaffold_2	funannotate	exon	229738	230199	.	+	.	ID=WB115_000255-T1.exon1;Parent=WB115_000255-T1;
scaffold_2	funannotate	CDS	229738	230199	.	+	0	ID=WB115_000255-T1.cds;Parent=WB115_000255-T1;
scaffold_2	funannotate	gene	232682	233315	.	+	.	ID=WB115_000256;
scaffold_2	funannotate	mRNA	232682	233315	.	+	.	ID=WB115_000256-T1;Parent=WB115_000256;product=hypothetical protein;
scaffold_2	funannotate	exon	232682	232849	.	+	.	ID=WB115_000256-T1.exon1;Parent=WB115_000256-T1;
scaffold_2	funannotate	exon	232914	233315	.	+	.	ID=WB115_000256-T1.exon2;Parent=WB115_000256-T1;
scaffold_2	funannotate	CDS	232682	232849	.	+	0	ID=WB115_000256-T1.cds;Parent=WB115_000256-T1;
scaffold_2	funannotate	CDS	232914	233315	.	+	0	ID=WB115_000256-T1.cds;Parent=WB115_000256-T1;
scaffold_2	funannotate	gene	233985	234457	.	-	.	ID=WB115_000257;
scaffold_2	funannotate	mRNA	233985	234457	.	-	.	ID=WB115_000257-T1;Parent=WB115_000257;product=hypothetical protein;
[truncated: 114,521 more rows]
