# Supplementary material for: Population genomics of the grapevine pathogen Eutypa lata reveals evidence for population expansion and intraspecific differences in secondary metabolite gene clusters
Source: PLoS Genet. 2022 Apr 1;18(4):e1010153. doi: 10.1371/journal.pgen.1010153 (PMC9007359; doi:10.1371/journal.pgen.1010153)
Supplement: S1 Data — (ZIP) [file pgen.1010153.s010.zip › Eutypa_lata_WB182.gff3]

##gff-version 3
scaffold_1	funannotate	gene	2216	4217	.	+	.	ID=WB182_000001;
scaffold_1	funannotate	mRNA	2216	4217	.	+	.	ID=WB182_000001-T1;Parent=WB182_000001;product=hypothetical protein;
scaffold_1	funannotate	exon	2216	3117	.	+	.	ID=WB182_000001-T1.exon1;Parent=WB182_000001-T1;
scaffold_1	funannotate	exon	3176	4217	.	+	.	ID=WB182_000001-T1.exon2;Parent=WB182_000001-T1;
scaffold_1	funannotate	CDS	2216	3117	.	+	0	ID=WB182_000001-T1.cds;Parent=WB182_000001-T1;
scaffold_1	funannotate	CDS	3176	4217	.	+	1	ID=WB182_000001-T1.cds;Parent=WB182_000001-T1;
scaffold_1	funannotate	gene	5357	8944	.	+	.	ID=WB182_000002;
scaffold_1	funannotate	mRNA	5357	8944	.	+	.	ID=WB182_000002-T1;Parent=WB182_000002;product=hypothetical protein;
scaffold_1	funannotate	exon	5357	5499	.	+	.	ID=WB182_000002-T1.exon1;Parent=WB182_000002-T1;
scaffold_1	funannotate	exon	5560	8944	.	+	.	ID=WB182_000002-T1.exon2;Parent=WB182_000002-T1;
scaffold_1	funannotate	CDS	5357	5499	.	+	0	ID=WB182_000002-T1.cds;Parent=WB182_000002-T1;
scaffold_1	funannotate	CDS	5560	8944	.	+	1	ID=WB182_000002-T1.cds;Parent=WB182_000002-T1;
scaffold_1	funannotate	gene	9743	11407	.	-	.	ID=WB182_000003;
scaffold_1	funannotate	mRNA	9743	11407	.	-	.	ID=WB182_000003-T1;Parent=WB182_000003;product=hypothetical protein;
scaffold_1	funannotate	exon	9743	11407	.	-	.	ID=WB182_000003-T1.exon1;Parent=WB182_000003-T1;
scaffold_1	funannotate	CDS	9743	11407	.	-	0	ID=WB182_000003-T1.cds;Parent=WB182_000003-T1;
scaffold_1	funannotate	gene	12513	13744	.	-	.	ID=WB182_000004;
scaffold_1	funannotate	mRNA	12513	13744	.	-	.	ID=WB182_000004-T1;Parent=WB182_000004;product=hypothetical protein;
scaffold_1	funannotate	exon	13493	13744	.	-	.	ID=WB182_000004-T1.exon1;Parent=WB182_000004-T1;
scaffold_1	funannotate	exon	13208	13477	.	-	.	ID=WB182_000004-T1.exon2;Parent=WB182_000004-T1;
scaffold_1	funannotate	exon	12513	13001	.	-	.	ID=WB182_000004-T1.exon3;Parent=WB182_000004-T1;
scaffold_1	funannotate	CDS	13493	13744	.	-	0	ID=WB182_000004-T1.cds;Parent=WB182_000004-T1;
scaffold_1	funannotate	CDS	13208	13477	.	-	0	ID=WB182_000004-T1.cds;Parent=WB182_000004-T1;
scaffold_1	funannotate	CDS	12513	13001	.	-	0	ID=WB182_000004-T1.cds;Parent=WB182_000004-T1;
scaffold_1	funannotate	gene	14418	15706	.	+	.	ID=WB182_000005;
scaffold_1	funannotate	mRNA	14418	15706	.	+	.	ID=WB182_000005-T1;Parent=WB182_000005;product=hypothetical protein;
scaffold_1	funannotate	exon	14418	14511	.	+	.	ID=WB182_000005-T1.exon1;Parent=WB182_000005-T1;
scaffold_1	funannotate	exon	14577	14978	.	+	.	ID=WB182_000005-T1.exon2;Parent=WB182_000005-T1;
scaffold_1	funannotate	exon	15043	15554	.	+	.	ID=WB182_000005-T1.exon3;Parent=WB182_000005-T1;
scaffold_1	funannotate	exon	15626	15706	.	+	.	ID=WB182_000005-T1.exon4;Parent=WB182_000005-T1;
scaffold_1	funannotate	CDS	14418	14511	.	+	0	ID=WB182_000005-T1.cds;Parent=WB182_000005-T1;
scaffold_1	funannotate	CDS	14577	14978	.	+	2	ID=WB182_000005-T1.cds;Parent=WB182_000005-T1;
scaffold_1	funannotate	CDS	15043	15554	.	+	2	ID=WB182_000005-T1.cds;Parent=WB182_000005-T1;
scaffold_1	funannotate	CDS	15626	15706	.	+	0	ID=WB182_000005-T1.cds;Parent=WB182_000005-T1;
scaffold_1	funannotate	gene	17218	18114	.	+	.	ID=WB182_000006;
scaffold_1	funannotate	mRNA	17218	18114	.	+	.	ID=WB182_000006-T1;Parent=WB182_000006;product=hypothetical protein;
scaffold_1	funannotate	exon	17218	18114	.	+	.	ID=WB182_000006-T1.exon1;Parent=WB182_000006-T1;
scaffold_1	funannotate	CDS	17218	18114	.	+	0	ID=WB182_000006-T1.cds;Parent=WB182_000006-T1;
scaffold_1	funannotate	gene	18419	20767	.	-	.	ID=WB182_000007;
scaffold_1	funannotate	mRNA	18419	20767	.	-	.	ID=WB182_000007-T1;Parent=WB182_000007;product=hypothetical protein;
scaffold_1	funannotate	exon	20527	20767	.	-	.	ID=WB182_000007-T1.exon1;Parent=WB182_000007-T1;
scaffold_1	funannotate	exon	19464	20455	.	-	.	ID=WB182_000007-T1.exon2;Parent=WB182_000007-T1;
scaffold_1	funannotate	exon	18419	19399	.	-	.	ID=WB182_000007-T1.exon3;Parent=WB182_000007-T1;
scaffold_1	funannotate	CDS	20527	20767	.	-	0	ID=WB182_000007-T1.cds;Parent=WB182_000007-T1;
scaffold_1	funannotate	CDS	19464	20455	.	-	2	ID=WB182_000007-T1.cds;Parent=WB182_000007-T1;
scaffold_1	funannotate	CDS	18419	19399	.	-	0	ID=WB182_000007-T1.cds;Parent=WB182_000007-T1;
scaffold_1	funannotate	gene	21381	22703	.	+	.	ID=WB182_000008;
scaffold_1	funannotate	mRNA	21381	22703	.	+	.	ID=WB182_000008-T1;Parent=WB182_000008;product=hypothetical protein;
scaffold_1	funannotate	exon	21381	21397	.	+	.	ID=WB182_000008-T1.exon1;Parent=WB182_000008-T1;
scaffold_1	funannotate	exon	21460	21665	.	+	.	ID=WB182_000008-T1.exon2;Parent=WB182_000008-T1;
scaffold_1	funannotate	exon	21709	21816	.	+	.	ID=WB182_000008-T1.exon3;Parent=WB182_000008-T1;
scaffold_1	funannotate	exon	21893	22362	.	+	.	ID=WB182_000008-T1.exon4;Parent=WB182_000008-T1;
scaffold_1	funannotate	exon	22452	22703	.	+	.	ID=WB182_000008-T1.exon5;Parent=WB182_000008-T1;
scaffold_1	funannotate	CDS	21381	21397	.	+	0	ID=WB182_000008-T1.cds;Parent=WB182_000008-T1;
scaffold_1	funannotate	CDS	21460	21665	.	+	1	ID=WB182_000008-T1.cds;Parent=WB182_000008-T1;
scaffold_1	funannotate	CDS	21709	21816	.	+	2	ID=WB182_000008-T1.cds;Parent=WB182_000008-T1;
scaffold_1	funannotate	CDS	21893	22362	.	+	2	ID=WB182_000008-T1.cds;Parent=WB182_000008-T1;
scaffold_1	funannotate	CDS	22452	22703	.	+	0	ID=WB182_000008-T1.cds;Parent=WB182_000008-T1;
scaffold_1	funannotate	gene	23573	25379	.	+	.	ID=WB182_000009;
scaffold_1	funannotate	mRNA	23573	25379	.	+	.	ID=WB182_000009-T1;Parent=WB182_000009;product=hypothetical protein;
scaffold_1	funannotate	exon	23573	23700	.	+	.	ID=WB182_000009-T1.exon1;Parent=WB182_000009-T1;
scaffold_1	funannotate	exon	23772	23980	.	+	.	ID=WB182_000009-T1.exon2;Parent=WB182_000009-T1;
scaffold_1	funannotate	exon	24057	24910	.	+	.	ID=WB182_000009-T1.exon3;Parent=WB182_000009-T1;
scaffold_1	funannotate	exon	24996	25379	.	+	.	ID=WB182_000009-T1.exon4;Parent=WB182_000009-T1;
scaffold_1	funannotate	CDS	23573	23700	.	+	0	ID=WB182_000009-T1.cds;Parent=WB182_000009-T1;
scaffold_1	funannotate	CDS	23772	23980	.	+	1	ID=WB182_000009-T1.cds;Parent=WB182_000009-T1;
scaffold_1	funannotate	CDS	24057	24910	.	+	2	ID=WB182_000009-T1.cds;Parent=WB182_000009-T1;
scaffold_1	funannotate	CDS	24996	25379	.	+	0	ID=WB182_000009-T1.cds;Parent=WB182_000009-T1;
scaffold_1	funannotate	gene	25903	27201	.	-	.	ID=WB182_000010;
scaffold_1	funannotate	mRNA	25903	27201	.	-	.	ID=WB182_000010-T1;Parent=WB182_000010;product=hypothetical protein;
scaffold_1	funannotate	exon	26461	27201	.	-	.	ID=WB182_000010-T1.exon1;Parent=WB182_000010-T1;
scaffold_1	funannotate	exon	26240	26313	.	-	.	ID=WB182_000010-T1.exon2;Parent=WB182_000010-T1;
scaffold_1	funannotate	exon	26011	26183	.	-	.	ID=WB182_000010-T1.exon3;Parent=WB182_000010-T1;
scaffold_1	funannotate	exon	25903	25940	.	-	.	ID=WB182_000010-T1.exon4;Parent=WB182_000010-T1;
scaffold_1	funannotate	CDS	26461	27201	.	-	0	ID=WB182_000010-T1.cds;Parent=WB182_000010-T1;
scaffold_1	funannotate	CDS	26240	26313	.	-	0	ID=WB182_000010-T1.cds;Parent=WB182_000010-T1;
scaffold_1	funannotate	CDS	26011	26183	.	-	1	ID=WB182_000010-T1.cds;Parent=WB182_000010-T1;
scaffold_1	funannotate	CDS	25903	25940	.	-	2	ID=WB182_000010-T1.cds;Parent=WB182_000010-T1;
scaffold_1	funannotate	gene	46540	47973	.	+	.	ID=WB182_000011;
scaffold_1	funannotate	mRNA	46540	47973	.	+	.	ID=WB182_000011-T1;Parent=WB182_000011;product=hypothetical protein;
scaffold_1	funannotate	exon	46540	47973	.	+	.	ID=WB182_000011-T1.exon1;Parent=WB182_000011-T1;
scaffold_1	funannotate	CDS	46540	47973	.	+	0	ID=WB182_000011-T1.cds;Parent=WB182_000011-T1;
scaffold_1	funannotate	gene	49345	52172	.	-	.	ID=WB182_000012;
scaffold_1	funannotate	mRNA	49345	52172	.	-	.	ID=WB182_000012-T1;Parent=WB182_000012;product=hypothetical protein;
scaffold_1	funannotate	exon	52049	52172	.	-	.	ID=WB182_000012-T1.exon1;Parent=WB182_000012-T1;
scaffold_1	funannotate	exon	49345	51992	.	-	.	ID=WB182_000012-T1.exon2;Parent=WB182_000012-T1;
scaffold_1	funannotate	CDS	52049	52172	.	-	0	ID=WB182_000012-T1.cds;Parent=WB182_000012-T1;
scaffold_1	funannotate	CDS	49345	51992	.	-	2	ID=WB182_000012-T1.cds;Parent=WB182_000012-T1;
scaffold_1	funannotate	gene	59238	60196	.	+	.	ID=WB182_000013;
scaffold_1	funannotate	mRNA	59238	60196	.	+	.	ID=WB182_000013-T1;Parent=WB182_000013;product=hypothetical protein;
scaffold_1	funannotate	exon	59238	59261	.	+	.	ID=WB182_000013-T1.exon1;Parent=WB182_000013-T1;
scaffold_1	funannotate	exon	59324	59508	.	+	.	ID=WB182_000013-T1.exon2;Parent=WB182_000013-T1;
scaffold_1	funannotate	exon	59588	60006	.	+	.	ID=WB182_000013-T1.exon3;Parent=WB182_000013-T1;
scaffold_1	funannotate	exon	60069	60196	.	+	.	ID=WB182_000013-T1.exon4;Parent=WB182_000013-T1;
scaffold_1	funannotate	CDS	59238	59261	.	+	0	ID=WB182_000013-T1.cds;Parent=WB182_000013-T1;
scaffold_1	funannotate	CDS	59324	59508	.	+	0	ID=WB182_000013-T1.cds;Parent=WB182_000013-T1;
scaffold_1	funannotate	CDS	59588	60006	.	+	1	ID=WB182_000013-T1.cds;Parent=WB182_000013-T1;
scaffold_1	funannotate	CDS	60069	60196	.	+	2	ID=WB182_000013-T1.cds;Parent=WB182_000013-T1;
scaffold_1	funannotate	gene	61128	62751	.	+	.	ID=WB182_000014;
scaffold_1	funannotate	mRNA	61128	62751	.	+	.	ID=WB182_000014-T1;Parent=WB182_000014;product=hypothetical protein;
scaffold_1	funannotate	exon	61128	61193	.	+	.	ID=WB182_000014-T1.exon1;Parent=WB182_000014-T1;
scaffold_1	funannotate	exon	61339	61395	.	+	.	ID=WB182_000014-T1.exon2;Parent=WB182_000014-T1;
scaffold_1	funannotate	exon	61472	62644	.	+	.	ID=WB182_000014-T1.exon3;Parent=WB182_000014-T1;
scaffold_1	funannotate	exon	62725	62751	.	+	.	ID=WB182_000014-T1.exon4;Parent=WB182_000014-T1;
scaffold_1	funannotate	CDS	61128	61193	.	+	0	ID=WB182_000014-T1.cds;Parent=WB182_000014-T1;
scaffold_1	funannotate	CDS	61339	61395	.	+	0	ID=WB182_000014-T1.cds;Parent=WB182_000014-T1;
scaffold_1	funannotate	CDS	61472	62644	.	+	0	ID=WB182_000014-T1.cds;Parent=WB182_000014-T1;
scaffold_1	funannotate	CDS	62725	62751	.	+	0	ID=WB182_000014-T1.cds;Parent=WB182_000014-T1;
scaffold_1	funannotate	gene	63454	64436	.	-	.	ID=WB182_000015;
scaffold_1	funannotate	mRNA	63454	64436	.	-	.	ID=WB182_000015-T1;Parent=WB182_000015;product=hypothetical protein;
scaffold_1	funannotate	exon	64316	64436	.	-	.	ID=WB182_000015-T1.exon1;Parent=WB182_000015-T1;
scaffold_1	funannotate	exon	63454	64223	.	-	.	ID=WB182_000015-T1.exon2;Parent=WB182_000015-T1;
scaffold_1	funannotate	CDS	64316	64436	.	-	0	ID=WB182_000015-T1.cds;Parent=WB182_000015-T1;
scaffold_1	funannotate	CDS	63454	64223	.	-	2	ID=WB182_000015-T1.cds;Parent=WB182_000015-T1;
scaffold_1	funannotate	gene	65590	66633	.	-	.	ID=WB182_000016;
scaffold_1	funannotate	mRNA	65590	66633	.	-	.	ID=WB182_000016-T1;Parent=WB182_000016;product=hypothetical protein;
scaffold_1	funannotate	exon	65590	66633	.	-	.	ID=WB182_000016-T1.exon1;Parent=WB182_000016-T1;
scaffold_1	funannotate	CDS	65590	66633	.	-	0	ID=WB182_000016-T1.cds;Parent=WB182_000016-T1;
scaffold_1	funannotate	gene	67688	68893	.	-	.	ID=WB182_000017;
scaffold_1	funannotate	mRNA	67688	68893	.	-	.	ID=WB182_000017-T1;Parent=WB182_000017;product=hypothetical protein;
scaffold_1	funannotate	exon	67688	68893	.	-	.	ID=WB182_000017-T1.exon1;Parent=WB182_000017-T1;
scaffold_1	funannotate	CDS	67688	68893	.	-	0	ID=WB182_000017-T1.cds;Parent=WB182_000017-T1;
scaffold_1	funannotate	gene	69531	70964	.	+	.	ID=WB182_000018;
scaffold_1	funannotate	mRNA	69531	70964	.	+	.	ID=WB182_000018-T1;Parent=WB182_000018;product=hypothetical protein;
scaffold_1	funannotate	exon	69531	70964	.	+	.	ID=WB182_000018-T1.exon1;Parent=WB182_000018-T1;
scaffold_1	funannotate	CDS	69531	70964	.	+	0	ID=WB182_000018-T1.cds;Parent=WB182_000018-T1;
scaffold_1	funannotate	gene	73210	74807	.	-	.	ID=WB182_000019;
scaffold_1	funannotate	mRNA	73210	74807	.	-	.	ID=WB182_000019-T1;Parent=WB182_000019;product=hypothetical protein;
scaffold_1	funannotate	exon	74233	74807	.	-	.	ID=WB182_000019-T1.exon1;Parent=WB182_000019-T1;
scaffold_1	funannotate	exon	73210	74179	.	-	.	ID=WB182_000019-T1.exon2;Parent=WB182_000019-T1;
scaffold_1	funannotate	CDS	74233	74807	.	-	0	ID=WB182_000019-T1.cds;Parent=WB182_000019-T1;
scaffold_1	funannotate	CDS	73210	74179	.	-	1	ID=WB182_000019-T1.cds;Parent=WB182_000019-T1;
scaffold_1	funannotate	gene	77932	79175	.	+	.	ID=WB182_000020;
scaffold_1	funannotate	mRNA	77932	79175	.	+	.	ID=WB182_000020-T1;Parent=WB182_000020;product=hypothetical protein;
scaffold_1	funannotate	exon	77932	78185	.	+	.	ID=WB182_000020-T1.exon1;Parent=WB182_000020-T1;
scaffold_1	funannotate	exon	78324	78474	.	+	.	ID=WB182_000020-T1.exon2;Parent=WB182_000020-T1;
scaffold_1	funannotate	exon	78533	78568	.	+	.	ID=WB182_000020-T1.exon3;Parent=WB182_000020-T1;
scaffold_1	funannotate	exon	78630	79175	.	+	.	ID=WB182_000020-T1.exon4;Parent=WB182_000020-T1;
scaffold_1	funannotate	CDS	77932	78185	.	+	0	ID=WB182_000020-T1.cds;Parent=WB182_000020-T1;
scaffold_1	funannotate	CDS	78324	78474	.	+	1	ID=WB182_000020-T1.cds;Parent=WB182_000020-T1;
scaffold_1	funannotate	CDS	78533	78568	.	+	0	ID=WB182_000020-T1.cds;Parent=WB182_000020-T1;
scaffold_1	funannotate	CDS	78630	79175	.	+	0	ID=WB182_000020-T1.cds;Parent=WB182_000020-T1;
scaffold_1	funannotate	gene	79772	80923	.	+	.	ID=WB182_000021;
scaffold_1	funannotate	mRNA	79772	80923	.	+	.	ID=WB182_000021-T1;Parent=WB182_000021;product=hypothetical protein;
scaffold_1	funannotate	exon	79772	80923	.	+	.	ID=WB182_000021-T1.exon1;Parent=WB182_000021-T1;
scaffold_1	funannotate	CDS	79772	80923	.	+	0	ID=WB182_000021-T1.cds;Parent=WB182_000021-T1;
scaffold_1	funannotate	gene	81129	82495	.	-	.	ID=WB182_000022;
scaffold_1	funannotate	mRNA	81129	82495	.	-	.	ID=WB182_000022-T1;Parent=WB182_000022;product=hypothetical protein;
scaffold_1	funannotate	exon	81514	82495	.	-	.	ID=WB182_000022-T1.exon1;Parent=WB182_000022-T1;
scaffold_1	funannotate	exon	81129	81463	.	-	.	ID=WB182_000022-T1.exon2;Parent=WB182_000022-T1;
scaffold_1	funannotate	CDS	81514	82495	.	-	0	ID=WB182_000022-T1.cds;Parent=WB182_000022-T1;
scaffold_1	funannotate	CDS	81129	81463	.	-	2	ID=WB182_000022-T1.cds;Parent=WB182_000022-T1;
scaffold_1	funannotate	gene	83507	84520	.	+	.	ID=WB182_000023;
scaffold_1	funannotate	mRNA	83507	84520	.	+	.	ID=WB182_000023-T1;Parent=WB182_000023;product=hypothetical protein;
scaffold_1	funannotate	exon	83507	84520	.	+	.	ID=WB182_000023-T1.exon1;Parent=WB182_000023-T1;
scaffold_1	funannotate	CDS	83507	84520	.	+	0	ID=WB182_000023-T1.cds;Parent=WB182_000023-T1;
scaffold_1	funannotate	gene	85573	88186	.	+	.	ID=WB182_000024;
scaffold_1	funannotate	mRNA	85573	88186	.	+	.	ID=WB182_000024-T1;Parent=WB182_000024;product=hypothetical protein;
scaffold_1	funannotate	exon	85573	85856	.	+	.	ID=WB182_000024-T1.exon1;Parent=WB182_000024-T1;
scaffold_1	funannotate	exon	86008	88186	.	+	.	ID=WB182_000024-T1.exon2;Parent=WB182_000024-T1;
scaffold_1	funannotate	CDS	85573	85856	.	+	0	ID=WB182_000024-T1.cds;Parent=WB182_000024-T1;
scaffold_1	funannotate	CDS	86008	88186	.	+	1	ID=WB182_000024-T1.cds;Parent=WB182_000024-T1;
scaffold_1	funannotate	gene	89119	90550	.	-	.	ID=WB182_000025;
scaffold_1	funannotate	mRNA	89119	90550	.	-	.	ID=WB182_000025-T1;Parent=WB182_000025;product=hypothetical protein;
scaffold_1	funannotate	exon	90177	90550	.	-	.	ID=WB182_000025-T1.exon1;Parent=WB182_000025-T1;
scaffold_1	funannotate	exon	89403	90151	.	-	.	ID=WB182_000025-T1.exon2;Parent=WB182_000025-T1;
scaffold_1	funannotate	exon	89119	89297	.	-	.	ID=WB182_000025-T1.exon3;Parent=WB182_000025-T1;
scaffold_1	funannotate	CDS	90177	90550	.	-	0	ID=WB182_000025-T1.cds;Parent=WB182_000025-T1;
scaffold_1	funannotate	CDS	89403	90151	.	-	1	ID=WB182_000025-T1.cds;Parent=WB182_000025-T1;
scaffold_1	funannotate	CDS	89119	89297	.	-	2	ID=WB182_000025-T1.cds;Parent=WB182_000025-T1;
scaffold_1	funannotate	gene	95281	95769	.	-	.	ID=WB182_000026;
scaffold_1	funannotate	mRNA	95281	95769	.	-	.	ID=WB182_000026-T1;Parent=WB182_000026;product=hypothetical protein;
scaffold_1	funannotate	exon	95281	95769	.	-	.	ID=WB182_000026-T1.exon1;Parent=WB182_000026-T1;
scaffold_1	funannotate	CDS	95281	95769	.	-	0	ID=WB182_000026-T1.cds;Parent=WB182_000026-T1;
scaffold_1	funannotate	gene	100813	101301	.	-	.	ID=WB182_000027;
scaffold_1	funannotate	mRNA	100813	101301	.	-	.	ID=WB182_000027-T1;Parent=WB182_000027;product=hypothetical protein;
scaffold_1	funannotate	exon	100813	101301	.	-	.	ID=WB182_000027-T1.exon1;Parent=WB182_000027-T1;
scaffold_1	funannotate	CDS	100813	101301	.	-	0	ID=WB182_000027-T1.cds;Parent=WB182_000027-T1;
scaffold_1	funannotate	gene	102168	102858	.	-	.	ID=WB182_000028;
scaffold_1	funannotate	mRNA	102168	102858	.	-	.	ID=WB182_000028-T1;Parent=WB182_000028;product=hypothetical protein;
scaffold_1	funannotate	exon	102664	102858	.	-	.	ID=WB182_000028-T1.exon1;Parent=WB182_000028-T1;
scaffold_1	funannotate	exon	102168	102584	.	-	.	ID=WB182_000028-T1.exon2;Parent=WB182_000028-T1;
scaffold_1	funannotate	CDS	102664	102858	.	-	0	ID=WB182_000028-T1.cds;Parent=WB182_000028-T1;
scaffold_1	funannotate	CDS	102168	102584	.	-	0	ID=WB182_000028-T1.cds;Parent=WB182_000028-T1;
scaffold_1	funannotate	gene	103788	104502	.	+	.	ID=WB182_000029;
scaffold_1	funannotate	mRNA	103788	104502	.	+	.	ID=WB182_000029-T1;Parent=WB182_000029;product=hypothetical protein;
scaffold_1	funannotate	exon	103788	104365	.	+	.	ID=WB182_000029-T1.exon1;Parent=WB182_000029-T1;
scaffold_1	funannotate	exon	104493	104502	.	+	.	ID=WB182_000029-T1.exon2;Parent=WB182_000029-T1;
scaffold_1	funannotate	CDS	103788	104365	.	+	0	ID=WB182_000029-T1.cds;Parent=WB182_000029-T1;
scaffold_1	funannotate	CDS	104493	104502	.	+	1	ID=WB182_000029-T1.cds;Parent=WB182_000029-T1;
scaffold_1	funannotate	gene	106583	108742	.	+	.	ID=WB182_000030;
scaffold_1	funannotate	mRNA	106583	108742	.	+	.	ID=WB182_000030-T1;Parent=WB182_000030;product=hypothetical protein;
scaffold_1	funannotate	exon	106583	108742	.	+	.	ID=WB182_000030-T1.exon1;Parent=WB182_000030-T1;
scaffold_1	funannotate	CDS	106583	108742	.	+	0	ID=WB182_000030-T1.cds;Parent=WB182_000030-T1;
scaffold_1	funannotate	gene	110261	114234	.	+	.	ID=WB182_000031;
scaffold_1	funannotate	mRNA	110261	114234	.	+	.	ID=WB182_000031-T1;Parent=WB182_000031;product=hypothetical protein;
scaffold_1	funannotate	exon	110261	113599	.	+	.	ID=WB182_000031-T1.exon1;Parent=WB182_000031-T1;
scaffold_1	funannotate	exon	113680	114234	.	+	.	ID=WB182_000031-T1.exon2;Parent=WB182_000031-T1;
scaffold_1	funannotate	CDS	110261	113599	.	+	0	ID=WB182_000031-T1.cds;Parent=WB182_000031-T1;
scaffold_1	funannotate	CDS	113680	114234	.	+	0	ID=WB182_000031-T1.cds;Parent=WB182_000031-T1;
scaffold_1	funannotate	gene	115039	117024	.	+	.	ID=WB182_000032;
scaffold_1	funannotate	mRNA	115039	117024	.	+	.	ID=WB182_000032-T1;Parent=WB182_000032;product=hypothetical protein;
scaffold_1	funannotate	exon	115039	115080	.	+	.	ID=WB182_000032-T1.exon1;Parent=WB182_000032-T1;
scaffold_1	funannotate	exon	115139	115287	.	+	.	ID=WB182_000032-T1.exon2;Parent=WB182_000032-T1;
scaffold_1	funannotate	exon	115344	115445	.	+	.	ID=WB182_000032-T1.exon3;Parent=WB182_000032-T1;
scaffold_1	funannotate	exon	115500	117024	.	+	.	ID=WB182_000032-T1.exon4;Parent=WB182_000032-T1;
scaffold_1	funannotate	CDS	115039	115080	.	+	0	ID=WB182_000032-T1.cds;Parent=WB182_000032-T1;
scaffold_1	funannotate	CDS	115139	115287	.	+	0	ID=WB182_000032-T1.cds;Parent=WB182_000032-T1;
scaffold_1	funannotate	CDS	115344	115445	.	+	1	ID=WB182_000032-T1.cds;Parent=WB182_000032-T1;
scaffold_1	funannotate	CDS	115500	117024	.	+	1	ID=WB182_000032-T1.cds;Parent=WB182_000032-T1;
scaffold_1	funannotate	gene	120701	121709	.	+	.	ID=WB182_000033;
scaffold_1	funannotate	mRNA	120701	121709	.	+	.	ID=WB182_000033-T1;Parent=WB182_000033;product=hypothetical protein;
scaffold_1	funannotate	exon	120701	121040	.	+	.	ID=WB182_000033-T1.exon1;Parent=WB182_000033-T1;
scaffold_1	funannotate	exon	121108	121159	.	+	.	ID=WB182_000033-T1.exon2;Parent=WB182_000033-T1;
scaffold_1	funannotate	exon	121236	121419	.	+	.	ID=WB182_000033-T1.exon3;Parent=WB182_000033-T1;
scaffold_1	funannotate	exon	121515	121709	.	+	.	ID=WB182_000033-T1.exon4;Parent=WB182_000033-T1;
scaffold_1	funannotate	CDS	120701	121040	.	+	0	ID=WB182_000033-T1.cds;Parent=WB182_000033-T1;
scaffold_1	funannotate	CDS	121108	121159	.	+	2	ID=WB182_000033-T1.cds;Parent=WB182_000033-T1;
scaffold_1	funannotate	CDS	121236	121419	.	+	1	ID=WB182_000033-T1.cds;Parent=WB182_000033-T1;
scaffold_1	funannotate	CDS	121515	121709	.	+	0	ID=WB182_000033-T1.cds;Parent=WB182_000033-T1;
scaffold_1	funannotate	gene	122331	124696	.	-	.	ID=WB182_000034;
scaffold_1	funannotate	mRNA	122331	124696	.	-	.	ID=WB182_000034-T1;Parent=WB182_000034;product=hypothetical protein;
scaffold_1	funannotate	exon	124552	124696	.	-	.	ID=WB182_000034-T1.exon1;Parent=WB182_000034-T1;
scaffold_1	funannotate	exon	124227	124493	.	-	.	ID=WB182_000034-T1.exon2;Parent=WB182_000034-T1;
scaffold_1	funannotate	exon	123466	124166	.	-	.	ID=WB182_000034-T1.exon3;Parent=WB182_000034-T1;
scaffold_1	funannotate	exon	122331	123308	.	-	.	ID=WB182_000034-T1.exon4;Parent=WB182_000034-T1;
scaffold_1	funannotate	CDS	124552	124696	.	-	0	ID=WB182_000034-T1.cds;Parent=WB182_000034-T1;
scaffold_1	funannotate	CDS	124227	124493	.	-	2	ID=WB182_000034-T1.cds;Parent=WB182_000034-T1;
scaffold_1	funannotate	CDS	123466	124166	.	-	2	ID=WB182_000034-T1.cds;Parent=WB182_000034-T1;
scaffold_1	funannotate	CDS	122331	123308	.	-	0	ID=WB182_000034-T1.cds;Parent=WB182_000034-T1;
scaffold_1	funannotate	gene	125864	126997	.	-	.	ID=WB182_000035;
scaffold_1	funannotate	mRNA	125864	126997	.	-	.	ID=WB182_000035-T1;Parent=WB182_000035;product=hypothetical protein;
scaffold_1	funannotate	exon	125864	126997	.	-	.	ID=WB182_000035-T1.exon1;Parent=WB182_000035-T1;
scaffold_1	funannotate	CDS	125864	126997	.	-	0	ID=WB182_000035-T1.cds;Parent=WB182_000035-T1;
scaffold_1	funannotate	gene	129540	130821	.	+	.	ID=WB182_000036;
scaffold_1	funannotate	mRNA	129540	130821	.	+	.	ID=WB182_000036-T1;Parent=WB182_000036;product=hypothetical protein;
scaffold_1	funannotate	exon	129540	129691	.	+	.	ID=WB182_000036-T1.exon1;Parent=WB182_000036-T1;
scaffold_1	funannotate	exon	129741	130637	.	+	.	ID=WB182_000036-T1.exon2;Parent=WB182_000036-T1;
scaffold_1	funannotate	exon	130704	130821	.	+	.	ID=WB182_000036-T1.exon3;Parent=WB182_000036-T1;
scaffold_1	funannotate	CDS	129540	129691	.	+	0	ID=WB182_000036-T1.cds;Parent=WB182_000036-T1;
scaffold_1	funannotate	CDS	129741	130637	.	+	1	ID=WB182_000036-T1.cds;Parent=WB182_000036-T1;
scaffold_1	funannotate	CDS	130704	130821	.	+	1	ID=WB182_000036-T1.cds;Parent=WB182_000036-T1;
scaffold_1	funannotate	gene	131443	132413	.	+	.	ID=WB182_000037;
scaffold_1	funannotate	mRNA	131443	132413	.	+	.	ID=WB182_000037-T1;Parent=WB182_000037;product=hypothetical protein;
scaffold_1	funannotate	exon	131443	131861	.	+	.	ID=WB182_000037-T1.exon1;Parent=WB182_000037-T1;
scaffold_1	funannotate	exon	132014	132413	.	+	.	ID=WB182_000037-T1.exon2;Parent=WB182_000037-T1;
scaffold_1	funannotate	CDS	131443	131861	.	+	0	ID=WB182_000037-T1.cds;Parent=WB182_000037-T1;
scaffold_1	funannotate	CDS	132014	132413	.	+	1	ID=WB182_000037-T1.cds;Parent=WB182_000037-T1;
scaffold_1	funannotate	gene	134254	136371	.	+	.	ID=WB182_000038;
scaffold_1	funannotate	mRNA	134254	136371	.	+	.	ID=WB182_000038-T1;Parent=WB182_000038;product=hypothetical protein;
scaffold_1	funannotate	exon	134254	134506	.	+	.	ID=WB182_000038-T1.exon1;Parent=WB182_000038-T1;
scaffold_1	funannotate	exon	134566	134584	.	+	.	ID=WB182_000038-T1.exon2;Parent=WB182_000038-T1;
scaffold_1	funannotate	exon	134663	135034	.	+	.	ID=WB182_000038-T1.exon3;Parent=WB182_000038-T1;
scaffold_1	funannotate	exon	135122	135157	.	+	.	ID=WB182_000038-T1.exon4;Parent=WB182_000038-T1;
scaffold_1	funannotate	exon	135213	135516	.	+	.	ID=WB182_000038-T1.exon5;Parent=WB182_000038-T1;
scaffold_1	funannotate	exon	135616	136371	.	+	.	ID=WB182_000038-T1.exon6;Parent=WB182_000038-T1;
scaffold_1	funannotate	CDS	134254	134506	.	+	0	ID=WB182_000038-T1.cds;Parent=WB182_000038-T1;
scaffold_1	funannotate	CDS	134566	134584	.	+	2	ID=WB182_000038-T1.cds;Parent=WB182_000038-T1;
scaffold_1	funannotate	CDS	134663	135034	.	+	1	ID=WB182_000038-T1.cds;Parent=WB182_000038-T1;
scaffold_1	funannotate	CDS	135122	135157	.	+	1	ID=WB182_000038-T1.cds;Parent=WB182_000038-T1;
scaffold_1	funannotate	CDS	135213	135516	.	+	1	ID=WB182_000038-T1.cds;Parent=WB182_000038-T1;
scaffold_1	funannotate	CDS	135616	136371	.	+	0	ID=WB182_000038-T1.cds;Parent=WB182_000038-T1;
scaffold_1	funannotate	gene	137425	137808	.	-	.	ID=WB182_000039;
scaffold_1	funannotate	mRNA	137425	137808	.	-	.	ID=WB182_000039-T1;Parent=WB182_000039;product=hypothetical protein;
scaffold_1	funannotate	exon	137612	137808	.	-	.	ID=WB182_000039-T1.exon1;Parent=WB182_000039-T1;
scaffold_1	funannotate	exon	137425	137539	.	-	.	ID=WB182_000039-T1.exon2;Parent=WB182_000039-T1;
scaffold_1	funannotate	CDS	137612	137808	.	-	0	ID=WB182_000039-T1.cds;Parent=WB182_000039-T1;
scaffold_1	funannotate	CDS	137425	137539	.	-	1	ID=WB182_000039-T1.cds;Parent=WB182_000039-T1;
scaffold_1	funannotate	gene	139938	142280	.	+	.	ID=WB182_000040;
scaffold_1	funannotate	mRNA	139938	142280	.	+	.	ID=WB182_000040-T1;Parent=WB182_000040;product=hypothetical protein;
scaffold_1	funannotate	exon	139938	142280	.	+	.	ID=WB182_000040-T1.exon1;Parent=WB182_000040-T1;
scaffold_1	funannotate	CDS	139938	142280	.	+	0	ID=WB182_000040-T1.cds;Parent=WB182_000040-T1;
scaffold_1	funannotate	gene	142978	143324	.	-	.	ID=WB182_000041;
scaffold_1	funannotate	mRNA	142978	143324	.	-	.	ID=WB182_000041-T1;Parent=WB182_000041;product=hypothetical protein;
scaffold_1	funannotate	exon	143156	143324	.	-	.	ID=WB182_000041-T1.exon1;Parent=WB182_000041-T1;
scaffold_1	funannotate	exon	142978	143111	.	-	.	ID=WB182_000041-T1.exon2;Parent=WB182_000041-T1;
scaffold_1	funannotate	CDS	143156	143324	.	-	0	ID=WB182_000041-T1.cds;Parent=WB182_000041-T1;
scaffold_1	funannotate	CDS	142978	143111	.	-	2	ID=WB182_000041-T1.cds;Parent=WB182_000041-T1;
scaffold_1	funannotate	gene	143687	144100	.	+	.	ID=WB182_000042;
scaffold_1	funannotate	mRNA	143687	144100	.	+	.	ID=WB182_000042-T1;Parent=WB182_000042;product=hypothetical protein;
scaffold_1	funannotate	exon	143687	144100	.	+	.	ID=WB182_000042-T1.exon1;Parent=WB182_000042-T1;
scaffold_1	funannotate	CDS	143687	144100	.	+	0	ID=WB182_000042-T1.cds;Parent=WB182_000042-T1;
scaffold_1	funannotate	gene	145992	146462	.	+	.	ID=WB182_000043;
scaffold_1	funannotate	mRNA	145992	146462	.	+	.	ID=WB182_000043-T1;Parent=WB182_000043;product=hypothetical protein;
scaffold_1	funannotate	exon	145992	146224	.	+	.	ID=WB182_000043-T1.exon1;Parent=WB182_000043-T1;
scaffold_1	funannotate	exon	146300	146462	.	+	.	ID=WB182_000043-T1.exon2;Parent=WB182_000043-T1;
scaffold_1	funannotate	CDS	145992	146224	.	+	0	ID=WB182_000043-T1.cds;Parent=WB182_000043-T1;
scaffold_1	funannotate	CDS	146300	146462	.	+	1	ID=WB182_000043-T1.cds;Parent=WB182_000043-T1;
scaffold_1	funannotate	gene	146708	147278	.	-	.	ID=WB182_000044;
scaffold_1	funannotate	mRNA	146708	147278	.	-	.	ID=WB182_000044-T1;Parent=WB182_000044;product=hypothetical protein;
scaffold_1	funannotate	exon	147256	147278	.	-	.	ID=WB182_000044-T1.exon1;Parent=WB182_000044-T1;
scaffold_1	funannotate	exon	146805	147196	.	-	.	ID=WB182_000044-T1.exon2;Parent=WB182_000044-T1;
scaffold_1	funannotate	exon	146708	146751	.	-	.	ID=WB182_000044-T1.exon3;Parent=WB182_000044-T1;
scaffold_1	funannotate	CDS	147256	147278	.	-	0	ID=WB182_000044-T1.cds;Parent=WB182_000044-T1;
scaffold_1	funannotate	CDS	146805	147196	.	-	1	ID=WB182_000044-T1.cds;Parent=WB182_000044-T1;
scaffold_1	funannotate	CDS	146708	146751	.	-	2	ID=WB182_000044-T1.cds;Parent=WB182_000044-T1;
scaffold_1	funannotate	gene	147571	148103	.	-	.	ID=WB182_000045;
scaffold_1	funannotate	mRNA	147571	148103	.	-	.	ID=WB182_000045-T1;Parent=WB182_000045;product=hypothetical protein;
scaffold_1	funannotate	exon	147939	148103	.	-	.	ID=WB182_000045-T1.exon1;Parent=WB182_000045-T1;
scaffold_1	funannotate	exon	147571	147864	.	-	.	ID=WB182_000045-T1.exon2;Parent=WB182_000045-T1;
scaffold_1	funannotate	CDS	147939	148103	.	-	0	ID=WB182_000045-T1.cds;Parent=WB182_000045-T1;
scaffold_1	funannotate	CDS	147571	147864	.	-	0	ID=WB182_000045-T1.cds;Parent=WB182_000045-T1;
scaffold_1	funannotate	gene	149006	150162	.	-	.	ID=WB182_000046;
scaffold_1	funannotate	mRNA	149006	150162	.	-	.	ID=WB182_000046-T1;Parent=WB182_000046;product=hypothetical protein;
scaffold_1	funannotate	exon	149495	150162	.	-	.	ID=WB182_000046-T1.exon1;Parent=WB182_000046-T1;
scaffold_1	funannotate	exon	149006	149435	.	-	.	ID=WB182_000046-T1.exon2;Parent=WB182_000046-T1;
scaffold_1	funannotate	CDS	149495	150162	.	-	0	ID=WB182_000046-T1.cds;Parent=WB182_000046-T1;
scaffold_1	funannotate	CDS	149006	149435	.	-	1	ID=WB182_000046-T1.cds;Parent=WB182_000046-T1;
scaffold_1	funannotate	gene	155119	156554	.	+	.	ID=WB182_000047;
scaffold_1	funannotate	mRNA	155119	156554	.	+	.	ID=WB182_000047-T1;Parent=WB182_000047;product=hypothetical protein;
scaffold_1	funannotate	exon	155119	155280	.	+	.	ID=WB182_000047-T1.exon1;Parent=WB182_000047-T1;
scaffold_1	funannotate	exon	155334	155370	.	+	.	ID=WB182_000047-T1.exon2;Parent=WB182_000047-T1;
scaffold_1	funannotate	exon	155429	155473	.	+	.	ID=WB182_000047-T1.exon3;Parent=WB182_000047-T1;
scaffold_1	funannotate	exon	155615	156011	.	+	.	ID=WB182_000047-T1.exon4;Parent=WB182_000047-T1;
scaffold_1	funannotate	exon	156068	156554	.	+	.	ID=WB182_000047-T1.exon5;Parent=WB182_000047-T1;
scaffold_1	funannotate	CDS	155119	155280	.	+	0	ID=WB182_000047-T1.cds;Parent=WB182_000047-T1;
scaffold_1	funannotate	CDS	155334	155370	.	+	0	ID=WB182_000047-T1.cds;Parent=WB182_000047-T1;
scaffold_1	funannotate	CDS	155429	155473	.	+	2	ID=WB182_000047-T1.cds;Parent=WB182_000047-T1;
scaffold_1	funannotate	CDS	155615	156011	.	+	2	ID=WB182_000047-T1.cds;Parent=WB182_000047-T1;
scaffold_1	funannotate	CDS	156068	156554	.	+	1	ID=WB182_000047-T1.cds;Parent=WB182_000047-T1;
scaffold_1	funannotate	gene	158452	160524	.	-	.	ID=WB182_000048;
scaffold_1	funannotate	mRNA	158452	160524	.	-	.	ID=WB182_000048-T1;Parent=WB182_000048;product=hypothetical protein;
scaffold_1	funannotate	exon	158452	160524	.	-	.	ID=WB182_000048-T1.exon1;Parent=WB182_000048-T1;
scaffold_1	funannotate	CDS	158452	160524	.	-	0	ID=WB182_000048-T1.cds;Parent=WB182_000048-T1;
scaffold_1	funannotate	gene	160802	161213	.	+	.	ID=WB182_000049;
scaffold_1	funannotate	mRNA	160802	161213	.	+	.	ID=WB182_000049-T1;Parent=WB182_000049;product=hypothetical protein;
scaffold_1	funannotate	exon	160802	160872	.	+	.	ID=WB182_000049-T1.exon1;Parent=WB182_000049-T1;
scaffold_1	funannotate	exon	160965	160996	.	+	.	ID=WB182_000049-T1.exon2;Parent=WB182_000049-T1;
scaffold_1	funannotate	exon	161110	161213	.	+	.	ID=WB182_000049-T1.exon3;Parent=WB182_000049-T1;
scaffold_1	funannotate	CDS	160802	160872	.	+	0	ID=WB182_000049-T1.cds;Parent=WB182_000049-T1;
scaffold_1	funannotate	CDS	160965	160996	.	+	1	ID=WB182_000049-T1.cds;Parent=WB182_000049-T1;
scaffold_1	funannotate	CDS	161110	161213	.	+	2	ID=WB182_000049-T1.cds;Parent=WB182_000049-T1;
scaffold_1	funannotate	gene	162035	162965	.	+	.	ID=WB182_000050;
scaffold_1	funannotate	mRNA	162035	162965	.	+	.	ID=WB182_000050-T1;Parent=WB182_000050;product=hypothetical protein;
scaffold_1	funannotate	exon	162035	162528	.	+	.	ID=WB182_000050-T1.exon1;Parent=WB182_000050-T1;
scaffold_1	funannotate	exon	162701	162965	.	+	.	ID=WB182_000050-T1.exon2;Parent=WB182_000050-T1;
scaffold_1	funannotate	CDS	162035	162528	.	+	0	ID=WB182_000050-T1.cds;Parent=WB182_000050-T1;
scaffold_1	funannotate	CDS	162701	162965	.	+	1	ID=WB182_000050-T1.cds;Parent=WB182_000050-T1;
scaffold_1	funannotate	gene	163578	164862	.	-	.	ID=WB182_000051;
scaffold_1	funannotate	mRNA	163578	164862	.	-	.	ID=WB182_000051-T1;Parent=WB182_000051;product=hypothetical protein;
scaffold_1	funannotate	exon	164834	164862	.	-	.	ID=WB182_000051-T1.exon1;Parent=WB182_000051-T1;
scaffold_1	funannotate	exon	163578	164676	.	-	.	ID=WB182_000051-T1.exon2;Parent=WB182_000051-T1;
scaffold_1	funannotate	CDS	164834	164862	.	-	0	ID=WB182_000051-T1.cds;Parent=WB182_000051-T1;
scaffold_1	funannotate	CDS	163578	164676	.	-	1	ID=WB182_000051-T1.cds;Parent=WB182_000051-T1;
scaffold_1	funannotate	gene	166811	167126	.	-	.	ID=WB182_000052;
scaffold_1	funannotate	mRNA	166811	167126	.	-	.	ID=WB182_000052-T1;Parent=WB182_000052;product=hypothetical protein;
scaffold_1	funannotate	exon	167087	167126	.	-	.	ID=WB182_000052-T1.exon1;Parent=WB182_000052-T1;
scaffold_1	funannotate	exon	166984	167027	.	-	.	ID=WB182_000052-T1.exon2;Parent=WB182_000052-T1;
scaffold_1	funannotate	exon	166811	166930	.	-	.	ID=WB182_000052-T1.exon3;Parent=WB182_000052-T1;
scaffold_1	funannotate	CDS	167087	167126	.	-	0	ID=WB182_000052-T1.cds;Parent=WB182_000052-T1;
scaffold_1	funannotate	CDS	166984	167027	.	-	2	ID=WB182_000052-T1.cds;Parent=WB182_000052-T1;
scaffold_1	funannotate	CDS	166811	166930	.	-	0	ID=WB182_000052-T1.cds;Parent=WB182_000052-T1;
scaffold_1	funannotate	gene	170204	172533	.	-	.	ID=WB182_000053;
scaffold_1	funannotate	mRNA	170204	172533	.	-	.	ID=WB182_000053-T1;Parent=WB182_000053;product=hypothetical protein;
scaffold_1	funannotate	exon	172123	172533	.	-	.	ID=WB182_000053-T1.exon1;Parent=WB182_000053-T1;
scaffold_1	funannotate	exon	170204	172045	.	-	.	ID=WB182_000053-T1.exon2;Parent=WB182_000053-T1;
scaffold_1	funannotate	CDS	172123	172533	.	-	0	ID=WB182_000053-T1.cds;Parent=WB182_000053-T1;
scaffold_1	funannotate	CDS	170204	172045	.	-	0	ID=WB182_000053-T1.cds;Parent=WB182_000053-T1;
scaffold_1	funannotate	gene	175620	176090	.	-	.	ID=WB182_000054;
scaffold_1	funannotate	mRNA	175620	176090	.	-	.	ID=WB182_000054-T1;Parent=WB182_000054;product=hypothetical protein;
scaffold_1	funannotate	exon	175620	176090	.	-	.	ID=WB182_000054-T1.exon1;Parent=WB182_000054-T1;
scaffold_1	funannotate	CDS	175620	176090	.	-	0	ID=WB182_000054-T1.cds;Parent=WB182_000054-T1;
scaffold_1	funannotate	gene	177513	178340	.	+	.	ID=WB182_000055;
scaffold_1	funannotate	mRNA	177513	178340	.	+	.	ID=WB182_000055-T1;Parent=WB182_000055;product=hypothetical protein;
scaffold_1	funannotate	exon	177513	178340	.	+	.	ID=WB182_000055-T1.exon1;Parent=WB182_000055-T1;
scaffold_1	funannotate	CDS	177513	178340	.	+	0	ID=WB182_000055-T1.cds;Parent=WB182_000055-T1;
scaffold_1	funannotate	gene	179454	180375	.	+	.	ID=WB182_000056;
scaffold_1	funannotate	mRNA	179454	180375	.	+	.	ID=WB182_000056-T1;Parent=WB182_000056;product=hypothetical protein;
scaffold_1	funannotate	exon	179454	179505	.	+	.	ID=WB182_000056-T1.exon1;Parent=WB182_000056-T1;
scaffold_1	funannotate	exon	179610	179945	.	+	.	ID=WB182_000056-T1.exon2;Parent=WB182_000056-T1;
scaffold_1	funannotate	exon	180089	180375	.	+	.	ID=WB182_000056-T1.exon3;Parent=WB182_000056-T1;
scaffold_1	funannotate	CDS	179454	179505	.	+	0	ID=WB182_000056-T1.cds;Parent=WB182_000056-T1;
scaffold_1	funannotate	CDS	179610	179945	.	+	2	ID=WB182_000056-T1.cds;Parent=WB182_000056-T1;
scaffold_1	funannotate	CDS	180089	180375	.	+	2	ID=WB182_000056-T1.cds;Parent=WB182_000056-T1;
scaffold_1	funannotate	gene	181205	182053	.	-	.	ID=WB182_000057;
scaffold_1	funannotate	mRNA	181205	182053	.	-	.	ID=WB182_000057-T1;Parent=WB182_000057;product=hypothetical protein;
scaffold_1	funannotate	exon	181205	182053	.	-	.	ID=WB182_000057-T1.exon1;Parent=WB182_000057-T1;
scaffold_1	funannotate	CDS	181205	182053	.	-	0	ID=WB182_000057-T1.cds;Parent=WB182_000057-T1;
scaffold_1	funannotate	gene	182591	183751	.	-	.	ID=WB182_000058;
scaffold_1	funannotate	mRNA	182591	183751	.	-	.	ID=WB182_000058-T1;Parent=WB182_000058;product=hypothetical protein;
scaffold_1	funannotate	exon	183318	183751	.	-	.	ID=WB182_000058-T1.exon1;Parent=WB182_000058-T1;
scaffold_1	funannotate	exon	182591	183251	.	-	.	ID=WB182_000058-T1.exon2;Parent=WB182_000058-T1;
scaffold_1	funannotate	CDS	183318	183751	.	-	0	ID=WB182_000058-T1.cds;Parent=WB182_000058-T1;
scaffold_1	funannotate	CDS	182591	183251	.	-	1	ID=WB182_000058-T1.cds;Parent=WB182_000058-T1;
scaffold_1	funannotate	gene	184359	185790	.	-	.	ID=WB182_000059;
scaffold_1	funannotate	mRNA	184359	185790	.	-	.	ID=WB182_000059-T1;Parent=WB182_000059;product=hypothetical protein;
scaffold_1	funannotate	exon	185654	185790	.	-	.	ID=WB182_000059-T1.exon1;Parent=WB182_000059-T1;
scaffold_1	funannotate	exon	185552	185574	.	-	.	ID=WB182_000059-T1.exon2;Parent=WB182_000059-T1;
scaffold_1	funannotate	exon	184685	185399	.	-	.	ID=WB182_000059-T1.exon3;Parent=WB182_000059-T1;
scaffold_1	funannotate	exon	184359	184512	.	-	.	ID=WB182_000059-T1.exon4;Parent=WB182_000059-T1;
scaffold_1	funannotate	CDS	185654	185790	.	-	0	ID=WB182_000059-T1.cds;Parent=WB182_000059-T1;
scaffold_1	funannotate	CDS	185552	185574	.	-	1	ID=WB182_000059-T1.cds;Parent=WB182_000059-T1;
scaffold_1	funannotate	CDS	184685	185399	.	-	2	ID=WB182_000059-T1.cds;Parent=WB182_000059-T1;
scaffold_1	funannotate	CDS	184359	184512	.	-	1	ID=WB182_000059-T1.cds;Parent=WB182_000059-T1;
scaffold_1	funannotate	gene	187895	189626	.	-	.	ID=WB182_000060;
scaffold_1	funannotate	mRNA	187895	189626	.	-	.	ID=WB182_000060-T1;Parent=WB182_000060;product=hypothetical protein;
scaffold_1	funannotate	exon	188745	189626	.	-	.	ID=WB182_000060-T1.exon1;Parent=WB182_000060-T1;
scaffold_1	funannotate	exon	187895	188686	.	-	.	ID=WB182_000060-T1.exon2;Parent=WB182_000060-T1;
scaffold_1	funannotate	CDS	188745	189626	.	-	0	ID=WB182_000060-T1.cds;Parent=WB182_000060-T1;
scaffold_1	funannotate	CDS	187895	188686	.	-	0	ID=WB182_000060-T1.cds;Parent=WB182_000060-T1;
scaffold_1	funannotate	gene	192848	193418	.	-	.	ID=WB182_000061;
scaffold_1	funannotate	mRNA	192848	193418	.	-	.	ID=WB182_000061-T1;Parent=WB182_000061;product=hypothetical protein;
scaffold_1	funannotate	exon	193416	193418	.	-	.	ID=WB182_000061-T1.exon1;Parent=WB182_000061-T1;
scaffold_1	funannotate	exon	192848	193276	.	-	.	ID=WB182_000061-T1.exon2;Parent=WB182_000061-T1;
scaffold_1	funannotate	CDS	193416	193418	.	-	0	ID=WB182_000061-T1.cds;Parent=WB182_000061-T1;
scaffold_1	funannotate	CDS	192848	193276	.	-	0	ID=WB182_000061-T1.cds;Parent=WB182_000061-T1;
scaffold_1	funannotate	gene	194125	195124	.	+	.	ID=WB182_000062;
scaffold_1	funannotate	mRNA	194125	195124	.	+	.	ID=WB182_000062-T1;Parent=WB182_000062;product=hypothetical protein;
scaffold_1	funannotate	exon	194125	194451	.	+	.	ID=WB182_000062-T1.exon1;Parent=WB182_000062-T1;
scaffold_1	funannotate	exon	194507	195124	.	+	.	ID=WB182_000062-T1.exon2;Parent=WB182_000062-T1;
scaffold_1	funannotate	CDS	194125	194451	.	+	0	ID=WB182_000062-T1.cds;Parent=WB182_000062-T1;
scaffold_1	funannotate	CDS	194507	195124	.	+	0	ID=WB182_000062-T1.cds;Parent=WB182_000062-T1;
scaffold_1	funannotate	gene	199259	201025	.	+	.	ID=WB182_000063;
scaffold_1	funannotate	mRNA	199259	201025	.	+	.	ID=WB182_000063-T1;Parent=WB182_000063;product=hypothetical protein;
scaffold_1	funannotate	exon	199259	199389	.	+	.	ID=WB182_000063-T1.exon1;Parent=WB182_000063-T1;
scaffold_1	funannotate	exon	199474	199601	.	+	.	ID=WB182_000063-T1.exon2;Parent=WB182_000063-T1;
scaffold_1	funannotate	exon	199734	201025	.	+	.	ID=WB182_000063-T1.exon3;Parent=WB182_000063-T1;
scaffold_1	funannotate	CDS	199259	199389	.	+	0	ID=WB182_000063-T1.cds;Parent=WB182_000063-T1;
scaffold_1	funannotate	CDS	199474	199601	.	+	1	ID=WB182_000063-T1.cds;Parent=WB182_000063-T1;
scaffold_1	funannotate	CDS	199734	201025	.	+	2	ID=WB182_000063-T1.cds;Parent=WB182_000063-T1;
scaffold_1	funannotate	gene	204623	206717	.	+	.	ID=WB182_000064;
scaffold_1	funannotate	mRNA	204623	206717	.	+	.	ID=WB182_000064-T1;Parent=WB182_000064;product=hypothetical protein;
scaffold_1	funannotate	exon	204623	205890	.	+	.	ID=WB182_000064-T1.exon1;Parent=WB182_000064-T1;
scaffold_1	funannotate	exon	205970	206717	.	+	.	ID=WB182_000064-T1.exon2;Parent=WB182_000064-T1;
scaffold_1	funannotate	CDS	204623	205890	.	+	0	ID=WB182_000064-T1.cds;Parent=WB182_000064-T1;
scaffold_1	funannotate	CDS	205970	206717	.	+	1	ID=WB182_000064-T1.cds;Parent=WB182_000064-T1;
scaffold_1	funannotate	gene	208150	213139	.	+	.	ID=WB182_000065;
scaffold_1	funannotate	mRNA	208150	213139	.	+	.	ID=WB182_000065-T1;Parent=WB182_000065;product=hypothetical protein;
scaffold_1	funannotate	exon	208150	211050	.	+	.	ID=WB182_000065-T1.exon1;Parent=WB182_000065-T1;
scaffold_1	funannotate	exon	211112	213139	.	+	.	ID=WB182_000065-T1.exon2;Parent=WB182_000065-T1;
scaffold_1	funannotate	CDS	208150	211050	.	+	0	ID=WB182_000065-T1.cds;Parent=WB182_000065-T1;
scaffold_1	funannotate	CDS	211112	213139	.	+	0	ID=WB182_000065-T1.cds;Parent=WB182_000065-T1;
scaffold_1	funannotate	gene	213751	214968	.	-	.	ID=WB182_000066;
scaffold_1	funannotate	mRNA	213751	214968	.	-	.	ID=WB182_000066-T1;Parent=WB182_000066;product=hypothetical protein;
scaffold_1	funannotate	exon	214699	214968	.	-	.	ID=WB182_000066-T1.exon1;Parent=WB182_000066-T1;
scaffold_1	funannotate	exon	213751	214605	.	-	.	ID=WB182_000066-T1.exon2;Parent=WB182_000066-T1;
scaffold_1	funannotate	CDS	214699	214968	.	-	0	ID=WB182_000066-T1.cds;Parent=WB182_000066-T1;
scaffold_1	funannotate	CDS	213751	214605	.	-	0	ID=WB182_000066-T1.cds;Parent=WB182_000066-T1;
scaffold_1	funannotate	gene	215775	217199	.	-	.	ID=WB182_000067;
scaffold_1	funannotate	mRNA	215775	217199	.	-	.	ID=WB182_000067-T1;Parent=WB182_000067;product=hypothetical protein;
scaffold_1	funannotate	exon	217069	217199	.	-	.	ID=WB182_000067-T1.exon1;Parent=WB182_000067-T1;
scaffold_1	funannotate	exon	215775	217011	.	-	.	ID=WB182_000067-T1.exon2;Parent=WB182_000067-T1;
scaffold_1	funannotate	CDS	217069	217199	.	-	0	ID=WB182_000067-T1.cds;Parent=WB182_000067-T1;
scaffold_1	funannotate	CDS	215775	217011	.	-	1	ID=WB182_000067-T1.cds;Parent=WB182_000067-T1;
scaffold_1	funannotate	gene	218519	218923	.	+	.	ID=WB182_000068;
scaffold_1	funannotate	mRNA	218519	218923	.	+	.	ID=WB182_000068-T1;Parent=WB182_000068;product=hypothetical protein;
scaffold_1	funannotate	exon	218519	218923	.	+	.	ID=WB182_000068-T1.exon1;Parent=WB182_000068-T1;
scaffold_1	funannotate	CDS	218519	218923	.	+	0	ID=WB182_000068-T1.cds;Parent=WB182_000068-T1;
scaffold_1	funannotate	gene	219901	220551	.	-	.	ID=WB182_000069;
scaffold_1	funannotate	mRNA	219901	220551	.	-	.	ID=WB182_000069-T1;Parent=WB182_000069;product=hypothetical protein;
scaffold_1	funannotate	exon	220088	220551	.	-	.	ID=WB182_000069-T1.exon1;Parent=WB182_000069-T1;
scaffold_1	funannotate	exon	219901	220024	.	-	.	ID=WB182_000069-T1.exon2;Parent=WB182_000069-T1;
scaffold_1	funannotate	CDS	220088	220551	.	-	0	ID=WB182_000069-T1.cds;Parent=WB182_000069-T1;
scaffold_1	funannotate	CDS	219901	220024	.	-	1	ID=WB182_000069-T1.cds;Parent=WB182_000069-T1;
scaffold_1	funannotate	gene	220984	221217	.	-	.	ID=WB182_000070;
scaffold_1	funannotate	mRNA	220984	221217	.	-	.	ID=WB182_000070-T1;Parent=WB182_000070;product=hypothetical protein;
scaffold_1	funannotate	exon	221153	221217	.	-	.	ID=WB182_000070-T1.exon1;Parent=WB182_000070-T1;
scaffold_1	funannotate	exon	220984	221077	.	-	.	ID=WB182_000070-T1.exon2;Parent=WB182_000070-T1;
scaffold_1	funannotate	CDS	221153	221217	.	-	0	ID=WB182_000070-T1.cds;Parent=WB182_000070-T1;
scaffold_1	funannotate	CDS	220984	221077	.	-	1	ID=WB182_000070-T1.cds;Parent=WB182_000070-T1;
scaffold_1	funannotate	gene	221847	223199	.	-	.	ID=WB182_000071;
scaffold_1	funannotate	mRNA	221847	223199	.	-	.	ID=WB182_000071-T1;Parent=WB182_000071;product=hypothetical protein;
scaffold_1	funannotate	exon	221847	223199	.	-	.	ID=WB182_000071-T1.exon1;Parent=WB182_000071-T1;
scaffold_1	funannotate	CDS	221847	223199	.	-	0	ID=WB182_000071-T1.cds;Parent=WB182_000071-T1;
scaffold_1	funannotate	gene	235609	236836	.	+	.	ID=WB182_000072;
scaffold_1	funannotate	mRNA	235609	236836	.	+	.	ID=WB182_000072-T1;Parent=WB182_000072;product=hypothetical protein;
scaffold_1	funannotate	exon	235609	236386	.	+	.	ID=WB182_000072-T1.exon1;Parent=WB182_000072-T1;
scaffold_1	funannotate	exon	236445	236836	.	+	.	ID=WB182_000072-T1.exon2;Parent=WB182_000072-T1;
scaffold_1	funannotate	CDS	235609	236386	.	+	0	ID=WB182_000072-T1.cds;Parent=WB182_000072-T1;
scaffold_1	funannotate	CDS	236445	236836	.	+	2	ID=WB182_000072-T1.cds;Parent=WB182_000072-T1;
scaffold_1	funannotate	gene	237346	237988	.	+	.	ID=WB182_000073;
scaffold_1	funannotate	mRNA	237346	237988	.	+	.	ID=WB182_000073-T1;Parent=WB182_000073;product=hypothetical protein;
scaffold_1	funannotate	exon	237346	237361	.	+	.	ID=WB182_000073-T1.exon1;Parent=WB182_000073-T1;
scaffold_1	funannotate	exon	237717	237988	.	+	.	ID=WB182_000073-T1.exon2;Parent=WB182_000073-T1;
scaffold_1	funannotate	CDS	237346	237361	.	+	0	ID=WB182_000073-T1.cds;Parent=WB182_000073-T1;
scaffold_1	funannotate	CDS	237717	237988	.	+	2	ID=WB182_000073-T1.cds;Parent=WB182_000073-T1;
scaffold_1	funannotate	gene	239176	240502	.	-	.	ID=WB182_000074;
scaffold_1	funannotate	mRNA	239176	240502	.	-	.	ID=WB182_000074-T1;Parent=WB182_000074;product=hypothetical protein;
scaffold_1	funannotate	exon	240385	240502	.	-	.	ID=WB182_000074-T1.exon1;Parent=WB182_000074-T1;
scaffold_1	funannotate	exon	240317	240324	.	-	.	ID=WB182_000074-T1.exon2;Parent=WB182_000074-T1;
scaffold_1	funannotate	exon	240252	240259	.	-	.	ID=WB182_000074-T1.exon3;Parent=WB182_000074-T1;
scaffold_1	funannotate	exon	239994	240185	.	-	.	ID=WB182_000074-T1.exon4;Parent=WB182_000074-T1;
scaffold_1	funannotate	exon	239584	239938	.	-	.	ID=WB182_000074-T1.exon5;Parent=WB182_000074-T1;
scaffold_1	funannotate	exon	239176	239523	.	-	.	ID=WB182_000074-T1.exon6;Parent=WB182_000074-T1;
scaffold_1	funannotate	CDS	240385	240502	.	-	0	ID=WB182_000074-T1.cds;Parent=WB182_000074-T1;
scaffold_1	funannotate	CDS	240317	240324	.	-	2	ID=WB182_000074-T1.cds;Parent=WB182_000074-T1;
scaffold_1	funannotate	CDS	240252	240259	.	-	0	ID=WB182_000074-T1.cds;Parent=WB182_000074-T1;
scaffold_1	funannotate	CDS	239994	240185	.	-	1	ID=WB182_000074-T1.cds;Parent=WB182_000074-T1;
scaffold_1	funannotate	CDS	239584	239938	.	-	1	ID=WB182_000074-T1.cds;Parent=WB182_000074-T1;
scaffold_1	funannotate	CDS	239176	239523	.	-	0	ID=WB182_000074-T1.cds;Parent=WB182_000074-T1;
scaffold_1	funannotate	gene	241003	242118	.	+	.	ID=WB182_000075;
scaffold_1	funannotate	mRNA	241003	242118	.	+	.	ID=WB182_000075-T1;Parent=WB182_000075;product=hypothetical protein;
scaffold_1	funannotate	exon	241003	241214	.	+	.	ID=WB182_000075-T1.exon1;Parent=WB182_000075-T1;
scaffold_1	funannotate	exon	241300	241441	.	+	.	ID=WB182_000075-T1.exon2;Parent=WB182_000075-T1;
scaffold_1	funannotate	exon	241600	242118	.	+	.	ID=WB182_000075-T1.exon3;Parent=WB182_000075-T1;
scaffold_1	funannotate	CDS	241003	241214	.	+	0	ID=WB182_000075-T1.cds;Parent=WB182_000075-T1;
scaffold_1	funannotate	CDS	241300	241441	.	+	1	ID=WB182_000075-T1.cds;Parent=WB182_000075-T1;
scaffold_1	funannotate	CDS	241600	242118	.	+	0	ID=WB182_000075-T1.cds;Parent=WB182_000075-T1;
scaffold_1	funannotate	gene	242316	243653	.	-	.	ID=WB182_000076;
scaffold_1	funannotate	mRNA	242316	243653	.	-	.	ID=WB182_000076-T1;Parent=WB182_000076;product=hypothetical protein;
scaffold_1	funannotate	exon	243190	243653	.	-	.	ID=WB182_000076-T1.exon1;Parent=WB182_000076-T1;
scaffold_1	funannotate	exon	242918	243109	.	-	.	ID=WB182_000076-T1.exon2;Parent=WB182_000076-T1;
scaffold_1	funannotate	exon	242316	242730	.	-	.	ID=WB182_000076-T1.exon3;Parent=WB182_000076-T1;
scaffold_1	funannotate	CDS	243190	243653	.	-	0	ID=WB182_000076-T1.cds;Parent=WB182_000076-T1;
scaffold_1	funannotate	CDS	242918	243109	.	-	1	ID=WB182_000076-T1.cds;Parent=WB182_000076-T1;
scaffold_1	funannotate	CDS	242316	242730	.	-	1	ID=WB182_000076-T1.cds;Parent=WB182_000076-T1;
scaffold_1	funannotate	gene	245669	247536	.	+	.	ID=WB182_000077;
scaffold_1	funannotate	mRNA	245669	247536	.	+	.	ID=WB182_000077-T1;Parent=WB182_000077;product=hypothetical protein;
scaffold_1	funannotate	exon	245669	246180	.	+	.	ID=WB182_000077-T1.exon1;Parent=WB182_000077-T1;
scaffold_1	funannotate	exon	246237	247536	.	+	.	ID=WB182_000077-T1.exon2;Parent=WB182_000077-T1;
scaffold_1	funannotate	CDS	245669	246180	.	+	0	ID=WB182_000077-T1.cds;Parent=WB182_000077-T1;
scaffold_1	funannotate	CDS	246237	247536	.	+	1	ID=WB182_000077-T1.cds;Parent=WB182_000077-T1;
scaffold_1	funannotate	gene	248364	250015	.	-	.	ID=WB182_000078;
scaffold_1	funannotate	mRNA	248364	250015	.	-	.	ID=WB182_000078-T1;Parent=WB182_000078;product=hypothetical protein;
scaffold_1	funannotate	exon	249953	250015	.	-	.	ID=WB182_000078-T1.exon1;Parent=WB182_000078-T1;
scaffold_1	funannotate	exon	249705	249900	.	-	.	ID=WB182_000078-T1.exon2;Parent=WB182_000078-T1;
scaffold_1	funannotate	exon	249226	249645	.	-	.	ID=WB182_000078-T1.exon3;Parent=WB182_000078-T1;
scaffold_1	funannotate	exon	248821	249111	.	-	.	ID=WB182_000078-T1.exon4;Parent=WB182_000078-T1;
scaffold_1	funannotate	exon	248364	248767	.	-	.	ID=WB182_000078-T1.exon5;Parent=WB182_000078-T1;
scaffold_1	funannotate	CDS	249953	250015	.	-	0	ID=WB182_000078-T1.cds;Parent=WB182_000078-T1;
scaffold_1	funannotate	CDS	249705	249900	.	-	0	ID=WB182_000078-T1.cds;Parent=WB182_000078-T1;
scaffold_1	funannotate	CDS	249226	249645	.	-	2	ID=WB182_000078-T1.cds;Parent=WB182_000078-T1;
scaffold_1	funannotate	CDS	248821	249111	.	-	2	ID=WB182_000078-T1.cds;Parent=WB182_000078-T1;
scaffold_1	funannotate	CDS	248364	248767	.	-	2	ID=WB182_000078-T1.cds;Parent=WB182_000078-T1;
scaffold_1	funannotate	gene	250746	252109	.	+	.	ID=WB182_000079;
scaffold_1	funannotate	mRNA	250746	252109	.	+	.	ID=WB182_000079-T1;Parent=WB182_000079;product=hypothetical protein;
scaffold_1	funannotate	exon	250746	251164	.	+	.	ID=WB182_000079-T1.exon1;Parent=WB182_000079-T1;
scaffold_1	funannotate	exon	251227	251333	.	+	.	ID=WB182_000079-T1.exon2;Parent=WB182_000079-T1;
scaffold_1	funannotate	exon	251389	251485	.	+	.	ID=WB182_000079-T1.exon3;Parent=WB182_000079-T1;
scaffold_1	funannotate	exon	251550	251931	.	+	.	ID=WB182_000079-T1.exon4;Parent=WB182_000079-T1;
scaffold_1	funannotate	exon	251987	252109	.	+	.	ID=WB182_000079-T1.exon5;Parent=WB182_000079-T1;
scaffold_1	funannotate	CDS	250746	251164	.	+	0	ID=WB182_000079-T1.cds;Parent=WB182_000079-T1;
scaffold_1	funannotate	CDS	251227	251333	.	+	1	ID=WB182_000079-T1.cds;Parent=WB182_000079-T1;
scaffold_1	funannotate	CDS	251389	251485	.	+	2	ID=WB182_000079-T1.cds;Parent=WB182_000079-T1;
scaffold_1	funannotate	CDS	251550	251931	.	+	1	ID=WB182_000079-T1.cds;Parent=WB182_000079-T1;
scaffold_1	funannotate	CDS	251987	252109	.	+	0	ID=WB182_000079-T1.cds;Parent=WB182_000079-T1;
scaffold_1	funannotate	gene	253811	254956	.	+	.	ID=WB182_000080;
scaffold_1	funannotate	mRNA	253811	254956	.	+	.	ID=WB182_000080-T1;Parent=WB182_000080;product=hypothetical protein;
scaffold_1	funannotate	exon	253811	254956	.	+	.	ID=WB182_000080-T1.exon1;Parent=WB182_000080-T1;
scaffold_1	funannotate	CDS	253811	254956	.	+	0	ID=WB182_000080-T1.cds;Parent=WB182_000080-T1;
scaffold_1	funannotate	gene	256155	257567	.	-	.	ID=WB182_000081;
scaffold_1	funannotate	mRNA	256155	257567	.	-	.	ID=WB182_000081-T1;Parent=WB182_000081;product=hypothetical protein;
scaffold_1	funannotate	exon	256155	257567	.	-	.	ID=WB182_000081-T1.exon1;Parent=WB182_000081-T1;
scaffold_1	funannotate	CDS	256155	257567	.	-	0	ID=WB182_000081-T1.cds;Parent=WB182_000081-T1;
scaffold_1	funannotate	gene	258968	263337	.	-	.	ID=WB182_000082;
scaffold_1	funannotate	mRNA	258968	263337	.	-	.	ID=WB182_000082-T1;Parent=WB182_000082;product=hypothetical protein;
scaffold_1	funannotate	exon	261851	263337	.	-	.	ID=WB182_000082-T1.exon1;Parent=WB182_000082-T1;
scaffold_1	funannotate	exon	260316	261599	.	-	.	ID=WB182_000082-T1.exon2;Parent=WB182_000082-T1;
scaffold_1	funannotate	exon	260204	260221	.	-	.	ID=WB182_000082-T1.exon3;Parent=WB182_000082-T1;
scaffold_1	funannotate	exon	259894	260076	.	-	.	ID=WB182_000082-T1.exon4;Parent=WB182_000082-T1;
scaffold_1	funannotate	exon	259511	259831	.	-	.	ID=WB182_000082-T1.exon5;Parent=WB182_000082-T1;
scaffold_1	funannotate	exon	258968	259448	.	-	.	ID=WB182_000082-T1.exon6;Parent=WB182_000082-T1;
scaffold_1	funannotate	CDS	261851	263337	.	-	0	ID=WB182_000082-T1.cds;Parent=WB182_000082-T1;
scaffold_1	funannotate	CDS	260316	261599	.	-	1	ID=WB182_000082-T1.cds;Parent=WB182_000082-T1;
scaffold_1	funannotate	CDS	260204	260221	.	-	1	ID=WB182_000082-T1.cds;Parent=WB182_000082-T1;
scaffold_1	funannotate	CDS	259894	260076	.	-	1	ID=WB182_000082-T1.cds;Parent=WB182_000082-T1;
scaffold_1	funannotate	CDS	259511	259831	.	-	1	ID=WB182_000082-T1.cds;Parent=WB182_000082-T1;
scaffold_1	funannotate	CDS	258968	259448	.	-	1	ID=WB182_000082-T1.cds;Parent=WB182_000082-T1;
scaffold_1	funannotate	gene	264867	266556	.	+	.	ID=WB182_000083;
scaffold_1	funannotate	mRNA	264867	266556	.	+	.	ID=WB182_000083-T1;Parent=WB182_000083;product=hypothetical protein;
scaffold_1	funannotate	exon	264867	265450	.	+	.	ID=WB182_000083-T1.exon1;Parent=WB182_000083-T1;
scaffold_1	funannotate	exon	265508	265813	.	+	.	ID=WB182_000083-T1.exon2;Parent=WB182_000083-T1;
scaffold_1	funannotate	exon	265911	266556	.	+	.	ID=WB182_000083-T1.exon3;Parent=WB182_000083-T1;
scaffold_1	funannotate	CDS	264867	265450	.	+	0	ID=WB182_000083-T1.cds;Parent=WB182_000083-T1;
scaffold_1	funannotate	CDS	265508	265813	.	+	1	ID=WB182_000083-T1.cds;Parent=WB182_000083-T1;
scaffold_1	funannotate	CDS	265911	266556	.	+	1	ID=WB182_000083-T1.cds;Parent=WB182_000083-T1;
scaffold_1	funannotate	gene	267496	268266	.	+	.	ID=WB182_000084;
scaffold_1	funannotate	mRNA	267496	268266	.	+	.	ID=WB182_000084-T1;Parent=WB182_000084;product=hypothetical protein;
scaffold_1	funannotate	exon	267496	268266	.	+	.	ID=WB182_000084-T1.exon1;Parent=WB182_000084-T1;
scaffold_1	funannotate	CDS	267496	268266	.	+	0	ID=WB182_000084-T1.cds;Parent=WB182_000084-T1;
scaffold_1	funannotate	gene	269057	270296	.	-	.	ID=WB182_000085;
scaffold_1	funannotate	mRNA	269057	270296	.	-	.	ID=WB182_000085-T1;Parent=WB182_000085;product=hypothetical protein;
scaffold_1	funannotate	exon	270119	270296	.	-	.	ID=WB182_000085-T1.exon1;Parent=WB182_000085-T1;
scaffold_1	funannotate	exon	269057	270066	.	-	.	ID=WB182_000085-T1.exon2;Parent=WB182_000085-T1;
scaffold_1	funannotate	CDS	270119	270296	.	-	0	ID=WB182_000085-T1.cds;Parent=WB182_000085-T1;
scaffold_1	funannotate	CDS	269057	270066	.	-	2	ID=WB182_000085-T1.cds;Parent=WB182_000085-T1;
scaffold_1	funannotate	gene	271925	273686	.	-	.	ID=WB182_000086;
scaffold_1	funannotate	mRNA	271925	273686	.	-	.	ID=WB182_000086-T1;Parent=WB182_000086;product=hypothetical protein;
scaffold_1	funannotate	exon	273583	273686	.	-	.	ID=WB182_000086-T1.exon1;Parent=WB182_000086-T1;
scaffold_1	funannotate	exon	272387	273398	.	-	.	ID=WB182_000086-T1.exon2;Parent=WB182_000086-T1;
scaffold_1	funannotate	exon	271925	272353	.	-	.	ID=WB182_000086-T1.exon3;Parent=WB182_000086-T1;
scaffold_1	funannotate	CDS	273583	273686	.	-	0	ID=WB182_000086-T1.cds;Parent=WB182_000086-T1;
scaffold_1	funannotate	CDS	272387	273398	.	-	1	ID=WB182_000086-T1.cds;Parent=WB182_000086-T1;
scaffold_1	funannotate	CDS	271925	272353	.	-	0	ID=WB182_000086-T1.cds;Parent=WB182_000086-T1;
scaffold_1	funannotate	gene	276232	277775	.	-	.	ID=WB182_000087;
scaffold_1	funannotate	mRNA	276232	277775	.	-	.	ID=WB182_000087-T1;Parent=WB182_000087;product=hypothetical protein;
scaffold_1	funannotate	exon	277683	277775	.	-	.	ID=WB182_000087-T1.exon1;Parent=WB182_000087-T1;
scaffold_1	funannotate	exon	276810	277542	.	-	.	ID=WB182_000087-T1.exon2;Parent=WB182_000087-T1;
scaffold_1	funannotate	exon	276232	276695	.	-	.	ID=WB182_000087-T1.exon3;Parent=WB182_000087-T1;
scaffold_1	funannotate	CDS	277683	277775	.	-	0	ID=WB182_000087-T1.cds;Parent=WB182_000087-T1;
scaffold_1	funannotate	CDS	276810	277542	.	-	0	ID=WB182_000087-T1.cds;Parent=WB182_000087-T1;
scaffold_1	funannotate	CDS	276232	276695	.	-	2	ID=WB182_000087-T1.cds;Parent=WB182_000087-T1;
scaffold_1	funannotate	gene	278366	279098	.	-	.	ID=WB182_000088;
scaffold_1	funannotate	mRNA	278366	279098	.	-	.	ID=WB182_000088-T1;Parent=WB182_000088;product=hypothetical protein;
scaffold_1	funannotate	exon	279076	279098	.	-	.	ID=WB182_000088-T1.exon1;Parent=WB182_000088-T1;
scaffold_1	funannotate	exon	278848	279008	.	-	.	ID=WB182_000088-T1.exon2;Parent=WB182_000088-T1;
scaffold_1	funannotate	exon	278366	278757	.	-	.	ID=WB182_000088-T1.exon3;Parent=WB182_000088-T1;
scaffold_1	funannotate	CDS	279076	279098	.	-	0	ID=WB182_000088-T1.cds;Parent=WB182_000088-T1;
scaffold_1	funannotate	CDS	278848	279008	.	-	1	ID=WB182_000088-T1.cds;Parent=WB182_000088-T1;
scaffold_1	funannotate	CDS	278366	278757	.	-	2	ID=WB182_000088-T1.cds;Parent=WB182_000088-T1;
scaffold_1	funannotate	gene	280149	280814	.	+	.	ID=WB182_000089;
scaffold_1	funannotate	mRNA	280149	280814	.	+	.	ID=WB182_000089-T1;Parent=WB182_000089;product=hypothetical protein;
scaffold_1	funannotate	exon	280149	280814	.	+	.	ID=WB182_000089-T1.exon1;Parent=WB182_000089-T1;
scaffold_1	funannotate	CDS	280149	280814	.	+	0	ID=WB182_000089-T1.cds;Parent=WB182_000089-T1;
scaffold_1	funannotate	gene	281099	282961	.	-	.	ID=WB182_000090;
scaffold_1	funannotate	mRNA	281099	282961	.	-	.	ID=WB182_000090-T1;Parent=WB182_000090;product=hypothetical protein;
scaffold_1	funannotate	exon	281099	282961	.	-	.	ID=WB182_000090-T1.exon1;Parent=WB182_000090-T1;
scaffold_1	funannotate	CDS	281099	282961	.	-	0	ID=WB182_000090-T1.cds;Parent=WB182_000090-T1;
scaffold_1	funannotate	gene	286441	290421	.	+	.	ID=WB182_000091;
scaffold_1	funannotate	mRNA	286441	290421	.	+	.	ID=WB182_000091-T1;Parent=WB182_000091;product=hypothetical protein;
scaffold_1	funannotate	exon	286441	286570	.	+	.	ID=WB182_000091-T1.exon1;Parent=WB182_000091-T1;
scaffold_1	funannotate	exon	286637	286755	.	+	.	ID=WB182_000091-T1.exon2;Parent=WB182_000091-T1;
scaffold_1	funannotate	exon	286818	286853	.	+	.	ID=WB182_000091-T1.exon3;Parent=WB182_000091-T1;
scaffold_1	funannotate	exon	286911	286933	.	+	.	ID=WB182_000091-T1.exon4;Parent=WB182_000091-T1;
scaffold_1	funannotate	exon	287203	287260	.	+	.	ID=WB182_000091-T1.exon5;Parent=WB182_000091-T1;
scaffold_1	funannotate	exon	287422	287961	.	+	.	ID=WB182_000091-T1.exon6;Parent=WB182_000091-T1;
scaffold_1	funannotate	exon	288063	289439	.	+	.	ID=WB182_000091-T1.exon7;Parent=WB182_000091-T1;
scaffold_1	funannotate	exon	289501	289685	.	+	.	ID=WB182_000091-T1.exon8;Parent=WB182_000091-T1;
scaffold_1	funannotate	exon	289746	290421	.	+	.	ID=WB182_000091-T1.exon9;Parent=WB182_000091-T1;
scaffold_1	funannotate	CDS	286441	286570	.	+	0	ID=WB182_000091-T1.cds;Parent=WB182_000091-T1;
scaffold_1	funannotate	CDS	286637	286755	.	+	2	ID=WB182_000091-T1.cds;Parent=WB182_000091-T1;
scaffold_1	funannotate	CDS	286818	286853	.	+	0	ID=WB182_000091-T1.cds;Parent=WB182_000091-T1;
scaffold_1	funannotate	CDS	286911	286933	.	+	0	ID=WB182_000091-T1.cds;Parent=WB182_000091-T1;
scaffold_1	funannotate	CDS	287203	287260	.	+	1	ID=WB182_000091-T1.cds;Parent=WB182_000091-T1;
scaffold_1	funannotate	CDS	287422	287961	.	+	0	ID=WB182_000091-T1.cds;Parent=WB182_000091-T1;
scaffold_1	funannotate	CDS	288063	289439	.	+	0	ID=WB182_000091-T1.cds;Parent=WB182_000091-T1;
scaffold_1	funannotate	CDS	289501	289685	.	+	0	ID=WB182_000091-T1.cds;Parent=WB182_000091-T1;
scaffold_1	funannotate	CDS	289746	290421	.	+	1	ID=WB182_000091-T1.cds;Parent=WB182_000091-T1;
scaffold_1	funannotate	gene	291234	292862	.	+	.	ID=WB182_000092;
scaffold_1	funannotate	mRNA	291234	292862	.	+	.	ID=WB182_000092-T1;Parent=WB182_000092;product=hypothetical protein;
scaffold_1	funannotate	exon	291234	292862	.	+	.	ID=WB182_000092-T1.exon1;Parent=WB182_000092-T1;
scaffold_1	funannotate	CDS	291234	292862	.	+	0	ID=WB182_000092-T1.cds;Parent=WB182_000092-T1;
scaffold_1	funannotate	gene	296317	298548	.	+	.	ID=WB182_000093;
scaffold_1	funannotate	mRNA	296317	298548	.	+	.	ID=WB182_000093-T1;Parent=WB182_000093;product=hypothetical protein;
scaffold_1	funannotate	exon	296317	298548	.	+	.	ID=WB182_000093-T1.exon1;Parent=WB182_000093-T1;
scaffold_1	funannotate	CDS	296317	298548	.	+	0	ID=WB182_000093-T1.cds;Parent=WB182_000093-T1;
scaffold_1	funannotate	gene	300074	303088	.	-	.	ID=WB182_000094;
scaffold_1	funannotate	mRNA	300074	303088	.	-	.	ID=WB182_000094-T1;Parent=WB182_000094;product=hypothetical protein;
scaffold_1	funannotate	exon	302571	303088	.	-	.	ID=WB182_000094-T1.exon1;Parent=WB182_000094-T1;
scaffold_1	funannotate	exon	301051	302424	.	-	.	ID=WB182_000094-T1.exon2;Parent=WB182_000094-T1;
scaffold_1	funannotate	exon	300074	300965	.	-	.	ID=WB182_000094-T1.exon3;Parent=WB182_000094-T1;
scaffold_1	funannotate	CDS	302571	303088	.	-	0	ID=WB182_000094-T1.cds;Parent=WB182_000094-T1;
scaffold_1	funannotate	CDS	301051	302424	.	-	1	ID=WB182_000094-T1.cds;Parent=WB182_000094-T1;
scaffold_1	funannotate	CDS	300074	300965	.	-	1	ID=WB182_000094-T1.cds;Parent=WB182_000094-T1;
scaffold_1	funannotate	gene	313137	315549	.	-	.	ID=WB182_000095;
scaffold_1	funannotate	mRNA	313137	315549	.	-	.	ID=WB182_000095-T1;Parent=WB182_000095;product=hypothetical protein;
scaffold_1	funannotate	exon	315232	315549	.	-	.	ID=WB182_000095-T1.exon1;Parent=WB182_000095-T1;
scaffold_1	funannotate	exon	314420	315175	.	-	.	ID=WB182_000095-T1.exon2;Parent=WB182_000095-T1;
scaffold_1	funannotate	exon	313856	314354	.	-	.	ID=WB182_000095-T1.exon3;Parent=WB182_000095-T1;
scaffold_1	funannotate	exon	313137	313792	.	-	.	ID=WB182_000095-T1.exon4;Parent=WB182_000095-T1;
scaffold_1	funannotate	CDS	315232	315549	.	-	0	ID=WB182_000095-T1.cds;Parent=WB182_000095-T1;
scaffold_1	funannotate	CDS	314420	315175	.	-	0	ID=WB182_000095-T1.cds;Parent=WB182_000095-T1;
scaffold_1	funannotate	CDS	313856	314354	.	-	0	ID=WB182_000095-T1.cds;Parent=WB182_000095-T1;
scaffold_1	funannotate	CDS	313137	313792	.	-	2	ID=WB182_000095-T1.cds;Parent=WB182_000095-T1;
scaffold_1	funannotate	gene	317309	317900	.	+	.	ID=WB182_000096;
scaffold_1	funannotate	mRNA	317309	317900	.	+	.	ID=WB182_000096-T1;Parent=WB182_000096;product=hypothetical protein;
scaffold_1	funannotate	exon	317309	317311	.	+	.	ID=WB182_000096-T1.exon1;Parent=WB182_000096-T1;
scaffold_1	funannotate	exon	317373	317900	.	+	.	ID=WB182_000096-T1.exon2;Parent=WB182_000096-T1;
scaffold_1	funannotate	CDS	317309	317311	.	+	0	ID=WB182_000096-T1.cds;Parent=WB182_000096-T1;
scaffold_1	funannotate	CDS	317373	317900	.	+	0	ID=WB182_000096-T1.cds;Parent=WB182_000096-T1;
scaffold_1	funannotate	gene	318990	319659	.	+	.	ID=WB182_000097;
scaffold_1	funannotate	mRNA	318990	319659	.	+	.	ID=WB182_000097-T1;Parent=WB182_000097;product=hypothetical protein;
scaffold_1	funannotate	exon	318990	319017	.	+	.	ID=WB182_000097-T1.exon1;Parent=WB182_000097-T1;
scaffold_1	funannotate	exon	319119	319355	.	+	.	ID=WB182_000097-T1.exon2;Parent=WB182_000097-T1;
scaffold_1	funannotate	exon	319460	319659	.	+	.	ID=WB182_000097-T1.exon3;Parent=WB182_000097-T1;
scaffold_1	funannotate	CDS	318990	319017	.	+	0	ID=WB182_000097-T1.cds;Parent=WB182_000097-T1;
scaffold_1	funannotate	CDS	319119	319355	.	+	2	ID=WB182_000097-T1.cds;Parent=WB182_000097-T1;
scaffold_1	funannotate	CDS	319460	319659	.	+	2	ID=WB182_000097-T1.cds;Parent=WB182_000097-T1;
scaffold_1	funannotate	gene	325074	326972	.	-	.	ID=WB182_000098;
scaffold_1	funannotate	mRNA	325074	326972	.	-	.	ID=WB182_000098-T1;Parent=WB182_000098;product=hypothetical protein;
scaffold_1	funannotate	exon	326663	326972	.	-	.	ID=WB182_000098-T1.exon1;Parent=WB182_000098-T1;
scaffold_1	funannotate	exon	326566	326594	.	-	.	ID=WB182_000098-T1.exon2;Parent=WB182_000098-T1;
scaffold_1	funannotate	exon	326268	326506	.	-	.	ID=WB182_000098-T1.exon3;Parent=WB182_000098-T1;
scaffold_1	funannotate	exon	326182	326207	.	-	.	ID=WB182_000098-T1.exon4;Parent=WB182_000098-T1;
scaffold_1	funannotate	exon	325837	326117	.	-	.	ID=WB182_000098-T1.exon5;Parent=WB182_000098-T1;
scaffold_1	funannotate	exon	325570	325754	.	-	.	ID=WB182_000098-T1.exon6;Parent=WB182_000098-T1;
scaffold_1	funannotate	exon	325074	325464	.	-	.	ID=WB182_000098-T1.exon7;Parent=WB182_000098-T1;
scaffold_1	funannotate	CDS	326663	326972	.	-	0	ID=WB182_000098-T1.cds;Parent=WB182_000098-T1;
scaffold_1	funannotate	CDS	326566	326594	.	-	2	ID=WB182_000098-T1.cds;Parent=WB182_000098-T1;
scaffold_1	funannotate	CDS	326268	326506	.	-	0	ID=WB182_000098-T1.cds;Parent=WB182_000098-T1;
scaffold_1	funannotate	CDS	326182	326207	.	-	1	ID=WB182_000098-T1.cds;Parent=WB182_000098-T1;
scaffold_1	funannotate	CDS	325837	326117	.	-	2	ID=WB182_000098-T1.cds;Parent=WB182_000098-T1;
scaffold_1	funannotate	CDS	325570	325754	.	-	0	ID=WB182_000098-T1.cds;Parent=WB182_000098-T1;
scaffold_1	funannotate	CDS	325074	325464	.	-	1	ID=WB182_000098-T1.cds;Parent=WB182_000098-T1;
scaffold_1	funannotate	gene	328938	330625	.	+	.	ID=WB182_000099;
scaffold_1	funannotate	mRNA	328938	330625	.	+	.	ID=WB182_000099-T1;Parent=WB182_000099;product=hypothetical protein;
scaffold_1	funannotate	exon	328938	329076	.	+	.	ID=WB182_000099-T1.exon1;Parent=WB182_000099-T1;
scaffold_1	funannotate	exon	329154	329389	.	+	.	ID=WB182_000099-T1.exon2;Parent=WB182_000099-T1;
scaffold_1	funannotate	exon	329458	329568	.	+	.	ID=WB182_000099-T1.exon3;Parent=WB182_000099-T1;
scaffold_1	funannotate	exon	329644	329726	.	+	.	ID=WB182_000099-T1.exon4;Parent=WB182_000099-T1;
scaffold_1	funannotate	exon	329795	330137	.	+	.	ID=WB182_000099-T1.exon5;Parent=WB182_000099-T1;
scaffold_1	funannotate	exon	330205	330325	.	+	.	ID=WB182_000099-T1.exon6;Parent=WB182_000099-T1;
scaffold_1	funannotate	exon	330423	330625	.	+	.	ID=WB182_000099-T1.exon7;Parent=WB182_000099-T1;
scaffold_1	funannotate	CDS	328938	329076	.	+	0	ID=WB182_000099-T1.cds;Parent=WB182_000099-T1;
scaffold_1	funannotate	CDS	329154	329389	.	+	2	ID=WB182_000099-T1.cds;Parent=WB182_000099-T1;
scaffold_1	funannotate	CDS	329458	329568	.	+	0	ID=WB182_000099-T1.cds;Parent=WB182_000099-T1;
scaffold_1	funannotate	CDS	329644	329726	.	+	0	ID=WB182_000099-T1.cds;Parent=WB182_000099-T1;
scaffold_1	funannotate	CDS	329795	330137	.	+	1	ID=WB182_000099-T1.cds;Parent=WB182_000099-T1;
scaffold_1	funannotate	CDS	330205	330325	.	+	0	ID=WB182_000099-T1.cds;Parent=WB182_000099-T1;
scaffold_1	funannotate	CDS	330423	330625	.	+	2	ID=WB182_000099-T1.cds;Parent=WB182_000099-T1;
scaffold_1	funannotate	gene	331150	333251	.	-	.	ID=WB182_000100;
scaffold_1	funannotate	mRNA	331150	333251	.	-	.	ID=WB182_000100-T1;Parent=WB182_000100;product=hypothetical protein;
scaffold_1	funannotate	exon	333047	333251	.	-	.	ID=WB182_000100-T1.exon1;Parent=WB182_000100-T1;
scaffold_1	funannotate	exon	332081	332803	.	-	.	ID=WB182_000100-T1.exon2;Parent=WB182_000100-T1;
scaffold_1	funannotate	exon	331301	331893	.	-	.	ID=WB182_000100-T1.exon3;Parent=WB182_000100-T1;
scaffold_1	funannotate	exon	331150	331173	.	-	.	ID=WB182_000100-T1.exon4;Parent=WB182_000100-T1;
scaffold_1	funannotate	CDS	333047	333251	.	-	0	ID=WB182_000100-T1.cds;Parent=WB182_000100-T1;
scaffold_1	funannotate	CDS	332081	332803	.	-	2	ID=WB182_000100-T1.cds;Parent=WB182_000100-T1;
scaffold_1	funannotate	CDS	331301	331893	.	-	2	ID=WB182_000100-T1.cds;Parent=WB182_000100-T1;
scaffold_1	funannotate	CDS	331150	331173	.	-	0	ID=WB182_000100-T1.cds;Parent=WB182_000100-T1;
scaffold_1	funannotate	gene	334556	337806	.	-	.	ID=WB182_000101;
scaffold_1	funannotate	mRNA	334556	337806	.	-	.	ID=WB182_000101-T1;Parent=WB182_000101;product=hypothetical protein;
scaffold_1	funannotate	exon	337716	337806	.	-	.	ID=WB182_000101-T1.exon1;Parent=WB182_000101-T1;
scaffold_1	funannotate	exon	337095	337645	.	-	.	ID=WB182_000101-T1.exon2;Parent=WB182_000101-T1;
scaffold_1	funannotate	exon	336468	337035	.	-	.	ID=WB182_000101-T1.exon3;Parent=WB182_000101-T1;
scaffold_1	funannotate	exon	335969	336418	.	-	.	ID=WB182_000101-T1.exon4;Parent=WB182_000101-T1;
scaffold_1	funannotate	exon	334556	335904	.	-	.	ID=WB182_000101-T1.exon5;Parent=WB182_000101-T1;
scaffold_1	funannotate	CDS	337716	337806	.	-	0	ID=WB182_000101-T1.cds;Parent=WB182_000101-T1;
scaffold_1	funannotate	CDS	337095	337645	.	-	2	ID=WB182_000101-T1.cds;Parent=WB182_000101-T1;
scaffold_1	funannotate	CDS	336468	337035	.	-	0	ID=WB182_000101-T1.cds;Parent=WB182_000101-T1;
scaffold_1	funannotate	CDS	335969	336418	.	-	2	ID=WB182_000101-T1.cds;Parent=WB182_000101-T1;
scaffold_1	funannotate	CDS	334556	335904	.	-	2	ID=WB182_000101-T1.cds;Parent=WB182_000101-T1;
scaffold_1	funannotate	gene	340372	342115	.	+	.	ID=WB182_000102;
scaffold_1	funannotate	mRNA	340372	342115	.	+	.	ID=WB182_000102-T1;Parent=WB182_000102;product=hypothetical protein;
scaffold_1	funannotate	exon	340372	340433	.	+	.	ID=WB182_000102-T1.exon1;Parent=WB182_000102-T1;
scaffold_1	funannotate	exon	340548	340947	.	+	.	ID=WB182_000102-T1.exon2;Parent=WB182_000102-T1;
scaffold_1	funannotate	exon	341011	341899	.	+	.	ID=WB182_000102-T1.exon3;Parent=WB182_000102-T1;
scaffold_1	funannotate	exon	341976	342115	.	+	.	ID=WB182_000102-T1.exon4;Parent=WB182_000102-T1;
scaffold_1	funannotate	CDS	340372	340433	.	+	0	ID=WB182_000102-T1.cds;Parent=WB182_000102-T1;
scaffold_1	funannotate	CDS	340548	340947	.	+	1	ID=WB182_000102-T1.cds;Parent=WB182_000102-T1;
scaffold_1	funannotate	CDS	341011	341899	.	+	0	ID=WB182_000102-T1.cds;Parent=WB182_000102-T1;
scaffold_1	funannotate	CDS	341976	342115	.	+	2	ID=WB182_000102-T1.cds;Parent=WB182_000102-T1;
scaffold_1	funannotate	gene	342626	346595	.	+	.	ID=WB182_000103;
scaffold_1	funannotate	mRNA	342626	346595	.	+	.	ID=WB182_000103-T1;Parent=WB182_000103;product=hypothetical protein;
scaffold_1	funannotate	exon	342626	342946	.	+	.	ID=WB182_000103-T1.exon1;Parent=WB182_000103-T1;
scaffold_1	funannotate	exon	343148	343205	.	+	.	ID=WB182_000103-T1.exon2;Parent=WB182_000103-T1;
scaffold_1	funannotate	exon	343396	343665	.	+	.	ID=WB182_000103-T1.exon3;Parent=WB182_000103-T1;
scaffold_1	funannotate	exon	343714	343887	.	+	.	ID=WB182_000103-T1.exon4;Parent=WB182_000103-T1;
scaffold_1	funannotate	exon	343959	343983	.	+	.	ID=WB182_000103-T1.exon5;Parent=WB182_000103-T1;
scaffold_1	funannotate	exon	344038	344604	.	+	.	ID=WB182_000103-T1.exon6;Parent=WB182_000103-T1;
scaffold_1	funannotate	exon	344660	346595	.	+	.	ID=WB182_000103-T1.exon7;Parent=WB182_000103-T1;
scaffold_1	funannotate	CDS	342626	342946	.	+	0	ID=WB182_000103-T1.cds;Parent=WB182_000103-T1;
scaffold_1	funannotate	CDS	343148	343205	.	+	0	ID=WB182_000103-T1.cds;Parent=WB182_000103-T1;
scaffold_1	funannotate	CDS	343396	343665	.	+	2	ID=WB182_000103-T1.cds;Parent=WB182_000103-T1;
scaffold_1	funannotate	CDS	343714	343887	.	+	2	ID=WB182_000103-T1.cds;Parent=WB182_000103-T1;
scaffold_1	funannotate	CDS	343959	343983	.	+	2	ID=WB182_000103-T1.cds;Parent=WB182_000103-T1;
scaffold_1	funannotate	CDS	344038	344604	.	+	1	ID=WB182_000103-T1.cds;Parent=WB182_000103-T1;
scaffold_1	funannotate	CDS	344660	346595	.	+	1	ID=WB182_000103-T1.cds;Parent=WB182_000103-T1;
scaffold_1	funannotate	gene	348317	349853	.	+	.	ID=WB182_000104;
scaffold_1	funannotate	mRNA	348317	349853	.	+	.	ID=WB182_000104-T1;Parent=WB182_000104;product=hypothetical protein;
scaffold_1	funannotate	exon	348317	348624	.	+	.	ID=WB182_000104-T1.exon1;Parent=WB182_000104-T1;
scaffold_1	funannotate	exon	348713	349853	.	+	.	ID=WB182_000104-T1.exon2;Parent=WB182_000104-T1;
scaffold_1	funannotate	CDS	348317	348624	.	+	0	ID=WB182_000104-T1.cds;Parent=WB182_000104-T1;
scaffold_1	funannotate	CDS	348713	349853	.	+	1	ID=WB182_000104-T1.cds;Parent=WB182_000104-T1;
scaffold_1	funannotate	gene	351341	352520	.	+	.	ID=WB182_000105;
scaffold_1	funannotate	mRNA	351341	352520	.	+	.	ID=WB182_000105-T1;Parent=WB182_000105;product=hypothetical protein;
scaffold_1	funannotate	exon	351341	351647	.	+	.	ID=WB182_000105-T1.exon1;Parent=WB182_000105-T1;
scaffold_1	funannotate	exon	351790	352520	.	+	.	ID=WB182_000105-T1.exon2;Parent=WB182_000105-T1;
scaffold_1	funannotate	CDS	351341	351647	.	+	0	ID=WB182_000105-T1.cds;Parent=WB182_000105-T1;
scaffold_1	funannotate	CDS	351790	352520	.	+	2	ID=WB182_000105-T1.cds;Parent=WB182_000105-T1;
scaffold_1	funannotate	gene	356427	357293	.	+	.	ID=WB182_000106;
scaffold_1	funannotate	mRNA	356427	357293	.	+	.	ID=WB182_000106-T1;Parent=WB182_000106;product=hypothetical protein;
scaffold_1	funannotate	exon	356427	357293	.	+	.	ID=WB182_000106-T1.exon1;Parent=WB182_000106-T1;
scaffold_1	funannotate	CDS	356427	357293	.	+	0	ID=WB182_000106-T1.cds;Parent=WB182_000106-T1;
scaffold_1	funannotate	gene	357917	358771	.	+	.	ID=WB182_000107;
scaffold_1	funannotate	mRNA	357917	358771	.	+	.	ID=WB182_000107-T1;Parent=WB182_000107;product=hypothetical protein;
scaffold_1	funannotate	exon	357917	358771	.	+	.	ID=WB182_000107-T1.exon1;Parent=WB182_000107-T1;
scaffold_1	funannotate	CDS	357917	358771	.	+	0	ID=WB182_000107-T1.cds;Parent=WB182_000107-T1;
scaffold_1	funannotate	gene	359403	361199	.	-	.	ID=WB182_000108;
scaffold_1	funannotate	mRNA	359403	361199	.	-	.	ID=WB182_000108-T1;Parent=WB182_000108;product=hypothetical protein;
scaffold_1	funannotate	exon	360807	361199	.	-	.	ID=WB182_000108-T1.exon1;Parent=WB182_000108-T1;
scaffold_1	funannotate	exon	360257	360747	.	-	.	ID=WB182_000108-T1.exon2;Parent=WB182_000108-T1;
scaffold_1	funannotate	exon	359403	360186	.	-	.	ID=WB182_000108-T1.exon3;Parent=WB182_000108-T1;
scaffold_1	funannotate	CDS	360807	361199	.	-	0	ID=WB182_000108-T1.cds;Parent=WB182_000108-T1;
scaffold_1	funannotate	CDS	360257	360747	.	-	0	ID=WB182_000108-T1.cds;Parent=WB182_000108-T1;
scaffold_1	funannotate	CDS	359403	360186	.	-	1	ID=WB182_000108-T1.cds;Parent=WB182_000108-T1;
scaffold_1	funannotate	gene	361566	364550	.	+	.	ID=WB182_000109;
scaffold_1	funannotate	mRNA	361566	364550	.	+	.	ID=WB182_000109-T1;Parent=WB182_000109;product=hypothetical protein;
scaffold_1	funannotate	exon	361566	362671	.	+	.	ID=WB182_000109-T1.exon1;Parent=WB182_000109-T1;
scaffold_1	funannotate	exon	362732	363210	.	+	.	ID=WB182_000109-T1.exon2;Parent=WB182_000109-T1;
scaffold_1	funannotate	exon	363799	364550	.	+	.	ID=WB182_000109-T1.exon3;Parent=WB182_000109-T1;
scaffold_1	funannotate	CDS	361566	362671	.	+	0	ID=WB182_000109-T1.cds;Parent=WB182_000109-T1;
scaffold_1	funannotate	CDS	362732	363210	.	+	1	ID=WB182_000109-T1.cds;Parent=WB182_000109-T1;
scaffold_1	funannotate	CDS	363799	364550	.	+	2	ID=WB182_000109-T1.cds;Parent=WB182_000109-T1;
scaffold_1	funannotate	gene	366421	366971	.	-	.	ID=WB182_000110;
scaffold_1	funannotate	mRNA	366421	366971	.	-	.	ID=WB182_000110-T1;Parent=WB182_000110;product=hypothetical protein;
scaffold_1	funannotate	exon	366792	366971	.	-	.	ID=WB182_000110-T1.exon1;Parent=WB182_000110-T1;
scaffold_1	funannotate	exon	366709	366733	.	-	.	ID=WB182_000110-T1.exon2;Parent=WB182_000110-T1;
scaffold_1	funannotate	exon	366616	366621	.	-	.	ID=WB182_000110-T1.exon3;Parent=WB182_000110-T1;
scaffold_1	funannotate	exon	366421	366548	.	-	.	ID=WB182_000110-T1.exon4;Parent=WB182_000110-T1;
scaffold_1	funannotate	CDS	366792	366971	.	-	0	ID=WB182_000110-T1.cds;Parent=WB182_000110-T1;
scaffold_1	funannotate	CDS	366709	366733	.	-	0	ID=WB182_000110-T1.cds;Parent=WB182_000110-T1;
scaffold_1	funannotate	CDS	366616	366621	.	-	2	ID=WB182_000110-T1.cds;Parent=WB182_000110-T1;
scaffold_1	funannotate	CDS	366421	366548	.	-	2	ID=WB182_000110-T1.cds;Parent=WB182_000110-T1;
scaffold_1	funannotate	gene	367004	367813	.	-	.	ID=WB182_000111;
scaffold_1	funannotate	mRNA	367004	367813	.	-	.	ID=WB182_000111-T1;Parent=WB182_000111;product=hypothetical protein;
scaffold_1	funannotate	exon	367500	367813	.	-	.	ID=WB182_000111-T1.exon1;Parent=WB182_000111-T1;
scaffold_1	funannotate	exon	367345	367442	.	-	.	ID=WB182_000111-T1.exon2;Parent=WB182_000111-T1;
scaffold_1	funannotate	exon	367004	367257	.	-	.	ID=WB182_000111-T1.exon3;Parent=WB182_000111-T1;
scaffold_1	funannotate	CDS	367500	367813	.	-	0	ID=WB182_000111-T1.cds;Parent=WB182_000111-T1;
scaffold_1	funannotate	CDS	367345	367442	.	-	1	ID=WB182_000111-T1.cds;Parent=WB182_000111-T1;
scaffold_1	funannotate	CDS	367004	367257	.	-	2	ID=WB182_000111-T1.cds;Parent=WB182_000111-T1;
scaffold_1	funannotate	gene	369993	371509	.	+	.	ID=WB182_000112;
scaffold_1	funannotate	mRNA	369993	371509	.	+	.	ID=WB182_000112-T1;Parent=WB182_000112;product=hypothetical protein;
scaffold_1	funannotate	exon	369993	371037	.	+	.	ID=WB182_000112-T1.exon1;Parent=WB182_000112-T1;
scaffold_1	funannotate	exon	371130	371509	.	+	.	ID=WB182_000112-T1.exon2;Parent=WB182_000112-T1;
scaffold_1	funannotate	CDS	369993	371037	.	+	0	ID=WB182_000112-T1.cds;Parent=WB182_000112-T1;
scaffold_1	funannotate	CDS	371130	371509	.	+	2	ID=WB182_000112-T1.cds;Parent=WB182_000112-T1;
scaffold_1	funannotate	gene	371722	372480	.	-	.	ID=WB182_000113;
scaffold_1	funannotate	mRNA	371722	372480	.	-	.	ID=WB182_000113-T1;Parent=WB182_000113;product=hypothetical protein;
scaffold_1	funannotate	exon	371722	372480	.	-	.	ID=WB182_000113-T1.exon1;Parent=WB182_000113-T1;
scaffold_1	funannotate	CDS	371722	372480	.	-	0	ID=WB182_000113-T1.cds;Parent=WB182_000113-T1;
scaffold_1	funannotate	gene	373710	375338	.	+	.	ID=WB182_000114;
scaffold_1	funannotate	mRNA	373710	375338	.	+	.	ID=WB182_000114-T1;Parent=WB182_000114;product=hypothetical protein;
scaffold_1	funannotate	exon	373710	373761	.	+	.	ID=WB182_000114-T1.exon1;Parent=WB182_000114-T1;
scaffold_1	funannotate	exon	373838	374112	.	+	.	ID=WB182_000114-T1.exon2;Parent=WB182_000114-T1;
scaffold_1	funannotate	exon	374304	375338	.	+	.	ID=WB182_000114-T1.exon3;Parent=WB182_000114-T1;
scaffold_1	funannotate	CDS	373710	373761	.	+	0	ID=WB182_000114-T1.cds;Parent=WB182_000114-T1;
scaffold_1	funannotate	CDS	373838	374112	.	+	2	ID=WB182_000114-T1.cds;Parent=WB182_000114-T1;
scaffold_1	funannotate	CDS	374304	375338	.	+	0	ID=WB182_000114-T1.cds;Parent=WB182_000114-T1;
scaffold_1	funannotate	gene	376256	378930	.	-	.	ID=WB182_000115;
scaffold_1	funannotate	mRNA	376256	378930	.	-	.	ID=WB182_000115-T1;Parent=WB182_000115;product=hypothetical protein;
scaffold_1	funannotate	exon	376825	378930	.	-	.	ID=WB182_000115-T1.exon1;Parent=WB182_000115-T1;
scaffold_1	funannotate	exon	376256	376663	.	-	.	ID=WB182_000115-T1.exon2;Parent=WB182_000115-T1;
scaffold_1	funannotate	CDS	376825	378930	.	-	0	ID=WB182_000115-T1.cds;Parent=WB182_000115-T1;
scaffold_1	funannotate	CDS	376256	376663	.	-	0	ID=WB182_000115-T1.cds;Parent=WB182_000115-T1;
scaffold_1	funannotate	gene	381232	384136	.	-	.	ID=WB182_000116;
scaffold_1	funannotate	mRNA	381232	384136	.	-	.	ID=WB182_000116-T1;Parent=WB182_000116;product=hypothetical protein;
scaffold_1	funannotate	exon	383549	384136	.	-	.	ID=WB182_000116-T1.exon1;Parent=WB182_000116-T1;
scaffold_1	funannotate	exon	383144	383493	.	-	.	ID=WB182_000116-T1.exon2;Parent=WB182_000116-T1;
scaffold_1	funannotate	exon	382910	383082	.	-	.	ID=WB182_000116-T1.exon3;Parent=WB182_000116-T1;
scaffold_1	funannotate	exon	381863	382845	.	-	.	ID=WB182_000116-T1.exon4;Parent=WB182_000116-T1;
scaffold_1	funannotate	exon	381232	381798	.	-	.	ID=WB182_000116-T1.exon5;Parent=WB182_000116-T1;
scaffold_1	funannotate	CDS	383549	384136	.	-	0	ID=WB182_000116-T1.cds;Parent=WB182_000116-T1;
scaffold_1	funannotate	CDS	383144	383493	.	-	0	ID=WB182_000116-T1.cds;Parent=WB182_000116-T1;
scaffold_1	funannotate	CDS	382910	383082	.	-	1	ID=WB182_000116-T1.cds;Parent=WB182_000116-T1;
scaffold_1	funannotate	CDS	381863	382845	.	-	2	ID=WB182_000116-T1.cds;Parent=WB182_000116-T1;
scaffold_1	funannotate	CDS	381232	381798	.	-	0	ID=WB182_000116-T1.cds;Parent=WB182_000116-T1;
scaffold_1	funannotate	gene	385030	386315	.	-	.	ID=WB182_000117;
scaffold_1	funannotate	mRNA	385030	386315	.	-	.	ID=WB182_000117-T1;Parent=WB182_000117;product=hypothetical protein;
scaffold_1	funannotate	exon	385422	386315	.	-	.	ID=WB182_000117-T1.exon1;Parent=WB182_000117-T1;
scaffold_1	funannotate	exon	385143	385358	.	-	.	ID=WB182_000117-T1.exon2;Parent=WB182_000117-T1;
scaffold_1	funannotate	exon	385030	385065	.	-	.	ID=WB182_000117-T1.exon3;Parent=WB182_000117-T1;
scaffold_1	funannotate	CDS	385422	386315	.	-	0	ID=WB182_000117-T1.cds;Parent=WB182_000117-T1;
scaffold_1	funannotate	CDS	385143	385358	.	-	0	ID=WB182_000117-T1.cds;Parent=WB182_000117-T1;
scaffold_1	funannotate	CDS	385030	385065	.	-	0	ID=WB182_000117-T1.cds;Parent=WB182_000117-T1;
scaffold_1	funannotate	gene	392611	394717	.	-	.	ID=WB182_000118;
scaffold_1	funannotate	mRNA	392611	394717	.	-	.	ID=WB182_000118-T1;Parent=WB182_000118;product=hypothetical protein;
scaffold_1	funannotate	exon	394461	394717	.	-	.	ID=WB182_000118-T1.exon1;Parent=WB182_000118-T1;
scaffold_1	funannotate	exon	392611	394402	.	-	.	ID=WB182_000118-T1.exon2;Parent=WB182_000118-T1;
scaffold_1	funannotate	CDS	394461	394717	.	-	0	ID=WB182_000118-T1.cds;Parent=WB182_000118-T1;
scaffold_1	funannotate	CDS	392611	394402	.	-	1	ID=WB182_000118-T1.cds;Parent=WB182_000118-T1;
scaffold_1	funannotate	gene	396859	400478	.	-	.	ID=WB182_000119;
scaffold_1	funannotate	mRNA	396859	400478	.	-	.	ID=WB182_000119-T1;Parent=WB182_000119;product=hypothetical protein;
scaffold_1	funannotate	exon	400352	400478	.	-	.	ID=WB182_000119-T1.exon1;Parent=WB182_000119-T1;
scaffold_1	funannotate	exon	398208	400292	.	-	.	ID=WB182_000119-T1.exon2;Parent=WB182_000119-T1;
scaffold_1	funannotate	exon	398096	398154	.	-	.	ID=WB182_000119-T1.exon3;Parent=WB182_000119-T1;
scaffold_1	funannotate	exon	397507	397870	.	-	.	ID=WB182_000119-T1.exon4;Parent=WB182_000119-T1;
scaffold_1	funannotate	exon	397023	397429	.	-	.	ID=WB182_000119-T1.exon5;Parent=WB182_000119-T1;
scaffold_1	funannotate	exon	396859	396948	.	-	.	ID=WB182_000119-T1.exon6;Parent=WB182_000119-T1;
scaffold_1	funannotate	CDS	400352	400478	.	-	0	ID=WB182_000119-T1.cds;Parent=WB182_000119-T1;
scaffold_1	funannotate	CDS	398208	400292	.	-	2	ID=WB182_000119-T1.cds;Parent=WB182_000119-T1;
scaffold_1	funannotate	CDS	398096	398154	.	-	2	ID=WB182_000119-T1.cds;Parent=WB182_000119-T1;
scaffold_1	funannotate	CDS	397507	397870	.	-	0	ID=WB182_000119-T1.cds;Parent=WB182_000119-T1;
scaffold_1	funannotate	CDS	397023	397429	.	-	2	ID=WB182_000119-T1.cds;Parent=WB182_000119-T1;
scaffold_1	funannotate	CDS	396859	396948	.	-	0	ID=WB182_000119-T1.cds;Parent=WB182_000119-T1;
scaffold_1	funannotate	gene	401833	403653	.	+	.	ID=WB182_000120;
scaffold_1	funannotate	mRNA	401833	403653	.	+	.	ID=WB182_000120-T1;Parent=WB182_000120;product=hypothetical protein;
scaffold_1	funannotate	exon	401833	403653	.	+	.	ID=WB182_000120-T1.exon1;Parent=WB182_000120-T1;
scaffold_1	funannotate	CDS	401833	403653	.	+	0	ID=WB182_000120-T1.cds;Parent=WB182_000120-T1;
scaffold_1	funannotate	gene	405360	407646	.	+	.	ID=WB182_000121;
scaffold_1	funannotate	mRNA	405360	407646	.	+	.	ID=WB182_000121-T1;Parent=WB182_000121;product=hypothetical protein;
scaffold_1	funannotate	exon	405360	405832	.	+	.	ID=WB182_000121-T1.exon1;Parent=WB182_000121-T1;
scaffold_1	funannotate	exon	405893	406735	.	+	.	ID=WB182_000121-T1.exon2;Parent=WB182_000121-T1;
scaffold_1	funannotate	exon	406806	407646	.	+	.	ID=WB182_000121-T1.exon3;Parent=WB182_000121-T1;
scaffold_1	funannotate	CDS	405360	405832	.	+	0	ID=WB182_000121-T1.cds;Parent=WB182_000121-T1;
scaffold_1	funannotate	CDS	405893	406735	.	+	1	ID=WB182_000121-T1.cds;Parent=WB182_000121-T1;
scaffold_1	funannotate	CDS	406806	407646	.	+	1	ID=WB182_000121-T1.cds;Parent=WB182_000121-T1;
scaffold_1	funannotate	gene	408118	410071	.	+	.	ID=WB182_000122;
scaffold_1	funannotate	mRNA	408118	410071	.	+	.	ID=WB182_000122-T1;Parent=WB182_000122;product=hypothetical protein;
scaffold_1	funannotate	exon	408118	408700	.	+	.	ID=WB182_000122-T1.exon1;Parent=WB182_000122-T1;
scaffold_1	funannotate	exon	408764	408954	.	+	.	ID=WB182_000122-T1.exon2;Parent=WB182_000122-T1;
scaffold_1	funannotate	exon	409012	409061	.	+	.	ID=WB182_000122-T1.exon3;Parent=WB182_000122-T1;
scaffold_1	funannotate	exon	409208	409415	.	+	.	ID=WB182_000122-T1.exon4;Parent=WB182_000122-T1;
scaffold_1	funannotate	exon	409481	410071	.	+	.	ID=WB182_000122-T1.exon5;Parent=WB182_000122-T1;
scaffold_1	funannotate	CDS	408118	408700	.	+	0	ID=WB182_000122-T1.cds;Parent=WB182_000122-T1;
scaffold_1	funannotate	CDS	408764	408954	.	+	2	ID=WB182_000122-T1.cds;Parent=WB182_000122-T1;
scaffold_1	funannotate	CDS	409012	409061	.	+	0	ID=WB182_000122-T1.cds;Parent=WB182_000122-T1;
scaffold_1	funannotate	CDS	409208	409415	.	+	1	ID=WB182_000122-T1.cds;Parent=WB182_000122-T1;
scaffold_1	funannotate	CDS	409481	410071	.	+	0	ID=WB182_000122-T1.cds;Parent=WB182_000122-T1;
scaffold_1	funannotate	gene	410984	412705	.	+	.	ID=WB182_000123;
scaffold_1	funannotate	mRNA	410984	412705	.	+	.	ID=WB182_000123-T1;Parent=WB182_000123;product=hypothetical protein;
scaffold_1	funannotate	exon	410984	411139	.	+	.	ID=WB182_000123-T1.exon1;Parent=WB182_000123-T1;
scaffold_1	funannotate	exon	411254	411416	.	+	.	ID=WB182_000123-T1.exon2;Parent=WB182_000123-T1;
scaffold_1	funannotate	exon	411502	411958	.	+	.	ID=WB182_000123-T1.exon3;Parent=WB182_000123-T1;
scaffold_1	funannotate	exon	412017	412446	.	+	.	ID=WB182_000123-T1.exon4;Parent=WB182_000123-T1;
scaffold_1	funannotate	exon	412514	412705	.	+	.	ID=WB182_000123-T1.exon5;Parent=WB182_000123-T1;
scaffold_1	funannotate	CDS	410984	411139	.	+	0	ID=WB182_000123-T1.cds;Parent=WB182_000123-T1;
scaffold_1	funannotate	CDS	411254	411416	.	+	0	ID=WB182_000123-T1.cds;Parent=WB182_000123-T1;
scaffold_1	funannotate	CDS	411502	411958	.	+	2	ID=WB182_000123-T1.cds;Parent=WB182_000123-T1;
scaffold_1	funannotate	CDS	412017	412446	.	+	1	ID=WB182_000123-T1.cds;Parent=WB182_000123-T1;
scaffold_1	funannotate	CDS	412514	412705	.	+	0	ID=WB182_000123-T1.cds;Parent=WB182_000123-T1;
scaffold_1	funannotate	gene	413635	414218	.	+	.	ID=WB182_000124;
scaffold_1	funannotate	mRNA	413635	414218	.	+	.	ID=WB182_000124-T1;Parent=WB182_000124;product=hypothetical protein;
scaffold_1	funannotate	exon	413635	413766	.	+	.	ID=WB182_000124-T1.exon1;Parent=WB182_000124-T1;
scaffold_1	funannotate	exon	413855	413917	.	+	.	ID=WB182_000124-T1.exon2;Parent=WB182_000124-T1;
scaffold_1	funannotate	exon	414033	414218	.	+	.	ID=WB182_000124-T1.exon3;Parent=WB182_000124-T1;
scaffold_1	funannotate	CDS	413635	413766	.	+	0	ID=WB182_000124-T1.cds;Parent=WB182_000124-T1;
scaffold_1	funannotate	CDS	413855	413917	.	+	0	ID=WB182_000124-T1.cds;Parent=WB182_000124-T1;
scaffold_1	funannotate	CDS	414033	414218	.	+	0	ID=WB182_000124-T1.cds;Parent=WB182_000124-T1;
scaffold_1	funannotate	gene	415418	416527	.	-	.	ID=WB182_000125;
scaffold_1	funannotate	mRNA	415418	416527	.	-	.	ID=WB182_000125-T1;Parent=WB182_000125;product=hypothetical protein;
scaffold_1	funannotate	exon	416234	416527	.	-	.	ID=WB182_000125-T1.exon1;Parent=WB182_000125-T1;
scaffold_1	funannotate	exon	415904	416107	.	-	.	ID=WB182_000125-T1.exon2;Parent=WB182_000125-T1;
scaffold_1	funannotate	exon	415418	415822	.	-	.	ID=WB182_000125-T1.exon3;Parent=WB182_000125-T1;
scaffold_1	funannotate	CDS	416234	416527	.	-	0	ID=WB182_000125-T1.cds;Parent=WB182_000125-T1;
scaffold_1	funannotate	CDS	415904	416107	.	-	0	ID=WB182_000125-T1.cds;Parent=WB182_000125-T1;
scaffold_1	funannotate	CDS	415418	415822	.	-	0	ID=WB182_000125-T1.cds;Parent=WB182_000125-T1;
scaffold_1	funannotate	gene	417349	417992	.	+	.	ID=WB182_000126;
scaffold_1	funannotate	mRNA	417349	417992	.	+	.	ID=WB182_000126-T1;Parent=WB182_000126;product=hypothetical protein;
scaffold_1	funannotate	exon	417349	417475	.	+	.	ID=WB182_000126-T1.exon1;Parent=WB182_000126-T1;
scaffold_1	funannotate	exon	417541	417589	.	+	.	ID=WB182_000126-T1.exon2;Parent=WB182_000126-T1;
scaffold_1	funannotate	exon	417821	417992	.	+	.	ID=WB182_000126-T1.exon3;Parent=WB182_000126-T1;
scaffold_1	funannotate	CDS	417349	417475	.	+	0	ID=WB182_000126-T1.cds;Parent=WB182_000126-T1;
scaffold_1	funannotate	CDS	417541	417589	.	+	2	ID=WB182_000126-T1.cds;Parent=WB182_000126-T1;
scaffold_1	funannotate	CDS	417821	417992	.	+	1	ID=WB182_000126-T1.cds;Parent=WB182_000126-T1;
scaffold_1	funannotate	gene	419375	421496	.	+	.	ID=WB182_000127;
scaffold_1	funannotate	mRNA	419375	421496	.	+	.	ID=WB182_000127-T1;Parent=WB182_000127;product=hypothetical protein;
scaffold_1	funannotate	exon	419375	419681	.	+	.	ID=WB182_000127-T1.exon1;Parent=WB182_000127-T1;
scaffold_1	funannotate	exon	419732	419860	.	+	.	ID=WB182_000127-T1.exon2;Parent=WB182_000127-T1;
scaffold_1	funannotate	exon	420003	420124	.	+	.	ID=WB182_000127-T1.exon3;Parent=WB182_000127-T1;
scaffold_1	funannotate	exon	420189	420276	.	+	.	ID=WB182_000127-T1.exon4;Parent=WB182_000127-T1;
scaffold_1	funannotate	exon	420330	420949	.	+	.	ID=WB182_000127-T1.exon5;Parent=WB182_000127-T1;
scaffold_1	funannotate	exon	421245	421496	.	+	.	ID=WB182_000127-T1.exon6;Parent=WB182_000127-T1;
scaffold_1	funannotate	CDS	419375	419681	.	+	0	ID=WB182_000127-T1.cds;Parent=WB182_000127-T1;
scaffold_1	funannotate	CDS	419732	419860	.	+	2	ID=WB182_000127-T1.cds;Parent=WB182_000127-T1;
scaffold_1	funannotate	CDS	420003	420124	.	+	2	ID=WB182_000127-T1.cds;Parent=WB182_000127-T1;
scaffold_1	funannotate	CDS	420189	420276	.	+	0	ID=WB182_000127-T1.cds;Parent=WB182_000127-T1;
scaffold_1	funannotate	CDS	420330	420949	.	+	2	ID=WB182_000127-T1.cds;Parent=WB182_000127-T1;
scaffold_1	funannotate	CDS	421245	421496	.	+	0	ID=WB182_000127-T1.cds;Parent=WB182_000127-T1;
scaffold_1	funannotate	gene	422405	423413	.	+	.	ID=WB182_000128;
scaffold_1	funannotate	mRNA	422405	423413	.	+	.	ID=WB182_000128-T1;Parent=WB182_000128;product=hypothetical protein;
scaffold_1	funannotate	exon	422405	422579	.	+	.	ID=WB182_000128-T1.exon1;Parent=WB182_000128-T1;
scaffold_1	funannotate	exon	422659	423413	.	+	.	ID=WB182_000128-T1.exon2;Parent=WB182_000128-T1;
scaffold_1	funannotate	CDS	422405	422579	.	+	0	ID=WB182_000128-T1.cds;Parent=WB182_000128-T1;
scaffold_1	funannotate	CDS	422659	423413	.	+	2	ID=WB182_000128-T1.cds;Parent=WB182_000128-T1;
scaffold_1	funannotate	gene	428545	429036	.	+	.	ID=WB182_000129;
scaffold_1	funannotate	mRNA	428545	429036	.	+	.	ID=WB182_000129-T1;Parent=WB182_000129;product=hypothetical protein;
scaffold_1	funannotate	exon	428545	428676	.	+	.	ID=WB182_000129-T1.exon1;Parent=WB182_000129-T1;
scaffold_1	funannotate	exon	428758	429036	.	+	.	ID=WB182_000129-T1.exon2;Parent=WB182_000129-T1;
scaffold_1	funannotate	CDS	428545	428676	.	+	0	ID=WB182_000129-T1.cds;Parent=WB182_000129-T1;
scaffold_1	funannotate	CDS	428758	429036	.	+	0	ID=WB182_000129-T1.cds;Parent=WB182_000129-T1;
scaffold_1	funannotate	gene	429578	430838	.	-	.	ID=WB182_000130;
scaffold_1	funannotate	mRNA	429578	430838	.	-	.	ID=WB182_000130-T1;Parent=WB182_000130;product=hypothetical protein;
scaffold_1	funannotate	exon	430465	430838	.	-	.	ID=WB182_000130-T1.exon1;Parent=WB182_000130-T1;
scaffold_1	funannotate	exon	429578	430325	.	-	.	ID=WB182_000130-T1.exon2;Parent=WB182_000130-T1;
scaffold_1	funannotate	CDS	430465	430838	.	-	0	ID=WB182_000130-T1.cds;Parent=WB182_000130-T1;
scaffold_1	funannotate	CDS	429578	430325	.	-	1	ID=WB182_000130-T1.cds;Parent=WB182_000130-T1;
scaffold_1	funannotate	gene	432195	434001	.	-	.	ID=WB182_000131;
scaffold_1	funannotate	mRNA	432195	434001	.	-	.	ID=WB182_000131-T1;Parent=WB182_000131;product=hypothetical protein;
scaffold_1	funannotate	exon	433948	434001	.	-	.	ID=WB182_000131-T1.exon1;Parent=WB182_000131-T1;
scaffold_1	funannotate	exon	433784	433885	.	-	.	ID=WB182_000131-T1.exon2;Parent=WB182_000131-T1;
scaffold_1	funannotate	exon	432195	433685	.	-	.	ID=WB182_000131-T1.exon3;Parent=WB182_000131-T1;
scaffold_1	funannotate	CDS	433948	434001	.	-	0	ID=WB182_000131-T1.cds;Parent=WB182_000131-T1;
scaffold_1	funannotate	CDS	433784	433885	.	-	0	ID=WB182_000131-T1.cds;Parent=WB182_000131-T1;
scaffold_1	funannotate	CDS	432195	433685	.	-	0	ID=WB182_000131-T1.cds;Parent=WB182_000131-T1;
scaffold_1	funannotate	gene	435542	436438	.	+	.	ID=WB182_000132;
scaffold_1	funannotate	mRNA	435542	436438	.	+	.	ID=WB182_000132-T1;Parent=WB182_000132;product=hypothetical protein;
scaffold_1	funannotate	exon	435542	436438	.	+	.	ID=WB182_000132-T1.exon1;Parent=WB182_000132-T1;
scaffold_1	funannotate	CDS	435542	436438	.	+	0	ID=WB182_000132-T1.cds;Parent=WB182_000132-T1;
scaffold_1	funannotate	gene	437411	439306	.	-	.	ID=WB182_000133;
scaffold_1	funannotate	mRNA	437411	439306	.	-	.	ID=WB182_000133-T1;Parent=WB182_000133;product=hypothetical protein;
scaffold_1	funannotate	exon	437583	439306	.	-	.	ID=WB182_000133-T1.exon1;Parent=WB182_000133-T1;
scaffold_1	funannotate	exon	437523	437535	.	-	.	ID=WB182_000133-T1.exon2;Parent=WB182_000133-T1;
scaffold_1	funannotate	exon	437411	437440	.	-	.	ID=WB182_000133-T1.exon3;Parent=WB182_000133-T1;
scaffold_1	funannotate	CDS	437583	439306	.	-	0	ID=WB182_000133-T1.cds;Parent=WB182_000133-T1;
scaffold_1	funannotate	CDS	437523	437535	.	-	1	ID=WB182_000133-T1.cds;Parent=WB182_000133-T1;
scaffold_1	funannotate	CDS	437411	437440	.	-	0	ID=WB182_000133-T1.cds;Parent=WB182_000133-T1;
scaffold_1	funannotate	gene	439987	444044	.	+	.	ID=WB182_000134;
scaffold_1	funannotate	mRNA	439987	444044	.	+	.	ID=WB182_000134-T1;Parent=WB182_000134;product=hypothetical protein;
scaffold_1	funannotate	exon	439987	440489	.	+	.	ID=WB182_000134-T1.exon1;Parent=WB182_000134-T1;
scaffold_1	funannotate	exon	440537	444044	.	+	.	ID=WB182_000134-T1.exon2;Parent=WB182_000134-T1;
scaffold_1	funannotate	CDS	439987	440489	.	+	0	ID=WB182_000134-T1.cds;Parent=WB182_000134-T1;
scaffold_1	funannotate	CDS	440537	444044	.	+	1	ID=WB182_000134-T1.cds;Parent=WB182_000134-T1;
scaffold_1	funannotate	gene	444605	445419	.	+	.	ID=WB182_000135;
scaffold_1	funannotate	mRNA	444605	445419	.	+	.	ID=WB182_000135-T1;Parent=WB182_000135;product=hypothetical protein;
scaffold_1	funannotate	exon	444605	444757	.	+	.	ID=WB182_000135-T1.exon1;Parent=WB182_000135-T1;
scaffold_1	funannotate	exon	444838	445419	.	+	.	ID=WB182_000135-T1.exon2;Parent=WB182_000135-T1;
scaffold_1	funannotate	CDS	444605	444757	.	+	0	ID=WB182_000135-T1.cds;Parent=WB182_000135-T1;
scaffold_1	funannotate	CDS	444838	445419	.	+	0	ID=WB182_000135-T1.cds;Parent=WB182_000135-T1;
scaffold_1	funannotate	gene	446447	448264	.	+	.	ID=WB182_000136;
scaffold_1	funannotate	mRNA	446447	448264	.	+	.	ID=WB182_000136-T1;Parent=WB182_000136;product=hypothetical protein;
scaffold_1	funannotate	exon	446447	446509	.	+	.	ID=WB182_000136-T1.exon1;Parent=WB182_000136-T1;
scaffold_1	funannotate	exon	446602	446755	.	+	.	ID=WB182_000136-T1.exon2;Parent=WB182_000136-T1;
scaffold_1	funannotate	exon	446831	446904	.	+	.	ID=WB182_000136-T1.exon3;Parent=WB182_000136-T1;
scaffold_1	funannotate	exon	446986	447336	.	+	.	ID=WB182_000136-T1.exon4;Parent=WB182_000136-T1;
scaffold_1	funannotate	exon	447465	447497	.	+	.	ID=WB182_000136-T1.exon5;Parent=WB182_000136-T1;
scaffold_1	funannotate	exon	447580	447921	.	+	.	ID=WB182_000136-T1.exon6;Parent=WB182_000136-T1;
scaffold_1	funannotate	exon	448085	448264	.	+	.	ID=WB182_000136-T1.exon7;Parent=WB182_000136-T1;
scaffold_1	funannotate	CDS	446447	446509	.	+	0	ID=WB182_000136-T1.cds;Parent=WB182_000136-T1;
scaffold_1	funannotate	CDS	446602	446755	.	+	0	ID=WB182_000136-T1.cds;Parent=WB182_000136-T1;
scaffold_1	funannotate	CDS	446831	446904	.	+	2	ID=WB182_000136-T1.cds;Parent=WB182_000136-T1;
scaffold_1	funannotate	CDS	446986	447336	.	+	0	ID=WB182_000136-T1.cds;Parent=WB182_000136-T1;
scaffold_1	funannotate	CDS	447465	447497	.	+	0	ID=WB182_000136-T1.cds;Parent=WB182_000136-T1;
scaffold_1	funannotate	CDS	447580	447921	.	+	0	ID=WB182_000136-T1.cds;Parent=WB182_000136-T1;
scaffold_1	funannotate	CDS	448085	448264	.	+	0	ID=WB182_000136-T1.cds;Parent=WB182_000136-T1;
scaffold_1	funannotate	gene	448502	449760	.	-	.	ID=WB182_000137;
scaffold_1	funannotate	mRNA	448502	449760	.	-	.	ID=WB182_000137-T1;Parent=WB182_000137;product=hypothetical protein;
scaffold_1	funannotate	exon	449574	449760	.	-	.	ID=WB182_000137-T1.exon1;Parent=WB182_000137-T1;
scaffold_1	funannotate	exon	449103	449415	.	-	.	ID=WB182_000137-T1.exon2;Parent=WB182_000137-T1;
scaffold_1	funannotate	exon	448502	448751	.	-	.	ID=WB182_000137-T1.exon3;Parent=WB182_000137-T1;
scaffold_1	funannotate	CDS	449574	449760	.	-	0	ID=WB182_000137-T1.cds;Parent=WB182_000137-T1;
scaffold_1	funannotate	CDS	449103	449415	.	-	2	ID=WB182_000137-T1.cds;Parent=WB182_000137-T1;
scaffold_1	funannotate	CDS	448502	448751	.	-	1	ID=WB182_000137-T1.cds;Parent=WB182_000137-T1;
scaffold_1	funannotate	gene	455787	456431	.	+	.	ID=WB182_000138;
scaffold_1	funannotate	mRNA	455787	456431	.	+	.	ID=WB182_000138-T1;Parent=WB182_000138;product=hypothetical protein;
scaffold_1	funannotate	exon	455787	456431	.	+	.	ID=WB182_000138-T1.exon1;Parent=WB182_000138-T1;
scaffold_1	funannotate	CDS	455787	456431	.	+	0	ID=WB182_000138-T1.cds;Parent=WB182_000138-T1;
scaffold_1	funannotate	gene	456868	458404	.	+	.	ID=WB182_000139;
scaffold_1	funannotate	mRNA	456868	458404	.	+	.	ID=WB182_000139-T1;Parent=WB182_000139;product=hypothetical protein;
scaffold_1	funannotate	exon	456868	457077	.	+	.	ID=WB182_000139-T1.exon1;Parent=WB182_000139-T1;
scaffold_1	funannotate	exon	457151	458404	.	+	.	ID=WB182_000139-T1.exon2;Parent=WB182_000139-T1;
scaffold_1	funannotate	CDS	456868	457077	.	+	0	ID=WB182_000139-T1.cds;Parent=WB182_000139-T1;
scaffold_1	funannotate	CDS	457151	458404	.	+	0	ID=WB182_000139-T1.cds;Parent=WB182_000139-T1;
scaffold_1	funannotate	gene	459096	459604	.	+	.	ID=WB182_000140;
scaffold_1	funannotate	mRNA	459096	459604	.	+	.	ID=WB182_000140-T1;Parent=WB182_000140;product=hypothetical protein;
scaffold_1	funannotate	exon	459096	459275	.	+	.	ID=WB182_000140-T1.exon1;Parent=WB182_000140-T1;
scaffold_1	funannotate	exon	459305	459604	.	+	.	ID=WB182_000140-T1.exon2;Parent=WB182_000140-T1;
scaffold_1	funannotate	CDS	459096	459275	.	+	0	ID=WB182_000140-T1.cds;Parent=WB182_000140-T1;
scaffold_1	funannotate	CDS	459305	459604	.	+	0	ID=WB182_000140-T1.cds;Parent=WB182_000140-T1;
scaffold_1	funannotate	gene	464081	464532	.	+	.	ID=WB182_000141;
scaffold_1	funannotate	mRNA	464081	464532	.	+	.	ID=WB182_000141-T1;Parent=WB182_000141;product=hypothetical protein;
scaffold_1	funannotate	exon	464081	464133	.	+	.	ID=WB182_000141-T1.exon1;Parent=WB182_000141-T1;
scaffold_1	funannotate	exon	464175	464532	.	+	.	ID=WB182_000141-T1.exon2;Parent=WB182_000141-T1;
scaffold_1	funannotate	CDS	464081	464133	.	+	0	ID=WB182_000141-T1.cds;Parent=WB182_000141-T1;
scaffold_1	funannotate	CDS	464175	464532	.	+	1	ID=WB182_000141-T1.cds;Parent=WB182_000141-T1;
scaffold_1	funannotate	gene	464556	465711	.	+	.	ID=WB182_000142;
scaffold_1	funannotate	mRNA	464556	465711	.	+	.	ID=WB182_000142-T1;Parent=WB182_000142;product=hypothetical protein;
scaffold_1	funannotate	exon	464556	465072	.	+	.	ID=WB182_000142-T1.exon1;Parent=WB182_000142-T1;
scaffold_1	funannotate	exon	465086	465711	.	+	.	ID=WB182_000142-T1.exon2;Parent=WB182_000142-T1;
scaffold_1	funannotate	CDS	464556	465072	.	+	0	ID=WB182_000142-T1.cds;Parent=WB182_000142-T1;
scaffold_1	funannotate	CDS	465086	465711	.	+	2	ID=WB182_000142-T1.cds;Parent=WB182_000142-T1;
scaffold_1	funannotate	gene	466302	468426	.	+	.	ID=WB182_000143;
scaffold_1	funannotate	mRNA	466302	468426	.	+	.	ID=WB182_000143-T1;Parent=WB182_000143;product=hypothetical protein;
scaffold_1	funannotate	exon	466302	467165	.	+	.	ID=WB182_000143-T1.exon1;Parent=WB182_000143-T1;
scaffold_1	funannotate	exon	467194	468426	.	+	.	ID=WB182_000143-T1.exon2;Parent=WB182_000143-T1;
scaffold_1	funannotate	CDS	466302	467165	.	+	0	ID=WB182_000143-T1.cds;Parent=WB182_000143-T1;
scaffold_1	funannotate	CDS	467194	468426	.	+	0	ID=WB182_000143-T1.cds;Parent=WB182_000143-T1;
scaffold_1	funannotate	gene	470212	471855	.	+	.	ID=WB182_000144;
scaffold_1	funannotate	mRNA	470212	471855	.	+	.	ID=WB182_000144-T1;Parent=WB182_000144;product=hypothetical protein;
scaffold_1	funannotate	exon	470212	471322	.	+	.	ID=WB182_000144-T1.exon1;Parent=WB182_000144-T1;
scaffold_1	funannotate	exon	471515	471855	.	+	.	ID=WB182_000144-T1.exon2;Parent=WB182_000144-T1;
scaffold_1	funannotate	CDS	470212	471322	.	+	0	ID=WB182_000144-T1.cds;Parent=WB182_000144-T1;
scaffold_1	funannotate	CDS	471515	471855	.	+	2	ID=WB182_000144-T1.cds;Parent=WB182_000144-T1;
scaffold_1	funannotate	gene	472276	473733	.	-	.	ID=WB182_000145;
scaffold_1	funannotate	mRNA	472276	473733	.	-	.	ID=WB182_000145-T1;Parent=WB182_000145;product=hypothetical protein;
scaffold_1	funannotate	exon	472276	473733	.	-	.	ID=WB182_000145-T1.exon1;Parent=WB182_000145-T1;
scaffold_1	funannotate	CDS	472276	473733	.	-	0	ID=WB182_000145-T1.cds;Parent=WB182_000145-T1;
scaffold_1	funannotate	gene	474730	476039	.	+	.	ID=WB182_000146;
scaffold_1	funannotate	mRNA	474730	476039	.	+	.	ID=WB182_000146-T1;Parent=WB182_000146;product=hypothetical protein;
scaffold_1	funannotate	exon	474730	474979	.	+	.	ID=WB182_000146-T1.exon1;Parent=WB182_000146-T1;
scaffold_1	funannotate	exon	475045	476039	.	+	.	ID=WB182_000146-T1.exon2;Parent=WB182_000146-T1;
scaffold_1	funannotate	CDS	474730	474979	.	+	0	ID=WB182_000146-T1.cds;Parent=WB182_000146-T1;
scaffold_1	funannotate	CDS	475045	476039	.	+	2	ID=WB182_000146-T1.cds;Parent=WB182_000146-T1;
scaffold_1	funannotate	gene	476255	476993	.	-	.	ID=WB182_000147;
scaffold_1	funannotate	mRNA	476255	476993	.	-	.	ID=WB182_000147-T1;Parent=WB182_000147;product=hypothetical protein;
scaffold_1	funannotate	exon	476816	476993	.	-	.	ID=WB182_000147-T1.exon1;Parent=WB182_000147-T1;
scaffold_1	funannotate	exon	476518	476757	.	-	.	ID=WB182_000147-T1.exon2;Parent=WB182_000147-T1;
scaffold_1	funannotate	exon	476255	476463	.	-	.	ID=WB182_000147-T1.exon3;Parent=WB182_000147-T1;
scaffold_1	funannotate	CDS	476816	476993	.	-	0	ID=WB182_000147-T1.cds;Parent=WB182_000147-T1;
scaffold_1	funannotate	CDS	476518	476757	.	-	2	ID=WB182_000147-T1.cds;Parent=WB182_000147-T1;
scaffold_1	funannotate	CDS	476255	476463	.	-	2	ID=WB182_000147-T1.cds;Parent=WB182_000147-T1;
scaffold_1	funannotate	gene	479086	479389	.	-	.	ID=WB182_000148;
scaffold_1	funannotate	mRNA	479086	479389	.	-	.	ID=WB182_000148-T1;Parent=WB182_000148;product=hypothetical protein;
scaffold_1	funannotate	exon	479378	479389	.	-	.	ID=WB182_000148-T1.exon1;Parent=WB182_000148-T1;
scaffold_1	funannotate	exon	479086	479298	.	-	.	ID=WB182_000148-T1.exon2;Parent=WB182_000148-T1;
scaffold_1	funannotate	CDS	479378	479389	.	-	0	ID=WB182_000148-T1.cds;Parent=WB182_000148-T1;
scaffold_1	funannotate	CDS	479086	479298	.	-	0	ID=WB182_000148-T1.cds;Parent=WB182_000148-T1;
scaffold_1	funannotate	gene	481535	483185	.	-	.	ID=WB182_000149;
scaffold_1	funannotate	mRNA	481535	483185	.	-	.	ID=WB182_000149-T1;Parent=WB182_000149;product=hypothetical protein;
scaffold_1	funannotate	exon	482994	483185	.	-	.	ID=WB182_000149-T1.exon1;Parent=WB182_000149-T1;
scaffold_1	funannotate	exon	482571	482935	.	-	.	ID=WB182_000149-T1.exon2;Parent=WB182_000149-T1;
scaffold_1	funannotate	exon	482158	482504	.	-	.	ID=WB182_000149-T1.exon3;Parent=WB182_000149-T1;
scaffold_1	funannotate	exon	481535	482100	.	-	.	ID=WB182_000149-T1.exon4;Parent=WB182_000149-T1;
scaffold_1	funannotate	CDS	482994	483185	.	-	0	ID=WB182_000149-T1.cds;Parent=WB182_000149-T1;
scaffold_1	funannotate	CDS	482571	482935	.	-	0	ID=WB182_000149-T1.cds;Parent=WB182_000149-T1;
scaffold_1	funannotate	CDS	482158	482504	.	-	1	ID=WB182_000149-T1.cds;Parent=WB182_000149-T1;
scaffold_1	funannotate	CDS	481535	482100	.	-	2	ID=WB182_000149-T1.cds;Parent=WB182_000149-T1;
scaffold_1	funannotate	gene	485035	486969	.	-	.	ID=WB182_000150;
scaffold_1	funannotate	mRNA	485035	486969	.	-	.	ID=WB182_000150-T1;Parent=WB182_000150;product=hypothetical protein;
scaffold_1	funannotate	exon	485035	486969	.	-	.	ID=WB182_000150-T1.exon1;Parent=WB182_000150-T1;
scaffold_1	funannotate	CDS	485035	486969	.	-	0	ID=WB182_000150-T1.cds;Parent=WB182_000150-T1;
scaffold_1	funannotate	gene	489602	491430	.	-	.	ID=WB182_000151;
scaffold_1	funannotate	mRNA	489602	491430	.	-	.	ID=WB182_000151-T1;Parent=WB182_000151;product=hypothetical protein;
scaffold_1	funannotate	exon	491377	491430	.	-	.	ID=WB182_000151-T1.exon1;Parent=WB182_000151-T1;
scaffold_1	funannotate	exon	489602	491248	.	-	.	ID=WB182_000151-T1.exon2;Parent=WB182_000151-T1;
scaffold_1	funannotate	CDS	491377	491430	.	-	0	ID=WB182_000151-T1.cds;Parent=WB182_000151-T1;
scaffold_1	funannotate	CDS	489602	491248	.	-	0	ID=WB182_000151-T1.cds;Parent=WB182_000151-T1;
scaffold_1	funannotate	gene	493948	496997	.	-	.	ID=WB182_000152;
scaffold_1	funannotate	mRNA	493948	496997	.	-	.	ID=WB182_000152-T1;Parent=WB182_000152;product=hypothetical protein;
scaffold_1	funannotate	exon	496202	496997	.	-	.	ID=WB182_000152-T1.exon1;Parent=WB182_000152-T1;
scaffold_1	funannotate	exon	495893	496097	.	-	.	ID=WB182_000152-T1.exon2;Parent=WB182_000152-T1;
scaffold_1	funannotate	exon	495491	495829	.	-	.	ID=WB182_000152-T1.exon3;Parent=WB182_000152-T1;
scaffold_1	funannotate	exon	493948	495331	.	-	.	ID=WB182_000152-T1.exon4;Parent=WB182_000152-T1;
scaffold_1	funannotate	CDS	496202	496997	.	-	0	ID=WB182_000152-T1.cds;Parent=WB182_000152-T1;
scaffold_1	funannotate	CDS	495893	496097	.	-	2	ID=WB182_000152-T1.cds;Parent=WB182_000152-T1;
scaffold_1	funannotate	CDS	495491	495829	.	-	1	ID=WB182_000152-T1.cds;Parent=WB182_000152-T1;
scaffold_1	funannotate	CDS	493948	495331	.	-	1	ID=WB182_000152-T1.cds;Parent=WB182_000152-T1;
scaffold_1	funannotate	gene	498987	500926	.	-	.	ID=WB182_000153;
scaffold_1	funannotate	mRNA	498987	500926	.	-	.	ID=WB182_000153-T1;Parent=WB182_000153;product=hypothetical protein;
scaffold_1	funannotate	exon	500881	500926	.	-	.	ID=WB182_000153-T1.exon1;Parent=WB182_000153-T1;
scaffold_1	funannotate	exon	500431	500662	.	-	.	ID=WB182_000153-T1.exon2;Parent=WB182_000153-T1;
scaffold_1	funannotate	exon	500131	500365	.	-	.	ID=WB182_000153-T1.exon3;Parent=WB182_000153-T1;
scaffold_1	funannotate	exon	498987	500066	.	-	.	ID=WB182_000153-T1.exon4;Parent=WB182_000153-T1;
scaffold_1	funannotate	CDS	500881	500926	.	-	0	ID=WB182_000153-T1.cds;Parent=WB182_000153-T1;
scaffold_1	funannotate	CDS	500431	500662	.	-	2	ID=WB182_000153-T1.cds;Parent=WB182_000153-T1;
scaffold_1	funannotate	CDS	500131	500365	.	-	1	ID=WB182_000153-T1.cds;Parent=WB182_000153-T1;
scaffold_1	funannotate	CDS	498987	500066	.	-	0	ID=WB182_000153-T1.cds;Parent=WB182_000153-T1;
scaffold_1	funannotate	gene	502159	503133	.	-	.	ID=WB182_000154;
scaffold_1	funannotate	mRNA	502159	503133	.	-	.	ID=WB182_000154-T1;Parent=WB182_000154;product=hypothetical protein;
scaffold_1	funannotate	exon	502159	503133	.	-	.	ID=WB182_000154-T1.exon1;Parent=WB182_000154-T1;
scaffold_1	funannotate	CDS	502159	503133	.	-	0	ID=WB182_000154-T1.cds;Parent=WB182_000154-T1;
scaffold_1	funannotate	gene	504104	504394	.	+	.	ID=WB182_000155;
scaffold_1	funannotate	mRNA	504104	504394	.	+	.	ID=WB182_000155-T1;Parent=WB182_000155;product=hypothetical protein;
scaffold_1	funannotate	exon	504104	504394	.	+	.	ID=WB182_000155-T1.exon1;Parent=WB182_000155-T1;
scaffold_1	funannotate	CDS	504104	504394	.	+	0	ID=WB182_000155-T1.cds;Parent=WB182_000155-T1;
scaffold_1	funannotate	gene	504822	505327	.	-	.	ID=WB182_000156;
scaffold_1	funannotate	mRNA	504822	505327	.	-	.	ID=WB182_000156-T1;Parent=WB182_000156;product=hypothetical protein;
scaffold_1	funannotate	exon	505292	505327	.	-	.	ID=WB182_000156-T1.exon1;Parent=WB182_000156-T1;
scaffold_1	funannotate	exon	504822	505052	.	-	.	ID=WB182_000156-T1.exon2;Parent=WB182_000156-T1;
scaffold_1	funannotate	CDS	505292	505327	.	-	0	ID=WB182_000156-T1.cds;Parent=WB182_000156-T1;
scaffold_1	funannotate	CDS	504822	505052	.	-	0	ID=WB182_000156-T1.cds;Parent=WB182_000156-T1;
scaffold_1	funannotate	gene	505863	507022	.	-	.	ID=WB182_000157;
scaffold_1	funannotate	mRNA	505863	507022	.	-	.	ID=WB182_000157-T1;Parent=WB182_000157;product=hypothetical protein;
scaffold_1	funannotate	exon	506843	507022	.	-	.	ID=WB182_000157-T1.exon1;Parent=WB182_000157-T1;
scaffold_1	funannotate	exon	505863	506756	.	-	.	ID=WB182_000157-T1.exon2;Parent=WB182_000157-T1;
scaffold_1	funannotate	CDS	506843	507022	.	-	0	ID=WB182_000157-T1.cds;Parent=WB182_000157-T1;
scaffold_1	funannotate	CDS	505863	506756	.	-	0	ID=WB182_000157-T1.cds;Parent=WB182_000157-T1;
scaffold_1	funannotate	gene	514364	518027	.	-	.	ID=WB182_000158;
scaffold_1	funannotate	mRNA	514364	518027	.	-	.	ID=WB182_000158-T1;Parent=WB182_000158;product=hypothetical protein;
scaffold_1	funannotate	exon	517982	518027	.	-	.	ID=WB182_000158-T1.exon1;Parent=WB182_000158-T1;
scaffold_1	funannotate	exon	515495	517799	.	-	.	ID=WB182_000158-T1.exon2;Parent=WB182_000158-T1;
scaffold_1	funannotate	exon	514568	515301	.	-	.	ID=WB182_000158-T1.exon3;Parent=WB182_000158-T1;
scaffold_1	funannotate	exon	514364	514506	.	-	.	ID=WB182_000158-T1.exon4;Parent=WB182_000158-T1;
scaffold_1	funannotate	CDS	517982	518027	.	-	0	ID=WB182_000158-T1.cds;Parent=WB182_000158-T1;
scaffold_1	funannotate	CDS	515495	517799	.	-	2	ID=WB182_000158-T1.cds;Parent=WB182_000158-T1;
scaffold_1	funannotate	CDS	514568	515301	.	-	1	ID=WB182_000158-T1.cds;Parent=WB182_000158-T1;
scaffold_1	funannotate	CDS	514364	514506	.	-	2	ID=WB182_000158-T1.cds;Parent=WB182_000158-T1;
scaffold_1	funannotate	gene	519421	519714	.	+	.	ID=WB182_000159;
scaffold_1	funannotate	mRNA	519421	519714	.	+	.	ID=WB182_000159-T1;Parent=WB182_000159;product=hypothetical protein;
scaffold_1	funannotate	exon	519421	519714	.	+	.	ID=WB182_000159-T1.exon1;Parent=WB182_000159-T1;
scaffold_1	funannotate	CDS	519421	519714	.	+	0	ID=WB182_000159-T1.cds;Parent=WB182_000159-T1;
scaffold_1	funannotate	gene	519791	520714	.	+	.	ID=WB182_000160;
scaffold_1	funannotate	mRNA	519791	520714	.	+	.	ID=WB182_000160-T1;Parent=WB182_000160;product=hypothetical protein;
scaffold_1	funannotate	exon	519791	519900	.	+	.	ID=WB182_000160-T1.exon1;Parent=WB182_000160-T1;
scaffold_1	funannotate	exon	519994	520714	.	+	.	ID=WB182_000160-T1.exon2;Parent=WB182_000160-T1;
scaffold_1	funannotate	CDS	519791	519900	.	+	0	ID=WB182_000160-T1.cds;Parent=WB182_000160-T1;
scaffold_1	funannotate	CDS	519994	520714	.	+	1	ID=WB182_000160-T1.cds;Parent=WB182_000160-T1;
scaffold_1	funannotate	gene	521205	522112	.	-	.	ID=WB182_000161;
scaffold_1	funannotate	mRNA	521205	522112	.	-	.	ID=WB182_000161-T1;Parent=WB182_000161;product=hypothetical protein;
scaffold_1	funannotate	exon	521703	522112	.	-	.	ID=WB182_000161-T1.exon1;Parent=WB182_000161-T1;
scaffold_1	funannotate	exon	521540	521644	.	-	.	ID=WB182_000161-T1.exon2;Parent=WB182_000161-T1;
scaffold_1	funannotate	exon	521205	521454	.	-	.	ID=WB182_000161-T1.exon3;Parent=WB182_000161-T1;
scaffold_1	funannotate	CDS	521703	522112	.	-	0	ID=WB182_000161-T1.cds;Parent=WB182_000161-T1;
scaffold_1	funannotate	CDS	521540	521644	.	-	1	ID=WB182_000161-T1.cds;Parent=WB182_000161-T1;
scaffold_1	funannotate	CDS	521205	521454	.	-	1	ID=WB182_000161-T1.cds;Parent=WB182_000161-T1;
scaffold_1	funannotate	gene	525447	527958	.	+	.	ID=WB182_000162;
scaffold_1	funannotate	mRNA	525447	527958	.	+	.	ID=WB182_000162-T1;Parent=WB182_000162;product=hypothetical protein;
scaffold_1	funannotate	exon	525447	525550	.	+	.	ID=WB182_000162-T1.exon1;Parent=WB182_000162-T1;
scaffold_1	funannotate	exon	525893	526843	.	+	.	ID=WB182_000162-T1.exon2;Parent=WB182_000162-T1;
scaffold_1	funannotate	exon	527032	527278	.	+	.	ID=WB182_000162-T1.exon3;Parent=WB182_000162-T1;
scaffold_1	funannotate	exon	527329	527958	.	+	.	ID=WB182_000162-T1.exon4;Parent=WB182_000162-T1;
scaffold_1	funannotate	CDS	525447	525550	.	+	0	ID=WB182_000162-T1.cds;Parent=WB182_000162-T1;
scaffold_1	funannotate	CDS	525893	526843	.	+	1	ID=WB182_000162-T1.cds;Parent=WB182_000162-T1;
scaffold_1	funannotate	CDS	527032	527278	.	+	1	ID=WB182_000162-T1.cds;Parent=WB182_000162-T1;
scaffold_1	funannotate	CDS	527329	527958	.	+	0	ID=WB182_000162-T1.cds;Parent=WB182_000162-T1;
scaffold_1	funannotate	gene	529393	530204	.	+	.	ID=WB182_000163;
scaffold_1	funannotate	mRNA	529393	530204	.	+	.	ID=WB182_000163-T1;Parent=WB182_000163;product=hypothetical protein;
scaffold_1	funannotate	exon	529393	529974	.	+	.	ID=WB182_000163-T1.exon1;Parent=WB182_000163-T1;
scaffold_1	funannotate	exon	530022	530204	.	+	.	ID=WB182_000163-T1.exon2;Parent=WB182_000163-T1;
scaffold_1	funannotate	CDS	529393	529974	.	+	0	ID=WB182_000163-T1.cds;Parent=WB182_000163-T1;
scaffold_1	funannotate	CDS	530022	530204	.	+	0	ID=WB182_000163-T1.cds;Parent=WB182_000163-T1;
scaffold_1	funannotate	gene	532100	533191	.	-	.	ID=WB182_000164;
scaffold_1	funannotate	mRNA	532100	533191	.	-	.	ID=WB182_000164-T1;Parent=WB182_000164;product=hypothetical protein;
scaffold_1	funannotate	exon	532100	533191	.	-	.	ID=WB182_000164-T1.exon1;Parent=WB182_000164-T1;
scaffold_1	funannotate	CDS	532100	533191	.	-	0	ID=WB182_000164-T1.cds;Parent=WB182_000164-T1;
scaffold_1	funannotate	gene	534286	535495	.	-	.	ID=WB182_000165;
scaffold_1	funannotate	mRNA	534286	535495	.	-	.	ID=WB182_000165-T1;Parent=WB182_000165;product=hypothetical protein;
scaffold_1	funannotate	exon	535440	535495	.	-	.	ID=WB182_000165-T1.exon1;Parent=WB182_000165-T1;
scaffold_1	funannotate	exon	534286	535390	.	-	.	ID=WB182_000165-T1.exon2;Parent=WB182_000165-T1;
scaffold_1	funannotate	CDS	535440	535495	.	-	0	ID=WB182_000165-T1.cds;Parent=WB182_000165-T1;
scaffold_1	funannotate	CDS	534286	535390	.	-	1	ID=WB182_000165-T1.cds;Parent=WB182_000165-T1;
scaffold_1	funannotate	gene	536227	537960	.	+	.	ID=WB182_000166;
scaffold_1	funannotate	mRNA	536227	537960	.	+	.	ID=WB182_000166-T1;Parent=WB182_000166;product=hypothetical protein;
scaffold_1	funannotate	exon	536227	536969	.	+	.	ID=WB182_000166-T1.exon1;Parent=WB182_000166-T1;
scaffold_1	funannotate	exon	537075	537960	.	+	.	ID=WB182_000166-T1.exon2;Parent=WB182_000166-T1;
scaffold_1	funannotate	CDS	536227	536969	.	+	0	ID=WB182_000166-T1.cds;Parent=WB182_000166-T1;
scaffold_1	funannotate	CDS	537075	537960	.	+	1	ID=WB182_000166-T1.cds;Parent=WB182_000166-T1;
scaffold_1	funannotate	gene	538612	541269	.	-	.	ID=WB182_000167;
scaffold_1	funannotate	mRNA	538612	541269	.	-	.	ID=WB182_000167-T1;Parent=WB182_000167;product=hypothetical protein;
scaffold_1	funannotate	exon	538612	541269	.	-	.	ID=WB182_000167-T1.exon1;Parent=WB182_000167-T1;
scaffold_1	funannotate	CDS	538612	541269	.	-	0	ID=WB182_000167-T1.cds;Parent=WB182_000167-T1;
scaffold_1	funannotate	gene	542831	550866	.	+	.	ID=WB182_000168;
scaffold_1	funannotate	mRNA	542831	550866	.	+	.	ID=WB182_000168-T1;Parent=WB182_000168;product=hypothetical protein;
scaffold_1	funannotate	exon	542831	544754	.	+	.	ID=WB182_000168-T1.exon1;Parent=WB182_000168-T1;
scaffold_1	funannotate	exon	544823	549603	.	+	.	ID=WB182_000168-T1.exon2;Parent=WB182_000168-T1;
scaffold_1	funannotate	exon	549676	550866	.	+	.	ID=WB182_000168-T1.exon3;Parent=WB182_000168-T1;
scaffold_1	funannotate	CDS	542831	544754	.	+	0	ID=WB182_000168-T1.cds;Parent=WB182_000168-T1;
scaffold_1	funannotate	CDS	544823	549603	.	+	2	ID=WB182_000168-T1.cds;Parent=WB182_000168-T1;
scaffold_1	funannotate	CDS	549676	550866	.	+	0	ID=WB182_000168-T1.cds;Parent=WB182_000168-T1;
scaffold_1	funannotate	gene	552153	553444	.	+	.	ID=WB182_000169;
scaffold_1	funannotate	mRNA	552153	553444	.	+	.	ID=WB182_000169-T1;Parent=WB182_000169;product=hypothetical protein;
scaffold_1	funannotate	exon	552153	552663	.	+	.	ID=WB182_000169-T1.exon1;Parent=WB182_000169-T1;
scaffold_1	funannotate	exon	552727	552863	.	+	.	ID=WB182_000169-T1.exon2;Parent=WB182_000169-T1;
scaffold_1	funannotate	exon	553022	553444	.	+	.	ID=WB182_000169-T1.exon3;Parent=WB182_000169-T1;
scaffold_1	funannotate	CDS	552153	552663	.	+	0	ID=WB182_000169-T1.cds;Parent=WB182_000169-T1;
scaffold_1	funannotate	CDS	552727	552863	.	+	2	ID=WB182_000169-T1.cds;Parent=WB182_000169-T1;
scaffold_1	funannotate	CDS	553022	553444	.	+	0	ID=WB182_000169-T1.cds;Parent=WB182_000169-T1;
scaffold_1	funannotate	gene	554948	556108	.	+	.	ID=WB182_000170;
scaffold_1	funannotate	mRNA	554948	556108	.	+	.	ID=WB182_000170-T1;Parent=WB182_000170;product=hypothetical protein;
scaffold_1	funannotate	exon	554948	555339	.	+	.	ID=WB182_000170-T1.exon1;Parent=WB182_000170-T1;
scaffold_1	funannotate	exon	555397	555688	.	+	.	ID=WB182_000170-T1.exon2;Parent=WB182_000170-T1;
scaffold_1	funannotate	exon	555830	556108	.	+	.	ID=WB182_000170-T1.exon3;Parent=WB182_000170-T1;
scaffold_1	funannotate	CDS	554948	555339	.	+	0	ID=WB182_000170-T1.cds;Parent=WB182_000170-T1;
scaffold_1	funannotate	CDS	555397	555688	.	+	1	ID=WB182_000170-T1.cds;Parent=WB182_000170-T1;
scaffold_1	funannotate	CDS	555830	556108	.	+	0	ID=WB182_000170-T1.cds;Parent=WB182_000170-T1;
scaffold_1	funannotate	gene	556508	557694	.	-	.	ID=WB182_000171;
scaffold_1	funannotate	mRNA	556508	557694	.	-	.	ID=WB182_000171-T1;Parent=WB182_000171;product=hypothetical protein;
scaffold_1	funannotate	exon	557426	557694	.	-	.	ID=WB182_000171-T1.exon1;Parent=WB182_000171-T1;
scaffold_1	funannotate	exon	557234	557363	.	-	.	ID=WB182_000171-T1.exon2;Parent=WB182_000171-T1;
scaffold_1	funannotate	exon	556508	557173	.	-	.	ID=WB182_000171-T1.exon3;Parent=WB182_000171-T1;
scaffold_1	funannotate	CDS	557426	557694	.	-	0	ID=WB182_000171-T1.cds;Parent=WB182_000171-T1;
scaffold_1	funannotate	CDS	557234	557363	.	-	1	ID=WB182_000171-T1.cds;Parent=WB182_000171-T1;
scaffold_1	funannotate	CDS	556508	557173	.	-	0	ID=WB182_000171-T1.cds;Parent=WB182_000171-T1;
scaffold_1	funannotate	gene	558325	560156	.	+	.	ID=WB182_000172;
scaffold_1	funannotate	mRNA	558325	560156	.	+	.	ID=WB182_000172-T1;Parent=WB182_000172;product=hypothetical protein;
scaffold_1	funannotate	exon	558325	558828	.	+	.	ID=WB182_000172-T1.exon1;Parent=WB182_000172-T1;
scaffold_1	funannotate	exon	558882	560156	.	+	.	ID=WB182_000172-T1.exon2;Parent=WB182_000172-T1;
scaffold_1	funannotate	CDS	558325	558828	.	+	0	ID=WB182_000172-T1.cds;Parent=WB182_000172-T1;
scaffold_1	funannotate	CDS	558882	560156	.	+	0	ID=WB182_000172-T1.cds;Parent=WB182_000172-T1;
scaffold_1	funannotate	gene	561164	563065	.	+	.	ID=WB182_000173;
scaffold_1	funannotate	mRNA	561164	563065	.	+	.	ID=WB182_000173-T1;Parent=WB182_000173;product=hypothetical protein;
scaffold_1	funannotate	exon	561164	561726	.	+	.	ID=WB182_000173-T1.exon1;Parent=WB182_000173-T1;
scaffold_1	funannotate	exon	561801	562151	.	+	.	ID=WB182_000173-T1.exon2;Parent=WB182_000173-T1;
scaffold_1	funannotate	exon	562213	563065	.	+	.	ID=WB182_000173-T1.exon3;Parent=WB182_000173-T1;
scaffold_1	funannotate	CDS	561164	561726	.	+	0	ID=WB182_000173-T1.cds;Parent=WB182_000173-T1;
scaffold_1	funannotate	CDS	561801	562151	.	+	1	ID=WB182_000173-T1.cds;Parent=WB182_000173-T1;
scaffold_1	funannotate	CDS	562213	563065	.	+	1	ID=WB182_000173-T1.cds;Parent=WB182_000173-T1;
scaffold_1	funannotate	gene	563401	564661	.	-	.	ID=WB182_000174;
scaffold_1	funannotate	mRNA	563401	564661	.	-	.	ID=WB182_000174-T1;Parent=WB182_000174;product=hypothetical protein;
scaffold_1	funannotate	exon	564610	564661	.	-	.	ID=WB182_000174-T1.exon1;Parent=WB182_000174-T1;
scaffold_1	funannotate	exon	564497	564535	.	-	.	ID=WB182_000174-T1.exon2;Parent=WB182_000174-T1;
scaffold_1	funannotate	exon	563836	564364	.	-	.	ID=WB182_000174-T1.exon3;Parent=WB182_000174-T1;
scaffold_1	funannotate	exon	563401	563761	.	-	.	ID=WB182_000174-T1.exon4;Parent=WB182_000174-T1;
scaffold_1	funannotate	CDS	564610	564661	.	-	0	ID=WB182_000174-T1.cds;Parent=WB182_000174-T1;
scaffold_1	funannotate	CDS	564497	564535	.	-	2	ID=WB182_000174-T1.cds;Parent=WB182_000174-T1;
scaffold_1	funannotate	CDS	563836	564364	.	-	2	ID=WB182_000174-T1.cds;Parent=WB182_000174-T1;
scaffold_1	funannotate	CDS	563401	563761	.	-	1	ID=WB182_000174-T1.cds;Parent=WB182_000174-T1;
scaffold_1	funannotate	gene	565202	566330	.	-	.	ID=WB182_000175;
scaffold_1	funannotate	mRNA	565202	566330	.	-	.	ID=WB182_000175-T1;Parent=WB182_000175;product=hypothetical protein;
scaffold_1	funannotate	exon	566315	566330	.	-	.	ID=WB182_000175-T1.exon1;Parent=WB182_000175-T1;
scaffold_1	funannotate	exon	565202	566256	.	-	.	ID=WB182_000175-T1.exon2;Parent=WB182_000175-T1;
scaffold_1	funannotate	CDS	566315	566330	.	-	0	ID=WB182_000175-T1.cds;Parent=WB182_000175-T1;
scaffold_1	funannotate	CDS	565202	566256	.	-	2	ID=WB182_000175-T1.cds;Parent=WB182_000175-T1;
scaffold_1	funannotate	gene	569197	570842	.	+	.	ID=WB182_000176;
scaffold_1	funannotate	mRNA	569197	570842	.	+	.	ID=WB182_000176-T1;Parent=WB182_000176;product=hypothetical protein;
scaffold_1	funannotate	exon	569197	569770	.	+	.	ID=WB182_000176-T1.exon1;Parent=WB182_000176-T1;
scaffold_1	funannotate	exon	569898	570268	.	+	.	ID=WB182_000176-T1.exon2;Parent=WB182_000176-T1;
scaffold_1	funannotate	exon	570378	570842	.	+	.	ID=WB182_000176-T1.exon3;Parent=WB182_000176-T1;
scaffold_1	funannotate	CDS	569197	569770	.	+	0	ID=WB182_000176-T1.cds;Parent=WB182_000176-T1;
scaffold_1	funannotate	CDS	569898	570268	.	+	2	ID=WB182_000176-T1.cds;Parent=WB182_000176-T1;
scaffold_1	funannotate	CDS	570378	570842	.	+	0	ID=WB182_000176-T1.cds;Parent=WB182_000176-T1;
scaffold_1	funannotate	gene	572468	574108	.	-	.	ID=WB182_000177;
scaffold_1	funannotate	mRNA	572468	574108	.	-	.	ID=WB182_000177-T1;Parent=WB182_000177;product=hypothetical protein;
scaffold_1	funannotate	exon	573963	574108	.	-	.	ID=WB182_000177-T1.exon1;Parent=WB182_000177-T1;
scaffold_1	funannotate	exon	572468	573899	.	-	.	ID=WB182_000177-T1.exon2;Parent=WB182_000177-T1;
scaffold_1	funannotate	CDS	573963	574108	.	-	0	ID=WB182_000177-T1.cds;Parent=WB182_000177-T1;
scaffold_1	funannotate	CDS	572468	573899	.	-	1	ID=WB182_000177-T1.cds;Parent=WB182_000177-T1;
scaffold_1	funannotate	gene	575272	577453	.	-	.	ID=WB182_000178;
scaffold_1	funannotate	mRNA	575272	577453	.	-	.	ID=WB182_000178-T1;Parent=WB182_000178;product=hypothetical protein;
scaffold_1	funannotate	exon	577100	577453	.	-	.	ID=WB182_000178-T1.exon1;Parent=WB182_000178-T1;
scaffold_1	funannotate	exon	576658	577049	.	-	.	ID=WB182_000178-T1.exon2;Parent=WB182_000178-T1;
scaffold_1	funannotate	exon	576200	576601	.	-	.	ID=WB182_000178-T1.exon3;Parent=WB182_000178-T1;
scaffold_1	funannotate	exon	576003	576151	.	-	.	ID=WB182_000178-T1.exon4;Parent=WB182_000178-T1;
scaffold_1	funannotate	exon	575531	575948	.	-	.	ID=WB182_000178-T1.exon5;Parent=WB182_000178-T1;
scaffold_1	funannotate	exon	575272	575458	.	-	.	ID=WB182_000178-T1.exon6;Parent=WB182_000178-T1;
scaffold_1	funannotate	CDS	577100	577453	.	-	0	ID=WB182_000178-T1.cds;Parent=WB182_000178-T1;
scaffold_1	funannotate	CDS	576658	577049	.	-	0	ID=WB182_000178-T1.cds;Parent=WB182_000178-T1;
scaffold_1	funannotate	CDS	576200	576601	.	-	1	ID=WB182_000178-T1.cds;Parent=WB182_000178-T1;
scaffold_1	funannotate	CDS	576003	576151	.	-	1	ID=WB182_000178-T1.cds;Parent=WB182_000178-T1;
scaffold_1	funannotate	CDS	575531	575948	.	-	2	ID=WB182_000178-T1.cds;Parent=WB182_000178-T1;
scaffold_1	funannotate	CDS	575272	575458	.	-	1	ID=WB182_000178-T1.cds;Parent=WB182_000178-T1;
scaffold_1	funannotate	gene	580047	583466	.	-	.	ID=WB182_000179;
scaffold_1	funannotate	mRNA	580047	583466	.	-	.	ID=WB182_000179-T1;Parent=WB182_000179;product=hypothetical protein;
scaffold_1	funannotate	exon	582945	583466	.	-	.	ID=WB182_000179-T1.exon1;Parent=WB182_000179-T1;
scaffold_1	funannotate	exon	582822	582882	.	-	.	ID=WB182_000179-T1.exon2;Parent=WB182_000179-T1;
scaffold_1	funannotate	exon	582635	582731	.	-	.	ID=WB182_000179-T1.exon3;Parent=WB182_000179-T1;
scaffold_1	funannotate	exon	582452	582566	.	-	.	ID=WB182_000179-T1.exon4;Parent=WB182_000179-T1;
scaffold_1	funannotate	exon	581052	582370	.	-	.	ID=WB182_000179-T1.exon5;Parent=WB182_000179-T1;
scaffold_1	funannotate	exon	580884	580993	.	-	.	ID=WB182_000179-T1.exon6;Parent=WB182_000179-T1;
scaffold_1	funannotate	exon	580718	580826	.	-	.	ID=WB182_000179-T1.exon7;Parent=WB182_000179-T1;
scaffold_1	funannotate	exon	580559	580649	.	-	.	ID=WB182_000179-T1.exon8;Parent=WB182_000179-T1;
scaffold_1	funannotate	exon	580233	580477	.	-	.	ID=WB182_000179-T1.exon9;Parent=WB182_000179-T1;
scaffold_1	funannotate	exon	580047	580146	.	-	.	ID=WB182_000179-T1.exon10;Parent=WB182_000179-T1;
scaffold_1	funannotate	CDS	582945	583466	.	-	0	ID=WB182_000179-T1.cds;Parent=WB182_000179-T1;
scaffold_1	funannotate	CDS	582822	582882	.	-	0	ID=WB182_000179-T1.cds;Parent=WB182_000179-T1;
scaffold_1	funannotate	CDS	582635	582731	.	-	2	ID=WB182_000179-T1.cds;Parent=WB182_000179-T1;
scaffold_1	funannotate	CDS	582452	582566	.	-	1	ID=WB182_000179-T1.cds;Parent=WB182_000179-T1;
scaffold_1	funannotate	CDS	581052	582370	.	-	0	ID=WB182_000179-T1.cds;Parent=WB182_000179-T1;
scaffold_1	funannotate	CDS	580884	580993	.	-	1	ID=WB182_000179-T1.cds;Parent=WB182_000179-T1;
scaffold_1	funannotate	CDS	580718	580826	.	-	2	ID=WB182_000179-T1.cds;Parent=WB182_000179-T1;
scaffold_1	funannotate	CDS	580559	580649	.	-	1	ID=WB182_000179-T1.cds;Parent=WB182_000179-T1;
scaffold_1	funannotate	CDS	580233	580477	.	-	0	ID=WB182_000179-T1.cds;Parent=WB182_000179-T1;
scaffold_1	funannotate	CDS	580047	580146	.	-	1	ID=WB182_000179-T1.cds;Parent=WB182_000179-T1;
scaffold_1	funannotate	gene	585272	586000	.	+	.	ID=WB182_000180;
scaffold_1	funannotate	mRNA	585272	586000	.	+	.	ID=WB182_000180-T1;Parent=WB182_000180;product=hypothetical protein;
scaffold_1	funannotate	exon	585272	585378	.	+	.	ID=WB182_000180-T1.exon1;Parent=WB182_000180-T1;
scaffold_1	funannotate	exon	585430	586000	.	+	.	ID=WB182_000180-T1.exon2;Parent=WB182_000180-T1;
scaffold_1	funannotate	CDS	585272	585378	.	+	0	ID=WB182_000180-T1.cds;Parent=WB182_000180-T1;
scaffold_1	funannotate	CDS	585430	586000	.	+	1	ID=WB182_000180-T1.cds;Parent=WB182_000180-T1;
scaffold_1	funannotate	gene	586467	601416	.	-	.	ID=WB182_000181;
scaffold_1	funannotate	mRNA	586467	601416	.	-	.	ID=WB182_000181-T1;Parent=WB182_000181;product=hypothetical protein;
scaffold_1	funannotate	exon	600674	601416	.	-	.	ID=WB182_000181-T1.exon1;Parent=WB182_000181-T1;
scaffold_1	funannotate	exon	597258	600364	.	-	.	ID=WB182_000181-T1.exon2;Parent=WB182_000181-T1;
scaffold_1	funannotate	exon	595100	597210	.	-	.	ID=WB182_000181-T1.exon3;Parent=WB182_000181-T1;
scaffold_1	funannotate	exon	594979	595049	.	-	.	ID=WB182_000181-T1.exon4;Parent=WB182_000181-T1;
scaffold_1	funannotate	exon	586674	594918	.	-	.	ID=WB182_000181-T1.exon5;Parent=WB182_000181-T1;
scaffold_1	funannotate	exon	586467	586604	.	-	.	ID=WB182_000181-T1.exon6;Parent=WB182_000181-T1;
scaffold_1	funannotate	CDS	600674	601416	.	-	0	ID=WB182_000181-T1.cds;Parent=WB182_000181-T1;
scaffold_1	funannotate	CDS	597258	600364	.	-	1	ID=WB182_000181-T1.cds;Parent=WB182_000181-T1;
scaffold_1	funannotate	CDS	595100	597210	.	-	2	ID=WB182_000181-T1.cds;Parent=WB182_000181-T1;
scaffold_1	funannotate	CDS	594979	595049	.	-	0	ID=WB182_000181-T1.cds;Parent=WB182_000181-T1;
scaffold_1	funannotate	CDS	586674	594918	.	-	1	ID=WB182_000181-T1.cds;Parent=WB182_000181-T1;
scaffold_1	funannotate	CDS	586467	586604	.	-	0	ID=WB182_000181-T1.cds;Parent=WB182_000181-T1;
scaffold_1	funannotate	gene	605600	607448	.	+	.	ID=WB182_000182;
scaffold_1	funannotate	mRNA	605600	607448	.	+	.	ID=WB182_000182-T1;Parent=WB182_000182;product=hypothetical protein;
scaffold_1	funannotate	exon	605600	606447	.	+	.	ID=WB182_000182-T1.exon1;Parent=WB182_000182-T1;
scaffold_1	funannotate	exon	606616	607204	.	+	.	ID=WB182_000182-T1.exon2;Parent=WB182_000182-T1;
scaffold_1	funannotate	exon	607269	607348	.	+	.	ID=WB182_000182-T1.exon3;Parent=WB182_000182-T1;
scaffold_1	funannotate	exon	607409	607448	.	+	.	ID=WB182_000182-T1.exon4;Parent=WB182_000182-T1;
scaffold_1	funannotate	CDS	605600	606447	.	+	0	ID=WB182_000182-T1.cds;Parent=WB182_000182-T1;
scaffold_1	funannotate	CDS	606616	607204	.	+	1	ID=WB182_000182-T1.cds;Parent=WB182_000182-T1;
scaffold_1	funannotate	CDS	607269	607348	.	+	0	ID=WB182_000182-T1.cds;Parent=WB182_000182-T1;
scaffold_1	funannotate	CDS	607409	607448	.	+	1	ID=WB182_000182-T1.cds;Parent=WB182_000182-T1;
scaffold_1	funannotate	gene	608918	609714	.	+	.	ID=WB182_000183;
scaffold_1	funannotate	mRNA	608918	609714	.	+	.	ID=WB182_000183-T1;Parent=WB182_000183;product=hypothetical protein;
scaffold_1	funannotate	exon	608918	609034	.	+	.	ID=WB182_000183-T1.exon1;Parent=WB182_000183-T1;
scaffold_1	funannotate	exon	609099	609376	.	+	.	ID=WB182_000183-T1.exon2;Parent=WB182_000183-T1;
scaffold_1	funannotate	exon	609546	609714	.	+	.	ID=WB182_000183-T1.exon3;Parent=WB182_000183-T1;
scaffold_1	funannotate	CDS	608918	609034	.	+	0	ID=WB182_000183-T1.cds;Parent=WB182_000183-T1;
scaffold_1	funannotate	CDS	609099	609376	.	+	0	ID=WB182_000183-T1.cds;Parent=WB182_000183-T1;
scaffold_1	funannotate	CDS	609546	609714	.	+	1	ID=WB182_000183-T1.cds;Parent=WB182_000183-T1;
scaffold_1	funannotate	gene	610430	612096	.	-	.	ID=WB182_000184;
scaffold_1	funannotate	mRNA	610430	612096	.	-	.	ID=WB182_000184-T1;Parent=WB182_000184;product=hypothetical protein;
scaffold_1	funannotate	exon	611998	612096	.	-	.	ID=WB182_000184-T1.exon1;Parent=WB182_000184-T1;
scaffold_1	funannotate	exon	610830	611942	.	-	.	ID=WB182_000184-T1.exon2;Parent=WB182_000184-T1;
scaffold_1	funannotate	exon	610430	610768	.	-	.	ID=WB182_000184-T1.exon3;Parent=WB182_000184-T1;
scaffold_1	funannotate	CDS	611998	612096	.	-	0	ID=WB182_000184-T1.cds;Parent=WB182_000184-T1;
scaffold_1	funannotate	CDS	610830	611942	.	-	0	ID=WB182_000184-T1.cds;Parent=WB182_000184-T1;
scaffold_1	funannotate	CDS	610430	610768	.	-	0	ID=WB182_000184-T1.cds;Parent=WB182_000184-T1;
scaffold_1	funannotate	gene	612802	613857	.	-	.	ID=WB182_000185;
scaffold_1	funannotate	mRNA	612802	613857	.	-	.	ID=WB182_000185-T1;Parent=WB182_000185;product=hypothetical protein;
scaffold_1	funannotate	exon	613491	613857	.	-	.	ID=WB182_000185-T1.exon1;Parent=WB182_000185-T1;
scaffold_1	funannotate	exon	613196	613325	.	-	.	ID=WB182_000185-T1.exon2;Parent=WB182_000185-T1;
scaffold_1	funannotate	exon	612955	613147	.	-	.	ID=WB182_000185-T1.exon3;Parent=WB182_000185-T1;
scaffold_1	funannotate	exon	612802	612903	.	-	.	ID=WB182_000185-T1.exon4;Parent=WB182_000185-T1;
scaffold_1	funannotate	CDS	613491	613857	.	-	0	ID=WB182_000185-T1.cds;Parent=WB182_000185-T1;
scaffold_1	funannotate	CDS	613196	613325	.	-	2	ID=WB182_000185-T1.cds;Parent=WB182_000185-T1;
scaffold_1	funannotate	CDS	612955	613147	.	-	1	ID=WB182_000185-T1.cds;Parent=WB182_000185-T1;
scaffold_1	funannotate	CDS	612802	612903	.	-	0	ID=WB182_000185-T1.cds;Parent=WB182_000185-T1;
scaffold_1	funannotate	gene	614584	616194	.	-	.	ID=WB182_000186;
scaffold_1	funannotate	mRNA	614584	616194	.	-	.	ID=WB182_000186-T1;Parent=WB182_000186;product=hypothetical protein;
scaffold_1	funannotate	exon	616096	616194	.	-	.	ID=WB182_000186-T1.exon1;Parent=WB182_000186-T1;
scaffold_1	funannotate	exon	614584	616038	.	-	.	ID=WB182_000186-T1.exon2;Parent=WB182_000186-T1;
scaffold_1	funannotate	CDS	616096	616194	.	-	0	ID=WB182_000186-T1.cds;Parent=WB182_000186-T1;
scaffold_1	funannotate	CDS	614584	616038	.	-	0	ID=WB182_000186-T1.cds;Parent=WB182_000186-T1;
scaffold_1	funannotate	gene	617369	618400	.	+	.	ID=WB182_000187;
scaffold_1	funannotate	mRNA	617369	618400	.	+	.	ID=WB182_000187-T1;Parent=WB182_000187;product=hypothetical protein;
scaffold_1	funannotate	exon	617369	617722	.	+	.	ID=WB182_000187-T1.exon1;Parent=WB182_000187-T1;
scaffold_1	funannotate	exon	617777	618400	.	+	.	ID=WB182_000187-T1.exon2;Parent=WB182_000187-T1;
scaffold_1	funannotate	CDS	617369	617722	.	+	0	ID=WB182_000187-T1.cds;Parent=WB182_000187-T1;
scaffold_1	funannotate	CDS	617777	618400	.	+	0	ID=WB182_000187-T1.cds;Parent=WB182_000187-T1;
scaffold_1	funannotate	gene	618681	619509	.	-	.	ID=WB182_000188;
scaffold_1	funannotate	mRNA	618681	619509	.	-	.	ID=WB182_000188-T1;Parent=WB182_000188;product=hypothetical protein;
scaffold_1	funannotate	exon	619347	619509	.	-	.	ID=WB182_000188-T1.exon1;Parent=WB182_000188-T1;
scaffold_1	funannotate	exon	619010	619215	.	-	.	ID=WB182_000188-T1.exon2;Parent=WB182_000188-T1;
scaffold_1	funannotate	exon	618681	618956	.	-	.	ID=WB182_000188-T1.exon3;Parent=WB182_000188-T1;
scaffold_1	funannotate	CDS	619347	619509	.	-	0	ID=WB182_000188-T1.cds;Parent=WB182_000188-T1;
scaffold_1	funannotate	CDS	619010	619215	.	-	2	ID=WB182_000188-T1.cds;Parent=WB182_000188-T1;
scaffold_1	funannotate	CDS	618681	618956	.	-	0	ID=WB182_000188-T1.cds;Parent=WB182_000188-T1;
scaffold_1	funannotate	gene	620665	623744	.	+	.	ID=WB182_000189;
scaffold_1	funannotate	mRNA	620665	623744	.	+	.	ID=WB182_000189-T1;Parent=WB182_000189;product=hypothetical protein;
scaffold_1	funannotate	exon	620665	620987	.	+	.	ID=WB182_000189-T1.exon1;Parent=WB182_000189-T1;
scaffold_1	funannotate	exon	621066	622086	.	+	.	ID=WB182_000189-T1.exon2;Parent=WB182_000189-T1;
scaffold_1	funannotate	exon	622142	622319	.	+	.	ID=WB182_000189-T1.exon3;Parent=WB182_000189-T1;
scaffold_1	funannotate	exon	623155	623744	.	+	.	ID=WB182_000189-T1.exon4;Parent=WB182_000189-T1;
scaffold_1	funannotate	CDS	620665	620987	.	+	0	ID=WB182_000189-T1.cds;Parent=WB182_000189-T1;
scaffold_1	funannotate	CDS	621066	622086	.	+	1	ID=WB182_000189-T1.cds;Parent=WB182_000189-T1;
scaffold_1	funannotate	CDS	622142	622319	.	+	0	ID=WB182_000189-T1.cds;Parent=WB182_000189-T1;
scaffold_1	funannotate	CDS	623155	623744	.	+	2	ID=WB182_000189-T1.cds;Parent=WB182_000189-T1;
scaffold_1	funannotate	gene	624190	624284	.	+	.	ID=WB182_000190;
scaffold_1	funannotate	tRNA	624190	624284	.	+	.	ID=WB182_000190-T1;Parent=WB182_000190;product=tRNA-Ala;
scaffold_1	funannotate	exon	624190	624284	.	+	.	ID=WB182_000190-T1.exon1;Parent=WB182_000190-T1;
scaffold_1	funannotate	gene	624638	625459	.	-	.	ID=WB182_000191;
scaffold_1	funannotate	mRNA	624638	625459	.	-	.	ID=WB182_000191-T1;Parent=WB182_000191;product=hypothetical protein;
scaffold_1	funannotate	exon	624638	625459	.	-	.	ID=WB182_000191-T1.exon1;Parent=WB182_000191-T1;
scaffold_1	funannotate	CDS	624638	625459	.	-	0	ID=WB182_000191-T1.cds;Parent=WB182_000191-T1;
scaffold_1	funannotate	gene	629687	631849	.	+	.	ID=WB182_000192;
scaffold_1	funannotate	mRNA	629687	631849	.	+	.	ID=WB182_000192-T1;Parent=WB182_000192;product=hypothetical protein;
scaffold_1	funannotate	exon	629687	629690	.	+	.	ID=WB182_000192-T1.exon1;Parent=WB182_000192-T1;
scaffold_1	funannotate	exon	629751	630329	.	+	.	ID=WB182_000192-T1.exon2;Parent=WB182_000192-T1;
scaffold_1	funannotate	exon	630523	631387	.	+	.	ID=WB182_000192-T1.exon3;Parent=WB182_000192-T1;
scaffold_1	funannotate	exon	631459	631849	.	+	.	ID=WB182_000192-T1.exon4;Parent=WB182_000192-T1;
scaffold_1	funannotate	CDS	629687	629690	.	+	0	ID=WB182_000192-T1.cds;Parent=WB182_000192-T1;
scaffold_1	funannotate	CDS	629751	630329	.	+	2	ID=WB182_000192-T1.cds;Parent=WB182_000192-T1;
scaffold_1	funannotate	CDS	630523	631387	.	+	2	ID=WB182_000192-T1.cds;Parent=WB182_000192-T1;
scaffold_1	funannotate	CDS	631459	631849	.	+	1	ID=WB182_000192-T1.cds;Parent=WB182_000192-T1;
scaffold_1	funannotate	gene	638130	638865	.	-	.	ID=WB182_000193;
scaffold_1	funannotate	mRNA	638130	638865	.	-	.	ID=WB182_000193-T1;Parent=WB182_000193;product=hypothetical protein;
scaffold_1	funannotate	exon	638699	638865	.	-	.	ID=WB182_000193-T1.exon1;Parent=WB182_000193-T1;
scaffold_1	funannotate	exon	638130	638391	.	-	.	ID=WB182_000193-T1.exon2;Parent=WB182_000193-T1;
scaffold_1	funannotate	CDS	638699	638865	.	-	0	ID=WB182_000193-T1.cds;Parent=WB182_000193-T1;
scaffold_1	funannotate	CDS	638130	638391	.	-	1	ID=WB182_000193-T1.cds;Parent=WB182_000193-T1;
scaffold_1	funannotate	gene	639731	640919	.	-	.	ID=WB182_000194;
scaffold_1	funannotate	mRNA	639731	640919	.	-	.	ID=WB182_000194-T1;Parent=WB182_000194;product=hypothetical protein;
scaffold_1	funannotate	exon	640848	640919	.	-	.	ID=WB182_000194-T1.exon1;Parent=WB182_000194-T1;
scaffold_1	funannotate	exon	640122	640789	.	-	.	ID=WB182_000194-T1.exon2;Parent=WB182_000194-T1;
scaffold_1	funannotate	exon	639731	639998	.	-	.	ID=WB182_000194-T1.exon3;Parent=WB182_000194-T1;
scaffold_1	funannotate	CDS	640848	640919	.	-	0	ID=WB182_000194-T1.cds;Parent=WB182_000194-T1;
scaffold_1	funannotate	CDS	640122	640789	.	-	0	ID=WB182_000194-T1.cds;Parent=WB182_000194-T1;
scaffold_1	funannotate	CDS	639731	639998	.	-	1	ID=WB182_000194-T1.cds;Parent=WB182_000194-T1;
scaffold_1	funannotate	gene	641580	643906	.	+	.	ID=WB182_000195;
scaffold_1	funannotate	mRNA	641580	643906	.	+	.	ID=WB182_000195-T1;Parent=WB182_000195;product=hypothetical protein;
scaffold_1	funannotate	exon	641580	642140	.	+	.	ID=WB182_000195-T1.exon1;Parent=WB182_000195-T1;
scaffold_1	funannotate	exon	642257	643723	.	+	.	ID=WB182_000195-T1.exon2;Parent=WB182_000195-T1;
scaffold_1	funannotate	exon	643862	643906	.	+	.	ID=WB182_000195-T1.exon3;Parent=WB182_000195-T1;
scaffold_1	funannotate	CDS	641580	642140	.	+	0	ID=WB182_000195-T1.cds;Parent=WB182_000195-T1;
scaffold_1	funannotate	CDS	642257	643723	.	+	0	ID=WB182_000195-T1.cds;Parent=WB182_000195-T1;
scaffold_1	funannotate	CDS	643862	643906	.	+	0	ID=WB182_000195-T1.cds;Parent=WB182_000195-T1;
scaffold_1	funannotate	gene	645124	645993	.	+	.	ID=WB182_000196;
scaffold_1	funannotate	mRNA	645124	645993	.	+	.	ID=WB182_000196-T1;Parent=WB182_000196;product=hypothetical protein;
scaffold_1	funannotate	exon	645124	645993	.	+	.	ID=WB182_000196-T1.exon1;Parent=WB182_000196-T1;
scaffold_1	funannotate	CDS	645124	645993	.	+	0	ID=WB182_000196-T1.cds;Parent=WB182_000196-T1;
scaffold_1	funannotate	gene	650424	651767	.	+	.	ID=WB182_000197;
scaffold_1	funannotate	mRNA	650424	651767	.	+	.	ID=WB182_000197-T1;Parent=WB182_000197;product=hypothetical protein;
scaffold_1	funannotate	exon	650424	650665	.	+	.	ID=WB182_000197-T1.exon1;Parent=WB182_000197-T1;
scaffold_1	funannotate	exon	650777	651098	.	+	.	ID=WB182_000197-T1.exon2;Parent=WB182_000197-T1;
scaffold_1	funannotate	exon	651189	651767	.	+	.	ID=WB182_000197-T1.exon3;Parent=WB182_000197-T1;
scaffold_1	funannotate	CDS	650424	650665	.	+	0	ID=WB182_000197-T1.cds;Parent=WB182_000197-T1;
scaffold_1	funannotate	CDS	650777	651098	.	+	1	ID=WB182_000197-T1.cds;Parent=WB182_000197-T1;
scaffold_1	funannotate	CDS	651189	651767	.	+	0	ID=WB182_000197-T1.cds;Parent=WB182_000197-T1;
scaffold_1	funannotate	gene	651955	653113	.	-	.	ID=WB182_000198;
scaffold_1	funannotate	mRNA	651955	653113	.	-	.	ID=WB182_000198-T1;Parent=WB182_000198;product=hypothetical protein;
scaffold_1	funannotate	exon	652653	653113	.	-	.	ID=WB182_000198-T1.exon1;Parent=WB182_000198-T1;
scaffold_1	funannotate	exon	651955	652609	.	-	.	ID=WB182_000198-T1.exon2;Parent=WB182_000198-T1;
scaffold_1	funannotate	CDS	652653	653113	.	-	0	ID=WB182_000198-T1.cds;Parent=WB182_000198-T1;
scaffold_1	funannotate	CDS	651955	652609	.	-	1	ID=WB182_000198-T1.cds;Parent=WB182_000198-T1;
scaffold_1	funannotate	gene	655536	656192	.	+	.	ID=WB182_000199;
scaffold_1	funannotate	mRNA	655536	656192	.	+	.	ID=WB182_000199-T1;Parent=WB182_000199;product=hypothetical protein;
scaffold_1	funannotate	exon	655536	656192	.	+	.	ID=WB182_000199-T1.exon1;Parent=WB182_000199-T1;
scaffold_1	funannotate	CDS	655536	656192	.	+	0	ID=WB182_000199-T1.cds;Parent=WB182_000199-T1;
scaffold_1	funannotate	gene	657102	659836	.	+	.	ID=WB182_000200;
scaffold_1	funannotate	mRNA	657102	659836	.	+	.	ID=WB182_000200-T1;Parent=WB182_000200;product=hypothetical protein;
scaffold_1	funannotate	exon	657102	659047	.	+	.	ID=WB182_000200-T1.exon1;Parent=WB182_000200-T1;
scaffold_1	funannotate	exon	659206	659836	.	+	.	ID=WB182_000200-T1.exon2;Parent=WB182_000200-T1;
scaffold_1	funannotate	CDS	657102	659047	.	+	0	ID=WB182_000200-T1.cds;Parent=WB182_000200-T1;
scaffold_1	funannotate	CDS	659206	659836	.	+	1	ID=WB182_000200-T1.cds;Parent=WB182_000200-T1;
scaffold_1	funannotate	gene	660386	662446	.	-	.	ID=WB182_000201;
scaffold_1	funannotate	mRNA	660386	662446	.	-	.	ID=WB182_000201-T1;Parent=WB182_000201;product=hypothetical protein;
scaffold_1	funannotate	exon	662297	662446	.	-	.	ID=WB182_000201-T1.exon1;Parent=WB182_000201-T1;
scaffold_1	funannotate	exon	662070	662243	.	-	.	ID=WB182_000201-T1.exon2;Parent=WB182_000201-T1;
scaffold_1	funannotate	exon	661668	661979	.	-	.	ID=WB182_000201-T1.exon3;Parent=WB182_000201-T1;
scaffold_1	funannotate	exon	660736	661505	.	-	.	ID=WB182_000201-T1.exon4;Parent=WB182_000201-T1;
scaffold_1	funannotate	exon	660621	660681	.	-	.	ID=WB182_000201-T1.exon5;Parent=WB182_000201-T1;
scaffold_1	funannotate	exon	660386	660565	.	-	.	ID=WB182_000201-T1.exon6;Parent=WB182_000201-T1;
scaffold_1	funannotate	CDS	662297	662446	.	-	0	ID=WB182_000201-T1.cds;Parent=WB182_000201-T1;
scaffold_1	funannotate	CDS	662070	662243	.	-	0	ID=WB182_000201-T1.cds;Parent=WB182_000201-T1;
scaffold_1	funannotate	CDS	661668	661979	.	-	0	ID=WB182_000201-T1.cds;Parent=WB182_000201-T1;
scaffold_1	funannotate	CDS	660736	661505	.	-	0	ID=WB182_000201-T1.cds;Parent=WB182_000201-T1;
scaffold_1	funannotate	CDS	660621	660681	.	-	1	ID=WB182_000201-T1.cds;Parent=WB182_000201-T1;
scaffold_1	funannotate	CDS	660386	660565	.	-	0	ID=WB182_000201-T1.cds;Parent=WB182_000201-T1;
scaffold_1	funannotate	gene	663326	665095	.	+	.	ID=WB182_000202;
scaffold_1	funannotate	mRNA	663326	665095	.	+	.	ID=WB182_000202-T1;Parent=WB182_000202;product=hypothetical protein;
scaffold_1	funannotate	exon	663326	663401	.	+	.	ID=WB182_000202-T1.exon1;Parent=WB182_000202-T1;
scaffold_1	funannotate	exon	663475	663933	.	+	.	ID=WB182_000202-T1.exon2;Parent=WB182_000202-T1;
scaffold_1	funannotate	exon	664028	664212	.	+	.	ID=WB182_000202-T1.exon3;Parent=WB182_000202-T1;
scaffold_1	funannotate	exon	664271	665095	.	+	.	ID=WB182_000202-T1.exon4;Parent=WB182_000202-T1;
scaffold_1	funannotate	CDS	663326	663401	.	+	0	ID=WB182_000202-T1.cds;Parent=WB182_000202-T1;
scaffold_1	funannotate	CDS	663475	663933	.	+	2	ID=WB182_000202-T1.cds;Parent=WB182_000202-T1;
scaffold_1	funannotate	CDS	664028	664212	.	+	2	ID=WB182_000202-T1.cds;Parent=WB182_000202-T1;
scaffold_1	funannotate	CDS	664271	665095	.	+	0	ID=WB182_000202-T1.cds;Parent=WB182_000202-T1;
scaffold_1	funannotate	gene	667818	669087	.	+	.	ID=WB182_000203;
scaffold_1	funannotate	mRNA	667818	669087	.	+	.	ID=WB182_000203-T1;Parent=WB182_000203;product=hypothetical protein;
scaffold_1	funannotate	exon	667818	668206	.	+	.	ID=WB182_000203-T1.exon1;Parent=WB182_000203-T1;
scaffold_1	funannotate	exon	668292	668454	.	+	.	ID=WB182_000203-T1.exon2;Parent=WB182_000203-T1;
scaffold_1	funannotate	exon	668536	669087	.	+	.	ID=WB182_000203-T1.exon3;Parent=WB182_000203-T1;
scaffold_1	funannotate	CDS	667818	668206	.	+	0	ID=WB182_000203-T1.cds;Parent=WB182_000203-T1;
scaffold_1	funannotate	CDS	668292	668454	.	+	1	ID=WB182_000203-T1.cds;Parent=WB182_000203-T1;
scaffold_1	funannotate	CDS	668536	669087	.	+	0	ID=WB182_000203-T1.cds;Parent=WB182_000203-T1;
scaffold_1	funannotate	gene	671758	672372	.	+	.	ID=WB182_000204;
scaffold_1	funannotate	mRNA	671758	672372	.	+	.	ID=WB182_000204-T1;Parent=WB182_000204;product=hypothetical protein;
scaffold_1	funannotate	exon	671758	671853	.	+	.	ID=WB182_000204-T1.exon1;Parent=WB182_000204-T1;
scaffold_1	funannotate	exon	672088	672372	.	+	.	ID=WB182_000204-T1.exon2;Parent=WB182_000204-T1;
scaffold_1	funannotate	CDS	671758	671853	.	+	0	ID=WB182_000204-T1.cds;Parent=WB182_000204-T1;
scaffold_1	funannotate	CDS	672088	672372	.	+	0	ID=WB182_000204-T1.cds;Parent=WB182_000204-T1;
scaffold_1	funannotate	gene	672568	672986	.	+	.	ID=WB182_000205;
scaffold_1	funannotate	mRNA	672568	672986	.	+	.	ID=WB182_000205-T1;Parent=WB182_000205;product=hypothetical protein;
scaffold_1	funannotate	exon	672568	672720	.	+	.	ID=WB182_000205-T1.exon1;Parent=WB182_000205-T1;
scaffold_1	funannotate	exon	672741	672986	.	+	.	ID=WB182_000205-T1.exon2;Parent=WB182_000205-T1;
scaffold_1	funannotate	CDS	672568	672720	.	+	0	ID=WB182_000205-T1.cds;Parent=WB182_000205-T1;
scaffold_1	funannotate	CDS	672741	672986	.	+	0	ID=WB182_000205-T1.cds;Parent=WB182_000205-T1;
scaffold_1	funannotate	gene	673532	674335	.	-	.	ID=WB182_000206;
scaffold_1	funannotate	mRNA	673532	674335	.	-	.	ID=WB182_000206-T1;Parent=WB182_000206;product=hypothetical protein;
scaffold_1	funannotate	exon	673952	674335	.	-	.	ID=WB182_000206-T1.exon1;Parent=WB182_000206-T1;
scaffold_1	funannotate	exon	673532	673927	.	-	.	ID=WB182_000206-T1.exon2;Parent=WB182_000206-T1;
scaffold_1	funannotate	CDS	673952	674335	.	-	0	ID=WB182_000206-T1.cds;Parent=WB182_000206-T1;
scaffold_1	funannotate	CDS	673532	673927	.	-	0	ID=WB182_000206-T1.cds;Parent=WB182_000206-T1;
scaffold_1	funannotate	gene	682270	682560	.	+	.	ID=WB182_000207;
scaffold_1	funannotate	mRNA	682270	682560	.	+	.	ID=WB182_000207-T1;Parent=WB182_000207;product=hypothetical protein;
scaffold_1	funannotate	exon	682270	682560	.	+	.	ID=WB182_000207-T1.exon1;Parent=WB182_000207-T1;
scaffold_1	funannotate	CDS	682270	682560	.	+	0	ID=WB182_000207-T1.cds;Parent=WB182_000207-T1;
scaffold_1	funannotate	gene	686185	688066	.	+	.	ID=WB182_000208;
scaffold_1	funannotate	mRNA	686185	688066	.	+	.	ID=WB182_000208-T1;Parent=WB182_000208;product=hypothetical protein;
scaffold_1	funannotate	exon	686185	686590	.	+	.	ID=WB182_000208-T1.exon1;Parent=WB182_000208-T1;
scaffold_1	funannotate	exon	686750	687704	.	+	.	ID=WB182_000208-T1.exon2;Parent=WB182_000208-T1;
scaffold_1	funannotate	exon	687751	688066	.	+	.	ID=WB182_000208-T1.exon3;Parent=WB182_000208-T1;
scaffold_1	funannotate	CDS	686185	686590	.	+	0	ID=WB182_000208-T1.cds;Parent=WB182_000208-T1;
scaffold_1	funannotate	CDS	686750	687704	.	+	2	ID=WB182_000208-T1.cds;Parent=WB182_000208-T1;
scaffold_1	funannotate	CDS	687751	688066	.	+	1	ID=WB182_000208-T1.cds;Parent=WB182_000208-T1;
scaffold_1	funannotate	gene	688128	689346	.	+	.	ID=WB182_000209;
scaffold_1	funannotate	mRNA	688128	689346	.	+	.	ID=WB182_000209-T1;Parent=WB182_000209;product=hypothetical protein;
scaffold_1	funannotate	exon	688128	688243	.	+	.	ID=WB182_000209-T1.exon1;Parent=WB182_000209-T1;
scaffold_1	funannotate	exon	688258	689132	.	+	.	ID=WB182_000209-T1.exon2;Parent=WB182_000209-T1;
scaffold_1	funannotate	exon	689255	689346	.	+	.	ID=WB182_000209-T1.exon3;Parent=WB182_000209-T1;
scaffold_1	funannotate	CDS	688128	688243	.	+	0	ID=WB182_000209-T1.cds;Parent=WB182_000209-T1;
scaffold_1	funannotate	CDS	688258	689132	.	+	1	ID=WB182_000209-T1.cds;Parent=WB182_000209-T1;
scaffold_1	funannotate	CDS	689255	689346	.	+	2	ID=WB182_000209-T1.cds;Parent=WB182_000209-T1;
scaffold_1	funannotate	gene	703559	705447	.	+	.	ID=WB182_000210;
scaffold_1	funannotate	mRNA	703559	705447	.	+	.	ID=WB182_000210-T1;Parent=WB182_000210;product=hypothetical protein;
scaffold_1	funannotate	exon	703559	704893	.	+	.	ID=WB182_000210-T1.exon1;Parent=WB182_000210-T1;
scaffold_1	funannotate	exon	704951	705079	.	+	.	ID=WB182_000210-T1.exon2;Parent=WB182_000210-T1;
scaffold_1	funannotate	exon	705132	705212	.	+	.	ID=WB182_000210-T1.exon3;Parent=WB182_000210-T1;
scaffold_1	funannotate	exon	705283	705447	.	+	.	ID=WB182_000210-T1.exon4;Parent=WB182_000210-T1;
scaffold_1	funannotate	CDS	703559	704893	.	+	0	ID=WB182_000210-T1.cds;Parent=WB182_000210-T1;
scaffold_1	funannotate	CDS	704951	705079	.	+	0	ID=WB182_000210-T1.cds;Parent=WB182_000210-T1;
scaffold_1	funannotate	CDS	705132	705212	.	+	0	ID=WB182_000210-T1.cds;Parent=WB182_000210-T1;
scaffold_1	funannotate	CDS	705283	705447	.	+	0	ID=WB182_000210-T1.cds;Parent=WB182_000210-T1;
scaffold_1	funannotate	gene	709168	710677	.	-	.	ID=WB182_000211;
scaffold_1	funannotate	mRNA	709168	710677	.	-	.	ID=WB182_000211-T1;Parent=WB182_000211;product=hypothetical protein;
scaffold_1	funannotate	exon	710470	710677	.	-	.	ID=WB182_000211-T1.exon1;Parent=WB182_000211-T1;
scaffold_1	funannotate	exon	709957	710398	.	-	.	ID=WB182_000211-T1.exon2;Parent=WB182_000211-T1;
scaffold_1	funannotate	exon	709168	709852	.	-	.	ID=WB182_000211-T1.exon3;Parent=WB182_000211-T1;
scaffold_1	funannotate	CDS	710470	710677	.	-	0	ID=WB182_000211-T1.cds;Parent=WB182_000211-T1;
scaffold_1	funannotate	CDS	709957	710398	.	-	2	ID=WB182_000211-T1.cds;Parent=WB182_000211-T1;
scaffold_1	funannotate	CDS	709168	709852	.	-	1	ID=WB182_000211-T1.cds;Parent=WB182_000211-T1;
scaffold_1	funannotate	gene	714345	715266	.	+	.	ID=WB182_000212;
scaffold_1	funannotate	mRNA	714345	715266	.	+	.	ID=WB182_000212-T1;Parent=WB182_000212;product=hypothetical protein;
scaffold_1	funannotate	exon	714345	714567	.	+	.	ID=WB182_000212-T1.exon1;Parent=WB182_000212-T1;
scaffold_1	funannotate	exon	714641	715266	.	+	.	ID=WB182_000212-T1.exon2;Parent=WB182_000212-T1;
scaffold_1	funannotate	CDS	714345	714567	.	+	0	ID=WB182_000212-T1.cds;Parent=WB182_000212-T1;
scaffold_1	funannotate	CDS	714641	715266	.	+	2	ID=WB182_000212-T1.cds;Parent=WB182_000212-T1;
scaffold_1	funannotate	gene	725648	726919	.	-	.	ID=WB182_000213;
scaffold_1	funannotate	mRNA	725648	726919	.	-	.	ID=WB182_000213-T1;Parent=WB182_000213;product=hypothetical protein;
scaffold_1	funannotate	exon	725648	726919	.	-	.	ID=WB182_000213-T1.exon1;Parent=WB182_000213-T1;
scaffold_1	funannotate	CDS	725648	726919	.	-	0	ID=WB182_000213-T1.cds;Parent=WB182_000213-T1;
scaffold_1	funannotate	gene	737918	738951	.	-	.	ID=WB182_000214;
scaffold_1	funannotate	mRNA	737918	738951	.	-	.	ID=WB182_000214-T1;Parent=WB182_000214;product=hypothetical protein;
scaffold_1	funannotate	exon	738910	738951	.	-	.	ID=WB182_000214-T1.exon1;Parent=WB182_000214-T1;
scaffold_1	funannotate	exon	738515	738838	.	-	.	ID=WB182_000214-T1.exon2;Parent=WB182_000214-T1;
scaffold_1	funannotate	exon	738206	738367	.	-	.	ID=WB182_000214-T1.exon3;Parent=WB182_000214-T1;
scaffold_1	funannotate	exon	737918	738106	.	-	.	ID=WB182_000214-T1.exon4;Parent=WB182_000214-T1;
scaffold_1	funannotate	CDS	738910	738951	.	-	0	ID=WB182_000214-T1.cds;Parent=WB182_000214-T1;
scaffold_1	funannotate	CDS	738515	738838	.	-	0	ID=WB182_000214-T1.cds;Parent=WB182_000214-T1;
scaffold_1	funannotate	CDS	738206	738367	.	-	0	ID=WB182_000214-T1.cds;Parent=WB182_000214-T1;
scaffold_1	funannotate	CDS	737918	738106	.	-	0	ID=WB182_000214-T1.cds;Parent=WB182_000214-T1;
scaffold_1	funannotate	gene	740194	741108	.	-	.	ID=WB182_000215;
scaffold_1	funannotate	mRNA	740194	741108	.	-	.	ID=WB182_000215-T1;Parent=WB182_000215;product=hypothetical protein;
scaffold_1	funannotate	exon	740194	741108	.	-	.	ID=WB182_000215-T1.exon1;Parent=WB182_000215-T1;
scaffold_1	funannotate	CDS	740194	741108	.	-	0	ID=WB182_000215-T1.cds;Parent=WB182_000215-T1;
scaffold_1	funannotate	gene	742639	743601	.	+	.	ID=WB182_000216;
scaffold_1	funannotate	mRNA	742639	743601	.	+	.	ID=WB182_000216-T1;Parent=WB182_000216;product=hypothetical protein;
scaffold_1	funannotate	exon	742639	743419	.	+	.	ID=WB182_000216-T1.exon1;Parent=WB182_000216-T1;
scaffold_1	funannotate	exon	743498	743601	.	+	.	ID=WB182_000216-T1.exon2;Parent=WB182_000216-T1;
scaffold_1	funannotate	CDS	742639	743419	.	+	0	ID=WB182_000216-T1.cds;Parent=WB182_000216-T1;
scaffold_1	funannotate	CDS	743498	743601	.	+	2	ID=WB182_000216-T1.cds;Parent=WB182_000216-T1;
scaffold_1	funannotate	gene	744652	746292	.	-	.	ID=WB182_000217;
scaffold_1	funannotate	mRNA	744652	746292	.	-	.	ID=WB182_000217-T1;Parent=WB182_000217;product=hypothetical protein;
scaffold_1	funannotate	exon	745939	746292	.	-	.	ID=WB182_000217-T1.exon1;Parent=WB182_000217-T1;
scaffold_1	funannotate	exon	744652	745809	.	-	.	ID=WB182_000217-T1.exon2;Parent=WB182_000217-T1;
scaffold_1	funannotate	CDS	745939	746292	.	-	0	ID=WB182_000217-T1.cds;Parent=WB182_000217-T1;
scaffold_1	funannotate	CDS	744652	745809	.	-	0	ID=WB182_000217-T1.cds;Parent=WB182_000217-T1;
scaffold_1	funannotate	gene	748476	748752	.	+	.	ID=WB182_000218;
scaffold_1	funannotate	mRNA	748476	748752	.	+	.	ID=WB182_000218-T1;Parent=WB182_000218;product=hypothetical protein;
scaffold_1	funannotate	exon	748476	748604	.	+	.	ID=WB182_000218-T1.exon1;Parent=WB182_000218-T1;
scaffold_1	funannotate	exon	748660	748752	.	+	.	ID=WB182_000218-T1.exon2;Parent=WB182_000218-T1;
scaffold_1	funannotate	CDS	748476	748604	.	+	0	ID=WB182_000218-T1.cds;Parent=WB182_000218-T1;
scaffold_1	funannotate	CDS	748660	748752	.	+	0	ID=WB182_000218-T1.cds;Parent=WB182_000218-T1;
scaffold_1	funannotate	gene	749162	749751	.	-	.	ID=WB182_000219;
scaffold_1	funannotate	mRNA	749162	749751	.	-	.	ID=WB182_000219-T1;Parent=WB182_000219;product=hypothetical protein;
scaffold_1	funannotate	exon	749528	749751	.	-	.	ID=WB182_000219-T1.exon1;Parent=WB182_000219-T1;
scaffold_1	funannotate	exon	749162	749408	.	-	.	ID=WB182_000219-T1.exon2;Parent=WB182_000219-T1;
scaffold_1	funannotate	CDS	749528	749751	.	-	0	ID=WB182_000219-T1.cds;Parent=WB182_000219-T1;
scaffold_1	funannotate	CDS	749162	749408	.	-	1	ID=WB182_000219-T1.cds;Parent=WB182_000219-T1;
scaffold_1	funannotate	gene	750441	751156	.	-	.	ID=WB182_000220;
scaffold_1	funannotate	mRNA	750441	751156	.	-	.	ID=WB182_000220-T1;Parent=WB182_000220;product=hypothetical protein;
scaffold_1	funannotate	exon	751121	751156	.	-	.	ID=WB182_000220-T1.exon1;Parent=WB182_000220-T1;
scaffold_1	funannotate	exon	750826	751098	.	-	.	ID=WB182_000220-T1.exon2;Parent=WB182_000220-T1;
scaffold_1	funannotate	exon	750441	750812	.	-	.	ID=WB182_000220-T1.exon3;Parent=WB182_000220-T1;
scaffold_1	funannotate	CDS	751121	751156	.	-	0	ID=WB182_000220-T1.cds;Parent=WB182_000220-T1;
scaffold_1	funannotate	CDS	750826	751098	.	-	0	ID=WB182_000220-T1.cds;Parent=WB182_000220-T1;
scaffold_1	funannotate	CDS	750441	750812	.	-	0	ID=WB182_000220-T1.cds;Parent=WB182_000220-T1;
scaffold_1	funannotate	gene	752654	754710	.	-	.	ID=WB182_000221;
scaffold_1	funannotate	mRNA	752654	754710	.	-	.	ID=WB182_000221-T1;Parent=WB182_000221;product=hypothetical protein;
scaffold_1	funannotate	exon	754540	754710	.	-	.	ID=WB182_000221-T1.exon1;Parent=WB182_000221-T1;
scaffold_1	funannotate	exon	754396	754466	.	-	.	ID=WB182_000221-T1.exon2;Parent=WB182_000221-T1;
scaffold_1	funannotate	exon	754223	754336	.	-	.	ID=WB182_000221-T1.exon3;Parent=WB182_000221-T1;
scaffold_1	funannotate	exon	754146	754162	.	-	.	ID=WB182_000221-T1.exon4;Parent=WB182_000221-T1;
scaffold_1	funannotate	exon	753669	754028	.	-	.	ID=WB182_000221-T1.exon5;Parent=WB182_000221-T1;
scaffold_1	funannotate	exon	753573	753592	.	-	.	ID=WB182_000221-T1.exon6;Parent=WB182_000221-T1;
scaffold_1	funannotate	exon	753186	753515	.	-	.	ID=WB182_000221-T1.exon7;Parent=WB182_000221-T1;
scaffold_1	funannotate	exon	752654	753133	.	-	.	ID=WB182_000221-T1.exon8;Parent=WB182_000221-T1;
scaffold_1	funannotate	CDS	754540	754710	.	-	0	ID=WB182_000221-T1.cds;Parent=WB182_000221-T1;
scaffold_1	funannotate	CDS	754396	754466	.	-	0	ID=WB182_000221-T1.cds;Parent=WB182_000221-T1;
scaffold_1	funannotate	CDS	754223	754336	.	-	1	ID=WB182_000221-T1.cds;Parent=WB182_000221-T1;
scaffold_1	funannotate	CDS	754146	754162	.	-	1	ID=WB182_000221-T1.cds;Parent=WB182_000221-T1;
scaffold_1	funannotate	CDS	753669	754028	.	-	2	ID=WB182_000221-T1.cds;Parent=WB182_000221-T1;
scaffold_1	funannotate	CDS	753573	753592	.	-	2	ID=WB182_000221-T1.cds;Parent=WB182_000221-T1;
scaffold_1	funannotate	CDS	753186	753515	.	-	0	ID=WB182_000221-T1.cds;Parent=WB182_000221-T1;
scaffold_1	funannotate	CDS	752654	753133	.	-	0	ID=WB182_000221-T1.cds;Parent=WB182_000221-T1;
scaffold_1	funannotate	gene	755822	756558	.	-	.	ID=WB182_000222;
scaffold_1	funannotate	mRNA	755822	756558	.	-	.	ID=WB182_000222-T1;Parent=WB182_000222;product=hypothetical protein;
scaffold_1	funannotate	exon	756347	756558	.	-	.	ID=WB182_000222-T1.exon1;Parent=WB182_000222-T1;
scaffold_1	funannotate	exon	755822	756296	.	-	.	ID=WB182_000222-T1.exon2;Parent=WB182_000222-T1;
scaffold_1	funannotate	CDS	756347	756558	.	-	0	ID=WB182_000222-T1.cds;Parent=WB182_000222-T1;
scaffold_1	funannotate	CDS	755822	756296	.	-	1	ID=WB182_000222-T1.cds;Parent=WB182_000222-T1;
scaffold_1	funannotate	gene	759506	760029	.	+	.	ID=WB182_000223;
scaffold_1	funannotate	mRNA	759506	760029	.	+	.	ID=WB182_000223-T1;Parent=WB182_000223;product=hypothetical protein;
scaffold_1	funannotate	exon	759506	759561	.	+	.	ID=WB182_000223-T1.exon1;Parent=WB182_000223-T1;
scaffold_1	funannotate	exon	759879	760029	.	+	.	ID=WB182_000223-T1.exon2;Parent=WB182_000223-T1;
scaffold_1	funannotate	CDS	759506	759561	.	+	0	ID=WB182_000223-T1.cds;Parent=WB182_000223-T1;
scaffold_1	funannotate	CDS	759879	760029	.	+	1	ID=WB182_000223-T1.cds;Parent=WB182_000223-T1;
scaffold_1	funannotate	gene	761908	763489	.	+	.	ID=WB182_000224;
scaffold_1	funannotate	mRNA	761908	763489	.	+	.	ID=WB182_000224-T1;Parent=WB182_000224;product=hypothetical protein;
scaffold_1	funannotate	exon	761908	762063	.	+	.	ID=WB182_000224-T1.exon1;Parent=WB182_000224-T1;
scaffold_1	funannotate	exon	762130	762342	.	+	.	ID=WB182_000224-T1.exon2;Parent=WB182_000224-T1;
scaffold_1	funannotate	exon	762428	763489	.	+	.	ID=WB182_000224-T1.exon3;Parent=WB182_000224-T1;
scaffold_1	funannotate	CDS	761908	762063	.	+	0	ID=WB182_000224-T1.cds;Parent=WB182_000224-T1;
scaffold_1	funannotate	CDS	762130	762342	.	+	0	ID=WB182_000224-T1.cds;Parent=WB182_000224-T1;
scaffold_1	funannotate	CDS	762428	763489	.	+	0	ID=WB182_000224-T1.cds;Parent=WB182_000224-T1;
scaffold_1	funannotate	gene	765129	766643	.	+	.	ID=WB182_000225;
scaffold_1	funannotate	mRNA	765129	766643	.	+	.	ID=WB182_000225-T1;Parent=WB182_000225;product=hypothetical protein;
scaffold_1	funannotate	exon	765129	766643	.	+	.	ID=WB182_000225-T1.exon1;Parent=WB182_000225-T1;
scaffold_1	funannotate	CDS	765129	766643	.	+	0	ID=WB182_000225-T1.cds;Parent=WB182_000225-T1;
scaffold_1	funannotate	gene	772334	773839	.	+	.	ID=WB182_000226;
scaffold_1	funannotate	mRNA	772334	773839	.	+	.	ID=WB182_000226-T1;Parent=WB182_000226;product=hypothetical protein;
scaffold_1	funannotate	exon	772334	773839	.	+	.	ID=WB182_000226-T1.exon1;Parent=WB182_000226-T1;
scaffold_1	funannotate	CDS	772334	773839	.	+	0	ID=WB182_000226-T1.cds;Parent=WB182_000226-T1;
scaffold_1	funannotate	gene	775282	776757	.	+	.	ID=WB182_000227;
scaffold_1	funannotate	mRNA	775282	776757	.	+	.	ID=WB182_000227-T1;Parent=WB182_000227;product=hypothetical protein;
scaffold_1	funannotate	exon	775282	776757	.	+	.	ID=WB182_000227-T1.exon1;Parent=WB182_000227-T1;
scaffold_1	funannotate	CDS	775282	776757	.	+	0	ID=WB182_000227-T1.cds;Parent=WB182_000227-T1;
scaffold_1	funannotate	gene	777320	778886	.	+	.	ID=WB182_000228;
scaffold_1	funannotate	mRNA	777320	778886	.	+	.	ID=WB182_000228-T1;Parent=WB182_000228;product=hypothetical protein;
scaffold_1	funannotate	exon	777320	777572	.	+	.	ID=WB182_000228-T1.exon1;Parent=WB182_000228-T1;
scaffold_1	funannotate	exon	777703	778886	.	+	.	ID=WB182_000228-T1.exon2;Parent=WB182_000228-T1;
scaffold_1	funannotate	CDS	777320	777572	.	+	0	ID=WB182_000228-T1.cds;Parent=WB182_000228-T1;
scaffold_1	funannotate	CDS	777703	778886	.	+	2	ID=WB182_000228-T1.cds;Parent=WB182_000228-T1;
scaffold_1	funannotate	gene	779903	781403	.	+	.	ID=WB182_000229;
scaffold_1	funannotate	mRNA	779903	781403	.	+	.	ID=WB182_000229-T1;Parent=WB182_000229;product=hypothetical protein;
scaffold_1	funannotate	exon	779903	780136	.	+	.	ID=WB182_000229-T1.exon1;Parent=WB182_000229-T1;
scaffold_1	funannotate	exon	780219	781403	.	+	.	ID=WB182_000229-T1.exon2;Parent=WB182_000229-T1;
scaffold_1	funannotate	CDS	779903	780136	.	+	0	ID=WB182_000229-T1.cds;Parent=WB182_000229-T1;
scaffold_1	funannotate	CDS	780219	781403	.	+	0	ID=WB182_000229-T1.cds;Parent=WB182_000229-T1;
scaffold_1	funannotate	gene	784700	786701	.	+	.	ID=WB182_000230;
scaffold_1	funannotate	mRNA	784700	786701	.	+	.	ID=WB182_000230-T1;Parent=WB182_000230;product=hypothetical protein;
scaffold_1	funannotate	exon	784700	784951	.	+	.	ID=WB182_000230-T1.exon1;Parent=WB182_000230-T1;
scaffold_1	funannotate	exon	785045	786314	.	+	.	ID=WB182_000230-T1.exon2;Parent=WB182_000230-T1;
scaffold_1	funannotate	exon	786373	786701	.	+	.	ID=WB182_000230-T1.exon3;Parent=WB182_000230-T1;
scaffold_1	funannotate	CDS	784700	784951	.	+	0	ID=WB182_000230-T1.cds;Parent=WB182_000230-T1;
scaffold_1	funannotate	CDS	785045	786314	.	+	0	ID=WB182_000230-T1.cds;Parent=WB182_000230-T1;
scaffold_1	funannotate	CDS	786373	786701	.	+	2	ID=WB182_000230-T1.cds;Parent=WB182_000230-T1;
scaffold_1	funannotate	gene	787499	787900	.	-	.	ID=WB182_000231;
scaffold_1	funannotate	mRNA	787499	787900	.	-	.	ID=WB182_000231-T1;Parent=WB182_000231;product=hypothetical protein;
scaffold_1	funannotate	exon	787499	787900	.	-	.	ID=WB182_000231-T1.exon1;Parent=WB182_000231-T1;
scaffold_1	funannotate	CDS	787499	787900	.	-	0	ID=WB182_000231-T1.cds;Parent=WB182_000231-T1;
scaffold_1	funannotate	gene	805024	806204	.	+	.	ID=WB182_000232;
scaffold_1	funannotate	mRNA	805024	806204	.	+	.	ID=WB182_000232-T1;Parent=WB182_000232;product=hypothetical protein;
scaffold_1	funannotate	exon	805024	805285	.	+	.	ID=WB182_000232-T1.exon1;Parent=WB182_000232-T1;
scaffold_1	funannotate	exon	805345	806204	.	+	.	ID=WB182_000232-T1.exon2;Parent=WB182_000232-T1;
scaffold_1	funannotate	CDS	805024	805285	.	+	0	ID=WB182_000232-T1.cds;Parent=WB182_000232-T1;
scaffold_1	funannotate	CDS	805345	806204	.	+	2	ID=WB182_000232-T1.cds;Parent=WB182_000232-T1;
scaffold_1	funannotate	gene	811287	811973	.	-	.	ID=WB182_000233;
scaffold_1	funannotate	mRNA	811287	811973	.	-	.	ID=WB182_000233-T1;Parent=WB182_000233;product=hypothetical protein;
scaffold_1	funannotate	exon	811287	811973	.	-	.	ID=WB182_000233-T1.exon1;Parent=WB182_000233-T1;
scaffold_1	funannotate	CDS	811287	811973	.	-	0	ID=WB182_000233-T1.cds;Parent=WB182_000233-T1;
scaffold_1	funannotate	gene	813018	813720	.	-	.	ID=WB182_000234;
scaffold_1	funannotate	mRNA	813018	813720	.	-	.	ID=WB182_000234-T1;Parent=WB182_000234;product=hypothetical protein;
scaffold_1	funannotate	exon	813398	813720	.	-	.	ID=WB182_000234-T1.exon1;Parent=WB182_000234-T1;
scaffold_1	funannotate	exon	813018	813339	.	-	.	ID=WB182_000234-T1.exon2;Parent=WB182_000234-T1;
scaffold_1	funannotate	CDS	813398	813720	.	-	0	ID=WB182_000234-T1.cds;Parent=WB182_000234-T1;
scaffold_1	funannotate	CDS	813018	813339	.	-	1	ID=WB182_000234-T1.cds;Parent=WB182_000234-T1;
scaffold_1	funannotate	gene	814648	815706	.	-	.	ID=WB182_000235;
scaffold_1	funannotate	mRNA	814648	815706	.	-	.	ID=WB182_000235-T1;Parent=WB182_000235;product=hypothetical protein;
scaffold_1	funannotate	exon	814648	815706	.	-	.	ID=WB182_000235-T1.exon1;Parent=WB182_000235-T1;
scaffold_1	funannotate	CDS	814648	815706	.	-	0	ID=WB182_000235-T1.cds;Parent=WB182_000235-T1;
scaffold_1	funannotate	gene	816793	818616	.	+	.	ID=WB182_000236;
scaffold_1	funannotate	mRNA	816793	818616	.	+	.	ID=WB182_000236-T1;Parent=WB182_000236;product=hypothetical protein;
scaffold_1	funannotate	exon	816793	818616	.	+	.	ID=WB182_000236-T1.exon1;Parent=WB182_000236-T1;
scaffold_1	funannotate	CDS	816793	818616	.	+	0	ID=WB182_000236-T1.cds;Parent=WB182_000236-T1;
scaffold_1	funannotate	gene	819912	822066	.	+	.	ID=WB182_000237;
scaffold_1	funannotate	mRNA	819912	822066	.	+	.	ID=WB182_000237-T1;Parent=WB182_000237;product=hypothetical protein;
scaffold_1	funannotate	exon	819912	820196	.	+	.	ID=WB182_000237-T1.exon1;Parent=WB182_000237-T1;
scaffold_1	funannotate	exon	820284	820719	.	+	.	ID=WB182_000237-T1.exon2;Parent=WB182_000237-T1;
scaffold_1	funannotate	exon	820805	822066	.	+	.	ID=WB182_000237-T1.exon3;Parent=WB182_000237-T1;
scaffold_1	funannotate	CDS	819912	820196	.	+	0	ID=WB182_000237-T1.cds;Parent=WB182_000237-T1;
scaffold_1	funannotate	CDS	820284	820719	.	+	0	ID=WB182_000237-T1.cds;Parent=WB182_000237-T1;
scaffold_1	funannotate	CDS	820805	822066	.	+	2	ID=WB182_000237-T1.cds;Parent=WB182_000237-T1;
scaffold_1	funannotate	gene	822720	825873	.	-	.	ID=WB182_000238;
scaffold_1	funannotate	mRNA	822720	825873	.	-	.	ID=WB182_000238-T1;Parent=WB182_000238;product=hypothetical protein;
scaffold_1	funannotate	exon	824212	825873	.	-	.	ID=WB182_000238-T1.exon1;Parent=WB182_000238-T1;
scaffold_1	funannotate	exon	823510	824160	.	-	.	ID=WB182_000238-T1.exon2;Parent=WB182_000238-T1;
scaffold_1	funannotate	exon	822720	823451	.	-	.	ID=WB182_000238-T1.exon3;Parent=WB182_000238-T1;
scaffold_1	funannotate	CDS	824212	825873	.	-	0	ID=WB182_000238-T1.cds;Parent=WB182_000238-T1;
scaffold_1	funannotate	CDS	823510	824160	.	-	0	ID=WB182_000238-T1.cds;Parent=WB182_000238-T1;
scaffold_1	funannotate	CDS	822720	823451	.	-	0	ID=WB182_000238-T1.cds;Parent=WB182_000238-T1;
scaffold_1	funannotate	gene	827760	829608	.	+	.	ID=WB182_000239;
scaffold_1	funannotate	mRNA	827760	829608	.	+	.	ID=WB182_000239-T1;Parent=WB182_000239;product=hypothetical protein;
scaffold_1	funannotate	exon	827760	828276	.	+	.	ID=WB182_000239-T1.exon1;Parent=WB182_000239-T1;
scaffold_1	funannotate	exon	828377	829608	.	+	.	ID=WB182_000239-T1.exon2;Parent=WB182_000239-T1;
scaffold_1	funannotate	CDS	827760	828276	.	+	0	ID=WB182_000239-T1.cds;Parent=WB182_000239-T1;
scaffold_1	funannotate	CDS	828377	829608	.	+	2	ID=WB182_000239-T1.cds;Parent=WB182_000239-T1;
scaffold_1	funannotate	gene	829927	831051	.	-	.	ID=WB182_000240;
scaffold_1	funannotate	mRNA	829927	831051	.	-	.	ID=WB182_000240-T1;Parent=WB182_000240;product=hypothetical protein;
scaffold_1	funannotate	exon	829927	831051	.	-	.	ID=WB182_000240-T1.exon1;Parent=WB182_000240-T1;
scaffold_1	funannotate	CDS	829927	831051	.	-	0	ID=WB182_000240-T1.cds;Parent=WB182_000240-T1;
scaffold_1	funannotate	gene	832031	837352	.	-	.	ID=WB182_000241;
scaffold_1	funannotate	mRNA	832031	837352	.	-	.	ID=WB182_000241-T1;Parent=WB182_000241;product=hypothetical protein;
scaffold_1	funannotate	exon	836652	837352	.	-	.	ID=WB182_000241-T1.exon1;Parent=WB182_000241-T1;
scaffold_1	funannotate	exon	836497	836601	.	-	.	ID=WB182_000241-T1.exon2;Parent=WB182_000241-T1;
scaffold_1	funannotate	exon	835895	836447	.	-	.	ID=WB182_000241-T1.exon3;Parent=WB182_000241-T1;
scaffold_1	funannotate	exon	835131	835557	.	-	.	ID=WB182_000241-T1.exon4;Parent=WB182_000241-T1;
scaffold_1	funannotate	exon	834105	835082	.	-	.	ID=WB182_000241-T1.exon5;Parent=WB182_000241-T1;
scaffold_1	funannotate	exon	832449	834044	.	-	.	ID=WB182_000241-T1.exon6;Parent=WB182_000241-T1;
scaffold_1	funannotate	exon	832031	832386	.	-	.	ID=WB182_000241-T1.exon7;Parent=WB182_000241-T1;
scaffold_1	funannotate	CDS	836652	837352	.	-	0	ID=WB182_000241-T1.cds;Parent=WB182_000241-T1;
scaffold_1	funannotate	CDS	836497	836601	.	-	1	ID=WB182_000241-T1.cds;Parent=WB182_000241-T1;
scaffold_1	funannotate	CDS	835895	836447	.	-	1	ID=WB182_000241-T1.cds;Parent=WB182_000241-T1;
scaffold_1	funannotate	CDS	835131	835557	.	-	0	ID=WB182_000241-T1.cds;Parent=WB182_000241-T1;
scaffold_1	funannotate	CDS	834105	835082	.	-	2	ID=WB182_000241-T1.cds;Parent=WB182_000241-T1;
scaffold_1	funannotate	CDS	832449	834044	.	-	2	ID=WB182_000241-T1.cds;Parent=WB182_000241-T1;
scaffold_1	funannotate	CDS	832031	832386	.	-	2	ID=WB182_000241-T1.cds;Parent=WB182_000241-T1;
scaffold_1	funannotate	gene	839577	841090	.	-	.	ID=WB182_000242;
scaffold_1	funannotate	mRNA	839577	841090	.	-	.	ID=WB182_000242-T1;Parent=WB182_000242;product=hypothetical protein;
scaffold_1	funannotate	exon	840978	841090	.	-	.	ID=WB182_000242-T1.exon1;Parent=WB182_000242-T1;
scaffold_1	funannotate	exon	840477	840900	.	-	.	ID=WB182_000242-T1.exon2;Parent=WB182_000242-T1;
scaffold_1	funannotate	exon	840183	840422	.	-	.	ID=WB182_000242-T1.exon3;Parent=WB182_000242-T1;
scaffold_1	funannotate	exon	840068	840119	.	-	.	ID=WB182_000242-T1.exon4;Parent=WB182_000242-T1;
scaffold_1	funannotate	exon	839577	840007	.	-	.	ID=WB182_000242-T1.exon5;Parent=WB182_000242-T1;
scaffold_1	funannotate	CDS	840978	841090	.	-	0	ID=WB182_000242-T1.cds;Parent=WB182_000242-T1;
scaffold_1	funannotate	CDS	840477	840900	.	-	1	ID=WB182_000242-T1.cds;Parent=WB182_000242-T1;
scaffold_1	funannotate	CDS	840183	840422	.	-	0	ID=WB182_000242-T1.cds;Parent=WB182_000242-T1;
scaffold_1	funannotate	CDS	840068	840119	.	-	0	ID=WB182_000242-T1.cds;Parent=WB182_000242-T1;
scaffold_1	funannotate	CDS	839577	840007	.	-	2	ID=WB182_000242-T1.cds;Parent=WB182_000242-T1;
scaffold_1	funannotate	gene	842113	845440	.	-	.	ID=WB182_000243;
scaffold_1	funannotate	mRNA	842113	845440	.	-	.	ID=WB182_000243-T1;Parent=WB182_000243;product=hypothetical protein;
scaffold_1	funannotate	exon	845142	845440	.	-	.	ID=WB182_000243-T1.exon1;Parent=WB182_000243-T1;
scaffold_1	funannotate	exon	844144	845020	.	-	.	ID=WB182_000243-T1.exon2;Parent=WB182_000243-T1;
scaffold_1	funannotate	exon	843735	844007	.	-	.	ID=WB182_000243-T1.exon3;Parent=WB182_000243-T1;
scaffold_1	funannotate	exon	843419	843688	.	-	.	ID=WB182_000243-T1.exon4;Parent=WB182_000243-T1;
scaffold_1	funannotate	exon	842113	843354	.	-	.	ID=WB182_000243-T1.exon5;Parent=WB182_000243-T1;
scaffold_1	funannotate	CDS	845142	845440	.	-	0	ID=WB182_000243-T1.cds;Parent=WB182_000243-T1;
scaffold_1	funannotate	CDS	844144	845020	.	-	1	ID=WB182_000243-T1.cds;Parent=WB182_000243-T1;
scaffold_1	funannotate	CDS	843735	844007	.	-	0	ID=WB182_000243-T1.cds;Parent=WB182_000243-T1;
scaffold_1	funannotate	CDS	843419	843688	.	-	0	ID=WB182_000243-T1.cds;Parent=WB182_000243-T1;
scaffold_1	funannotate	CDS	842113	843354	.	-	0	ID=WB182_000243-T1.cds;Parent=WB182_000243-T1;
scaffold_1	funannotate	gene	847621	849737	.	-	.	ID=WB182_000244;
scaffold_1	funannotate	mRNA	847621	849737	.	-	.	ID=WB182_000244-T1;Parent=WB182_000244;product=hypothetical protein;
scaffold_1	funannotate	exon	849351	849737	.	-	.	ID=WB182_000244-T1.exon1;Parent=WB182_000244-T1;
scaffold_1	funannotate	exon	847621	849288	.	-	.	ID=WB182_000244-T1.exon2;Parent=WB182_000244-T1;
scaffold_1	funannotate	CDS	849351	849737	.	-	0	ID=WB182_000244-T1.cds;Parent=WB182_000244-T1;
scaffold_1	funannotate	CDS	847621	849288	.	-	0	ID=WB182_000244-T1.cds;Parent=WB182_000244-T1;
scaffold_1	funannotate	gene	852622	854122	.	+	.	ID=WB182_000245;
scaffold_1	funannotate	mRNA	852622	854122	.	+	.	ID=WB182_000245-T1;Parent=WB182_000245;product=hypothetical protein;
scaffold_1	funannotate	exon	852622	852710	.	+	.	ID=WB182_000245-T1.exon1;Parent=WB182_000245-T1;
scaffold_1	funannotate	exon	853009	853895	.	+	.	ID=WB182_000245-T1.exon2;Parent=WB182_000245-T1;
scaffold_1	funannotate	exon	854001	854122	.	+	.	ID=WB182_000245-T1.exon3;Parent=WB182_000245-T1;
scaffold_1	funannotate	CDS	852622	852710	.	+	0	ID=WB182_000245-T1.cds;Parent=WB182_000245-T1;
scaffold_1	funannotate	CDS	853009	853895	.	+	1	ID=WB182_000245-T1.cds;Parent=WB182_000245-T1;
scaffold_1	funannotate	CDS	854001	854122	.	+	2	ID=WB182_000245-T1.cds;Parent=WB182_000245-T1;
scaffold_1	funannotate	gene	854824	857526	.	-	.	ID=WB182_000246;
scaffold_1	funannotate	mRNA	854824	857526	.	-	.	ID=WB182_000246-T1;Parent=WB182_000246;product=hypothetical protein;
scaffold_1	funannotate	exon	857436	857526	.	-	.	ID=WB182_000246-T1.exon1;Parent=WB182_000246-T1;
scaffold_1	funannotate	exon	857303	857370	.	-	.	ID=WB182_000246-T1.exon2;Parent=WB182_000246-T1;
scaffold_1	funannotate	exon	857103	857231	.	-	.	ID=WB182_000246-T1.exon3;Parent=WB182_000246-T1;
scaffold_1	funannotate	exon	856809	857039	.	-	.	ID=WB182_000246-T1.exon4;Parent=WB182_000246-T1;
scaffold_1	funannotate	exon	856290	856754	.	-	.	ID=WB182_000246-T1.exon5;Parent=WB182_000246-T1;
scaffold_1	funannotate	exon	854824	856239	.	-	.	ID=WB182_000246-T1.exon6;Parent=WB182_000246-T1;
scaffold_1	funannotate	CDS	857436	857526	.	-	0	ID=WB182_000246-T1.cds;Parent=WB182_000246-T1;
scaffold_1	funannotate	CDS	857303	857370	.	-	2	ID=WB182_000246-T1.cds;Parent=WB182_000246-T1;
scaffold_1	funannotate	CDS	857103	857231	.	-	0	ID=WB182_000246-T1.cds;Parent=WB182_000246-T1;
scaffold_1	funannotate	CDS	856809	857039	.	-	0	ID=WB182_000246-T1.cds;Parent=WB182_000246-T1;
scaffold_1	funannotate	CDS	856290	856754	.	-	0	ID=WB182_000246-T1.cds;Parent=WB182_000246-T1;
scaffold_1	funannotate	CDS	854824	856239	.	-	0	ID=WB182_000246-T1.cds;Parent=WB182_000246-T1;
scaffold_1	funannotate	gene	858453	858994	.	-	.	ID=WB182_000247;
scaffold_1	funannotate	mRNA	858453	858994	.	-	.	ID=WB182_000247-T1;Parent=WB182_000247;product=hypothetical protein;
scaffold_1	funannotate	exon	858963	858994	.	-	.	ID=WB182_000247-T1.exon1;Parent=WB182_000247-T1;
scaffold_1	funannotate	exon	858705	858819	.	-	.	ID=WB182_000247-T1.exon2;Parent=WB182_000247-T1;
scaffold_1	funannotate	exon	858453	858536	.	-	.	ID=WB182_000247-T1.exon3;Parent=WB182_000247-T1;
scaffold_1	funannotate	CDS	858963	858994	.	-	0	ID=WB182_000247-T1.cds;Parent=WB182_000247-T1;
scaffold_1	funannotate	CDS	858705	858819	.	-	1	ID=WB182_000247-T1.cds;Parent=WB182_000247-T1;
scaffold_1	funannotate	CDS	858453	858536	.	-	0	ID=WB182_000247-T1.cds;Parent=WB182_000247-T1;
scaffold_1	funannotate	gene	859541	861113	.	-	.	ID=WB182_000248;
scaffold_1	funannotate	mRNA	859541	861113	.	-	.	ID=WB182_000248-T1;Parent=WB182_000248;product=hypothetical protein;
scaffold_1	funannotate	exon	860829	861113	.	-	.	ID=WB182_000248-T1.exon1;Parent=WB182_000248-T1;
scaffold_1	funannotate	exon	860591	860765	.	-	.	ID=WB182_000248-T1.exon2;Parent=WB182_000248-T1;
scaffold_1	funannotate	exon	859692	860536	.	-	.	ID=WB182_000248-T1.exon3;Parent=WB182_000248-T1;
scaffold_1	funannotate	exon	859541	859636	.	-	.	ID=WB182_000248-T1.exon4;Parent=WB182_000248-T1;
scaffold_1	funannotate	CDS	860829	861113	.	-	0	ID=WB182_000248-T1.cds;Parent=WB182_000248-T1;
scaffold_1	funannotate	CDS	860591	860765	.	-	0	ID=WB182_000248-T1.cds;Parent=WB182_000248-T1;
scaffold_1	funannotate	CDS	859692	860536	.	-	2	ID=WB182_000248-T1.cds;Parent=WB182_000248-T1;
scaffold_1	funannotate	CDS	859541	859636	.	-	0	ID=WB182_000248-T1.cds;Parent=WB182_000248-T1;
scaffold_1	funannotate	gene	861854	864206	.	+	.	ID=WB182_000249;
scaffold_1	funannotate	mRNA	861854	864206	.	+	.	ID=WB182_000249-T1;Parent=WB182_000249;product=hypothetical protein;
scaffold_1	funannotate	exon	861854	861862	.	+	.	ID=WB182_000249-T1.exon1;Parent=WB182_000249-T1;
scaffold_1	funannotate	exon	862006	862068	.	+	.	ID=WB182_000249-T1.exon2;Parent=WB182_000249-T1;
scaffold_1	funannotate	exon	862178	862987	.	+	.	ID=WB182_000249-T1.exon3;Parent=WB182_000249-T1;
scaffold_1	funannotate	exon	863040	864206	.	+	.	ID=WB182_000249-T1.exon4;Parent=WB182_000249-T1;
scaffold_1	funannotate	CDS	861854	861862	.	+	0	ID=WB182_000249-T1.cds;Parent=WB182_000249-T1;
scaffold_1	funannotate	CDS	862006	862068	.	+	0	ID=WB182_000249-T1.cds;Parent=WB182_000249-T1;
scaffold_1	funannotate	CDS	862178	862987	.	+	0	ID=WB182_000249-T1.cds;Parent=WB182_000249-T1;
scaffold_1	funannotate	CDS	863040	864206	.	+	0	ID=WB182_000249-T1.cds;Parent=WB182_000249-T1;
scaffold_1	funannotate	gene	864851	867637	.	-	.	ID=WB182_000250;
scaffold_1	funannotate	mRNA	864851	867637	.	-	.	ID=WB182_000250-T1;Parent=WB182_000250;product=hypothetical protein;
scaffold_1	funannotate	exon	867515	867637	.	-	.	ID=WB182_000250-T1.exon1;Parent=WB182_000250-T1;
scaffold_1	funannotate	exon	866103	867396	.	-	.	ID=WB182_000250-T1.exon2;Parent=WB182_000250-T1;
scaffold_1	funannotate	exon	865369	865972	.	-	.	ID=WB182_000250-T1.exon3;Parent=WB182_000250-T1;
scaffold_1	funannotate	exon	864851	865139	.	-	.	ID=WB182_000250-T1.exon4;Parent=WB182_000250-T1;
scaffold_1	funannotate	CDS	867515	867637	.	-	0	ID=WB182_000250-T1.cds;Parent=WB182_000250-T1;
scaffold_1	funannotate	CDS	866103	867396	.	-	0	ID=WB182_000250-T1.cds;Parent=WB182_000250-T1;
scaffold_1	funannotate	CDS	865369	865972	.	-	2	ID=WB182_000250-T1.cds;Parent=WB182_000250-T1;
scaffold_1	funannotate	CDS	864851	865139	.	-	1	ID=WB182_000250-T1.cds;Parent=WB182_000250-T1;
scaffold_1	funannotate	gene	868909	869925	.	+	.	ID=WB182_000251;
scaffold_1	funannotate	mRNA	868909	869925	.	+	.	ID=WB182_000251-T1;Parent=WB182_000251;product=hypothetical protein;
scaffold_1	funannotate	exon	868909	869051	.	+	.	ID=WB182_000251-T1.exon1;Parent=WB182_000251-T1;
scaffold_1	funannotate	exon	869102	869313	.	+	.	ID=WB182_000251-T1.exon2;Parent=WB182_000251-T1;
scaffold_1	funannotate	exon	869339	869925	.	+	.	ID=WB182_000251-T1.exon3;Parent=WB182_000251-T1;
scaffold_1	funannotate	CDS	868909	869051	.	+	0	ID=WB182_000251-T1.cds;Parent=WB182_000251-T1;
scaffold_1	funannotate	CDS	869102	869313	.	+	1	ID=WB182_000251-T1.cds;Parent=WB182_000251-T1;
scaffold_1	funannotate	CDS	869339	869925	.	+	2	ID=WB182_000251-T1.cds;Parent=WB182_000251-T1;
scaffold_1	funannotate	gene	870245	871748	.	+	.	ID=WB182_000252;
scaffold_1	funannotate	mRNA	870245	871748	.	+	.	ID=WB182_000252-T1;Parent=WB182_000252;product=hypothetical protein;
scaffold_1	funannotate	exon	870245	871573	.	+	.	ID=WB182_000252-T1.exon1;Parent=WB182_000252-T1;
scaffold_1	funannotate	exon	871689	871748	.	+	.	ID=WB182_000252-T1.exon2;Parent=WB182_000252-T1;
scaffold_1	funannotate	CDS	870245	871573	.	+	0	ID=WB182_000252-T1.cds;Parent=WB182_000252-T1;
scaffold_1	funannotate	CDS	871689	871748	.	+	0	ID=WB182_000252-T1.cds;Parent=WB182_000252-T1;
scaffold_1	funannotate	gene	873942	874820	.	-	.	ID=WB182_000253;
scaffold_1	funannotate	mRNA	873942	874820	.	-	.	ID=WB182_000253-T1;Parent=WB182_000253;product=hypothetical protein;
scaffold_1	funannotate	exon	873942	874820	.	-	.	ID=WB182_000253-T1.exon1;Parent=WB182_000253-T1;
scaffold_1	funannotate	CDS	873942	874820	.	-	0	ID=WB182_000253-T1.cds;Parent=WB182_000253-T1;
scaffold_1	funannotate	gene	875206	875742	.	-	.	ID=WB182_000254;
scaffold_1	funannotate	mRNA	875206	875742	.	-	.	ID=WB182_000254-T1;Parent=WB182_000254;product=hypothetical protein;
scaffold_1	funannotate	exon	875331	875742	.	-	.	ID=WB182_000254-T1.exon1;Parent=WB182_000254-T1;
scaffold_1	funannotate	exon	875254	875273	.	-	.	ID=WB182_000254-T1.exon2;Parent=WB182_000254-T1;
scaffold_1	funannotate	exon	875206	875211	.	-	.	ID=WB182_000254-T1.exon3;Parent=WB182_000254-T1;
scaffold_1	funannotate	CDS	875331	875742	.	-	0	ID=WB182_000254-T1.cds;Parent=WB182_000254-T1;
scaffold_1	funannotate	CDS	875254	875273	.	-	2	ID=WB182_000254-T1.cds;Parent=WB182_000254-T1;
scaffold_1	funannotate	CDS	875206	875211	.	-	0	ID=WB182_000254-T1.cds;Parent=WB182_000254-T1;
scaffold_1	funannotate	gene	877397	878566	.	+	.	ID=WB182_000255;
scaffold_1	funannotate	mRNA	877397	878566	.	+	.	ID=WB182_000255-T1;Parent=WB182_000255;product=hypothetical protein;
scaffold_1	funannotate	exon	877397	877913	.	+	.	ID=WB182_000255-T1.exon1;Parent=WB182_000255-T1;
scaffold_1	funannotate	exon	877971	878328	.	+	.	ID=WB182_000255-T1.exon2;Parent=WB182_000255-T1;
scaffold_1	funannotate	exon	878392	878566	.	+	.	ID=WB182_000255-T1.exon3;Parent=WB182_000255-T1;
scaffold_1	funannotate	CDS	877397	877913	.	+	0	ID=WB182_000255-T1.cds;Parent=WB182_000255-T1;
scaffold_1	funannotate	CDS	877971	878328	.	+	2	ID=WB182_000255-T1.cds;Parent=WB182_000255-T1;
scaffold_1	funannotate	CDS	878392	878566	.	+	1	ID=WB182_000255-T1.cds;Parent=WB182_000255-T1;
scaffold_1	funannotate	gene	878973	879465	.	-	.	ID=WB182_000256;
scaffold_1	funannotate	mRNA	878973	879465	.	-	.	ID=WB182_000256-T1;Parent=WB182_000256;product=hypothetical protein;
scaffold_1	funannotate	exon	879418	879465	.	-	.	ID=WB182_000256-T1.exon1;Parent=WB182_000256-T1;
scaffold_1	funannotate	exon	878973	879356	.	-	.	ID=WB182_000256-T1.exon2;Parent=WB182_000256-T1;
scaffold_1	funannotate	CDS	879418	879465	.	-	0	ID=WB182_000256-T1.cds;Parent=WB182_000256-T1;
scaffold_1	funannotate	CDS	878973	879356	.	-	0	ID=WB182_000256-T1.cds;Parent=WB182_000256-T1;
scaffold_1	funannotate	gene	881465	881932	.	-	.	ID=WB182_000257;
scaffold_1	funannotate	mRNA	881465	881932	.	-	.	ID=WB182_000257-T1;Parent=WB182_000257;product=hypothetical protein;
scaffold_1	funannotate	exon	881465	881932	.	-	.	ID=WB182_000257-T1.exon1;Parent=WB182_000257-T1;
scaffold_1	funannotate	CDS	881465	881932	.	-	0	ID=WB182_000257-T1.cds;Parent=WB182_000257-T1;
scaffold_1	funannotate	gene	883014	885413	.	-	.	ID=WB182_000258;
scaffold_1	funannotate	mRNA	883014	885413	.	-	.	ID=WB182_000258-T1;Parent=WB182_000258;product=hypothetical protein;
scaffold_1	funannotate	exon	883903	885413	.	-	.	ID=WB182_000258-T1.exon1;Parent=WB182_000258-T1;
scaffold_1	funannotate	exon	883731	883833	.	-	.	ID=WB182_000258-T1.exon2;Parent=WB182_000258-T1;
scaffold_1	funannotate	exon	883252	883377	.	-	.	ID=WB182_000258-T1.exon3;Parent=WB182_000258-T1;
scaffold_1	funannotate	exon	883014	883172	.	-	.	ID=WB182_000258-T1.exon4;Parent=WB182_000258-T1;
scaffold_1	funannotate	CDS	883903	885413	.	-	0	ID=WB182_000258-T1.cds;Parent=WB182_000258-T1;
scaffold_1	funannotate	CDS	883731	883833	.	-	1	ID=WB182_000258-T1.cds;Parent=WB182_000258-T1;
scaffold_1	funannotate	CDS	883252	883377	.	-	0	ID=WB182_000258-T1.cds;Parent=WB182_000258-T1;
scaffold_1	funannotate	CDS	883014	883172	.	-	0	ID=WB182_000258-T1.cds;Parent=WB182_000258-T1;
scaffold_1	funannotate	gene	886188	888935	.	-	.	ID=WB182_000259;
scaffold_1	funannotate	mRNA	886188	888935	.	-	.	ID=WB182_000259-T1;Parent=WB182_000259;product=hypothetical protein;
scaffold_1	funannotate	exon	886188	888935	.	-	.	ID=WB182_000259-T1.exon1;Parent=WB182_000259-T1;
scaffold_1	funannotate	CDS	886188	888935	.	-	0	ID=WB182_000259-T1.cds;Parent=WB182_000259-T1;
scaffold_1	funannotate	gene	889466	890392	.	+	.	ID=WB182_000260;
scaffold_1	funannotate	mRNA	889466	890392	.	+	.	ID=WB182_000260-T1;Parent=WB182_000260;product=hypothetical protein;
scaffold_1	funannotate	exon	889466	889538	.	+	.	ID=WB182_000260-T1.exon1;Parent=WB182_000260-T1;
scaffold_1	funannotate	exon	889596	889676	.	+	.	ID=WB182_000260-T1.exon2;Parent=WB182_000260-T1;
scaffold_1	funannotate	exon	889735	889845	.	+	.	ID=WB182_000260-T1.exon3;Parent=WB182_000260-T1;
scaffold_1	funannotate	exon	889927	890253	.	+	.	ID=WB182_000260-T1.exon4;Parent=WB182_000260-T1;
scaffold_1	funannotate	exon	890334	890392	.	+	.	ID=WB182_000260-T1.exon5;Parent=WB182_000260-T1;
scaffold_1	funannotate	CDS	889466	889538	.	+	0	ID=WB182_000260-T1.cds;Parent=WB182_000260-T1;
scaffold_1	funannotate	CDS	889596	889676	.	+	2	ID=WB182_000260-T1.cds;Parent=WB182_000260-T1;
scaffold_1	funannotate	CDS	889735	889845	.	+	2	ID=WB182_000260-T1.cds;Parent=WB182_000260-T1;
scaffold_1	funannotate	CDS	889927	890253	.	+	2	ID=WB182_000260-T1.cds;Parent=WB182_000260-T1;
scaffold_1	funannotate	CDS	890334	890392	.	+	2	ID=WB182_000260-T1.cds;Parent=WB182_000260-T1;
scaffold_1	funannotate	gene	890458	891379	.	+	.	ID=WB182_000261;
scaffold_1	funannotate	mRNA	890458	891379	.	+	.	ID=WB182_000261-T1;Parent=WB182_000261;product=hypothetical protein;
scaffold_1	funannotate	exon	890458	891101	.	+	.	ID=WB182_000261-T1.exon1;Parent=WB182_000261-T1;
scaffold_1	funannotate	exon	891163	891379	.	+	.	ID=WB182_000261-T1.exon2;Parent=WB182_000261-T1;
scaffold_1	funannotate	CDS	890458	891101	.	+	0	ID=WB182_000261-T1.cds;Parent=WB182_000261-T1;
scaffold_1	funannotate	CDS	891163	891379	.	+	1	ID=WB182_000261-T1.cds;Parent=WB182_000261-T1;
scaffold_1	funannotate	gene	892533	893851	.	+	.	ID=WB182_000262;
scaffold_1	funannotate	mRNA	892533	893851	.	+	.	ID=WB182_000262-T1;Parent=WB182_000262;product=hypothetical protein;
scaffold_1	funannotate	exon	892533	892593	.	+	.	ID=WB182_000262-T1.exon1;Parent=WB182_000262-T1;
scaffold_1	funannotate	exon	892663	892700	.	+	.	ID=WB182_000262-T1.exon2;Parent=WB182_000262-T1;
scaffold_1	funannotate	exon	892754	892795	.	+	.	ID=WB182_000262-T1.exon3;Parent=WB182_000262-T1;
scaffold_1	funannotate	exon	892852	892965	.	+	.	ID=WB182_000262-T1.exon4;Parent=WB182_000262-T1;
scaffold_1	funannotate	exon	893025	893158	.	+	.	ID=WB182_000262-T1.exon5;Parent=WB182_000262-T1;
scaffold_1	funannotate	exon	893224	893401	.	+	.	ID=WB182_000262-T1.exon6;Parent=WB182_000262-T1;
scaffold_1	funannotate	exon	893461	893715	.	+	.	ID=WB182_000262-T1.exon7;Parent=WB182_000262-T1;
scaffold_1	funannotate	exon	893768	893851	.	+	.	ID=WB182_000262-T1.exon8;Parent=WB182_000262-T1;
scaffold_1	funannotate	CDS	892533	892593	.	+	0	ID=WB182_000262-T1.cds;Parent=WB182_000262-T1;
scaffold_1	funannotate	CDS	892663	892700	.	+	2	ID=WB182_000262-T1.cds;Parent=WB182_000262-T1;
scaffold_1	funannotate	CDS	892754	892795	.	+	0	ID=WB182_000262-T1.cds;Parent=WB182_000262-T1;
scaffold_1	funannotate	CDS	892852	892965	.	+	0	ID=WB182_000262-T1.cds;Parent=WB182_000262-T1;
scaffold_1	funannotate	CDS	893025	893158	.	+	0	ID=WB182_000262-T1.cds;Parent=WB182_000262-T1;
scaffold_1	funannotate	CDS	893224	893401	.	+	1	ID=WB182_000262-T1.cds;Parent=WB182_000262-T1;
scaffold_1	funannotate	CDS	893461	893715	.	+	0	ID=WB182_000262-T1.cds;Parent=WB182_000262-T1;
scaffold_1	funannotate	CDS	893768	893851	.	+	0	ID=WB182_000262-T1.cds;Parent=WB182_000262-T1;
scaffold_1	funannotate	gene	894980	901818	.	+	.	ID=WB182_000263;
scaffold_1	funannotate	mRNA	894980	901818	.	+	.	ID=WB182_000263-T1;Parent=WB182_000263;product=hypothetical protein;
scaffold_1	funannotate	exon	894980	895062	.	+	.	ID=WB182_000263-T1.exon1;Parent=WB182_000263-T1;
scaffold_1	funannotate	exon	895152	901818	.	+	.	ID=WB182_000263-T1.exon2;Parent=WB182_000263-T1;
scaffold_1	funannotate	CDS	894980	895062	.	+	0	ID=WB182_000263-T1.cds;Parent=WB182_000263-T1;
scaffold_1	funannotate	CDS	895152	901818	.	+	1	ID=WB182_000263-T1.cds;Parent=WB182_000263-T1;
scaffold_1	funannotate	gene	902599	904311	.	-	.	ID=WB182_000264;
scaffold_1	funannotate	mRNA	902599	904311	.	-	.	ID=WB182_000264-T1;Parent=WB182_000264;product=hypothetical protein;
scaffold_1	funannotate	exon	902599	904311	.	-	.	ID=WB182_000264-T1.exon1;Parent=WB182_000264-T1;
scaffold_1	funannotate	CDS	902599	904311	.	-	0	ID=WB182_000264-T1.cds;Parent=WB182_000264-T1;
scaffold_1	funannotate	gene	905274	906430	.	+	.	ID=WB182_000265;
scaffold_1	funannotate	mRNA	905274	906430	.	+	.	ID=WB182_000265-T1;Parent=WB182_000265;product=hypothetical protein;
scaffold_1	funannotate	exon	905274	905352	.	+	.	ID=WB182_000265-T1.exon1;Parent=WB182_000265-T1;
scaffold_1	funannotate	exon	905425	905525	.	+	.	ID=WB182_000265-T1.exon2;Parent=WB182_000265-T1;
scaffold_1	funannotate	exon	905612	906083	.	+	.	ID=WB182_000265-T1.exon3;Parent=WB182_000265-T1;
scaffold_1	funannotate	exon	906182	906283	.	+	.	ID=WB182_000265-T1.exon4;Parent=WB182_000265-T1;
scaffold_1	funannotate	exon	906384	906430	.	+	.	ID=WB182_000265-T1.exon5;Parent=WB182_000265-T1;
scaffold_1	funannotate	CDS	905274	905352	.	+	0	ID=WB182_000265-T1.cds;Parent=WB182_000265-T1;
scaffold_1	funannotate	CDS	905425	905525	.	+	2	ID=WB182_000265-T1.cds;Parent=WB182_000265-T1;
scaffold_1	funannotate	CDS	905612	906083	.	+	0	ID=WB182_000265-T1.cds;Parent=WB182_000265-T1;
scaffold_1	funannotate	CDS	906182	906283	.	+	2	ID=WB182_000265-T1.cds;Parent=WB182_000265-T1;
scaffold_1	funannotate	CDS	906384	906430	.	+	2	ID=WB182_000265-T1.cds;Parent=WB182_000265-T1;
scaffold_1	funannotate	gene	907145	907927	.	+	.	ID=WB182_000266;
scaffold_1	funannotate	mRNA	907145	907927	.	+	.	ID=WB182_000266-T1;Parent=WB182_000266;product=hypothetical protein;
scaffold_1	funannotate	exon	907145	907927	.	+	.	ID=WB182_000266-T1.exon1;Parent=WB182_000266-T1;
scaffold_1	funannotate	CDS	907145	907927	.	+	0	ID=WB182_000266-T1.cds;Parent=WB182_000266-T1;
scaffold_1	funannotate	gene	908378	909100	.	-	.	ID=WB182_000267;
scaffold_1	funannotate	mRNA	908378	909100	.	-	.	ID=WB182_000267-T1;Parent=WB182_000267;product=hypothetical protein;
scaffold_1	funannotate	exon	908378	909100	.	-	.	ID=WB182_000267-T1.exon1;Parent=WB182_000267-T1;
scaffold_1	funannotate	CDS	908378	909100	.	-	0	ID=WB182_000267-T1.cds;Parent=WB182_000267-T1;
scaffold_1	funannotate	gene	911527	912549	.	+	.	ID=WB182_000268;
scaffold_1	funannotate	mRNA	911527	912549	.	+	.	ID=WB182_000268-T1;Parent=WB182_000268;product=hypothetical protein;
scaffold_1	funannotate	exon	911527	912549	.	+	.	ID=WB182_000268-T1.exon1;Parent=WB182_000268-T1;
scaffold_1	funannotate	CDS	911527	912549	.	+	0	ID=WB182_000268-T1.cds;Parent=WB182_000268-T1;
scaffold_1	funannotate	gene	913038	915598	.	+	.	ID=WB182_000269;
scaffold_1	funannotate	mRNA	913038	915598	.	+	.	ID=WB182_000269-T1;Parent=WB182_000269;product=hypothetical protein;
scaffold_1	funannotate	exon	913038	913136	.	+	.	ID=WB182_000269-T1.exon1;Parent=WB182_000269-T1;
scaffold_1	funannotate	exon	913276	913369	.	+	.	ID=WB182_000269-T1.exon2;Parent=WB182_000269-T1;
scaffold_1	funannotate	exon	913454	913954	.	+	.	ID=WB182_000269-T1.exon3;Parent=WB182_000269-T1;
scaffold_1	funannotate	exon	914017	914151	.	+	.	ID=WB182_000269-T1.exon4;Parent=WB182_000269-T1;
scaffold_1	funannotate	exon	914240	914484	.	+	.	ID=WB182_000269-T1.exon5;Parent=WB182_000269-T1;
scaffold_1	funannotate	exon	914756	915145	.	+	.	ID=WB182_000269-T1.exon6;Parent=WB182_000269-T1;
scaffold_1	funannotate	exon	915209	915598	.	+	.	ID=WB182_000269-T1.exon7;Parent=WB182_000269-T1;
scaffold_1	funannotate	CDS	913038	913136	.	+	0	ID=WB182_000269-T1.cds;Parent=WB182_000269-T1;
scaffold_1	funannotate	CDS	913276	913369	.	+	0	ID=WB182_000269-T1.cds;Parent=WB182_000269-T1;
scaffold_1	funannotate	CDS	913454	913954	.	+	2	ID=WB182_000269-T1.cds;Parent=WB182_000269-T1;
scaffold_1	funannotate	CDS	914017	914151	.	+	2	ID=WB182_000269-T1.cds;Parent=WB182_000269-T1;
scaffold_1	funannotate	CDS	914240	914484	.	+	2	ID=WB182_000269-T1.cds;Parent=WB182_000269-T1;
scaffold_1	funannotate	CDS	914756	915145	.	+	0	ID=WB182_000269-T1.cds;Parent=WB182_000269-T1;
scaffold_1	funannotate	CDS	915209	915598	.	+	0	ID=WB182_000269-T1.cds;Parent=WB182_000269-T1;
scaffold_1	funannotate	gene	919594	919982	.	+	.	ID=WB182_000270;
scaffold_1	funannotate	mRNA	919594	919982	.	+	.	ID=WB182_000270-T1;Parent=WB182_000270;product=hypothetical protein;
scaffold_1	funannotate	exon	919594	919803	.	+	.	ID=WB182_000270-T1.exon1;Parent=WB182_000270-T1;
scaffold_1	funannotate	exon	919890	919982	.	+	.	ID=WB182_000270-T1.exon2;Parent=WB182_000270-T1;
scaffold_1	funannotate	CDS	919594	919803	.	+	0	ID=WB182_000270-T1.cds;Parent=WB182_000270-T1;
scaffold_1	funannotate	CDS	919890	919982	.	+	0	ID=WB182_000270-T1.cds;Parent=WB182_000270-T1;
scaffold_1	funannotate	gene	920711	921740	.	-	.	ID=WB182_000271;
scaffold_1	funannotate	mRNA	920711	921740	.	-	.	ID=WB182_000271-T1;Parent=WB182_000271;product=hypothetical protein;
scaffold_1	funannotate	exon	921493	921740	.	-	.	ID=WB182_000271-T1.exon1;Parent=WB182_000271-T1;
scaffold_1	funannotate	exon	921387	921439	.	-	.	ID=WB182_000271-T1.exon2;Parent=WB182_000271-T1;
scaffold_1	funannotate	exon	921252	921311	.	-	.	ID=WB182_000271-T1.exon3;Parent=WB182_000271-T1;
scaffold_1	funannotate	exon	921111	921188	.	-	.	ID=WB182_000271-T1.exon4;Parent=WB182_000271-T1;
scaffold_1	funannotate	exon	920953	921030	.	-	.	ID=WB182_000271-T1.exon5;Parent=WB182_000271-T1;
scaffold_1	funannotate	exon	920711	920871	.	-	.	ID=WB182_000271-T1.exon6;Parent=WB182_000271-T1;
[truncated: 113,848 more rows]
