# Supplementary material for: Population genomics of the grapevine pathogen Eutypa lata reveals evidence for population expansion and intraspecific differences in secondary metabolite gene clusters
Source: PLoS Genet. 2022 Apr 1;18(4):e1010153. doi: 10.1371/journal.pgen.1010153 (PMC9007359; doi:10.1371/journal.pgen.1010153)
Supplement: S1 Data — (ZIP) [file pgen.1010153.s010.zip › Eutypa_lata_WV_1.gff3]

##gff-version 3
scaffold_1	funannotate	gene	515	1411	.	+	.	ID=WV_1_000001;
scaffold_1	funannotate	mRNA	515	1411	.	+	.	ID=WV_1_000001-T1;Parent=WV_1_000001;product=hypothetical protein;
scaffold_1	funannotate	exon	515	1411	.	+	.	ID=WV_1_000001-T1.exon1;Parent=WV_1_000001-T1;
scaffold_1	funannotate	CDS	515	1411	.	+	0	ID=WV_1_000001-T1.cds;Parent=WV_1_000001-T1;
scaffold_1	funannotate	gene	2384	4279	.	-	.	ID=WV_1_000002;
scaffold_1	funannotate	mRNA	2384	4279	.	-	.	ID=WV_1_000002-T1;Parent=WV_1_000002;product=hypothetical protein;
scaffold_1	funannotate	exon	2556	4279	.	-	.	ID=WV_1_000002-T1.exon1;Parent=WV_1_000002-T1;
scaffold_1	funannotate	exon	2496	2508	.	-	.	ID=WV_1_000002-T1.exon2;Parent=WV_1_000002-T1;
scaffold_1	funannotate	exon	2384	2413	.	-	.	ID=WV_1_000002-T1.exon3;Parent=WV_1_000002-T1;
scaffold_1	funannotate	CDS	2556	4279	.	-	0	ID=WV_1_000002-T1.cds;Parent=WV_1_000002-T1;
scaffold_1	funannotate	CDS	2496	2508	.	-	1	ID=WV_1_000002-T1.cds;Parent=WV_1_000002-T1;
scaffold_1	funannotate	CDS	2384	2413	.	-	0	ID=WV_1_000002-T1.cds;Parent=WV_1_000002-T1;
scaffold_1	funannotate	gene	4960	9017	.	+	.	ID=WV_1_000003;
scaffold_1	funannotate	mRNA	4960	9017	.	+	.	ID=WV_1_000003-T1;Parent=WV_1_000003;product=hypothetical protein;
scaffold_1	funannotate	exon	4960	5462	.	+	.	ID=WV_1_000003-T1.exon1;Parent=WV_1_000003-T1;
scaffold_1	funannotate	exon	5510	9017	.	+	.	ID=WV_1_000003-T1.exon2;Parent=WV_1_000003-T1;
scaffold_1	funannotate	CDS	4960	5462	.	+	0	ID=WV_1_000003-T1.cds;Parent=WV_1_000003-T1;
scaffold_1	funannotate	CDS	5510	9017	.	+	1	ID=WV_1_000003-T1.cds;Parent=WV_1_000003-T1;
scaffold_1	funannotate	gene	9578	10392	.	+	.	ID=WV_1_000004;
scaffold_1	funannotate	mRNA	9578	10392	.	+	.	ID=WV_1_000004-T1;Parent=WV_1_000004;product=hypothetical protein;
scaffold_1	funannotate	exon	9578	9730	.	+	.	ID=WV_1_000004-T1.exon1;Parent=WV_1_000004-T1;
scaffold_1	funannotate	exon	9811	10392	.	+	.	ID=WV_1_000004-T1.exon2;Parent=WV_1_000004-T1;
scaffold_1	funannotate	CDS	9578	9730	.	+	0	ID=WV_1_000004-T1.cds;Parent=WV_1_000004-T1;
scaffold_1	funannotate	CDS	9811	10392	.	+	0	ID=WV_1_000004-T1.cds;Parent=WV_1_000004-T1;
scaffold_1	funannotate	gene	11394	13215	.	+	.	ID=WV_1_000005;
scaffold_1	funannotate	mRNA	11394	13215	.	+	.	ID=WV_1_000005-T1;Parent=WV_1_000005;product=hypothetical protein;
scaffold_1	funannotate	exon	11394	11456	.	+	.	ID=WV_1_000005-T1.exon1;Parent=WV_1_000005-T1;
scaffold_1	funannotate	exon	11549	11702	.	+	.	ID=WV_1_000005-T1.exon2;Parent=WV_1_000005-T1;
scaffold_1	funannotate	exon	11778	11851	.	+	.	ID=WV_1_000005-T1.exon3;Parent=WV_1_000005-T1;
scaffold_1	funannotate	exon	11933	12283	.	+	.	ID=WV_1_000005-T1.exon4;Parent=WV_1_000005-T1;
scaffold_1	funannotate	exon	12412	12444	.	+	.	ID=WV_1_000005-T1.exon5;Parent=WV_1_000005-T1;
scaffold_1	funannotate	exon	12528	12869	.	+	.	ID=WV_1_000005-T1.exon6;Parent=WV_1_000005-T1;
scaffold_1	funannotate	exon	13036	13215	.	+	.	ID=WV_1_000005-T1.exon7;Parent=WV_1_000005-T1;
scaffold_1	funannotate	CDS	11394	11456	.	+	0	ID=WV_1_000005-T1.cds;Parent=WV_1_000005-T1;
scaffold_1	funannotate	CDS	11549	11702	.	+	0	ID=WV_1_000005-T1.cds;Parent=WV_1_000005-T1;
scaffold_1	funannotate	CDS	11778	11851	.	+	2	ID=WV_1_000005-T1.cds;Parent=WV_1_000005-T1;
scaffold_1	funannotate	CDS	11933	12283	.	+	0	ID=WV_1_000005-T1.cds;Parent=WV_1_000005-T1;
scaffold_1	funannotate	CDS	12412	12444	.	+	0	ID=WV_1_000005-T1.cds;Parent=WV_1_000005-T1;
scaffold_1	funannotate	CDS	12528	12869	.	+	0	ID=WV_1_000005-T1.cds;Parent=WV_1_000005-T1;
scaffold_1	funannotate	CDS	13036	13215	.	+	0	ID=WV_1_000005-T1.cds;Parent=WV_1_000005-T1;
scaffold_1	funannotate	gene	13455	14715	.	-	.	ID=WV_1_000006;
scaffold_1	funannotate	mRNA	13455	14715	.	-	.	ID=WV_1_000006-T1;Parent=WV_1_000006;product=hypothetical protein;
scaffold_1	funannotate	exon	14529	14715	.	-	.	ID=WV_1_000006-T1.exon1;Parent=WV_1_000006-T1;
scaffold_1	funannotate	exon	14058	14370	.	-	.	ID=WV_1_000006-T1.exon2;Parent=WV_1_000006-T1;
scaffold_1	funannotate	exon	13455	14004	.	-	.	ID=WV_1_000006-T1.exon3;Parent=WV_1_000006-T1;
scaffold_1	funannotate	CDS	14529	14715	.	-	0	ID=WV_1_000006-T1.cds;Parent=WV_1_000006-T1;
scaffold_1	funannotate	CDS	14058	14370	.	-	2	ID=WV_1_000006-T1.cds;Parent=WV_1_000006-T1;
scaffold_1	funannotate	CDS	13455	14004	.	-	1	ID=WV_1_000006-T1.cds;Parent=WV_1_000006-T1;
scaffold_1	funannotate	gene	15426	16070	.	+	.	ID=WV_1_000007;
scaffold_1	funannotate	mRNA	15426	16070	.	+	.	ID=WV_1_000007-T1;Parent=WV_1_000007;product=hypothetical protein;
scaffold_1	funannotate	exon	15426	16070	.	+	.	ID=WV_1_000007-T1.exon1;Parent=WV_1_000007-T1;
scaffold_1	funannotate	CDS	15426	16070	.	+	0	ID=WV_1_000007-T1.cds;Parent=WV_1_000007-T1;
scaffold_1	funannotate	gene	16507	18043	.	+	.	ID=WV_1_000008;
scaffold_1	funannotate	mRNA	16507	18043	.	+	.	ID=WV_1_000008-T1;Parent=WV_1_000008;product=hypothetical protein;
scaffold_1	funannotate	exon	16507	16716	.	+	.	ID=WV_1_000008-T1.exon1;Parent=WV_1_000008-T1;
scaffold_1	funannotate	exon	16790	18043	.	+	.	ID=WV_1_000008-T1.exon2;Parent=WV_1_000008-T1;
scaffold_1	funannotate	CDS	16507	16716	.	+	0	ID=WV_1_000008-T1.cds;Parent=WV_1_000008-T1;
scaffold_1	funannotate	CDS	16790	18043	.	+	0	ID=WV_1_000008-T1.cds;Parent=WV_1_000008-T1;
scaffold_1	funannotate	gene	18735	19875	.	+	.	ID=WV_1_000009;
scaffold_1	funannotate	mRNA	18735	19875	.	+	.	ID=WV_1_000009-T1;Parent=WV_1_000009;product=hypothetical protein;
scaffold_1	funannotate	exon	18735	19366	.	+	.	ID=WV_1_000009-T1.exon1;Parent=WV_1_000009-T1;
scaffold_1	funannotate	exon	19518	19875	.	+	.	ID=WV_1_000009-T1.exon2;Parent=WV_1_000009-T1;
scaffold_1	funannotate	CDS	18735	19366	.	+	0	ID=WV_1_000009-T1.cds;Parent=WV_1_000009-T1;
scaffold_1	funannotate	CDS	19518	19875	.	+	1	ID=WV_1_000009-T1.cds;Parent=WV_1_000009-T1;
scaffold_1	funannotate	gene	19899	23798	.	+	.	ID=WV_1_000010;
scaffold_1	funannotate	mRNA	19899	23798	.	+	.	ID=WV_1_000010-T1;Parent=WV_1_000010;product=hypothetical protein;
scaffold_1	funannotate	exon	19899	20965	.	+	.	ID=WV_1_000010-T1.exon1;Parent=WV_1_000010-T1;
scaffold_1	funannotate	exon	21134	21239	.	+	.	ID=WV_1_000010-T1.exon2;Parent=WV_1_000010-T1;
scaffold_1	funannotate	exon	21341	22527	.	+	.	ID=WV_1_000010-T1.exon3;Parent=WV_1_000010-T1;
scaffold_1	funannotate	exon	22598	23798	.	+	.	ID=WV_1_000010-T1.exon4;Parent=WV_1_000010-T1;
scaffold_1	funannotate	CDS	19899	20965	.	+	0	ID=WV_1_000010-T1.cds;Parent=WV_1_000010-T1;
scaffold_1	funannotate	CDS	21134	21239	.	+	1	ID=WV_1_000010-T1.cds;Parent=WV_1_000010-T1;
scaffold_1	funannotate	CDS	21341	22527	.	+	0	ID=WV_1_000010-T1.cds;Parent=WV_1_000010-T1;
scaffold_1	funannotate	CDS	22598	23798	.	+	1	ID=WV_1_000010-T1.cds;Parent=WV_1_000010-T1;
scaffold_1	funannotate	gene	25580	27239	.	+	.	ID=WV_1_000011;
scaffold_1	funannotate	mRNA	25580	27239	.	+	.	ID=WV_1_000011-T1;Parent=WV_1_000011;product=hypothetical protein;
scaffold_1	funannotate	exon	25580	26690	.	+	.	ID=WV_1_000011-T1.exon1;Parent=WV_1_000011-T1;
scaffold_1	funannotate	exon	26899	27239	.	+	.	ID=WV_1_000011-T1.exon2;Parent=WV_1_000011-T1;
scaffold_1	funannotate	CDS	25580	26690	.	+	0	ID=WV_1_000011-T1.cds;Parent=WV_1_000011-T1;
scaffold_1	funannotate	CDS	26899	27239	.	+	2	ID=WV_1_000011-T1.cds;Parent=WV_1_000011-T1;
scaffold_1	funannotate	gene	27660	29117	.	-	.	ID=WV_1_000012;
scaffold_1	funannotate	mRNA	27660	29117	.	-	.	ID=WV_1_000012-T1;Parent=WV_1_000012;product=hypothetical protein;
scaffold_1	funannotate	exon	27660	29117	.	-	.	ID=WV_1_000012-T1.exon1;Parent=WV_1_000012-T1;
scaffold_1	funannotate	CDS	27660	29117	.	-	0	ID=WV_1_000012-T1.cds;Parent=WV_1_000012-T1;
scaffold_1	funannotate	gene	30116	31426	.	+	.	ID=WV_1_000013;
scaffold_1	funannotate	mRNA	30116	31426	.	+	.	ID=WV_1_000013-T1;Parent=WV_1_000013;product=hypothetical protein;
scaffold_1	funannotate	exon	30116	30365	.	+	.	ID=WV_1_000013-T1.exon1;Parent=WV_1_000013-T1;
scaffold_1	funannotate	exon	30432	31426	.	+	.	ID=WV_1_000013-T1.exon2;Parent=WV_1_000013-T1;
scaffold_1	funannotate	CDS	30116	30365	.	+	0	ID=WV_1_000013-T1.cds;Parent=WV_1_000013-T1;
scaffold_1	funannotate	CDS	30432	31426	.	+	2	ID=WV_1_000013-T1.cds;Parent=WV_1_000013-T1;
scaffold_1	funannotate	gene	31642	32380	.	-	.	ID=WV_1_000014;
scaffold_1	funannotate	mRNA	31642	32380	.	-	.	ID=WV_1_000014-T1;Parent=WV_1_000014;product=hypothetical protein;
scaffold_1	funannotate	exon	32203	32380	.	-	.	ID=WV_1_000014-T1.exon1;Parent=WV_1_000014-T1;
scaffold_1	funannotate	exon	31905	32144	.	-	.	ID=WV_1_000014-T1.exon2;Parent=WV_1_000014-T1;
scaffold_1	funannotate	exon	31642	31850	.	-	.	ID=WV_1_000014-T1.exon3;Parent=WV_1_000014-T1;
scaffold_1	funannotate	CDS	32203	32380	.	-	0	ID=WV_1_000014-T1.cds;Parent=WV_1_000014-T1;
scaffold_1	funannotate	CDS	31905	32144	.	-	2	ID=WV_1_000014-T1.cds;Parent=WV_1_000014-T1;
scaffold_1	funannotate	CDS	31642	31850	.	-	2	ID=WV_1_000014-T1.cds;Parent=WV_1_000014-T1;
scaffold_1	funannotate	gene	34475	34780	.	-	.	ID=WV_1_000015;
scaffold_1	funannotate	mRNA	34475	34780	.	-	.	ID=WV_1_000015-T1;Parent=WV_1_000015;product=hypothetical protein;
scaffold_1	funannotate	exon	34769	34780	.	-	.	ID=WV_1_000015-T1.exon1;Parent=WV_1_000015-T1;
scaffold_1	funannotate	exon	34475	34687	.	-	.	ID=WV_1_000015-T1.exon2;Parent=WV_1_000015-T1;
scaffold_1	funannotate	CDS	34769	34780	.	-	0	ID=WV_1_000015-T1.cds;Parent=WV_1_000015-T1;
scaffold_1	funannotate	CDS	34475	34687	.	-	0	ID=WV_1_000015-T1.cds;Parent=WV_1_000015-T1;
scaffold_1	funannotate	gene	36922	38571	.	-	.	ID=WV_1_000016;
scaffold_1	funannotate	mRNA	36922	38571	.	-	.	ID=WV_1_000016-T1;Parent=WV_1_000016;product=hypothetical protein;
scaffold_1	funannotate	exon	38380	38571	.	-	.	ID=WV_1_000016-T1.exon1;Parent=WV_1_000016-T1;
scaffold_1	funannotate	exon	37957	38321	.	-	.	ID=WV_1_000016-T1.exon2;Parent=WV_1_000016-T1;
scaffold_1	funannotate	exon	37545	37891	.	-	.	ID=WV_1_000016-T1.exon3;Parent=WV_1_000016-T1;
scaffold_1	funannotate	exon	36922	37487	.	-	.	ID=WV_1_000016-T1.exon4;Parent=WV_1_000016-T1;
scaffold_1	funannotate	CDS	38380	38571	.	-	0	ID=WV_1_000016-T1.cds;Parent=WV_1_000016-T1;
scaffold_1	funannotate	CDS	37957	38321	.	-	0	ID=WV_1_000016-T1.cds;Parent=WV_1_000016-T1;
scaffold_1	funannotate	CDS	37545	37891	.	-	1	ID=WV_1_000016-T1.cds;Parent=WV_1_000016-T1;
scaffold_1	funannotate	CDS	36922	37487	.	-	2	ID=WV_1_000016-T1.cds;Parent=WV_1_000016-T1;
scaffold_1	funannotate	gene	40381	42315	.	-	.	ID=WV_1_000017;
scaffold_1	funannotate	mRNA	40381	42315	.	-	.	ID=WV_1_000017-T1;Parent=WV_1_000017;product=hypothetical protein;
scaffold_1	funannotate	exon	40381	42315	.	-	.	ID=WV_1_000017-T1.exon1;Parent=WV_1_000017-T1;
scaffold_1	funannotate	CDS	40381	42315	.	-	0	ID=WV_1_000017-T1.cds;Parent=WV_1_000017-T1;
scaffold_1	funannotate	gene	44948	46776	.	-	.	ID=WV_1_000018;
scaffold_1	funannotate	mRNA	44948	46776	.	-	.	ID=WV_1_000018-T1;Parent=WV_1_000018;product=hypothetical protein;
scaffold_1	funannotate	exon	46723	46776	.	-	.	ID=WV_1_000018-T1.exon1;Parent=WV_1_000018-T1;
scaffold_1	funannotate	exon	44948	46594	.	-	.	ID=WV_1_000018-T1.exon2;Parent=WV_1_000018-T1;
scaffold_1	funannotate	CDS	46723	46776	.	-	0	ID=WV_1_000018-T1.cds;Parent=WV_1_000018-T1;
scaffold_1	funannotate	CDS	44948	46594	.	-	0	ID=WV_1_000018-T1.cds;Parent=WV_1_000018-T1;
scaffold_1	funannotate	gene	49291	52340	.	-	.	ID=WV_1_000019;
scaffold_1	funannotate	mRNA	49291	52340	.	-	.	ID=WV_1_000019-T1;Parent=WV_1_000019;product=hypothetical protein;
scaffold_1	funannotate	exon	51545	52340	.	-	.	ID=WV_1_000019-T1.exon1;Parent=WV_1_000019-T1;
scaffold_1	funannotate	exon	51236	51440	.	-	.	ID=WV_1_000019-T1.exon2;Parent=WV_1_000019-T1;
scaffold_1	funannotate	exon	50834	51172	.	-	.	ID=WV_1_000019-T1.exon3;Parent=WV_1_000019-T1;
scaffold_1	funannotate	exon	49291	50674	.	-	.	ID=WV_1_000019-T1.exon4;Parent=WV_1_000019-T1;
scaffold_1	funannotate	CDS	51545	52340	.	-	0	ID=WV_1_000019-T1.cds;Parent=WV_1_000019-T1;
scaffold_1	funannotate	CDS	51236	51440	.	-	2	ID=WV_1_000019-T1.cds;Parent=WV_1_000019-T1;
scaffold_1	funannotate	CDS	50834	51172	.	-	1	ID=WV_1_000019-T1.cds;Parent=WV_1_000019-T1;
scaffold_1	funannotate	CDS	49291	50674	.	-	1	ID=WV_1_000019-T1.cds;Parent=WV_1_000019-T1;
scaffold_1	funannotate	gene	54330	55978	.	-	.	ID=WV_1_000020;
scaffold_1	funannotate	mRNA	54330	55978	.	-	.	ID=WV_1_000020-T1;Parent=WV_1_000020;product=hypothetical protein;
scaffold_1	funannotate	exon	55776	55978	.	-	.	ID=WV_1_000020-T1.exon1;Parent=WV_1_000020-T1;
scaffold_1	funannotate	exon	55476	55710	.	-	.	ID=WV_1_000020-T1.exon2;Parent=WV_1_000020-T1;
scaffold_1	funannotate	exon	54330	55409	.	-	.	ID=WV_1_000020-T1.exon3;Parent=WV_1_000020-T1;
scaffold_1	funannotate	CDS	55776	55978	.	-	0	ID=WV_1_000020-T1.cds;Parent=WV_1_000020-T1;
scaffold_1	funannotate	CDS	55476	55710	.	-	1	ID=WV_1_000020-T1.cds;Parent=WV_1_000020-T1;
scaffold_1	funannotate	CDS	54330	55409	.	-	0	ID=WV_1_000020-T1.cds;Parent=WV_1_000020-T1;
scaffold_1	funannotate	gene	57504	58478	.	-	.	ID=WV_1_000021;
scaffold_1	funannotate	mRNA	57504	58478	.	-	.	ID=WV_1_000021-T1;Parent=WV_1_000021;product=hypothetical protein;
scaffold_1	funannotate	exon	57504	58478	.	-	.	ID=WV_1_000021-T1.exon1;Parent=WV_1_000021-T1;
scaffold_1	funannotate	CDS	57504	58478	.	-	0	ID=WV_1_000021-T1.cds;Parent=WV_1_000021-T1;
scaffold_1	funannotate	gene	59718	60008	.	+	.	ID=WV_1_000022;
scaffold_1	funannotate	mRNA	59718	60008	.	+	.	ID=WV_1_000022-T1;Parent=WV_1_000022;product=hypothetical protein;
scaffold_1	funannotate	exon	59718	60008	.	+	.	ID=WV_1_000022-T1.exon1;Parent=WV_1_000022-T1;
scaffold_1	funannotate	CDS	59718	60008	.	+	0	ID=WV_1_000022-T1.cds;Parent=WV_1_000022-T1;
scaffold_1	funannotate	gene	60436	62636	.	-	.	ID=WV_1_000023;
scaffold_1	funannotate	mRNA	60436	62636	.	-	.	ID=WV_1_000023-T1;Parent=WV_1_000023;product=hypothetical protein;
scaffold_1	funannotate	exon	62457	62636	.	-	.	ID=WV_1_000023-T1.exon1;Parent=WV_1_000023-T1;
scaffold_1	funannotate	exon	61525	62370	.	-	.	ID=WV_1_000023-T1.exon2;Parent=WV_1_000023-T1;
scaffold_1	funannotate	exon	60436	60666	.	-	.	ID=WV_1_000023-T1.exon3;Parent=WV_1_000023-T1;
scaffold_1	funannotate	CDS	62457	62636	.	-	0	ID=WV_1_000023-T1.cds;Parent=WV_1_000023-T1;
scaffold_1	funannotate	CDS	61525	62370	.	-	0	ID=WV_1_000023-T1.cds;Parent=WV_1_000023-T1;
scaffold_1	funannotate	CDS	60436	60666	.	-	0	ID=WV_1_000023-T1.cds;Parent=WV_1_000023-T1;
scaffold_1	funannotate	gene	70225	73888	.	-	.	ID=WV_1_000024;
scaffold_1	funannotate	mRNA	70225	73888	.	-	.	ID=WV_1_000024-T1;Parent=WV_1_000024;product=hypothetical protein;
scaffold_1	funannotate	exon	73843	73888	.	-	.	ID=WV_1_000024-T1.exon1;Parent=WV_1_000024-T1;
scaffold_1	funannotate	exon	71356	73660	.	-	.	ID=WV_1_000024-T1.exon2;Parent=WV_1_000024-T1;
scaffold_1	funannotate	exon	70429	71162	.	-	.	ID=WV_1_000024-T1.exon3;Parent=WV_1_000024-T1;
scaffold_1	funannotate	exon	70225	70367	.	-	.	ID=WV_1_000024-T1.exon4;Parent=WV_1_000024-T1;
scaffold_1	funannotate	CDS	73843	73888	.	-	0	ID=WV_1_000024-T1.cds;Parent=WV_1_000024-T1;
scaffold_1	funannotate	CDS	71356	73660	.	-	2	ID=WV_1_000024-T1.cds;Parent=WV_1_000024-T1;
scaffold_1	funannotate	CDS	70429	71162	.	-	1	ID=WV_1_000024-T1.cds;Parent=WV_1_000024-T1;
scaffold_1	funannotate	CDS	70225	70367	.	-	2	ID=WV_1_000024-T1.cds;Parent=WV_1_000024-T1;
scaffold_1	funannotate	gene	75282	75575	.	+	.	ID=WV_1_000025;
scaffold_1	funannotate	mRNA	75282	75575	.	+	.	ID=WV_1_000025-T1;Parent=WV_1_000025;product=hypothetical protein;
scaffold_1	funannotate	exon	75282	75575	.	+	.	ID=WV_1_000025-T1.exon1;Parent=WV_1_000025-T1;
scaffold_1	funannotate	CDS	75282	75575	.	+	0	ID=WV_1_000025-T1.cds;Parent=WV_1_000025-T1;
scaffold_1	funannotate	gene	75652	76575	.	+	.	ID=WV_1_000026;
scaffold_1	funannotate	mRNA	75652	76575	.	+	.	ID=WV_1_000026-T1;Parent=WV_1_000026;product=hypothetical protein;
scaffold_1	funannotate	exon	75652	75761	.	+	.	ID=WV_1_000026-T1.exon1;Parent=WV_1_000026-T1;
scaffold_1	funannotate	exon	75855	76575	.	+	.	ID=WV_1_000026-T1.exon2;Parent=WV_1_000026-T1;
scaffold_1	funannotate	CDS	75652	75761	.	+	0	ID=WV_1_000026-T1.cds;Parent=WV_1_000026-T1;
scaffold_1	funannotate	CDS	75855	76575	.	+	1	ID=WV_1_000026-T1.cds;Parent=WV_1_000026-T1;
scaffold_1	funannotate	gene	77066	77973	.	-	.	ID=WV_1_000027;
scaffold_1	funannotate	mRNA	77066	77973	.	-	.	ID=WV_1_000027-T1;Parent=WV_1_000027;product=hypothetical protein;
scaffold_1	funannotate	exon	77564	77973	.	-	.	ID=WV_1_000027-T1.exon1;Parent=WV_1_000027-T1;
scaffold_1	funannotate	exon	77401	77505	.	-	.	ID=WV_1_000027-T1.exon2;Parent=WV_1_000027-T1;
scaffold_1	funannotate	exon	77066	77315	.	-	.	ID=WV_1_000027-T1.exon3;Parent=WV_1_000027-T1;
scaffold_1	funannotate	CDS	77564	77973	.	-	0	ID=WV_1_000027-T1.cds;Parent=WV_1_000027-T1;
scaffold_1	funannotate	CDS	77401	77505	.	-	1	ID=WV_1_000027-T1.cds;Parent=WV_1_000027-T1;
scaffold_1	funannotate	CDS	77066	77315	.	-	1	ID=WV_1_000027-T1.cds;Parent=WV_1_000027-T1;
scaffold_1	funannotate	gene	81328	83840	.	+	.	ID=WV_1_000028;
scaffold_1	funannotate	mRNA	81328	83840	.	+	.	ID=WV_1_000028-T1;Parent=WV_1_000028;product=hypothetical protein;
scaffold_1	funannotate	exon	81328	81431	.	+	.	ID=WV_1_000028-T1.exon1;Parent=WV_1_000028-T1;
scaffold_1	funannotate	exon	81775	82725	.	+	.	ID=WV_1_000028-T1.exon2;Parent=WV_1_000028-T1;
scaffold_1	funannotate	exon	82914	83160	.	+	.	ID=WV_1_000028-T1.exon3;Parent=WV_1_000028-T1;
scaffold_1	funannotate	exon	83211	83840	.	+	.	ID=WV_1_000028-T1.exon4;Parent=WV_1_000028-T1;
scaffold_1	funannotate	CDS	81328	81431	.	+	0	ID=WV_1_000028-T1.cds;Parent=WV_1_000028-T1;
scaffold_1	funannotate	CDS	81775	82725	.	+	1	ID=WV_1_000028-T1.cds;Parent=WV_1_000028-T1;
scaffold_1	funannotate	CDS	82914	83160	.	+	1	ID=WV_1_000028-T1.cds;Parent=WV_1_000028-T1;
scaffold_1	funannotate	CDS	83211	83840	.	+	0	ID=WV_1_000028-T1.cds;Parent=WV_1_000028-T1;
scaffold_1	funannotate	gene	85279	86090	.	+	.	ID=WV_1_000029;
scaffold_1	funannotate	mRNA	85279	86090	.	+	.	ID=WV_1_000029-T1;Parent=WV_1_000029;product=hypothetical protein;
scaffold_1	funannotate	exon	85279	85857	.	+	.	ID=WV_1_000029-T1.exon1;Parent=WV_1_000029-T1;
scaffold_1	funannotate	exon	85908	86090	.	+	.	ID=WV_1_000029-T1.exon2;Parent=WV_1_000029-T1;
scaffold_1	funannotate	CDS	85279	85857	.	+	0	ID=WV_1_000029-T1.cds;Parent=WV_1_000029-T1;
scaffold_1	funannotate	CDS	85908	86090	.	+	0	ID=WV_1_000029-T1.cds;Parent=WV_1_000029-T1;
scaffold_1	funannotate	gene	87964	89055	.	-	.	ID=WV_1_000030;
scaffold_1	funannotate	mRNA	87964	89055	.	-	.	ID=WV_1_000030-T1;Parent=WV_1_000030;product=hypothetical protein;
scaffold_1	funannotate	exon	87964	89055	.	-	.	ID=WV_1_000030-T1.exon1;Parent=WV_1_000030-T1;
scaffold_1	funannotate	CDS	87964	89055	.	-	0	ID=WV_1_000030-T1.cds;Parent=WV_1_000030-T1;
scaffold_1	funannotate	gene	90150	91359	.	-	.	ID=WV_1_000031;
scaffold_1	funannotate	mRNA	90150	91359	.	-	.	ID=WV_1_000031-T1;Parent=WV_1_000031;product=hypothetical protein;
scaffold_1	funannotate	exon	91304	91359	.	-	.	ID=WV_1_000031-T1.exon1;Parent=WV_1_000031-T1;
scaffold_1	funannotate	exon	90150	91254	.	-	.	ID=WV_1_000031-T1.exon2;Parent=WV_1_000031-T1;
scaffold_1	funannotate	CDS	91304	91359	.	-	0	ID=WV_1_000031-T1.cds;Parent=WV_1_000031-T1;
scaffold_1	funannotate	CDS	90150	91254	.	-	1	ID=WV_1_000031-T1.cds;Parent=WV_1_000031-T1;
scaffold_1	funannotate	gene	92091	93824	.	+	.	ID=WV_1_000032;
scaffold_1	funannotate	mRNA	92091	93824	.	+	.	ID=WV_1_000032-T1;Parent=WV_1_000032;product=hypothetical protein;
scaffold_1	funannotate	exon	92091	92833	.	+	.	ID=WV_1_000032-T1.exon1;Parent=WV_1_000032-T1;
scaffold_1	funannotate	exon	92939	93824	.	+	.	ID=WV_1_000032-T1.exon2;Parent=WV_1_000032-T1;
scaffold_1	funannotate	CDS	92091	92833	.	+	0	ID=WV_1_000032-T1.cds;Parent=WV_1_000032-T1;
scaffold_1	funannotate	CDS	92939	93824	.	+	1	ID=WV_1_000032-T1.cds;Parent=WV_1_000032-T1;
scaffold_1	funannotate	gene	94476	97133	.	-	.	ID=WV_1_000033;
scaffold_1	funannotate	mRNA	94476	97133	.	-	.	ID=WV_1_000033-T1;Parent=WV_1_000033;product=hypothetical protein;
scaffold_1	funannotate	exon	94476	97133	.	-	.	ID=WV_1_000033-T1.exon1;Parent=WV_1_000033-T1;
scaffold_1	funannotate	CDS	94476	97133	.	-	0	ID=WV_1_000033-T1.cds;Parent=WV_1_000033-T1;
scaffold_1	funannotate	gene	98694	106729	.	+	.	ID=WV_1_000034;
scaffold_1	funannotate	mRNA	98694	106729	.	+	.	ID=WV_1_000034-T1;Parent=WV_1_000034;product=hypothetical protein;
scaffold_1	funannotate	exon	98694	100617	.	+	.	ID=WV_1_000034-T1.exon1;Parent=WV_1_000034-T1;
scaffold_1	funannotate	exon	100686	105466	.	+	.	ID=WV_1_000034-T1.exon2;Parent=WV_1_000034-T1;
scaffold_1	funannotate	exon	105539	106729	.	+	.	ID=WV_1_000034-T1.exon3;Parent=WV_1_000034-T1;
scaffold_1	funannotate	CDS	98694	100617	.	+	0	ID=WV_1_000034-T1.cds;Parent=WV_1_000034-T1;
scaffold_1	funannotate	CDS	100686	105466	.	+	2	ID=WV_1_000034-T1.cds;Parent=WV_1_000034-T1;
scaffold_1	funannotate	CDS	105539	106729	.	+	0	ID=WV_1_000034-T1.cds;Parent=WV_1_000034-T1;
scaffold_1	funannotate	gene	108016	109307	.	+	.	ID=WV_1_000035;
scaffold_1	funannotate	mRNA	108016	109307	.	+	.	ID=WV_1_000035-T1;Parent=WV_1_000035;product=hypothetical protein;
scaffold_1	funannotate	exon	108016	108526	.	+	.	ID=WV_1_000035-T1.exon1;Parent=WV_1_000035-T1;
scaffold_1	funannotate	exon	108590	108726	.	+	.	ID=WV_1_000035-T1.exon2;Parent=WV_1_000035-T1;
scaffold_1	funannotate	exon	108885	109307	.	+	.	ID=WV_1_000035-T1.exon3;Parent=WV_1_000035-T1;
scaffold_1	funannotate	CDS	108016	108526	.	+	0	ID=WV_1_000035-T1.cds;Parent=WV_1_000035-T1;
scaffold_1	funannotate	CDS	108590	108726	.	+	2	ID=WV_1_000035-T1.cds;Parent=WV_1_000035-T1;
scaffold_1	funannotate	CDS	108885	109307	.	+	0	ID=WV_1_000035-T1.cds;Parent=WV_1_000035-T1;
scaffold_1	funannotate	gene	110811	111973	.	+	.	ID=WV_1_000036;
scaffold_1	funannotate	mRNA	110811	111973	.	+	.	ID=WV_1_000036-T1;Parent=WV_1_000036;product=hypothetical protein;
scaffold_1	funannotate	exon	110811	111202	.	+	.	ID=WV_1_000036-T1.exon1;Parent=WV_1_000036-T1;
scaffold_1	funannotate	exon	111260	111551	.	+	.	ID=WV_1_000036-T1.exon2;Parent=WV_1_000036-T1;
scaffold_1	funannotate	exon	111695	111973	.	+	.	ID=WV_1_000036-T1.exon3;Parent=WV_1_000036-T1;
scaffold_1	funannotate	CDS	110811	111202	.	+	0	ID=WV_1_000036-T1.cds;Parent=WV_1_000036-T1;
scaffold_1	funannotate	CDS	111260	111551	.	+	1	ID=WV_1_000036-T1.cds;Parent=WV_1_000036-T1;
scaffold_1	funannotate	CDS	111695	111973	.	+	0	ID=WV_1_000036-T1.cds;Parent=WV_1_000036-T1;
scaffold_1	funannotate	gene	112373	113559	.	-	.	ID=WV_1_000037;
scaffold_1	funannotate	mRNA	112373	113559	.	-	.	ID=WV_1_000037-T1;Parent=WV_1_000037;product=hypothetical protein;
scaffold_1	funannotate	exon	113291	113559	.	-	.	ID=WV_1_000037-T1.exon1;Parent=WV_1_000037-T1;
scaffold_1	funannotate	exon	113099	113228	.	-	.	ID=WV_1_000037-T1.exon2;Parent=WV_1_000037-T1;
scaffold_1	funannotate	exon	112373	113038	.	-	.	ID=WV_1_000037-T1.exon3;Parent=WV_1_000037-T1;
scaffold_1	funannotate	CDS	113291	113559	.	-	0	ID=WV_1_000037-T1.cds;Parent=WV_1_000037-T1;
scaffold_1	funannotate	CDS	113099	113228	.	-	1	ID=WV_1_000037-T1.cds;Parent=WV_1_000037-T1;
scaffold_1	funannotate	CDS	112373	113038	.	-	0	ID=WV_1_000037-T1.cds;Parent=WV_1_000037-T1;
scaffold_1	funannotate	gene	114191	116022	.	+	.	ID=WV_1_000038;
scaffold_1	funannotate	mRNA	114191	116022	.	+	.	ID=WV_1_000038-T1;Parent=WV_1_000038;product=hypothetical protein;
scaffold_1	funannotate	exon	114191	114694	.	+	.	ID=WV_1_000038-T1.exon1;Parent=WV_1_000038-T1;
scaffold_1	funannotate	exon	114748	116022	.	+	.	ID=WV_1_000038-T1.exon2;Parent=WV_1_000038-T1;
scaffold_1	funannotate	CDS	114191	114694	.	+	0	ID=WV_1_000038-T1.cds;Parent=WV_1_000038-T1;
scaffold_1	funannotate	CDS	114748	116022	.	+	0	ID=WV_1_000038-T1.cds;Parent=WV_1_000038-T1;
scaffold_1	funannotate	gene	117029	118930	.	+	.	ID=WV_1_000039;
scaffold_1	funannotate	mRNA	117029	118930	.	+	.	ID=WV_1_000039-T1;Parent=WV_1_000039;product=hypothetical protein;
scaffold_1	funannotate	exon	117029	117591	.	+	.	ID=WV_1_000039-T1.exon1;Parent=WV_1_000039-T1;
scaffold_1	funannotate	exon	117666	118016	.	+	.	ID=WV_1_000039-T1.exon2;Parent=WV_1_000039-T1;
scaffold_1	funannotate	exon	118078	118930	.	+	.	ID=WV_1_000039-T1.exon3;Parent=WV_1_000039-T1;
scaffold_1	funannotate	CDS	117029	117591	.	+	0	ID=WV_1_000039-T1.cds;Parent=WV_1_000039-T1;
scaffold_1	funannotate	CDS	117666	118016	.	+	1	ID=WV_1_000039-T1.cds;Parent=WV_1_000039-T1;
scaffold_1	funannotate	CDS	118078	118930	.	+	1	ID=WV_1_000039-T1.cds;Parent=WV_1_000039-T1;
scaffold_1	funannotate	gene	119266	120526	.	-	.	ID=WV_1_000040;
scaffold_1	funannotate	mRNA	119266	120526	.	-	.	ID=WV_1_000040-T1;Parent=WV_1_000040;product=hypothetical protein;
scaffold_1	funannotate	exon	120475	120526	.	-	.	ID=WV_1_000040-T1.exon1;Parent=WV_1_000040-T1;
scaffold_1	funannotate	exon	120362	120400	.	-	.	ID=WV_1_000040-T1.exon2;Parent=WV_1_000040-T1;
scaffold_1	funannotate	exon	119701	120229	.	-	.	ID=WV_1_000040-T1.exon3;Parent=WV_1_000040-T1;
scaffold_1	funannotate	exon	119266	119626	.	-	.	ID=WV_1_000040-T1.exon4;Parent=WV_1_000040-T1;
scaffold_1	funannotate	CDS	120475	120526	.	-	0	ID=WV_1_000040-T1.cds;Parent=WV_1_000040-T1;
scaffold_1	funannotate	CDS	120362	120400	.	-	2	ID=WV_1_000040-T1.cds;Parent=WV_1_000040-T1;
scaffold_1	funannotate	CDS	119701	120229	.	-	2	ID=WV_1_000040-T1.cds;Parent=WV_1_000040-T1;
scaffold_1	funannotate	CDS	119266	119626	.	-	1	ID=WV_1_000040-T1.cds;Parent=WV_1_000040-T1;
scaffold_1	funannotate	gene	121067	122195	.	-	.	ID=WV_1_000041;
scaffold_1	funannotate	mRNA	121067	122195	.	-	.	ID=WV_1_000041-T1;Parent=WV_1_000041;product=hypothetical protein;
scaffold_1	funannotate	exon	122180	122195	.	-	.	ID=WV_1_000041-T1.exon1;Parent=WV_1_000041-T1;
scaffold_1	funannotate	exon	121067	122121	.	-	.	ID=WV_1_000041-T1.exon2;Parent=WV_1_000041-T1;
scaffold_1	funannotate	CDS	122180	122195	.	-	0	ID=WV_1_000041-T1.cds;Parent=WV_1_000041-T1;
scaffold_1	funannotate	CDS	121067	122121	.	-	2	ID=WV_1_000041-T1.cds;Parent=WV_1_000041-T1;
scaffold_1	funannotate	gene	125062	126707	.	+	.	ID=WV_1_000042;
scaffold_1	funannotate	mRNA	125062	126707	.	+	.	ID=WV_1_000042-T1;Parent=WV_1_000042;product=hypothetical protein;
scaffold_1	funannotate	exon	125062	125635	.	+	.	ID=WV_1_000042-T1.exon1;Parent=WV_1_000042-T1;
scaffold_1	funannotate	exon	125763	126133	.	+	.	ID=WV_1_000042-T1.exon2;Parent=WV_1_000042-T1;
scaffold_1	funannotate	exon	126243	126707	.	+	.	ID=WV_1_000042-T1.exon3;Parent=WV_1_000042-T1;
scaffold_1	funannotate	CDS	125062	125635	.	+	0	ID=WV_1_000042-T1.cds;Parent=WV_1_000042-T1;
scaffold_1	funannotate	CDS	125763	126133	.	+	2	ID=WV_1_000042-T1.cds;Parent=WV_1_000042-T1;
scaffold_1	funannotate	CDS	126243	126707	.	+	0	ID=WV_1_000042-T1.cds;Parent=WV_1_000042-T1;
scaffold_1	funannotate	gene	128326	129966	.	-	.	ID=WV_1_000043;
scaffold_1	funannotate	mRNA	128326	129966	.	-	.	ID=WV_1_000043-T1;Parent=WV_1_000043;product=hypothetical protein;
scaffold_1	funannotate	exon	129821	129966	.	-	.	ID=WV_1_000043-T1.exon1;Parent=WV_1_000043-T1;
scaffold_1	funannotate	exon	128326	129757	.	-	.	ID=WV_1_000043-T1.exon2;Parent=WV_1_000043-T1;
scaffold_1	funannotate	CDS	129821	129966	.	-	0	ID=WV_1_000043-T1.cds;Parent=WV_1_000043-T1;
scaffold_1	funannotate	CDS	128326	129757	.	-	1	ID=WV_1_000043-T1.cds;Parent=WV_1_000043-T1;
scaffold_1	funannotate	gene	131130	133311	.	-	.	ID=WV_1_000044;
scaffold_1	funannotate	mRNA	131130	133311	.	-	.	ID=WV_1_000044-T1;Parent=WV_1_000044;product=hypothetical protein;
scaffold_1	funannotate	exon	132958	133311	.	-	.	ID=WV_1_000044-T1.exon1;Parent=WV_1_000044-T1;
scaffold_1	funannotate	exon	132516	132907	.	-	.	ID=WV_1_000044-T1.exon2;Parent=WV_1_000044-T1;
scaffold_1	funannotate	exon	132058	132459	.	-	.	ID=WV_1_000044-T1.exon3;Parent=WV_1_000044-T1;
scaffold_1	funannotate	exon	131861	132009	.	-	.	ID=WV_1_000044-T1.exon4;Parent=WV_1_000044-T1;
scaffold_1	funannotate	exon	131389	131806	.	-	.	ID=WV_1_000044-T1.exon5;Parent=WV_1_000044-T1;
scaffold_1	funannotate	exon	131130	131316	.	-	.	ID=WV_1_000044-T1.exon6;Parent=WV_1_000044-T1;
scaffold_1	funannotate	CDS	132958	133311	.	-	0	ID=WV_1_000044-T1.cds;Parent=WV_1_000044-T1;
scaffold_1	funannotate	CDS	132516	132907	.	-	0	ID=WV_1_000044-T1.cds;Parent=WV_1_000044-T1;
scaffold_1	funannotate	CDS	132058	132459	.	-	1	ID=WV_1_000044-T1.cds;Parent=WV_1_000044-T1;
scaffold_1	funannotate	CDS	131861	132009	.	-	1	ID=WV_1_000044-T1.cds;Parent=WV_1_000044-T1;
scaffold_1	funannotate	CDS	131389	131806	.	-	2	ID=WV_1_000044-T1.cds;Parent=WV_1_000044-T1;
scaffold_1	funannotate	CDS	131130	131316	.	-	1	ID=WV_1_000044-T1.cds;Parent=WV_1_000044-T1;
scaffold_1	funannotate	gene	135910	139327	.	-	.	ID=WV_1_000045;
scaffold_1	funannotate	mRNA	135910	139327	.	-	.	ID=WV_1_000045-T1;Parent=WV_1_000045;product=hypothetical protein;
scaffold_1	funannotate	exon	138806	139327	.	-	.	ID=WV_1_000045-T1.exon1;Parent=WV_1_000045-T1;
scaffold_1	funannotate	exon	138683	138743	.	-	.	ID=WV_1_000045-T1.exon2;Parent=WV_1_000045-T1;
scaffold_1	funannotate	exon	138496	138592	.	-	.	ID=WV_1_000045-T1.exon3;Parent=WV_1_000045-T1;
scaffold_1	funannotate	exon	138313	138427	.	-	.	ID=WV_1_000045-T1.exon4;Parent=WV_1_000045-T1;
scaffold_1	funannotate	exon	136913	138231	.	-	.	ID=WV_1_000045-T1.exon5;Parent=WV_1_000045-T1;
scaffold_1	funannotate	exon	136745	136854	.	-	.	ID=WV_1_000045-T1.exon6;Parent=WV_1_000045-T1;
scaffold_1	funannotate	exon	136579	136687	.	-	.	ID=WV_1_000045-T1.exon7;Parent=WV_1_000045-T1;
scaffold_1	funannotate	exon	136420	136510	.	-	.	ID=WV_1_000045-T1.exon8;Parent=WV_1_000045-T1;
scaffold_1	funannotate	exon	136094	136338	.	-	.	ID=WV_1_000045-T1.exon9;Parent=WV_1_000045-T1;
scaffold_1	funannotate	exon	135910	136009	.	-	.	ID=WV_1_000045-T1.exon10;Parent=WV_1_000045-T1;
scaffold_1	funannotate	CDS	138806	139327	.	-	0	ID=WV_1_000045-T1.cds;Parent=WV_1_000045-T1;
scaffold_1	funannotate	CDS	138683	138743	.	-	0	ID=WV_1_000045-T1.cds;Parent=WV_1_000045-T1;
scaffold_1	funannotate	CDS	138496	138592	.	-	2	ID=WV_1_000045-T1.cds;Parent=WV_1_000045-T1;
scaffold_1	funannotate	CDS	138313	138427	.	-	1	ID=WV_1_000045-T1.cds;Parent=WV_1_000045-T1;
scaffold_1	funannotate	CDS	136913	138231	.	-	0	ID=WV_1_000045-T1.cds;Parent=WV_1_000045-T1;
scaffold_1	funannotate	CDS	136745	136854	.	-	1	ID=WV_1_000045-T1.cds;Parent=WV_1_000045-T1;
scaffold_1	funannotate	CDS	136579	136687	.	-	2	ID=WV_1_000045-T1.cds;Parent=WV_1_000045-T1;
scaffold_1	funannotate	CDS	136420	136510	.	-	1	ID=WV_1_000045-T1.cds;Parent=WV_1_000045-T1;
scaffold_1	funannotate	CDS	136094	136338	.	-	0	ID=WV_1_000045-T1.cds;Parent=WV_1_000045-T1;
scaffold_1	funannotate	CDS	135910	136009	.	-	1	ID=WV_1_000045-T1.cds;Parent=WV_1_000045-T1;
scaffold_1	funannotate	gene	141144	141941	.	+	.	ID=WV_1_000046;
scaffold_1	funannotate	mRNA	141144	141941	.	+	.	ID=WV_1_000046-T1;Parent=WV_1_000046;product=hypothetical protein;
scaffold_1	funannotate	exon	141144	141250	.	+	.	ID=WV_1_000046-T1.exon1;Parent=WV_1_000046-T1;
scaffold_1	funannotate	exon	141302	141834	.	+	.	ID=WV_1_000046-T1.exon2;Parent=WV_1_000046-T1;
scaffold_1	funannotate	exon	141898	141941	.	+	.	ID=WV_1_000046-T1.exon3;Parent=WV_1_000046-T1;
scaffold_1	funannotate	CDS	141144	141250	.	+	0	ID=WV_1_000046-T1.cds;Parent=WV_1_000046-T1;
scaffold_1	funannotate	CDS	141302	141834	.	+	1	ID=WV_1_000046-T1.cds;Parent=WV_1_000046-T1;
scaffold_1	funannotate	CDS	141898	141941	.	+	2	ID=WV_1_000046-T1.cds;Parent=WV_1_000046-T1;
scaffold_1	funannotate	gene	142339	157288	.	-	.	ID=WV_1_000047;
scaffold_1	funannotate	mRNA	142339	157288	.	-	.	ID=WV_1_000047-T1;Parent=WV_1_000047;product=hypothetical protein;
scaffold_1	funannotate	exon	156546	157288	.	-	.	ID=WV_1_000047-T1.exon1;Parent=WV_1_000047-T1;
scaffold_1	funannotate	exon	153130	156236	.	-	.	ID=WV_1_000047-T1.exon2;Parent=WV_1_000047-T1;
scaffold_1	funannotate	exon	150972	153082	.	-	.	ID=WV_1_000047-T1.exon3;Parent=WV_1_000047-T1;
scaffold_1	funannotate	exon	142546	150684	.	-	.	ID=WV_1_000047-T1.exon4;Parent=WV_1_000047-T1;
scaffold_1	funannotate	exon	142339	142476	.	-	.	ID=WV_1_000047-T1.exon5;Parent=WV_1_000047-T1;
scaffold_1	funannotate	CDS	156546	157288	.	-	0	ID=WV_1_000047-T1.cds;Parent=WV_1_000047-T1;
scaffold_1	funannotate	CDS	153130	156236	.	-	1	ID=WV_1_000047-T1.cds;Parent=WV_1_000047-T1;
scaffold_1	funannotate	CDS	150972	153082	.	-	2	ID=WV_1_000047-T1.cds;Parent=WV_1_000047-T1;
scaffold_1	funannotate	CDS	142546	150684	.	-	0	ID=WV_1_000047-T1.cds;Parent=WV_1_000047-T1;
scaffold_1	funannotate	CDS	142339	142476	.	-	0	ID=WV_1_000047-T1.cds;Parent=WV_1_000047-T1;
scaffold_1	funannotate	gene	161482	163333	.	+	.	ID=WV_1_000048;
scaffold_1	funannotate	mRNA	161482	163333	.	+	.	ID=WV_1_000048-T1;Parent=WV_1_000048;product=hypothetical protein;
scaffold_1	funannotate	exon	161482	162329	.	+	.	ID=WV_1_000048-T1.exon1;Parent=WV_1_000048-T1;
scaffold_1	funannotate	exon	162501	163089	.	+	.	ID=WV_1_000048-T1.exon2;Parent=WV_1_000048-T1;
scaffold_1	funannotate	exon	163154	163233	.	+	.	ID=WV_1_000048-T1.exon3;Parent=WV_1_000048-T1;
scaffold_1	funannotate	exon	163294	163333	.	+	.	ID=WV_1_000048-T1.exon4;Parent=WV_1_000048-T1;
scaffold_1	funannotate	CDS	161482	162329	.	+	0	ID=WV_1_000048-T1.cds;Parent=WV_1_000048-T1;
scaffold_1	funannotate	CDS	162501	163089	.	+	1	ID=WV_1_000048-T1.cds;Parent=WV_1_000048-T1;
scaffold_1	funannotate	CDS	163154	163233	.	+	0	ID=WV_1_000048-T1.cds;Parent=WV_1_000048-T1;
scaffold_1	funannotate	CDS	163294	163333	.	+	1	ID=WV_1_000048-T1.cds;Parent=WV_1_000048-T1;
scaffold_1	funannotate	gene	164803	165596	.	+	.	ID=WV_1_000049;
scaffold_1	funannotate	mRNA	164803	165596	.	+	.	ID=WV_1_000049-T1;Parent=WV_1_000049;product=hypothetical protein;
scaffold_1	funannotate	exon	164803	164919	.	+	.	ID=WV_1_000049-T1.exon1;Parent=WV_1_000049-T1;
scaffold_1	funannotate	exon	164984	165261	.	+	.	ID=WV_1_000049-T1.exon2;Parent=WV_1_000049-T1;
scaffold_1	funannotate	exon	165431	165596	.	+	.	ID=WV_1_000049-T1.exon3;Parent=WV_1_000049-T1;
scaffold_1	funannotate	CDS	164803	164919	.	+	0	ID=WV_1_000049-T1.cds;Parent=WV_1_000049-T1;
scaffold_1	funannotate	CDS	164984	165261	.	+	0	ID=WV_1_000049-T1.cds;Parent=WV_1_000049-T1;
scaffold_1	funannotate	CDS	165431	165596	.	+	1	ID=WV_1_000049-T1.cds;Parent=WV_1_000049-T1;
scaffold_1	funannotate	gene	166310	169737	.	-	.	ID=WV_1_000050;
scaffold_1	funannotate	mRNA	166310	169737	.	-	.	ID=WV_1_000050-T1;Parent=WV_1_000050;product=hypothetical protein;
scaffold_1	funannotate	exon	169371	169737	.	-	.	ID=WV_1_000050-T1.exon1;Parent=WV_1_000050-T1;
scaffold_1	funannotate	exon	169076	169205	.	-	.	ID=WV_1_000050-T1.exon2;Parent=WV_1_000050-T1;
scaffold_1	funannotate	exon	168835	169027	.	-	.	ID=WV_1_000050-T1.exon3;Parent=WV_1_000050-T1;
scaffold_1	funannotate	exon	166710	167822	.	-	.	ID=WV_1_000050-T1.exon4;Parent=WV_1_000050-T1;
scaffold_1	funannotate	exon	166310	166648	.	-	.	ID=WV_1_000050-T1.exon5;Parent=WV_1_000050-T1;
scaffold_1	funannotate	CDS	169371	169737	.	-	0	ID=WV_1_000050-T1.cds;Parent=WV_1_000050-T1;
scaffold_1	funannotate	CDS	169076	169205	.	-	2	ID=WV_1_000050-T1.cds;Parent=WV_1_000050-T1;
scaffold_1	funannotate	CDS	168835	169027	.	-	1	ID=WV_1_000050-T1.cds;Parent=WV_1_000050-T1;
scaffold_1	funannotate	CDS	166710	167822	.	-	0	ID=WV_1_000050-T1.cds;Parent=WV_1_000050-T1;
scaffold_1	funannotate	CDS	166310	166648	.	-	0	ID=WV_1_000050-T1.cds;Parent=WV_1_000050-T1;
scaffold_1	funannotate	gene	170464	172074	.	-	.	ID=WV_1_000051;
scaffold_1	funannotate	mRNA	170464	172074	.	-	.	ID=WV_1_000051-T1;Parent=WV_1_000051;product=hypothetical protein;
scaffold_1	funannotate	exon	171976	172074	.	-	.	ID=WV_1_000051-T1.exon1;Parent=WV_1_000051-T1;
scaffold_1	funannotate	exon	170464	171918	.	-	.	ID=WV_1_000051-T1.exon2;Parent=WV_1_000051-T1;
scaffold_1	funannotate	CDS	171976	172074	.	-	0	ID=WV_1_000051-T1.cds;Parent=WV_1_000051-T1;
scaffold_1	funannotate	CDS	170464	171918	.	-	0	ID=WV_1_000051-T1.cds;Parent=WV_1_000051-T1;
scaffold_1	funannotate	gene	173249	174280	.	+	.	ID=WV_1_000052;
scaffold_1	funannotate	mRNA	173249	174280	.	+	.	ID=WV_1_000052-T1;Parent=WV_1_000052;product=hypothetical protein;
scaffold_1	funannotate	exon	173249	173602	.	+	.	ID=WV_1_000052-T1.exon1;Parent=WV_1_000052-T1;
scaffold_1	funannotate	exon	173657	174280	.	+	.	ID=WV_1_000052-T1.exon2;Parent=WV_1_000052-T1;
scaffold_1	funannotate	CDS	173249	173602	.	+	0	ID=WV_1_000052-T1.cds;Parent=WV_1_000052-T1;
scaffold_1	funannotate	CDS	173657	174280	.	+	0	ID=WV_1_000052-T1.cds;Parent=WV_1_000052-T1;
scaffold_1	funannotate	gene	174561	175389	.	-	.	ID=WV_1_000053;
scaffold_1	funannotate	mRNA	174561	175389	.	-	.	ID=WV_1_000053-T1;Parent=WV_1_000053;product=hypothetical protein;
scaffold_1	funannotate	exon	175227	175389	.	-	.	ID=WV_1_000053-T1.exon1;Parent=WV_1_000053-T1;
scaffold_1	funannotate	exon	174890	175095	.	-	.	ID=WV_1_000053-T1.exon2;Parent=WV_1_000053-T1;
scaffold_1	funannotate	exon	174561	174836	.	-	.	ID=WV_1_000053-T1.exon3;Parent=WV_1_000053-T1;
scaffold_1	funannotate	CDS	175227	175389	.	-	0	ID=WV_1_000053-T1.cds;Parent=WV_1_000053-T1;
scaffold_1	funannotate	CDS	174890	175095	.	-	2	ID=WV_1_000053-T1.cds;Parent=WV_1_000053-T1;
scaffold_1	funannotate	CDS	174561	174836	.	-	0	ID=WV_1_000053-T1.cds;Parent=WV_1_000053-T1;
scaffold_1	funannotate	gene	176545	179624	.	+	.	ID=WV_1_000054;
scaffold_1	funannotate	mRNA	176545	179624	.	+	.	ID=WV_1_000054-T1;Parent=WV_1_000054;product=hypothetical protein;
scaffold_1	funannotate	exon	176545	176867	.	+	.	ID=WV_1_000054-T1.exon1;Parent=WV_1_000054-T1;
scaffold_1	funannotate	exon	176946	177966	.	+	.	ID=WV_1_000054-T1.exon2;Parent=WV_1_000054-T1;
scaffold_1	funannotate	exon	178022	178062	.	+	.	ID=WV_1_000054-T1.exon3;Parent=WV_1_000054-T1;
scaffold_1	funannotate	exon	178867	178875	.	+	.	ID=WV_1_000054-T1.exon4;Parent=WV_1_000054-T1;
scaffold_1	funannotate	exon	179102	179624	.	+	.	ID=WV_1_000054-T1.exon5;Parent=WV_1_000054-T1;
scaffold_1	funannotate	CDS	176545	176867	.	+	0	ID=WV_1_000054-T1.cds;Parent=WV_1_000054-T1;
scaffold_1	funannotate	CDS	176946	177966	.	+	1	ID=WV_1_000054-T1.cds;Parent=WV_1_000054-T1;
scaffold_1	funannotate	CDS	178022	178062	.	+	0	ID=WV_1_000054-T1.cds;Parent=WV_1_000054-T1;
scaffold_1	funannotate	CDS	178867	178875	.	+	1	ID=WV_1_000054-T1.cds;Parent=WV_1_000054-T1;
scaffold_1	funannotate	CDS	179102	179624	.	+	1	ID=WV_1_000054-T1.cds;Parent=WV_1_000054-T1;
scaffold_1	funannotate	gene	180075	180169	.	+	.	ID=WV_1_000055;
scaffold_1	funannotate	tRNA	180075	180169	.	+	.	ID=WV_1_000055-T1;Parent=WV_1_000055;product=tRNA-Ala;
scaffold_1	funannotate	exon	180075	180169	.	+	.	ID=WV_1_000055-T1.exon1;Parent=WV_1_000055-T1;
scaffold_1	funannotate	gene	180517	181338	.	-	.	ID=WV_1_000056;
scaffold_1	funannotate	mRNA	180517	181338	.	-	.	ID=WV_1_000056-T1;Parent=WV_1_000056;product=hypothetical protein;
scaffold_1	funannotate	exon	180517	181338	.	-	.	ID=WV_1_000056-T1.exon1;Parent=WV_1_000056-T1;
scaffold_1	funannotate	CDS	180517	181338	.	-	0	ID=WV_1_000056-T1.cds;Parent=WV_1_000056-T1;
scaffold_1	funannotate	gene	185566	187728	.	+	.	ID=WV_1_000057;
scaffold_1	funannotate	mRNA	185566	187728	.	+	.	ID=WV_1_000057-T1;Parent=WV_1_000057;product=hypothetical protein;
scaffold_1	funannotate	exon	185566	185569	.	+	.	ID=WV_1_000057-T1.exon1;Parent=WV_1_000057-T1;
scaffold_1	funannotate	exon	185630	186237	.	+	.	ID=WV_1_000057-T1.exon2;Parent=WV_1_000057-T1;
scaffold_1	funannotate	exon	186295	186373	.	+	.	ID=WV_1_000057-T1.exon3;Parent=WV_1_000057-T1;
scaffold_1	funannotate	exon	186402	187266	.	+	.	ID=WV_1_000057-T1.exon4;Parent=WV_1_000057-T1;
scaffold_1	funannotate	exon	187338	187728	.	+	.	ID=WV_1_000057-T1.exon5;Parent=WV_1_000057-T1;
scaffold_1	funannotate	CDS	185566	185569	.	+	0	ID=WV_1_000057-T1.cds;Parent=WV_1_000057-T1;
scaffold_1	funannotate	CDS	185630	186237	.	+	2	ID=WV_1_000057-T1.cds;Parent=WV_1_000057-T1;
scaffold_1	funannotate	CDS	186295	186373	.	+	0	ID=WV_1_000057-T1.cds;Parent=WV_1_000057-T1;
scaffold_1	funannotate	CDS	186402	187266	.	+	2	ID=WV_1_000057-T1.cds;Parent=WV_1_000057-T1;
scaffold_1	funannotate	CDS	187338	187728	.	+	1	ID=WV_1_000057-T1.cds;Parent=WV_1_000057-T1;
scaffold_1	funannotate	gene	189466	189786	.	+	.	ID=WV_1_000058;
scaffold_1	funannotate	mRNA	189466	189786	.	+	.	ID=WV_1_000058-T1;Parent=WV_1_000058;product=hypothetical protein;
scaffold_1	funannotate	exon	189466	189786	.	+	.	ID=WV_1_000058-T1.exon1;Parent=WV_1_000058-T1;
scaffold_1	funannotate	CDS	189466	189786	.	+	0	ID=WV_1_000058-T1.cds;Parent=WV_1_000058-T1;
scaffold_1	funannotate	gene	194014	194755	.	-	.	ID=WV_1_000059;
scaffold_1	funannotate	mRNA	194014	194755	.	-	.	ID=WV_1_000059-T1;Parent=WV_1_000059;product=hypothetical protein;
scaffold_1	funannotate	exon	194589	194755	.	-	.	ID=WV_1_000059-T1.exon1;Parent=WV_1_000059-T1;
scaffold_1	funannotate	exon	194014	194275	.	-	.	ID=WV_1_000059-T1.exon2;Parent=WV_1_000059-T1;
scaffold_1	funannotate	CDS	194589	194755	.	-	0	ID=WV_1_000059-T1.cds;Parent=WV_1_000059-T1;
scaffold_1	funannotate	CDS	194014	194275	.	-	1	ID=WV_1_000059-T1.cds;Parent=WV_1_000059-T1;
scaffold_1	funannotate	gene	195620	196812	.	-	.	ID=WV_1_000060;
scaffold_1	funannotate	mRNA	195620	196812	.	-	.	ID=WV_1_000060-T1;Parent=WV_1_000060;product=hypothetical protein;
scaffold_1	funannotate	exon	196741	196812	.	-	.	ID=WV_1_000060-T1.exon1;Parent=WV_1_000060-T1;
scaffold_1	funannotate	exon	196015	196682	.	-	.	ID=WV_1_000060-T1.exon2;Parent=WV_1_000060-T1;
scaffold_1	funannotate	exon	195620	195887	.	-	.	ID=WV_1_000060-T1.exon3;Parent=WV_1_000060-T1;
scaffold_1	funannotate	CDS	196741	196812	.	-	0	ID=WV_1_000060-T1.cds;Parent=WV_1_000060-T1;
scaffold_1	funannotate	CDS	196015	196682	.	-	0	ID=WV_1_000060-T1.cds;Parent=WV_1_000060-T1;
scaffold_1	funannotate	CDS	195620	195887	.	-	1	ID=WV_1_000060-T1.cds;Parent=WV_1_000060-T1;
scaffold_1	funannotate	gene	197473	199799	.	+	.	ID=WV_1_000061;
scaffold_1	funannotate	mRNA	197473	199799	.	+	.	ID=WV_1_000061-T1;Parent=WV_1_000061;product=hypothetical protein;
scaffold_1	funannotate	exon	197473	198033	.	+	.	ID=WV_1_000061-T1.exon1;Parent=WV_1_000061-T1;
scaffold_1	funannotate	exon	198150	199616	.	+	.	ID=WV_1_000061-T1.exon2;Parent=WV_1_000061-T1;
scaffold_1	funannotate	exon	199755	199799	.	+	.	ID=WV_1_000061-T1.exon3;Parent=WV_1_000061-T1;
scaffold_1	funannotate	CDS	197473	198033	.	+	0	ID=WV_1_000061-T1.cds;Parent=WV_1_000061-T1;
scaffold_1	funannotate	CDS	198150	199616	.	+	0	ID=WV_1_000061-T1.cds;Parent=WV_1_000061-T1;
scaffold_1	funannotate	CDS	199755	199799	.	+	0	ID=WV_1_000061-T1.cds;Parent=WV_1_000061-T1;
scaffold_1	funannotate	gene	201006	201875	.	+	.	ID=WV_1_000062;
scaffold_1	funannotate	mRNA	201006	201875	.	+	.	ID=WV_1_000062-T1;Parent=WV_1_000062;product=hypothetical protein;
scaffold_1	funannotate	exon	201006	201875	.	+	.	ID=WV_1_000062-T1.exon1;Parent=WV_1_000062-T1;
scaffold_1	funannotate	CDS	201006	201875	.	+	0	ID=WV_1_000062-T1.cds;Parent=WV_1_000062-T1;
scaffold_1	funannotate	gene	206823	208170	.	+	.	ID=WV_1_000063;
scaffold_1	funannotate	mRNA	206823	208170	.	+	.	ID=WV_1_000063-T1;Parent=WV_1_000063;product=hypothetical protein;
scaffold_1	funannotate	exon	206823	207064	.	+	.	ID=WV_1_000063-T1.exon1;Parent=WV_1_000063-T1;
scaffold_1	funannotate	exon	207180	207501	.	+	.	ID=WV_1_000063-T1.exon2;Parent=WV_1_000063-T1;
scaffold_1	funannotate	exon	207592	208170	.	+	.	ID=WV_1_000063-T1.exon3;Parent=WV_1_000063-T1;
scaffold_1	funannotate	CDS	206823	207064	.	+	0	ID=WV_1_000063-T1.cds;Parent=WV_1_000063-T1;
scaffold_1	funannotate	CDS	207180	207501	.	+	1	ID=WV_1_000063-T1.cds;Parent=WV_1_000063-T1;
scaffold_1	funannotate	CDS	207592	208170	.	+	0	ID=WV_1_000063-T1.cds;Parent=WV_1_000063-T1;
scaffold_1	funannotate	gene	208364	209522	.	-	.	ID=WV_1_000064;
scaffold_1	funannotate	mRNA	208364	209522	.	-	.	ID=WV_1_000064-T1;Parent=WV_1_000064;product=hypothetical protein;
scaffold_1	funannotate	exon	209062	209522	.	-	.	ID=WV_1_000064-T1.exon1;Parent=WV_1_000064-T1;
scaffold_1	funannotate	exon	208364	209018	.	-	.	ID=WV_1_000064-T1.exon2;Parent=WV_1_000064-T1;
scaffold_1	funannotate	CDS	209062	209522	.	-	0	ID=WV_1_000064-T1.cds;Parent=WV_1_000064-T1;
scaffold_1	funannotate	CDS	208364	209018	.	-	1	ID=WV_1_000064-T1.cds;Parent=WV_1_000064-T1;
scaffold_1	funannotate	gene	211945	212601	.	+	.	ID=WV_1_000065;
scaffold_1	funannotate	mRNA	211945	212601	.	+	.	ID=WV_1_000065-T1;Parent=WV_1_000065;product=hypothetical protein;
scaffold_1	funannotate	exon	211945	212601	.	+	.	ID=WV_1_000065-T1.exon1;Parent=WV_1_000065-T1;
scaffold_1	funannotate	CDS	211945	212601	.	+	0	ID=WV_1_000065-T1.cds;Parent=WV_1_000065-T1;
scaffold_1	funannotate	gene	212890	213072	.	+	.	ID=WV_1_000066;
scaffold_1	funannotate	mRNA	212890	213072	.	+	.	ID=WV_1_000066-T1;Parent=WV_1_000066;product=hypothetical protein;
scaffold_1	funannotate	exon	212890	213072	.	+	.	ID=WV_1_000066-T1.exon1;Parent=WV_1_000066-T1;
scaffold_1	funannotate	CDS	212890	213072	.	+	0	ID=WV_1_000066-T1.cds;Parent=WV_1_000066-T1;
scaffold_1	funannotate	gene	213502	216222	.	+	.	ID=WV_1_000067;
scaffold_1	funannotate	mRNA	213502	216222	.	+	.	ID=WV_1_000067-T1;Parent=WV_1_000067;product=hypothetical protein;
scaffold_1	funannotate	exon	213502	215447	.	+	.	ID=WV_1_000067-T1.exon1;Parent=WV_1_000067-T1;
scaffold_1	funannotate	exon	215592	216222	.	+	.	ID=WV_1_000067-T1.exon2;Parent=WV_1_000067-T1;
scaffold_1	funannotate	CDS	213502	215447	.	+	0	ID=WV_1_000067-T1.cds;Parent=WV_1_000067-T1;
scaffold_1	funannotate	CDS	215592	216222	.	+	1	ID=WV_1_000067-T1.cds;Parent=WV_1_000067-T1;
scaffold_1	funannotate	gene	216772	218851	.	-	.	ID=WV_1_000068;
scaffold_1	funannotate	mRNA	216772	218851	.	-	.	ID=WV_1_000068-T1;Parent=WV_1_000068;product=hypothetical protein;
scaffold_1	funannotate	exon	218702	218851	.	-	.	ID=WV_1_000068-T1.exon1;Parent=WV_1_000068-T1;
scaffold_1	funannotate	exon	218475	218648	.	-	.	ID=WV_1_000068-T1.exon2;Parent=WV_1_000068-T1;
scaffold_1	funannotate	exon	218053	218364	.	-	.	ID=WV_1_000068-T1.exon3;Parent=WV_1_000068-T1;
scaffold_1	funannotate	exon	217121	217890	.	-	.	ID=WV_1_000068-T1.exon4;Parent=WV_1_000068-T1;
scaffold_1	funannotate	exon	217007	217067	.	-	.	ID=WV_1_000068-T1.exon5;Parent=WV_1_000068-T1;
scaffold_1	funannotate	exon	216772	216951	.	-	.	ID=WV_1_000068-T1.exon6;Parent=WV_1_000068-T1;
scaffold_1	funannotate	CDS	218702	218851	.	-	0	ID=WV_1_000068-T1.cds;Parent=WV_1_000068-T1;
scaffold_1	funannotate	CDS	218475	218648	.	-	0	ID=WV_1_000068-T1.cds;Parent=WV_1_000068-T1;
scaffold_1	funannotate	CDS	218053	218364	.	-	0	ID=WV_1_000068-T1.cds;Parent=WV_1_000068-T1;
scaffold_1	funannotate	CDS	217121	217890	.	-	0	ID=WV_1_000068-T1.cds;Parent=WV_1_000068-T1;
scaffold_1	funannotate	CDS	217007	217067	.	-	1	ID=WV_1_000068-T1.cds;Parent=WV_1_000068-T1;
scaffold_1	funannotate	CDS	216772	216951	.	-	0	ID=WV_1_000068-T1.cds;Parent=WV_1_000068-T1;
scaffold_1	funannotate	gene	220195	221492	.	+	.	ID=WV_1_000069;
scaffold_1	funannotate	mRNA	220195	221492	.	+	.	ID=WV_1_000069-T1;Parent=WV_1_000069;product=hypothetical protein;
scaffold_1	funannotate	exon	220195	220353	.	+	.	ID=WV_1_000069-T1.exon1;Parent=WV_1_000069-T1;
scaffold_1	funannotate	exon	220415	220609	.	+	.	ID=WV_1_000069-T1.exon2;Parent=WV_1_000069-T1;
scaffold_1	funannotate	exon	220668	221492	.	+	.	ID=WV_1_000069-T1.exon3;Parent=WV_1_000069-T1;
scaffold_1	funannotate	CDS	220195	220353	.	+	0	ID=WV_1_000069-T1.cds;Parent=WV_1_000069-T1;
scaffold_1	funannotate	CDS	220415	220609	.	+	0	ID=WV_1_000069-T1.cds;Parent=WV_1_000069-T1;
scaffold_1	funannotate	CDS	220668	221492	.	+	0	ID=WV_1_000069-T1.cds;Parent=WV_1_000069-T1;
scaffold_1	funannotate	gene	224237	225507	.	+	.	ID=WV_1_000070;
scaffold_1	funannotate	mRNA	224237	225507	.	+	.	ID=WV_1_000070-T1;Parent=WV_1_000070;product=hypothetical protein;
scaffold_1	funannotate	exon	224237	224625	.	+	.	ID=WV_1_000070-T1.exon1;Parent=WV_1_000070-T1;
scaffold_1	funannotate	exon	224711	224873	.	+	.	ID=WV_1_000070-T1.exon2;Parent=WV_1_000070-T1;
scaffold_1	funannotate	exon	224956	225507	.	+	.	ID=WV_1_000070-T1.exon3;Parent=WV_1_000070-T1;
scaffold_1	funannotate	CDS	224237	224625	.	+	0	ID=WV_1_000070-T1.cds;Parent=WV_1_000070-T1;
scaffold_1	funannotate	CDS	224711	224873	.	+	1	ID=WV_1_000070-T1.cds;Parent=WV_1_000070-T1;
scaffold_1	funannotate	CDS	224956	225507	.	+	0	ID=WV_1_000070-T1.cds;Parent=WV_1_000070-T1;
scaffold_1	funannotate	gene	228073	229308	.	+	.	ID=WV_1_000071;
scaffold_1	funannotate	mRNA	228073	229308	.	+	.	ID=WV_1_000071-T1;Parent=WV_1_000071;product=hypothetical protein;
scaffold_1	funannotate	exon	228073	228273	.	+	.	ID=WV_1_000071-T1.exon1;Parent=WV_1_000071-T1;
scaffold_1	funannotate	exon	228508	228807	.	+	.	ID=WV_1_000071-T1.exon2;Parent=WV_1_000071-T1;
scaffold_1	funannotate	exon	228982	229308	.	+	.	ID=WV_1_000071-T1.exon3;Parent=WV_1_000071-T1;
scaffold_1	funannotate	CDS	228073	228273	.	+	0	ID=WV_1_000071-T1.cds;Parent=WV_1_000071-T1;
scaffold_1	funannotate	CDS	228508	228807	.	+	0	ID=WV_1_000071-T1.cds;Parent=WV_1_000071-T1;
scaffold_1	funannotate	CDS	228982	229308	.	+	0	ID=WV_1_000071-T1.cds;Parent=WV_1_000071-T1;
scaffold_1	funannotate	gene	229946	230749	.	-	.	ID=WV_1_000072;
scaffold_1	funannotate	mRNA	229946	230749	.	-	.	ID=WV_1_000072-T1;Parent=WV_1_000072;product=hypothetical protein;
scaffold_1	funannotate	exon	229946	230749	.	-	.	ID=WV_1_000072-T1.exon1;Parent=WV_1_000072-T1;
scaffold_1	funannotate	CDS	229946	230749	.	-	0	ID=WV_1_000072-T1.cds;Parent=WV_1_000072-T1;
scaffold_1	funannotate	gene	238654	238989	.	+	.	ID=WV_1_000073;
scaffold_1	funannotate	mRNA	238654	238989	.	+	.	ID=WV_1_000073-T1;Parent=WV_1_000073;product=hypothetical protein;
scaffold_1	funannotate	exon	238654	238989	.	+	.	ID=WV_1_000073-T1.exon1;Parent=WV_1_000073-T1;
scaffold_1	funannotate	CDS	238654	238989	.	+	0	ID=WV_1_000073-T1.cds;Parent=WV_1_000073-T1;
scaffold_1	funannotate	gene	240919	241262	.	-	.	ID=WV_1_000074;
scaffold_1	funannotate	mRNA	240919	241262	.	-	.	ID=WV_1_000074-T1;Parent=WV_1_000074;product=hypothetical protein;
scaffold_1	funannotate	exon	241190	241262	.	-	.	ID=WV_1_000074-T1.exon1;Parent=WV_1_000074-T1;
scaffold_1	funannotate	exon	240990	241138	.	-	.	ID=WV_1_000074-T1.exon2;Parent=WV_1_000074-T1;
scaffold_1	funannotate	exon	240919	240969	.	-	.	ID=WV_1_000074-T1.exon3;Parent=WV_1_000074-T1;
scaffold_1	funannotate	CDS	241190	241262	.	-	0	ID=WV_1_000074-T1.cds;Parent=WV_1_000074-T1;
scaffold_1	funannotate	CDS	240990	241138	.	-	2	ID=WV_1_000074-T1.cds;Parent=WV_1_000074-T1;
scaffold_1	funannotate	CDS	240919	240969	.	-	0	ID=WV_1_000074-T1.cds;Parent=WV_1_000074-T1;
scaffold_1	funannotate	gene	242672	245804	.	+	.	ID=WV_1_000075;
scaffold_1	funannotate	mRNA	242672	245804	.	+	.	ID=WV_1_000075-T1;Parent=WV_1_000075;product=hypothetical protein;
scaffold_1	funannotate	exon	242672	243077	.	+	.	ID=WV_1_000075-T1.exon1;Parent=WV_1_000075-T1;
scaffold_1	funannotate	exon	243236	244190	.	+	.	ID=WV_1_000075-T1.exon2;Parent=WV_1_000075-T1;
scaffold_1	funannotate	exon	244237	245615	.	+	.	ID=WV_1_000075-T1.exon3;Parent=WV_1_000075-T1;
scaffold_1	funannotate	exon	245779	245804	.	+	.	ID=WV_1_000075-T1.exon4;Parent=WV_1_000075-T1;
scaffold_1	funannotate	CDS	242672	243077	.	+	0	ID=WV_1_000075-T1.cds;Parent=WV_1_000075-T1;
scaffold_1	funannotate	CDS	243236	244190	.	+	2	ID=WV_1_000075-T1.cds;Parent=WV_1_000075-T1;
scaffold_1	funannotate	CDS	244237	245615	.	+	1	ID=WV_1_000075-T1.cds;Parent=WV_1_000075-T1;
scaffold_1	funannotate	CDS	245779	245804	.	+	2	ID=WV_1_000075-T1.cds;Parent=WV_1_000075-T1;
scaffold_1	funannotate	gene	250905	251282	.	+	.	ID=WV_1_000076;
scaffold_1	funannotate	mRNA	250905	251282	.	+	.	ID=WV_1_000076-T1;Parent=WV_1_000076;product=hypothetical protein;
scaffold_1	funannotate	exon	250905	251050	.	+	.	ID=WV_1_000076-T1.exon1;Parent=WV_1_000076-T1;
scaffold_1	funannotate	exon	251147	251282	.	+	.	ID=WV_1_000076-T1.exon2;Parent=WV_1_000076-T1;
scaffold_1	funannotate	CDS	250905	251050	.	+	0	ID=WV_1_000076-T1.cds;Parent=WV_1_000076-T1;
scaffold_1	funannotate	CDS	251147	251282	.	+	1	ID=WV_1_000076-T1.cds;Parent=WV_1_000076-T1;
scaffold_1	funannotate	gene	259969	261854	.	+	.	ID=WV_1_000077;
scaffold_1	funannotate	mRNA	259969	261854	.	+	.	ID=WV_1_000077-T1;Parent=WV_1_000077;product=hypothetical protein;
scaffold_1	funannotate	exon	259969	261303	.	+	.	ID=WV_1_000077-T1.exon1;Parent=WV_1_000077-T1;
scaffold_1	funannotate	exon	261361	261489	.	+	.	ID=WV_1_000077-T1.exon2;Parent=WV_1_000077-T1;
scaffold_1	funannotate	exon	261542	261622	.	+	.	ID=WV_1_000077-T1.exon3;Parent=WV_1_000077-T1;
scaffold_1	funannotate	exon	261693	261854	.	+	.	ID=WV_1_000077-T1.exon4;Parent=WV_1_000077-T1;
scaffold_1	funannotate	CDS	259969	261303	.	+	0	ID=WV_1_000077-T1.cds;Parent=WV_1_000077-T1;
scaffold_1	funannotate	CDS	261361	261489	.	+	0	ID=WV_1_000077-T1.cds;Parent=WV_1_000077-T1;
scaffold_1	funannotate	CDS	261542	261622	.	+	0	ID=WV_1_000077-T1.cds;Parent=WV_1_000077-T1;
scaffold_1	funannotate	CDS	261693	261854	.	+	0	ID=WV_1_000077-T1.cds;Parent=WV_1_000077-T1;
scaffold_1	funannotate	gene	265573	267082	.	-	.	ID=WV_1_000078;
scaffold_1	funannotate	mRNA	265573	267082	.	-	.	ID=WV_1_000078-T1;Parent=WV_1_000078;product=hypothetical protein;
scaffold_1	funannotate	exon	266875	267082	.	-	.	ID=WV_1_000078-T1.exon1;Parent=WV_1_000078-T1;
scaffold_1	funannotate	exon	266362	266803	.	-	.	ID=WV_1_000078-T1.exon2;Parent=WV_1_000078-T1;
scaffold_1	funannotate	exon	265573	266257	.	-	.	ID=WV_1_000078-T1.exon3;Parent=WV_1_000078-T1;
scaffold_1	funannotate	CDS	266875	267082	.	-	0	ID=WV_1_000078-T1.cds;Parent=WV_1_000078-T1;
scaffold_1	funannotate	CDS	266362	266803	.	-	2	ID=WV_1_000078-T1.cds;Parent=WV_1_000078-T1;
scaffold_1	funannotate	CDS	265573	266257	.	-	1	ID=WV_1_000078-T1.cds;Parent=WV_1_000078-T1;
scaffold_1	funannotate	gene	281068	281989	.	+	.	ID=WV_1_000079;
scaffold_1	funannotate	mRNA	281068	281989	.	+	.	ID=WV_1_000079-T1;Parent=WV_1_000079;product=hypothetical protein;
scaffold_1	funannotate	exon	281068	281290	.	+	.	ID=WV_1_000079-T1.exon1;Parent=WV_1_000079-T1;
scaffold_1	funannotate	exon	281364	281989	.	+	.	ID=WV_1_000079-T1.exon2;Parent=WV_1_000079-T1;
scaffold_1	funannotate	CDS	281068	281290	.	+	0	ID=WV_1_000079-T1.cds;Parent=WV_1_000079-T1;
scaffold_1	funannotate	CDS	281364	281989	.	+	2	ID=WV_1_000079-T1.cds;Parent=WV_1_000079-T1;
scaffold_1	funannotate	gene	292390	293661	.	-	.	ID=WV_1_000080;
scaffold_1	funannotate	mRNA	292390	293661	.	-	.	ID=WV_1_000080-T1;Parent=WV_1_000080;product=hypothetical protein;
scaffold_1	funannotate	exon	292390	293661	.	-	.	ID=WV_1_000080-T1.exon1;Parent=WV_1_000080-T1;
scaffold_1	funannotate	CDS	292390	293661	.	-	0	ID=WV_1_000080-T1.cds;Parent=WV_1_000080-T1;
scaffold_1	funannotate	gene	304365	305400	.	-	.	ID=WV_1_000081;
scaffold_1	funannotate	mRNA	304365	305400	.	-	.	ID=WV_1_000081-T1;Parent=WV_1_000081;product=hypothetical protein;
scaffold_1	funannotate	exon	305359	305400	.	-	.	ID=WV_1_000081-T1.exon1;Parent=WV_1_000081-T1;
scaffold_1	funannotate	exon	304964	305287	.	-	.	ID=WV_1_000081-T1.exon2;Parent=WV_1_000081-T1;
scaffold_1	funannotate	exon	304653	304814	.	-	.	ID=WV_1_000081-T1.exon3;Parent=WV_1_000081-T1;
scaffold_1	funannotate	exon	304365	304553	.	-	.	ID=WV_1_000081-T1.exon4;Parent=WV_1_000081-T1;
scaffold_1	funannotate	CDS	305359	305400	.	-	0	ID=WV_1_000081-T1.cds;Parent=WV_1_000081-T1;
scaffold_1	funannotate	CDS	304964	305287	.	-	0	ID=WV_1_000081-T1.cds;Parent=WV_1_000081-T1;
scaffold_1	funannotate	CDS	304653	304814	.	-	0	ID=WV_1_000081-T1.cds;Parent=WV_1_000081-T1;
scaffold_1	funannotate	CDS	304365	304553	.	-	0	ID=WV_1_000081-T1.cds;Parent=WV_1_000081-T1;
scaffold_1	funannotate	gene	306657	307571	.	-	.	ID=WV_1_000082;
scaffold_1	funannotate	mRNA	306657	307571	.	-	.	ID=WV_1_000082-T1;Parent=WV_1_000082;product=hypothetical protein;
scaffold_1	funannotate	exon	306657	307571	.	-	.	ID=WV_1_000082-T1.exon1;Parent=WV_1_000082-T1;
scaffold_1	funannotate	CDS	306657	307571	.	-	0	ID=WV_1_000082-T1.cds;Parent=WV_1_000082-T1;
scaffold_1	funannotate	gene	309102	310064	.	+	.	ID=WV_1_000083;
scaffold_1	funannotate	mRNA	309102	310064	.	+	.	ID=WV_1_000083-T1;Parent=WV_1_000083;product=hypothetical protein;
scaffold_1	funannotate	exon	309102	309882	.	+	.	ID=WV_1_000083-T1.exon1;Parent=WV_1_000083-T1;
scaffold_1	funannotate	exon	309961	310064	.	+	.	ID=WV_1_000083-T1.exon2;Parent=WV_1_000083-T1;
scaffold_1	funannotate	CDS	309102	309882	.	+	0	ID=WV_1_000083-T1.cds;Parent=WV_1_000083-T1;
scaffold_1	funannotate	CDS	309961	310064	.	+	2	ID=WV_1_000083-T1.cds;Parent=WV_1_000083-T1;
scaffold_1	funannotate	gene	311099	312733	.	-	.	ID=WV_1_000084;
scaffold_1	funannotate	mRNA	311099	312733	.	-	.	ID=WV_1_000084-T1;Parent=WV_1_000084;product=hypothetical protein;
scaffold_1	funannotate	exon	312380	312733	.	-	.	ID=WV_1_000084-T1.exon1;Parent=WV_1_000084-T1;
scaffold_1	funannotate	exon	311099	312250	.	-	.	ID=WV_1_000084-T1.exon2;Parent=WV_1_000084-T1;
scaffold_1	funannotate	CDS	312380	312733	.	-	0	ID=WV_1_000084-T1.cds;Parent=WV_1_000084-T1;
scaffold_1	funannotate	CDS	311099	312250	.	-	0	ID=WV_1_000084-T1.cds;Parent=WV_1_000084-T1;
scaffold_1	funannotate	gene	314932	315208	.	+	.	ID=WV_1_000085;
scaffold_1	funannotate	mRNA	314932	315208	.	+	.	ID=WV_1_000085-T1;Parent=WV_1_000085;product=hypothetical protein;
scaffold_1	funannotate	exon	314932	315060	.	+	.	ID=WV_1_000085-T1.exon1;Parent=WV_1_000085-T1;
scaffold_1	funannotate	exon	315116	315208	.	+	.	ID=WV_1_000085-T1.exon2;Parent=WV_1_000085-T1;
scaffold_1	funannotate	CDS	314932	315060	.	+	0	ID=WV_1_000085-T1.cds;Parent=WV_1_000085-T1;
scaffold_1	funannotate	CDS	315116	315208	.	+	0	ID=WV_1_000085-T1.cds;Parent=WV_1_000085-T1;
scaffold_1	funannotate	gene	315618	316207	.	-	.	ID=WV_1_000086;
scaffold_1	funannotate	mRNA	315618	316207	.	-	.	ID=WV_1_000086-T1;Parent=WV_1_000086;product=hypothetical protein;
scaffold_1	funannotate	exon	315984	316207	.	-	.	ID=WV_1_000086-T1.exon1;Parent=WV_1_000086-T1;
scaffold_1	funannotate	exon	315618	315864	.	-	.	ID=WV_1_000086-T1.exon2;Parent=WV_1_000086-T1;
scaffold_1	funannotate	CDS	315984	316207	.	-	0	ID=WV_1_000086-T1.cds;Parent=WV_1_000086-T1;
scaffold_1	funannotate	CDS	315618	315864	.	-	1	ID=WV_1_000086-T1.cds;Parent=WV_1_000086-T1;
scaffold_1	funannotate	gene	316897	317612	.	-	.	ID=WV_1_000087;
scaffold_1	funannotate	mRNA	316897	317612	.	-	.	ID=WV_1_000087-T1;Parent=WV_1_000087;product=hypothetical protein;
scaffold_1	funannotate	exon	317577	317612	.	-	.	ID=WV_1_000087-T1.exon1;Parent=WV_1_000087-T1;
scaffold_1	funannotate	exon	317282	317554	.	-	.	ID=WV_1_000087-T1.exon2;Parent=WV_1_000087-T1;
scaffold_1	funannotate	exon	316897	317223	.	-	.	ID=WV_1_000087-T1.exon3;Parent=WV_1_000087-T1;
scaffold_1	funannotate	CDS	317577	317612	.	-	0	ID=WV_1_000087-T1.cds;Parent=WV_1_000087-T1;
scaffold_1	funannotate	CDS	317282	317554	.	-	0	ID=WV_1_000087-T1.cds;Parent=WV_1_000087-T1;
scaffold_1	funannotate	CDS	316897	317223	.	-	0	ID=WV_1_000087-T1.cds;Parent=WV_1_000087-T1;
scaffold_1	funannotate	gene	319111	321215	.	-	.	ID=WV_1_000088;
scaffold_1	funannotate	mRNA	319111	321215	.	-	.	ID=WV_1_000088-T1;Parent=WV_1_000088;product=hypothetical protein;
scaffold_1	funannotate	exon	320997	321215	.	-	.	ID=WV_1_000088-T1.exon1;Parent=WV_1_000088-T1;
scaffold_1	funannotate	exon	320853	320923	.	-	.	ID=WV_1_000088-T1.exon2;Parent=WV_1_000088-T1;
scaffold_1	funannotate	exon	320680	320793	.	-	.	ID=WV_1_000088-T1.exon3;Parent=WV_1_000088-T1;
scaffold_1	funannotate	exon	320603	320619	.	-	.	ID=WV_1_000088-T1.exon4;Parent=WV_1_000088-T1;
scaffold_1	funannotate	exon	320126	320485	.	-	.	ID=WV_1_000088-T1.exon5;Parent=WV_1_000088-T1;
scaffold_1	funannotate	exon	320030	320049	.	-	.	ID=WV_1_000088-T1.exon6;Parent=WV_1_000088-T1;
scaffold_1	funannotate	exon	319631	319972	.	-	.	ID=WV_1_000088-T1.exon7;Parent=WV_1_000088-T1;
scaffold_1	funannotate	exon	319111	319590	.	-	.	ID=WV_1_000088-T1.exon8;Parent=WV_1_000088-T1;
scaffold_1	funannotate	CDS	320997	321215	.	-	0	ID=WV_1_000088-T1.cds;Parent=WV_1_000088-T1;
scaffold_1	funannotate	CDS	320853	320923	.	-	0	ID=WV_1_000088-T1.cds;Parent=WV_1_000088-T1;
scaffold_1	funannotate	CDS	320680	320793	.	-	1	ID=WV_1_000088-T1.cds;Parent=WV_1_000088-T1;
scaffold_1	funannotate	CDS	320603	320619	.	-	1	ID=WV_1_000088-T1.cds;Parent=WV_1_000088-T1;
scaffold_1	funannotate	CDS	320126	320485	.	-	2	ID=WV_1_000088-T1.cds;Parent=WV_1_000088-T1;
scaffold_1	funannotate	CDS	320030	320049	.	-	2	ID=WV_1_000088-T1.cds;Parent=WV_1_000088-T1;
scaffold_1	funannotate	CDS	319631	319972	.	-	0	ID=WV_1_000088-T1.cds;Parent=WV_1_000088-T1;
scaffold_1	funannotate	CDS	319111	319590	.	-	0	ID=WV_1_000088-T1.cds;Parent=WV_1_000088-T1;
scaffold_1	funannotate	gene	322279	323015	.	-	.	ID=WV_1_000089;
scaffold_1	funannotate	mRNA	322279	323015	.	-	.	ID=WV_1_000089-T1;Parent=WV_1_000089;product=hypothetical protein;
scaffold_1	funannotate	exon	322804	323015	.	-	.	ID=WV_1_000089-T1.exon1;Parent=WV_1_000089-T1;
scaffold_1	funannotate	exon	322279	322753	.	-	.	ID=WV_1_000089-T1.exon2;Parent=WV_1_000089-T1;
scaffold_1	funannotate	CDS	322804	323015	.	-	0	ID=WV_1_000089-T1.cds;Parent=WV_1_000089-T1;
scaffold_1	funannotate	CDS	322279	322753	.	-	1	ID=WV_1_000089-T1.cds;Parent=WV_1_000089-T1;
scaffold_1	funannotate	gene	326928	327473	.	-	.	ID=WV_1_000090;
scaffold_1	funannotate	mRNA	326928	327473	.	-	.	ID=WV_1_000090-T1;Parent=WV_1_000090;product=hypothetical protein;
scaffold_1	funannotate	exon	327391	327473	.	-	.	ID=WV_1_000090-T1.exon1;Parent=WV_1_000090-T1;
scaffold_1	funannotate	exon	326928	327198	.	-	.	ID=WV_1_000090-T1.exon2;Parent=WV_1_000090-T1;
scaffold_1	funannotate	CDS	327391	327473	.	-	0	ID=WV_1_000090-T1.cds;Parent=WV_1_000090-T1;
scaffold_1	funannotate	CDS	326928	327198	.	-	1	ID=WV_1_000090-T1.cds;Parent=WV_1_000090-T1;
scaffold_1	funannotate	gene	329092	330673	.	+	.	ID=WV_1_000091;
scaffold_1	funannotate	mRNA	329092	330673	.	+	.	ID=WV_1_000091-T1;Parent=WV_1_000091;product=hypothetical protein;
scaffold_1	funannotate	exon	329092	329247	.	+	.	ID=WV_1_000091-T1.exon1;Parent=WV_1_000091-T1;
scaffold_1	funannotate	exon	329314	329526	.	+	.	ID=WV_1_000091-T1.exon2;Parent=WV_1_000091-T1;
scaffold_1	funannotate	exon	329612	330673	.	+	.	ID=WV_1_000091-T1.exon3;Parent=WV_1_000091-T1;
scaffold_1	funannotate	CDS	329092	329247	.	+	0	ID=WV_1_000091-T1.cds;Parent=WV_1_000091-T1;
scaffold_1	funannotate	CDS	329314	329526	.	+	0	ID=WV_1_000091-T1.cds;Parent=WV_1_000091-T1;
scaffold_1	funannotate	CDS	329612	330673	.	+	0	ID=WV_1_000091-T1.cds;Parent=WV_1_000091-T1;
scaffold_1	funannotate	gene	332317	333828	.	+	.	ID=WV_1_000092;
scaffold_1	funannotate	mRNA	332317	333828	.	+	.	ID=WV_1_000092-T1;Parent=WV_1_000092;product=hypothetical protein;
scaffold_1	funannotate	exon	332317	333828	.	+	.	ID=WV_1_000092-T1.exon1;Parent=WV_1_000092-T1;
scaffold_1	funannotate	CDS	332317	333828	.	+	0	ID=WV_1_000092-T1.cds;Parent=WV_1_000092-T1;
scaffold_1	funannotate	gene	339537	341042	.	+	.	ID=WV_1_000093;
scaffold_1	funannotate	mRNA	339537	341042	.	+	.	ID=WV_1_000093-T1;Parent=WV_1_000093;product=hypothetical protein;
scaffold_1	funannotate	exon	339537	341042	.	+	.	ID=WV_1_000093-T1.exon1;Parent=WV_1_000093-T1;
scaffold_1	funannotate	CDS	339537	341042	.	+	0	ID=WV_1_000093-T1.cds;Parent=WV_1_000093-T1;
scaffold_1	funannotate	gene	342484	343959	.	+	.	ID=WV_1_000094;
scaffold_1	funannotate	mRNA	342484	343959	.	+	.	ID=WV_1_000094-T1;Parent=WV_1_000094;product=hypothetical protein;
scaffold_1	funannotate	exon	342484	343959	.	+	.	ID=WV_1_000094-T1.exon1;Parent=WV_1_000094-T1;
scaffold_1	funannotate	CDS	342484	343959	.	+	0	ID=WV_1_000094-T1.cds;Parent=WV_1_000094-T1;
scaffold_1	funannotate	gene	344531	346120	.	+	.	ID=WV_1_000095;
scaffold_1	funannotate	mRNA	344531	346120	.	+	.	ID=WV_1_000095-T1;Parent=WV_1_000095;product=hypothetical protein;
scaffold_1	funannotate	exon	344531	344783	.	+	.	ID=WV_1_000095-T1.exon1;Parent=WV_1_000095-T1;
scaffold_1	funannotate	exon	344937	346120	.	+	.	ID=WV_1_000095-T1.exon2;Parent=WV_1_000095-T1;
scaffold_1	funannotate	CDS	344531	344783	.	+	0	ID=WV_1_000095-T1.cds;Parent=WV_1_000095-T1;
scaffold_1	funannotate	CDS	344937	346120	.	+	2	ID=WV_1_000095-T1.cds;Parent=WV_1_000095-T1;
scaffold_1	funannotate	gene	347125	348524	.	+	.	ID=WV_1_000096;
scaffold_1	funannotate	mRNA	347125	348524	.	+	.	ID=WV_1_000096-T1;Parent=WV_1_000096;product=hypothetical protein;
scaffold_1	funannotate	exon	347125	347358	.	+	.	ID=WV_1_000096-T1.exon1;Parent=WV_1_000096-T1;
scaffold_1	funannotate	exon	347441	348029	.	+	.	ID=WV_1_000096-T1.exon2;Parent=WV_1_000096-T1;
scaffold_1	funannotate	exon	348079	348524	.	+	.	ID=WV_1_000096-T1.exon3;Parent=WV_1_000096-T1;
scaffold_1	funannotate	CDS	347125	347358	.	+	0	ID=WV_1_000096-T1.cds;Parent=WV_1_000096-T1;
scaffold_1	funannotate	CDS	347441	348029	.	+	0	ID=WV_1_000096-T1.cds;Parent=WV_1_000096-T1;
scaffold_1	funannotate	CDS	348079	348524	.	+	2	ID=WV_1_000096-T1.cds;Parent=WV_1_000096-T1;
scaffold_1	funannotate	gene	351922	353923	.	+	.	ID=WV_1_000097;
scaffold_1	funannotate	mRNA	351922	353923	.	+	.	ID=WV_1_000097-T1;Parent=WV_1_000097;product=hypothetical protein;
scaffold_1	funannotate	exon	351922	352173	.	+	.	ID=WV_1_000097-T1.exon1;Parent=WV_1_000097-T1;
scaffold_1	funannotate	exon	352267	353536	.	+	.	ID=WV_1_000097-T1.exon2;Parent=WV_1_000097-T1;
scaffold_1	funannotate	exon	353595	353923	.	+	.	ID=WV_1_000097-T1.exon3;Parent=WV_1_000097-T1;
scaffold_1	funannotate	CDS	351922	352173	.	+	0	ID=WV_1_000097-T1.cds;Parent=WV_1_000097-T1;
scaffold_1	funannotate	CDS	352267	353536	.	+	0	ID=WV_1_000097-T1.cds;Parent=WV_1_000097-T1;
scaffold_1	funannotate	CDS	353595	353923	.	+	2	ID=WV_1_000097-T1.cds;Parent=WV_1_000097-T1;
scaffold_1	funannotate	gene	354688	355140	.	-	.	ID=WV_1_000098;
scaffold_1	funannotate	mRNA	354688	355140	.	-	.	ID=WV_1_000098-T1;Parent=WV_1_000098;product=hypothetical protein;
scaffold_1	funannotate	exon	354772	355140	.	-	.	ID=WV_1_000098-T1.exon1;Parent=WV_1_000098-T1;
scaffold_1	funannotate	exon	354688	354696	.	-	.	ID=WV_1_000098-T1.exon2;Parent=WV_1_000098-T1;
scaffold_1	funannotate	CDS	354772	355140	.	-	0	ID=WV_1_000098-T1.cds;Parent=WV_1_000098-T1;
scaffold_1	funannotate	CDS	354688	354696	.	-	0	ID=WV_1_000098-T1.cds;Parent=WV_1_000098-T1;
scaffold_1	funannotate	gene	374676	375856	.	+	.	ID=WV_1_000099;
scaffold_1	funannotate	mRNA	374676	375856	.	+	.	ID=WV_1_000099-T1;Parent=WV_1_000099;product=hypothetical protein;
scaffold_1	funannotate	exon	374676	374937	.	+	.	ID=WV_1_000099-T1.exon1;Parent=WV_1_000099-T1;
scaffold_1	funannotate	exon	374997	375856	.	+	.	ID=WV_1_000099-T1.exon2;Parent=WV_1_000099-T1;
scaffold_1	funannotate	CDS	374676	374937	.	+	0	ID=WV_1_000099-T1.cds;Parent=WV_1_000099-T1;
scaffold_1	funannotate	CDS	374997	375856	.	+	2	ID=WV_1_000099-T1.cds;Parent=WV_1_000099-T1;
scaffold_1	funannotate	gene	376483	379476	.	-	.	ID=WV_1_000100;
scaffold_1	funannotate	mRNA	376483	379476	.	-	.	ID=WV_1_000100-T1;Parent=WV_1_000100;product=hypothetical protein;
scaffold_1	funannotate	exon	378808	379476	.	-	.	ID=WV_1_000100-T1.exon1;Parent=WV_1_000100-T1;
scaffold_1	funannotate	exon	378266	378697	.	-	.	ID=WV_1_000100-T1.exon2;Parent=WV_1_000100-T1;
scaffold_1	funannotate	exon	376483	376812	.	-	.	ID=WV_1_000100-T1.exon3;Parent=WV_1_000100-T1;
scaffold_1	funannotate	CDS	378808	379476	.	-	0	ID=WV_1_000100-T1.cds;Parent=WV_1_000100-T1;
scaffold_1	funannotate	CDS	378266	378697	.	-	0	ID=WV_1_000100-T1.cds;Parent=WV_1_000100-T1;
scaffold_1	funannotate	CDS	376483	376812	.	-	0	ID=WV_1_000100-T1.cds;Parent=WV_1_000100-T1;
scaffold_1	funannotate	gene	380520	381222	.	-	.	ID=WV_1_000101;
scaffold_1	funannotate	mRNA	380520	381222	.	-	.	ID=WV_1_000101-T1;Parent=WV_1_000101;product=hypothetical protein;
scaffold_1	funannotate	exon	380900	381222	.	-	.	ID=WV_1_000101-T1.exon1;Parent=WV_1_000101-T1;
scaffold_1	funannotate	exon	380520	380841	.	-	.	ID=WV_1_000101-T1.exon2;Parent=WV_1_000101-T1;
scaffold_1	funannotate	CDS	380900	381222	.	-	0	ID=WV_1_000101-T1.cds;Parent=WV_1_000101-T1;
scaffold_1	funannotate	CDS	380520	380841	.	-	1	ID=WV_1_000101-T1.cds;Parent=WV_1_000101-T1;
scaffold_1	funannotate	gene	382153	383211	.	-	.	ID=WV_1_000102;
scaffold_1	funannotate	mRNA	382153	383211	.	-	.	ID=WV_1_000102-T1;Parent=WV_1_000102;product=hypothetical protein;
scaffold_1	funannotate	exon	382153	383211	.	-	.	ID=WV_1_000102-T1.exon1;Parent=WV_1_000102-T1;
scaffold_1	funannotate	CDS	382153	383211	.	-	0	ID=WV_1_000102-T1.cds;Parent=WV_1_000102-T1;
scaffold_1	funannotate	gene	384299	386122	.	+	.	ID=WV_1_000103;
scaffold_1	funannotate	mRNA	384299	386122	.	+	.	ID=WV_1_000103-T1;Parent=WV_1_000103;product=hypothetical protein;
scaffold_1	funannotate	exon	384299	386122	.	+	.	ID=WV_1_000103-T1.exon1;Parent=WV_1_000103-T1;
scaffold_1	funannotate	CDS	384299	386122	.	+	0	ID=WV_1_000103-T1.cds;Parent=WV_1_000103-T1;
scaffold_1	funannotate	gene	387499	389578	.	+	.	ID=WV_1_000104;
scaffold_1	funannotate	mRNA	387499	389578	.	+	.	ID=WV_1_000104-T1;Parent=WV_1_000104;product=hypothetical protein;
scaffold_1	funannotate	exon	387499	387702	.	+	.	ID=WV_1_000104-T1.exon1;Parent=WV_1_000104-T1;
scaffold_1	funannotate	exon	387790	388225	.	+	.	ID=WV_1_000104-T1.exon2;Parent=WV_1_000104-T1;
scaffold_1	funannotate	exon	388311	389578	.	+	.	ID=WV_1_000104-T1.exon3;Parent=WV_1_000104-T1;
scaffold_1	funannotate	CDS	387499	387702	.	+	0	ID=WV_1_000104-T1.cds;Parent=WV_1_000104-T1;
scaffold_1	funannotate	CDS	387790	388225	.	+	0	ID=WV_1_000104-T1.cds;Parent=WV_1_000104-T1;
scaffold_1	funannotate	CDS	388311	389578	.	+	2	ID=WV_1_000104-T1.cds;Parent=WV_1_000104-T1;
scaffold_1	funannotate	gene	390206	393353	.	-	.	ID=WV_1_000105;
scaffold_1	funannotate	mRNA	390206	393353	.	-	.	ID=WV_1_000105-T1;Parent=WV_1_000105;product=hypothetical protein;
scaffold_1	funannotate	exon	391692	393353	.	-	.	ID=WV_1_000105-T1.exon1;Parent=WV_1_000105-T1;
scaffold_1	funannotate	exon	390990	391640	.	-	.	ID=WV_1_000105-T1.exon2;Parent=WV_1_000105-T1;
scaffold_1	funannotate	exon	390206	390931	.	-	.	ID=WV_1_000105-T1.exon3;Parent=WV_1_000105-T1;
scaffold_1	funannotate	CDS	391692	393353	.	-	0	ID=WV_1_000105-T1.cds;Parent=WV_1_000105-T1;
scaffold_1	funannotate	CDS	390990	391640	.	-	0	ID=WV_1_000105-T1.cds;Parent=WV_1_000105-T1;
scaffold_1	funannotate	CDS	390206	390931	.	-	0	ID=WV_1_000105-T1.cds;Parent=WV_1_000105-T1;
scaffold_1	funannotate	gene	395250	397098	.	+	.	ID=WV_1_000106;
scaffold_1	funannotate	mRNA	395250	397098	.	+	.	ID=WV_1_000106-T1;Parent=WV_1_000106;product=hypothetical protein;
scaffold_1	funannotate	exon	395250	395766	.	+	.	ID=WV_1_000106-T1.exon1;Parent=WV_1_000106-T1;
scaffold_1	funannotate	exon	395867	397098	.	+	.	ID=WV_1_000106-T1.exon2;Parent=WV_1_000106-T1;
scaffold_1	funannotate	CDS	395250	395766	.	+	0	ID=WV_1_000106-T1.cds;Parent=WV_1_000106-T1;
scaffold_1	funannotate	CDS	395867	397098	.	+	2	ID=WV_1_000106-T1.cds;Parent=WV_1_000106-T1;
scaffold_1	funannotate	gene	397421	398575	.	-	.	ID=WV_1_000107;
scaffold_1	funannotate	mRNA	397421	398575	.	-	.	ID=WV_1_000107-T1;Parent=WV_1_000107;product=hypothetical protein;
scaffold_1	funannotate	exon	397421	398575	.	-	.	ID=WV_1_000107-T1.exon1;Parent=WV_1_000107-T1;
scaffold_1	funannotate	CDS	397421	398575	.	-	0	ID=WV_1_000107-T1.cds;Parent=WV_1_000107-T1;
scaffold_1	funannotate	gene	399531	404948	.	-	.	ID=WV_1_000108;
scaffold_1	funannotate	mRNA	399531	404948	.	-	.	ID=WV_1_000108-T1;Parent=WV_1_000108;product=hypothetical protein;
scaffold_1	funannotate	exon	404299	404948	.	-	.	ID=WV_1_000108-T1.exon1;Parent=WV_1_000108-T1;
scaffold_1	funannotate	exon	403491	404043	.	-	.	ID=WV_1_000108-T1.exon2;Parent=WV_1_000108-T1;
scaffold_1	funannotate	exon	402727	403153	.	-	.	ID=WV_1_000108-T1.exon3;Parent=WV_1_000108-T1;
scaffold_1	funannotate	exon	401701	402678	.	-	.	ID=WV_1_000108-T1.exon4;Parent=WV_1_000108-T1;
scaffold_1	funannotate	exon	399949	401640	.	-	.	ID=WV_1_000108-T1.exon5;Parent=WV_1_000108-T1;
scaffold_1	funannotate	exon	399531	399886	.	-	.	ID=WV_1_000108-T1.exon6;Parent=WV_1_000108-T1;
scaffold_1	funannotate	CDS	404299	404948	.	-	0	ID=WV_1_000108-T1.cds;Parent=WV_1_000108-T1;
scaffold_1	funannotate	CDS	403491	404043	.	-	1	ID=WV_1_000108-T1.cds;Parent=WV_1_000108-T1;
scaffold_1	funannotate	CDS	402727	403153	.	-	0	ID=WV_1_000108-T1.cds;Parent=WV_1_000108-T1;
scaffold_1	funannotate	CDS	401701	402678	.	-	2	ID=WV_1_000108-T1.cds;Parent=WV_1_000108-T1;
scaffold_1	funannotate	CDS	399949	401640	.	-	2	ID=WV_1_000108-T1.cds;Parent=WV_1_000108-T1;
scaffold_1	funannotate	CDS	399531	399886	.	-	2	ID=WV_1_000108-T1.cds;Parent=WV_1_000108-T1;
scaffold_1	funannotate	gene	406689	408704	.	-	.	ID=WV_1_000109;
scaffold_1	funannotate	mRNA	406689	408704	.	-	.	ID=WV_1_000109-T1;Parent=WV_1_000109;product=hypothetical protein;
scaffold_1	funannotate	exon	408592	408704	.	-	.	ID=WV_1_000109-T1.exon1;Parent=WV_1_000109-T1;
scaffold_1	funannotate	exon	408091	408514	.	-	.	ID=WV_1_000109-T1.exon2;Parent=WV_1_000109-T1;
scaffold_1	funannotate	exon	407797	408036	.	-	.	ID=WV_1_000109-T1.exon3;Parent=WV_1_000109-T1;
scaffold_1	funannotate	exon	407682	407733	.	-	.	ID=WV_1_000109-T1.exon4;Parent=WV_1_000109-T1;
scaffold_1	funannotate	exon	407199	407621	.	-	.	ID=WV_1_000109-T1.exon5;Parent=WV_1_000109-T1;
scaffold_1	funannotate	exon	406982	407070	.	-	.	ID=WV_1_000109-T1.exon6;Parent=WV_1_000109-T1;
scaffold_1	funannotate	exon	406689	406868	.	-	.	ID=WV_1_000109-T1.exon7;Parent=WV_1_000109-T1;
scaffold_1	funannotate	CDS	408592	408704	.	-	0	ID=WV_1_000109-T1.cds;Parent=WV_1_000109-T1;
scaffold_1	funannotate	CDS	408091	408514	.	-	1	ID=WV_1_000109-T1.cds;Parent=WV_1_000109-T1;
scaffold_1	funannotate	CDS	407797	408036	.	-	0	ID=WV_1_000109-T1.cds;Parent=WV_1_000109-T1;
scaffold_1	funannotate	CDS	407682	407733	.	-	0	ID=WV_1_000109-T1.cds;Parent=WV_1_000109-T1;
scaffold_1	funannotate	CDS	407199	407621	.	-	2	ID=WV_1_000109-T1.cds;Parent=WV_1_000109-T1;
scaffold_1	funannotate	CDS	406982	407070	.	-	2	ID=WV_1_000109-T1.cds;Parent=WV_1_000109-T1;
scaffold_1	funannotate	CDS	406689	406868	.	-	0	ID=WV_1_000109-T1.cds;Parent=WV_1_000109-T1;
scaffold_1	funannotate	gene	409736	412971	.	-	.	ID=WV_1_000110;
scaffold_1	funannotate	mRNA	409736	412971	.	-	.	ID=WV_1_000110-T1;Parent=WV_1_000110;product=hypothetical protein;
scaffold_1	funannotate	exon	412455	412971	.	-	.	ID=WV_1_000110-T1.exon1;Parent=WV_1_000110-T1;
scaffold_1	funannotate	exon	411577	412373	.	-	.	ID=WV_1_000110-T1.exon2;Parent=WV_1_000110-T1;
scaffold_1	funannotate	exon	411500	411514	.	-	.	ID=WV_1_000110-T1.exon3;Parent=WV_1_000110-T1;
scaffold_1	funannotate	exon	411165	411437	.	-	.	ID=WV_1_000110-T1.exon4;Parent=WV_1_000110-T1;
scaffold_1	funannotate	exon	410815	411118	.	-	.	ID=WV_1_000110-T1.exon5;Parent=WV_1_000110-T1;
scaffold_1	funannotate	exon	410586	410762	.	-	.	ID=WV_1_000110-T1.exon6;Parent=WV_1_000110-T1;
scaffold_1	funannotate	exon	409736	410523	.	-	.	ID=WV_1_000110-T1.exon7;Parent=WV_1_000110-T1;
scaffold_1	funannotate	CDS	412455	412971	.	-	0	ID=WV_1_000110-T1.cds;Parent=WV_1_000110-T1;
scaffold_1	funannotate	CDS	411577	412373	.	-	2	ID=WV_1_000110-T1.cds;Parent=WV_1_000110-T1;
scaffold_1	funannotate	CDS	411500	411514	.	-	0	ID=WV_1_000110-T1.cds;Parent=WV_1_000110-T1;
scaffold_1	funannotate	CDS	411165	411437	.	-	0	ID=WV_1_000110-T1.cds;Parent=WV_1_000110-T1;
scaffold_1	funannotate	CDS	410815	411118	.	-	0	ID=WV_1_000110-T1.cds;Parent=WV_1_000110-T1;
scaffold_1	funannotate	CDS	410586	410762	.	-	2	ID=WV_1_000110-T1.cds;Parent=WV_1_000110-T1;
scaffold_1	funannotate	CDS	409736	410523	.	-	2	ID=WV_1_000110-T1.cds;Parent=WV_1_000110-T1;
scaffold_1	funannotate	gene	415151	417267	.	-	.	ID=WV_1_000111;
scaffold_1	funannotate	mRNA	415151	417267	.	-	.	ID=WV_1_000111-T1;Parent=WV_1_000111;product=hypothetical protein;
scaffold_1	funannotate	exon	416881	417267	.	-	.	ID=WV_1_000111-T1.exon1;Parent=WV_1_000111-T1;
scaffold_1	funannotate	exon	415151	416818	.	-	.	ID=WV_1_000111-T1.exon2;Parent=WV_1_000111-T1;
scaffold_1	funannotate	CDS	416881	417267	.	-	0	ID=WV_1_000111-T1.cds;Parent=WV_1_000111-T1;
scaffold_1	funannotate	CDS	415151	416818	.	-	0	ID=WV_1_000111-T1.cds;Parent=WV_1_000111-T1;
scaffold_1	funannotate	gene	420157	421656	.	+	.	ID=WV_1_000112;
scaffold_1	funannotate	mRNA	420157	421656	.	+	.	ID=WV_1_000112-T1;Parent=WV_1_000112;product=hypothetical protein;
scaffold_1	funannotate	exon	420157	420245	.	+	.	ID=WV_1_000112-T1.exon1;Parent=WV_1_000112-T1;
scaffold_1	funannotate	exon	420543	421429	.	+	.	ID=WV_1_000112-T1.exon2;Parent=WV_1_000112-T1;
scaffold_1	funannotate	exon	421535	421656	.	+	.	ID=WV_1_000112-T1.exon3;Parent=WV_1_000112-T1;
scaffold_1	funannotate	CDS	420157	420245	.	+	0	ID=WV_1_000112-T1.cds;Parent=WV_1_000112-T1;
scaffold_1	funannotate	CDS	420543	421429	.	+	1	ID=WV_1_000112-T1.cds;Parent=WV_1_000112-T1;
scaffold_1	funannotate	CDS	421535	421656	.	+	2	ID=WV_1_000112-T1.cds;Parent=WV_1_000112-T1;
scaffold_1	funannotate	gene	422358	425054	.	-	.	ID=WV_1_000113;
scaffold_1	funannotate	mRNA	422358	425054	.	-	.	ID=WV_1_000113-T1;Parent=WV_1_000113;product=hypothetical protein;
scaffold_1	funannotate	exon	424964	425054	.	-	.	ID=WV_1_000113-T1.exon1;Parent=WV_1_000113-T1;
scaffold_1	funannotate	exon	424831	424898	.	-	.	ID=WV_1_000113-T1.exon2;Parent=WV_1_000113-T1;
scaffold_1	funannotate	exon	424631	424759	.	-	.	ID=WV_1_000113-T1.exon3;Parent=WV_1_000113-T1;
scaffold_1	funannotate	exon	424337	424567	.	-	.	ID=WV_1_000113-T1.exon4;Parent=WV_1_000113-T1;
scaffold_1	funannotate	exon	423818	424282	.	-	.	ID=WV_1_000113-T1.exon5;Parent=WV_1_000113-T1;
scaffold_1	funannotate	exon	422358	423767	.	-	.	ID=WV_1_000113-T1.exon6;Parent=WV_1_000113-T1;
scaffold_1	funannotate	CDS	424964	425054	.	-	0	ID=WV_1_000113-T1.cds;Parent=WV_1_000113-T1;
scaffold_1	funannotate	CDS	424831	424898	.	-	2	ID=WV_1_000113-T1.cds;Parent=WV_1_000113-T1;
scaffold_1	funannotate	CDS	424631	424759	.	-	0	ID=WV_1_000113-T1.cds;Parent=WV_1_000113-T1;
scaffold_1	funannotate	CDS	424337	424567	.	-	0	ID=WV_1_000113-T1.cds;Parent=WV_1_000113-T1;
scaffold_1	funannotate	CDS	423818	424282	.	-	0	ID=WV_1_000113-T1.cds;Parent=WV_1_000113-T1;
scaffold_1	funannotate	CDS	422358	423767	.	-	0	ID=WV_1_000113-T1.cds;Parent=WV_1_000113-T1;
scaffold_1	funannotate	gene	425981	426522	.	-	.	ID=WV_1_000114;
scaffold_1	funannotate	mRNA	425981	426522	.	-	.	ID=WV_1_000114-T1;Parent=WV_1_000114;product=hypothetical protein;
scaffold_1	funannotate	exon	426491	426522	.	-	.	ID=WV_1_000114-T1.exon1;Parent=WV_1_000114-T1;
scaffold_1	funannotate	exon	426233	426347	.	-	.	ID=WV_1_000114-T1.exon2;Parent=WV_1_000114-T1;
scaffold_1	funannotate	exon	425981	426064	.	-	.	ID=WV_1_000114-T1.exon3;Parent=WV_1_000114-T1;
scaffold_1	funannotate	CDS	426491	426522	.	-	0	ID=WV_1_000114-T1.cds;Parent=WV_1_000114-T1;
scaffold_1	funannotate	CDS	426233	426347	.	-	1	ID=WV_1_000114-T1.cds;Parent=WV_1_000114-T1;
scaffold_1	funannotate	CDS	425981	426064	.	-	0	ID=WV_1_000114-T1.cds;Parent=WV_1_000114-T1;
scaffold_1	funannotate	gene	427069	428641	.	-	.	ID=WV_1_000115;
scaffold_1	funannotate	mRNA	427069	428641	.	-	.	ID=WV_1_000115-T1;Parent=WV_1_000115;product=hypothetical protein;
scaffold_1	funannotate	exon	428357	428641	.	-	.	ID=WV_1_000115-T1.exon1;Parent=WV_1_000115-T1;
scaffold_1	funannotate	exon	428119	428293	.	-	.	ID=WV_1_000115-T1.exon2;Parent=WV_1_000115-T1;
scaffold_1	funannotate	exon	427220	428064	.	-	.	ID=WV_1_000115-T1.exon3;Parent=WV_1_000115-T1;
scaffold_1	funannotate	exon	427069	427164	.	-	.	ID=WV_1_000115-T1.exon4;Parent=WV_1_000115-T1;
scaffold_1	funannotate	CDS	428357	428641	.	-	0	ID=WV_1_000115-T1.cds;Parent=WV_1_000115-T1;
scaffold_1	funannotate	CDS	428119	428293	.	-	0	ID=WV_1_000115-T1.cds;Parent=WV_1_000115-T1;
scaffold_1	funannotate	CDS	427220	428064	.	-	2	ID=WV_1_000115-T1.cds;Parent=WV_1_000115-T1;
scaffold_1	funannotate	CDS	427069	427164	.	-	0	ID=WV_1_000115-T1.cds;Parent=WV_1_000115-T1;
scaffold_1	funannotate	gene	429524	431731	.	+	.	ID=WV_1_000116;
scaffold_1	funannotate	mRNA	429524	431731	.	+	.	ID=WV_1_000116-T1;Parent=WV_1_000116;product=hypothetical protein;
scaffold_1	funannotate	exon	429524	429595	.	+	.	ID=WV_1_000116-T1.exon1;Parent=WV_1_000116-T1;
scaffold_1	funannotate	exon	429703	430512	.	+	.	ID=WV_1_000116-T1.exon2;Parent=WV_1_000116-T1;
scaffold_1	funannotate	exon	430565	431731	.	+	.	ID=WV_1_000116-T1.exon3;Parent=WV_1_000116-T1;
scaffold_1	funannotate	CDS	429524	429595	.	+	0	ID=WV_1_000116-T1.cds;Parent=WV_1_000116-T1;
scaffold_1	funannotate	CDS	429703	430512	.	+	0	ID=WV_1_000116-T1.cds;Parent=WV_1_000116-T1;
scaffold_1	funannotate	CDS	430565	431731	.	+	0	ID=WV_1_000116-T1.cds;Parent=WV_1_000116-T1;
scaffold_1	funannotate	gene	432376	435162	.	-	.	ID=WV_1_000117;
scaffold_1	funannotate	mRNA	432376	435162	.	-	.	ID=WV_1_000117-T1;Parent=WV_1_000117;product=hypothetical protein;
scaffold_1	funannotate	exon	435040	435162	.	-	.	ID=WV_1_000117-T1.exon1;Parent=WV_1_000117-T1;
scaffold_1	funannotate	exon	433628	434921	.	-	.	ID=WV_1_000117-T1.exon2;Parent=WV_1_000117-T1;
scaffold_1	funannotate	exon	432894	433497	.	-	.	ID=WV_1_000117-T1.exon3;Parent=WV_1_000117-T1;
scaffold_1	funannotate	exon	432376	432664	.	-	.	ID=WV_1_000117-T1.exon4;Parent=WV_1_000117-T1;
scaffold_1	funannotate	CDS	435040	435162	.	-	0	ID=WV_1_000117-T1.cds;Parent=WV_1_000117-T1;
scaffold_1	funannotate	CDS	433628	434921	.	-	0	ID=WV_1_000117-T1.cds;Parent=WV_1_000117-T1;
scaffold_1	funannotate	CDS	432894	433497	.	-	2	ID=WV_1_000117-T1.cds;Parent=WV_1_000117-T1;
scaffold_1	funannotate	CDS	432376	432664	.	-	1	ID=WV_1_000117-T1.cds;Parent=WV_1_000117-T1;
scaffold_1	funannotate	gene	436868	440063	.	+	.	ID=WV_1_000118;
scaffold_1	funannotate	mRNA	436868	440063	.	+	.	ID=WV_1_000118-T1;Parent=WV_1_000118;product=hypothetical protein;
scaffold_1	funannotate	exon	436868	437243	.	+	.	ID=WV_1_000118-T1.exon1;Parent=WV_1_000118-T1;
scaffold_1	funannotate	exon	437482	440063	.	+	.	ID=WV_1_000118-T1.exon2;Parent=WV_1_000118-T1;
scaffold_1	funannotate	CDS	436868	437243	.	+	0	ID=WV_1_000118-T1.cds;Parent=WV_1_000118-T1;
scaffold_1	funannotate	CDS	437482	440063	.	+	2	ID=WV_1_000118-T1.cds;Parent=WV_1_000118-T1;
scaffold_1	funannotate	gene	441457	443257	.	-	.	ID=WV_1_000119;
scaffold_1	funannotate	mRNA	441457	443257	.	-	.	ID=WV_1_000119-T1;Parent=WV_1_000119;product=hypothetical protein;
scaffold_1	funannotate	exon	442769	443257	.	-	.	ID=WV_1_000119-T1.exon1;Parent=WV_1_000119-T1;
scaffold_1	funannotate	exon	442544	442708	.	-	.	ID=WV_1_000119-T1.exon2;Parent=WV_1_000119-T1;
scaffold_1	funannotate	exon	442414	442499	.	-	.	ID=WV_1_000119-T1.exon3;Parent=WV_1_000119-T1;
scaffold_1	funannotate	exon	441457	442351	.	-	.	ID=WV_1_000119-T1.exon4;Parent=WV_1_000119-T1;
scaffold_1	funannotate	CDS	442769	443257	.	-	0	ID=WV_1_000119-T1.cds;Parent=WV_1_000119-T1;
scaffold_1	funannotate	CDS	442544	442708	.	-	0	ID=WV_1_000119-T1.cds;Parent=WV_1_000119-T1;
scaffold_1	funannotate	CDS	442414	442499	.	-	0	ID=WV_1_000119-T1.cds;Parent=WV_1_000119-T1;
scaffold_1	funannotate	CDS	441457	442351	.	-	1	ID=WV_1_000119-T1.cds;Parent=WV_1_000119-T1;
scaffold_1	funannotate	gene	444443	445612	.	+	.	ID=WV_1_000120;
scaffold_1	funannotate	mRNA	444443	445612	.	+	.	ID=WV_1_000120-T1;Parent=WV_1_000120;product=hypothetical protein;
scaffold_1	funannotate	exon	444443	444959	.	+	.	ID=WV_1_000120-T1.exon1;Parent=WV_1_000120-T1;
scaffold_1	funannotate	exon	445017	445374	.	+	.	ID=WV_1_000120-T1.exon2;Parent=WV_1_000120-T1;
scaffold_1	funannotate	exon	445438	445612	.	+	.	ID=WV_1_000120-T1.exon3;Parent=WV_1_000120-T1;
scaffold_1	funannotate	CDS	444443	444959	.	+	0	ID=WV_1_000120-T1.cds;Parent=WV_1_000120-T1;
scaffold_1	funannotate	CDS	445017	445374	.	+	2	ID=WV_1_000120-T1.cds;Parent=WV_1_000120-T1;
scaffold_1	funannotate	CDS	445438	445612	.	+	1	ID=WV_1_000120-T1.cds;Parent=WV_1_000120-T1;
scaffold_1	funannotate	gene	446023	446514	.	-	.	ID=WV_1_000121;
scaffold_1	funannotate	mRNA	446023	446514	.	-	.	ID=WV_1_000121-T1;Parent=WV_1_000121;product=hypothetical protein;
scaffold_1	funannotate	exon	446467	446514	.	-	.	ID=WV_1_000121-T1.exon1;Parent=WV_1_000121-T1;
scaffold_1	funannotate	exon	446023	446406	.	-	.	ID=WV_1_000121-T1.exon2;Parent=WV_1_000121-T1;
scaffold_1	funannotate	CDS	446467	446514	.	-	0	ID=WV_1_000121-T1.cds;Parent=WV_1_000121-T1;
scaffold_1	funannotate	CDS	446023	446406	.	-	0	ID=WV_1_000121-T1.cds;Parent=WV_1_000121-T1;
scaffold_1	funannotate	gene	448512	448979	.	-	.	ID=WV_1_000122;
scaffold_1	funannotate	mRNA	448512	448979	.	-	.	ID=WV_1_000122-T1;Parent=WV_1_000122;product=hypothetical protein;
scaffold_1	funannotate	exon	448512	448979	.	-	.	ID=WV_1_000122-T1.exon1;Parent=WV_1_000122-T1;
scaffold_1	funannotate	CDS	448512	448979	.	-	0	ID=WV_1_000122-T1.cds;Parent=WV_1_000122-T1;
scaffold_1	funannotate	gene	449888	452460	.	-	.	ID=WV_1_000123;
scaffold_1	funannotate	mRNA	449888	452460	.	-	.	ID=WV_1_000123-T1;Parent=WV_1_000123;product=hypothetical protein;
scaffold_1	funannotate	exon	450950	452460	.	-	.	ID=WV_1_000123-T1.exon1;Parent=WV_1_000123-T1;
scaffold_1	funannotate	exon	450665	450880	.	-	.	ID=WV_1_000123-T1.exon2;Parent=WV_1_000123-T1;
scaffold_1	funannotate	exon	450477	450601	.	-	.	ID=WV_1_000123-T1.exon3;Parent=WV_1_000123-T1;
scaffold_1	funannotate	exon	449888	450420	.	-	.	ID=WV_1_000123-T1.exon4;Parent=WV_1_000123-T1;
scaffold_1	funannotate	CDS	450950	452460	.	-	0	ID=WV_1_000123-T1.cds;Parent=WV_1_000123-T1;
scaffold_1	funannotate	CDS	450665	450880	.	-	1	ID=WV_1_000123-T1.cds;Parent=WV_1_000123-T1;
scaffold_1	funannotate	CDS	450477	450601	.	-	1	ID=WV_1_000123-T1.cds;Parent=WV_1_000123-T1;
scaffold_1	funannotate	CDS	449888	450420	.	-	2	ID=WV_1_000123-T1.cds;Parent=WV_1_000123-T1;
scaffold_1	funannotate	gene	453234	455981	.	-	.	ID=WV_1_000124;
scaffold_1	funannotate	mRNA	453234	455981	.	-	.	ID=WV_1_000124-T1;Parent=WV_1_000124;product=hypothetical protein;
scaffold_1	funannotate	exon	453234	455981	.	-	.	ID=WV_1_000124-T1.exon1;Parent=WV_1_000124-T1;
scaffold_1	funannotate	CDS	453234	455981	.	-	0	ID=WV_1_000124-T1.cds;Parent=WV_1_000124-T1;
scaffold_1	funannotate	gene	456512	457438	.	+	.	ID=WV_1_000125;
scaffold_1	funannotate	mRNA	456512	457438	.	+	.	ID=WV_1_000125-T1;Parent=WV_1_000125;product=hypothetical protein;
scaffold_1	funannotate	exon	456512	456584	.	+	.	ID=WV_1_000125-T1.exon1;Parent=WV_1_000125-T1;
scaffold_1	funannotate	exon	456642	456722	.	+	.	ID=WV_1_000125-T1.exon2;Parent=WV_1_000125-T1;
scaffold_1	funannotate	exon	456781	456891	.	+	.	ID=WV_1_000125-T1.exon3;Parent=WV_1_000125-T1;
scaffold_1	funannotate	exon	456973	457299	.	+	.	ID=WV_1_000125-T1.exon4;Parent=WV_1_000125-T1;
scaffold_1	funannotate	exon	457380	457438	.	+	.	ID=WV_1_000125-T1.exon5;Parent=WV_1_000125-T1;
scaffold_1	funannotate	CDS	456512	456584	.	+	0	ID=WV_1_000125-T1.cds;Parent=WV_1_000125-T1;
scaffold_1	funannotate	CDS	456642	456722	.	+	2	ID=WV_1_000125-T1.cds;Parent=WV_1_000125-T1;
scaffold_1	funannotate	CDS	456781	456891	.	+	2	ID=WV_1_000125-T1.cds;Parent=WV_1_000125-T1;
scaffold_1	funannotate	CDS	456973	457299	.	+	2	ID=WV_1_000125-T1.cds;Parent=WV_1_000125-T1;
scaffold_1	funannotate	CDS	457380	457438	.	+	2	ID=WV_1_000125-T1.cds;Parent=WV_1_000125-T1;
scaffold_1	funannotate	gene	457504	458425	.	+	.	ID=WV_1_000126;
scaffold_1	funannotate	mRNA	457504	458425	.	+	.	ID=WV_1_000126-T1;Parent=WV_1_000126;product=hypothetical protein;
scaffold_1	funannotate	exon	457504	458147	.	+	.	ID=WV_1_000126-T1.exon1;Parent=WV_1_000126-T1;
scaffold_1	funannotate	exon	458209	458425	.	+	.	ID=WV_1_000126-T1.exon2;Parent=WV_1_000126-T1;
scaffold_1	funannotate	CDS	457504	458147	.	+	0	ID=WV_1_000126-T1.cds;Parent=WV_1_000126-T1;
scaffold_1	funannotate	CDS	458209	458425	.	+	1	ID=WV_1_000126-T1.cds;Parent=WV_1_000126-T1;
scaffold_1	funannotate	gene	459589	460905	.	+	.	ID=WV_1_000127;
scaffold_1	funannotate	mRNA	459589	460905	.	+	.	ID=WV_1_000127-T1;Parent=WV_1_000127;product=hypothetical protein;
scaffold_1	funannotate	exon	459589	459649	.	+	.	ID=WV_1_000127-T1.exon1;Parent=WV_1_000127-T1;
scaffold_1	funannotate	exon	459715	459752	.	+	.	ID=WV_1_000127-T1.exon2;Parent=WV_1_000127-T1;
scaffold_1	funannotate	exon	459808	459849	.	+	.	ID=WV_1_000127-T1.exon3;Parent=WV_1_000127-T1;
scaffold_1	funannotate	exon	459906	460019	.	+	.	ID=WV_1_000127-T1.exon4;Parent=WV_1_000127-T1;
scaffold_1	funannotate	exon	460079	460212	.	+	.	ID=WV_1_000127-T1.exon5;Parent=WV_1_000127-T1;
scaffold_1	funannotate	exon	460278	460455	.	+	.	ID=WV_1_000127-T1.exon6;Parent=WV_1_000127-T1;
scaffold_1	funannotate	exon	460515	460769	.	+	.	ID=WV_1_000127-T1.exon7;Parent=WV_1_000127-T1;
scaffold_1	funannotate	exon	460822	460905	.	+	.	ID=WV_1_000127-T1.exon8;Parent=WV_1_000127-T1;
scaffold_1	funannotate	CDS	459589	459649	.	+	0	ID=WV_1_000127-T1.cds;Parent=WV_1_000127-T1;
scaffold_1	funannotate	CDS	459715	459752	.	+	2	ID=WV_1_000127-T1.cds;Parent=WV_1_000127-T1;
scaffold_1	funannotate	CDS	459808	459849	.	+	0	ID=WV_1_000127-T1.cds;Parent=WV_1_000127-T1;
scaffold_1	funannotate	CDS	459906	460019	.	+	0	ID=WV_1_000127-T1.cds;Parent=WV_1_000127-T1;
scaffold_1	funannotate	CDS	460079	460212	.	+	0	ID=WV_1_000127-T1.cds;Parent=WV_1_000127-T1;
scaffold_1	funannotate	CDS	460278	460455	.	+	1	ID=WV_1_000127-T1.cds;Parent=WV_1_000127-T1;
scaffold_1	funannotate	CDS	460515	460769	.	+	0	ID=WV_1_000127-T1.cds;Parent=WV_1_000127-T1;
scaffold_1	funannotate	CDS	460822	460905	.	+	0	ID=WV_1_000127-T1.cds;Parent=WV_1_000127-T1;
scaffold_1	funannotate	gene	462025	468854	.	+	.	ID=WV_1_000128;
scaffold_1	funannotate	mRNA	462025	468854	.	+	.	ID=WV_1_000128-T1;Parent=WV_1_000128;product=hypothetical protein;
scaffold_1	funannotate	exon	462025	462107	.	+	.	ID=WV_1_000128-T1.exon1;Parent=WV_1_000128-T1;
scaffold_1	funannotate	exon	462197	468854	.	+	.	ID=WV_1_000128-T1.exon2;Parent=WV_1_000128-T1;
scaffold_1	funannotate	CDS	462025	462107	.	+	0	ID=WV_1_000128-T1.cds;Parent=WV_1_000128-T1;
scaffold_1	funannotate	CDS	462197	468854	.	+	1	ID=WV_1_000128-T1.cds;Parent=WV_1_000128-T1;
scaffold_1	funannotate	gene	469590	471302	.	-	.	ID=WV_1_000129;
scaffold_1	funannotate	mRNA	469590	471302	.	-	.	ID=WV_1_000129-T1;Parent=WV_1_000129;product=hypothetical protein;
scaffold_1	funannotate	exon	469590	471302	.	-	.	ID=WV_1_000129-T1.exon1;Parent=WV_1_000129-T1;
scaffold_1	funannotate	CDS	469590	471302	.	-	0	ID=WV_1_000129-T1.cds;Parent=WV_1_000129-T1;
scaffold_1	funannotate	gene	472265	473421	.	+	.	ID=WV_1_000130;
scaffold_1	funannotate	mRNA	472265	473421	.	+	.	ID=WV_1_000130-T1;Parent=WV_1_000130;product=hypothetical protein;
scaffold_1	funannotate	exon	472265	472343	.	+	.	ID=WV_1_000130-T1.exon1;Parent=WV_1_000130-T1;
scaffold_1	funannotate	exon	472416	472516	.	+	.	ID=WV_1_000130-T1.exon2;Parent=WV_1_000130-T1;
scaffold_1	funannotate	exon	472603	473074	.	+	.	ID=WV_1_000130-T1.exon3;Parent=WV_1_000130-T1;
scaffold_1	funannotate	exon	473173	473274	.	+	.	ID=WV_1_000130-T1.exon4;Parent=WV_1_000130-T1;
scaffold_1	funannotate	exon	473375	473421	.	+	.	ID=WV_1_000130-T1.exon5;Parent=WV_1_000130-T1;
scaffold_1	funannotate	CDS	472265	472343	.	+	0	ID=WV_1_000130-T1.cds;Parent=WV_1_000130-T1;
scaffold_1	funannotate	CDS	472416	472516	.	+	2	ID=WV_1_000130-T1.cds;Parent=WV_1_000130-T1;
scaffold_1	funannotate	CDS	472603	473074	.	+	0	ID=WV_1_000130-T1.cds;Parent=WV_1_000130-T1;
scaffold_1	funannotate	CDS	473173	473274	.	+	2	ID=WV_1_000130-T1.cds;Parent=WV_1_000130-T1;
scaffold_1	funannotate	CDS	473375	473421	.	+	2	ID=WV_1_000130-T1.cds;Parent=WV_1_000130-T1;
scaffold_1	funannotate	gene	474136	474918	.	+	.	ID=WV_1_000131;
scaffold_1	funannotate	mRNA	474136	474918	.	+	.	ID=WV_1_000131-T1;Parent=WV_1_000131;product=hypothetical protein;
scaffold_1	funannotate	exon	474136	474918	.	+	.	ID=WV_1_000131-T1.exon1;Parent=WV_1_000131-T1;
scaffold_1	funannotate	CDS	474136	474918	.	+	0	ID=WV_1_000131-T1.cds;Parent=WV_1_000131-T1;
scaffold_1	funannotate	gene	475369	476019	.	-	.	ID=WV_1_000132;
scaffold_1	funannotate	mRNA	475369	476019	.	-	.	ID=WV_1_000132-T1;Parent=WV_1_000132;product=hypothetical protein;
scaffold_1	funannotate	exon	475369	476019	.	-	.	ID=WV_1_000132-T1.exon1;Parent=WV_1_000132-T1;
scaffold_1	funannotate	CDS	475369	476019	.	-	0	ID=WV_1_000132-T1.cds;Parent=WV_1_000132-T1;
scaffold_1	funannotate	gene	478526	479548	.	+	.	ID=WV_1_000133;
scaffold_1	funannotate	mRNA	478526	479548	.	+	.	ID=WV_1_000133-T1;Parent=WV_1_000133;product=hypothetical protein;
scaffold_1	funannotate	exon	478526	479548	.	+	.	ID=WV_1_000133-T1.exon1;Parent=WV_1_000133-T1;
scaffold_1	funannotate	CDS	478526	479548	.	+	0	ID=WV_1_000133-T1.cds;Parent=WV_1_000133-T1;
scaffold_1	funannotate	gene	480042	482602	.	+	.	ID=WV_1_000134;
scaffold_1	funannotate	mRNA	480042	482602	.	+	.	ID=WV_1_000134-T1;Parent=WV_1_000134;product=hypothetical protein;
scaffold_1	funannotate	exon	480042	480140	.	+	.	ID=WV_1_000134-T1.exon1;Parent=WV_1_000134-T1;
scaffold_1	funannotate	exon	480280	480373	.	+	.	ID=WV_1_000134-T1.exon2;Parent=WV_1_000134-T1;
scaffold_1	funannotate	exon	480458	480958	.	+	.	ID=WV_1_000134-T1.exon3;Parent=WV_1_000134-T1;
scaffold_1	funannotate	exon	481021	481155	.	+	.	ID=WV_1_000134-T1.exon4;Parent=WV_1_000134-T1;
scaffold_1	funannotate	exon	481244	481488	.	+	.	ID=WV_1_000134-T1.exon5;Parent=WV_1_000134-T1;
scaffold_1	funannotate	exon	481760	482149	.	+	.	ID=WV_1_000134-T1.exon6;Parent=WV_1_000134-T1;
scaffold_1	funannotate	exon	482213	482602	.	+	.	ID=WV_1_000134-T1.exon7;Parent=WV_1_000134-T1;
scaffold_1	funannotate	CDS	480042	480140	.	+	0	ID=WV_1_000134-T1.cds;Parent=WV_1_000134-T1;
scaffold_1	funannotate	CDS	480280	480373	.	+	0	ID=WV_1_000134-T1.cds;Parent=WV_1_000134-T1;
scaffold_1	funannotate	CDS	480458	480958	.	+	2	ID=WV_1_000134-T1.cds;Parent=WV_1_000134-T1;
scaffold_1	funannotate	CDS	481021	481155	.	+	2	ID=WV_1_000134-T1.cds;Parent=WV_1_000134-T1;
scaffold_1	funannotate	CDS	481244	481488	.	+	2	ID=WV_1_000134-T1.cds;Parent=WV_1_000134-T1;
scaffold_1	funannotate	CDS	481760	482149	.	+	0	ID=WV_1_000134-T1.cds;Parent=WV_1_000134-T1;
scaffold_1	funannotate	CDS	482213	482602	.	+	0	ID=WV_1_000134-T1.cds;Parent=WV_1_000134-T1;
scaffold_1	funannotate	gene	486620	487008	.	+	.	ID=WV_1_000135;
scaffold_1	funannotate	mRNA	486620	487008	.	+	.	ID=WV_1_000135-T1;Parent=WV_1_000135;product=hypothetical protein;
scaffold_1	funannotate	exon	486620	486829	.	+	.	ID=WV_1_000135-T1.exon1;Parent=WV_1_000135-T1;
scaffold_1	funannotate	exon	486916	487008	.	+	.	ID=WV_1_000135-T1.exon2;Parent=WV_1_000135-T1;
scaffold_1	funannotate	CDS	486620	486829	.	+	0	ID=WV_1_000135-T1.cds;Parent=WV_1_000135-T1;
scaffold_1	funannotate	CDS	486916	487008	.	+	0	ID=WV_1_000135-T1.cds;Parent=WV_1_000135-T1;
scaffold_1	funannotate	gene	487758	488781	.	-	.	ID=WV_1_000136;
scaffold_1	funannotate	mRNA	487758	488781	.	-	.	ID=WV_1_000136-T1;Parent=WV_1_000136;product=hypothetical protein;
scaffold_1	funannotate	exon	488534	488781	.	-	.	ID=WV_1_000136-T1.exon1;Parent=WV_1_000136-T1;
scaffold_1	funannotate	exon	488428	488480	.	-	.	ID=WV_1_000136-T1.exon2;Parent=WV_1_000136-T1;
scaffold_1	funannotate	exon	488293	488352	.	-	.	ID=WV_1_000136-T1.exon3;Parent=WV_1_000136-T1;
scaffold_1	funannotate	exon	488156	488233	.	-	.	ID=WV_1_000136-T1.exon4;Parent=WV_1_000136-T1;
scaffold_1	funannotate	exon	488000	488077	.	-	.	ID=WV_1_000136-T1.exon5;Parent=WV_1_000136-T1;
scaffold_1	funannotate	exon	487758	487918	.	-	.	ID=WV_1_000136-T1.exon6;Parent=WV_1_000136-T1;
scaffold_1	funannotate	CDS	488534	488781	.	-	0	ID=WV_1_000136-T1.cds;Parent=WV_1_000136-T1;
scaffold_1	funannotate	CDS	488428	488480	.	-	1	ID=WV_1_000136-T1.cds;Parent=WV_1_000136-T1;
scaffold_1	funannotate	CDS	488293	488352	.	-	2	ID=WV_1_000136-T1.cds;Parent=WV_1_000136-T1;
scaffold_1	funannotate	CDS	488156	488233	.	-	2	ID=WV_1_000136-T1.cds;Parent=WV_1_000136-T1;
scaffold_1	funannotate	CDS	488000	488077	.	-	2	ID=WV_1_000136-T1.cds;Parent=WV_1_000136-T1;
scaffold_1	funannotate	CDS	487758	487918	.	-	2	ID=WV_1_000136-T1.cds;Parent=WV_1_000136-T1;
scaffold_1	funannotate	gene	490266	492427	.	-	.	ID=WV_1_000137;
scaffold_1	funannotate	mRNA	490266	492427	.	-	.	ID=WV_1_000137-T1;Parent=WV_1_000137;product=hypothetical protein;
scaffold_1	funannotate	exon	490577	492427	.	-	.	ID=WV_1_000137-T1.exon1;Parent=WV_1_000137-T1;
scaffold_1	funannotate	exon	490266	490523	.	-	.	ID=WV_1_000137-T1.exon2;Parent=WV_1_000137-T1;
scaffold_1	funannotate	CDS	490577	492427	.	-	0	ID=WV_1_000137-T1.cds;Parent=WV_1_000137-T1;
scaffold_1	funannotate	CDS	490266	490523	.	-	0	ID=WV_1_000137-T1.cds;Parent=WV_1_000137-T1;
scaffold_1	funannotate	gene	493843	494408	.	-	.	ID=WV_1_000138;
scaffold_1	funannotate	mRNA	493843	494408	.	-	.	ID=WV_1_000138-T1;Parent=WV_1_000138;product=hypothetical protein;
scaffold_1	funannotate	exon	494098	494408	.	-	.	ID=WV_1_000138-T1.exon1;Parent=WV_1_000138-T1;
scaffold_1	funannotate	exon	493843	494023	.	-	.	ID=WV_1_000138-T1.exon2;Parent=WV_1_000138-T1;
scaffold_1	funannotate	CDS	494098	494408	.	-	0	ID=WV_1_000138-T1.cds;Parent=WV_1_000138-T1;
scaffold_1	funannotate	CDS	493843	494023	.	-	1	ID=WV_1_000138-T1.cds;Parent=WV_1_000138-T1;
scaffold_1	funannotate	gene	495336	496249	.	+	.	ID=WV_1_000139;
scaffold_1	funannotate	mRNA	495336	496249	.	+	.	ID=WV_1_000139-T1;Parent=WV_1_000139;product=hypothetical protein;
scaffold_1	funannotate	exon	495336	495365	.	+	.	ID=WV_1_000139-T1.exon1;Parent=WV_1_000139-T1;
scaffold_1	funannotate	exon	495809	496249	.	+	.	ID=WV_1_000139-T1.exon2;Parent=WV_1_000139-T1;
scaffold_1	funannotate	CDS	495336	495365	.	+	0	ID=WV_1_000139-T1.cds;Parent=WV_1_000139-T1;
scaffold_1	funannotate	CDS	495809	496249	.	+	0	ID=WV_1_000139-T1.cds;Parent=WV_1_000139-T1;
scaffold_1	funannotate	gene	497589	499536	.	+	.	ID=WV_1_000140;
scaffold_1	funannotate	mRNA	497589	499536	.	+	.	ID=WV_1_000140-T1;Parent=WV_1_000140;product=hypothetical protein;
scaffold_1	funannotate	exon	497589	497935	.	+	.	ID=WV_1_000140-T1.exon1;Parent=WV_1_000140-T1;
scaffold_1	funannotate	exon	498142	498446	.	+	.	ID=WV_1_000140-T1.exon2;Parent=WV_1_000140-T1;
scaffold_1	funannotate	exon	498542	499536	.	+	.	ID=WV_1_000140-T1.exon3;Parent=WV_1_000140-T1;
scaffold_1	funannotate	CDS	497589	497935	.	+	0	ID=WV_1_000140-T1.cds;Parent=WV_1_000140-T1;
scaffold_1	funannotate	CDS	498142	498446	.	+	1	ID=WV_1_000140-T1.cds;Parent=WV_1_000140-T1;
scaffold_1	funannotate	CDS	498542	499536	.	+	2	ID=WV_1_000140-T1.cds;Parent=WV_1_000140-T1;
scaffold_1	funannotate	gene	500056	502167	.	-	.	ID=WV_1_000141;
scaffold_1	funannotate	mRNA	500056	502167	.	-	.	ID=WV_1_000141-T1;Parent=WV_1_000141;product=hypothetical protein;
scaffold_1	funannotate	exon	501668	502167	.	-	.	ID=WV_1_000141-T1.exon1;Parent=WV_1_000141-T1;
scaffold_1	funannotate	exon	500056	501565	.	-	.	ID=WV_1_000141-T1.exon2;Parent=WV_1_000141-T1;
scaffold_1	funannotate	CDS	501668	502167	.	-	0	ID=WV_1_000141-T1.cds;Parent=WV_1_000141-T1;
scaffold_1	funannotate	CDS	500056	501565	.	-	1	ID=WV_1_000141-T1.cds;Parent=WV_1_000141-T1;
scaffold_1	funannotate	gene	502816	505813	.	+	.	ID=WV_1_000142;
scaffold_1	funannotate	mRNA	502816	505813	.	+	.	ID=WV_1_000142-T1;Parent=WV_1_000142;product=hypothetical protein;
scaffold_1	funannotate	exon	502816	502829	.	+	.	ID=WV_1_000142-T1.exon1;Parent=WV_1_000142-T1;
scaffold_1	funannotate	exon	502891	505813	.	+	.	ID=WV_1_000142-T1.exon2;Parent=WV_1_000142-T1;
scaffold_1	funannotate	CDS	502816	502829	.	+	0	ID=WV_1_000142-T1.cds;Parent=WV_1_000142-T1;
scaffold_1	funannotate	CDS	502891	505813	.	+	1	ID=WV_1_000142-T1.cds;Parent=WV_1_000142-T1;
scaffold_1	funannotate	gene	508110	510182	.	-	.	ID=WV_1_000143;
scaffold_1	funannotate	mRNA	508110	510182	.	-	.	ID=WV_1_000143-T1;Parent=WV_1_000143;product=hypothetical protein;
scaffold_1	funannotate	exon	508110	510182	.	-	.	ID=WV_1_000143-T1.exon1;Parent=WV_1_000143-T1;
scaffold_1	funannotate	CDS	508110	510182	.	-	0	ID=WV_1_000143-T1.cds;Parent=WV_1_000143-T1;
scaffold_1	funannotate	gene	513778	514722	.	-	.	ID=WV_1_000144;
scaffold_1	funannotate	mRNA	513778	514722	.	-	.	ID=WV_1_000144-T1;Parent=WV_1_000144;product=hypothetical protein;
scaffold_1	funannotate	exon	513778	514722	.	-	.	ID=WV_1_000144-T1.exon1;Parent=WV_1_000144-T1;
scaffold_1	funannotate	CDS	513778	514722	.	-	0	ID=WV_1_000144-T1.cds;Parent=WV_1_000144-T1;
scaffold_1	funannotate	gene	517170	518583	.	-	.	ID=WV_1_000145;
scaffold_1	funannotate	mRNA	517170	518583	.	-	.	ID=WV_1_000145-T1;Parent=WV_1_000145;product=hypothetical protein;
scaffold_1	funannotate	exon	518086	518583	.	-	.	ID=WV_1_000145-T1.exon1;Parent=WV_1_000145-T1;
scaffold_1	funannotate	exon	517877	518014	.	-	.	ID=WV_1_000145-T1.exon2;Parent=WV_1_000145-T1;
scaffold_1	funannotate	exon	517170	517781	.	-	.	ID=WV_1_000145-T1.exon3;Parent=WV_1_000145-T1;
scaffold_1	funannotate	CDS	518086	518583	.	-	0	ID=WV_1_000145-T1.cds;Parent=WV_1_000145-T1;
scaffold_1	funannotate	CDS	517877	518014	.	-	0	ID=WV_1_000145-T1.cds;Parent=WV_1_000145-T1;
scaffold_1	funannotate	CDS	517170	517781	.	-	0	ID=WV_1_000145-T1.cds;Parent=WV_1_000145-T1;
scaffold_1	funannotate	gene	519915	522428	.	-	.	ID=WV_1_000146;
scaffold_1	funannotate	mRNA	519915	522428	.	-	.	ID=WV_1_000146-T1;Parent=WV_1_000146;product=hypothetical protein;
scaffold_1	funannotate	exon	520326	522428	.	-	.	ID=WV_1_000146-T1.exon1;Parent=WV_1_000146-T1;
scaffold_1	funannotate	exon	519915	520268	.	-	.	ID=WV_1_000146-T1.exon2;Parent=WV_1_000146-T1;
scaffold_1	funannotate	CDS	520326	522428	.	-	0	ID=WV_1_000146-T1.cds;Parent=WV_1_000146-T1;
scaffold_1	funannotate	CDS	519915	520268	.	-	0	ID=WV_1_000146-T1.cds;Parent=WV_1_000146-T1;
scaffold_1	funannotate	gene	526098	527633	.	+	.	ID=WV_1_000147;
scaffold_1	funannotate	mRNA	526098	527633	.	+	.	ID=WV_1_000147-T1;Parent=WV_1_000147;product=hypothetical protein;
scaffold_1	funannotate	exon	526098	526364	.	+	.	ID=WV_1_000147-T1.exon1;Parent=WV_1_000147-T1;
scaffold_1	funannotate	exon	526436	527059	.	+	.	ID=WV_1_000147-T1.exon2;Parent=WV_1_000147-T1;
scaffold_1	funannotate	exon	527115	527633	.	+	.	ID=WV_1_000147-T1.exon3;Parent=WV_1_000147-T1;
scaffold_1	funannotate	CDS	526098	526364	.	+	0	ID=WV_1_000147-T1.cds;Parent=WV_1_000147-T1;
scaffold_1	funannotate	CDS	526436	527059	.	+	0	ID=WV_1_000147-T1.cds;Parent=WV_1_000147-T1;
scaffold_1	funannotate	CDS	527115	527633	.	+	0	ID=WV_1_000147-T1.cds;Parent=WV_1_000147-T1;
scaffold_1	funannotate	gene	530139	531519	.	-	.	ID=WV_1_000148;
scaffold_1	funannotate	mRNA	530139	531519	.	-	.	ID=WV_1_000148-T1;Parent=WV_1_000148;product=hypothetical protein;
scaffold_1	funannotate	exon	531276	531519	.	-	.	ID=WV_1_000148-T1.exon1;Parent=WV_1_000148-T1;
scaffold_1	funannotate	exon	530448	530983	.	-	.	ID=WV_1_000148-T1.exon2;Parent=WV_1_000148-T1;
scaffold_1	funannotate	exon	530139	530237	.	-	.	ID=WV_1_000148-T1.exon3;Parent=WV_1_000148-T1;
scaffold_1	funannotate	CDS	531276	531519	.	-	0	ID=WV_1_000148-T1.cds;Parent=WV_1_000148-T1;
scaffold_1	funannotate	CDS	530448	530983	.	-	2	ID=WV_1_000148-T1.cds;Parent=WV_1_000148-T1;
scaffold_1	funannotate	CDS	530139	530237	.	-	0	ID=WV_1_000148-T1.cds;Parent=WV_1_000148-T1;
scaffold_1	funannotate	gene	532280	533627	.	-	.	ID=WV_1_000149;
scaffold_1	funannotate	mRNA	532280	533627	.	-	.	ID=WV_1_000149-T1;Parent=WV_1_000149;product=hypothetical protein;
scaffold_1	funannotate	exon	533520	533627	.	-	.	ID=WV_1_000149-T1.exon1;Parent=WV_1_000149-T1;
scaffold_1	funannotate	exon	533385	533442	.	-	.	ID=WV_1_000149-T1.exon2;Parent=WV_1_000149-T1;
scaffold_1	funannotate	exon	532824	533305	.	-	.	ID=WV_1_000149-T1.exon3;Parent=WV_1_000149-T1;
scaffold_1	funannotate	exon	532280	532765	.	-	.	ID=WV_1_000149-T1.exon4;Parent=WV_1_000149-T1;
scaffold_1	funannotate	CDS	533520	533627	.	-	0	ID=WV_1_000149-T1.cds;Parent=WV_1_000149-T1;
scaffold_1	funannotate	CDS	533385	533442	.	-	0	ID=WV_1_000149-T1.cds;Parent=WV_1_000149-T1;
scaffold_1	funannotate	CDS	532824	533305	.	-	2	ID=WV_1_000149-T1.cds;Parent=WV_1_000149-T1;
scaffold_1	funannotate	CDS	532280	532765	.	-	0	ID=WV_1_000149-T1.cds;Parent=WV_1_000149-T1;
scaffold_1	funannotate	gene	534768	538160	.	+	.	ID=WV_1_000150;
scaffold_1	funannotate	mRNA	534768	538160	.	+	.	ID=WV_1_000150-T1;Parent=WV_1_000150;product=hypothetical protein;
scaffold_1	funannotate	exon	534768	534842	.	+	.	ID=WV_1_000150-T1.exon1;Parent=WV_1_000150-T1;
scaffold_1	funannotate	exon	534939	536994	.	+	.	ID=WV_1_000150-T1.exon2;Parent=WV_1_000150-T1;
scaffold_1	funannotate	exon	537055	538160	.	+	.	ID=WV_1_000150-T1.exon3;Parent=WV_1_000150-T1;
scaffold_1	funannotate	CDS	534768	534842	.	+	0	ID=WV_1_000150-T1.cds;Parent=WV_1_000150-T1;
scaffold_1	funannotate	CDS	534939	536994	.	+	0	ID=WV_1_000150-T1.cds;Parent=WV_1_000150-T1;
scaffold_1	funannotate	CDS	537055	538160	.	+	2	ID=WV_1_000150-T1.cds;Parent=WV_1_000150-T1;
scaffold_1	funannotate	gene	538465	538858	.	-	.	ID=WV_1_000151;
scaffold_1	funannotate	mRNA	538465	538858	.	-	.	ID=WV_1_000151-T1;Parent=WV_1_000151;product=hypothetical protein;
scaffold_1	funannotate	exon	538790	538858	.	-	.	ID=WV_1_000151-T1.exon1;Parent=WV_1_000151-T1;
scaffold_1	funannotate	exon	538632	538727	.	-	.	ID=WV_1_000151-T1.exon2;Parent=WV_1_000151-T1;
scaffold_1	funannotate	exon	538465	538491	.	-	.	ID=WV_1_000151-T1.exon3;Parent=WV_1_000151-T1;
scaffold_1	funannotate	CDS	538790	538858	.	-	0	ID=WV_1_000151-T1.cds;Parent=WV_1_000151-T1;
scaffold_1	funannotate	CDS	538632	538727	.	-	0	ID=WV_1_000151-T1.cds;Parent=WV_1_000151-T1;
scaffold_1	funannotate	CDS	538465	538491	.	-	0	ID=WV_1_000151-T1.cds;Parent=WV_1_000151-T1;
scaffold_1	funannotate	gene	539486	543242	.	+	.	ID=WV_1_000152;
scaffold_1	funannotate	mRNA	539486	543242	.	+	.	ID=WV_1_000152-T1;Parent=WV_1_000152;product=hypothetical protein;
scaffold_1	funannotate	exon	539486	539615	.	+	.	ID=WV_1_000152-T1.exon1;Parent=WV_1_000152-T1;
scaffold_1	funannotate	exon	539677	543242	.	+	.	ID=WV_1_000152-T1.exon2;Parent=WV_1_000152-T1;
scaffold_1	funannotate	CDS	539486	539615	.	+	0	ID=WV_1_000152-T1.cds;Parent=WV_1_000152-T1;
scaffold_1	funannotate	CDS	539677	543242	.	+	2	ID=WV_1_000152-T1.cds;Parent=WV_1_000152-T1;
scaffold_1	funannotate	gene	544373	549785	.	+	.	ID=WV_1_000153;
scaffold_1	funannotate	mRNA	544373	549785	.	+	.	ID=WV_1_000153-T1;Parent=WV_1_000153;product=hypothetical protein;
scaffold_1	funannotate	exon	544373	544711	.	+	.	ID=WV_1_000153-T1.exon1;Parent=WV_1_000153-T1;
scaffold_1	funannotate	exon	544853	547687	.	+	.	ID=WV_1_000153-T1.exon2;Parent=WV_1_000153-T1;
scaffold_1	funannotate	exon	547794	548348	.	+	.	ID=WV_1_000153-T1.exon3;Parent=WV_1_000153-T1;
scaffold_1	funannotate	exon	548481	548727	.	+	.	ID=WV_1_000153-T1.exon4;Parent=WV_1_000153-T1;
scaffold_1	funannotate	exon	548809	549059	.	+	.	ID=WV_1_000153-T1.exon5;Parent=WV_1_000153-T1;
scaffold_1	funannotate	exon	549202	549430	.	+	.	ID=WV_1_000153-T1.exon6;Parent=WV_1_000153-T1;
scaffold_1	funannotate	exon	549532	549785	.	+	.	ID=WV_1_000153-T1.exon7;Parent=WV_1_000153-T1;
scaffold_1	funannotate	CDS	544373	544711	.	+	0	ID=WV_1_000153-T1.cds;Parent=WV_1_000153-T1;
scaffold_1	funannotate	CDS	544853	547687	.	+	0	ID=WV_1_000153-T1.cds;Parent=WV_1_000153-T1;
scaffold_1	funannotate	CDS	547794	548348	.	+	0	ID=WV_1_000153-T1.cds;Parent=WV_1_000153-T1;
scaffold_1	funannotate	CDS	548481	548727	.	+	0	ID=WV_1_000153-T1.cds;Parent=WV_1_000153-T1;
scaffold_1	funannotate	CDS	548809	549059	.	+	2	ID=WV_1_000153-T1.cds;Parent=WV_1_000153-T1;
scaffold_1	funannotate	CDS	549202	549430	.	+	0	ID=WV_1_000153-T1.cds;Parent=WV_1_000153-T1;
scaffold_1	funannotate	CDS	549532	549785	.	+	2	ID=WV_1_000153-T1.cds;Parent=WV_1_000153-T1;
scaffold_1	funannotate	gene	551165	553462	.	+	.	ID=WV_1_000154;
scaffold_1	funannotate	mRNA	551165	553462	.	+	.	ID=WV_1_000154-T1;Parent=WV_1_000154;product=hypothetical protein;
scaffold_1	funannotate	exon	551165	553315	.	+	.	ID=WV_1_000154-T1.exon1;Parent=WV_1_000154-T1;
scaffold_1	funannotate	exon	553388	553462	.	+	.	ID=WV_1_000154-T1.exon2;Parent=WV_1_000154-T1;
scaffold_1	funannotate	CDS	551165	553315	.	+	0	ID=WV_1_000154-T1.cds;Parent=WV_1_000154-T1;
scaffold_1	funannotate	CDS	553388	553462	.	+	0	ID=WV_1_000154-T1.cds;Parent=WV_1_000154-T1;
scaffold_1	funannotate	gene	553863	555951	.	+	.	ID=WV_1_000155;
scaffold_1	funannotate	mRNA	553863	555951	.	+	.	ID=WV_1_000155-T1;Parent=WV_1_000155;product=hypothetical protein;
scaffold_1	funannotate	exon	553863	554525	.	+	.	ID=WV_1_000155-T1.exon1;Parent=WV_1_000155-T1;
scaffold_1	funannotate	exon	554722	555951	.	+	.	ID=WV_1_000155-T1.exon2;Parent=WV_1_000155-T1;
scaffold_1	funannotate	CDS	553863	554525	.	+	0	ID=WV_1_000155-T1.cds;Parent=WV_1_000155-T1;
scaffold_1	funannotate	CDS	554722	555951	.	+	0	ID=WV_1_000155-T1.cds;Parent=WV_1_000155-T1;
scaffold_1	funannotate	gene	556706	557942	.	+	.	ID=WV_1_000156;
scaffold_1	funannotate	mRNA	556706	557942	.	+	.	ID=WV_1_000156-T1;Parent=WV_1_000156;product=hypothetical protein;
scaffold_1	funannotate	exon	556706	556769	.	+	.	ID=WV_1_000156-T1.exon1;Parent=WV_1_000156-T1;
scaffold_1	funannotate	exon	557082	557233	.	+	.	ID=WV_1_000156-T1.exon2;Parent=WV_1_000156-T1;
scaffold_1	funannotate	exon	557307	557432	.	+	.	ID=WV_1_000156-T1.exon3;Parent=WV_1_000156-T1;
scaffold_1	funannotate	exon	557517	557942	.	+	.	ID=WV_1_000156-T1.exon4;Parent=WV_1_000156-T1;
scaffold_1	funannotate	CDS	556706	556769	.	+	0	ID=WV_1_000156-T1.cds;Parent=WV_1_000156-T1;
scaffold_1	funannotate	CDS	557082	557233	.	+	2	ID=WV_1_000156-T1.cds;Parent=WV_1_000156-T1;
scaffold_1	funannotate	CDS	557307	557432	.	+	0	ID=WV_1_000156-T1.cds;Parent=WV_1_000156-T1;
scaffold_1	funannotate	CDS	557517	557942	.	+	0	ID=WV_1_000156-T1.cds;Parent=WV_1_000156-T1;
scaffold_1	funannotate	gene	559235	561199	.	+	.	ID=WV_1_000157;
scaffold_1	funannotate	mRNA	559235	561199	.	+	.	ID=WV_1_000157-T1;Parent=WV_1_000157;product=hypothetical protein;
scaffold_1	funannotate	exon	559235	561199	.	+	.	ID=WV_1_000157-T1.exon1;Parent=WV_1_000157-T1;
scaffold_1	funannotate	CDS	559235	561199	.	+	0	ID=WV_1_000157-T1.cds;Parent=WV_1_000157-T1;
scaffold_1	funannotate	gene	561980	562819	.	-	.	ID=WV_1_000158;
scaffold_1	funannotate	mRNA	561980	562819	.	-	.	ID=WV_1_000158-T1;Parent=WV_1_000158;product=hypothetical protein;
scaffold_1	funannotate	exon	561980	562819	.	-	.	ID=WV_1_000158-T1.exon1;Parent=WV_1_000158-T1;
scaffold_1	funannotate	CDS	561980	562819	.	-	0	ID=WV_1_000158-T1.cds;Parent=WV_1_000158-T1;
scaffold_1	funannotate	gene	563850	566564	.	+	.	ID=WV_1_000159;
scaffold_1	funannotate	mRNA	563850	566564	.	+	.	ID=WV_1_000159-T1;Parent=WV_1_000159;product=hypothetical protein;
scaffold_1	funannotate	exon	563850	563945	.	+	.	ID=WV_1_000159-T1.exon1;Parent=WV_1_000159-T1;
scaffold_1	funannotate	exon	564027	566564	.	+	.	ID=WV_1_000159-T1.exon2;Parent=WV_1_000159-T1;
scaffold_1	funannotate	CDS	563850	563945	.	+	0	ID=WV_1_000159-T1.cds;Parent=WV_1_000159-T1;
scaffold_1	funannotate	CDS	564027	566564	.	+	0	ID=WV_1_000159-T1.cds;Parent=WV_1_000159-T1;
scaffold_1	funannotate	gene	568187	569826	.	+	.	ID=WV_1_000160;
scaffold_1	funannotate	mRNA	568187	569826	.	+	.	ID=WV_1_000160-T1;Parent=WV_1_000160;product=hypothetical protein;
scaffold_1	funannotate	exon	568187	569070	.	+	.	ID=WV_1_000160-T1.exon1;Parent=WV_1_000160-T1;
scaffold_1	funannotate	exon	569130	569826	.	+	.	ID=WV_1_000160-T1.exon2;Parent=WV_1_000160-T1;
scaffold_1	funannotate	CDS	568187	569070	.	+	0	ID=WV_1_000160-T1.cds;Parent=WV_1_000160-T1;
scaffold_1	funannotate	CDS	569130	569826	.	+	1	ID=WV_1_000160-T1.cds;Parent=WV_1_000160-T1;
scaffold_1	funannotate	gene	572082	573815	.	+	.	ID=WV_1_000161;
scaffold_1	funannotate	mRNA	572082	573815	.	+	.	ID=WV_1_000161-T1;Parent=WV_1_000161;product=hypothetical protein;
scaffold_1	funannotate	exon	572082	572269	.	+	.	ID=WV_1_000161-T1.exon1;Parent=WV_1_000161-T1;
scaffold_1	funannotate	exon	572360	572470	.	+	.	ID=WV_1_000161-T1.exon2;Parent=WV_1_000161-T1;
scaffold_1	funannotate	exon	572613	573017	.	+	.	ID=WV_1_000161-T1.exon3;Parent=WV_1_000161-T1;
scaffold_1	funannotate	exon	573287	573815	.	+	.	ID=WV_1_000161-T1.exon4;Parent=WV_1_000161-T1;
scaffold_1	funannotate	CDS	572082	572269	.	+	0	ID=WV_1_000161-T1.cds;Parent=WV_1_000161-T1;
scaffold_1	funannotate	CDS	572360	572470	.	+	1	ID=WV_1_000161-T1.cds;Parent=WV_1_000161-T1;
scaffold_1	funannotate	CDS	572613	573017	.	+	1	ID=WV_1_000161-T1.cds;Parent=WV_1_000161-T1;
scaffold_1	funannotate	CDS	573287	573815	.	+	1	ID=WV_1_000161-T1.cds;Parent=WV_1_000161-T1;
scaffold_1	funannotate	gene	575149	575230	.	-	.	ID=WV_1_000162;
scaffold_1	funannotate	tRNA	575149	575230	.	-	.	ID=WV_1_000162-T1;Parent=WV_1_000162;product=tRNA-Asp;
scaffold_1	funannotate	exon	575149	575230	.	-	.	ID=WV_1_000162-T1.exon1;Parent=WV_1_000162-T1;
scaffold_1	funannotate	gene	576221	577574	.	+	.	ID=WV_1_000163;
scaffold_1	funannotate	mRNA	576221	577574	.	+	.	ID=WV_1_000163-T1;Parent=WV_1_000163;product=hypothetical protein;
scaffold_1	funannotate	exon	576221	576405	.	+	.	ID=WV_1_000163-T1.exon1;Parent=WV_1_000163-T1;
scaffold_1	funannotate	exon	576941	577574	.	+	.	ID=WV_1_000163-T1.exon2;Parent=WV_1_000163-T1;
scaffold_1	funannotate	CDS	576221	576405	.	+	0	ID=WV_1_000163-T1.cds;Parent=WV_1_000163-T1;
scaffold_1	funannotate	CDS	576941	577574	.	+	1	ID=WV_1_000163-T1.cds;Parent=WV_1_000163-T1;
scaffold_1	funannotate	gene	577865	580363	.	-	.	ID=WV_1_000164;
scaffold_1	funannotate	mRNA	577865	580363	.	-	.	ID=WV_1_000164-T1;Parent=WV_1_000164;product=hypothetical protein;
scaffold_1	funannotate	exon	580255	580363	.	-	.	ID=WV_1_000164-T1.exon1;Parent=WV_1_000164-T1;
scaffold_1	funannotate	exon	577865	580176	.	-	.	ID=WV_1_000164-T1.exon2;Parent=WV_1_000164-T1;
scaffold_1	funannotate	CDS	580255	580363	.	-	0	ID=WV_1_000164-T1.cds;Parent=WV_1_000164-T1;
scaffold_1	funannotate	CDS	577865	580176	.	-	2	ID=WV_1_000164-T1.cds;Parent=WV_1_000164-T1;
scaffold_1	funannotate	gene	580855	582919	.	+	.	ID=WV_1_000165;
scaffold_1	funannotate	mRNA	580855	582919	.	+	.	ID=WV_1_000165-T1;Parent=WV_1_000165;product=hypothetical protein;
scaffold_1	funannotate	exon	580855	581349	.	+	.	ID=WV_1_000165-T1.exon1;Parent=WV_1_000165-T1;
scaffold_1	funannotate	exon	581403	581612	.	+	.	ID=WV_1_000165-T1.exon2;Parent=WV_1_000165-T1;
scaffold_1	funannotate	exon	581666	581785	.	+	.	ID=WV_1_000165-T1.exon3;Parent=WV_1_000165-T1;
scaffold_1	funannotate	exon	581839	581887	.	+	.	ID=WV_1_000165-T1.exon4;Parent=WV_1_000165-T1;
scaffold_1	funannotate	exon	582064	582169	.	+	.	ID=WV_1_000165-T1.exon5;Parent=WV_1_000165-T1;
scaffold_1	funannotate	exon	582223	582919	.	+	.	ID=WV_1_000165-T1.exon6;Parent=WV_1_000165-T1;
scaffold_1	funannotate	CDS	580855	581349	.	+	0	ID=WV_1_000165-T1.cds;Parent=WV_1_000165-T1;
scaffold_1	funannotate	CDS	581403	581612	.	+	0	ID=WV_1_000165-T1.cds;Parent=WV_1_000165-T1;
scaffold_1	funannotate	CDS	581666	581785	.	+	0	ID=WV_1_000165-T1.cds;Parent=WV_1_000165-T1;
scaffold_1	funannotate	CDS	581839	581887	.	+	0	ID=WV_1_000165-T1.cds;Parent=WV_1_000165-T1;
scaffold_1	funannotate	CDS	582064	582169	.	+	2	ID=WV_1_000165-T1.cds;Parent=WV_1_000165-T1;
scaffold_1	funannotate	CDS	582223	582919	.	+	1	ID=WV_1_000165-T1.cds;Parent=WV_1_000165-T1;
scaffold_1	funannotate	gene	583742	586610	.	+	.	ID=WV_1_000166;
scaffold_1	funannotate	mRNA	583742	586610	.	+	.	ID=WV_1_000166-T1;Parent=WV_1_000166;product=hypothetical protein;
scaffold_1	funannotate	exon	583742	583836	.	+	.	ID=WV_1_000166-T1.exon1;Parent=WV_1_000166-T1;
scaffold_1	funannotate	exon	583935	584363	.	+	.	ID=WV_1_000166-T1.exon2;Parent=WV_1_000166-T1;
scaffold_1	funannotate	exon	584424	586174	.	+	.	ID=WV_1_000166-T1.exon3;Parent=WV_1_000166-T1;
scaffold_1	funannotate	exon	586291	586610	.	+	.	ID=WV_1_000166-T1.exon4;Parent=WV_1_000166-T1;
scaffold_1	funannotate	CDS	583742	583836	.	+	0	ID=WV_1_000166-T1.cds;Parent=WV_1_000166-T1;
scaffold_1	funannotate	CDS	583935	584363	.	+	1	ID=WV_1_000166-T1.cds;Parent=WV_1_000166-T1;
scaffold_1	funannotate	CDS	584424	586174	.	+	1	ID=WV_1_000166-T1.cds;Parent=WV_1_000166-T1;
scaffold_1	funannotate	CDS	586291	586610	.	+	2	ID=WV_1_000166-T1.cds;Parent=WV_1_000166-T1;
scaffold_1	funannotate	gene	587349	588581	.	-	.	ID=WV_1_000167;
scaffold_1	funannotate	mRNA	587349	588581	.	-	.	ID=WV_1_000167-T1;Parent=WV_1_000167;product=hypothetical protein;
scaffold_1	funannotate	exon	587349	588581	.	-	.	ID=WV_1_000167-T1.exon1;Parent=WV_1_000167-T1;
scaffold_1	funannotate	CDS	587349	588581	.	-	0	ID=WV_1_000167-T1.cds;Parent=WV_1_000167-T1;
scaffold_1	funannotate	gene	589256	591607	.	+	.	ID=WV_1_000168;
scaffold_1	funannotate	mRNA	589256	591607	.	+	.	ID=WV_1_000168-T1;Parent=WV_1_000168;product=hypothetical protein;
scaffold_1	funannotate	exon	589256	589341	.	+	.	ID=WV_1_000168-T1.exon1;Parent=WV_1_000168-T1;
scaffold_1	funannotate	exon	589411	589571	.	+	.	ID=WV_1_000168-T1.exon2;Parent=WV_1_000168-T1;
scaffold_1	funannotate	exon	589636	591363	.	+	.	ID=WV_1_000168-T1.exon3;Parent=WV_1_000168-T1;
scaffold_1	funannotate	exon	591507	591607	.	+	.	ID=WV_1_000168-T1.exon4;Parent=WV_1_000168-T1;
scaffold_1	funannotate	CDS	589256	589341	.	+	0	ID=WV_1_000168-T1.cds;Parent=WV_1_000168-T1;
scaffold_1	funannotate	CDS	589411	589571	.	+	1	ID=WV_1_000168-T1.cds;Parent=WV_1_000168-T1;
scaffold_1	funannotate	CDS	589636	591363	.	+	2	ID=WV_1_000168-T1.cds;Parent=WV_1_000168-T1;
scaffold_1	funannotate	CDS	591507	591607	.	+	2	ID=WV_1_000168-T1.cds;Parent=WV_1_000168-T1;
scaffold_1	funannotate	gene	592681	594388	.	-	.	ID=WV_1_000169;
scaffold_1	funannotate	mRNA	592681	594388	.	-	.	ID=WV_1_000169-T1;Parent=WV_1_000169;product=hypothetical protein;
scaffold_1	funannotate	exon	593537	594388	.	-	.	ID=WV_1_000169-T1.exon1;Parent=WV_1_000169-T1;
scaffold_1	funannotate	exon	593206	593453	.	-	.	ID=WV_1_000169-T1.exon2;Parent=WV_1_000169-T1;
scaffold_1	funannotate	exon	592681	593071	.	-	.	ID=WV_1_000169-T1.exon3;Parent=WV_1_000169-T1;
scaffold_1	funannotate	CDS	593537	594388	.	-	0	ID=WV_1_000169-T1.cds;Parent=WV_1_000169-T1;
scaffold_1	funannotate	CDS	593206	593453	.	-	0	ID=WV_1_000169-T1.cds;Parent=WV_1_000169-T1;
scaffold_1	funannotate	CDS	592681	593071	.	-	1	ID=WV_1_000169-T1.cds;Parent=WV_1_000169-T1;
scaffold_1	funannotate	gene	594757	597268	.	+	.	ID=WV_1_000170;
scaffold_1	funannotate	mRNA	594757	597268	.	+	.	ID=WV_1_000170-T1;Parent=WV_1_000170;product=hypothetical protein;
scaffold_1	funannotate	exon	594757	595216	.	+	.	ID=WV_1_000170-T1.exon1;Parent=WV_1_000170-T1;
scaffold_1	funannotate	exon	595302	597268	.	+	.	ID=WV_1_000170-T1.exon2;Parent=WV_1_000170-T1;
scaffold_1	funannotate	CDS	594757	595216	.	+	0	ID=WV_1_000170-T1.cds;Parent=WV_1_000170-T1;
scaffold_1	funannotate	CDS	595302	597268	.	+	2	ID=WV_1_000170-T1.cds;Parent=WV_1_000170-T1;
scaffold_1	funannotate	gene	599748	602556	.	-	.	ID=WV_1_000171;
scaffold_1	funannotate	mRNA	599748	602556	.	-	.	ID=WV_1_000171-T1;Parent=WV_1_000171;product=hypothetical protein;
scaffold_1	funannotate	exon	601158	602556	.	-	.	ID=WV_1_000171-T1.exon1;Parent=WV_1_000171-T1;
scaffold_1	funannotate	exon	600963	601098	.	-	.	ID=WV_1_000171-T1.exon2;Parent=WV_1_000171-T1;
scaffold_1	funannotate	exon	600423	600899	.	-	.	ID=WV_1_000171-T1.exon3;Parent=WV_1_000171-T1;
scaffold_1	funannotate	exon	599748	600369	.	-	.	ID=WV_1_000171-T1.exon4;Parent=WV_1_000171-T1;
scaffold_1	funannotate	CDS	601158	602556	.	-	0	ID=WV_1_000171-T1.cds;Parent=WV_1_000171-T1;
scaffold_1	funannotate	CDS	600963	601098	.	-	2	ID=WV_1_000171-T1.cds;Parent=WV_1_000171-T1;
scaffold_1	funannotate	CDS	600423	600899	.	-	1	ID=WV_1_000171-T1.cds;Parent=WV_1_000171-T1;
scaffold_1	funannotate	CDS	599748	600369	.	-	1	ID=WV_1_000171-T1.cds;Parent=WV_1_000171-T1;
scaffold_1	funannotate	gene	610130	611146	.	-	.	ID=WV_1_000172;
scaffold_1	funannotate	mRNA	610130	611146	.	-	.	ID=WV_1_000172-T1;Parent=WV_1_000172;product=hypothetical protein;
scaffold_1	funannotate	exon	610358	611146	.	-	.	ID=WV_1_000172-T1.exon1;Parent=WV_1_000172-T1;
scaffold_1	funannotate	exon	610130	610288	.	-	.	ID=WV_1_000172-T1.exon2;Parent=WV_1_000172-T1;
scaffold_1	funannotate	CDS	610358	611146	.	-	0	ID=WV_1_000172-T1.cds;Parent=WV_1_000172-T1;
scaffold_1	funannotate	CDS	610130	610288	.	-	0	ID=WV_1_000172-T1.cds;Parent=WV_1_000172-T1;
scaffold_1	funannotate	gene	612209	612918	.	+	.	ID=WV_1_000173;
scaffold_1	funannotate	mRNA	612209	612918	.	+	.	ID=WV_1_000173-T1;Parent=WV_1_000173;product=hypothetical protein;
scaffold_1	funannotate	exon	612209	612288	.	+	.	ID=WV_1_000173-T1.exon1;Parent=WV_1_000173-T1;
scaffold_1	funannotate	exon	612369	612918	.	+	.	ID=WV_1_000173-T1.exon2;Parent=WV_1_000173-T1;
scaffold_1	funannotate	CDS	612209	612288	.	+	0	ID=WV_1_000173-T1.cds;Parent=WV_1_000173-T1;
scaffold_1	funannotate	CDS	612369	612918	.	+	1	ID=WV_1_000173-T1.cds;Parent=WV_1_000173-T1;
scaffold_1	funannotate	gene	613782	615155	.	-	.	ID=WV_1_000174;
scaffold_1	funannotate	mRNA	613782	615155	.	-	.	ID=WV_1_000174-T1;Parent=WV_1_000174;product=hypothetical protein;
scaffold_1	funannotate	exon	613782	615155	.	-	.	ID=WV_1_000174-T1.exon1;Parent=WV_1_000174-T1;
scaffold_1	funannotate	CDS	613782	615155	.	-	0	ID=WV_1_000174-T1.cds;Parent=WV_1_000174-T1;
scaffold_1	funannotate	gene	619090	619941	.	-	.	ID=WV_1_000175;
scaffold_1	funannotate	mRNA	619090	619941	.	-	.	ID=WV_1_000175-T1;Parent=WV_1_000175;product=hypothetical protein;
scaffold_1	funannotate	exon	619090	619941	.	-	.	ID=WV_1_000175-T1.exon1;Parent=WV_1_000175-T1;
scaffold_1	funannotate	CDS	619090	619941	.	-	0	ID=WV_1_000175-T1.cds;Parent=WV_1_000175-T1;
scaffold_1	funannotate	gene	620564	622087	.	+	.	ID=WV_1_000176;
scaffold_1	funannotate	mRNA	620564	622087	.	+	.	ID=WV_1_000176-T1;Parent=WV_1_000176;product=hypothetical protein;
scaffold_1	funannotate	exon	620564	621493	.	+	.	ID=WV_1_000176-T1.exon1;Parent=WV_1_000176-T1;
scaffold_1	funannotate	exon	621656	622087	.	+	.	ID=WV_1_000176-T1.exon2;Parent=WV_1_000176-T1;
scaffold_1	funannotate	CDS	620564	621493	.	+	0	ID=WV_1_000176-T1.cds;Parent=WV_1_000176-T1;
scaffold_1	funannotate	CDS	621656	622087	.	+	0	ID=WV_1_000176-T1.cds;Parent=WV_1_000176-T1;
scaffold_1	funannotate	gene	622508	623346	.	-	.	ID=WV_1_000177;
scaffold_1	funannotate	mRNA	622508	623346	.	-	.	ID=WV_1_000177-T1;Parent=WV_1_000177;product=hypothetical protein;
scaffold_1	funannotate	exon	623003	623346	.	-	.	ID=WV_1_000177-T1.exon1;Parent=WV_1_000177-T1;
scaffold_1	funannotate	exon	622508	622877	.	-	.	ID=WV_1_000177-T1.exon2;Parent=WV_1_000177-T1;
scaffold_1	funannotate	CDS	623003	623346	.	-	0	ID=WV_1_000177-T1.cds;Parent=WV_1_000177-T1;
scaffold_1	funannotate	CDS	622508	622877	.	-	1	ID=WV_1_000177-T1.cds;Parent=WV_1_000177-T1;
scaffold_1	funannotate	gene	624309	625280	.	-	.	ID=WV_1_000178;
scaffold_1	funannotate	mRNA	624309	625280	.	-	.	ID=WV_1_000178-T1;Parent=WV_1_000178;product=hypothetical protein;
scaffold_1	funannotate	exon	624845	625280	.	-	.	ID=WV_1_000178-T1.exon1;Parent=WV_1_000178-T1;
scaffold_1	funannotate	exon	624309	624745	.	-	.	ID=WV_1_000178-T1.exon2;Parent=WV_1_000178-T1;
scaffold_1	funannotate	CDS	624845	625280	.	-	0	ID=WV_1_000178-T1.cds;Parent=WV_1_000178-T1;
scaffold_1	funannotate	CDS	624309	624745	.	-	2	ID=WV_1_000178-T1.cds;Parent=WV_1_000178-T1;
scaffold_1	funannotate	gene	626471	626895	.	+	.	ID=WV_1_000179;
scaffold_1	funannotate	mRNA	626471	626895	.	+	.	ID=WV_1_000179-T1;Parent=WV_1_000179;product=hypothetical protein;
scaffold_1	funannotate	exon	626471	626629	.	+	.	ID=WV_1_000179-T1.exon1;Parent=WV_1_000179-T1;
scaffold_1	funannotate	exon	626761	626895	.	+	.	ID=WV_1_000179-T1.exon2;Parent=WV_1_000179-T1;
scaffold_1	funannotate	CDS	626471	626629	.	+	0	ID=WV_1_000179-T1.cds;Parent=WV_1_000179-T1;
scaffold_1	funannotate	CDS	626761	626895	.	+	0	ID=WV_1_000179-T1.cds;Parent=WV_1_000179-T1;
scaffold_1	funannotate	gene	628101	630967	.	-	.	ID=WV_1_000180;
scaffold_1	funannotate	mRNA	628101	630967	.	-	.	ID=WV_1_000180-T1;Parent=WV_1_000180;product=hypothetical protein;
scaffold_1	funannotate	exon	630479	630967	.	-	.	ID=WV_1_000180-T1.exon1;Parent=WV_1_000180-T1;
scaffold_1	funannotate	exon	630055	630438	.	-	.	ID=WV_1_000180-T1.exon2;Parent=WV_1_000180-T1;
scaffold_1	funannotate	exon	629859	629989	.	-	.	ID=WV_1_000180-T1.exon3;Parent=WV_1_000180-T1;
scaffold_1	funannotate	exon	629057	629804	.	-	.	ID=WV_1_000180-T1.exon4;Parent=WV_1_000180-T1;
scaffold_1	funannotate	exon	628809	628990	.	-	.	ID=WV_1_000180-T1.exon5;Parent=WV_1_000180-T1;
scaffold_1	funannotate	exon	628101	628689	.	-	.	ID=WV_1_000180-T1.exon6;Parent=WV_1_000180-T1;
scaffold_1	funannotate	CDS	630479	630967	.	-	0	ID=WV_1_000180-T1.cds;Parent=WV_1_000180-T1;
scaffold_1	funannotate	CDS	630055	630438	.	-	0	ID=WV_1_000180-T1.cds;Parent=WV_1_000180-T1;
scaffold_1	funannotate	CDS	629859	629989	.	-	0	ID=WV_1_000180-T1.cds;Parent=WV_1_000180-T1;
scaffold_1	funannotate	CDS	629057	629804	.	-	1	ID=WV_1_000180-T1.cds;Parent=WV_1_000180-T1;
scaffold_1	funannotate	CDS	628809	628990	.	-	0	ID=WV_1_000180-T1.cds;Parent=WV_1_000180-T1;
scaffold_1	funannotate	CDS	628101	628689	.	-	1	ID=WV_1_000180-T1.cds;Parent=WV_1_000180-T1;
scaffold_1	funannotate	gene	631986	632934	.	+	.	ID=WV_1_000181;
scaffold_1	funannotate	mRNA	631986	632934	.	+	.	ID=WV_1_000181-T1;Parent=WV_1_000181;product=hypothetical protein;
scaffold_1	funannotate	exon	631986	632161	.	+	.	ID=WV_1_000181-T1.exon1;Parent=WV_1_000181-T1;
scaffold_1	funannotate	exon	632230	632376	.	+	.	ID=WV_1_000181-T1.exon2;Parent=WV_1_000181-T1;
scaffold_1	funannotate	exon	632424	632934	.	+	.	ID=WV_1_000181-T1.exon3;Parent=WV_1_000181-T1;
scaffold_1	funannotate	CDS	631986	632161	.	+	0	ID=WV_1_000181-T1.cds;Parent=WV_1_000181-T1;
scaffold_1	funannotate	CDS	632230	632376	.	+	1	ID=WV_1_000181-T1.cds;Parent=WV_1_000181-T1;
scaffold_1	funannotate	CDS	632424	632934	.	+	1	ID=WV_1_000181-T1.cds;Parent=WV_1_000181-T1;
scaffold_1	funannotate	gene	633680	634633	.	+	.	ID=WV_1_000182;
scaffold_1	funannotate	mRNA	633680	634633	.	+	.	ID=WV_1_000182-T1;Parent=WV_1_000182;product=hypothetical protein;
scaffold_1	funannotate	exon	633680	633766	.	+	.	ID=WV_1_000182-T1.exon1;Parent=WV_1_000182-T1;
scaffold_1	funannotate	exon	634025	634181	.	+	.	ID=WV_1_000182-T1.exon2;Parent=WV_1_000182-T1;
scaffold_1	funannotate	exon	634266	634633	.	+	.	ID=WV_1_000182-T1.exon3;Parent=WV_1_000182-T1;
scaffold_1	funannotate	CDS	633680	633766	.	+	0	ID=WV_1_000182-T1.cds;Parent=WV_1_000182-T1;
scaffold_1	funannotate	CDS	634025	634181	.	+	0	ID=WV_1_000182-T1.cds;Parent=WV_1_000182-T1;
scaffold_1	funannotate	CDS	634266	634633	.	+	2	ID=WV_1_000182-T1.cds;Parent=WV_1_000182-T1;
scaffold_1	funannotate	gene	637281	637552	.	-	.	ID=WV_1_000183;
scaffold_1	funannotate	mRNA	637281	637552	.	-	.	ID=WV_1_000183-T1;Parent=WV_1_000183;product=hypothetical protein;
scaffold_1	funannotate	exon	637526	637552	.	-	.	ID=WV_1_000183-T1.exon1;Parent=WV_1_000183-T1;
scaffold_1	funannotate	exon	637281	637475	.	-	.	ID=WV_1_000183-T1.exon2;Parent=WV_1_000183-T1;
scaffold_1	funannotate	CDS	637526	637552	.	-	0	ID=WV_1_000183-T1.cds;Parent=WV_1_000183-T1;
scaffold_1	funannotate	CDS	637281	637475	.	-	0	ID=WV_1_000183-T1.cds;Parent=WV_1_000183-T1;
scaffold_1	funannotate	gene	641170	645945	.	-	.	ID=WV_1_000184;
scaffold_1	funannotate	mRNA	641170	645945	.	-	.	ID=WV_1_000184-T1;Parent=WV_1_000184;product=hypothetical protein;
scaffold_1	funannotate	exon	645724	645945	.	-	.	ID=WV_1_000184-T1.exon1;Parent=WV_1_000184-T1;
scaffold_1	funannotate	exon	644883	645337	.	-	.	ID=WV_1_000184-T1.exon2;Parent=WV_1_000184-T1;
scaffold_1	funannotate	exon	643911	644103	.	-	.	ID=WV_1_000184-T1.exon3;Parent=WV_1_000184-T1;
scaffold_1	funannotate	exon	642515	643391	.	-	.	ID=WV_1_000184-T1.exon4;Parent=WV_1_000184-T1;
scaffold_1	funannotate	exon	641170	642455	.	-	.	ID=WV_1_000184-T1.exon5;Parent=WV_1_000184-T1;
scaffold_1	funannotate	CDS	645724	645945	.	-	0	ID=WV_1_000184-T1.cds;Parent=WV_1_000184-T1;
scaffold_1	funannotate	CDS	644883	645337	.	-	0	ID=WV_1_000184-T1.cds;Parent=WV_1_000184-T1;
scaffold_1	funannotate	CDS	643911	644103	.	-	1	ID=WV_1_000184-T1.cds;Parent=WV_1_000184-T1;
scaffold_1	funannotate	CDS	642515	643391	.	-	0	ID=WV_1_000184-T1.cds;Parent=WV_1_000184-T1;
scaffold_1	funannotate	CDS	641170	642455	.	-	2	ID=WV_1_000184-T1.cds;Parent=WV_1_000184-T1;
scaffold_1	funannotate	gene	651435	655073	.	+	.	ID=WV_1_000185;
scaffold_1	funannotate	mRNA	651435	655073	.	+	.	ID=WV_1_000185-T1;Parent=WV_1_000185;product=hypothetical protein;
scaffold_1	funannotate	exon	651435	651561	.	+	.	ID=WV_1_000185-T1.exon1;Parent=WV_1_000185-T1;
scaffold_1	funannotate	exon	651632	651644	.	+	.	ID=WV_1_000185-T1.exon2;Parent=WV_1_000185-T1;
scaffold_1	funannotate	exon	651761	655073	.	+	.	ID=WV_1_000185-T1.exon3;Parent=WV_1_000185-T1;
scaffold_1	funannotate	CDS	651435	651561	.	+	0	ID=WV_1_000185-T1.cds;Parent=WV_1_000185-T1;
scaffold_1	funannotate	CDS	651632	651644	.	+	2	ID=WV_1_000185-T1.cds;Parent=WV_1_000185-T1;
scaffold_1	funannotate	CDS	651761	655073	.	+	1	ID=WV_1_000185-T1.cds;Parent=WV_1_000185-T1;
scaffold_1	funannotate	gene	655621	657600	.	-	.	ID=WV_1_000186;
scaffold_1	funannotate	mRNA	655621	657600	.	-	.	ID=WV_1_000186-T1;Parent=WV_1_000186;product=hypothetical protein;
scaffold_1	funannotate	exon	655621	657600	.	-	.	ID=WV_1_000186-T1.exon1;Parent=WV_1_000186-T1;
scaffold_1	funannotate	CDS	655621	657600	.	-	0	ID=WV_1_000186-T1.cds;Parent=WV_1_000186-T1;
scaffold_1	funannotate	gene	659475	661003	.	+	.	ID=WV_1_000187;
scaffold_1	funannotate	mRNA	659475	661003	.	+	.	ID=WV_1_000187-T1;Parent=WV_1_000187;product=hypothetical protein;
scaffold_1	funannotate	exon	659475	659703	.	+	.	ID=WV_1_000187-T1.exon1;Parent=WV_1_000187-T1;
scaffold_1	funannotate	exon	659765	659948	.	+	.	ID=WV_1_000187-T1.exon2;Parent=WV_1_000187-T1;
scaffold_1	funannotate	exon	660007	661003	.	+	.	ID=WV_1_000187-T1.exon3;Parent=WV_1_000187-T1;
scaffold_1	funannotate	CDS	659475	659703	.	+	0	ID=WV_1_000187-T1.cds;Parent=WV_1_000187-T1;
scaffold_1	funannotate	CDS	659765	659948	.	+	2	ID=WV_1_000187-T1.cds;Parent=WV_1_000187-T1;
scaffold_1	funannotate	CDS	660007	661003	.	+	1	ID=WV_1_000187-T1.cds;Parent=WV_1_000187-T1;
scaffold_1	funannotate	gene	662006	664281	.	+	.	ID=WV_1_000188;
scaffold_1	funannotate	mRNA	662006	664281	.	+	.	ID=WV_1_000188-T1;Parent=WV_1_000188;product=hypothetical protein;
scaffold_1	funannotate	exon	662006	662268	.	+	.	ID=WV_1_000188-T1.exon1;Parent=WV_1_000188-T1;
scaffold_1	funannotate	exon	662327	662364	.	+	.	ID=WV_1_000188-T1.exon2;Parent=WV_1_000188-T1;
scaffold_1	funannotate	exon	662441	663282	.	+	.	ID=WV_1_000188-T1.exon3;Parent=WV_1_000188-T1;
scaffold_1	funannotate	exon	663344	663382	.	+	.	ID=WV_1_000188-T1.exon4;Parent=WV_1_000188-T1;
scaffold_1	funannotate	exon	663446	663503	.	+	.	ID=WV_1_000188-T1.exon5;Parent=WV_1_000188-T1;
scaffold_1	funannotate	exon	663566	663939	.	+	.	ID=WV_1_000188-T1.exon6;Parent=WV_1_000188-T1;
scaffold_1	funannotate	exon	664007	664054	.	+	.	ID=WV_1_000188-T1.exon7;Parent=WV_1_000188-T1;
scaffold_1	funannotate	exon	664123	664281	.	+	.	ID=WV_1_000188-T1.exon8;Parent=WV_1_000188-T1;
scaffold_1	funannotate	CDS	662006	662268	.	+	0	ID=WV_1_000188-T1.cds;Parent=WV_1_000188-T1;
scaffold_1	funannotate	CDS	662327	662364	.	+	1	ID=WV_1_000188-T1.cds;Parent=WV_1_000188-T1;
scaffold_1	funannotate	CDS	662441	663282	.	+	2	ID=WV_1_000188-T1.cds;Parent=WV_1_000188-T1;
scaffold_1	funannotate	CDS	663344	663382	.	+	0	ID=WV_1_000188-T1.cds;Parent=WV_1_000188-T1;
scaffold_1	funannotate	CDS	663446	663503	.	+	0	ID=WV_1_000188-T1.cds;Parent=WV_1_000188-T1;
scaffold_1	funannotate	CDS	663566	663939	.	+	2	ID=WV_1_000188-T1.cds;Parent=WV_1_000188-T1;
scaffold_1	funannotate	CDS	664007	664054	.	+	0	ID=WV_1_000188-T1.cds;Parent=WV_1_000188-T1;
scaffold_1	funannotate	CDS	664123	664281	.	+	0	ID=WV_1_000188-T1.cds;Parent=WV_1_000188-T1;
scaffold_1	funannotate	gene	666204	667293	.	+	.	ID=WV_1_000189;
scaffold_1	funannotate	mRNA	666204	667293	.	+	.	ID=WV_1_000189-T1;Parent=WV_1_000189;product=hypothetical protein;
scaffold_1	funannotate	exon	666204	666566	.	+	.	ID=WV_1_000189-T1.exon1;Parent=WV_1_000189-T1;
scaffold_1	funannotate	exon	666622	666820	.	+	.	ID=WV_1_000189-T1.exon2;Parent=WV_1_000189-T1;
scaffold_1	funannotate	exon	666887	667293	.	+	.	ID=WV_1_000189-T1.exon3;Parent=WV_1_000189-T1;
scaffold_1	funannotate	CDS	666204	666566	.	+	0	ID=WV_1_000189-T1.cds;Parent=WV_1_000189-T1;
scaffold_1	funannotate	CDS	666622	666820	.	+	0	ID=WV_1_000189-T1.cds;Parent=WV_1_000189-T1;
scaffold_1	funannotate	CDS	666887	667293	.	+	2	ID=WV_1_000189-T1.cds;Parent=WV_1_000189-T1;
scaffold_1	funannotate	gene	667900	669019	.	-	.	ID=WV_1_000190;
scaffold_1	funannotate	mRNA	667900	669019	.	-	.	ID=WV_1_000190-T1;Parent=WV_1_000190;product=hypothetical protein;
scaffold_1	funannotate	exon	668579	669019	.	-	.	ID=WV_1_000190-T1.exon1;Parent=WV_1_000190-T1;
scaffold_1	funannotate	exon	668194	668509	.	-	.	ID=WV_1_000190-T1.exon2;Parent=WV_1_000190-T1;
scaffold_1	funannotate	exon	667900	668171	.	-	.	ID=WV_1_000190-T1.exon3;Parent=WV_1_000190-T1;
scaffold_1	funannotate	CDS	668579	669019	.	-	0	ID=WV_1_000190-T1.cds;Parent=WV_1_000190-T1;
scaffold_1	funannotate	CDS	668194	668509	.	-	0	ID=WV_1_000190-T1.cds;Parent=WV_1_000190-T1;
scaffold_1	funannotate	CDS	667900	668171	.	-	2	ID=WV_1_000190-T1.cds;Parent=WV_1_000190-T1;
scaffold_1	funannotate	gene	670466	673734	.	-	.	ID=WV_1_000191;
scaffold_1	funannotate	mRNA	670466	673734	.	-	.	ID=WV_1_000191-T1;Parent=WV_1_000191;product=hypothetical protein;
scaffold_1	funannotate	exon	673074	673734	.	-	.	ID=WV_1_000191-T1.exon1;Parent=WV_1_000191-T1;
scaffold_1	funannotate	exon	672717	673058	.	-	.	ID=WV_1_000191-T1.exon2;Parent=WV_1_000191-T1;
scaffold_1	funannotate	exon	672339	672592	.	-	.	ID=WV_1_000191-T1.exon3;Parent=WV_1_000191-T1;
scaffold_1	funannotate	exon	671827	672197	.	-	.	ID=WV_1_000191-T1.exon4;Parent=WV_1_000191-T1;
scaffold_1	funannotate	exon	670466	671774	.	-	.	ID=WV_1_000191-T1.exon5;Parent=WV_1_000191-T1;
scaffold_1	funannotate	CDS	673074	673734	.	-	0	ID=WV_1_000191-T1.cds;Parent=WV_1_000191-T1;
scaffold_1	funannotate	CDS	672717	673058	.	-	2	ID=WV_1_000191-T1.cds;Parent=WV_1_000191-T1;
scaffold_1	funannotate	CDS	672339	672592	.	-	2	ID=WV_1_000191-T1.cds;Parent=WV_1_000191-T1;
scaffold_1	funannotate	CDS	671827	672197	.	-	0	ID=WV_1_000191-T1.cds;Parent=WV_1_000191-T1;
scaffold_1	funannotate	CDS	670466	671774	.	-	1	ID=WV_1_000191-T1.cds;Parent=WV_1_000191-T1;
scaffold_1	funannotate	gene	675314	676392	.	-	.	ID=WV_1_000192;
scaffold_1	funannotate	mRNA	675314	676392	.	-	.	ID=WV_1_000192-T1;Parent=WV_1_000192;product=hypothetical protein;
scaffold_1	funannotate	exon	676090	676392	.	-	.	ID=WV_1_000192-T1.exon1;Parent=WV_1_000192-T1;
scaffold_1	funannotate	exon	675890	676028	.	-	.	ID=WV_1_000192-T1.exon2;Parent=WV_1_000192-T1;
scaffold_1	funannotate	exon	675423	675778	.	-	.	ID=WV_1_000192-T1.exon3;Parent=WV_1_000192-T1;
scaffold_1	funannotate	exon	675314	675367	.	-	.	ID=WV_1_000192-T1.exon4;Parent=WV_1_000192-T1;
scaffold_1	funannotate	CDS	676090	676392	.	-	0	ID=WV_1_000192-T1.cds;Parent=WV_1_000192-T1;
scaffold_1	funannotate	CDS	675890	676028	.	-	0	ID=WV_1_000192-T1.cds;Parent=WV_1_000192-T1;
scaffold_1	funannotate	CDS	675423	675778	.	-	2	ID=WV_1_000192-T1.cds;Parent=WV_1_000192-T1;
scaffold_1	funannotate	CDS	675314	675367	.	-	0	ID=WV_1_000192-T1.cds;Parent=WV_1_000192-T1;
scaffold_1	funannotate	gene	677691	678932	.	-	.	ID=WV_1_000193;
scaffold_1	funannotate	mRNA	677691	678932	.	-	.	ID=WV_1_000193-T1;Parent=WV_1_000193;product=hypothetical protein;
scaffold_1	funannotate	exon	677691	678932	.	-	.	ID=WV_1_000193-T1.exon1;Parent=WV_1_000193-T1;
scaffold_1	funannotate	CDS	677691	678932	.	-	0	ID=WV_1_000193-T1.cds;Parent=WV_1_000193-T1;
scaffold_1	funannotate	gene	679866	680727	.	-	.	ID=WV_1_000194;
scaffold_1	funannotate	mRNA	679866	680727	.	-	.	ID=WV_1_000194-T1;Parent=WV_1_000194;product=hypothetical protein;
scaffold_1	funannotate	exon	680290	680727	.	-	.	ID=WV_1_000194-T1.exon1;Parent=WV_1_000194-T1;
scaffold_1	funannotate	exon	679866	680231	.	-	.	ID=WV_1_000194-T1.exon2;Parent=WV_1_000194-T1;
scaffold_1	funannotate	CDS	680290	680727	.	-	0	ID=WV_1_000194-T1.cds;Parent=WV_1_000194-T1;
scaffold_1	funannotate	CDS	679866	680231	.	-	0	ID=WV_1_000194-T1.cds;Parent=WV_1_000194-T1;
scaffold_1	funannotate	gene	683247	684024	.	-	.	ID=WV_1_000195;
scaffold_1	funannotate	mRNA	683247	684024	.	-	.	ID=WV_1_000195-T1;Parent=WV_1_000195;product=hypothetical protein;
scaffold_1	funannotate	exon	683947	684024	.	-	.	ID=WV_1_000195-T1.exon1;Parent=WV_1_000195-T1;
scaffold_1	funannotate	exon	683247	683876	.	-	.	ID=WV_1_000195-T1.exon2;Parent=WV_1_000195-T1;
scaffold_1	funannotate	CDS	683947	684024	.	-	0	ID=WV_1_000195-T1.cds;Parent=WV_1_000195-T1;
scaffold_1	funannotate	CDS	683247	683876	.	-	0	ID=WV_1_000195-T1.cds;Parent=WV_1_000195-T1;
scaffold_1	funannotate	gene	684806	686691	.	+	.	ID=WV_1_000196;
scaffold_1	funannotate	mRNA	684806	686691	.	+	.	ID=WV_1_000196-T1;Parent=WV_1_000196;product=hypothetical protein;
scaffold_1	funannotate	exon	684806	684886	.	+	.	ID=WV_1_000196-T1.exon1;Parent=WV_1_000196-T1;
scaffold_1	funannotate	exon	684970	685767	.	+	.	ID=WV_1_000196-T1.exon2;Parent=WV_1_000196-T1;
scaffold_1	funannotate	exon	685874	686188	.	+	.	ID=WV_1_000196-T1.exon3;Parent=WV_1_000196-T1;
scaffold_1	funannotate	exon	686273	686439	.	+	.	ID=WV_1_000196-T1.exon4;Parent=WV_1_000196-T1;
scaffold_1	funannotate	exon	686526	686691	.	+	.	ID=WV_1_000196-T1.exon5;Parent=WV_1_000196-T1;
scaffold_1	funannotate	CDS	684806	684886	.	+	0	ID=WV_1_000196-T1.cds;Parent=WV_1_000196-T1;
scaffold_1	funannotate	CDS	684970	685767	.	+	0	ID=WV_1_000196-T1.cds;Parent=WV_1_000196-T1;
scaffold_1	funannotate	CDS	685874	686188	.	+	0	ID=WV_1_000196-T1.cds;Parent=WV_1_000196-T1;
scaffold_1	funannotate	CDS	686273	686439	.	+	0	ID=WV_1_000196-T1.cds;Parent=WV_1_000196-T1;
scaffold_1	funannotate	CDS	686526	686691	.	+	1	ID=WV_1_000196-T1.cds;Parent=WV_1_000196-T1;
scaffold_1	funannotate	gene	688139	689609	.	+	.	ID=WV_1_000197;
scaffold_1	funannotate	mRNA	688139	689609	.	+	.	ID=WV_1_000197-T1;Parent=WV_1_000197;product=hypothetical protein;
scaffold_1	funannotate	exon	688139	688499	.	+	.	ID=WV_1_000197-T1.exon1;Parent=WV_1_000197-T1;
scaffold_1	funannotate	exon	688544	688888	.	+	.	ID=WV_1_000197-T1.exon2;Parent=WV_1_000197-T1;
scaffold_1	funannotate	exon	688952	689144	.	+	.	ID=WV_1_000197-T1.exon3;Parent=WV_1_000197-T1;
scaffold_1	funannotate	exon	689203	689470	.	+	.	ID=WV_1_000197-T1.exon4;Parent=WV_1_000197-T1;
scaffold_1	funannotate	exon	689520	689609	.	+	.	ID=WV_1_000197-T1.exon5;Parent=WV_1_000197-T1;
scaffold_1	funannotate	CDS	688139	688499	.	+	0	ID=WV_1_000197-T1.cds;Parent=WV_1_000197-T1;
scaffold_1	funannotate	CDS	688544	688888	.	+	2	ID=WV_1_000197-T1.cds;Parent=WV_1_000197-T1;
scaffold_1	funannotate	CDS	688952	689144	.	+	2	ID=WV_1_000197-T1.cds;Parent=WV_1_000197-T1;
scaffold_1	funannotate	CDS	689203	689470	.	+	1	ID=WV_1_000197-T1.cds;Parent=WV_1_000197-T1;
scaffold_1	funannotate	CDS	689520	689609	.	+	0	ID=WV_1_000197-T1.cds;Parent=WV_1_000197-T1;
scaffold_1	funannotate	gene	690568	692307	.	-	.	ID=WV_1_000198;
scaffold_1	funannotate	mRNA	690568	692307	.	-	.	ID=WV_1_000198-T1;Parent=WV_1_000198;product=hypothetical protein;
scaffold_1	funannotate	exon	690568	692307	.	-	.	ID=WV_1_000198-T1.exon1;Parent=WV_1_000198-T1;
scaffold_1	funannotate	CDS	690568	692307	.	-	0	ID=WV_1_000198-T1.cds;Parent=WV_1_000198-T1;
scaffold_1	funannotate	gene	692867	694956	.	-	.	ID=WV_1_000199;
scaffold_1	funannotate	mRNA	692867	694956	.	-	.	ID=WV_1_000199-T1;Parent=WV_1_000199;product=hypothetical protein;
scaffold_1	funannotate	exon	694873	694956	.	-	.	ID=WV_1_000199-T1.exon1;Parent=WV_1_000199-T1;
scaffold_1	funannotate	exon	694681	694793	.	-	.	ID=WV_1_000199-T1.exon2;Parent=WV_1_000199-T1;
scaffold_1	funannotate	exon	694568	694617	.	-	.	ID=WV_1_000199-T1.exon3;Parent=WV_1_000199-T1;
scaffold_1	funannotate	exon	694446	694505	.	-	.	ID=WV_1_000199-T1.exon4;Parent=WV_1_000199-T1;
scaffold_1	funannotate	exon	694103	694356	.	-	.	ID=WV_1_000199-T1.exon5;Parent=WV_1_000199-T1;
scaffold_1	funannotate	exon	693964	694036	.	-	.	ID=WV_1_000199-T1.exon6;Parent=WV_1_000199-T1;
scaffold_1	funannotate	exon	693329	693891	.	-	.	ID=WV_1_000199-T1.exon7;Parent=WV_1_000199-T1;
scaffold_1	funannotate	exon	692867	693226	.	-	.	ID=WV_1_000199-T1.exon8;Parent=WV_1_000199-T1;
scaffold_1	funannotate	CDS	694873	694956	.	-	0	ID=WV_1_000199-T1.cds;Parent=WV_1_000199-T1;
scaffold_1	funannotate	CDS	694681	694793	.	-	0	ID=WV_1_000199-T1.cds;Parent=WV_1_000199-T1;
scaffold_1	funannotate	CDS	694568	694617	.	-	1	ID=WV_1_000199-T1.cds;Parent=WV_1_000199-T1;
scaffold_1	funannotate	CDS	694446	694505	.	-	2	ID=WV_1_000199-T1.cds;Parent=WV_1_000199-T1;
scaffold_1	funannotate	CDS	694103	694356	.	-	2	ID=WV_1_000199-T1.cds;Parent=WV_1_000199-T1;
scaffold_1	funannotate	CDS	693964	694036	.	-	0	ID=WV_1_000199-T1.cds;Parent=WV_1_000199-T1;
scaffold_1	funannotate	CDS	693329	693891	.	-	2	ID=WV_1_000199-T1.cds;Parent=WV_1_000199-T1;
scaffold_1	funannotate	CDS	692867	693226	.	-	0	ID=WV_1_000199-T1.cds;Parent=WV_1_000199-T1;
scaffold_1	funannotate	gene	697753	699106	.	+	.	ID=WV_1_000200;
scaffold_1	funannotate	mRNA	697753	699106	.	+	.	ID=WV_1_000200-T1;Parent=WV_1_000200;product=hypothetical protein;
scaffold_1	funannotate	exon	697753	697927	.	+	.	ID=WV_1_000200-T1.exon1;Parent=WV_1_000200-T1;
scaffold_1	funannotate	exon	697989	699106	.	+	.	ID=WV_1_000200-T1.exon2;Parent=WV_1_000200-T1;
scaffold_1	funannotate	CDS	697753	697927	.	+	0	ID=WV_1_000200-T1.cds;Parent=WV_1_000200-T1;
scaffold_1	funannotate	CDS	697989	699106	.	+	2	ID=WV_1_000200-T1.cds;Parent=WV_1_000200-T1;
scaffold_1	funannotate	gene	700181	701253	.	+	.	ID=WV_1_000201;
scaffold_1	funannotate	mRNA	700181	701253	.	+	.	ID=WV_1_000201-T1;Parent=WV_1_000201;product=hypothetical protein;
scaffold_1	funannotate	exon	700181	700553	.	+	.	ID=WV_1_000201-T1.exon1;Parent=WV_1_000201-T1;
scaffold_1	funannotate	exon	700610	701087	.	+	.	ID=WV_1_000201-T1.exon2;Parent=WV_1_000201-T1;
scaffold_1	funannotate	exon	701142	701253	.	+	.	ID=WV_1_000201-T1.exon3;Parent=WV_1_000201-T1;
scaffold_1	funannotate	CDS	700181	700553	.	+	0	ID=WV_1_000201-T1.cds;Parent=WV_1_000201-T1;
scaffold_1	funannotate	CDS	700610	701087	.	+	2	ID=WV_1_000201-T1.cds;Parent=WV_1_000201-T1;
scaffold_1	funannotate	CDS	701142	701253	.	+	1	ID=WV_1_000201-T1.cds;Parent=WV_1_000201-T1;
scaffold_1	funannotate	gene	702129	703205	.	-	.	ID=WV_1_000202;
scaffold_1	funannotate	mRNA	702129	703205	.	-	.	ID=WV_1_000202-T1;Parent=WV_1_000202;product=hypothetical protein;
scaffold_1	funannotate	exon	702857	703205	.	-	.	ID=WV_1_000202-T1.exon1;Parent=WV_1_000202-T1;
scaffold_1	funannotate	exon	702578	702798	.	-	.	ID=WV_1_000202-T1.exon2;Parent=WV_1_000202-T1;
scaffold_1	funannotate	exon	702281	702528	.	-	.	ID=WV_1_000202-T1.exon3;Parent=WV_1_000202-T1;
scaffold_1	funannotate	exon	702129	702183	.	-	.	ID=WV_1_000202-T1.exon4;Parent=WV_1_000202-T1;
scaffold_1	funannotate	CDS	702857	703205	.	-	0	ID=WV_1_000202-T1.cds;Parent=WV_1_000202-T1;
scaffold_1	funannotate	CDS	702578	702798	.	-	2	ID=WV_1_000202-T1.cds;Parent=WV_1_000202-T1;
scaffold_1	funannotate	CDS	702281	702528	.	-	0	ID=WV_1_000202-T1.cds;Parent=WV_1_000202-T1;
scaffold_1	funannotate	CDS	702129	702183	.	-	1	ID=WV_1_000202-T1.cds;Parent=WV_1_000202-T1;
scaffold_1	funannotate	gene	704199	705110	.	+	.	ID=WV_1_000203;
scaffold_1	funannotate	mRNA	704199	705110	.	+	.	ID=WV_1_000203-T1;Parent=WV_1_000203;product=hypothetical protein;
scaffold_1	funannotate	exon	704199	705110	.	+	.	ID=WV_1_000203-T1.exon1;Parent=WV_1_000203-T1;
scaffold_1	funannotate	CDS	704199	705110	.	+	0	ID=WV_1_000203-T1.cds;Parent=WV_1_000203-T1;
scaffold_1	funannotate	gene	708247	711075	.	+	.	ID=WV_1_000204;
scaffold_1	funannotate	mRNA	708247	711075	.	+	.	ID=WV_1_000204-T1;Parent=WV_1_000204;product=hypothetical protein;
scaffold_1	funannotate	exon	708247	708622	.	+	.	ID=WV_1_000204-T1.exon1;Parent=WV_1_000204-T1;
scaffold_1	funannotate	exon	708679	710736	.	+	.	ID=WV_1_000204-T1.exon2;Parent=WV_1_000204-T1;
scaffold_1	funannotate	exon	710930	711075	.	+	.	ID=WV_1_000204-T1.exon3;Parent=WV_1_000204-T1;
scaffold_1	funannotate	CDS	708247	708622	.	+	0	ID=WV_1_000204-T1.cds;Parent=WV_1_000204-T1;
scaffold_1	funannotate	CDS	708679	710736	.	+	2	ID=WV_1_000204-T1.cds;Parent=WV_1_000204-T1;
scaffold_1	funannotate	CDS	710930	711075	.	+	2	ID=WV_1_000204-T1.cds;Parent=WV_1_000204-T1;
scaffold_1	funannotate	gene	711803	713374	.	-	.	ID=WV_1_000205;
scaffold_1	funannotate	mRNA	711803	713374	.	-	.	ID=WV_1_000205-T1;Parent=WV_1_000205;product=hypothetical protein;
scaffold_1	funannotate	exon	711803	713374	.	-	.	ID=WV_1_000205-T1.exon1;Parent=WV_1_000205-T1;
scaffold_1	funannotate	CDS	711803	713374	.	-	0	ID=WV_1_000205-T1.cds;Parent=WV_1_000205-T1;
scaffold_1	funannotate	gene	714296	715308	.	-	.	ID=WV_1_000206;
scaffold_1	funannotate	mRNA	714296	715308	.	-	.	ID=WV_1_000206-T1;Parent=WV_1_000206;product=hypothetical protein;
scaffold_1	funannotate	exon	715002	715308	.	-	.	ID=WV_1_000206-T1.exon1;Parent=WV_1_000206-T1;
scaffold_1	funannotate	exon	714296	714912	.	-	.	ID=WV_1_000206-T1.exon2;Parent=WV_1_000206-T1;
scaffold_1	funannotate	CDS	715002	715308	.	-	0	ID=WV_1_000206-T1.cds;Parent=WV_1_000206-T1;
scaffold_1	funannotate	CDS	714296	714912	.	-	2	ID=WV_1_000206-T1.cds;Parent=WV_1_000206-T1;
scaffold_1	funannotate	gene	717026	717985	.	+	.	ID=WV_1_000207;
scaffold_1	funannotate	mRNA	717026	717985	.	+	.	ID=WV_1_000207-T1;Parent=WV_1_000207;product=hypothetical protein;
scaffold_1	funannotate	exon	717026	717259	.	+	.	ID=WV_1_000207-T1.exon1;Parent=WV_1_000207-T1;
scaffold_1	funannotate	exon	717342	717389	.	+	.	ID=WV_1_000207-T1.exon2;Parent=WV_1_000207-T1;
scaffold_1	funannotate	exon	717461	717688	.	+	.	ID=WV_1_000207-T1.exon3;Parent=WV_1_000207-T1;
scaffold_1	funannotate	exon	717788	717985	.	+	.	ID=WV_1_000207-T1.exon4;Parent=WV_1_000207-T1;
scaffold_1	funannotate	CDS	717026	717259	.	+	0	ID=WV_1_000207-T1.cds;Parent=WV_1_000207-T1;
scaffold_1	funannotate	CDS	717342	717389	.	+	0	ID=WV_1_000207-T1.cds;Parent=WV_1_000207-T1;
scaffold_1	funannotate	CDS	717461	717688	.	+	0	ID=WV_1_000207-T1.cds;Parent=WV_1_000207-T1;
scaffold_1	funannotate	CDS	717788	717985	.	+	0	ID=WV_1_000207-T1.cds;Parent=WV_1_000207-T1;
scaffold_1	funannotate	gene	720326	723695	.	-	.	ID=WV_1_000208;
scaffold_1	funannotate	mRNA	720326	723695	.	-	.	ID=WV_1_000208-T1;Parent=WV_1_000208;product=hypothetical protein;
scaffold_1	funannotate	exon	723011	723695	.	-	.	ID=WV_1_000208-T1.exon1;Parent=WV_1_000208-T1;
scaffold_1	funannotate	exon	721525	722938	.	-	.	ID=WV_1_000208-T1.exon2;Parent=WV_1_000208-T1;
scaffold_1	funannotate	exon	720326	721463	.	-	.	ID=WV_1_000208-T1.exon3;Parent=WV_1_000208-T1;
scaffold_1	funannotate	CDS	723011	723695	.	-	0	ID=WV_1_000208-T1.cds;Parent=WV_1_000208-T1;
scaffold_1	funannotate	CDS	721525	722938	.	-	2	ID=WV_1_000208-T1.cds;Parent=WV_1_000208-T1;
scaffold_1	funannotate	CDS	720326	721463	.	-	1	ID=WV_1_000208-T1.cds;Parent=WV_1_000208-T1;
scaffold_1	funannotate	gene	729369	731064	.	-	.	ID=WV_1_000209;
scaffold_1	funannotate	mRNA	729369	731064	.	-	.	ID=WV_1_000209-T1;Parent=WV_1_000209;product=hypothetical protein;
scaffold_1	funannotate	exon	731024	731064	.	-	.	ID=WV_1_000209-T1.exon1;Parent=WV_1_000209-T1;
scaffold_1	funannotate	exon	730046	730801	.	-	.	ID=WV_1_000209-T1.exon2;Parent=WV_1_000209-T1;
scaffold_1	funannotate	exon	729369	729990	.	-	.	ID=WV_1_000209-T1.exon3;Parent=WV_1_000209-T1;
scaffold_1	funannotate	CDS	731024	731064	.	-	0	ID=WV_1_000209-T1.cds;Parent=WV_1_000209-T1;
scaffold_1	funannotate	CDS	730046	730801	.	-	1	ID=WV_1_000209-T1.cds;Parent=WV_1_000209-T1;
scaffold_1	funannotate	CDS	729369	729990	.	-	1	ID=WV_1_000209-T1.cds;Parent=WV_1_000209-T1;
scaffold_1	funannotate	gene	731827	732593	.	+	.	ID=WV_1_000210;
scaffold_1	funannotate	mRNA	731827	732593	.	+	.	ID=WV_1_000210-T1;Parent=WV_1_000210;product=hypothetical protein;
scaffold_1	funannotate	exon	731827	731848	.	+	.	ID=WV_1_000210-T1.exon1;Parent=WV_1_000210-T1;
scaffold_1	funannotate	exon	732002	732246	.	+	.	ID=WV_1_000210-T1.exon2;Parent=WV_1_000210-T1;
scaffold_1	funannotate	exon	732366	732593	.	+	.	ID=WV_1_000210-T1.exon3;Parent=WV_1_000210-T1;
scaffold_1	funannotate	CDS	731827	731848	.	+	0	ID=WV_1_000210-T1.cds;Parent=WV_1_000210-T1;
scaffold_1	funannotate	CDS	732002	732246	.	+	2	ID=WV_1_000210-T1.cds;Parent=WV_1_000210-T1;
scaffold_1	funannotate	CDS	732366	732593	.	+	0	ID=WV_1_000210-T1.cds;Parent=WV_1_000210-T1;
scaffold_1	funannotate	gene	733087	734186	.	+	.	ID=WV_1_000211;
scaffold_1	funannotate	mRNA	733087	734186	.	+	.	ID=WV_1_000211-T1;Parent=WV_1_000211;product=hypothetical protein;
scaffold_1	funannotate	exon	733087	733135	.	+	.	ID=WV_1_000211-T1.exon1;Parent=WV_1_000211-T1;
scaffold_1	funannotate	exon	733290	733554	.	+	.	ID=WV_1_000211-T1.exon2;Parent=WV_1_000211-T1;
scaffold_1	funannotate	exon	733637	733662	.	+	.	ID=WV_1_000211-T1.exon3;Parent=WV_1_000211-T1;
scaffold_1	funannotate	exon	733713	733743	.	+	.	ID=WV_1_000211-T1.exon4;Parent=WV_1_000211-T1;
scaffold_1	funannotate	exon	733820	734186	.	+	.	ID=WV_1_000211-T1.exon5;Parent=WV_1_000211-T1;
scaffold_1	funannotate	CDS	733087	733135	.	+	0	ID=WV_1_000211-T1.cds;Parent=WV_1_000211-T1;
scaffold_1	funannotate	CDS	733290	733554	.	+	2	ID=WV_1_000211-T1.cds;Parent=WV_1_000211-T1;
scaffold_1	funannotate	CDS	733637	733662	.	+	1	ID=WV_1_000211-T1.cds;Parent=WV_1_000211-T1;
scaffold_1	funannotate	CDS	733713	733743	.	+	2	ID=WV_1_000211-T1.cds;Parent=WV_1_000211-T1;
scaffold_1	funannotate	CDS	733820	734186	.	+	1	ID=WV_1_000211-T1.cds;Parent=WV_1_000211-T1;
scaffold_1	funannotate	gene	736897	738383	.	+	.	ID=WV_1_000212;
scaffold_1	funannotate	mRNA	736897	738383	.	+	.	ID=WV_1_000212-T1;Parent=WV_1_000212;product=hypothetical protein;
scaffold_1	funannotate	exon	736897	736959	.	+	.	ID=WV_1_000212-T1.exon1;Parent=WV_1_000212-T1;
scaffold_1	funannotate	exon	737011	737593	.	+	.	ID=WV_1_000212-T1.exon2;Parent=WV_1_000212-T1;
scaffold_1	funannotate	exon	737648	737851	.	+	.	ID=WV_1_000212-T1.exon3;Parent=WV_1_000212-T1;
scaffold_1	funannotate	exon	738091	738383	.	+	.	ID=WV_1_000212-T1.exon4;Parent=WV_1_000212-T1;
scaffold_1	funannotate	CDS	736897	736959	.	+	0	ID=WV_1_000212-T1.cds;Parent=WV_1_000212-T1;
scaffold_1	funannotate	CDS	737011	737593	.	+	0	ID=WV_1_000212-T1.cds;Parent=WV_1_000212-T1;
scaffold_1	funannotate	CDS	737648	737851	.	+	2	ID=WV_1_000212-T1.cds;Parent=WV_1_000212-T1;
scaffold_1	funannotate	CDS	738091	738383	.	+	2	ID=WV_1_000212-T1.cds;Parent=WV_1_000212-T1;
scaffold_1	funannotate	gene	740640	741842	.	+	.	ID=WV_1_000213;
scaffold_1	funannotate	mRNA	740640	741842	.	+	.	ID=WV_1_000213-T1;Parent=WV_1_000213;product=hypothetical protein;
scaffold_1	funannotate	exon	740640	741842	.	+	.	ID=WV_1_000213-T1.exon1;Parent=WV_1_000213-T1;
scaffold_1	funannotate	CDS	740640	741842	.	+	0	ID=WV_1_000213-T1.cds;Parent=WV_1_000213-T1;
scaffold_1	funannotate	gene	742784	744453	.	+	.	ID=WV_1_000214;
scaffold_1	funannotate	mRNA	742784	744453	.	+	.	ID=WV_1_000214-T1;Parent=WV_1_000214;product=hypothetical protein;
scaffold_1	funannotate	exon	742784	742814	.	+	.	ID=WV_1_000214-T1.exon1;Parent=WV_1_000214-T1;
scaffold_1	funannotate	exon	743070	743472	.	+	.	ID=WV_1_000214-T1.exon2;Parent=WV_1_000214-T1;
scaffold_1	funannotate	exon	743538	744453	.	+	.	ID=WV_1_000214-T1.exon3;Parent=WV_1_000214-T1;
scaffold_1	funannotate	CDS	742784	742814	.	+	0	ID=WV_1_000214-T1.cds;Parent=WV_1_000214-T1;
scaffold_1	funannotate	CDS	743070	743472	.	+	2	ID=WV_1_000214-T1.cds;Parent=WV_1_000214-T1;
scaffold_1	funannotate	CDS	743538	744453	.	+	1	ID=WV_1_000214-T1.cds;Parent=WV_1_000214-T1;
scaffold_2	funannotate	gene	328	1785	.	+	.	ID=WV_1_000215;
scaffold_2	funannotate	mRNA	328	1785	.	+	.	ID=WV_1_000215-T1;Parent=WV_1_000215;product=hypothetical protein;
scaffold_2	funannotate	exon	328	580	.	+	.	ID=WV_1_000215-T1.exon1;Parent=WV_1_000215-T1;
scaffold_2	funannotate	exon	638	1785	.	+	.	ID=WV_1_000215-T1.exon2;Parent=WV_1_000215-T1;
scaffold_2	funannotate	CDS	328	580	.	+	0	ID=WV_1_000215-T1.cds;Parent=WV_1_000215-T1;
scaffold_2	funannotate	CDS	638	1785	.	+	2	ID=WV_1_000215-T1.cds;Parent=WV_1_000215-T1;
scaffold_2	funannotate	gene	2445	3683	.	-	.	ID=WV_1_000216;
scaffold_2	funannotate	mRNA	2445	3683	.	-	.	ID=WV_1_000216-T1;Parent=WV_1_000216;product=hypothetical protein;
scaffold_2	funannotate	exon	2445	3683	.	-	.	ID=WV_1_000216-T1.exon1;Parent=WV_1_000216-T1;
scaffold_2	funannotate	CDS	2445	3683	.	-	0	ID=WV_1_000216-T1.cds;Parent=WV_1_000216-T1;
scaffold_2	funannotate	gene	5487	6721	.	-	.	ID=WV_1_000217;
scaffold_2	funannotate	mRNA	5487	6721	.	-	.	ID=WV_1_000217-T1;Parent=WV_1_000217;product=hypothetical protein;
scaffold_2	funannotate	exon	5901	6721	.	-	.	ID=WV_1_000217-T1.exon1;Parent=WV_1_000217-T1;
scaffold_2	funannotate	exon	5706	5821	.	-	.	ID=WV_1_000217-T1.exon2;Parent=WV_1_000217-T1;
scaffold_2	funannotate	exon	5487	5581	.	-	.	ID=WV_1_000217-T1.exon3;Parent=WV_1_000217-T1;
scaffold_2	funannotate	CDS	5901	6721	.	-	0	ID=WV_1_000217-T1.cds;Parent=WV_1_000217-T1;
scaffold_2	funannotate	CDS	5706	5821	.	-	1	ID=WV_1_000217-T1.cds;Parent=WV_1_000217-T1;
scaffold_2	funannotate	CDS	5487	5581	.	-	2	ID=WV_1_000217-T1.cds;Parent=WV_1_000217-T1;
scaffold_2	funannotate	gene	7171	8382	.	-	.	ID=WV_1_000218;
scaffold_2	funannotate	mRNA	7171	8382	.	-	.	ID=WV_1_000218-T1;Parent=WV_1_000218;product=hypothetical protein;
scaffold_2	funannotate	exon	8286	8382	.	-	.	ID=WV_1_000218-T1.exon1;Parent=WV_1_000218-T1;
scaffold_2	funannotate	exon	7573	8104	.	-	.	ID=WV_1_000218-T1.exon2;Parent=WV_1_000218-T1;
scaffold_2	funannotate	exon	7171	7504	.	-	.	ID=WV_1_000218-T1.exon3;Parent=WV_1_000218-T1;
scaffold_2	funannotate	CDS	8286	8382	.	-	0	ID=WV_1_000218-T1.cds;Parent=WV_1_000218-T1;
scaffold_2	funannotate	CDS	7573	8104	.	-	2	ID=WV_1_000218-T1.cds;Parent=WV_1_000218-T1;
scaffold_2	funannotate	CDS	7171	7504	.	-	1	ID=WV_1_000218-T1.cds;Parent=WV_1_000218-T1;
scaffold_2	funannotate	gene	9857	10998	.	-	.	ID=WV_1_000219;
scaffold_2	funannotate	mRNA	9857	10998	.	-	.	ID=WV_1_000219-T1;Parent=WV_1_000219;product=hypothetical protein;
scaffold_2	funannotate	exon	10922	10998	.	-	.	ID=WV_1_000219-T1.exon1;Parent=WV_1_000219-T1;
scaffold_2	funannotate	exon	9857	10877	.	-	.	ID=WV_1_000219-T1.exon2;Parent=WV_1_000219-T1;
scaffold_2	funannotate	CDS	10922	10998	.	-	0	ID=WV_1_000219-T1.cds;Parent=WV_1_000219-T1;
scaffold_2	funannotate	CDS	9857	10877	.	-	1	ID=WV_1_000219-T1.cds;Parent=WV_1_000219-T1;
scaffold_2	funannotate	gene	12251	12597	.	+	.	ID=WV_1_000220;
scaffold_2	funannotate	mRNA	12251	12597	.	+	.	ID=WV_1_000220-T1;Parent=WV_1_000220;product=hypothetical protein;
scaffold_2	funannotate	exon	12251	12293	.	+	.	ID=WV_1_000220-T1.exon1;Parent=WV_1_000220-T1;
scaffold_2	funannotate	exon	12374	12597	.	+	.	ID=WV_1_000220-T1.exon2;Parent=WV_1_000220-T1;
scaffold_2	funannotate	CDS	12251	12293	.	+	0	ID=WV_1_000220-T1.cds;Parent=WV_1_000220-T1;
scaffold_2	funannotate	CDS	12374	12597	.	+	2	ID=WV_1_000220-T1.cds;Parent=WV_1_000220-T1;
scaffold_2	funannotate	gene	13055	13497	.	+	.	ID=WV_1_000221;
scaffold_2	funannotate	mRNA	13055	13497	.	+	.	ID=WV_1_000221-T1;Parent=WV_1_000221;product=hypothetical protein;
scaffold_2	funannotate	exon	13055	13221	.	+	.	ID=WV_1_000221-T1.exon1;Parent=WV_1_000221-T1;
scaffold_2	funannotate	exon	13308	13497	.	+	.	ID=WV_1_000221-T1.exon2;Parent=WV_1_000221-T1;
scaffold_2	funannotate	CDS	13055	13221	.	+	0	ID=WV_1_000221-T1.cds;Parent=WV_1_000221-T1;
scaffold_2	funannotate	CDS	13308	13497	.	+	1	ID=WV_1_000221-T1.cds;Parent=WV_1_000221-T1;
scaffold_2	funannotate	gene	13782	14829	.	-	.	ID=WV_1_000222;
scaffold_2	funannotate	mRNA	13782	14829	.	-	.	ID=WV_1_000222-T1;Parent=WV_1_000222;product=hypothetical protein;
scaffold_2	funannotate	exon	14717	14829	.	-	.	ID=WV_1_000222-T1.exon1;Parent=WV_1_000222-T1;
scaffold_2	funannotate	exon	14464	14650	.	-	.	ID=WV_1_000222-T1.exon2;Parent=WV_1_000222-T1;
scaffold_2	funannotate	exon	13782	14411	.	-	.	ID=WV_1_000222-T1.exon3;Parent=WV_1_000222-T1;
scaffold_2	funannotate	CDS	14717	14829	.	-	0	ID=WV_1_000222-T1.cds;Parent=WV_1_000222-T1;
scaffold_2	funannotate	CDS	14464	14650	.	-	1	ID=WV_1_000222-T1.cds;Parent=WV_1_000222-T1;
scaffold_2	funannotate	CDS	13782	14411	.	-	0	ID=WV_1_000222-T1.cds;Parent=WV_1_000222-T1;
scaffold_2	funannotate	gene	15355	17148	.	-	.	ID=WV_1_000223;
scaffold_2	funannotate	mRNA	15355	17148	.	-	.	ID=WV_1_000223-T1;Parent=WV_1_000223;product=hypothetical protein;
scaffold_2	funannotate	exon	15355	17148	.	-	.	ID=WV_1_000223-T1.exon1;Parent=WV_1_000223-T1;
scaffold_2	funannotate	CDS	15355	17148	.	-	0	ID=WV_1_000223-T1.cds;Parent=WV_1_000223-T1;
scaffold_2	funannotate	gene	21251	22988	.	-	.	ID=WV_1_000224;
scaffold_2	funannotate	mRNA	21251	22988	.	-	.	ID=WV_1_000224-T1;Parent=WV_1_000224;product=hypothetical protein;
scaffold_2	funannotate	exon	21456	22988	.	-	.	ID=WV_1_000224-T1.exon1;Parent=WV_1_000224-T1;
scaffold_2	funannotate	exon	21251	21358	.	-	.	ID=WV_1_000224-T1.exon2;Parent=WV_1_000224-T1;
scaffold_2	funannotate	CDS	21456	22988	.	-	0	ID=WV_1_000224-T1.cds;Parent=WV_1_000224-T1;
scaffold_2	funannotate	CDS	21251	21358	.	-	0	ID=WV_1_000224-T1.cds;Parent=WV_1_000224-T1;
scaffold_2	funannotate	gene	23797	26140	.	+	.	ID=WV_1_000225;
scaffold_2	funannotate	mRNA	23797	26140	.	+	.	ID=WV_1_000225-T1;Parent=WV_1_000225;product=hypothetical protein;
scaffold_2	funannotate	exon	23797	23845	.	+	.	ID=WV_1_000225-T1.exon1;Parent=WV_1_000225-T1;
scaffold_2	funannotate	exon	23912	24426	.	+	.	ID=WV_1_000225-T1.exon2;Parent=WV_1_000225-T1;
scaffold_2	funannotate	exon	24542	26140	.	+	.	ID=WV_1_000225-T1.exon3;Parent=WV_1_000225-T1;
scaffold_2	funannotate	CDS	23797	23845	.	+	0	ID=WV_1_000225-T1.cds;Parent=WV_1_000225-T1;
scaffold_2	funannotate	CDS	23912	24426	.	+	2	ID=WV_1_000225-T1.cds;Parent=WV_1_000225-T1;
scaffold_2	funannotate	CDS	24542	26140	.	+	0	ID=WV_1_000225-T1.cds;Parent=WV_1_000225-T1;
scaffold_2	funannotate	gene	26920	27816	.	+	.	ID=WV_1_000226;
scaffold_2	funannotate	mRNA	26920	27816	.	+	.	ID=WV_1_000226-T1;Parent=WV_1_000226;product=hypothetical protein;
scaffold_2	funannotate	exon	26920	27816	.	+	.	ID=WV_1_000226-T1.exon1;Parent=WV_1_000226-T1;
scaffold_2	funannotate	CDS	26920	27816	.	+	0	ID=WV_1_000226-T1.cds;Parent=WV_1_000226-T1;
scaffold_2	funannotate	gene	28504	29848	.	+	.	ID=WV_1_000227;
scaffold_2	funannotate	mRNA	28504	29848	.	+	.	ID=WV_1_000227-T1;Parent=WV_1_000227;product=hypothetical protein;
scaffold_2	funannotate	exon	28504	29559	.	+	.	ID=WV_1_000227-T1.exon1;Parent=WV_1_000227-T1;
scaffold_2	funannotate	exon	29658	29688	.	+	.	ID=WV_1_000227-T1.exon2;Parent=WV_1_000227-T1;
scaffold_2	funannotate	exon	29814	29848	.	+	.	ID=WV_1_000227-T1.exon3;Parent=WV_1_000227-T1;
scaffold_2	funannotate	CDS	28504	29559	.	+	0	ID=WV_1_000227-T1.cds;Parent=WV_1_000227-T1;
scaffold_2	funannotate	CDS	29658	29688	.	+	0	ID=WV_1_000227-T1.cds;Parent=WV_1_000227-T1;
scaffold_2	funannotate	CDS	29814	29848	.	+	2	ID=WV_1_000227-T1.cds;Parent=WV_1_000227-T1;
scaffold_2	funannotate	gene	31326	36105	.	+	.	ID=WV_1_000228;
scaffold_2	funannotate	mRNA	31326	36105	.	+	.	ID=WV_1_000228-T1;Parent=WV_1_000228;product=hypothetical protein;
scaffold_2	funannotate	exon	31326	32533	.	+	.	ID=WV_1_000228-T1.exon1;Parent=WV_1_000228-T1;
scaffold_2	funannotate	exon	32597	33514	.	+	.	ID=WV_1_000228-T1.exon2;Parent=WV_1_000228-T1;
scaffold_2	funannotate	exon	33687	34101	.	+	.	ID=WV_1_000228-T1.exon3;Parent=WV_1_000228-T1;
scaffold_2	funannotate	exon	34306	36105	.	+	.	ID=WV_1_000228-T1.exon4;Parent=WV_1_000228-T1;
scaffold_2	funannotate	CDS	31326	32533	.	+	0	ID=WV_1_000228-T1.cds;Parent=WV_1_000228-T1;
scaffold_2	funannotate	CDS	32597	33514	.	+	1	ID=WV_1_000228-T1.cds;Parent=WV_1_000228-T1;
scaffold_2	funannotate	CDS	33687	34101	.	+	1	ID=WV_1_000228-T1.cds;Parent=WV_1_000228-T1;
scaffold_2	funannotate	CDS	34306	36105	.	+	0	ID=WV_1_000228-T1.cds;Parent=WV_1_000228-T1;
scaffold_2	funannotate	gene	37933	38577	.	+	.	ID=WV_1_000229;
scaffold_2	funannotate	mRNA	37933	38577	.	+	.	ID=WV_1_000229-T1;Parent=WV_1_000229;product=hypothetical protein;
scaffold_2	funannotate	exon	37933	38577	.	+	.	ID=WV_1_000229-T1.exon1;Parent=WV_1_000229-T1;
scaffold_2	funannotate	CDS	37933	38577	.	+	0	ID=WV_1_000229-T1.cds;Parent=WV_1_000229-T1;
scaffold_2	funannotate	gene	39587	40642	.	+	.	ID=WV_1_000230;
scaffold_2	funannotate	mRNA	39587	40642	.	+	.	ID=WV_1_000230-T1;Parent=WV_1_000230;product=hypothetical protein;
scaffold_2	funannotate	exon	39587	40642	.	+	.	ID=WV_1_000230-T1.exon1;Parent=WV_1_000230-T1;
scaffold_2	funannotate	CDS	39587	40642	.	+	0	ID=WV_1_000230-T1.cds;Parent=WV_1_000230-T1;
scaffold_2	funannotate	gene	42017	42856	.	+	.	ID=WV_1_000231;
scaffold_2	funannotate	mRNA	42017	42856	.	+	.	ID=WV_1_000231-T1;Parent=WV_1_000231;product=hypothetical protein;
scaffold_2	funannotate	exon	42017	42856	.	+	.	ID=WV_1_000231-T1.exon1;Parent=WV_1_000231-T1;
scaffold_2	funannotate	CDS	42017	42856	.	+	0	ID=WV_1_000231-T1.cds;Parent=WV_1_000231-T1;
scaffold_2	funannotate	gene	43261	45785	.	+	.	ID=WV_1_000232;
scaffold_2	funannotate	mRNA	43261	45785	.	+	.	ID=WV_1_000232-T1;Parent=WV_1_000232;product=hypothetical protein;
scaffold_2	funannotate	exon	43261	43741	.	+	.	ID=WV_1_000232-T1.exon1;Parent=WV_1_000232-T1;
scaffold_2	funannotate	exon	43957	44334	.	+	.	ID=WV_1_000232-T1.exon2;Parent=WV_1_000232-T1;
scaffold_2	funannotate	exon	44394	44673	.	+	.	ID=WV_1_000232-T1.exon3;Parent=WV_1_000232-T1;
scaffold_2	funannotate	exon	44716	44839	.	+	.	ID=WV_1_000232-T1.exon4;Parent=WV_1_000232-T1;
scaffold_2	funannotate	exon	44896	45000	.	+	.	ID=WV_1_000232-T1.exon5;Parent=WV_1_000232-T1;
scaffold_2	funannotate	exon	45114	45785	.	+	.	ID=WV_1_000232-T1.exon6;Parent=WV_1_000232-T1;
scaffold_2	funannotate	CDS	43261	43741	.	+	0	ID=WV_1_000232-T1.cds;Parent=WV_1_000232-T1;
scaffold_2	funannotate	CDS	43957	44334	.	+	2	ID=WV_1_000232-T1.cds;Parent=WV_1_000232-T1;
scaffold_2	funannotate	CDS	44394	44673	.	+	2	ID=WV_1_000232-T1.cds;Parent=WV_1_000232-T1;
scaffold_2	funannotate	CDS	44716	44839	.	+	1	ID=WV_1_000232-T1.cds;Parent=WV_1_000232-T1;
scaffold_2	funannotate	CDS	44896	45000	.	+	0	ID=WV_1_000232-T1.cds;Parent=WV_1_000232-T1;
scaffold_2	funannotate	CDS	45114	45785	.	+	0	ID=WV_1_000232-T1.cds;Parent=WV_1_000232-T1;
scaffold_2	funannotate	gene	46438	48108	.	-	.	ID=WV_1_000233;
scaffold_2	funannotate	mRNA	46438	48108	.	-	.	ID=WV_1_000233-T1;Parent=WV_1_000233;product=hypothetical protein;
scaffold_2	funannotate	exon	46924	48108	.	-	.	ID=WV_1_000233-T1.exon1;Parent=WV_1_000233-T1;
scaffold_2	funannotate	exon	46438	46803	.	-	.	ID=WV_1_000233-T1.exon2;Parent=WV_1_000233-T1;
scaffold_2	funannotate	CDS	46924	48108	.	-	0	ID=WV_1_000233-T1.cds;Parent=WV_1_000233-T1;
scaffold_2	funannotate	CDS	46438	46803	.	-	0	ID=WV_1_000233-T1.cds;Parent=WV_1_000233-T1;
scaffold_2	funannotate	gene	50378	52254	.	-	.	ID=WV_1_000234;
scaffold_2	funannotate	mRNA	50378	52254	.	-	.	ID=WV_1_000234-T1;Parent=WV_1_000234;product=hypothetical protein;
scaffold_2	funannotate	exon	50956	52254	.	-	.	ID=WV_1_000234-T1.exon1;Parent=WV_1_000234-T1;
scaffold_2	funannotate	exon	50378	50899	.	-	.	ID=WV_1_000234-T1.exon2;Parent=WV_1_000234-T1;
scaffold_2	funannotate	CDS	50956	52254	.	-	0	ID=WV_1_000234-T1.cds;Parent=WV_1_000234-T1;
scaffold_2	funannotate	CDS	50378	50899	.	-	0	ID=WV_1_000234-T1.cds;Parent=WV_1_000234-T1;
scaffold_2	funannotate	gene	54269	55215	.	-	.	ID=WV_1_000235;
scaffold_2	funannotate	mRNA	54269	55215	.	-	.	ID=WV_1_000235-T1;Parent=WV_1_000235;product=hypothetical protein;
scaffold_2	funannotate	exon	55210	55215	.	-	.	ID=WV_1_000235-T1.exon1;Parent=WV_1_000235-T1;
scaffold_2	funannotate	exon	54892	55106	.	-	.	ID=WV_1_000235-T1.exon2;Parent=WV_1_000235-T1;
scaffold_2	funannotate	exon	54491	54809	.	-	.	ID=WV_1_000235-T1.exon3;Parent=WV_1_000235-T1;
scaffold_2	funannotate	exon	54269	54424	.	-	.	ID=WV_1_000235-T1.exon4;Parent=WV_1_000235-T1;
scaffold_2	funannotate	CDS	55210	55215	.	-	0	ID=WV_1_000235-T1.cds;Parent=WV_1_000235-T1;
scaffold_2	funannotate	CDS	54892	55106	.	-	0	ID=WV_1_000235-T1.cds;Parent=WV_1_000235-T1;
scaffold_2	funannotate	CDS	54491	54809	.	-	1	ID=WV_1_000235-T1.cds;Parent=WV_1_000235-T1;
scaffold_2	funannotate	CDS	54269	54424	.	-	0	ID=WV_1_000235-T1.cds;Parent=WV_1_000235-T1;
scaffold_2	funannotate	gene	56055	59049	.	+	.	ID=WV_1_000236;
scaffold_2	funannotate	mRNA	56055	59049	.	+	.	ID=WV_1_000236-T1;Parent=WV_1_000236;product=hypothetical protein;
scaffold_2	funannotate	exon	56055	58488	.	+	.	ID=WV_1_000236-T1.exon1;Parent=WV_1_000236-T1;
scaffold_2	funannotate	exon	58685	59049	.	+	.	ID=WV_1_000236-T1.exon2;Parent=WV_1_000236-T1;
scaffold_2	funannotate	CDS	56055	58488	.	+	0	ID=WV_1_000236-T1.cds;Parent=WV_1_000236-T1;
scaffold_2	funannotate	CDS	58685	59049	.	+	2	ID=WV_1_000236-T1.cds;Parent=WV_1_000236-T1;
scaffold_2	funannotate	gene	60544	62149	.	-	.	ID=WV_1_000237;
scaffold_2	funannotate	mRNA	60544	62149	.	-	.	ID=WV_1_000237-T1;Parent=WV_1_000237;product=hypothetical protein;
scaffold_2	funannotate	exon	61429	62149	.	-	.	ID=WV_1_000237-T1.exon1;Parent=WV_1_000237-T1;
scaffold_2	funannotate	exon	60544	61352	.	-	.	ID=WV_1_000237-T1.exon2;Parent=WV_1_000237-T1;
scaffold_2	funannotate	CDS	61429	62149	.	-	0	ID=WV_1_000237-T1.cds;Parent=WV_1_000237-T1;
scaffold_2	funannotate	CDS	60544	61352	.	-	2	ID=WV_1_000237-T1.cds;Parent=WV_1_000237-T1;
scaffold_2	funannotate	gene	63806	65701	.	+	.	ID=WV_1_000238;
scaffold_2	funannotate	mRNA	63806	65701	.	+	.	ID=WV_1_000238-T1;Parent=WV_1_000238;product=hypothetical protein;
scaffold_2	funannotate	exon	63806	64324	.	+	.	ID=WV_1_000238-T1.exon1;Parent=WV_1_000238-T1;
scaffold_2	funannotate	exon	64514	65095	.	+	.	ID=WV_1_000238-T1.exon2;Parent=WV_1_000238-T1;
scaffold_2	funannotate	exon	65249	65701	.	+	.	ID=WV_1_000238-T1.exon3;Parent=WV_1_000238-T1;
scaffold_2	funannotate	CDS	63806	64324	.	+	0	ID=WV_1_000238-T1.cds;Parent=WV_1_000238-T1;
scaffold_2	funannotate	CDS	64514	65095	.	+	0	ID=WV_1_000238-T1.cds;Parent=WV_1_000238-T1;
scaffold_2	funannotate	CDS	65249	65701	.	+	0	ID=WV_1_000238-T1.cds;Parent=WV_1_000238-T1;
scaffold_2	funannotate	gene	66225	67256	.	-	.	ID=WV_1_000239;
scaffold_2	funannotate	mRNA	66225	67256	.	-	.	ID=WV_1_000239-T1;Parent=WV_1_000239;product=hypothetical protein;
scaffold_2	funannotate	exon	66408	67256	.	-	.	ID=WV_1_000239-T1.exon1;Parent=WV_1_000239-T1;
scaffold_2	funannotate	exon	66225	66386	.	-	.	ID=WV_1_000239-T1.exon2;Parent=WV_1_000239-T1;
scaffold_2	funannotate	CDS	66408	67256	.	-	0	ID=WV_1_000239-T1.cds;Parent=WV_1_000239-T1;
scaffold_2	funannotate	CDS	66225	66386	.	-	0	ID=WV_1_000239-T1.cds;Parent=WV_1_000239-T1;
scaffold_2	funannotate	gene	68544	70510	.	-	.	ID=WV_1_000240;
scaffold_2	funannotate	mRNA	68544	70510	.	-	.	ID=WV_1_000240-T1;Parent=WV_1_000240;product=hypothetical protein;
scaffold_2	funannotate	exon	69293	70510	.	-	.	ID=WV_1_000240-T1.exon1;Parent=WV_1_000240-T1;
scaffold_2	funannotate	exon	68544	69128	.	-	.	ID=WV_1_000240-T1.exon2;Parent=WV_1_000240-T1;
scaffold_2	funannotate	CDS	69293	70510	.	-	0	ID=WV_1_000240-T1.cds;Parent=WV_1_000240-T1;
scaffold_2	funannotate	CDS	68544	69128	.	-	0	ID=WV_1_000240-T1.cds;Parent=WV_1_000240-T1;
scaffold_2	funannotate	gene	76130	80490	.	-	.	ID=WV_1_000241;
scaffold_2	funannotate	mRNA	76130	80490	.	-	.	ID=WV_1_000241-T1;Parent=WV_1_000241;product=hypothetical protein;
scaffold_2	funannotate	exon	80417	80490	.	-	.	ID=WV_1_000241-T1.exon1;Parent=WV_1_000241-T1;
scaffold_2	funannotate	exon	80070	80257	.	-	.	ID=WV_1_000241-T1.exon2;Parent=WV_1_000241-T1;
scaffold_2	funannotate	exon	76234	79923	.	-	.	ID=WV_1_000241-T1.exon3;Parent=WV_1_000241-T1;
scaffold_2	funannotate	exon	76130	76173	.	-	.	ID=WV_1_000241-T1.exon4;Parent=WV_1_000241-T1;
scaffold_2	funannotate	CDS	80417	80490	.	-	0	ID=WV_1_000241-T1.cds;Parent=WV_1_000241-T1;
scaffold_2	funannotate	CDS	80070	80257	.	-	1	ID=WV_1_000241-T1.cds;Parent=WV_1_000241-T1;
scaffold_2	funannotate	CDS	76234	79923	.	-	2	ID=WV_1_000241-T1.cds;Parent=WV_1_000241-T1;
scaffold_2	funannotate	CDS	76130	76173	.	-	2	ID=WV_1_000241-T1.cds;Parent=WV_1_000241-T1;
scaffold_2	funannotate	gene	82830	87250	.	-	.	ID=WV_1_000242;
scaffold_2	funannotate	mRNA	82830	87250	.	-	.	ID=WV_1_000242-T1;Parent=WV_1_000242;product=hypothetical protein;
scaffold_2	funannotate	exon	86718	87250	.	-	.	ID=WV_1_000242-T1.exon1;Parent=WV_1_000242-T1;
scaffold_2	funannotate	exon	85674	86649	.	-	.	ID=WV_1_000242-T1.exon2;Parent=WV_1_000242-T1;
scaffold_2	funannotate	exon	84660	84755	.	-	.	ID=WV_1_000242-T1.exon3;Parent=WV_1_000242-T1;
scaffold_2	funannotate	exon	82830	84536	.	-	.	ID=WV_1_000242-T1.exon4;Parent=WV_1_000242-T1;
scaffold_2	funannotate	CDS	86718	87250	.	-	0	ID=WV_1_000242-T1.cds;Parent=WV_1_000242-T1;
scaffold_2	funannotate	CDS	85674	86649	.	-	1	ID=WV_1_000242-T1.cds;Parent=WV_1_000242-T1;
scaffold_2	funannotate	CDS	84660	84755	.	-	0	ID=WV_1_000242-T1.cds;Parent=WV_1_000242-T1;
scaffold_2	funannotate	CDS	82830	84536	.	-	0	ID=WV_1_000242-T1.cds;Parent=WV_1_000242-T1;
scaffold_2	funannotate	gene	87927	89646	.	+	.	ID=WV_1_000243;
scaffold_2	funannotate	mRNA	87927	89646	.	+	.	ID=WV_1_000243-T1;Parent=WV_1_000243;product=hypothetical protein;
scaffold_2	funannotate	exon	87927	88562	.	+	.	ID=WV_1_000243-T1.exon1;Parent=WV_1_000243-T1;
scaffold_2	funannotate	exon	88621	89646	.	+	.	ID=WV_1_000243-T1.exon2;Parent=WV_1_000243-T1;
scaffold_2	funannotate	CDS	87927	88562	.	+	0	ID=WV_1_000243-T1.cds;Parent=WV_1_000243-T1;
scaffold_2	funannotate	CDS	88621	89646	.	+	0	ID=WV_1_000243-T1.cds;Parent=WV_1_000243-T1;
scaffold_2	funannotate	gene	90150	91323	.	+	.	ID=WV_1_000244;
scaffold_2	funannotate	mRNA	90150	91323	.	+	.	ID=WV_1_000244-T1;Parent=WV_1_000244;product=hypothetical protein;
scaffold_2	funannotate	exon	90150	90192	.	+	.	ID=WV_1_000244-T1.exon1;Parent=WV_1_000244-T1;
scaffold_2	funannotate	exon	90380	91187	.	+	.	ID=WV_1_000244-T1.exon2;Parent=WV_1_000244-T1;
scaffold_2	funannotate	exon	91284	91323	.	+	.	ID=WV_1_000244-T1.exon3;Parent=WV_1_000244-T1;
scaffold_2	funannotate	CDS	90150	90192	.	+	0	ID=WV_1_000244-T1.cds;Parent=WV_1_000244-T1;
scaffold_2	funannotate	CDS	90380	91187	.	+	2	ID=WV_1_000244-T1.cds;Parent=WV_1_000244-T1;
scaffold_2	funannotate	CDS	91284	91323	.	+	1	ID=WV_1_000244-T1.cds;Parent=WV_1_000244-T1;
scaffold_2	funannotate	gene	91697	93215	.	-	.	ID=WV_1_000245;
scaffold_2	funannotate	mRNA	91697	93215	.	-	.	ID=WV_1_000245-T1;Parent=WV_1_000245;product=hypothetical protein;
scaffold_2	funannotate	exon	92034	93215	.	-	.	ID=WV_1_000245-T1.exon1;Parent=WV_1_000245-T1;
scaffold_2	funannotate	exon	91697	91969	.	-	.	ID=WV_1_000245-T1.exon2;Parent=WV_1_000245-T1;
scaffold_2	funannotate	CDS	92034	93215	.	-	0	ID=WV_1_000245-T1.cds;Parent=WV_1_000245-T1;
scaffold_2	funannotate	CDS	91697	91969	.	-	0	ID=WV_1_000245-T1.cds;Parent=WV_1_000245-T1;
scaffold_2	funannotate	gene	94571	94786	.	+	.	ID=WV_1_000246;
scaffold_2	funannotate	mRNA	94571	94786	.	+	.	ID=WV_1_000246-T1;Parent=WV_1_000246;product=hypothetical protein;
scaffold_2	funannotate	exon	94571	94786	.	+	.	ID=WV_1_000246-T1.exon1;Parent=WV_1_000246-T1;
scaffold_2	funannotate	CDS	94571	94786	.	+	0	ID=WV_1_000246-T1.cds;Parent=WV_1_000246-T1;
scaffold_2	funannotate	gene	99289	99618	.	+	.	ID=WV_1_000247;
scaffold_2	funannotate	mRNA	99289	99618	.	+	.	ID=WV_1_000247-T1;Parent=WV_1_000247;product=hypothetical protein;
scaffold_2	funannotate	exon	99289	99618	.	+	.	ID=WV_1_000247-T1.exon1;Parent=WV_1_000247-T1;
scaffold_2	funannotate	CDS	99289	99618	.	+	0	ID=WV_1_000247-T1.cds;Parent=WV_1_000247-T1;
scaffold_2	funannotate	gene	100004	101860	.	-	.	ID=WV_1_000248;
scaffold_2	funannotate	mRNA	100004	101860	.	-	.	ID=WV_1_000248-T1;Parent=WV_1_000248;product=hypothetical protein;
scaffold_2	funannotate	exon	101585	101860	.	-	.	ID=WV_1_000248-T1.exon1;Parent=WV_1_000248-T1;
scaffold_2	funannotate	exon	100412	101483	.	-	.	ID=WV_1_000248-T1.exon2;Parent=WV_1_000248-T1;
scaffold_2	funannotate	exon	100185	100328	.	-	.	ID=WV_1_000248-T1.exon3;Parent=WV_1_000248-T1;
scaffold_2	funannotate	exon	100004	100122	.	-	.	ID=WV_1_000248-T1.exon4;Parent=WV_1_000248-T1;
scaffold_2	funannotate	CDS	101585	101860	.	-	0	ID=WV_1_000248-T1.cds;Parent=WV_1_000248-T1;
scaffold_2	funannotate	CDS	100412	101483	.	-	0	ID=WV_1_000248-T1.cds;Parent=WV_1_000248-T1;
scaffold_2	funannotate	CDS	100185	100328	.	-	2	ID=WV_1_000248-T1.cds;Parent=WV_1_000248-T1;
scaffold_2	funannotate	CDS	100004	100122	.	-	2	ID=WV_1_000248-T1.cds;Parent=WV_1_000248-T1;
scaffold_2	funannotate	gene	102772	104355	.	+	.	ID=WV_1_000249;
scaffold_2	funannotate	mRNA	102772	104355	.	+	.	ID=WV_1_000249-T1;Parent=WV_1_000249;product=hypothetical protein;
scaffold_2	funannotate	exon	102772	102897	.	+	.	ID=WV_1_000249-T1.exon1;Parent=WV_1_000249-T1;
scaffold_2	funannotate	exon	102975	104126	.	+	.	ID=WV_1_000249-T1.exon2;Parent=WV_1_000249-T1;
scaffold_2	funannotate	exon	104197	104355	.	+	.	ID=WV_1_000249-T1.exon3;Parent=WV_1_000249-T1;
scaffold_2	funannotate	CDS	102772	102897	.	+	0	ID=WV_1_000249-T1.cds;Parent=WV_1_000249-T1;
scaffold_2	funannotate	CDS	102975	104126	.	+	0	ID=WV_1_000249-T1.cds;Parent=WV_1_000249-T1;
scaffold_2	funannotate	CDS	104197	104355	.	+	0	ID=WV_1_000249-T1.cds;Parent=WV_1_000249-T1;
scaffold_2	funannotate	gene	104992	106350	.	+	.	ID=WV_1_000250;
scaffold_2	funannotate	mRNA	104992	106350	.	+	.	ID=WV_1_000250-T1;Parent=WV_1_000250;product=hypothetical protein;
scaffold_2	funannotate	exon	104992	106350	.	+	.	ID=WV_1_000250-T1.exon1;Parent=WV_1_000250-T1;
scaffold_2	funannotate	CDS	104992	106350	.	+	0	ID=WV_1_000250-T1.cds;Parent=WV_1_000250-T1;
scaffold_2	funannotate	gene	107007	108296	.	+	.	ID=WV_1_000251;
scaffold_2	funannotate	mRNA	107007	108296	.	+	.	ID=WV_1_000251-T1;Parent=WV_1_000251;product=hypothetical protein;
scaffold_2	funannotate	exon	107007	107826	.	+	.	ID=WV_1_000251-T1.exon1;Parent=WV_1_000251-T1;
scaffold_2	funannotate	exon	107890	108296	.	+	.	ID=WV_1_000251-T1.exon2;Parent=WV_1_000251-T1;
scaffold_2	funannotate	CDS	107007	107826	.	+	0	ID=WV_1_000251-T1.cds;Parent=WV_1_000251-T1;
scaffold_2	funannotate	CDS	107890	108296	.	+	2	ID=WV_1_000251-T1.cds;Parent=WV_1_000251-T1;
scaffold_2	funannotate	gene	108604	115304	.	-	.	ID=WV_1_000252;
scaffold_2	funannotate	mRNA	108604	115304	.	-	.	ID=WV_1_000252-T1;Parent=WV_1_000252;product=hypothetical protein;
scaffold_2	funannotate	exon	113989	115304	.	-	.	ID=WV_1_000252-T1.exon1;Parent=WV_1_000252-T1;
scaffold_2	funannotate	exon	109863	113939	.	-	.	ID=WV_1_000252-T1.exon2;Parent=WV_1_000252-T1;
scaffold_2	funannotate	exon	108604	109816	.	-	.	ID=WV_1_000252-T1.exon3;Parent=WV_1_000252-T1;
scaffold_2	funannotate	CDS	113989	115304	.	-	0	ID=WV_1_000252-T1.cds;Parent=WV_1_000252-T1;
scaffold_2	funannotate	CDS	109863	113939	.	-	1	ID=WV_1_000252-T1.cds;Parent=WV_1_000252-T1;
scaffold_2	funannotate	CDS	108604	109816	.	-	1	ID=WV_1_000252-T1.cds;Parent=WV_1_000252-T1;
scaffold_2	funannotate	gene	115931	116953	.	-	.	ID=WV_1_000253;
scaffold_2	funannotate	mRNA	115931	116953	.	-	.	ID=WV_1_000253-T1;Parent=WV_1_000253;product=hypothetical protein;
scaffold_2	funannotate	exon	115931	116953	.	-	.	ID=WV_1_000253-T1.exon1;Parent=WV_1_000253-T1;
scaffold_2	funannotate	CDS	115931	116953	.	-	0	ID=WV_1_000253-T1.cds;Parent=WV_1_000253-T1;
scaffold_2	funannotate	gene	118138	119199	.	+	.	ID=WV_1_000254;
scaffold_2	funannotate	mRNA	118138	119199	.	+	.	ID=WV_1_000254-T1;Parent=WV_1_000254;product=hypothetical protein;
scaffold_2	funannotate	exon	118138	119199	.	+	.	ID=WV_1_000254-T1.exon1;Parent=WV_1_000254-T1;
scaffold_2	funannotate	CDS	118138	119199	.	+	0	ID=WV_1_000254-T1.cds;Parent=WV_1_000254-T1;
scaffold_2	funannotate	gene	119649	120957	.	-	.	ID=WV_1_000255;
scaffold_2	funannotate	mRNA	119649	120957	.	-	.	ID=WV_1_000255-T1;Parent=WV_1_000255;product=hypothetical protein;
scaffold_2	funannotate	exon	120892	120957	.	-	.	ID=WV_1_000255-T1.exon1;Parent=WV_1_000255-T1;
scaffold_2	funannotate	exon	119649	120821	.	-	.	ID=WV_1_000255-T1.exon2;Parent=WV_1_000255-T1;
scaffold_2	funannotate	CDS	120892	120957	.	-	0	ID=WV_1_000255-T1.cds;Parent=WV_1_000255-T1;
scaffold_2	funannotate	CDS	119649	120821	.	-	0	ID=WV_1_000255-T1.cds;Parent=WV_1_000255-T1;
scaffold_2	funannotate	gene	122658	124003	.	+	.	ID=WV_1_000256;
scaffold_2	funannotate	mRNA	122658	124003	.	+	.	ID=WV_1_000256-T1;Parent=WV_1_000256;product=hypothetical protein;
scaffold_2	funannotate	exon	122658	123166	.	+	.	ID=WV_1_000256-T1.exon1;Parent=WV_1_000256-T1;
scaffold_2	funannotate	exon	123619	124003	.	+	.	ID=WV_1_000256-T1.exon2;Parent=WV_1_000256-T1;
scaffold_2	funannotate	CDS	122658	123166	.	+	0	ID=WV_1_000256-T1.cds;Parent=WV_1_000256-T1;
scaffold_2	funannotate	CDS	123619	124003	.	+	1	ID=WV_1_000256-T1.cds;Parent=WV_1_000256-T1;
scaffold_2	funannotate	gene	124507	127168	.	-	.	ID=WV_1_000257;
scaffold_2	funannotate	mRNA	124507	127168	.	-	.	ID=WV_1_000257-T1;Parent=WV_1_000257;product=hypothetical protein;
scaffold_2	funannotate	exon	126907	127168	.	-	.	ID=WV_1_000257-T1.exon1;Parent=WV_1_000257-T1;
scaffold_2	funannotate	exon	126564	126804	.	-	.	ID=WV_1_000257-T1.exon2;Parent=WV_1_000257-T1;
scaffold_2	funannotate	exon	126187	126445	.	-	.	ID=WV_1_000257-T1.exon3;Parent=WV_1_000257-T1;
scaffold_2	funannotate	exon	125493	126071	.	-	.	ID=WV_1_000257-T1.exon4;Parent=WV_1_000257-T1;
scaffold_2	funannotate	exon	125211	125364	.	-	.	ID=WV_1_000257-T1.exon5;Parent=WV_1_000257-T1;
scaffold_2	funannotate	exon	124507	125072	.	-	.	ID=WV_1_000257-T1.exon6;Parent=WV_1_000257-T1;
scaffold_2	funannotate	CDS	126907	127168	.	-	0	ID=WV_1_000257-T1.cds;Parent=WV_1_000257-T1;
scaffold_2	funannotate	CDS	126564	126804	.	-	2	ID=WV_1_000257-T1.cds;Parent=WV_1_000257-T1;
scaffold_2	funannotate	CDS	126187	126445	.	-	1	ID=WV_1_000257-T1.cds;Parent=WV_1_000257-T1;
scaffold_2	funannotate	CDS	125493	126071	.	-	0	ID=WV_1_000257-T1.cds;Parent=WV_1_000257-T1;
scaffold_2	funannotate	CDS	125211	125364	.	-	0	ID=WV_1_000257-T1.cds;Parent=WV_1_000257-T1;
scaffold_2	funannotate	CDS	124507	125072	.	-	2	ID=WV_1_000257-T1.cds;Parent=WV_1_000257-T1;
scaffold_2	funannotate	gene	130923	133194	.	-	.	ID=WV_1_000258;
scaffold_2	funannotate	mRNA	130923	133194	.	-	.	ID=WV_1_000258-T1;Parent=WV_1_000258;product=hypothetical protein;
scaffold_2	funannotate	exon	133000	133194	.	-	.	ID=WV_1_000258-T1.exon1;Parent=WV_1_000258-T1;
scaffold_2	funannotate	exon	131953	132873	.	-	.	ID=WV_1_000258-T1.exon2;Parent=WV_1_000258-T1;
scaffold_2	funannotate	exon	131599	131879	.	-	.	ID=WV_1_000258-T1.exon3;Parent=WV_1_000258-T1;
scaffold_2	funannotate	exon	130923	131430	.	-	.	ID=WV_1_000258-T1.exon4;Parent=WV_1_000258-T1;
scaffold_2	funannotate	CDS	133000	133194	.	-	0	ID=WV_1_000258-T1.cds;Parent=WV_1_000258-T1;
scaffold_2	funannotate	CDS	131953	132873	.	-	0	ID=WV_1_000258-T1.cds;Parent=WV_1_000258-T1;
scaffold_2	funannotate	CDS	131599	131879	.	-	0	ID=WV_1_000258-T1.cds;Parent=WV_1_000258-T1;
scaffold_2	funannotate	CDS	130923	131430	.	-	1	ID=WV_1_000258-T1.cds;Parent=WV_1_000258-T1;
scaffold_2	funannotate	gene	140475	140573	.	+	.	ID=WV_1_000259;
scaffold_2	funannotate	tRNA	140475	140573	.	+	.	ID=WV_1_000259-T1;Parent=WV_1_000259;product=tRNA-Arg;
scaffold_2	funannotate	exon	140475	140573	.	+	.	ID=WV_1_000259-T1.exon1;Parent=WV_1_000259-T1;
scaffold_2	funannotate	gene	142504	143225	.	-	.	ID=WV_1_000260;
scaffold_2	funannotate	mRNA	142504	143225	.	-	.	ID=WV_1_000260-T1;Parent=WV_1_000260;product=hypothetical protein;
scaffold_2	funannotate	exon	143178	143225	.	-	.	ID=WV_1_000260-T1.exon1;Parent=WV_1_000260-T1;
scaffold_2	funannotate	exon	142504	143103	.	-	.	ID=WV_1_000260-T1.exon2;Parent=WV_1_000260-T1;
scaffold_2	funannotate	CDS	143178	143225	.	-	0	ID=WV_1_000260-T1.cds;Parent=WV_1_000260-T1;
scaffold_2	funannotate	CDS	142504	143103	.	-	0	ID=WV_1_000260-T1.cds;Parent=WV_1_000260-T1;
scaffold_2	funannotate	gene	144302	147643	.	-	.	ID=WV_1_000261;
scaffold_2	funannotate	mRNA	144302	147643	.	-	.	ID=WV_1_000261-T1;Parent=WV_1_000261;product=hypothetical protein;
scaffold_2	funannotate	exon	147230	147643	.	-	.	ID=WV_1_000261-T1.exon1;Parent=WV_1_000261-T1;
scaffold_2	funannotate	exon	146869	147142	.	-	.	ID=WV_1_000261-T1.exon2;Parent=WV_1_000261-T1;
scaffold_2	funannotate	exon	146277	146814	.	-	.	ID=WV_1_000261-T1.exon3;Parent=WV_1_000261-T1;
scaffold_2	funannotate	exon	144302	146219	.	-	.	ID=WV_1_000261-T1.exon4;Parent=WV_1_000261-T1;
scaffold_2	funannotate	CDS	147230	147643	.	-	0	ID=WV_1_000261-T1.cds;Parent=WV_1_000261-T1;
scaffold_2	funannotate	CDS	146869	147142	.	-	0	ID=WV_1_000261-T1.cds;Parent=WV_1_000261-T1;
scaffold_2	funannotate	CDS	146277	146814	.	-	2	ID=WV_1_000261-T1.cds;Parent=WV_1_000261-T1;
scaffold_2	funannotate	CDS	144302	146219	.	-	1	ID=WV_1_000261-T1.cds;Parent=WV_1_000261-T1;
scaffold_2	funannotate	gene	155461	156747	.	-	.	ID=WV_1_000262;
scaffold_2	funannotate	mRNA	155461	156747	.	-	.	ID=WV_1_000262-T1;Parent=WV_1_000262;product=hypothetical protein;
scaffold_2	funannotate	exon	156324	156747	.	-	.	ID=WV_1_000262-T1.exon1;Parent=WV_1_000262-T1;
scaffold_2	funannotate	exon	155461	155843	.	-	.	ID=WV_1_000262-T1.exon2;Parent=WV_1_000262-T1;
scaffold_2	funannotate	CDS	156324	156747	.	-	0	ID=WV_1_000262-T1.cds;Parent=WV_1_000262-T1;
scaffold_2	funannotate	CDS	155461	155843	.	-	2	ID=WV_1_000262-T1.cds;Parent=WV_1_000262-T1;
scaffold_2	funannotate	gene	157555	160212	.	-	.	ID=WV_1_000263;
scaffold_2	funannotate	mRNA	157555	160212	.	-	.	ID=WV_1_000263-T1;Parent=WV_1_000263;product=hypothetical protein;
scaffold_2	funannotate	exon	160162	160212	.	-	.	ID=WV_1_000263-T1.exon1;Parent=WV_1_000263-T1;
scaffold_2	funannotate	exon	159375	160089	.	-	.	ID=WV_1_000263-T1.exon2;Parent=WV_1_000263-T1;
scaffold_2	funannotate	exon	159144	159224	.	-	.	ID=WV_1_000263-T1.exon3;Parent=WV_1_000263-T1;
scaffold_2	funannotate	exon	158954	159088	.	-	.	ID=WV_1_000263-T1.exon4;Parent=WV_1_000263-T1;
scaffold_2	funannotate	exon	158241	158892	.	-	.	ID=WV_1_000263-T1.exon5;Parent=WV_1_000263-T1;
scaffold_2	funannotate	exon	157555	158173	.	-	.	ID=WV_1_000263-T1.exon6;Parent=WV_1_000263-T1;
scaffold_2	funannotate	CDS	160162	160212	.	-	0	ID=WV_1_000263-T1.cds;Parent=WV_1_000263-T1;
scaffold_2	funannotate	CDS	159375	160089	.	-	0	ID=WV_1_000263-T1.cds;Parent=WV_1_000263-T1;
scaffold_2	funannotate	CDS	159144	159224	.	-	2	ID=WV_1_000263-T1.cds;Parent=WV_1_000263-T1;
scaffold_2	funannotate	CDS	158954	159088	.	-	2	ID=WV_1_000263-T1.cds;Parent=WV_1_000263-T1;
scaffold_2	funannotate	CDS	158241	158892	.	-	2	ID=WV_1_000263-T1.cds;Parent=WV_1_000263-T1;
scaffold_2	funannotate	CDS	157555	158173	.	-	1	ID=WV_1_000263-T1.cds;Parent=WV_1_000263-T1;
scaffold_2	funannotate	gene	161264	162605	.	+	.	ID=WV_1_000264;
scaffold_2	funannotate	mRNA	161264	162605	.	+	.	ID=WV_1_000264-T1;Parent=WV_1_000264;product=hypothetical protein;
scaffold_2	funannotate	exon	161264	161682	.	+	.	ID=WV_1_000264-T1.exon1;Parent=WV_1_000264-T1;
scaffold_2	funannotate	exon	161740	161788	.	+	.	ID=WV_1_000264-T1.exon2;Parent=WV_1_000264-T1;
scaffold_2	funannotate	exon	161847	162605	.	+	.	ID=WV_1_000264-T1.exon3;Parent=WV_1_000264-T1;
scaffold_2	funannotate	CDS	161264	161682	.	+	0	ID=WV_1_000264-T1.cds;Parent=WV_1_000264-T1;
scaffold_2	funannotate	CDS	161740	161788	.	+	1	ID=WV_1_000264-T1.cds;Parent=WV_1_000264-T1;
scaffold_2	funannotate	CDS	161847	162605	.	+	0	ID=WV_1_000264-T1.cds;Parent=WV_1_000264-T1;
scaffold_2	funannotate	gene	164106	165297	.	+	.	ID=WV_1_000265;
scaffold_2	funannotate	mRNA	164106	165297	.	+	.	ID=WV_1_000265-T1;Parent=WV_1_000265;product=hypothetical protein;
scaffold_2	funannotate	exon	164106	165030	.	+	.	ID=WV_1_000265-T1.exon1;Parent=WV_1_000265-T1;
scaffold_2	funannotate	exon	165092	165297	.	+	.	ID=WV_1_000265-T1.exon2;Parent=WV_1_000265-T1;
scaffold_2	funannotate	CDS	164106	165030	.	+	0	ID=WV_1_000265-T1.cds;Parent=WV_1_000265-T1;
scaffold_2	funannotate	CDS	165092	165297	.	+	2	ID=WV_1_000265-T1.cds;Parent=WV_1_000265-T1;
scaffold_2	funannotate	gene	165639	166810	.	-	.	ID=WV_1_000266;
scaffold_2	funannotate	mRNA	165639	166810	.	-	.	ID=WV_1_000266-T1;Parent=WV_1_000266;product=hypothetical protein;
scaffold_2	funannotate	exon	166775	166810	.	-	.	ID=WV_1_000266-T1.exon1;Parent=WV_1_000266-T1;
scaffold_2	funannotate	exon	166574	166705	.	-	.	ID=WV_1_000266-T1.exon2;Parent=WV_1_000266-T1;
scaffold_2	funannotate	exon	165639	166517	.	-	.	ID=WV_1_000266-T1.exon3;Parent=WV_1_000266-T1;
scaffold_2	funannotate	CDS	166775	166810	.	-	0	ID=WV_1_000266-T1.cds;Parent=WV_1_000266-T1;
scaffold_2	funannotate	CDS	166574	166705	.	-	0	ID=WV_1_000266-T1.cds;Parent=WV_1_000266-T1;
scaffold_2	funannotate	CDS	165639	166517	.	-	0	ID=WV_1_000266-T1.cds;Parent=WV_1_000266-T1;
scaffold_2	funannotate	gene	167674	168365	.	+	.	ID=WV_1_000267;
scaffold_2	funannotate	mRNA	167674	168365	.	+	.	ID=WV_1_000267-T1;Parent=WV_1_000267;product=hypothetical protein;
scaffold_2	funannotate	exon	167674	167812	.	+	.	ID=WV_1_000267-T1.exon1;Parent=WV_1_000267-T1;
scaffold_2	funannotate	exon	167890	168365	.	+	.	ID=WV_1_000267-T1.exon2;Parent=WV_1_000267-T1;
scaffold_2	funannotate	CDS	167674	167812	.	+	0	ID=WV_1_000267-T1.cds;Parent=WV_1_000267-T1;
scaffold_2	funannotate	CDS	167890	168365	.	+	2	ID=WV_1_000267-T1.cds;Parent=WV_1_000267-T1;
scaffold_2	funannotate	gene	171419	172348	.	-	.	ID=WV_1_000268;
scaffold_2	funannotate	mRNA	171419	172348	.	-	.	ID=WV_1_000268-T1;Parent=WV_1_000268;product=hypothetical protein;
[truncated: 114,440 more rows]
