# Supplementary material for: Population genomics of the grapevine pathogen Eutypa lata reveals evidence for population expansion and intraspecific differences in secondary metabolite gene clusters
Source: PLoS Genet. 2022 Apr 1;18(4):e1010153. doi: 10.1371/journal.pgen.1010153 (PMC9007359; doi:10.1371/journal.pgen.1010153)
Supplement: S2 Data — (XLSX) [file pgen.1010153.s011.xlsx]

## Sheet: Figure 1B
distc	mean
(0,1]	0.681444
(1,2]	0.621837
(2,3]	0.666295
(3,4]	0.587326
(4,5]	0.598795
(5,6]	0.633975
(6,7]	0.571659
(7,8]	0.581887
(8,9]	0.609727
(9,10]	0.560119
(10,11]	0.563264
(11,12]	0.60198
(12,13]	0.537002
(13,14]	0.533322
(14,15]	0.573871
(15,16]	0.509737
(16,17]	0.522043
(17,18]	0.531083
(18,19]	0.527632
(19,20]	0.518822
(20,21]	0.544945
(21,22]	0.545489
(22,23]	0.51669
(23,24]	0.54202
(24,25]	0.526903
(25,26]	0.508464
(26,27]	0.530609
(27,28]	0.494541
(28,29]	0.474995
(29,30]	0.537094
(30,31]	0.506601
(31,32]	0.459871
(32,33]	0.51732
(33,34]	0.498921
(34,35]	0.478447
(35,36]	0.497119
(36,37]	0.491664
(37,38]	0.442645
(38,39]	0.484552
(39,40]	0.459382
(40,41]	0.466172
(41,42]	0.526163
(42,43]	0.466624
(43,44]	0.426281
(44,45]	0.482077
(45,46]	0.461188
(46,47]	0.453758
(47,48]	0.468152
(48,49]	0.419651
(49,50]	0.443387
(50,51]	0.454409
(51,52]	0.445877
(52,53]	0.433752
(53,54]	0.45509
(54,55]	0.40582
(55,56]	0.400027
(56,57]	0.446266
(57,58]	0.416805
(58,59]	0.426374
(59,60]	0.445426
(60,61]	0.378004
(61,62]	0.378227
(62,63]	0.443975
(63,64]	0.402525
(64,65]	0.402047
(65,66]	0.431488
(66,67]	0.416632
(67,68]	0.432566
(68,69]	0.403965
(69,70]	0.399767
(70,71]	0.385389
(71,72]	0.416596
(72,73]	0.373713
(73,74]	0.387187
(74,75]	0.414383
(75,76]	0.398902
(76,77]	0.392635
(77,78]	0.382752
(78,79]	0.391028
(79,80]	0.375635
(80,81]	0.411457
(81,82]	0.404176
(82,83]	0.365604
(83,84]	0.421054
(84,85]	0.337568
(85,86]	0.369542
(86,87]	0.398111
(87,88]	0.360449
(88,89]	0.361187
(89,90]	0.375534
(90,91]	0.392958
(91,92]	0.372571
(92,93]	0.397819
(93,94]	0.367377
(94,95]	0.356641
(95,96]	0.388321
(96,97]	0.371636
(97,98]	0.36362
(98,99]	0.374232
(99,100]	0.335101
(100,101]	0.398359
(101,102]	0.382244
(102,103]	0.367093
(103,104]	0.343508
(104,105]	0.385917
(105,106]	0.341059
(106,107]	0.344573
(107,108]	0.370888
(108,109]	0.339867
(109,110]	0.364585
(110,111]	0.372736
(111,112]	0.336959
(112,113]	0.334046
(113,114]	0.374786
(114,115]	0.331221
(115,116]	0.375968
(116,117]	0.36571
(117,118]	0.328167
(118,119]	0.338132
(119,120]	0.370818
(120,121]	0.341682
(121,122]	0.361643
(122,123]	0.361057
(123,124]	0.317893
(124,125]	0.339415
(125,126]	0.35114
(126,127]	0.370107
(127,128]	0.305839
(128,129]	0.361874
(129,130]	0.338068
(130,131]	0.320186
(131,132]	0.364757
(132,133]	0.304776
(133,134]	0.32225
(134,135]	0.35155
(135,136]	0.29251
(136,137]	0.318366
(137,138]	0.348399
(138,139]	0.317734
(139,140]	0.317156
(140,141]	0.333159
(141,142]	0.27923
(142,143]	0.270849
(143,144]	0.328652
(144,145]	0.302681
(145,146]	0.311998
(146,147]	0.330973
(147,148]	0.297376
(148,149]	0.296544
(149,150]	0.296752
(150,151]	0.291608
(151,152]	0.285284
(152,153]	0.332147
(153,154]	0.28607
(154,155]	0.275189
(155,156]	0.322032
(156,157]	0.302192
(157,158]	0.269739
(158,159]	0.327601
(159,160]	0.296538
(160,161]	0.282402
(161,162]	0.305385
(162,163]	0.265982
(163,164]	0.283216
(164,165]	0.318621
(165,166]	0.273949
(166,167]	0.289318
(167,168]	0.299534
(168,169]	0.302863
(169,170]	0.300661
(170,171]	0.291846
(171,172]	0.32236
(172,173]	0.300192
(173,174]	0.307343
(174,175]	0.290852
(175,176]	0.285777
(176,177]	0.318018
(177,178]	0.310284
(178,179]	0.281986
(179,180]	0.308889
(180,181]	0.286527
(181,182]	0.238631
(182,183]	0.315023
(183,184]	0.303388
(184,185]	0.267785
(185,186]	0.293388
(186,187]	0.276991
(187,188]	0.285356
(188,189]	0.284497
(189,190]	0.272633
(190,191]	0.276403
(191,192]	0.297058
(192,193]	0.285015
(193,194]	0.286719
(194,195]	0.297702
(195,196]	0.256547
(196,197]	0.286422
(197,198]	0.309585
(198,199]	0.291024
(199,200]	0.29918
(200,201]	0.288785
(201,202]	0.275776
(202,203]	0.279291
(203,204]	0.307556
(204,205]	0.261869
(205,206]	0.264672
(206,207]	0.30124
(207,208]	0.266234
(208,209]	0.287963
(209,210]	0.265145
(210,211]	0.242107
(211,212]	0.265622
(212,213]	0.290799
(213,214]	0.250998
(214,215]	0.280449
(215,216]	0.250926
(216,217]	0.274528
(217,218]	0.254543
(218,219]	0.266977
(219,220]	0.26279
(220,221]	0.25992
(221,222]	0.255565
(222,223]	0.27298
(223,224]	0.269018
(224,225]	0.28656
(225,226]	0.265918
(226,227]	0.245087
(227,228]	0.277609
(228,229]	0.259914
(229,230]	0.268811
(230,231]	0.259885
(231,232]	0.260905
(232,233]	0.239506
(233,234]	0.276949
(234,235]	0.233299
(235,236]	0.25633
(236,237]	0.275166
(237,238]	0.246676
(238,239]	0.262962
(239,240]	0.274228
(240,241]	0.238437
(241,242]	0.254974
(242,243]	0.257597
(243,244]	0.244046
(244,245]	0.257018
(245,246]	0.284785
(246,247]	0.207214
(247,248]	0.258303
(248,249]	0.244925
(249,250]	0.233716
(250,251]	0.270906
(251,252]	0.259079
(252,253]	0.232756
(253,254]	0.23083
(254,255]	0.271806
(255,256]	0.235175
(256,257]	0.227031
(257,258]	0.250257
(258,259]	0.258712
(259,260]	0.245941
(260,261]	0.255142
(261,262]	0.215386
(262,263]	0.235683
(263,264]	0.242743
(264,265]	0.251281
(265,266]	0.235356
(266,267]	0.245407
(267,268]	0.233413
(268,269]	0.256365
(269,270]	0.242312
(270,271]	0.248153
(271,272]	0.234822
(272,273]	0.250814
(273,274]	0.246821
(274,275]	0.251409
(275,276]	0.251511
(276,277]	0.235161
(277,278]	0.215984
(278,279]	0.217432
(279,280]	0.238106
(280,281]	0.226558
(281,282]	0.247283
(282,283]	0.227469
(283,284]	0.25993
(284,285]	0.22272
(285,286]	0.249462
(286,287]	0.245215
(287,288]	0.236711
(288,289]	0.218497
(289,290]	0.227548
(290,291]	0.229448
(291,292]	0.244035
(292,293]	0.231629
(293,294]	0.241661
(294,295]	0.227224
(295,296]	0.201814
(296,297]	0.229125
(297,298]	0.213023
(298,299]	0.220715
(299,300]	0.233477
(300,301]	0.211527
(301,302]	0.202434
(302,303]	0.241532
(303,304]	0.203981
(304,305]	0.233079
(305,306]	0.215708
(306,307]	0.234724
(307,308]	0.196479
(308,309]	0.220362
(309,310]	0.220379
(310,311]	0.210097
(311,312]	0.229091
(312,313]	0.227655
(313,314]	0.255585
(314,315]	0.228505
(315,316]	0.187747
(316,317]	0.201036
(317,318]	0.216395
(318,319]	0.227354
(319,320]	0.224925
(320,321]	0.237346
(321,322]	0.216282
(322,323]	0.236576
(323,324]	0.234548
(324,325]	0.179878
(325,326]	0.216367
(326,327]	0.205638
(327,328]	0.207598
(328,329]	0.220161
(329,330]	0.222263
(330,331]	0.210892
(331,332]	0.214288
(332,333]	0.220766
(333,334]	0.219777
(334,335]	0.214229
(335,336]	0.202502
(336,337]	0.203378
(337,338]	0.204361
(338,339]	0.228458
(339,340]	0.221253
(340,341]	0.184272
(341,342]	0.212195
(342,343]	0.214248
(343,344]	0.215436
(344,345]	0.208582
(345,346]	0.209879
(346,347]	0.190215
(347,348]	0.183611
(348,349]	0.219363
(349,350]	0.221692
(350,351]	0.213634
(351,352]	0.205351
(352,353]	0.209813
(353,354]	0.225627
(354,355]	0.203516
(355,356]	0.196542
(356,357]	0.183632
(357,358]	0.206156
(358,359]	0.196152
(359,360]	0.213447
(360,361]	0.178724
(361,362]	0.216062
(362,363]	0.195243
(363,364]	0.190334
(364,365]	0.210245
(365,366]	0.194512
(366,367]	0.212163
(367,368]	0.212898
(368,369]	0.201678
(369,370]	0.214794
(370,371]	0.214717
(371,372]	0.212105
(372,373]	0.203803
(373,374]	0.197101
(374,375]	0.229306
(375,376]	0.192647
(376,377]	0.197339
(377,378]	0.216749
(378,379]	0.191025
(379,380]	0.180471
(380,381]	0.214202
(381,382]	0.221785
(382,383]	0.212774
(383,384]	0.191607
(384,385]	0.202849
(385,386]	0.201406
(386,387]	0.200681
(387,388]	0.191091
(388,389]	0.192645
(389,390]	0.206796
(390,391]	0.20807
(391,392]	0.188504
(392,393]	0.200507
(393,394]	0.170669
(394,395]	0.176892
(395,396]	0.192766
(396,397]	0.211656
(397,398]	0.182953
(398,399]	0.197347
(399,400]	0.191408
(400,401]	0.192093
(401,402]	0.181575
(402,403]	0.181876
(403,404]	0.192049
(404,405]	0.198781
(405,406]	0.191119
(406,407]	0.211153
(407,408]	0.187015
(408,409]	0.188261
(409,410]	0.199041
(410,411]	0.189354
(411,412]	0.202956
(412,413]	0.178587
(413,414]	0.184867
(414,415]	0.200881
(415,416]	0.189575
(416,417]	0.186814
(417,418]	0.147554
(418,419]	0.171996
(419,420]	0.196205
(420,421]	0.187157
(421,422]	0.179636
(422,423]	0.190494
(423,424]	0.191061
(424,425]	0.170093
(425,426]	0.197444
(426,427]	0.162144
(427,428]	0.193229
(428,429]	0.197981
(429,430]	0.162826
(430,431]	0.170871
(431,432]	0.162424
(432,433]	0.179287
(433,434]	0.174022
(434,435]	0.18789
(435,436]	0.170011
(436,437]	0.182132
(437,438]	0.171747
(438,439]	0.194203
(439,440]	0.165444
(440,441]	0.207144
(441,442]	0.211017
(442,443]	0.162692
(443,444]	0.182167
(444,445]	0.177425
(445,446]	0.175674
(446,447]	0.205117
(447,448]	0.171338
(448,449]	0.190255
(449,450]	0.165511
(450,451]	0.187531
(451,452]	0.167984
(452,453]	0.172149
(453,454]	0.148626
(454,455]	0.181486
(455,456]	0.194541
(456,457]	0.178318
(457,458]	0.163186
(458,459]	0.170981
(459,460]	0.164671
(460,461]	0.152068
(461,462]	0.161842
(462,463]	0.166346
(463,464]	0.159415
(464,465]	0.161407
(465,466]	0.18019
(466,467]	0.176012
(467,468]	0.183165
(468,469]	0.182695
(469,470]	0.176474
(470,471]	0.17611
(471,472]	0.193637
(472,473]	0.19199
(473,474]	0.151941
(474,475]	0.168448
(475,476]	0.17968
(476,477]	0.190241
(477,478]	0.16363
(478,479]	0.1599
(479,480]	0.182209
(480,481]	0.144438
(481,482]	0.183398
(482,483]	0.183196
(483,484]	0.158718
(484,485]	0.137368
(485,486]	0.185186
(486,487]	0.163084
(487,488]	0.159019
(488,489]	0.157007
(489,490]	0.153207
(490,491]	0.157723
(491,492]	0.158084
(492,493]	0.175966
(493,494]	0.17068
(494,495]	0.150122
(495,496]	0.162167
(496,497]	0.199639
(497,498]	0.172967
(498,499]	0.149553
(499,500]	0.144221
(500,501]	0.162972
(501,502]	0.169514
(502,503]	0.172516
(503,504]	0.189042
(504,505]	0.156102
(505,506]	0.157081
(506,507]	0.163407
(507,508]	0.169471
(508,509]	0.175276
(509,510]	0.159135
(510,511]	0.153892
(511,512]	0.153306
(512,513]	0.152545
(513,514]	0.156922
(514,515]	0.155756
(515,516]	0.164149
(516,517]	0.139896
(517,518]	0.156056
(518,519]	0.166441
(519,520]	0.174966
(520,521]	0.175401
(521,522]	0.149508
(522,523]	0.146838
(523,524]	0.155189
(524,525]	0.158507
(525,526]	0.155128
(526,527]	0.1706
(527,528]	0.169325
(528,529]	0.169726
(529,530]	0.152021
(530,531]	0.161803
(531,532]	0.139052
(532,533]	0.160379
(533,534]	0.15321
(534,535]	0.154596
(535,536]	0.171327
(536,537]	0.166234
(537,538]	0.148266
(538,539]	0.144708
(539,540]	0.151801
(540,541]	0.145933
(541,542]	0.15904
(542,543]	0.154116
(543,544]	0.154135
(544,545]	0.151989
(545,546]	0.149607
(546,547]	0.148842
(547,548]	0.14531
(548,549]	0.141859
(549,550]	0.138864
(550,551]	0.156751
(551,552]	0.149403
(552,553]	0.147685
(553,554]	0.154235
(554,555]	0.138538
(555,556]	0.152689
(556,557]	0.149361
(557,558]	0.150212
(558,559]	0.145463
(559,560]	0.148131
(560,561]	0.154714
(561,562]	0.151999
(562,563]	0.141769
(563,564]	0.149878
(564,565]	0.159836
(565,566]	0.15299
(566,567]	0.165094
(567,568]	0.126597
(568,569]	0.153827
(569,570]	0.151999
(570,571]	0.150762
(571,572]	0.13246
(572,573]	0.155744
(573,574]	0.152876
(574,575]	0.125812
(575,576]	0.170251
(576,577]	0.155948
(577,578]	0.144921
(578,579]	0.140041
(579,580]	0.152656
(580,581]	0.134803
(581,582]	0.142529
(582,583]	0.134698
(583,584]	0.155708
(584,585]	0.141929
(585,586]	0.145577
(586,587]	0.125112
(587,588]	0.147026
(588,589]	0.144895
(589,590]	0.143543
(590,591]	0.1431
(591,592]	0.151586
(592,593]	0.156891
(593,594]	0.156287
(594,595]	0.136316
(595,596]	0.1519
(596,597]	0.152826
(597,598]	0.134726
(598,599]	0.140449
(599,600]	0.15685
(600,601]	0.157384
(601,602]	0.128863
(602,603]	0.142033
(603,604]	0.133762
(604,605]	0.151458
(605,606]	0.149925
(606,607]	0.142697
(607,608]	0.151569
(608,609]	0.137328
(609,610]	0.135902
(610,611]	0.14465
(611,612]	0.159789
(612,613]	0.14617
(613,614]	0.140118
(614,615]	0.165048
(615,616]	0.145883
(616,617]	0.140505
(617,618]	0.147205
(618,619]	0.143891
(619,620]	0.162842
(620,621]	0.155918
(621,622]	0.150121
(622,623]	0.156008
(623,624]	0.140844
(624,625]	0.132656
(625,626]	0.125092
(626,627]	0.156789
(627,628]	0.124115
(628,629]	0.126731
(629,630]	0.160352
(630,631]	0.130155
(631,632]	0.141233
(632,633]	0.160924
(633,634]	0.141595
(634,635]	0.145258
(635,636]	0.164159
(636,637]	0.131862
(637,638]	0.132965
(638,639]	0.156137
(639,640]	0.136649
(640,641]	0.122409
(641,642]	0.153937
(642,643]	0.141998
(643,644]	0.116146
(644,645]	0.148772
(645,646]	0.143284
(646,647]	0.1526
(647,648]	0.146492
(648,649]	0.144956
(649,650]	0.140019
(650,651]	0.14381
(651,652]	0.130654
(652,653]	0.140968
(653,654]	0.147256
(654,655]	0.147088
(655,656]	0.136564
(656,657]	0.148841
(657,658]	0.135446
(658,659]	0.142259
(659,660]	0.153375
(660,661]	0.146005
(661,662]	0.132676
(662,663]	0.128901
(663,664]	0.14304
(664,665]	0.148209
(665,666]	0.14041
(666,667]	0.133665
(667,668]	0.11785
(668,669]	0.160381
(669,670]	0.136855
(670,671]	0.144017
(671,672]	0.130136
(672,673]	0.120796
(673,674]	0.147611
(674,675]	0.138429
(675,676]	0.15701
(676,677]	0.143798
(677,678]	0.144216
(678,679]	0.133258
(679,680]	0.120561
(680,681]	0.13849
(681,682]	0.128748
(682,683]	0.138391
(683,684]	0.159268
(684,685]	0.115093
(685,686]	0.114157
(686,687]	0.1466
(687,688]	0.124238
(688,689]	0.130238
(689,690]	0.121101
(690,691]	0.136261
(691,692]	0.141158
(692,693]	0.155835
(693,694]	0.12105
(694,695]	0.122904
(695,696]	0.14596
(696,697]	0.139218
(697,698]	0.136376
(698,699]	0.12956
(699,700]	0.141613
(700,701]	0.124194
(701,702]	0.16063
(702,703]	0.146257
(703,704]	0.130964
(704,705]	0.133601
(705,706]	0.115248
(706,707]	0.143689
(707,708]	0.127916
(708,709]	0.138589
(709,710]	0.111617
(710,711]	0.143156
(711,712]	0.122656
(712,713]	0.127849
(713,714]	0.121721
(714,715]	0.113135
(715,716]	0.111941
(716,717]	0.128882
(717,718]	0.120493
(718,719]	0.127101
(719,720]	0.122455
(720,721]	0.120576
(721,722]	0.134183
(722,723]	0.115207
(723,724]	0.116776
(724,725]	0.126771
(725,726]	0.109392
(726,727]	0.132976
(727,728]	0.11339
(728,729]	0.129619
(729,730]	0.117791
(730,731]	0.118664
(731,732]	0.113583
(732,733]	0.114575
(733,734]	0.135946
(734,735]	0.121563
(735,736]	0.132137
(736,737]	0.116185
(737,738]	0.127896
(738,739]	0.136261
(739,740]	0.128469
(740,741]	0.132937
(741,742]	0.130844
(742,743]	0.109521
(743,744]	0.142133
(744,745]	0.128735
(745,746]	0.129638
(746,747]	0.145858
(747,748]	0.110719
(748,749]	0.116646
(749,750]	0.141429
(750,751]	0.136046
(751,752]	0.121174
(752,753]	0.12765
(753,754]	0.113289
(754,755]	0.117427
(755,756]	0.121152
(756,757]	0.14208
(757,758]	0.111232
(758,759]	0.108487
(759,760]	0.128057
(760,761]	0.121059
(761,762]	0.121647
(762,763]	0.131243
(763,764]	0.113799
(764,765]	0.124903
(765,766]	0.123165
(766,767]	0.128066
(767,768]	0.113833
(768,769]	0.114083
(769,770]	0.117035
(770,771]	0.117695
(771,772]	0.142514
(772,773]	0.117323
(773,774]	0.138401
(774,775]	0.118865
(775,776]	0.120039
(776,777]	0.136608
(777,778]	0.124387
(778,779]	0.135942
(779,780]	0.111902
(780,781]	0.110628
(781,782]	0.111035
(782,783]	0.120814
(783,784]	0.134466
(784,785]	0.12934
(785,786]	0.12087
(786,787]	0.127382
(787,788]	0.123611
(788,789]	0.124515
(789,790]	0.125324
(790,791]	0.127048
(791,792]	0.12983
(792,793]	0.117177
(793,794]	0.131659
(794,795]	0.136531
(795,796]	0.122432
(796,797]	0.115215
(797,798]	0.120694
(798,799]	0.126442
(799,800]	0.109751
(800,801]	0.13089
(801,802]	0.126112
(802,803]	0.107715
(803,804]	0.111185
(804,805]	0.100063
(805,806]	0.116649
(806,807]	0.121465
(807,808]	0.125934
(808,809]	0.121834
(809,810]	0.114191
(810,811]	0.138601
(811,812]	0.12077
(812,813]	0.119152
(813,814]	0.109567
(814,815]	0.108711
(815,816]	0.117016
(816,817]	0.121545
(817,818]	0.126946
(818,819]	0.134565
(819,820]	0.135343
(820,821]	0.107747
(821,822]	0.118267
(822,823]	0.136667
(823,824]	0.115552
(824,825]	0.10568
(825,826]	0.13567
(826,827]	0.120409
(827,828]	0.122858
(828,829]	0.128459
(829,830]	0.108062
(830,831]	0.12864
(831,832]	0.114099
(832,833]	0.10634
(833,834]	0.126435
(834,835]	0.122624
(835,836]	0.116163
(836,837]	0.108638
(837,838]	0.0935439
(838,839]	0.11902
(839,840]	0.120882
(840,841]	0.113035
(841,842]	0.123639
(842,843]	0.117546
(843,844]	0.108388
(844,845]	0.112969
(845,846]	0.127323
(846,847]	0.110499
(847,848]	0.118243
(848,849]	0.111382
(849,850]	0.110762
(850,851]	0.109601
(851,852]	0.129297
(852,853]	0.108064
(853,854]	0.120545
(854,855]	0.125943
(855,856]	0.12449
(856,857]	0.127897
(857,858]	0.113869
(858,859]	0.0923989
(859,860]	0.128616
(860,861]	0.111851
(861,862]	0.118064
(862,863]	0.114696
(863,864]	0.120352
(864,865]	0.108078
(865,866]	0.106014
(866,867]	0.10023
(867,868]	0.118054
(868,869]	0.11115
(869,870]	0.128182
(870,871]	0.12137
(871,872]	0.114011
(872,873]	0.104167
(873,874]	0.103624
(874,875]	0.104242
(875,876]	0.117899
(876,877]	0.127888
(877,878]	0.106778
(878,879]	0.128427
(879,880]	0.117834
(880,881]	0.12775
(881,882]	0.119932
(882,883]	0.0959855
(883,884]	0.119744
(884,885]	0.117866
(885,886]	0.110317
(886,887]	0.121874
(887,888]	0.112555
(888,889]	0.0983646
(889,890]	0.108796
(890,891]	0.125547
(891,892]	0.111368
(892,893]	0.116759
(893,894]	0.107522
(894,895]	0.11282
(895,896]	0.111404
(896,897]	0.104724
(897,898]	0.11036
(898,899]	0.10082
(899,900]	0.109482
(900,901]	0.111839
(901,902]	0.0996086
(902,903]	0.119818
(903,904]	0.096757
(904,905]	0.100223
(905,906]	0.121679
(906,907]	0.109687
(907,908]	0.104093
(908,909]	0.0955439
(909,910]	0.11994
(910,911]	0.116634
(911,912]	0.120787
(912,913]	0.0979092
(913,914]	0.094272
(914,915]	0.101019
(915,916]	0.103248
(916,917]	0.0967577
(917,918]	0.10675
(918,919]	0.1056
(919,920]	0.110347
(920,921]	0.103812
(921,922]	0.101226
(922,923]	0.0950572
(923,924]	0.107971
(924,925]	0.109676
(925,926]	0.105728
(926,927]	0.120887
(927,928]	0.0959702
(928,929]	0.107913
(929,930]	0.119167
(930,931]	0.0959079
(931,932]	0.107372
(932,933]	0.1089
(933,934]	0.118013
(934,935]	0.0920388
(935,936]	0.11493
(936,937]	0.0954899
(937,938]	0.101263
(938,939]	0.107066
(939,940]	0.0973411
(940,941]	0.0978719
(941,942]	0.107913
(942,943]	0.107774
(943,944]	0.110176
(944,945]	0.100169
(945,946]	0.0991527
(946,947]	0.121219
(947,948]	0.101801
(948,949]	0.0928196
(949,950]	0.0986194
(950,951]	0.100827
(951,952]	0.114911
(952,953]	0.109122
(953,954]	0.0855257
(954,955]	0.102435
(955,956]	0.111322
(956,957]	0.124193
(957,958]	0.112326
(958,959]	0.0868819
(959,960]	0.104144
(960,961]	0.0902767
(961,962]	0.0929943
(962,963]	0.0918964
(963,964]	0.122427
(964,965]	0.0974659
(965,966]	0.110369
(966,967]	0.107876
(967,968]	0.105645
(968,969]	0.102311
(969,970]	0.100775
(970,971]	0.102608
(971,972]	0.0927161
(972,973]	0.0824712
(973,974]	0.110991
(974,975]	0.105177
(975,976]	0.101657
(976,977]	0.110725
(977,978]	0.108381
(978,979]	0.111476
(979,980]	0.107354
(980,981]	0.108288
(981,982]	0.103474
(982,983]	0.105727
(983,984]	0.111739
(984,985]	0.130947
(985,986]	0.0996738
(986,987]	0.104943
(987,988]	0.122359
(988,989]	0.109589
(989,990]	0.120911
(990,991]	0.089617
(991,992]	0.107907
(992,993]	0.118774
(993,994]	0.115914
(994,995]	0.104714
(995,996]	0.111736
(996,997]	0.100281
(997,998]	0.114429
(998,999]	0.103273
(999,1000]	0.111862
(1000,1001]	0.089111
(1001,1002]	0.0921648
(1002,1003]	0.0901534
(1003,1004]	0.0903653
(1004,1005]	0.0957007
(1005,1006]	0.092779
(1006,1007]	0.102562
(1007,1008]	0.0990433
(1008,1009]	0.0958239
(1009,1010]	0.112971
(1010,1011]	0.10216
(1011,1012]	0.102909
(1012,1013]	0.105976
(1013,1014]	0.118572
(1014,1015]	0.125467
(1015,1016]	0.111665
(1016,1017]	0.0872237
(1017,1018]	0.116813
(1018,1019]	0.0995392
(1019,1020]	0.115086
(1020,1021]	0.100645
(1021,1022]	0.0912062
(1022,1023]	0.0968654
(1023,1024]	0.102369
(1024,1025]	0.113578
(1025,1026]	0.0972515
(1026,1027]	0.0952144
(1027,1028]	0.0882178
(1028,1029]	0.102016
(1029,1030]	0.0996382
(1030,1031]	0.0856995
(1031,1032]	0.105849
(1032,1033]	0.11566
(1033,1034]	0.0892494
(1034,1035]	0.112924
(1035,1036]	0.104107
(1036,1037]	0.0987734
(1037,1038]	0.108233
(1038,1039]	0.102145
(1039,1040]	0.108381
(1040,1041]	0.113324
(1041,1042]	0.118794
(1042,1043]	0.0961456
(1043,1044]	0.102903
(1044,1045]	0.106986
(1045,1046]	0.12514
(1046,1047]	0.0992578
(1047,1048]	0.107469
(1048,1049]	0.100774
(1049,1050]	0.113473
(1050,1051]	0.0973243
(1051,1052]	0.0899912
(1052,1053]	0.103615
(1053,1054]	0.106098
(1054,1055]	0.107433
(1055,1056]	0.0974205
(1056,1057]	0.0923936
(1057,1058]	0.099001
(1058,1059]	0.119855
(1059,1060]	0.0930009
(1060,1061]	0.104527
(1061,1062]	0.114386
(1062,1063]	0.104105
(1063,1064]	0.0916866
(1064,1065]	0.0927635
(1065,1066]	0.119061
(1066,1067]	0.10028
(1067,1068]	0.122295
(1068,1069]	0.105646
(1069,1070]	0.105641
(1070,1071]	0.106197
(1071,1072]	0.0935058
(1072,1073]	0.0868691
(1073,1074]	0.10362
(1074,1075]	0.101396
(1075,1076]	0.0990947
(1076,1077]	0.0936885
(1077,1078]	0.101661
(1078,1079]	0.104919
(1079,1080]	0.0991594
(1080,1081]	0.107142
(1081,1082]	0.105679
(1082,1083]	0.100818
(1083,1084]	0.0933869
(1084,1085]	0.105654
(1085,1086]	0.104745
(1086,1087]	0.0813358
(1087,1088]	0.10906
(1088,1089]	0.10176
(1089,1090]	0.0856475
(1090,1091]	0.0954679
(1091,1092]	0.105044
(1092,1093]	0.094365
(1093,1094]	0.111711
(1094,1095]	0.110579
(1095,1096]	0.0873727
(1096,1097]	0.12659
(1097,1098]	0.124598
(1098,1099]	0.0841828
(1099,1100]	0.112685
(1100,1101]	0.107466
(1101,1102]	0.0920599
(1102,1103]	0.0935679
(1103,1104]	0.105561
(1104,1105]	0.0982548
(1105,1106]	0.0898181
(1106,1107]	0.0939567
(1107,1108]	0.110005
(1108,1109]	0.0869245
(1109,1110]	0.111901
(1110,1111]	0.101886
(1111,1112]	0.0919566
(1112,1113]	0.0979662
(1113,1114]	0.104538
(1114,1115]	0.102156
(1115,1116]	0.089659
(1116,1117]	0.0921194
(1117,1118]	0.0947241
(1118,1119]	0.115989
(1119,1120]	0.0766466
(1120,1121]	0.116903
(1121,1122]	0.0959659
(1122,1123]	0.11649
(1123,1124]	0.0889856
(1124,1125]	0.090967
(1125,1126]	0.104786
(1126,1127]	0.096049
(1127,1128]	0.0975468
(1128,1129]	0.0962994
(1129,1130]	0.104011
(1130,1131]	0.107663
(1131,1132]	0.0977179
(1132,1133]	0.0945196
(1133,1134]	0.101677
(1134,1135]	0.111101
(1135,1136]	0.105089
(1136,1137]	0.104568
(1137,1138]	0.0860708
(1138,1139]	0.0843471
(1139,1140]	0.0964844
(1140,1141]	0.0926633
(1141,1142]	0.0903111
(1142,1143]	0.0933391
(1143,1144]	0.0807142
(1144,1145]	0.093757
(1145,1146]	0.0945348
(1146,1147]	0.0902535
(1147,1148]	0.0932134
(1148,1149]	0.0993083
(1149,1150]	0.0951016
(1150,1151]	0.0952093
(1151,1152]	0.0907446
(1152,1153]	0.0826385
(1153,1154]	0.10932
(1154,1155]	0.0949863
(1155,1156]	0.0996465
(1156,1157]	0.0941032
(1157,1158]	0.11248
(1158,1159]	0.0928773
(1159,1160]	0.103409
(1160,1161]	0.0958251
(1161,1162]	0.109997
(1162,1163]	0.0917084
(1163,1164]	0.111783
(1164,1165]	0.0906409
(1165,1166]	0.087754
(1166,1167]	0.0966423
(1167,1168]	0.0967178
(1168,1169]	0.0869503
(1169,1170]	0.110991
(1170,1171]	0.0835213
(1171,1172]	0.0920752
(1172,1173]	0.106533
(1173,1174]	0.109422
(1174,1175]	0.104265
(1175,1176]	0.100935
(1176,1177]	0.0919038
(1177,1178]	0.0934883
(1178,1179]	0.0933942
(1179,1180]	0.0986835
(1180,1181]	0.097996
(1181,1182]	0.105722
(1182,1183]	0.102661
(1183,1184]	0.108287
(1184,1185]	0.102499
(1185,1186]	0.103266
(1186,1187]	0.0974048
(1187,1188]	0.0918018
(1188,1189]	0.0969118
(1189,1190]	0.0946499
(1190,1191]	0.0989074
(1191,1192]	0.0997264
(1192,1193]	0.0867576
(1193,1194]	0.0945329
(1194,1195]	0.112809
(1195,1196]	0.0940844
(1196,1197]	0.0979859
(1197,1198]	0.094623
(1198,1199]	0.0856869
(1199,1200]	0.0893656
(1200,1201]	0.09113
(1201,1202]	0.110889
(1202,1203]	0.108488
(1203,1204]	0.110964
(1204,1205]	0.0930753
(1205,1206]	0.100686
(1206,1207]	0.0941724
(1207,1208]	0.109943
(1208,1209]	0.113765
(1209,1210]	0.092209
(1210,1211]	0.0983167
(1211,1212]	0.104626
(1212,1213]	0.0997618
(1213,1214]	0.0856884
(1214,1215]	0.0982742
(1215,1216]	0.0935974
(1216,1217]	0.0906454
(1217,1218]	0.117782
(1218,1219]	0.108864
(1219,1220]	0.0978452
(1220,1221]	0.0987258
(1221,1222]	0.093592
(1222,1223]	0.105561
(1223,1224]	0.104249
(1224,1225]	0.105715
(1225,1226]	0.101252
(1226,1227]	0.0867591
(1227,1228]	0.0886389
(1228,1229]	0.0916746
(1229,1230]	0.0944996
(1230,1231]	0.0988646
(1231,1232]	0.108805
(1232,1233]	0.101378
(1233,1234]	0.0835844
(1234,1235]	0.106063
(1235,1236]	0.0860046
(1236,1237]	0.0993824
(1237,1238]	0.11299
(1238,1239]	0.101377
(1239,1240]	0.0947596
(1240,1241]	0.0897259
(1241,1242]	0.0818823
(1242,1243]	0.0815052
(1243,1244]	0.0987345
(1244,1245]	0.0909379
(1245,1246]	0.0920037
(1246,1247]	0.0992799
(1247,1248]	0.0947089
(1248,1249]	0.0991048
(1249,1250]	0.0907312
(1250,1251]	0.0932096
(1251,1252]	0.0898296
(1252,1253]	0.081639
(1253,1254]	0.110717
(1254,1255]	0.0895691
(1255,1256]	0.0857479
(1256,1257]	0.104571
(1257,1258]	0.0909397
(1258,1259]	0.0963764
(1259,1260]	0.103631
(1260,1261]	0.0906347
(1261,1262]	0.0886596
(1262,1263]	0.0796931
(1263,1264]	0.0836623
(1264,1265]	0.105398
(1265,1266]	0.0953656
(1266,1267]	0.0894375
(1267,1268]	0.0860061
(1268,1269]	0.0995919
(1269,1270]	0.0788574
(1270,1271]	0.098153
(1271,1272]	0.0836732
(1272,1273]	0.0942242
(1273,1274]	0.0918832
(1274,1275]	0.10344
(1275,1276]	0.0967126
(1276,1277]	0.078821
(1277,1278]	0.0821484
(1278,1279]	0.0847318
(1279,1280]	0.103015
(1280,1281]	0.10994
(1281,1282]	0.0996738
(1282,1283]	0.0948433
(1283,1284]	0.0880544
(1284,1285]	0.104987
(1285,1286]	0.102944
(1286,1287]	0.0979756
(1287,1288]	0.101459
(1288,1289]	0.0929096
(1289,1290]	0.103805
(1290,1291]	0.0921401
(1291,1292]	0.105893
(1292,1293]	0.0877875
(1293,1294]	0.0909646
(1294,1295]	0.112371
(1295,1296]	0.089926
(1296,1297]	0.0907766
(1297,1298]	0.0923981
(1298,1299]	0.0916013
(1299,1300]	0.0789032
(1300,1301]	0.0935203
(1301,1302]	0.081909
(1302,1303]	0.0776132
(1303,1304]	0.0910908
(1304,1305]	0.0849095
(1305,1306]	0.0828889
(1306,1307]	0.0918362
(1307,1308]	0.0917783
(1308,1309]	0.089342
(1309,1310]	0.0947143
(1310,1311]	0.0917465
(1311,1312]	0.118097
(1312,1313]	0.0989473
(1313,1314]	0.0857852
(1314,1315]	0.109011
(1315,1316]	0.084467
(1316,1317]	0.0929733
(1317,1318]	0.0904756
(1318,1319]	0.0739204
(1319,1320]	0.0999735
(1320,1321]	0.0946908
(1321,1322]	0.094414
(1322,1323]	0.0972013
(1323,1324]	0.0743002
(1324,1325]	0.0940442
(1325,1326]	0.0764776
(1326,1327]	0.0829299
(1327,1328]	0.0988544
(1328,1329]	0.08581
(1329,1330]	0.110543
(1330,1331]	0.0768253
(1331,1332]	0.086803
(1332,1333]	0.0700365
(1333,1334]	0.108338
(1334,1335]	0.0913409
(1335,1336]	0.0995188
(1336,1337]	0.0852936
(1337,1338]	0.0906264
(1338,1339]	0.111147
(1339,1340]	0.109864
(1340,1341]	0.0894692
(1341,1342]	0.0890301
(1342,1343]	0.0884531
(1343,1344]	0.0772288
(1344,1345]	0.0804961
(1345,1346]	0.0919509
(1346,1347]	0.0814324
(1347,1348]	0.0950734
(1348,1349]	0.0943446
(1349,1350]	0.0970911
(1350,1351]	0.102327
(1351,1352]	0.0971161
(1352,1353]	0.102
(1353,1354]	0.08223
(1354,1355]	0.0974449
(1355,1356]	0.0807104
(1356,1357]	0.073322
(1357,1358]	0.104446
(1358,1359]	0.0874413
(1359,1360]	0.0974964
(1360,1361]	0.090435
(1361,1362]	0.0925928
(1362,1363]	0.0859083
(1363,1364]	0.0796703
(1364,1365]	0.0873728
(1365,1366]	0.104163
(1366,1367]	0.0915873
(1367,1368]	0.0906489
(1368,1369]	0.0796679
(1369,1370]	0.0876446
(1370,1371]	0.0916549
(1371,1372]	0.103008
(1372,1373]	0.10435
(1373,1374]	0.0773145
(1374,1375]	0.089804
(1375,1376]	0.0881364
(1376,1377]	0.0951488
(1377,1378]	0.0723487
(1378,1379]	0.0833086
(1379,1380]	0.103405
(1380,1381]	0.0922231
(1381,1382]	0.0866292
(1382,1383]	0.0837817
(1383,1384]	0.0938772
(1384,1385]	0.0975184
(1385,1386]	0.0912398
(1386,1387]	0.0842756
(1387,1388]	0.0957641
(1388,1389]	0.0942249
(1389,1390]	0.092601
(1390,1391]	0.0971469
(1391,1392]	0.102202
(1392,1393]	0.110074
(1393,1394]	0.0917021
(1394,1395]	0.0973934
(1395,1396]	0.0830997
(1396,1397]	0.0923283
(1397,1398]	0.0807733
(1398,1399]	0.0892761
(1399,1400]	0.0727258
(1400,1401]	0.0956228
(1401,1402]	0.0714418
(1402,1403]	0.101316
(1403,1404]	0.0880943
(1404,1405]	0.0964156
(1405,1406]	0.0908543
(1406,1407]	0.0757918
(1407,1408]	0.0947372
(1408,1409]	0.0965079
(1409,1410]	0.0862852
(1410,1411]	0.0912169
(1411,1412]	0.0975456
(1412,1413]	0.0875554
(1413,1414]	0.0802787
(1414,1415]	0.0770493
(1415,1416]	0.078276
(1416,1417]	0.0891937
(1417,1418]	0.0866412
(1418,1419]	0.0893848
(1419,1420]	0.0790474
(1420,1421]	0.0838329
(1421,1422]	0.0895501
(1422,1423]	0.0833045
(1423,1424]	0.0882015
(1424,1425]	0.0837351
(1425,1426]	0.0836115
(1426,1427]	0.0858153
(1427,1428]	0.0851628
(1428,1429]	0.0936024
(1429,1430]	0.084505
(1430,1431]	0.0743511
(1431,1432]	0.0857985
(1432,1433]	0.0910873
(1433,1434]	0.0793664
(1434,1435]	0.0789548
(1435,1436]	0.0932229
(1436,1437]	0.0835063
(1437,1438]	0.0833909
(1438,1439]	0.0918443
(1439,1440]	0.0865043
(1440,1441]	0.0845358
(1441,1442]	0.0812544
(1442,1443]	0.0996138
(1443,1444]	0.100856
(1444,1445]	0.0857067
(1445,1446]	0.0711326
(1446,1447]	0.0815581
(1447,1448]	0.0836222
(1448,1449]	0.0762378
(1449,1450]	0.0723436
(1450,1451]	0.0908929
(1451,1452]	0.089473
(1452,1453]	0.0886186
(1453,1454]	0.0930907
(1454,1455]	0.0705412
(1455,1456]	0.089102
(1456,1457]	0.0868443
(1457,1458]	0.0712574
(1458,1459]	0.0749355
(1459,1460]	0.0790344
(1460,1461]	0.0955381
(1461,1462]	0.0830458
(1462,1463]	0.0822326
(1463,1464]	0.0860678
(1464,1465]	0.0756509
(1465,1466]	0.0931319
(1466,1467]	0.0907858
(1467,1468]	0.0762889
(1468,1469]	0.0963338
(1469,1470]	0.0815729
(1470,1471]	0.0896498
(1471,1472]	0.0892469
(1472,1473]	0.0872539
(1473,1474]	0.0714088
(1474,1475]	0.0781432
(1475,1476]	0.0792627
(1476,1477]	0.0959661
(1477,1478]	0.0685226
(1478,1479]	0.077792
(1479,1480]	0.0850517
(1480,1481]	0.0809195
(1481,1482]	0.0795446
(1482,1483]	0.0804508
(1483,1484]	0.0719379
(1484,1485]	0.0778609
(1485,1486]	0.0899532
(1486,1487]	0.0704989
(1487,1488]	0.0737595
(1488,1489]	0.0750391
(1489,1490]	0.0880819
(1490,1491]	0.0870312
(1491,1492]	0.0844577
(1492,1493]	0.0859922
(1493,1494]	0.0867323
(1494,1495]	0.0839623
(1495,1496]	0.0918229
(1496,1497]	0.0880992
(1497,1498]	0.0686711
(1498,1499]	0.0872772
(1499,1500]	0.0784663
(1500,1501]	0.0738858
(1501,1502]	0.0933202
(1502,1503]	0.0902813
(1503,1504]	0.0897301
(1504,1505]	0.0820693
(1505,1506]	0.0809822
(1506,1507]	0.0854226
(1507,1508]	0.0748539
(1508,1509]	0.0840959
(1509,1510]	0.0846605
(1510,1511]	0.0741473
(1511,1512]	0.0798696
(1512,1513]	0.0727466
(1513,1514]	0.0868387
(1514,1515]	0.0863054
(1515,1516]	0.0827989
(1516,1517]	0.0881959
(1517,1518]	0.0849513
(1518,1519]	0.0817492
(1519,1520]	0.0921706
(1520,1521]	0.0840464
(1521,1522]	0.082559
(1522,1523]	0.0979259
(1523,1524]	0.0874456
(1524,1525]	0.0783257
(1525,1526]	0.0914471
(1526,1527]	0.0942942
(1527,1528]	0.0852547
(1528,1529]	0.0891813
(1529,1530]	0.078186
(1530,1531]	0.0686161
(1531,1532]	0.0841172
(1532,1533]	0.0791256
(1533,1534]	0.0742026
(1534,1535]	0.0864031
(1535,1536]	0.089522
(1536,1537]	0.0839095
(1537,1538]	0.0698058
(1538,1539]	0.0823477
(1539,1540]	0.0950157
(1540,1541]	0.0708533
(1541,1542]	0.0795267
(1542,1543]	0.0703086
(1543,1544]	0.0667083
(1544,1545]	0.10268
(1545,1546]	0.0827668
(1546,1547]	0.0820453
(1547,1548]	0.0880055
(1548,1549]	0.0769172
(1549,1550]	0.079623
(1550,1551]	0.093449
(1551,1552]	0.0856036
(1552,1553]	0.0864803
(1553,1554]	0.0784053
(1554,1555]	0.0740986
(1555,1556]	0.0952962
(1556,1557]	0.0838623
(1557,1558]	0.0778748
(1558,1559]	0.0803217
(1559,1560]	0.0861512
(1560,1561]	0.0966417
(1561,1562]	0.0925998
(1562,1563]	0.0771135
(1563,1564]	0.0774576
(1564,1565]	0.0994469
(1565,1566]	0.088578
(1566,1567]	0.0756966
(1567,1568]	0.0866799
(1568,1569]	0.0790335
(1569,1570]	0.0990631
(1570,1571]	0.0785608
(1571,1572]	0.0944001
(1572,1573]	0.0815803
(1573,1574]	0.0818834
(1574,1575]	0.078279
(1575,1576]	0.0845528
(1576,1577]	0.0887954
(1577,1578]	0.0723757
(1578,1579]	0.0846152
(1579,1580]	0.0727874
(1580,1581]	0.087261
(1581,1582]	0.0716872
(1582,1583]	0.0775752
(1583,1584]	0.0768342
(1584,1585]	0.0890861
(1585,1586]	0.08634
(1586,1587]	0.0921032
(1587,1588]	0.0741016
(1588,1589]	0.086321
(1589,1590]	0.0863611
(1590,1591]	0.0808329
(1591,1592]	0.0820276
(1592,1593]	0.0852757
(1593,1594]	0.0975452
(1594,1595]	0.0727573
(1595,1596]	0.095182
(1596,1597]	0.075263
(1597,1598]	0.0772519
(1598,1599]	0.0833364
(1599,1600]	0.0695715
(1600,1601]	0.0799354
(1601,1602]	0.0866959
(1602,1603]	0.082924
(1603,1604]	0.0853588
(1604,1605]	0.0734589
(1605,1606]	0.0803369
(1606,1607]	0.0650438
(1607,1608]	0.0805182
(1608,1609]	0.0749822
(1609,1610]	0.0781288
(1610,1611]	0.0831442
(1611,1612]	0.0734473
(1612,1613]	0.0704597
(1613,1614]	0.0770777
(1614,1615]	0.0808424
(1615,1616]	0.0817577
(1616,1617]	0.0798013
(1617,1618]	0.0767784
(1618,1619]	0.0761647
(1619,1620]	0.0843558
(1620,1621]	0.0933037
(1621,1622]	0.0806581
(1622,1623]	0.0835272
(1623,1624]	0.0694394
(1624,1625]	0.0792072
(1625,1626]	0.0865575
(1626,1627]	0.091416
(1627,1628]	0.0937287
(1628,1629]	0.0920491
(1629,1630]	0.083328
(1630,1631]	0.0822332
(1631,1632]	0.0668674
(1632,1633]	0.0809131
(1633,1634]	0.0842114
(1634,1635]	0.0773672
(1635,1636]	0.0873163
(1636,1637]	0.0895997
(1637,1638]	0.0847651
(1638,1639]	0.0818888
(1639,1640]	0.0738729
(1640,1641]	0.0843139
(1641,1642]	0.0812471
(1642,1643]	0.0717552
(1643,1644]	0.0819448
(1644,1645]	0.0806512
(1645,1646]	0.0819294
(1646,1647]	0.087654
(1647,1648]	0.0780018
(1648,1649]	0.0770357
(1649,1650]	0.0744141
(1650,1651]	0.0870301
(1651,1652]	0.0832121
(1652,1653]	0.0807798
(1653,1654]	0.0820182
(1654,1655]	0.0889957
(1655,1656]	0.0885698
(1656,1657]	0.0613029
(1657,1658]	0.0838622
(1658,1659]	0.0739053
(1659,1660]	0.0769565
(1660,1661]	0.0730803
(1661,1662]	0.0819336
(1662,1663]	0.074587
(1663,1664]	0.0822083
(1664,1665]	0.0805392
(1665,1666]	0.0807279
(1666,1667]	0.0794752
(1667,1668]	0.0678975
(1668,1669]	0.0770011
(1669,1670]	0.0859357
(1670,1671]	0.0726343
(1671,1672]	0.0727026
(1672,1673]	0.076162
(1673,1674]	0.0730046
(1674,1675]	0.0699373
(1675,1676]	0.0651289
(1676,1677]	0.0782115
(1677,1678]	0.0786241
(1678,1679]	0.0811362
(1679,1680]	0.0814858
(1680,1681]	0.0819645
(1681,1682]	0.0694632
(1682,1683]	0.0719847
(1683,1684]	0.0727327
(1684,1685]	0.0886511
(1685,1686]	0.0677737
(1686,1687]	0.0813952
(1687,1688]	0.0699744
(1688,1689]	0.0832501
(1689,1690]	0.0578011
(1690,1691]	0.0746188
(1691,1692]	0.0761386
(1692,1693]	0.078676
(1693,1694]	0.0853829
(1694,1695]	0.0686979
(1695,1696]	0.0810527
(1696,1697]	0.0685632
(1697,1698]	0.0783307
(1698,1699]	0.0766501
(1699,1700]	0.0896832
(1700,1701]	0.0809701
(1701,1702]	0.0718815
(1702,1703]	0.073505
(1703,1704]	0.0807434
(1704,1705]	0.0887839
(1705,1706]	0.0859669
(1706,1707]	0.0827744
(1707,1708]	0.0745647
(1708,1709]	0.0773707
(1709,1710]	0.0803682
(1710,1711]	0.0927333
(1711,1712]	0.0680682
(1712,1713]	0.0748656
(1713,1714]	0.0786509
(1714,1715]	0.0887766
(1715,1716]	0.0788675
(1716,1717]	0.067039
(1717,1718]	0.0742894
(1718,1719]	0.0799573
(1719,1720]	0.0881149
(1720,1721]	0.069283
(1721,1722]	0.0885751
(1722,1723]	0.0661761
(1723,1724]	0.0800872
(1724,1725]	0.0860161
(1725,1726]	0.0724224
(1726,1727]	0.0759646
(1727,1728]	0.0742645
(1728,1729]	0.0597124
(1729,1730]	0.0860117
(1730,1731]	0.0791209
(1731,1732]	0.0719813
(1732,1733]	0.0696531
(1733,1734]	0.0848985
(1734,1735]	0.0827627
(1735,1736]	0.0783565
(1736,1737]	0.0769085
(1737,1738]	0.0848984
(1738,1739]	0.0819752
(1739,1740]	0.0819061
(1740,1741]	0.082875
(1741,1742]	0.0798052
(1742,1743]	0.0764409
(1743,1744]	0.0764619
(1744,1745]	0.0717793
(1745,1746]	0.0827053
(1746,1747]	0.0852648
(1747,1748]	0.0864519
(1748,1749]	0.082714
(1749,1750]	0.0722417
(1750,1751]	0.0641415
(1751,1752]	0.0691003
(1752,1753]	0.0851965
(1753,1754]	0.0688241
(1754,1755]	0.0843671
(1755,1756]	0.0770714
(1756,1757]	0.0773827
(1757,1758]	0.0797186
(1758,1759]	0.0742658
(1759,1760]	0.0739098
(1760,1761]	0.0763143
(1761,1762]	0.069072
(1762,1763]	0.0664032
(1763,1764]	0.076251
(1764,1765]	0.0681377
(1765,1766]	0.070561
(1766,1767]	0.0799362
(1767,1768]	0.0678893
(1768,1769]	0.0816439
(1769,1770]	0.0766851
(1770,1771]	0.0864404
(1771,1772]	0.0712496
(1772,1773]	0.0721148
(1773,1774]	0.0683156
(1774,1775]	0.0766376
(1775,1776]	0.0767895
(1776,1777]	0.0675059
(1777,1778]	0.0759121
(1778,1779]	0.0685167
(1779,1780]	0.0833295
(1780,1781]	0.0858832
(1781,1782]	0.0796031
(1782,1783]	0.0723075
(1783,1784]	0.0662269
(1784,1785]	0.0721093
(1785,1786]	0.070167
(1786,1787]	0.0718267
(1787,1788]	0.0835961
(1788,1789]	0.0842494
(1789,1790]	0.0714324
(1790,1791]	0.0747657
(1791,1792]	0.0834432
(1792,1793]	0.0723743
(1793,1794]	0.059853
(1794,1795]	0.0659378
(1795,1796]	0.0774106
(1796,1797]	0.0724247
(1797,1798]	0.0863551
(1798,1799]	0.0604884
(1799,1800]	0.0703363
(1800,1801]	0.0828379
(1801,1802]	0.0755806
(1802,1803]	0.0595532
(1803,1804]	0.0773474
(1804,1805]	0.0793758
(1805,1806]	0.085589
(1806,1807]	0.0662626
(1807,1808]	0.0793924
(1808,1809]	0.071749
(1809,1810]	0.0669616
(1810,1811]	0.0730683
(1811,1812]	0.0850233
(1812,1813]	0.0812203
(1813,1814]	0.0752201
(1814,1815]	0.0809932
(1815,1816]	0.0827293
(1816,1817]	0.0761666
(1817,1818]	0.0762286
(1818,1819]	0.0789789
(1819,1820]	0.0815143
(1820,1821]	0.0681817
(1821,1822]	0.0696048
(1822,1823]	0.0857617
(1823,1824]	0.0686091
(1824,1825]	0.0706394
(1825,1826]	0.0807469
(1826,1827]	0.0713171
(1827,1828]	0.074581
(1828,1829]	0.0608533
(1829,1830]	0.0716637
(1830,1831]	0.0636113
(1831,1832]	0.067682
(1832,1833]	0.0733138
(1833,1834]	0.0834454
(1834,1835]	0.0713332
(1835,1836]	0.0682248
(1836,1837]	0.0703325
(1837,1838]	0.0906274
(1838,1839]	0.0677854
(1839,1840]	0.0744242
(1840,1841]	0.0633103
(1841,1842]	0.0662129
(1842,1843]	0.075179
(1843,1844]	0.0566935
(1844,1845]	0.0639254
(1845,1846]	0.0645207
(1846,1847]	0.0615556
(1847,1848]	0.0744739
(1848,1849]	0.0704347
(1849,1850]	0.0762179
(1850,1851]	0.0672947
(1851,1852]	0.064167
(1852,1853]	0.0759308
(1853,1854]	0.0821162
(1854,1855]	0.066745
(1855,1856]	0.0757135
(1856,1857]	0.0735088
(1857,1858]	0.089449
(1858,1859]	0.0786011
(1859,1860]	0.0831993
(1860,1861]	0.0654497
(1861,1862]	0.0655742
(1862,1863]	0.0772279
(1863,1864]	0.0874476
(1864,1865]	0.0797056
(1865,1866]	0.0711184
(1866,1867]	0.0756603
(1867,1868]	0.0717881
(1868,1869]	0.0779631
(1869,1870]	0.0737221
(1870,1871]	0.0780945
(1871,1872]	0.0664936
(1872,1873]	0.0693743
(1873,1874]	0.058358
(1874,1875]	0.0814854
(1875,1876]	0.0777626
(1876,1877]	0.067707
(1877,1878]	0.0844131
(1878,1879]	0.0826779
(1879,1880]	0.0653089
(1880,1881]	0.0686802
(1881,1882]	0.0639086
(1882,1883]	0.0595819
(1883,1884]	0.0715261
(1884,1885]	0.0655134
(1885,1886]	0.0890889
(1886,1887]	0.0719487
(1887,1888]	0.0624272
(1888,1889]	0.0699051
(1889,1890]	0.0707035
(1890,1891]	0.0712198
(1891,1892]	0.0683925
(1892,1893]	0.0795017
(1893,1894]	0.0746255
(1894,1895]	0.0668041
(1895,1896]	0.0737704
(1896,1897]	0.0662349
(1897,1898]	0.0781203
(1898,1899]	0.0804996
(1899,1900]	0.0832961
(1900,1901]	0.076051
(1901,1902]	0.0812508
(1902,1903]	0.0678037
(1903,1904]	0.0627541
(1904,1905]	0.0672978
(1905,1906]	0.0637081
(1906,1907]	0.0744101
(1907,1908]	0.0694828
(1908,1909]	0.0734453
(1909,1910]	0.0688379
(1910,1911]	0.0813716
(1911,1912]	0.0761986
(1912,1913]	0.0661862
(1913,1914]	0.0739246
(1914,1915]	0.0894416
(1915,1916]	0.0689691
(1916,1917]	0.0748224
(1917,1918]	0.0732808
(1918,1919]	0.0640963
(1919,1920]	0.0633369
(1920,1921]	0.0806343
(1921,1922]	0.065267
(1922,1923]	0.074292
(1923,1924]	0.0796606
(1924,1925]	0.0726997
(1925,1926]	0.0663571
(1926,1927]	0.068004
(1927,1928]	0.0766042
(1928,1929]	0.0703853
(1929,1930]	0.0739116
(1930,1931]	0.0766116
(1931,1932]	0.067109
(1932,1933]	0.0629045
(1933,1934]	0.0706353
(1934,1935]	0.0643424
(1935,1936]	0.0677804
(1936,1937]	0.0679588
(1937,1938]	0.0832272
(1938,1939]	0.072333
(1939,1940]	0.0661498
(1940,1941]	0.0846967
(1941,1942]	0.0753072
(1942,1943]	0.0647537
(1943,1944]	0.0829945
(1944,1945]	0.0733154
(1945,1946]	0.0771763
(1946,1947]	0.0648621
(1947,1948]	0.074763
(1948,1949]	0.0685271
(1949,1950]	0.0635727
(1950,1951]	0.0724562
(1951,1952]	0.0746324
(1952,1953]	0.0745965
(1953,1954]	0.0701958
(1954,1955]	0.0752835
(1955,1956]	0.0610835
(1956,1957]	0.0724591
(1957,1958]	0.0772224
(1958,1959]	0.059786
(1959,1960]	0.070061
(1960,1961]	0.0655038
(1961,1962]	0.0638038
(1962,1963]	0.0694986
(1963,1964]	0.0684541
(1964,1965]	0.0644624
(1965,1966]	0.072545
(1966,1967]	0.0710879
(1967,1968]	0.0705085
(1968,1969]	0.0626927
(1969,1970]	0.0776794
(1970,1971]	0.0627961
(1971,1972]	0.0622971
(1972,1973]	0.0670226
(1973,1974]	0.070542
(1974,1975]	0.0747069
(1975,1976]	0.0788967
(1976,1977]	0.0657887
(1977,1978]	0.0581249
(1978,1979]	0.0576815
(1979,1980]	0.0797182
(1980,1981]	0.0702076
(1981,1982]	0.0775067
(1982,1983]	0.0695951
(1983,1984]	0.0686385
(1984,1985]	0.06427
(1985,1986]	0.0731734
(1986,1987]	0.0755248
(1987,1988]	0.0874142
(1988,1989]	0.0713754
(1989,1990]	0.0676428
(1990,1991]	0.0744878
(1991,1992]	0.0665667
(1992,1993]	0.0679962
(1993,1994]	0.0622333
(1994,1995]	0.0592059
(1995,1996]	0.0550319
(1996,1997]	0.0786568
(1997,1998]	0.067648
(1998,1999]	0.0651633
[truncated: 12 more rows]

## Sheet: Figure 1C
Site	MAF
0	0.025
1	0.025
2	0.025
3	0.25
4	0.325
5	0.025
6	0.025
7	0.25
8	0.025
9	0.35
10	0.125
11	0.325
12	0.325
13	0.325
14	0.325
15	0.025
16	0.05
17	0.275
18	0.05
19	0.375
20	0.375
21	0.375
22	0.025
23	0.025
24	0.175
25	0.225
26	0.05
27	0.075
28	0.025
29	0.225
30	0.05
31	0.05
32	0.175
33	0.1
34	0.05
35	0.175
36	0.075
37	0.025
38	0.025
39	0.2
40	0.025
41	0.05
42	0.05
43	0.025
44	0.025
45	0.025
46	0.1
47	0.05
48	0.3
49	0.3
50	0.025
51	0.025
52	0.025
53	0.075
54	0.075
55	0.075
56	0.075
57	0.05
58	0.225
59	0.275
60	0.05
61	0.05
62	0.05
63	0.325
64	0.05
65	0.05
66	0.05
67	0.025
68	0.275
69	0.25
70	0.025
71	0.025
72	0.175
73	0.025
74	0.025
75	0.325
76	0.3
77	0.1
78	0.325
79	0.025
80	0.025
81	0.5
82	0.225
83	0.075
84	0.075
85	0.2
86	0.075
87	0.075
88	0.025
89	0.5
90	0.5
91	0.2
92	0.075
93	0.4
94	0.1
95	0.425
96	0.075
97	0.125
98	0.025
99	0.2
100	0.025
101	0.1
102	0.05
103	0.325
104	0.05
105	0.05
106	0.5
107	0.5
108	0.075
109	0.225
110	0.075
111	0.15
112	0.15
113	0.15
114	0.15
115	0.4
116	0.025
117	0.1
118	0.125
119	0.325
120	0.325
121	0.325
122	0.025
123	0.025
124	0.025
125	0.025
126	0.05
127	0.1
128	0.2
129	0.025
130	0.025
131	0.425
132	0.075
133	0.025
134	0.475
135	0.475
136	0.075
137	0.45
138	0.05
139	0.075
140	0.45
141	0.5
142	0.275
143	0.475
144	0.025
145	0.1
146	0.175
147	0.25
148	0.025
149	0.25
150	0.175
151	0.25
152	0.025
153	0.225
154	0.025
155	0.05
156	0.1
157	0.325
158	0.025
159	0.025
160	0.025
161	0.025
162	0.025
163	0.025
164	0.025
165	0.425
166	0.025
167	0.05
168	0.025
169	0.025
170	0.025
171	0.025
172	0.025
173	0.025
174	0.1
175	0.125
176	0.125
177	0.025
178	0.325
179	0.1
180	0.025
181	0.1
182	0.025
183	0.5
184	0.1
185	0.1
186	0.1
187	0.1
188	0.45
189	0.05
190	0.175
191	0.4
192	0.025
193	0.4
194	0.05
195	0.05
196	0.375
197	0.25
198	0.025
199	0.025
200	0.025
201	0.05
202	0.075
203	0.05
204	0.075
205	0.05
206	0.05
207	0.025
208	0.425
209	0.05
210	0.05
211	0.05
212	0.05
213	0.05
214	0.125
215	0.025
216	0.05
217	0.05
218	0.05
219	0.275
220	0.275
221	0.275
222	0.275
223	0.025
224	0.275
225	0.05
226	0.1
227	0.075
228	0.025
229	0.075
230	0.05
231	0.05
232	0.075
233	0.05
234	0.05
235	0.175
236	0.025
237	0.05
238	0.05
239	0.05
240	0.175
241	0.45
242	0.025
243	0.025
244	0.2
245	0.1
246	0.075
247	0.075
248	0.05
249	0.075
250	0.05
251	0.225
252	0.225
253	0.05
254	0.025
255	0.025
256	0.05
257	0.05
258	0.05
259	0.05
260	0.05
261	0.05
262	0.05
263	0.05
264	0.025
265	0.05
266	0.025
267	0.1
268	0.1
269	0.2
270	0.25
271	0.25
272	0.05
273	0.025
274	0.125
275	0.075
276	0.075
277	0.05
278	0.075
279	0.05
280	0.025
281	0.05
282	0.05
283	0.075
284	0.3
285	0.05
286	0.05
287	0.05
288	0.325
289	0.025
290	0.05
291	0.025
292	0.4
293	0.025
294	0.025
295	0.325
296	0.325
297	0.325
298	0.25
299	0.05
300	0.05
301	0.05
302	0.05
303	0.3
304	0.05
305	0.3
306	0.025
307	0.025
308	0.025
309	0.05
310	0.05
311	0.05
312	0.025
313	0.25
314	0.025
315	0.05
316	0.05
317	0.3
318	0.25
319	0.3
320	0.3
321	0.3
322	0.3
323	0.3
324	0.35
325	0.05
326	0.3
327	0.3
328	0.275
329	0.025
330	0.025
331	0.3
332	0.3
333	0.3
334	0.3
335	0.4
336	0.3
337	0.05
338	0.325
339	0.1
340	0.35
341	0.325
342	0.325
343	0.05
344	0.05
345	0.05
346	0.05
347	0.2
348	0.15
349	0.05
350	0.25
351	0.375
352	0.05
353	0.05
354	0.05
355	0.125
356	0.05
357	0.025
358	0.375
359	0.475
360	0.4
361	0.05
362	0.225
363	0.225
364	0.225
365	0.05
366	0.425
367	0.05
368	0.025
369	0.5
370	0.025
371	0.425
372	0.425
373	0.025
374	0.2
375	0.325
376	0.425
377	0.025
378	0.425
379	0.425
380	0.5
381	0.025
382	0.475
383	0.475
384	0.475
385	0.025
386	0.025
387	0.025
388	0.025
389	0.05
390	0.05
391	0.025
392	0.05
393	0.475
394	0.025
395	0.025
396	0.025
397	0.025
398	0.225
399	0.025
400	0.3
401	0.275
402	0.3
403	0.1
404	0.375
405	0.025
406	0.125
407	0.025
408	0.125
409	0.025
410	0.075
411	0.1
412	0.025
413	0.025
414	0.5
415	0.075
416	0.025
417	0.025
418	0.025
419	0.025
420	0.025
421	0.475
422	0.075
423	0.2
424	0.475
425	0.45
426	0.45
427	0.2
428	0.2
429	0.2
430	0.2
431	0.5
432	0.275
433	0.25
434	0.25
435	0.5
436	0.5
437	0.5
438	0.5
439	0.5
440	0.475
441	0.025
442	0.2
443	0.175
444	0.025
445	0.075
446	0.075
447	0.075
448	0.025
449	0.075
450	0.15
451	0.225
452	0.025
453	0.05
454	0.25
455	0.225
456	0.225
457	0.225
458	0.225
459	0.225
460	0.225
461	0.075
462	0.075
463	0.075
464	0.075
465	0.05
466	0.075
467	0.3
468	0.35
469	0.3
470	0.425
471	0.25
472	0.325
473	0.025
474	0.05
475	0.25
476	0.05
477	0.325
478	0.375
479	0.4
480	0.05
481	0.125
482	0.325
483	0.175
484	0.025
485	0.225
486	0.05
487	0.025
488	0.05
489	0.05
490	0.05
491	0.35
492	0.2
493	0.35
494	0.075
495	0.375
496	0.1
497	0.35
498	0.35
499	0.2
500	0.35
501	0.025
502	0.05
503	0.05
504	0.05
505	0.05
506	0.05
507	0.175
508	0.35
509	0.075
510	0.025
511	0.35
512	0.05
513	0.05
514	0.05
515	0.05
516	0.375
517	0.05
518	0.025
519	0.05
520	0.05
521	0.05
522	0.025
523	0.05
524	0.175
525	0.05
526	0.075
527	0.05
528	0.05
529	0.075
530	0.425
531	0.025
532	0.35
533	0.425
534	0.05
535	0.05
536	0.025
537	0.025
538	0.025
539	0.025
540	0.05
541	0.05
542	0.1
543	0.375
544	0.025
545	0.45
546	0.05
547	0.375
548	0.375
549	0.075
550	0.375
551	0.275
552	0.275
553	0.275
554	0.025
555	0.125
556	0.025
557	0.225
558	0.05
559	0.025
560	0.475
561	0.4
562	0.05
563	0.025
564	0.025
565	0.025
566	0.375
567	0
568	0.025
569	0.05
570	0.325
571	0.375
572	0.05
573	0.075
574	0.075
575	0.075
576	0.325
577	0.025
578	0.05
579	0.025
580	0.05
581	0.05
582	0.025
583	0.1
584	0.1
585	0.025
586	0.325
587	0.325
588	0.1
589	0.025
590	0.125
591	0.1
592	0.125
593	0.1
594	0.1
595	0.05
596	0.1
597	0.025
598	0.05
599	0.025
600	0.125
601	0.025
602	0.1
603	0.025
604	0.025
605	0.1
606	0.1
607	0.1
608	0.025
609	0.025
610	0.025
611	0.35
612	0.5
613	0.5
614	0.05
615	0.05
616	0.075
617	0.05
618	0.05
619	0.05
620	0.025
621	0.375
622	0.05
623	0.15
624	0.1
625	0.025
626	0.025
627	0.225
628	0.025
629	0.05
630	0.05
631	0.05
632	0.025
633	0.05
634	0.025
635	0.025
636	0.3
637	0.05
638	0.05
639	0.075
640	0.05
641	0.05
642	0.025
643	0.075
644	0.175
645	0.05
646	0
647	0.025
648	0.3
649	0.025
650	0.025
651	0.275
652	0.025
653	0.025
654	0.25
655	0.025
656	0.025
657	0.025
658	0.225
659	0.2
660	0.025
661	0.025
662	0.1
663	0.05
664	0.25
665	0.025
666	0.05
667	0.425
668	0.05
669	0.05
670	0.05
671	0.025
672	0.225
673	0.025
674	0.025
675	0.05
676	0.025
677	0.225
678	0.05
679	0.05
680	0.05
681	0.025
682	0.025
683	0.05
684	0.025
685	0.025
686	0.025
687	0.05
688	0.05
689	0.05
690	0.025
691	0.35
692	0.125
693	0.05
694	0.025
695	0.025
696	0.1
697	0.05
698	0.4
699	0.05
700	0.05
701	0.05
702	0.05
703	0.375
704	0.05
705	0.2
706	0.175
707	0.2
708	0.025
709	0.075
710	0.025
711	0.425
712	0.175
713	0.25
714	0.25
715	0.025
716	0.025
717	0.05
718	0.15
719	0.025
720	0.45
721	0.125
722	0.025
723	0.375
724	0.275
725	0.05
726	0.2
727	0.025
728	0.05
729	0.025
730	0.25
731	0.25
732	0.025
733	0.05
734	0.025
735	0.2
736	0.2
737	0.05
738	0.1
739	0.05
740	0.025
741	0.025
742	0.025
743	0.05
744	0.05
745	0.45
746	0.025
747	0.05
748	0.125
749	0.475
750	0.025
751	0.05
752	0.3
753	0.35
754	0.35
755	0.375
756	0.025
757	0.375
758	0.025
759	0.025
760	0.05
761	0.05
762	0.05
763	0.05
764	0.025
765	0.05
766	0.05
767	0.05
768	0.05
769	0.05
770	0.05
771	0.05
772	0.05
773	0.05
774	0.05
775	0.15
776	0.05
777	0.05
778	0.025
779	0.425
780	0.05
781	0.05
782	0.05
783	0.05
784	0.35
785	0.35
786	0.45
787	0.05
788	0.05
789	0.05
790	0.05
791	0.05
792	0.05
793	0.05
794	0.05
795	0.05
796	0.05
797	0.05
798	0.05
799	0.025
800	0.05
801	0.05
802	0.05
803	0.025
804	0.15
805	0.3
806	0.05
807	0.05
808	0.05
809	0.025
810	0.05
811	0.05
812	0.225
813	0.2
814	0.025
815	0.075
816	0.025
817	0.05
818	0.025
819	0.05
820	0.025
821	0.05
822	0.175
823	0.05
824	0.05
825	0.175
826	0.05
827	0.125
828	0.05
829	0.025
830	0.475
831	0.025
832	0.125
833	0.025
834	0.1
835	0.025
836	0.025
837	0.025
838	0.05
839	0.025
840	0.025
841	0.05
842	0.05
843	0.15
844	0.1
845	0.025
846	0.025
847	0.05
848	0.075
849	0.025
850	0.075
851	0.025
852	0.075
853	0.125
854	0.025
855	0.025
856	0.1
857	0.025
858	0.025
859	0.075
860	0.475
861	0.025
862	0.125
863	0.3
864	0.075
865	0.025
866	0.05
867	0.25
868	0.025
869	0.05
870	0.325
871	0.05
872	0.025
873	0.225
874	0.35
875	0.225
876	0.025
877	0.025
878	0.075
879	0.125
880	0.05
881	0.125
882	0.2
883	0.075
884	0.075
885	0.075
886	0.05
887	0.025
888	0.025
889	0.075
890	0.05
891	0.025
892	0.075
893	0.1
894	0.075
895	0.075
896	0.075
897	0.075
898	0.05
899	0.05
900	0.225
901	0.025
902	0.025
903	0.1
904	0
905	0.05
906	0.325
907	0.325
908	0.025
909	0.025
910	0.025
911	0.025
912	0.025
913	0.35
914	0.025
915	0.025
916	0.025
917	0.025
918	0.4
919	0.025
920	0.1
921	0.15
922	0.2
923	0.025
924	0.05
925	0.025
926	0.025
927	0.025
928	0.05
929	0.2
930	0.05
931	0.025
932	0.05
933	0.025
934	0.425
935	0.025
936	0.35
937	0.05
938	0.425
939	0.425
940	0.425
941	0.025
942	0.425
943	0.05
944	0.075
945	0.025
946	0.2
947	0.5
948	0.05
949	0.125
950	0.025
951	0.025
952	0.025
953	0.05
954	0.275
955	0.275
956	0.025
957	0.275
958	0.05
959	0.225
960	0.025
961	0.35
962	0.375
963	0
964	0.3
965	0.275
966	0.5
967	0.025
968	0.175
969	0.275
970	0.075
971	0.35
972	0.175
973	0.075
974	0.3
975	0.075
976	0.425
977	0.05
978	0.025
979	0.05
980	0.35
981	0.05
982	0.125
983	0.025
984	0.475
985	0.025
986	0.025
987	0.025
988	0.025
989	0.15
990	0.025
991	0.05
992	0.4
993	0.025
994	0.05
995	0.025
996	0.05
997	0.05
998	0.075
999	0.1
1000	0.1
1001	0.1
1002	0.1
1003	0.05
1004	0.05
1005	0.175
1006	0.075
1007	0.025
1008	0.15
1009	0.15
1010	0.15
1011	0.15
1012	0.15
1013	0.025
1014	0.2
1015	0.025
1016	0.075
1017	0.15
1018	0.15
1019	0.15
1020	0.35
1021	0.075
1022	0.025
1023	0.025
1024	0.075
1025	0.025
1026	0.025
1027	0.05
1028	0.475
1029	0.05
1030	0.1
1031	0.15
1032	0.025
1033	0.025
1034	0.025
1035	0.125
1036	0.05
1037	0.025
1038	0.05
1039	0.1
1040	0.05
1041	0.125
1042	0.025
1043	0.475
1044	0.05
1045	0.025
1046	0.4
1047	0.025
1048	0.025
1049	0.025
1050	0.025
1051	0.025
1052	0.025
1053	0.025
1054	0.025
1055	0.3
1056	0.025
1057	0.05
1058	0.025
1059	0.025
1060	0.025
1061	0.025
1062	0.025
1063	0.025
1064	0.025
1065	0.025
1066	0.025
1067	0.05
1068	0.025
1069	0.025
1070	0.025
1071	0.25
1072	0.5
1073	0.2
1074	0.225
1075	0.35
1076	0.025
1077	0.275
1078	0.025
1079	0.025
1080	0.375
1081	0.025
1082	0.225
1083	0.225
1084	0.375
1085	0.025
1086	0.225
1087	0.05
1088	0.025
1089	0.025
1090	0.1
1091	0.05
1092	0.025
1093	0.35
1094	0.05
1095	0.025
1096	0.025
1097	0.225
1098	0.5
1099	0.05
1100	0.3
1101	0.025
1102	0.025
1103	0.175
1104	0.1
1105	0.175
1106	0.275
1107	0.025
1108	0.325
1109	0.05
1110	0.05
1111	0.5
1112	0.1
1113	0.05
1114	0.275
1115	0.175
1116	0.2
1117	0.025
1118	0.275
1119	0.45
1120	0.025
1121	0.25
1122	0.3
1123	0.25
1124	0.175
1125	0.25
1126	0.025
1127	0.1
1128	0.05
1129	0.025
1130	0.5
1131	0.275
1132	0.075
1133	0.275
1134	0.475
1135	0.475
1136	0.125
1137	0.025
1138	0.025
1139	0.025
1140	0.475
1141	0.025
1142	0.05
1143	0.075
1144	0.05
1145	0.275
1146	0.05
1147	0.175
1148	0.025
1149	0.25
1150	0.125
1151	0.1
1152	0.05
1153	0.025
1154	0.025
1155	0.05
1156	0.05
1157	0.025
1158	0.075
1159	0.05
1160	0.125
1161	0.025
1162	0.225
1163	0.025
1164	0.025
1165	0.1
1166	0.025
1167	0.025
1168	0.025
1169	0.225
1170	0.1
1171	0.025
1172	0.075
1173	0.125
1174	0.225
1175	0.325
1176	0.125
1177	0.025
1178	0.1
1179	0.025
1180	0.3
1181	0.1
1182	0.1
1183	0.025
1184	0.05
1185	0.275
1186	0.1
1187	0.025
1188	0.025
1189	0.4
1190	0.325
1191	0.025
1192	0.025
1193	0.025
1194	0.025
1195	0.475
1196	0.425
1197	0
1198	0.025
1199	0.375
1200	0.475
1201	0.025
1202	0.05
1203	0.025
1204	0.025
1205	0.025
1206	0.025
1207	0.025
1208	0.025
1209	0.175
1210	0.325
1211	0.075
1212	0.4
1213	0.025
1214	0.05
1215	0.025
1216	0.025
1217	0.025
1218	0.025
1219	0.025
1220	0.475
1221	0.025
1222	0.35
1223	0.275
1224	0.075
1225	0.025
1226	0.075
1227	0.375
1228	0.1
1229	0.45
1230	0.4
1231	0.025
1232	0.2
1233	0.5
1234	0.075
1235	0.425
1236	0.35
1237	0.025
1238	0.275
1239	0.275
1240	0.475
1241	0.225
1242	0.45
1243	0.225
1244	0.025
1245	0.025
1246	0.025
1247	0.475
1248	0.475
1249	0.475
1250	0.25
1251	0.025
1252	0.25
1253	0.025
1254	0.025
1255	0.025
1256	0.3
1257	0.025
1258	0.025
1259	0.025
1260	0.05
1261	0.05
1262	0.05
1263	0.125
1264	0.05
1265	0.15
1266	0.025
1267	0.175
1268	0.025
1269	0.025
1270	0.475
1271	0.475
1272	0.125
1273	0.075
1274	0.125
1275	0.2
1276	0.2
1277	0.425
1278	0.15
1279	0.025
1280	0.025
1281	0.425
1282	0.025
1283	0.4
1284	0.025
1285	0.025
1286	0.4
1287	0.025
1288	0.325
1289	0.05
1290	0.225
1291	0.225
1292	0.025
1293	0.45
1294	0.1
1295	0.45
1296	0.05
1297	0.05
1298	0.05
1299	0.05
1300	0.05
1301	0.025
1302	0.05
1303	0.05
1304	0.05
1305	0.175
1306	0.025
1307	0.025
1308	0.025
1309	0.2
1310	0.25
1311	0.25
1312	0.075
1313	0.05
1314	0.25
1315	0.025
1316	0.025
1317	0.025
1318	0.2
1319	0.05
1320	0.325
1321	0.05
1322	0.3
1323	0.325
1324	0.325
1325	0.3
1326	0.3
1327	0.275
1328	0.375
1329	0.35
1330	0.025
1331	0.3
1332	0.35
1333	0.3
1334	0.3
1335	0.3
1336	0.025
1337	0.5
1338	0.025
1339	0.025
1340	0.225
1341	0.225
1342	0.225
1343	0.025
1344	0.1
1345	0.15
1346	0.025
1347	0.025
1348	0.1
1349	0.025
1350	0.025
1351	0.025
1352	0.025
1353	0.025
1354	0.025
1355	0.025
1356	0.025
1357	0.05
1358	0.025
1359	0.35
1360	0.375
1361	0.025
1362	0.025
1363	0.45
1364	0.025
1365	0.025
1366	0.475
1367	0.025
1368	0.425
1369	0.075
1370	0.025
1371	0.375
1372	0.375
1373	0.45
1374	0.025
1375	0.025
1376	0.025
1377	0.025
1378	0.025
1379	0.025
1380	0.075
1381	0.075
1382	0.025
1383	0.075
1384	0.025
1385	0.275
1386	0.05
1387	0.05
1388	0.025
1389	0.025
1390	0.025
1391	0.05
1392	0.05
1393	0.175
1394	0.05
1395	0.025
1396	0.025
1397	0.075
1398	0.025
1399	0.1
1400	0.025
1401	0.4
1402	0.4
1403	0.4
1404	0.4
1405	0.025
1406	0.4
1407	0.4
1408	0.4
1409	0.4
1410	0.4
1411	0.4
1412	0.15
1413	0.4
1414	0.05
1415	0.4
1416	0.025
1417	0.3
1418	0.4
1419	0.4
1420	0.4
1421	0.05
1422	0.25
1423	0.275
1424	0.1
1425	0.475
1426	0.475
1427	0.475
1428	0.475
1429	0.475
1430	0.475
1431	0.475
1432	0.475
1433	0.475
1434	0.475
1435	0.475
1436	0.475
1437	0.025
1438	0.025
1439	0.05
1440	0.025
1441	0.025
1442	0.025
1443	0.075
1444	0.025
1445	0.325
1446	0.025
1447	0.025
1448	0.25
1449	0.4
1450	0.2
1451	0.025
1452	0.3
1453	0.2
1454	0.2
1455	0.3
1456	0.2
1457	0.025
1458	0.125
1459	0.025
1460	0.025
1461	0.075
1462	0.025
1463	0.1
1464	0.1
1465	0.15
1466	0.1
1467	0.125
1468	0.125
1469	0.25
1470	0.25
1471	0.2
1472	0.2
1473	0.4
1474	0.4
1475	0.1
1476	0.025
1477	0.025
1478	0.025
1479	0.025
1480	0.45
1481	0.025
1482	0.025
1483	0.475
1484	0.025
1485	0.025
1486	0.025
1487	0.5
1488	0.025
1489	0.1
1490	0.1
1491	0.4
1492	0.3
1493	0.25
1494	0.375
1495	0.05
1496	0.075
1497	0.275
1498	0.15
1499	0.075
1500	0.075
1501	0.025
1502	0.075
1503	0.075
1504	0.075
1505	0.125
1506	0.275
1507	0.025
1508	0.025
1509	0.35
1510	0.025
1511	0.025
1512	0.025
1513	0.225
1514	0.45
1515	0.075
1516	0.325
1517	0.025
1518	0.025
1519	0.425
1520	0.025
1521	0.025
1522	0.125
1523	0.425
1524	0.05
1525	0.025
1526	0.025
1527	0.075
1528	0.025
1529	0.025
1530	0.025
1531	0.025
1532	0.025
1533	0.1
1534	0.05
1535	0.05
1536	0.175
1537	0.025
1538	0.025
1539	0.075
1540	0.025
1541	0.025
1542	0.025
1543	0.025
1544	0.3
1545	0.275
1546	0.275
1547	0.05
1548	0.025
1549	0.075
1550	0.025
1551	0.125
1552	0.075
1553	0.025
1554	0.1
1555	0.075
1556	0.075
1557	0.025
1558	0.025
1559	0.025
1560	0.025
1561	0.025
1562	0.025
1563	0.025
1564	0.075
1565	0.025
1566	0.075
1567	0.025
1568	0.025
1569	0.025
1570	0.025
1571	0.025
1572	0.025
1573	0.1
1574	0.025
1575	0.45
1576	0.025
1577	0.025
1578	0.25
1579	0.025
1580	0.025
1581	0.025
1582	0.025
1583	0.025
1584	0.05
1585	0.075
1586	0.025
1587	0.05
1588	0.025
1589	0.025
1590	0.025
1591	0.025
1592	0.1
1593	0.175
1594	0.275
1595	0.025
1596	0.1
1597	0.35
1598	0.1
1599	0.35
1600	0.1
1601	0.1
1602	0.1
1603	0.1
1604	0.1
1605	0.1
1606	0.1
1607	0.1
1608	0.35
1609	0.05
1610	0
1611	0.025
1612	0.025
1613	0.025
1614	0.025
1615	0.2
1616	0.2
1617	0.025
1618	0.05
1619	0.1
1620	0.1
1621	0.1
1622	0.025
1623	0.325
1624	0.025
1625	0.3
1626	0.25
1627	0.025
1628	0.025
1629	0.225
1630	0.15
1631	0.2
1632	0.175
1633	0.025
1634	0.2
1635	0.175
1636	0.175
1637	0.175
1638	0.4
1639	0.025
1640	0.025
1641	0.025
1642	0.5
1643	0.25
1644	0.5
1645	0.225
1646	0.025
1647	0.25
1648	0.25
1649	0.3
1650	0.1
1651	0.025
1652	0.1
1653	0.1
1654	0.025
1655	0.45
1656	0.325
1657	0.025
1658	0
1659	0.225
1660	0.225
1661	0.025
1662	0.225
1663	0.25
1664	0.25
1665	0.025
1666	0.25
1667	0
1668	0.475
1669	0
1670	0.475
1671	0.075
1672	0.025
1673	0.025
1674	0.025
1675	0.025
1676	0.025
1677	0.225
1678	0.025
1679	0.225
1680	0.2
1681	0.175
1682	0.075
1683	0.025
1684	0.025
1685	0.025
1686	0.025
1687	0.225
1688	0.225
1689	0.175
1690	0.025
1691	0.025
1692	0.025
1693	0.025
1694	0.025
1695	0.3
1696	0.025
1697	0.025
1698	0.15
1699	0.075
1700	0.3
1701	0.025
1702	0.025
1703	0.15
1704	0.075
1705	0.025
1706	0.025
1707	0.45
1708	0.025
1709	0.025
1710	0.025
1711	0.025
1712	0.025
1713	0.025
1714	0.025
1715	0.025
1716	0.025
1717	0.025
1718	0.15
1719	0.175
1720	0.475
1721	0.15
1722	0.025
1723	0.3
1724	0.025
1725	0.425
1726	0.025
1727	0.05
1728	0.025
1729	0.025
1730	0.225
1731	0.025
1732	0.025
1733	0.05
1734	0.275
1735	0.35
1736	0.05
1737	0.4
1738	0.425
1739	0.025
1740	0.275
1741	0.275
1742	0.275
1743	0.025
1744	0.075
1745	0.025
1746	0.025
1747	0.275
1748	0.275
1749	0.025
1750	0.05
1751	0.275
1752	0.025
1753	0.375
1754	0.025
1755	0.275
1756	0.025
1757	0.05
1758	0.025
1759	0.05
1760	0.05
1761	0.025
1762	0.425
1763	0.275
1764	0.025
1765	0.025
1766	0.075
1767	0.025
1768	0.025
1769	0.025
1770	0.025
1771	0.025
1772	0.025
1773	0.1
1774	0.15
1775	0.175
1776	0.05
1777	0.325
1778	0.05
1779	0.025
1780	0.075
1781	0.275
1782	0.05
1783	0.05
1784	0.05
1785	0.05
1786	0.4
1787	0.4
1788	0.4
1789	0.425
1790	0.425
1791	0.425
1792	0.025
1793	0.45
1794	0.075
1795	0.225
1796	0.025
1797	0.225
1798	0.025
1799	0.15
1800	0.05
1801	0.025
1802	0.05
1803	0.05
1804	0.05
1805	0.025
1806	0.025
1807	0.025
1808	0.4
1809	0.05
1810	0.075
1811	0.025
1812	0.025
1813	0.025
1814	0.025
1815	0.025
1816	0.025
1817	0.475
1818	0.05
1819	0.3
1820	0.3
1821	0.3
1822	0.3
1823	0.3
1824	0.3
1825	0.3
1826	0.05
1827	0.025
1828	0.3
1829	0.3
1830	0.3
1831	0.15
1832	0.1
1833	0.05
1834	0.05
1835	0.05
1836	0.075
1837	0.05
1838	0.05
1839	0.05
1840	0.4
1841	0.05
1842	0.05
1843	0.05
1844	0.05
1845	0.05
1846	0.05
1847	0.05
1848	0.05
1849	0.05
1850	0.05
1851	0.05
1852	0.05
1853	0.05
1854	0.05
1855	0.05
1856	0.05
1857	0.05
1858	0.05
1859	0.2
1860	0.075
1861	0.425
1862	0.25
1863	0.025
1864	0.125
1865	0.075
1866	0.025
1867	0.3
1868	0.075
1869	0.275
1870	0.05
1871	0.1
1872	0.05
1873	0.05
1874	0.05
1875	0.05
1876	0.05
1877	0.025
1878	0.05
1879	0.125
1880	0.2
1881	0.2
1882	0.2
1883	0.2
1884	0.175
1885	0.175
1886	0.4
1887	0.05
1888	0.05
1889	0.05
1890	0.05
1891	0.35
1892	0.025
1893	0.1
1894	0.025
1895	0.45
1896	0.05
1897	0.425
1898	0.025
1899	0.05
1900	0.075
1901	0.025
1902	0.15
1903	0.05
1904	0.05
1905	0.05
1906	0.05
1907	0.075
1908	0.025
1909	0.025
1910	0.15
1911	0.025
1912	0.15
1913	0.4
1914	0.375
1915	0.05
1916	0.025
1917	0.025
1918	0.225
1919	0.1
1920	0.025
1921	0.1
1922	0.125
1923	0.025
1924	0.025
1925	0.1
1926	0.125
1927	0.125
1928	0.175
1929	0.05
1930	0.025
1931	0.075
1932	0.075
1933	0.075
1934	0.1
1935	0.1
1936	0.1
1937	0.025
1938	0.35
1939	0.075
1940	0.425
1941	0
1942	0.4
1943	0.175
1944	0.025
1945	0.025
1946	0.025
1947	0.35
1948	0.025
1949	0.025
1950	0.175
1951	0.025
1952	0.325
1953	0.025
1954	0.15
1955	0.275
1956	0.15
1957	0.15
1958	0.025
1959	0.175
1960	0.025
1961	0.15
1962	0.15
1963	0.125
1964	0.2
1965	0.025
1966	0.025
1967	0.475
1968	0.075
1969	0.075
1970	0.15
1971	0.15
1972	0.075
1973	0.075
1974	0.075
1975	0.15
1976	0.475
1977	0.075
1978	0.125
1979	0.275
1980	0.475
1981	0.025
1982	0.025
1983	0.025
1984	0.4
1985	0.125
1986	0.2
1987	0.05
1988	0.125
1989	0.05
1990	0.05
1991	0.2
1992	0.05
1993	0.125
1994	0.125
1995	0.125
1996	0.125
1997	0.1
1998	0.3
[truncated: 1,044,674+ more rows]

## Sheet: Figure 1D
TAS7 100kb windows	D
1	-0.347286
2	-0.500372
3	-0.72419
4	-0.726307
5	-0.740932
6	-0.5338
7	-0.366358
8	0.199387
9	0.0105813
10	0.177702
11	-0.207306
12	0.184163
13	0.465801
14	-0.276027
15	-0.223226
16	0.108463
17	-0.332781
18	0.0872113
19	-0.211981
20	-0.0670173
21	-0.559973
22	-0.659182
23	-0.817486
24	-0.64796
25	-0.593863
26	-0.097085
27	-0.671027
28	-0.367062
29	-0.420356
30	-0.548245
31	-0.240849
32	-0.408985
33	0.133663
34	0.0209665
35	-0.129945
36	-0.478126
37	0.0275014
38	-0.274106
39	0.114344
40	0.310698
41	-0.336028
42	-0.0833995
43	-0.0800381
44	-0.237872
45	-0.320832
46	-0.0562759
47	-1.01266
48	-0.238768
49	-0.238704
50	0.13935
51	0.74512
52	-0.921592
53	-0.859953
54	-0.206476
55	-0.173541
56	-0.338076
57	-0.186061
58	-0.531242
59	-0.430038
60	-0.278405
61	-0.0335098
62	-0.433629
63	-0.276029
64	-0.0676454
65	0.0608612
66	-0.437149
67	-0.390457
68	-0.133996
69	-0.162828
70	-0.0255881
71	-0.0646273
72	0.0862387
73	-0.310342
74	0.0926041
75	-0.303701
76	0.0967655
77	-0.100263
78	0.0874982
79	0.152385
80	-0.365928
81	-0.30866
82	-0.0566444
83	-0.273093
84	0.0813219
85	-0.137793
86	-0.0605273
87	-0.262714
88	-0.368625
89	-0.111716
90	0.20929
91	0.360776
92	0.211392
93	-0.288323
94	-0.342945
95	-0.60166
96	-0.396488
97	-0.338935
98	-0.0807753
99	-0.397436
100	0.0717351
101	-0.0702819
102	-0.267593
103	-0.178015
104	1.12956
105	0.565442
106	-0.65067
107	0.0883883
108	-0.361894
109	-0.278582
110	-0.193575
111	-0.214726
112	-0.0491982
113	-0.50759
114	-0.134384
115	0.07013
116	-0.218737
117	-0.246424
118	-0.21759
119	0.291327
120	-0.0476296
121	-0.230941
122	-0.375256
123	-0.528487
124	0.175559
125	-0.29135
126	0.308046
127	0.0833975
128	0.118166
129	-0.15884
130	0.113154
131	0.317523
132	0.266356
133	-1.07353
134	-0.519509
135	-0.176817
136	-0.34417
137	-0.255341
138	-0.0441478
139	0.135942
140	-0.39799
141	-0.962827
142	-0.13153
143	-0.454519
144	-0.0569538
145	-0.360001
146	0.240282
147	0.0449455
148	-0.391279
149	-0.11057
150	0.0111871
151	0.0721722
152	-0.0351263
153	0.0936888
154	-0.102293
155	0.129255
156	0.0365477
157	-0.0452297
158	0.338106
159	0.429441
160	0.451784
161	0.409098
162	0.118049
163	0.225867
164	0.199136
165	-0.101125
166	0.397079
167	-0.0781511
168	-0.314062
169	-0.167798
170	0.0883098
171	0.160582
172	-0.0421621
173	-0.585019
174	-0.160285
175	-0.358663
176	-0.723661
177	-0.239619
178	-0.131356
179	0.0281458
180	-0.0224382
181	0.0414176
182	0.0170388
183	-0.236845
184	-0.132013
185	-0.229805
186	-0.344303
187	-0.0929327
188	-0.468007
189	-0.528606
190	-0.352014
191	-0.125013
192	-0.0419357
193	-0.39462
194	-0.704808
195	-0.679799
196	-0.763139
197	-0.547209
198	-0.217857
199	-0.0869408
200	-0.321951
201	-0.29643
202	-0.716291
203	-0.221932
204	-0.275194
205	0.00676267
206	0.0100957
207	-0.0114657
208	-0.170641
209	-0.23995
210	0.455869
211	-0.580898
212	-0.148175
213	-0.0974155
214	0.224854
215	-0.646229
216	-0.179062
217	-0.188167
218	0.250924
219	-0.0035417
220	0.208783
221	-0.0171142
222	-0.153894
223	0.0923014
224	0.0384807
225	-0.411992
226	-0.251635
227	-0.307351
228	-0.182419
229	-0.214593
230	0.0458813
231	-0.556757
232	-0.340667
233	0.0574173
234	-0.0383316
235	-0.0777502
236	-0.211362
237	-0.320712
238	-0.224184
239	-0.235836
240	-0.37367
241	-0.201187
242	-0.192
243	-0.701633
244	-0.293275
245	-0.0651896
246	-0.155448
247	-0.206287
248	-0.056752
249	0.157821
250	0.347877
251	-0.6724
252	-0.627742
253	0.215472
254	-0.120351
255	0.01423
256	-0.321359
257	-0.368286
258	-0.118836
259	0.0427916
260	-0.262213
261	0.382983
262	0.371105
263	-0.477753
264	0.0699256
265	0.142064
266	-0.219488
267	-0.263447
268	-0.232495
269	-0.233261
270	-0.3361
271	-0.387422
272	0.248321
273	-0.220998
274	0.220809
275	-0.741434
276	-0.306885
277	-0.0113392
278	0.0094902
279	0.0650766
280	-0.120604
281	-0.0935907
282	-0.4195
283	-0.0268838
284	-0.398322
285	-0.0547432
286	-0.0404333
287	-0.242589
288	-0.0444905
289	-0.246472
290	-0.0560588
291	-0.102067
292	-0.110456
293	0.212341
294	-0.179429
295	-0.204272
296	-0.0971526
297	-0.164259
298	-0.305807
299	-0.0872078
300	-0.488789
301	-0.479615
302	-1.43211
303	-0.387627
304	-0.14498
305	0.210746
306	0.243278
307	0.336537
308	0.223127
309	0.415487
310	0.00820732
311	-0.66069
312	0.436321
313	-0.183384
314	-0.299435
315	0.032214
316	0.240124
317	0.273435
318	0.184076
319	-0.143751
320	-0.0173891
321	-0.303866
322	-0.0906686
323	-0.26167
324	-0.207824
325	-0.237997
326	0.0297669
327	0.107921
328	-0.0212802
329	-0.152883
330	-0.265207
331	-0.0393788
332	-0.159874
333	-0.462492
334	0.19715
335	0.00927753
336	-0.143602
337	0.126302
338	0.12635
339	0.502073
340	-0.173014
341	0.0812378
342	-0.386018
343	-1.32274
344	-0.150599
345	-0.251805
346	-0.912512
347	-0.465784
348	-0.371674
349	-0.197324
350	-0.0265714
351	0.053053
352	-0.176138
353	0.20724
354	-0.376659
355	-0.284962
356	-0.28884
357	-0.581759
358	-0.506364
359	0.100375
360	-0.10259
361	0.0437462
362	0.127006
363	0.283995
364	-0.232106
365	-0.0577774
366	-0.154307
367	-0.307613
368	-0.711738
369	0.0437228
370	0.114848
371	-0.234559
372	-0.661662
373	-0.680737
374	-0.548515
375	-0.0443496
376	-0.394757
377	0.0649952
378	0.0216315
379	-0.3011
380	-0.0816743
381	0.0728211
382	-0.254333
383	-0.0259847
384	-0.737917
385	-0.14587
386	-0.400823
387	0.278602
388	0.168825
389	-0.156816
390	-0.33883
391	-0.413232
392	-0.228012
393	0.174544
394	0.220238
395	0.322951
396	-0.285459
397	-0.434651
398	-0.16082
399	-0.179946
400	0.304054
401	-0.127241
402	-0.255346
403	-0.101456
404	0.559769
405	-0.0102651
406	-0.121716
407	-0.0303362
408	-0.279389
409	-0.0662069
410	-0.229361
411	0.105204
412	-0.128271
413	-0.39175
414	-0.502129
415	0.0745238
416	-0.405342
417	-0.0894918
418	-0.527186
419	-0.209575
420	0.00111026
421	-0.178867
422	-0.463997
423	-0.412973
424	-0.279437
425	-0.30219
426	-0.727706
427	-0.767626
428	-0.0249758
429	-0.245354
430	0.0933176
431	0.241243
432	0.0938812
433	-0.30264
434	-0.0814748
435	-0.0973476
436	-0.374581
437	-0.11695
438	0.14162
439	-0.281376
440	0.0902104
441	-0.137732
442	-0.233122
443	0.0870885
444	-0.164592
445	-0.217777
446	-0.220632
447	0.210286
448	0.0308682
449	0.100051
450	-0.00451541
451	0.100089
452	-0.143858
453	-0.103969
454	-0.186351
455	-0.259007
456	-0.528933
457	-0.436375
458	-0.302709
459	-0.0336346
460	0.0201572
461	-0.330992
462	-0.106561
463	-0.207111
464	0.327164
465	0.0535007
466	-0.450308
467	0.263543
468	-0.0969842
469	-0.393835
470	0.0333689
471	-0.207659
472	-0.0259754
473	-0.11839
474	-0.567619
475	0.0232355
476	-0.233116
477	0.188837
478	-0.0658434
479	0.064536
480	-0.485125
481	-0.483827
482	-0.210326
483	0.0656336
484	-0.477019
485	0.128097
486	-0.15279
487	-0.358359
488	-0.961369
489	0.221909
490	-0.258604
491	-0.266834
492	-0.141114
493	-0.331715
494	-0.505001
495	0.13778
496	-0.486853
497	0.205593
498	0.446737
499	-0.625984
500	-0.374693
501	0.222369
502	-0.183296
503	-0.0244781
504	0.474725
505	-0.0273624
506	-0.37553
507	-0.119917
508	-0.360514
509	-0.301177
510	-0.144092
511	-0.300329
512	-0.508276
513	-0.328978
514	-0.052101
515	-0.397682
516	-0.55512
517	-0.264347
518	0.0497924
519	-0.0173329
520	-0.18187
521	-0.542439
522	-0.110437
523	-0.247464
524	0.167972
525	-0.464133
526	-0.246085
527	-0.176642
528	-0.0479133
529	0.0654099
530	0.136743
531	0.549821
532	0.179449
533	0.18609
534	0.246552
535	0.0806531
536	0.322147
537	-0.318841
538	-0.703861
